# Supplementary material for: Cranio-caudal and medio-lateral navicular translation are representative surrogate measures of foot function in asymptomatic adults during walking
Source: PLoS One. 2018 Dec 5;13(12):e0208175. doi: 10.1371/journal.pone.0208175 (PMC6281217; doi:10.1371/journal.pone.0208175)
Supplement: S1 Data — NCC, NML, FPitch and the GRF (Rx, Ry, Rz) are provided in .mat files (Matlab). NCC and NML are denoted as NEle and NDev, respectively, in the data files. FPitch denotes the global plantar-/dorsiflexion angle (see also S1 Fig in the supporting information). One file with all steps under consideration is provided for each participant. (ZIP) [file pone.0208175.s002.zip]

Archive with 21 entries (20 files):
- S2_M4Foot_Data/
- S2_M4Foot_Data/EGLOND22_Walking_M4Foot.csv
- S2_M4Foot_Data/EGLOND12_Walking_M4Foot.csv
- S2_M4Foot_Data/EGLOND02_Walking_M4Foot.csv
- S2_M4Foot_Data/EGLOND01_Walking_M4Foot.csv
- S2_M4Foot_Data/EGLOND11_Walking_M4Foot.csv
- S2_M4Foot_Data/EGLOND21_Walking_M4Foot.csv
- S2_M4Foot_Data/EGLOND07_Walking_M4Foot.csv
- S2_M4Foot_Data/EGLOND17_Walking_M4Foot.csv
- S2_M4Foot_Data/EGLOND14_Walking_M4Foot.csv
- S2_M4Foot_Data/EGLOND19_Walking_M4Foot.csv
- S2_M4Foot_Data/EGLOND09_Walking_M4Foot.csv
- S2_M4Foot_Data/EGLOND08_Walking_M4Foot.csv
- S2_M4Foot_Data/EGLOND05_Walking_M4Foot.csv
- S2_M4Foot_Data/EGLOND15_Walking_M4Foot.csv
- S2_M4Foot_Data/EGLOND16_Walking_M4Foot.csv
- S2_M4Foot_Data/EGLOND06_Walking_M4Foot.csv
- S2_M4Foot_Data/EGLOND10_Walking_M4Foot.csv
- S2_M4Foot_Data/EGLOND20_Walking_M4Foot.csv
- S2_M4Foot_Data/EGLOND03_Walking_M4Foot.csv
- S2_M4Foot_Data/EGLOND13_Walking_M4Foot.csv
