# Supplementary material for: Cranio-caudal and medio-lateral navicular translation are representative surrogate measures of foot function in asymptomatic adults during walking
Source: PLoS One. 2018 Dec 5;13(12):e0208175. doi: 10.1371/journal.pone.0208175 (PMC6281217; doi:10.1371/journal.pone.0208175)
Supplement: S1 Data — NCC, NML, FPitch and the GRF (Rx, Ry, Rz) are provided in .mat files (Matlab). NCC and NML are denoted as NEle and NDev, respectively, in the data files. FPitch denotes the global plantar-/dorsiflexion angle (see also S1 Fig in the supporting information). One file with all steps under consideration is provided for each participant. (ZIP) [file pone.0208175.s002.zip › S2_M4Foot_Data/EGLOND22_Walking_M4Foot.csv]

ST	NEle_R_X_Mean	NEle_R_X_SD	NEleR_Meas1_X	NEleR_Meas2_X	NEleR_Meas3_X	NEleR_Meas4_X	NEleR_Meas5_X	NEleR_Meas6_X	NEleR_Meas7_X	NEleR_Meas8_X	NEleR_Meas9_X	NEleR_Meas10_X	NEleR_Meas11_X	NEleR_Meas12_X	NEleR_Meas13_X	NEleR_Meas14_X	NEleR_Meas15_X	NEleR_Meas16_X	NEleR_Meas17_X	NDev_R_X_Mean	NDev_R_X_SD	NDevR_Meas1_X	NDevR_Meas2_X	NDevR_Meas3_X	NDevR_Meas4_X	NDevR_Meas5_X	NDevR_Meas6_X	NDevR_Meas7_X	NDevR_Meas8_X	NDevR_Meas9_X	NDevR_Meas10_X	NDevR_Meas11_X	NDevR_Meas12_X	NDevR_Meas13_X	NDevR_Meas14_X	NDevR_Meas15_X	NDevR_Meas16_X	NDevR_Meas17_X	FPitch_R_X_Mean	FPitch_R_X_SD	FPitchR_Meas1_X	FPitchR_Meas2_X	FPitchR_Meas3_X	FPitchR_Meas4_X	FPitchR_Meas5_X	FPitchR_Meas6_X	FPitchR_Meas7_X	FPitchR_Meas8_X	FPitchR_Meas9_X
0	34.9712010883856	0.559466713806362	35.5167129641179	35.4892771342356	34.3968777159349	35.1216051870979	34.3890786587453	35.3457916319844	35.8036708391714	34.8273408455693	34.5379383162209	36.0004558416235	34.5049419131972	34.7109186908192	34.3447485505406	34.7119120863652	34.774208889347	35.6738687017299	34.3610705358545	37.6816270285197	0.387529532888705	37.9834854301822	37.2883636761014	38.4669098929843	37.5157752662153	38.1005621191958	37.4788531579484	37.7771950719927	37.4500592639473	37.7981976969533	36.9155855587641	37.8019698025442	37.4242852923472	38.1875528982875	37.6110836568187	37.6727708038149	37.1965401499842	37.9184697467535	14.9913765742417	1.42913370978981	13.6415068206759	14.3137823578154	13.0348183541094	13.0732557297258	15.9294437324323	17.5360600933563	13.1734303219148	14.6150871977963	13.7757754488435
0.50251256281407	34.9322028826903	0.570893266217836	35.4629369207022	35.4410966796891	34.3460648545921	35.1213436556541	34.3335176569773	35.2996716866192	35.7889602150954	34.820801203856	34.4851619627747	35.9892206381697	34.4414697213859	34.6783886580761	34.2742868551701	34.6848431578355	34.730599900036	35.6431902873014	34.3058949518004	37.7616319995744	0.391690656839505	38.0725554138776	37.3631713177959	38.5181272413195	37.5569371306454	38.215641681536	37.5623745524771	37.8577985010295	37.5556027066253	37.8835707241942	37.0147055529392	37.8830155396224	37.4799190989299	38.301540409795	37.68071013144	37.7460192260006	37.2493893354942	38.0066654290423	14.5773843128009	1.4114717868612	13.1126409925828	13.922532737358	12.6712155247513	12.8568292085203	15.2650817072435	17.0104710410518	12.7290635979602	14.1995871454374	13.3989233199255
1.00502512562814	34.8930783900275	0.584503963535111	35.4090255650675	35.3968596911304	34.2938518863968	35.1352504555277	34.2748017819931	35.2569627973614	35.782849421846	34.8119493679731	34.4322620374917	35.9703852863287	34.3707682723114	34.6308771338858	34.2041877625365	34.6655203571371	34.6877686486759	35.6114118260581	34.2476003387456	37.8678903638472	0.393852197988798	38.1725515875197	37.4697489714715	38.6032424960316	37.6470935088392	38.3116762787506	37.6747918129868	37.9772770514021	37.644048040653	38.0091503842529	37.097822410749	38.0097798223224	37.5981897841748	38.4025383157334	37.7816435051991	37.8625215619818	37.3485794367614	38.1434812165737	14.0503250463895	1.39103013330987	12.5219544719561	13.4336422519099	12.1598771218043	12.445332614605	14.6182116678928	16.3655911347455	12.1350897154295	13.7732837160277	12.8884607006425
1.50753768844221	34.8617324796386	0.595877559360898	35.3689128591474	35.357029873312	34.2515840686781	35.1428247078319	34.23010036622	35.2223645150839	35.7802911476377	34.8205905261346	34.3928033386444	35.9641661624963	34.3096148810554	34.5806992436041	34.1554959855689	34.6470808171085	34.6526126797142	35.5736387027385	34.1996422788799	37.9676525995537	0.397775656928074	38.2747975524324	37.5648741533897	38.6760857243694	37.7160905787521	38.4182583051291	37.7787342007917	38.0903924995126	37.7435399236354	38.1274418465606	37.192776043424	38.1220157097891	37.6956986920428	38.5132326765644	37.8726969750385	37.9664433388313	37.431955958631	38.2650600135183	13.5333254961189	1.37559363707719	11.9519689783295	12.9665831090367	11.6659723955034	12.0378627974151	13.9629927664464	15.7519991215688	11.5630087773072	13.3260366764629	12.3844575060139
2.01005025125628	34.8301760560561	0.607292666587534	35.3174469872258	35.3159409545838	34.2088636746216	35.1660115093291	34.1883427539569	35.1816076112267	35.7695055967512	34.8369107748482	34.3498824566624	35.9599682472281	34.2457974872779	34.5451870902275	34.0990877730551	34.6267087685384	34.6156355089791	35.5354127564213	34.1506830020201	38.0659733982391	0.398059831221741	38.3667715429992	37.6587696906107	38.7420346879369	37.7942944059435	38.5290228889504	37.8757617284087	38.198303901073	37.8472358299905	38.2397468209392	37.2929870999579	38.2293375150505	37.8043247146445	38.6131098848044	37.9634593754111	38.0660680340017	37.5185554794423	38.3817641699002	12.9855010013253	1.3647925096516	11.3484716857476	12.477159773925	11.1412560063966	11.6163838256641	13.2747352966728	15.1055927018379	10.9545329376457	12.8426434917947	11.8391249142752
2.51256281407035	34.8083001437444	0.616678993936626	35.2757148175833	35.2887444250175	34.184359996635	35.1946529885758	34.1418387793029	35.156956110007	35.7701636753185	34.8516600216976	34.3234086770726	35.948018786003	34.198174343137	34.5127338323627	34.0546500693258	34.6192354754043	34.5955823490906	35.5058970533949	34.1193110437266	38.1728387799518	0.400501225627002	38.4683544485833	37.7676688582276	38.8214496372921	37.8733665209073	38.6315895867327	37.988274168215	38.3208677811773	37.9429068981955	38.3654082490977	37.3867480710453	38.3514908822817	37.9163280082111	38.7201138349212	38.0704568446553	38.1810510373463	37.619065873892	38.5131185583991	12.4163043639645	1.35617371743342	10.7327503604428	11.972085088756	10.5979911873122	11.1670081899684	12.5654034789685	14.4440482125387	10.3277725662346	12.3302869244596	11.2700210476594
3.01507537688442	34.7876293121535	0.625459495563463	35.2379647505778	35.2515500288301	34.1601657765055	35.2208180813025	34.1112635315567	35.1270469701033	35.7719563861594	34.8850576859291	34.3039788262733	35.9495837763819	34.1488896543511	34.4772400078138	34.017719443316	34.6008707664149	34.574208244929	35.4637617404919	34.0876226356736	38.278441670332	0.404245298383897	38.5740978433545	37.8644006894728	38.8935114670721	37.9437613279826	38.7491870870025	38.092568380545	38.4480621941025	38.0533110412727	38.4939218961392	37.4964492801117	38.4677982088874	38.021276849478	38.8300995142168	38.1666514947819	38.2907883041465	37.709562269983	38.6380605470951	11.8269093511722	1.3491938992066	10.1030275730949	11.4492596105402	10.0339473661156	10.6979928833351	11.8465696765003	13.7614077792856	9.68206290376189	11.8005131078126	10.6761817150766
3.51758793969849	34.7703584329736	0.634443357149609	35.1913472449612	35.2288156249843	34.1392950564747	35.2648316848132	34.0809232496996	35.1011684705381	35.7642263817505	34.9204203847695	34.281987495569	35.9476336367303	34.101419394142	34.4590845372954	33.9770972431542	34.5954400731453	34.5546848901487	35.4288601478006	34.0588578445753	38.3847883131398	0.402638909793083	38.6692708008318	37.9746197731474	38.9615261370281	38.0285112273282	38.8641035611448	38.197428332092	38.568888972118	38.1610505113766	38.6137515805906	37.6049078058195	38.5810832696487	38.141865236152	38.9291081745072	38.2781197410007	38.3980446522702	37.8100861783205	38.75903537	11.2242390931377	1.34598972491306	9.46327893728014	10.921634648857	9.45846766231242	10.2177348596353	11.1135443000867	13.0703978303355	9.02341203736759	11.2488638691823	10.0629353919356
4.02010050251256	34.7601831815937	0.63980251717963	35.1579296959612	35.2053854352192	34.1357368234927	35.3028420667215	34.0503709281952	35.0882975135926	35.7660544783653	34.9554253536741	34.2758451050393	35.9410445347771	34.0699535740786	34.4356512597159	33.9545760608183	34.5879731373895	34.5514201003313	35.3973900382178	34.0472179815033	38.4964758012242	0.407085833088094	38.778129563619	38.082501818247	39.0424434452477	38.1027474492289	38.9742058437341	38.3131151354646	38.7047401330773	38.2642161617271	38.7460027941527	37.7099429301635	38.708141752024	38.2527337701634	39.0428690312029	38.3892030123026	38.5194473318248	37.9169516653762	38.892696783255	10.6123704851533	1.34277445412532	8.82377191399154	10.3834120470032	8.87735573637516	9.72130553447245	10.3761744295159	12.3734532495684	8.36259819152304	10.6835211845806	9.44172039167668
4.52261306532663	34.7512454389244	0.646521584718069	35.122507371624	35.1816080834821	34.1290971198772	35.3463093071458	34.0368004473938	35.0671833230931	35.7662987030583	35.0067072528867	34.2751683730097	35.9479735754274	34.0344110508316	34.419638742574	33.9263841954971	34.578438846061	34.5440113679875	35.3559348442358	34.0326998575294	38.6067272563224	0.409366769830651	38.8845216872534	38.1866925562251	39.1132894280848	38.180062384867	39.0991764702459	38.4153552406591	38.8451033700564	38.3822901548601	38.8797890855593	37.8304151914266	38.8260917645989	38.3665228483472	39.1442083254825	38.4988234984071	38.6321765693995	38.0140972973104	39.015747484698	9.99363597948709	1.34105548460057	8.18110547210986	9.84258963799761	8.28862474324512	9.21966423300917	9.64143131296698	11.6687267137437	7.69854855042004	10.1122142006359	8.81119262210309
5.0251256281407	34.7466487938091	0.651906489668312	35.0828341543381	35.1725502788317	34.1283496360961	35.3992050369413	34.020643735351	35.0597502517066	35.7549378705825	35.0529329577736	34.2706344566007	35.9475483233288	34.0043161280753	34.4154440875072	33.9076956363905	34.5816263668595	34.5419055705926	35.327946953679	34.0247080500999	38.7186569046526	0.408657061841542	38.9845137504643	38.3038747466176	39.1842972679501	38.2660768895574	39.2159790048982	38.5271690830541	38.9790063311817	38.4928704878446	39.0038668684814	37.9439030844092	38.9445413553984	38.4884959040765	39.2498380674967	38.6239815419289	38.7457397180845	38.12541827913	39.1375949985212	9.373996073455	1.34094603629196	7.54334239410852	9.30251199446313	7.70244481089829	8.71336527754895	8.90637225848092	10.9697065225921	7.0381582283306	9.53159474396299	8.17762892803697
5.52763819095477	34.7466729774861	0.65369135360775	35.0576580140132	35.154223973353	34.1425629183593	35.4408116984704	34.0096349031063	35.0572909258973	35.7515474491565	35.1004270772206	34.2808729434804	35.9479514849865	33.9888736586519	34.4045144456248	33.8979565711362	34.5736864376585	34.5545717242737	35.2983056103084	34.0325507815673	38.8324816956605	0.415125165044924	39.0988955959676	38.4067172378697	39.2665265638234	38.3395426427834	39.3318118992532	38.639092728702	39.1274987154124	38.6032814405691	39.1393153448769	38.0571712115058	39.0745125233647	38.5962574703205	39.3599838898143	38.7374320120323	38.8709724275671	38.2339819933073	39.2691951290597	8.75620528207158	1.33894702300171	6.91551234279971	8.76091362204886	7.1209564823335	8.20329114801556	8.18209833704959	10.2719773344399	6.38974040660514	8.95186985973246	7.5501275575291
6.03015075376884	34.7503360834915	0.658188597865328	35.0263265683488	35.1511669280795	34.1515106183569	35.4942224988338	34.0147500271973	35.0512585975315	35.7449560646014	35.160077626098	34.2953659802573	35.9611042630623	33.9683354437414	34.4102685917826	33.8828114396097	34.5787465406187	34.5618521270444	35.266525132364	34.0364349718284	38.9462273359678	0.416397569373222	39.2042424918974	38.5210401888057	39.3365368865787	38.4263870964409	39.4594380917328	38.7399988604891	39.2787766913593	38.7261984794439	39.2742390936792	38.1824255401883	39.1923715882514	38.7151606304009	39.4566469453926	38.8652102731494	38.9842314319409	38.3363715217871	39.3865888999148	8.14379654066709	1.33810189012999	6.29554003406822	8.22802166056921	6.5440934771308	7.69883382122931	7.47051306017241	9.58155298926439	5.75214434120788	8.37607183203736	6.92719238011817
6.53266331658291	34.7570211252056	0.658940838686183	34.9974045520935	35.1485318389427	34.1693687078768	35.5436379754553	34.0155695610148	35.0633318566885	35.7265121953947	35.2098356783764	34.3057063937779	35.965555988009	33.9573066046141	34.4181785151896	33.8856552983215	34.5821960850629	34.5784184599807	35.2513921374566	34.0507572802395	39.0587314675619	0.418753317894857	39.3084615417082	38.6306110928842	39.4104884018551	38.5104971599344	39.5740301719964	38.8537702617436	39.421439167492	38.8374742837695	39.3974973830034	38.2955220315894	39.3136992781279	38.8284342382011	39.5670980768804	38.9911674543894	39.1008319587557	38.4520224436077	39.5053900026147	7.54012850142773	1.33603079259442	5.6920538188333	7.69890597302133	5.98048313055177	7.19634628932091	6.77143567219219	8.90530007922738	5.13159581176359	7.80301885498917	6.31465863652721
7.03517587939698	34.7690298903782	0.65784668264221	34.9814344664873	35.1464950725064	34.199260852686	35.5865220765238	34.0264618363344	35.0721430299414	35.7164373686247	35.2640491107584	34.3308649782215	35.9770209740784	33.9590142794931	34.4270741158618	33.8842829709248	34.5842452103116	34.6076812517364	35.2317268629619	34.0787936789773	39.1718788707662	0.425720602924131	39.4237067216801	38.7339590827077	39.4923819923199	38.5895985227223	39.691178156721	38.9562769146933	39.5761662546303	38.9525249485211	39.5302101599116	38.4114382871355	39.4425831278001	38.9328368696994	39.6650225611793	39.1136633011969	39.2246227788735	38.5561408188758	39.6296303043572	6.94831121631761	1.33184859040948	5.10535510266172	7.18052517220675	5.42948259352581	6.702361503625	6.0942438145249	8.23886155195784	4.53344076234027	7.24204575335275	5.71883706453707
7.53768844221105	34.785815191881	0.659041874206922	34.9570043596841	35.1600432088341	34.2226923365487	35.6404273866294	34.0502827090089	35.086456458406	35.7036131548435	35.3258487279727	34.3601021463519	35.9989594047853	33.9555513021638	34.4541674178123	33.890734566305	34.5998442093051	34.6312331807252	35.2195464931241	34.1023511994771	39.2843719186466	0.42753987763616	39.5250306305453	38.8480913176822	39.5606220346056	38.6832374516469	39.8144671860984	39.0564063619301	39.729889182738	39.0749441829764	39.6595938640403	38.5336196715323	39.5571002880672	39.0478368386363	39.7634548714202	39.2497978446662	39.3335659248988	38.6594888187452	39.7371761467629	6.37053669910972	1.32760938010834	4.53592294242467	6.67407311593692	4.89265420459602	6.21965470485505	5.43738957867738	7.59176826690461	3.95616112882704	6.69248969680261	5.13790744065819
8.04020100502512	34.8038433348213	0.655447229438734	34.9409432527208	35.1648556122223	34.2572936130993	35.6805816114238	34.0686701408583	35.1151071160876	35.6805421495515	35.3759433991284	34.3854709128215	36.0124182142274	33.9648055418706	34.4763553709193	33.9084588281196	34.6051713633263	34.6671460754031	35.2225074978228	34.1390659923586	39.3918270358894	0.432469755882343	39.6306428282672	38.9453104228556	39.6358606430295	38.7650111464283	39.9214519571598	39.1646523396558	39.8712701914759	39.1827952219122	39.7750238085449	38.6403336832671	39.6776415294215	39.146153999908	39.8669633877545	39.3714465064945	39.4477552356189	38.7701945452986	39.8485521630277	5.80909947394626	1.32058838191158	3.99016491962995	6.17849192944351	4.37597837900984	5.74640501979616	4.80324841819508	6.96345249978925	3.40469014247721	6.15543366545703	4.57675150397733
8.5427135678392	34.8293434187903	0.652050797009613	34.9329442892193	35.1848600895882	34.2995969791421	35.7241810532754	34.1002562918363	35.1361539557332	35.6675199708934	35.4340291839423	34.4256948618775	36.0376781102221	33.9834692229646	34.5104181153716	33.9199391214255	34.6240800399367	34.7121254725156	35.2202869367724	34.1856044247194	39.5008918393621	0.43860097599257	39.7408975361173	39.0521688671772	39.7145914265739	38.8535728979925	40.0338960762572	39.2562061543662	40.0212780327568	39.2974189464013	39.8980151096377	38.7526627212634	39.8008909676018	39.2463273973526	39.9540341661407	39.5049606938345	39.563712157925	38.8641973828044	39.9603307349539	5.26674573404593	1.31191367154263	3.46579340492899	5.7005765311873	3.87733417839287	5.28961693026646	4.19765426935126	6.35418539879383	2.88165253835607	5.63755249134595	4.03911023286888
9.04522613065327	34.8572639374942	0.649771433412087	34.9158652136391	35.2048465592382	34.334256299162	35.7697183227155	34.1392788399019	35.1705757717242	35.6529825424253	35.4944986468429	34.4692738877859	36.0689687362501	33.9967975355931	34.5550028478245	33.9489460258797	34.6417967510971	34.750871218761	35.2330085671153	34.2267991714452	39.6057865463715	0.441691322843193	39.8356273226056	39.1523510074852	39.7792815671723	38.9478447638297	40.1454625856733	39.3549818214801	40.166153987793	39.4126630658579	40.0152305997742	38.8645359359661	39.9089681138235	39.3471075737323	40.0531481704651	39.6337495110627	39.6635702979223	38.963136442501	40.0545585211722	4.74390740058913	1.30182229749502	2.96541697229095	5.23617621260208	3.39927152690519	4.84694992901798	3.61767248143325	5.77090515318792	2.38526530370566	5.13628211460643	3.52297254792093
9.54773869346734	34.8861141876897	0.643377593687938	34.9107869186866	35.2240606115511	34.380753321035	35.8009646212656	34.1724097956308	35.2091677119648	35.6297976177182	35.5436401391588	34.508222308748	36.0926235950191	34.0242722888547	34.5946677612368	33.9746335880349	34.657932966182	34.8031943632172	35.2547329294714	34.282080652949	39.7048299146357	0.446890671822971	39.939029139016	39.2448517414062	39.8532206327161	39.0302858276632	40.2401412849197	39.4514342326669	40.2955038928632	39.5128439593439	40.11703264999	38.960494168403	40.0251056021373	39.4304056698154	40.1398597145155	39.7560801994845	39.7704948271195	39.0606271971771	40.1546978095692	4.24294181638294	1.28904574344597	2.49182021520453	4.79050093171698	2.94480296920838	4.42063231971311	3.06695171616717	5.20971461706874	1.91906105621407	4.65432487731281	3.03209354515521
10.0502512562814	34.922555829327	0.6382202833618	34.9066914689825	35.2571458212386	34.4293215666399	35.8418908041708	34.2199013860893	35.2420662413971	35.6177136296649	35.6029573683583	34.560905862387	36.1303851633451	34.0563406481319	34.6521678432554	34.0048126102461	34.6871878487314	34.8593665593253	35.2727264000874	34.3418678765079	39.8058904844288	0.451872376567906	40.0393316843212	39.3471718901079	39.9257406425407	39.1272987950638	40.342465138354	39.5347099609216	40.4310801011661	39.6220223981212	40.2255188121872	39.0642816923551	40.1387070660863	39.5229699578753	40.2235127778561	39.8894045390793	39.8739853568974	39.1418652239605	40.2500721983965	3.76482251622574	1.27480109419209	2.04238348834467	4.36303867926188	2.51146518551001	4.01369122111548	2.54734003996983	4.6747641067795	1.48345048376687	4.19508198978259	2.56801568329844
10.5527638190955	34.9574814668795	0.633611225485553	34.8950126136068	35.2789515301912	34.4695194605401	35.8723614592665	34.2683236666297	35.2905023268191	35.6042880034891	35.6586730386821	34.6150049556318	36.1682647109845	34.08298001707	34.708290279571	34.0463937857106	34.7051632043564	34.9088711109401	35.3088066909513	34.3957780825117	39.8989523323727	0.455278203376187	40.1263978284676	39.4316267577684	39.9853635018917	39.2177028001855	40.4371174340061	39.6295750249452	40.5588265122962	39.7252496321201	40.3269886034095	39.1610821449044	40.2378119052084	39.6030936786421	40.3131961491644	40.00508539077	39.9624139133698	39.23173599007	40.3289223831165	3.30949526903495	1.25870377128254	1.62027155719966	3.95329124311142	2.10194333846506	3.62329245343349	2.05617977463255	4.16743371476357	1.07653820093936	3.75571375154614	2.12864996820799
11.0552763819095	34.9944595467872	0.625756443085243	34.8961008969002	35.3130870287131	34.5210944957699	35.896195723565	34.3117714274885	35.3322932894079	35.582462423452	35.7048118339656	34.6627030785017	36.2004395776394	34.1237418170556	34.7663250174561	34.0786629675338	34.7354468952645	34.9716542836163	35.3455762778445	34.4634452612082	39.9886015403915	0.459194989210063	40.2244099375517	39.5255119858947	40.0558485168877	39.3058181383548	40.5175321541059	39.7116887273597	40.6696313279486	39.8160231360371	40.4129303231352	39.2444252618619	40.3462361150156	39.6751624295137	40.3845874606706	40.1301621272912	40.0597134454787	39.311167990527	40.4153771090218	2.87872645511266	1.24063291988729	1.22491506534769	3.56492580060606	1.71666051568065	3.25333623028043	1.59685444598771	3.6850395605591	0.700509946297405	3.3393748078047	1.71659059168895
11.5577889447236	35.0360101440666	0.619669282889138	34.8909435121356	35.3439840906134	34.5689498201283	35.9263311022746	34.3689084161252	35.3755142088297	35.571476011379	35.7611162923899	34.7222991849635	36.2468684043046	34.1638168927687	34.838737403086	34.1253270155157	34.7630103566217	35.0324718927866	35.382524189481	34.529893655729	40.0783702349765	0.463096090717247	40.3122321202391	39.6124929067844	40.1204203162253	39.4066205209745	40.6068120336147	39.7907033293302	40.7858980519079	39.9170317573808	40.5058464194092	39.3365930507188	40.4470714370005	39.7542511295839	40.4667425102633	40.2477816194342	40.14931163995	39.3799060513036	40.4925791004808	2.47184324563369	1.22122647858169	0.854801468384998	3.19450851855729	1.35361395069932	2.90257086080096	1.16809796187522	3.23181441412478	0.354146144097397	2.94652347214106	1.33167917298777
12.0603015075377	35.0736800427184	0.614253730055036	34.8817854158144	35.3705758831061	34.6087944852984	35.9382833852345	34.4206682022287	35.4289940843047	35.5581129409406	35.8077904164322	34.7808723733077	36.2876616209339	34.1990990538106	34.9018927303697	34.1674475137445	34.7871928367784	35.0867763093994	35.4360029715413	34.590610502967	40.1592010864483	0.46560325097214	40.3924640008922	39.6919939072599	40.1749174029279	39.4939947544661	40.6830890033724	39.8774827615653	40.8931910586073	40.0068777224871	40.5915718452346	39.416326682535	40.5357226167479	39.8137920958592	40.5378395170874	40.3565490651689	40.2270460368901	39.4571843029136	40.5563756956054	2.08909447380898	1.20037231076856	0.51211293323394	2.84533121260009	1.01497386115755	2.57055120687311	0.768442215355813	2.80513067475986	0.0356114943393744	2.57503826976529	0.971916753004484
12.5628140703518	35.1139306748309	0.605841363802323	34.8832170424093	35.4076250361156	34.6587037305688	35.9531678869828	34.4696655520821	35.4701023015511	35.5356706253532	35.8477865751805	34.8311071311957	36.325899099187	34.2473623286874	34.9756345575201	34.2089347665311	34.8227535175614	35.1527125935824	35.4829825706921	34.6634961569256	40.2393389565471	0.468291097588439	40.4830380683591	39.7818249750714	40.2411351181957	39.5912214232585	40.7503233740693	39.94717003593	40.9834836494735	40.0893739122289	40.6624990503424	39.4873331017869	40.6342311419998	39.8776100489765	40.6032885282158	40.4743992394187	40.3149876630713	39.5178087923334	40.629034138569	1.73084700971197	1.17812981998913	0.194340167347835	2.51580725077496	0.699386970432194	2.25942298944032	0.399893433855384	2.40514573264674	-0.253998260880217	2.2274748422417	0.638934173728651
13.0653266331658	35.1544437989191	0.600482250772428	34.8728760936683	35.4296909274384	34.6996289010121	35.9630469434229	34.5299157312361	35.5199810637481	35.5231886776961	35.8958014812707	34.8914222751596	36.3763630963779	34.2898490920135	35.0525798601051	34.2603571206202	34.8450391021384	35.2108543449488	35.5354961008828	34.7294537698862	40.3168386509829	0.470823702766878	40.5585790523367	39.8542668877918	40.2977690518195	39.6907067900329	40.8259800715732	40.024491821322	41.0794615688748	40.181782218968	40.7412027554165	39.5665368376623	40.7210565317492	39.9378224606242	40.6765795460439	40.5725793329413	40.3919442138867	39.5763591853307	40.6891387403353	1.39599305574079	1.15503179268607	-0.0986173051499928	2.20565468249325	0.405703732141384	1.96648313277385	0.0595109655979583	2.03329265242959	-0.516922176835001	1.90236132875958	0.331441121018023
13.5678391959799	35.1908212235848	0.595376072428986	34.8633309156611	35.4606645655113	34.7339557703724	35.9569083980521	34.5798018110599	35.5692990883012	35.5069540955588	35.9292969181229	34.9484379589894	36.4163068197165	34.3287972644957	35.1213521073582	34.2987875735081	34.87775212918	35.2632670377671	35.5985769060761	34.7904714412115	40.3874498195754	0.472243771651525	40.6337673239244	39.9370533658133	40.3483750653502	39.7803131345936	40.8850926986849	40.0998381824453	41.1661169974784	40.2596455823868	40.8128622911154	39.6297480087496	40.7995784294719	39.9825892921244	40.7312279583777	40.6790239564372	40.461446122164	39.6395203901445	40.7404481335199	1.08471587311804	1.13101743694851	-0.366444381188306	1.91624664405346	0.135148292603187	1.69313286791323	-0.252930204615836	1.68636298089731	-0.754759025986566	1.59866185589713	0.0477144598140872
14.070351758794	35.228367805339	0.587812477956365	34.85971956276	35.4848540981386	34.7762155034381	35.9575171917387	34.6302625589353	35.6079327874497	35.480926548815	35.9598311611037	34.9955560011489	36.4572127502017	34.3783910000412	35.2037730511335	34.347666146584	34.9057329988257	35.324569914497	35.651091613592	34.8609998023601	40.4581245261592	0.473960315807033	40.7155703099033	40.0137033579179	40.4105015085533	39.8854804975387	40.9413490178403	40.1626219483755	41.2363289409302	40.3363451625358	40.8705607726191	39.6902540844425	40.8877209912458	40.0378191637226	40.7960611713383	40.7768065844362	40.5412357138877	39.6848870321192	40.8008706873003	0.796239197004698	1.10623451897347	-0.611996755199348	1.64493642984157	-0.114551688893325	1.43865923434516	-0.537313795027178	1.36595819275325	-0.967198014048681	1.31775153234541	-0.211338474742958
14.572864321608	35.2630592818632	0.585051049901394	34.8418937771601	35.5013534695427	34.8052604741662	35.9415426903057	34.688220985345	35.6575582255034	35.4640877490785	35.9945136475175	35.0514274456192	36.5061720896683	34.4176472181866	35.2771442890126	34.3906635922141	34.9282709701132	35.3731401409675	35.7133734305497	34.9197375967252	40.5248344637985	0.474802913988402	40.7806148985181	40.0837629257417	40.4603328390709	39.9811987441586	41.0034657394555	40.2381105537767	41.3128671943741	40.4205982229789	40.9367587319029	39.7565933314513	40.9613898934412	40.078359944029	40.8524575157911	40.8650923487296	40.6074070804427	39.7367712892121	40.8464046314994	0.529689899105283	1.08123494531709	-0.834587904776766	1.39352500746184	-0.343723243869149	1.20152416945539	-0.796852306844601	1.07048275929602	-1.15699857896744	1.05735710538627	-0.447705581682667
15.0753768844221	35.293799163625	0.580954233787913	34.8295792367742	35.5251461330946	34.8300402876583	35.9194467876733	34.7330449720121	35.6956762397336	35.4423543186423	36.0118949823357	35.1023309308596	36.5413380655581	34.4550635081254	35.3505077981441	34.4279437376994	34.9602181720093	35.4177757149369	35.7769277770213	34.9752971193463	40.5871058487943	0.475674615973149	40.8520326432703	40.1651034102347	40.5087331136031	40.0782522725757	41.0475143086664	40.3017249068681	41.3801231472853	40.4888190429459	40.9959276092312	39.8056202138824	41.0315569312274	40.1159185889998	40.9014955892392	40.9621636900432	40.670742407444	39.7868653074874	40.8882062464982	0.284679813914628	1.05577336117235	-1.03577619612535	1.16003285468827	-0.552292475122908	0.98279255603066	-1.0310335001589	0.798377719268474	-1.32541717159789	0.817328634677711	-0.662762896321625
15.5778894472362	35.3235291608214	0.576459652384183	34.8170512622356	35.5308181902736	34.8599836608546	35.8986685759679	34.7821677095699	35.7307049336781	35.4104368657687	36.0303372358515	35.1425139620334	36.5809492067368	34.4997664272537	35.4313673317217	34.4735940671008	34.9767563272281	35.4680458731738	35.8296403174662	35.0371937870493	40.6489155199728	0.476251144197219	40.9239461889103	40.2297369010809	40.5671652739652	40.18566698056	41.0946849817385	40.363498948592	41.4318713901015	40.5616871984774	41.0418305433527	39.8578794598882	41.1100704302835	40.1595327683577	40.9606276100775	41.0392218841959	40.7427961330784	39.823402676962	40.9379444699155	0.0600489786598627	1.03033009151483	-1.21761257832294	0.944359238058484	-0.742714695184576	0.780291107488548	-1.24147743253438	0.550386282406224	-1.4726647532349	0.597673416542509	-0.856164858000345
16.0804020100502	35.3490438517438	0.577335824699917	34.7913202890613	35.5428152735444	34.8739684013865	35.8575617785268	34.8340314548687	35.7717710417686	35.3872240327002	36.0480931051401	35.1907584510055	36.6231748764838	34.5306186780982	35.4976662328889	34.5032221025959	35.0018702340814	35.5023368749827	35.8932018963201	35.0841107561912	40.7069968255391	0.475852792693261	40.9808812650742	40.3055566589049	40.6115935050935	40.2788855915516	41.1434730726721	40.4343484930297	41.4908798521851	40.6377934358674	41.096811871736	39.9119418538236	41.17261078465	40.1852292124255	41.0016285976447	41.1247417018089	40.7992916874332	39.8718597560626	40.9714186942024	-0.144971386418939	1.00509265409755	-1.37952872660639	0.746444493224504	-0.914777218218384	0.59404835797294	-1.43068473579428	0.323730870174153	-1.6016680685996	0.396180867116176	-1.03027446242415
16.5829145728643	35.3702118718822	0.575348216538772	34.774222732903	35.5455110568285	34.8866086399691	35.8202615473006	34.8723302852647	35.796202930665	35.3582717991992	36.048514464356	35.2329331508584	36.6508143305253	34.5616458733087	35.5723165594385	34.5396068040654	35.0203540646818	35.5353312450291	35.9481642799402	35.1305120576645	40.761826839819	0.476668721517783	41.0487223349024	40.3758165387137	40.6591520578662	40.3840544694142	41.1751162674652	40.4891574346169	41.5409730184906	40.6983458073971	41.1447220709829	39.9495186153493	41.2366172980355	40.2198759992734	41.052158207421	41.2015637358806	40.8573203892411	39.911808589033	41.0061334428397	-0.331260614908649	0.97995067951809	-1.5242199875578	0.564432785137717	-1.06947563396911	0.423505528706234	-1.5980997063532	0.118449396141529	-1.71331087393603	0.213061728903775	-1.1861016090132
17.0854271356784	35.3891725157749	0.576072789510144	34.7505369920627	35.5386238625474	34.9011602559635	35.7733586113618	34.918014978532	35.8259292929839	35.3190323630924	36.053626614169	35.2640039469123	36.6858646498863	34.5959061715203	35.6423681868383	34.5695861018374	35.0317928620499	35.5703988911099	35.9958765478168	35.1798524394897	40.8161414798498	0.476293462772305	41.1101266932124	40.4400337508372	40.7140672683882	40.4868514030108	41.2148687114262	40.5529196064969	41.576788150141	40.768002252843	41.180090650985	39.9949839825054	41.3065751622231	40.249128334202	41.0971922512644	41.269089351889	40.9211223222891	39.9461905128134	41.046374752919	-0.499955408275706	0.955461890936234	-1.65250048936183	0.399077747615686	-1.20889426885721	0.266973864164737	-1.74648895745779	-0.0665794883013711	-1.80812702326215	0.0472042965933009	-1.32369840060003
17.5879396984925	35.4030269396421	0.580780804897822	34.7176427219735	35.5373907837664	34.8986701932482	35.7127982912649	34.9611065053385	35.8517178636341	35.2882618492875	36.0530376620326	35.3027215362843	36.7177307829664	34.6142675292819	35.7023641729015	34.5898132957679	35.0512374984129	35.5880871640425	36.0516808642343	35.2129292594774	40.8669186668484	0.475631920973738	41.1614910958186	40.516150293448	40.7544926170298	40.5810335853867	41.2512757375364	40.6157334578073	41.6209582370375	40.8354293756738	41.2251464372085	40.0371625613163	41.3603302369812	40.2678690196198	41.1332693921832	41.34567660463	40.9685781247675	39.9928003250045	41.0702202349745	-0.651903702394528	0.931413111834477	-1.76460527830286	0.248408146514981	-1.33260289419718	0.124804702881397	-1.87721465303957	-0.233365992456267	-1.88898200749669	-0.10302324442972	-1.4455524062309
18.0904522613065	35.412354064781	0.58255165403051	34.6939762123701	35.5167911142875	34.8979366795367	35.6584887927458	34.9923090623448	35.8639919167399	35.2511977758582	36.037700533686	35.3344845171855	36.7367324426769	34.6349743289382	35.7721435985619	34.6176186354782	35.0540129399333	35.6074157417435	36.0917128488141	35.2485319603774	40.9152274445001	0.476780606765731	41.2249817045683	40.5759502352617	40.8021977703967	40.6892006435342	41.2739464730026	40.6668621832567	41.6567164904352	40.8899097923406	41.2631953734689	40.0658129667474	41.4200500812907	40.2987308968251	41.1813932196607	41.4023601085128	41.0215237663427	40.0262036343936	41.0998312164636	-0.788165841331129	0.908079266428642	-1.86340547527256	0.112410662069955	-1.44235579797226	-0.00470981069841862	-1.9902458092416	-0.381695560093432	-1.95640557841824	-0.237516135974341	-1.55231892251937
18.5929648241206	35.4192036824952	0.58933207656032	34.6586478297627	35.5017307001273	34.8956641589101	35.5862006315765	35.032550334572	35.8850279656792	35.2040898202812	36.0294950418315	35.3549763666384	36.7648698943951	34.6546449792493	35.8272105466603	34.6279146076181	35.0644341311449	35.6250872097626	36.1303856808541	35.2835327033544	40.9635017662075	0.476196864949854	41.2760356893857	40.6475780742707	40.8537233238364	40.7836399391266	41.3079292949841	40.7317471347976	41.6794692051817	40.9560782749334	41.2895858664562	40.1052222588767	41.4823473261095	40.3145966375777	41.2122653474368	41.4680116139559	41.0764361963245	40.0631621627546	41.1317016795189	-0.909823484201388	0.885661623203267	-1.94871689134132	-0.00983640972945519	-1.53955799064817	-0.12205525078112	-2.08872235616849	-0.513864775011289	-2.01110715077257	-0.358007088903061	-1.64433421957505
19.0954773869347	35.4198343078845	0.597739869537228	34.6200153792323	35.4766813184129	34.8770214802675	35.512269333744	35.0649859193397	35.8924291856592	35.1655481890845	36.011130749051	35.3828765186403	36.78443681223	34.6581846837421	35.8826630262862	34.6422369994866	35.0672839267407	35.6258016878944	36.1708912839536	35.3027267402708	41.0076697594465	0.475886255488611	41.3239107643175	40.7141369035236	40.8915820899144	40.8812454399744	41.3336793592992	40.785433822952	41.711617279925	41.0145343306468	41.326447187801	40.1364215726251	41.529448288094	40.3331720149384	41.2516546702429	41.5253019285366	41.1155943179594	40.1077952808175	41.1484106590229	-1.01774304451856	0.863951893674628	-2.02182932494462	-0.119573660437308	-1.6238692532964	-0.227735131893941	-2.1729142699096	-0.630505608374314	-2.05575377936192	-0.465416366184621	-1.72408519101997
19.5979899497487	35.4169391399912	0.604346825190374	34.5885071734667	35.4419176159062	34.8629988186002	35.4379120554331	35.0889495250694	35.8953216624489	35.1205522292312	35.9826443836583	35.4031582162023	36.794896089868	34.6661910410476	35.9403168182533	34.6509337849328	35.0623945368801	35.6309533664912	36.1931044058348	35.3272136565268	41.051056279788	0.477899909348781	41.3815029154741	40.7751853168564	40.9400632550155	40.984323083906	41.3508478064284	40.8381065875436	41.7358272267346	41.0645414470876	41.3566271082877	40.1590674465517	41.5860993347825	40.3565404002967	41.2885579528238	41.5739996018879	41.1633897667343	40.1386821565098	41.1745953494749	-1.11305423220232	0.843372747803822	-2.08499074458432	-0.216801494663161	-1.69746800554579	-0.323312897461555	-2.24358881182439	-0.732404731122865	-2.0905612704535	-0.56006278500879	-1.79195179300745
20.1005025125628	35.4109321206654	0.616561554504037	34.5428451284042	35.4127036074852	34.8440422192454	35.3460466102185	35.1218101760831	35.9029845972543	35.0661640503851	35.9620061627833	35.4122698083553	36.8144717559251	34.6691007785316	35.9817441528712	34.6472066957384	35.0648074964922	35.6308840692963	36.2192728391952	35.3474859030481	41.0941168914943	0.47748634666779	41.4231620986676	40.8487552133306	40.9883262141433	41.0717285699561	41.3800899696463	40.9007117825062	41.7483039096071	41.1266161949456	41.3763069527479	40.19330269804	41.6413578499063	40.3647446353995	41.3149568173682	41.6326305541268	41.2087940025246	40.1808893015239	41.1993103909632	-1.196731878536	0.823767498598623	-2.13760986208312	-0.303280062389604	-1.76102834004795	-0.408727904444919	-2.30356800932847	-0.821634922968978	-2.11629841654006	-0.643791853745774	-1.84849229008574
20.6030150753769	35.3982379328394	0.628291508111402	34.5002146080387	35.3644544503623	34.8108859306245	35.2613386923123	35.1426153010262	35.893045969706	35.0208147442925	35.9279495236021	35.4287943416046	36.821230384373	34.6573637817583	36.031479177212	34.6511152270492	35.0499117734157	35.6160268010967	36.2389610857745	35.3538430660204	41.1328688106491	0.477903382782478	41.4688486157415	40.9063892201309	41.0249983052893	41.1713334994215	41.3970164709365	40.9478794093869	41.7712579688331	41.1764811933628	41.4074029228338	40.2155164686621	41.6836641706681	40.385619709183	41.3548835550714	41.672330222932	41.2402362954235	40.2235410758323	41.2113706773267	-1.26959580777532	0.805140098090556	-2.18181443187819	-0.379008043896179	-1.81454181718528	-0.485376565306689	-2.3523805396591	-0.898152895699162	-2.13535328448843	-0.716962187800486	-1.89607358623044
21.105527638191	35.383628873861	0.639455291756997	34.4604963699435	35.322304089796	34.7844975340771	35.1658900166633	35.1594405905524	35.8879261696764	34.9692700590034	35.8894651906422	35.437332456025	36.8238073085324	34.6517369478907	36.0715805108752	34.6375146271831	35.0421771142291	35.6079001700058	36.2428333115289	35.3675183890127	41.1729269061979	0.481162882629075	41.5189249167621	40.9763722014453	41.0745189446234	41.2629438875933	41.4114351666317	41.0048540880675	41.7869209039706	41.2235942787972	41.4322466450484	40.2352943626048	41.7379189058567	40.3993452470694	41.3786219551071	41.7223366205998	41.2822407575876	40.2567435667928	41.2354449568064	-1.33280681164235	0.787769679387477	-2.21880756291575	-0.445261327976544	-1.86025824086874	-0.553915513572742	-2.39157689343261	-0.963762734475228	-2.14766662087388	-0.780393780639238	-1.93482200879259
21.608040201005	35.364623462146	0.655693960394732	34.4073527728845	35.2708473624524	34.7500338871135	35.0622909362403	35.1830895517257	35.878366036035	34.9093864949452	35.8575762151586	35.4351121447953	36.8335032060557	34.6373944938207	36.1031263304877	34.6260982847238	35.0263429805558	35.5914540216758	36.2530646165164	35.3735595212963	41.2112730397694	0.480609148794889	41.5530881793519	41.0415853289419	41.1197004421233	41.3474237853826	41.4362263166366	41.0615399438554	41.7923719544966	41.2809193749809	41.4477006127171	40.2652696351718	41.7866695778099	40.4078042772892	41.4093242923787	41.7652577501316	41.3173365867694	40.3051956569292	41.2542279611147	-1.38711453656192	0.771400708611324	-2.24818249323447	-0.502784211643317	-1.89821111859612	-0.614699690457822	-2.42320072480266	-1.0194462889222	-2.15397631100887	-0.835644803927449	-1.96537251746778
22.1105527638191	35.3398485707317	0.66974042694179	34.3624136673988	35.2108313539249	34.7046576651633	34.9656080050116	35.1919328134702	35.8552929623879	34.8593177029614	35.8106033569739	35.4405429156476	36.8277688591283	34.6112672450269	36.1420149187984	34.6109655392252	35.0025555980586	35.5637470134753	36.2491647276014	35.368741358185	41.246398232895	0.482532194161233	41.597057782654	41.1014683740406	41.1564501771256	41.4431748610623	41.4462420907287	41.1070638363596	41.8095772198291	41.3233421547577	41.4753504913034	40.2811071693496	41.8257366357778	40.4288746770821	41.4402974875765	41.8010641472155	41.3413600522315	40.3467217796201	41.2638810225008	-1.43333736238362	0.756110554680033	-2.2723924985839	-0.551950772136034	-1.92881234671961	-0.669182153424128	-2.44649339455085	-1.06550633766979	-2.15636485517383	-0.882770644397933	-1.98987871097761
22.6130653266332	35.3140948975398	0.684326157039972	34.3151506143781	35.1573814121924	34.667148066036	34.8523648583973	35.2014241616059	35.8411027118897	34.8035725289444	35.7648638568848	35.4378529715303	36.8229479736192	34.5920927124995	36.1634509963908	34.5820551237706	34.985856663055	35.5441616248617	36.2359489114704	35.3722380706499	41.2838465842756	0.486563551525948	41.63848340839	41.1740650128136	41.2069661510082	41.5218249516182	41.4598628728278	41.1670135195507	41.8203245962095	41.369041253292	41.4969687875596	40.300741839855	41.8777016103541	40.4353830317852	41.4591019391478	41.848274420258	41.3765844459003	40.3863659097329	41.2866881823824	-1.47255445481734	0.742067719398027	-2.29158101718176	-0.594169605346698	-1.954083054872	-0.717353436309611	-2.46355191755366	-1.10390781811197	-2.1545445467901	-0.922967765859685	-2.00823696408188
23.1155778894472	35.2830573126007	0.702834500491894	34.2581702463367	35.0863503158218	34.6188993363846	34.7427272930066	35.2139372438265	35.8135273894771	34.7406376690615	35.7226432685703	35.4249924670683	36.8215113481165	34.5612803891552	36.1872972476063	34.5616003344908	34.9519109660909	35.5137763378103	36.2275764806191	35.3651359807698	41.3183648958781	0.485806094289124	41.6674901256983	41.2305518408153	41.2493752670755	41.6058235253463	41.480087905297	41.2160605404618	41.8224091621984	41.421246075419	41.5100506455389	40.3272157709348	41.9202841191502	40.4498273382906	41.4922845536466	41.8779493207921	41.4008722321832	40.4399701434004	41.3007046636784	-1.50528291813677	0.728981274435528	-2.30589560631879	-0.629384615132443	-1.97358801292805	-0.760269517699721	-2.4754537002804	-1.13468143259191	-2.14917299919582	-0.95729611864158	-2.02109021947263
23.6180904522613	35.2477079747134	0.717823793847401	34.2121316005646	35.0227599816727	34.5637254453059	34.6316017351761	35.2107932003822	35.7821247770989	34.6882506456047	35.6654503923042	35.4200989155423	36.8040872831676	34.5224742189818	36.208971589345	34.5250677317462	34.9253291246346	35.4764763063185	36.2007419369201	35.3509506853625	41.3512080367483	0.489886067874408	41.7091469781019	41.2993183166062	41.2873095007506	41.6903543046804	41.4852062150834	41.2643754892446	41.8374235968153	41.4582070724145	41.5358220776882	40.3395036365225	41.9571477947773	40.4673170442666	41.5105130891191	41.9193969345452	41.4179897904512	40.4816646521967	41.3098401314577	-1.53236043202551	0.716928488779787	-2.31755598364173	-0.658871677835781	-1.98814448153355	-0.798699374000066	-2.48155981766663	-1.15891678370678	-2.14203888066776	-0.985761062622623	-2.03035788653404
24.1206030150754	35.2115766833576	0.734639353369618	34.158846591788	34.951254152068	34.5163670001188	34.507230944908	35.2122813140343	35.7560691913872	34.6305936012652	35.6141253647493	35.4070102424937	36.792000092782	34.4904482993958	36.2149224663554	34.4897374810522	34.8908933387917	35.4475493920104	36.1726388327067	35.3448353111718	41.3863099986766	0.493346328735738	41.741390985535	41.3629974538426	41.3385291662418	41.7595082989873	41.49919519685	41.3228445506123	41.8466604702865	41.5038470676101	41.5555152425991	40.360953466043	42.0063280867941	40.4731950485022	41.5338580371528	41.9550735714839	41.4457516775177	40.529804165472	41.3318174919711	-1.55468303070261	0.70607907391839	-2.3259177965865	-0.682985366427502	-1.99934871003647	-0.832693898503563	-2.48417344473202	-1.17786415589177	-2.13267098699972	-1.00973179607996	-2.03575103060472
24.6231155778894	35.1701690234484	0.753534357683765	34.1016136465753	34.8727246700771	34.4563913736582	34.3925563954596	35.2119405944915	35.7133813890606	34.5666952129669	35.5619003188529	35.3843355539057	36.7784907941347	34.4447283176396	36.2292383268476	34.4535568719732	34.8490088084687	35.4061313608174	36.1443805680378	35.3257991956564	41.4182325212664	0.493279235324242	41.7672647826476	41.4209639078976	41.3785924428949	41.8410780073071	41.5147255834343	41.3656791901395	41.8485705567227	41.5510708339846	41.5672653215405	40.3845352810569	42.0429125292177	40.4943926576225	41.5602536897863	41.9849521055703	41.4595932693462	40.5858838023735	41.3422188999859	-1.57259481733199	0.696003903997895	-2.33176840318193	-0.70219938235221	-2.00649844364823	-0.863556242200639	-2.4834467375015	-1.19133119167001	-2.12161786091657	-1.02974836141918	-2.03786995846481
25.1256281407035	35.1252678323795	0.768534600236782	34.0550669914817	34.8019575235931	34.3937978571446	34.2666118887973	35.1972236825605	35.6766357005733	34.5138396731052	35.496447592013	35.3698606605853	36.7506190589085	34.3952122320546	36.2300693264328	34.403368332208	34.8145732153913	35.3624670547104	36.0980947043031	35.3037076565893	41.4491832478514	0.498949626961476	41.8049108098639	41.4913637571873	41.418541521908	41.9102120502677	41.5171822364883	41.4182244925581	41.8643412697093	41.5850984308421	41.5919350916515	40.3960179735164	42.0781352284336	40.5069190828954	41.5732644881065	42.0275110134736	41.4708867478988	40.6292417479914	41.352329270682	-1.58690377823595	0.686927772041535	-2.33668257628972	-0.717560873067708	-2.01073183525551	-0.891309314033439	-2.47912369917824	-1.2008569495062	-2.11040610847683	-1.04595109887501	-2.0384024364516
25.6281407035176	35.0801805520406	0.786464831577896	33.9979824930125	34.7150901349968	34.3378344707404	34.1377845054289	35.1898610257791	35.636594372285	34.4558892252388	35.4396269790238	35.3470281789757	36.7311197661511	34.3512258088004	36.2250741101279	34.3628358681672	34.7634723492529	35.3262581368633	36.0571935421809	35.2881984176661	41.4826955445653	0.501010257047281	41.827991296629	41.5451237305304	41.4699323301437	41.97525977908	41.5322280239894	41.4700934846754	41.874772891108	41.6316150032474	41.6102455661097	40.4203213946883	42.1237134868508	40.519331316027	41.6013999747087	42.0536900882085	41.491200111934	40.6853456929179	41.3735600867621	-1.59831474456969	0.678910221495335	-2.33963952182592	-0.728943269377127	-2.01312355788533	-0.916536475796407	-2.47336577130962	-1.20669932735567	-2.09841967423492	-1.05966842508039	-2.03691036797807
26.1306532663317	35.0296713334681	0.804232898206477	33.9434348467924	34.6368367375886	34.2682687660171	34.0153679712563	35.1756502272017	35.5846964377545	34.3923945968996	35.3768677914368	35.3150716064621	36.7051784490584	34.2924746733797	36.224853690987	34.3085138440537	34.7202296366326	35.2767847139429	36.0094538273044	35.2583348521904	41.5126295676153	0.502778840903881	41.851785534467	41.6108725008568	41.5081403222829	42.0489559662522	41.5434518889246	41.5101566256513	41.8789103955794	41.6742929573684	41.6209845031017	40.4414851987248	42.1545992046992	40.5435893951517	41.6165434903842	42.0928081851653	41.4960067088617	40.7407314235213	41.3813883484679	-1.60701557014282	0.671452310848068	-2.34197690864939	-0.737475764317289	-2.01288822029675	-0.940148584452503	-2.46559090892401	-1.20907798023406	-2.08608993411824	-1.07101087022046	-2.03392219110586
26.6331658291457	34.9762743411337	0.819030151576121	33.8965242050949	34.5519039625649	34.2001962047937	33.8782505308728	35.1503091750959	35.5432405062529	34.340191830366	35.3041432183907	35.2913776285669	36.6684593354116	34.2340238401163	36.2062800105709	34.2545910774923	34.6696157625492	35.229536009551	35.9486602228125	35.22936027877	41.5418705251547	0.508409037227798	41.882983073666	41.6710747497368	41.5505847614498	42.1043882452768	41.5457717568215	41.5641211036027	41.8974868175407	41.7077322495369	41.6446543122905	40.4543905266959	42.1885801721166	40.5540479077563	41.6351816955753	42.1271831719319	41.5031259525098	40.7871729540308	41.3933194770923	-1.61377972382952	0.665000891466641	-2.34444518877489	-0.743260819173044	-2.0113711350825	-0.961912750124609	-2.45603554682734	-1.20932458518768	-2.07472624727909	-1.0803170881941	-2.03091635599666
27.1356783919598	34.9239508299019	0.836929008091565	33.8382564207455	34.4612759300343	34.1365449430255	33.7486799024349	35.1333608805027	35.4903132860227	34.2828575146864	35.2408715862841	35.2590112880475	36.6413441864801	34.1788520972013	36.1925954561905	34.2027346013791	34.6121562161698	35.1877243583376	35.8961132942625	35.2044721465286	41.574784135704	0.509767883388382	41.8975722881607	41.7251281072959	41.601453079418	42.1682461831514	41.5623214054898	41.6062431003363	41.9107864052885	41.7551169574549	41.6615093805183	40.4814388340286	42.2299019180016	40.5764272604035	41.659967975457	42.1566765489837	41.5166908883996	40.8485479433894	41.41330203119	-1.61912660148488	0.659325059912172	-2.34608448868737	-0.746756036480737	-2.00911459095299	-0.982860866544069	-2.44644878816309	-1.20706077247996	-2.06359974593068	-1.08869790867635	-2.02733429990642
27.6381909547739	34.8648783827769	0.852949838709462	33.7881641847174	34.3794394700095	34.059320686938	33.6161040782829	35.1052787261415	35.4357487622866	34.2204865891756	35.1673205652754	35.217819479789	36.6035441156179	34.1088533612757	36.1731389077212	34.1368350791469	34.5625196842453	35.1328102180092	35.8306687493948	35.1648798491798	41.6022602440234	0.513368086543088	41.9193673109958	41.7912905951347	41.6383646272578	42.228739974812	41.5703449499173	41.646749191885	41.9184285783267	41.7935152581443	41.6710517749823	40.5003413767521	42.2559146777289	40.5991442887098	41.6708062567525	42.1997010328287	41.5146112480046	40.9009712794366	41.4190817267288	-1.62309135749294	0.654114266861481	-2.3485605507902	-0.748734379658481	-2.00540025600038	-1.00320999460223	-2.43577957688475	-1.20310254455752	-2.05302545440888	-1.09595987003082	-2.02360788952473
28.1407035175879	34.8048334859232	0.867548347996369	33.7406963696727	34.2828896385291	33.987168714086	33.4746710793938	35.0707311980677	35.3885676626944	34.1694896717154	35.0884509598867	35.1847606508664	36.5601111256832	34.042670620595	36.1404764895547	34.0812836364598	34.4968067823677	35.0839664936365	35.7598175058494	35.1296106616353	41.630760696137	0.517852481494227	41.9419126777164	41.8402695589236	41.6834708405768	42.2766554930078	41.5751680057337	41.6965425344956	41.9407136764696	41.82784778595	41.6934793383172	40.515971865042	42.2892664219616	40.6135574415391	41.6973878570534	42.2269622473987	41.5193320897393	40.9516444131668	41.4327495872365	-1.62646153080642	0.649838272451015	-2.35180207730208	-0.749030133261534	-2.00166188968203	-1.02302050992802	-2.42474563085953	-1.19810794325736	-2.04413304968092	-1.10260613291938	-2.02103239709402
28.643216080402	34.7462402484136	0.884497070038619	33.6837441019681	34.1960057780589	33.9165031419462	33.3442338380892	35.0437603892128	35.3272582769233	34.1132001990515	35.0180666830738	35.1425568049756	36.5257236153447	33.9767104080234	36.1164108095339	34.0142196569096	34.4393941727847	35.0377085476687	35.6954728260526	35.0951149734137	41.6631656396354	0.519824138944471	41.9495604619098	41.9009348241369	41.7331560331379	42.337720096967	41.5936069367031	41.7295797473475	41.9574486031758	41.8749766020282	41.7086837428445	40.5445632702733	42.3262971527543	40.6440025331284	41.7134368611668	42.267724685158	41.5271366526307	41.0145249193382	41.4504627511007	-1.62951751089882	0.646035968281676	-2.35523795870214	-0.748599763164644	-1.99795216883139	-1.04330763807933	-2.4145045061169	-1.19169706490704	-2.0360933310513	-1.10942056730704	-2.01894705941719
29.1457286432161	34.6793162815832	0.898951156865637	33.6384664049789	34.103636614478	33.8333079487846	33.2026611275104	35.0028408626222	35.2741256023062	34.0522696343399	34.9346623897619	35.0916860401026	36.4780810799007	33.8968405815025	36.0769563880743	33.9463944580078	34.3751066799606	34.9795187164849	35.6152336889049	35.0465885691938	41.6878058560462	0.524105070157151	41.9687381106698	41.9555863557565	41.7695265605936	42.384169350109	41.6003139037286	41.7715652271743	41.9688614343923	41.9091174856983	41.7169833505378	40.561166223896	42.3490175439071	40.6637013034691	41.7312798457768	42.3041320400612	41.5205458863747	41.063459251091	41.4545356795485	-1.63222020900829	0.64271913310599	-2.36055603942477	-0.747420578369496	-1.99372243660381	-1.06376421843006	-2.4037970413986	-1.1850086284078	-2.02910416205392	-1.11601955132731	-2.0176877281464
29.6482412060301	34.6148377854098	0.913223063182804	33.590153306785	34.0067976430023	33.7578819954747	33.0633341368689	34.9608205137665	35.2198917080364	34.0027023731102	34.8512823598154	35.0486808313422	36.4306241820051	33.8234128330816	36.0358180498144	33.8831223888409	34.3046353065282	34.9303839201753	35.5377386831697	35.0049621201496	41.7170859078866	0.527969447708112	41.9814188731809	42.0036817295617	41.8173381486838	42.4314510846931	41.6100758558562	41.8120265157231	41.9948233587099	41.9447775313086	41.7383010617375	40.5799277774669	42.3826835959338	40.6872864415795	41.7581640601715	42.3358878337364	41.5243948003264	41.1186551863931	41.4695665790089	-1.63536721384861	0.640118965182359	-2.36700805076526	-0.745877486941095	-1.99038819169799	-1.08496396182209	-2.3937070210302	-1.17797308765632	-2.02415413349801	-1.12302594604566	-2.0184200709303
30.1507537688442	34.5499400347946	0.92896469813393	33.5364922316954	33.9196778739862	33.6805733981561	32.9297097559093	34.9239701229549	35.1560617558299	33.947634904024	34.7739145240188	34.9959937343098	36.3898771124811	33.7467474708372	35.9974952788184	33.805796452476	34.2424419151252	34.8805820391386	35.4616301801631	34.9603818415835	41.7478510758031	0.530940980906997	41.9842454836324	42.0635796856086	41.8654898759195	42.4855653906714	41.6305963274207	41.8399822368191	42.0146700453461	41.9897050877102	41.7522326396096	40.6082563717785	42.4160453630609	40.7200814312902	41.7706630676298	42.3813957851895	41.5274894174188	41.1791416425776	41.4843284369691	-1.63896815022697	0.637828105212074	-2.37459244912454	-0.744556411706296	-1.98758743709329	-1.10745127148317	-2.38472207840966	-1.17065879663503	-2.02032483749403	-1.1308937500589	-2.02041434665291
30.6532663316583	34.4770308467369	0.942228589413273	33.4950821446956	33.8191050253108	33.5926688986832	32.7845157697438	34.872407097976	35.1043580467452	33.8883125434154	34.6829025528863	34.9347989790375	36.3351859259561	33.6581188284441	35.9423731917348	33.7389675732652	34.1649273313138	34.8210399776488	35.371196692758	34.9035638149133	41.7706070933295	0.535308393668276	41.9996615509291	42.1058095011835	41.9023627457231	42.5230320823685	41.6380372916115	41.8815085873648	42.0292322901749	42.0195461182971	41.7599148348364	40.6226708041467	42.4375208562254	40.7394335399169	41.7988305313795	42.4111326204094	41.5186430605438	41.2255008585179	41.4874833129724	-1.64302423370851	0.636014807227557	-2.38472011176125	-0.743247664805378	-1.98500755256006	-1.13083912717725	-2.37562262720675	-1.16401289911473	-2.01771483912296	-1.13919952627225	-2.02392816087917
31.1557788944724	34.4094856144271	0.956051716282191	33.4457488666188	33.7290625478701	33.514092002609	32.6504638672342	34.8248533693704	35.0429353292457	33.8403469039721	34.5970564025693	34.881237110958	36.2860540488722	33.577619926484	35.8951960096951	33.662935354118	34.0962240154293	34.7725113922736	35.2895952240474	34.8553230738934	41.8012289648921	0.539648176620331	42.0025574524748	42.1594704977105	41.9529036277778	42.5728379424053	41.6542301198362	41.9107972300806	42.0579559009765	42.0561381021685	41.7809521693929	40.6443106028692	42.4724521695976	40.7727681884575	41.8187900605164	42.4544033007059	41.5226191322213	41.2839824202127	41.5037234857611	-1.64826038895139	0.634656965728905	-2.39620903731039	-0.74271367963173	-1.9839550809689	-1.15605014298982	-2.3677495162919	-1.15753384858208	-2.01721779149468	-1.1486861997928	-2.03003482310549
31.6582914572864	34.3383726703213	0.970721464734822	33.3964655506672	33.6345706477	33.4301534540404	32.512814549951	34.7787659898899	34.9812589615735	33.7867072410062	34.513671446629	34.8176005615124	36.2398760639179	33.4906162167713	35.8401055013321	33.5848911376794	34.0212092927537	34.7200737893757	35.2029447125815	34.8006102780804	41.8291626660579	0.543032534681589	42.0027299557156	42.2067015126183	41.9995820797895	42.6168700920455	41.6765258341865	41.9384591048918	42.0797332082242	42.0968165704025	41.7946463375379	40.6704815109433	42.5030568053443	40.802457984577	41.838282155142	42.4932230919159	41.5218572992563	41.3388123091652	41.5155294712293	-1.65447283123606	0.633599065455268	-2.40966879195707	-0.742859772698113	-1.98373388417808	-1.18298275752603	-2.3609493109873	-1.15177254789011	-2.01784736391492	-1.15950718778762	-2.03794014173313
32.1608040201005	34.2620603278683	0.982897540879756	33.3570025688159	33.5366344061858	33.3382031548445	32.3716091901322	34.7191041730768	34.9279506178961	33.7292068263911	34.4181379792071	34.7458268933103	36.1810612376683	33.3946697482453	35.776173695063	33.5137006629539	33.9405949599235	34.6609229770679	35.1075933038684	34.7366331791108	41.8518642144205	0.548256455160221	42.0130395124366	42.2470311167182	42.0382525980838	42.6531466303784	41.6865187573631	41.9755348275286	42.0960630198891	42.1227450855022	41.8029055054228	40.6829964101108	42.5252678548165	40.8264345168342	41.8689496340672	42.5272047861151	41.5125592066985	41.3840327111353	41.5190094720484	-1.66174443749759	0.632893126496642	-2.42598836056217	-0.743921387268695	-1.98428471237181	-1.21161434284065	-2.35428104403063	-1.14712630344587	-2.01965192456049	-1.17130863062893	-2.04781952460797
32.6633165829146	34.1915687919464	0.996373621085833	33.3067302916964	33.4491974823706	33.2558584244769	32.2425489339464	34.6672625725455	34.8616007456686	33.6830350147884	34.3318019728122	34.6816749171639	36.1319147527537	33.3076430623079	35.7211537345728	33.428882828185	33.8685573133994	34.6135589277882	35.0231945648038	34.6820539238083	41.8827299315877	0.553082930314045	42.0075576681641	42.2988883513903	42.091604913902	42.7032594415996	41.7095449203675	41.9960024101844	42.1259924413039	42.1595077461198	41.8249482015828	40.7064745941678	42.5619963112134	40.8650602674131	41.8845150945027	42.5747985078916	41.5170097684638	41.4427697004899	41.5364784982344	-1.67065491497281	0.632499419416527	-2.44383899935112	-0.746366540169633	-1.986705146262	-1.24280924854197	-2.34918329634699	-1.14308370496118	-2.0234879413055	-1.18489001086445	-2.06068167393336
33.1658291457286	34.115578339147	1.00990642213436	33.2619156579457	33.349445428046	33.1649529352224	32.1039721699867	34.6124015488918	34.8040547157483	33.6309889092247	34.2438736965512	34.607362860026	36.0812551411905	33.2115175522439	35.6506802242687	33.3546112277	33.7817384618232	34.5593776294935	34.9284611756645	34.6182224314725	41.9079401827015	0.556955695151898	42.0067765039594	42.332654145221	42.137345466074	42.7381766904982	41.7330352822277	42.0258579658807	42.1480210988772	42.1943891016134	41.839751529322	40.7284920771833	42.5906190272782	40.8903867248703	41.9146645795628	42.6062701520018	41.5130249692325	41.4897201677597	41.5457976243627	-1.68088206595731	0.632427086039215	-2.46434755144565	-0.749905337582579	-1.99002129502033	-1.27599607469639	-2.34493825286459	-1.14044387939704	-2.02833636238644	-1.20012378512327	-2.07566315333302
33.6683417085427	34.0377978179271	1.02105837269449	33.2221844932735	33.2609849444206	33.0691948845207	31.9728829116868	34.5467908842088	34.7460296060152	33.5754309918324	34.1471044582418	34.5256065342352	36.0210814455456	33.1102660682356	35.5831022550049	33.2738689045729	33.7039853703068	34.5020744750464	34.8329400374739	34.5490346401394	41.931518768674	0.563806769516538	42.010767550117	42.3776417203151	42.1791664376828	42.779065412947	41.747048313806	42.0545396761287	42.1643667086704	42.2171959295643	41.8499062120111	40.7391900617666	42.6149629229913	40.9224641113345	41.9385061947033	42.6510137556731	41.504558747538	41.534568222659	41.5508570895502	-1.69255476670863	0.63252131632185	-2.48772148440979	-0.755143520622692	-1.99440451192703	-1.31173523437529	-2.34103626980216	-1.13899736682352	-2.03424410361759	-1.21679420029478	-2.09285884479981
34.1708542713568	33.9643439335241	1.03429564697583	33.1715616966853	33.1690570152225	32.9822857005033	31.8471682634758	34.4909642985284	34.6791194205906	33.5311097091477	34.0618599582723	34.4517459037089	35.9728272860172	33.0177721723359	35.5164974310785	33.1901691613226	33.6202721426719	34.4561519175707	34.7461723052635	34.489112487515	41.9609743779066	0.568360810416378	41.9992313750664	42.4158487460849	42.2351949680015	42.8244770654254	41.7763236608953	42.0711109864491	42.1937208894047	42.253010383958	41.8741755920166	40.7626858558512	42.6532502704968	40.9596854760706	41.9590343796145	42.6909230656363	41.5092515988671	41.5892443352915	41.569395775282	-1.70612189200858	0.63295104102673	-2.51278741436219	-0.761955154391246	-2.00069007259523	-1.35039046973693	-2.33882511199807	-1.13855907810729	-2.04208455811186	-1.23570622747912	-2.11324238671056
34.6733668341708	33.8857870223452	1.04633406551383	33.1305516223358	33.0746106995966	32.8845156487423	31.7140775825136	34.4277000465402	34.6247078978608	33.4806497034568	33.9712289785574	34.3679551433191	35.9186819123468	32.9144900919175	35.4359145468846	33.115618223594	33.5313882293339	34.4012032748251	34.6470330110759	34.4180527669682	41.9845664694716	0.573983251421926	41.9982653659028	42.4469173520407	42.2804597560308	42.8556137803393	41.8004224521561	42.1017190620868	42.2142910131923	42.2811016569247	41.891183102797	40.778890092418	42.6801993424984	40.9839280101528	41.9920860736524	42.7255719061802	41.5024818246408	41.6276847070156	41.5768144829891	-1.72120318544636	0.633640266538117	-2.54102481611985	-0.770412904588186	-2.00772767633071	-1.39138082213474	-2.33715702517903	-1.13983624580414	-2.05085018239036	-1.25649268701496	-2.13588084083097
35.1758793969849	33.8072603655228	1.05679968909064	33.088786516781	32.9913496241052	32.7854856884324	31.5951440018722	34.3578075036277	34.561253920448	33.4269233050968	33.8764118433694	34.2776418698888	35.8594697708619	32.8102804971336	35.3655547263776	33.0283358699345	33.4512929068351	34.3470066160045	34.5548059820366	34.345875571082	42.0082357606696	0.581717694148738	41.9951756320966	42.489354445141	42.3261840170306	42.9015833503113	41.8195457407112	42.1203520462918	42.2291597796072	42.3016380518769	41.9041814262186	40.7880069912459	42.7072141534655	41.0228393166679	42.0092373103989	42.7735008521606	41.4955960158376	41.6720143554406	41.5844244468813	-1.73796555757888	0.634412439948041	-2.57192613044304	-0.780942147938359	-2.01599086534974	-1.4356945354579	-2.33604627747018	-1.14221373676968	-2.06065927594043	-1.27914449097119	-2.16082228901931
35.678391959799	33.7318408241903	1.06952405695979	33.0388201220783	32.8967418711166	32.6936411444051	31.4726205567233	34.2976049444341	34.4981174777349	33.3842128688539	33.7935141827863	34.1956351647648	35.8122619808823	32.7137559307466	35.2855942280315	32.9514321665339	33.3569892204143	34.3026971374005	34.4659167016627	34.2817383126666	42.0357269811623	0.58625212725798	41.980368331584	42.5134880996144	42.3841787960242	42.9389061991841	41.8537956714232	42.1376595230253	42.2567052719425	42.3350240687211	41.9314759196292	40.8096572421757	42.7460664915835	41.0538060815815	42.0391705879036	42.8048184343603	41.4998957844779	41.7186814741905	41.6036607023382	-1.7567810464258	0.635634097670753	-2.60478478710719	-0.793138643168024	-2.02604962104297	-1.48295958117188	-2.33656719401529	-1.14597630713883	-2.0724422466055	-1.30440867572378	-2.18905537993797
36.1809045226131	33.6525355911193	1.07989440373203	33.0002703450527	32.8139512272788	32.5896419063283	31.3516240752425	34.2264377478988	34.4437663068742	33.3349723888712	33.7024084503716	34.1040420610893	35.7556037398267	32.6058092487163	35.2013450969534	32.8708724440349	33.2720925806148	34.2480522649792	34.3667147112744	34.2055004536215	42.0583320010116	0.594362628226515	41.9790876045412	42.5488974446381	42.4292728613228	42.9728057567815	41.8781795549165	42.1646026914081	42.2749146891712	42.3559029078839	41.9513629411335	40.8193913988082	42.7713165693324	41.0816885079678	42.0645652122256	42.8490791342705	41.4907576110138	41.7499424879124	41.6098766438709	-1.77722304816822	0.637009100967449	-2.64117540955092	-0.807491598605282	-2.03672294629189	-1.53310410683706	-2.33732553145291	-1.15144027561798	-2.08522225399609	-1.33172139457797	-2.21959719438256
36.6834170854271	33.5735381137814	1.09006235375419	32.9553507613105	32.7283840386973	32.4878849915465	31.2429323218544	34.15346011062	34.3770822335159	33.2826033301542	33.6124078519698	34.00688174909	35.6989013794067	32.5010774161008	35.1253906487229	32.7863784255681	33.1817769096765	34.1978993627432	34.2794905096828	34.1322458936247	42.0808441139297	0.601615781547304	41.9690888999381	42.5775493099416	42.4792079734546	43.0192638451422	41.9030392078538	42.1750180969302	42.2876871090835	42.374802941609	41.9677658653721	40.827468169148	42.8009142065051	41.1215974399461	42.0836545143936	42.888085491576	41.485819311737	41.7926703069886	41.6207172471854	-1.79951731171565	0.638589875157103	-2.67995593292184	-0.823842449560706	-2.04877673051721	-1.58702751002066	-2.33886357334744	-1.15794185678567	-2.09916349031791	-1.3613093653547	-2.25248315796914
37.1859296482412	33.4978032761969	1.10173173699112	32.9068286423475	32.6408034876448	32.3908129861039	31.1263121813912	34.088141817343	34.3195008087983	33.2409402321257	33.5328608746637	33.9184237897643	35.6520872010236	32.4021725780232	35.0347814711759	32.7128990342483	33.086957887447	34.1551606830559	34.1890957330153	34.064876287176	42.1069996822436	0.607712144725087	41.9538990810643	42.5993485377458	42.5382778461241	43.049781158675	41.9405268687259	42.1950491436278	42.3129885126716	42.4040189522836	41.9985314183556	40.8457487662133	42.8390251866805	41.1461421353176	42.1161503626793	42.9214312128623	41.488951506605	41.8289245042944	41.6401994042145	-1.82396155455284	0.640693988618348	-2.72109785569488	-0.842077454292612	-2.06245388329583	-1.64380943844841	-2.34182667171782	-1.1661318210821	-2.11522065864565	-1.39376727732636	-2.28874879303564
37.6884422110553	33.4182890939692	1.11074489589536	32.868502736637	32.5646391161988	32.2813692380353	31.0207863858445	34.0098544256601	34.2617586102594	33.1923011270816	33.4437931763089	33.820715913121	35.5935456181705	32.2922860344151	34.9511213289954	32.6276695493737	33.0013890039735	34.1017293654746	34.0939326712965	33.9855202966303	42.1280350993581	0.617260588355642	41.9517138701898	42.6329469419556	42.5835533937718	43.0899699025269	41.9651740902309	42.2140664940587	42.3285490921554	42.4177293388691	42.0216502357571	40.8494932095565	42.8625743292798	41.1796724011504	42.1322331399084	42.9677620645833	41.4779522071322	41.8555071192339	41.6460488587279	-1.85008264494431	0.642943649986756	-2.76594140869388	-0.862633665549356	-2.07661688695837	-1.70416924447636	-2.34479219458481	-1.17579225271472	-2.13240586244311	-1.42837048526585	-2.32736370740915
38.1909547738693	33.3396255896203	1.12062224141107	32.8194838037086	32.4774994909303	32.1772667520859	30.9190988580339	33.934435432867	34.1953881532808	33.1406008929998	33.3609799527922	33.7183201130324	35.5395814587335	32.1892787792384	34.8666033910479	32.5521888305582	32.9024625297509	34.0559811858876	34.0116717796553	33.9127936189415	42.149316301977	0.62409572339283	41.9363591851321	42.6487898419486	42.6375919061266	43.1310172538586	41.9958503247082	42.2212774232895	42.3390741282336	42.4351191732915	42.041725025009	40.8573646358217	42.8943549012132	41.2136037794302	42.1589403249863	42.9970700145853	41.4750430621726	41.8946535435632	41.6605426102383	-1.87820102263332	0.64564754429146	-2.81291219717856	-0.884948214621112	-2.09225802581765	-1.7682972219011	-2.348774228608	-1.18657836072224	-2.15091184173436	-1.46560062347698	-2.36837438503011
38.6934673366834	33.2645020419001	1.13085820777366	32.7719208385517	32.4020810630071	32.0748548371256	30.8130547512138	33.8629724833653	34.1412830173314	33.0991582205795	33.2856015094747	33.6248888270066	35.4913906080751	32.08963885673	34.7719556747217	32.4756896078868	32.8134675634238	34.0143897193414	33.9210167925664	33.8431703419009	42.1745704460129	0.632661154616952	41.923642865261	42.6766711150026	42.696679425144	43.1601271592996	42.0347613372891	42.2430332530384	42.3621474241144	42.4583422706535	42.0761486353793	40.871503992703	42.9304956032841	41.235600488587	42.1830170467905	43.0391090820475	41.4763059313743	41.9202161844597	41.6798957677911	-1.90850914678021	0.648872404979598	-2.86274950913881	-0.909470447921467	-2.10925097190672	-1.83536737384261	-2.3539030959095	-1.19920844340631	-2.17172729931892	-1.50582701189175	-2.41288785303605
39.1959798994975	33.1846710209303	1.13886400804729	32.7304317183968	32.3239007840946	31.9610605697312	30.7217997799324	33.7781868441544	34.077997890709	33.0500859347916	33.2009875541233	33.522387070725	35.4306781784099	31.9804137467792	34.6893005251489	32.3941916051877	32.7197565001522	33.962682605755	33.8327811781786	33.762764869546	42.1933800468839	0.641976512334557	41.9202516101998	42.6985496274829	42.7423762796356	43.2048012152152	42.0601966805973	42.2533889884194	42.3753574829985	42.4654807198038	42.1026385145776	40.8710099271694	42.9525874305395	41.271854551028	42.1980435553472	43.0756221525989	41.4641561830538	41.9447324236894	41.6864134546694	-1.9405360041404	0.652441099567932	-2.91622882356653	-0.936014660055637	-2.12660255437503	-1.90663442186771	-2.35897177738513	-1.21303821617763	-2.19385750709441	-1.5482782540062	-2.4598256518863
39.6984924623116	33.1073339262783	1.14802724415372	32.6762424144433	32.243537147948	31.855184662089	30.6256009878671	33.6998677268021	34.0145385498141	32.9976938637592	33.1266082835805	33.415838817203	35.3779363513724	31.8808538551394	34.5965578902847	32.325057827039	32.6222401406882	33.9209799375008	33.7540961208038	33.6918421703958	42.2146027248936	0.649825316849965	41.9025907269955	42.7144185516948	42.7998561653356	43.2377337754967	42.0965342435565	42.2632864296977	42.384310246522	42.4813220077335	42.1265057967244	40.8798551737363	42.9860685378044	41.2961589738876	42.2271875434554	43.1062884052618	41.4632299488477	41.978036034986	41.704863761455	-1.97470697679796	0.656649347996036	-2.97165418993754	-0.964325421393324	-2.14547340406199	-1.98128534552068	-2.36533096077434	-1.22827842953645	-2.21753177529319	-1.593735224326	-2.50926107576388
40.2010050251256	33.0323023176782	1.1567006707694	32.6279789167124	32.1742305444102	31.748051305217	30.5338254431815	33.6206413376639	33.9590766131226	32.9547464127454	33.055360512296	33.3182398768794	35.3254740794706	31.7817820933891	34.5046860373516	32.245174975987	32.5344044077162	33.879694280481	33.6648975949321	33.6208749689733	42.2385482510052	0.659739152061385	41.8947425307631	42.742914995644	42.8576533805976	43.2712560733593	42.1356333270839	42.2838117372576	42.4061928885892	42.4975445295713	42.1647034901427	40.8901167580237	43.019383246152	41.3202913409745	42.2400442636092	43.1498706219865	41.462217264556	41.9949069381129	41.7240368806642	-2.01106998711559	0.661423631140068	-3.03044686144305	-0.994925643037033	-2.1653647869332	-2.05934591787762	-2.37258055169106	-1.24534513524171	-2.24375296024148	-1.64226788267775	-2.56238704867179
40.7035175879397	32.952303501909	1.1635871696065	32.5800699251385	32.093764837469	31.6318880082824	30.4520655967937	33.5294216153808	33.8905754024207	32.9031820341305	32.9764290180228	33.2114661362851	35.261279888153	31.6752294151609	34.4205221070396	32.1738451204704	32.43394815414	33.8297329525764	33.5845319221636	33.5412073988251	42.2558578555924	0.668504874075683	41.8902524090225	42.754427942393	42.9035945070435	43.3147811586228	42.1631265451061	42.288950422364	42.4184552122523	42.4998191156821	42.1947166188196	40.8881999659661	43.0406305464209	41.3531439637047	42.2613982938899	43.1762967387345	41.4498748164746	42.0193590307037	41.732556257871	-2.04922516909249	0.666861708442744	-3.09254994689819	-1.02709833048292	-2.18554280809819	-2.1417970212774	-2.37993684728302	-1.26349937510718	-2.27146362346514	-1.6931806996581	-2.61806654385967
41.2060301507538	32.8763282423183	1.17158867854487	32.520638848551	32.0245159165939	31.5256915509034	30.3622792154763	33.4466952016597	33.8300731059988	32.847900107006	32.909789318969	33.1009626606533	35.2066223553072	31.5799331436801	34.3240227057244	32.1036597750855	32.3437632867375	33.7909995685622	33.5073429320288	33.4726904264731	42.2780199004289	0.677999112580148	41.8738628746163	42.7787823694866	42.9629912611616	43.3423019602698	42.204878389127	42.3049890788796	42.4274329699777	42.5143587248073	42.2225851324288	40.8994518899009	43.0753905165442	41.3698354577656	42.2824728418053	43.2155157527368	41.4508375937	42.0454173255867	41.755234168497	-2.08963935378815	0.672967851794547	-3.1565217664662	-1.06134774437755	-2.20725415924552	-2.22722789881891	-2.38888753304163	-1.2834298320766	-2.30082458018724	-1.747482336668	-2.67640640941506
41.7085427135678	32.8002441277023	1.17847153257339	32.4701551593684	31.952152267976	31.415819173882	30.2843546879323	33.3580080586156	33.7683195473208	32.8012866128022	32.8412962520456	32.9990648711985	35.1461836297671	31.4820447811919	34.2382931484947	32.0269307484453	32.2493558724193	33.7488097285688	33.4213446409968	33.4007309899134	42.3002888272469	0.68741177626509	41.87195878006	42.7978720778854	43.0176612162427	43.3824267977136	42.2436544716286	42.3213017236501	42.4497584046676	42.5236963692223	42.2648032051616	40.9072649946932	43.1055159471492	41.3976787842037	42.2924302858445	43.2492233660163	41.4475205381361	42.0576489847298	41.7744941161922	-2.13221331849642	0.679871961149262	-3.2242229535428	-1.09747373420812	-2.2296508732573	-2.31679130697844	-2.39856508884009	-1.30498129689016	-2.33279209531411	-1.80484560415521	-2.73869154733768
42.2110552763819	32.720402458031	1.18383686698216	32.4143356632462	31.8771426885758	31.3003771773426	30.2064819135167	33.2603316432401	33.6969619630898	32.7453311466391	32.7676616032183	32.8876014815145	35.0761339929557	31.3792455145179	34.1504089235014	31.962866680762	32.1515661013475	33.7001090640173	33.3477348940465	33.3225513349959	42.3178639622156	0.696576897519142	41.8665946396689	42.8117105361481	43.0629923662354	43.4195369278554	42.2747623334784	42.3270777131563	42.4626265191907	42.5234241492978	42.2986113881484	40.907659584396	43.1267895848636	41.421652077186	42.3173881043094	43.2771764836824	41.436111833907	42.0832123760301	41.7863607401113	-2.17665646842012	0.687649318582248	-3.29465295543928	-1.13513457407195	-2.25234569818527	-2.41031902882272	-2.40873337193931	-1.32770193766615	-2.3661790976404	-1.86476390104267	-2.80370590675585
42.713567839196	32.6445781477914	1.19038503151912	32.3510923349587	31.8125580492157	31.1960859588017	30.1250942379678	33.1715496527787	33.6366513685114	32.6856243066495	32.706204190217	32.7725204849237	35.0149721824637	31.2880389592743	34.0568890516977	31.8884326914134	32.063606991779	33.6626751204025	33.2702034809317	33.2556294504672	42.3409204825836	0.706382327361759	41.8546145054542	42.8389386788502	43.1220120962155	43.4478147351536	42.3212576399496	42.3485997849764	42.4730176812854	42.5368738961303	42.3306825176297	40.9232380983216	43.1624049549616	41.4362748000428	42.3271989072814	43.3182056916384	41.4388211063626	42.1023981454016	41.813294964266	-2.22339682961671	0.696104814679138	-3.36703462967476	-1.17499190349674	-2.27655259089252	-2.50682521793419	-2.42077107380465	-1.3524187797663	-2.40112920368195	-1.92836313443824	-2.8715858426304
43.21608040201	32.5668066634575	1.19491373919229	32.2975616037178	31.7363242990665	31.0861751417709	30.0561859005629	33.0727343811018	33.5662607006998	32.6341388998883	32.6381439297879	32.6656334266123	34.9422886529086	31.191398184887	33.9763037654131	31.8203172086266	31.9634457785637	33.6182018812295	33.1888561800328	33.1817433439078	42.3622178338524	0.714719569261726	41.8582583248168	42.8499041163134	43.171602617066	43.4914009410876	42.3595480385561	42.3597867270129	42.4969947600484	42.5403856460249	42.3769324429942	40.9315158232997	43.1893786484172	41.4645890617286	42.3437904878207	43.3421358359017	41.433506887359	42.1148848015901	41.8330880154536	-2.27225568412421	0.705722476238664	-3.44328126171832	-1.21617771826843	-2.30112192941439	-2.60797095785161	-2.4334602410686	-1.37842430621976	-2.43863988238583	-1.99487096877086	-2.94370661129221
43.7185929648241	32.4868472531054	1.19859423734192	32.2343558818067	31.6705107147162	30.974525034568	29.9791075745374	32.9694063022208	33.4948235267265	32.5728968308257	32.5683124886538	32.5489356995935	34.8630690613506	31.0928921466176	33.8857265112582	31.754577593596	31.8735925280025	33.5699778685531	33.1194553299574	33.1042382098086	42.3813160293759	0.724482226714249	41.852559974078	42.8744246164409	43.2153107796303	43.5208697510923	42.3953963963983	42.3714315600726	42.5115338801341	42.5402787207046	42.4142439129937	40.9387251611715	43.2116371489647	41.4785597138944	42.3631155776977	43.3789868249389	41.4241437011762	42.1415237350881	41.8496310449142	-2.32302462859512	0.716186751409679	-3.52155041819655	-1.25931182785296	-2.32607621721254	-2.71223571976125	-2.44713593046986	-1.40586020597413	-2.47748030429162	-2.0641152367571	-3.0187421446057
44.2211055276382	32.4098042708207	1.20320966431939	32.1695144008825	31.600894209333	30.8739607365967	29.9070354058167	32.8739192403477	33.4304124660633	32.5080786118981	32.5086643665373	32.4290829452675	34.7900400818	31.0052976710298	33.8005153159586	31.6801776796843	31.779733011608	33.5319595531652	33.040730172058	33.036656735905	42.405023158469	0.732617737199155	41.8472344546664	42.8943103897075	43.271614939415	43.5549289424732	42.445243651743	42.3945206464284	42.5242818098324	42.5531404978886	42.4498387799773	40.9609442154612	43.2477181308635	41.496274479832	42.3701253587201	43.4103229177822	41.4283584375007	42.1556831500396	41.8808528916424	-2.37608532987517	0.727515127457496	-3.60203360310311	-1.30417226513123	-2.35248170425335	-2.82001852723255	-2.46284799369115	-1.43524502157235	-2.51786391933871	-2.13717136405205	-3.09684765769595
44.7236180904523	32.330261122289	1.204878199822	32.112568045876	31.5278868850868	30.7662195126315	29.8404805598436	32.7661149034465	33.3524020307105	32.4511721386916	32.4389549362385	32.3174913390337	34.7012496709734	30.9101386223855	33.721501563548	31.6177880833445	31.682695180665	33.4840579445024	32.9646504851374	32.9590671767979	42.4266825454364	0.740537017909219	41.8549417404937	42.9094386133446	43.3147475596951	43.5957007083846	42.4829641634115	42.4028414497244	42.5507371677763	42.5530057227742	42.4990291227643	40.9733784248463	43.2720608845819	41.5198016708985	42.3931406964907	43.4358459118435	41.4216355147655	42.172277579277	41.9020563413472	-2.43122263216766	0.740235470502066	-3.68618419748425	-1.35035343089579	-2.37898386735324	-2.93220559319308	-2.47919656638236	-1.46565767163241	-2.56086906186583	-2.2128405002043	-3.17948066153451
45.2261306532663	32.2492760253491	1.20704399762164	32.0438489772756	31.4644522942795	30.660401610294	29.7647283052264	32.6589299477225	33.2816387799729	32.3842266733425	32.371326439602	32.1964894148659	34.6098485094432	30.8163728868891	33.6323443630731	31.5451224720157	31.5954935691379	33.4355692716205	32.8961735274372	32.8807253887372	42.4474142480788	0.74939318636591	41.8498610562486	42.9383505753693	43.3561800381162	43.6213075083609	42.5238996251151	42.4225886368426	42.567676753066	42.5557355442047	42.5383559571918	40.9912129367855	43.2963576109522	41.528602038456	42.4029107786092	43.4744013390806	41.415340201903	42.1987066204643	41.9245549965736	-2.48824619692371	0.75365751514869	-3.77162821051842	-1.39868207266982	-2.40605500611989	-3.04680011745138	-2.49703524198152	-1.49783827623767	-2.60523660501471	-2.29142022065336	-3.26516221299081
45.7286432160804	32.1705388236911	1.20894925258398	31.979353207961	31.3887568669472	30.5643039508082	29.6998798985373	32.5571895870708	33.2089983221683	32.3139895095612	32.3104659244363	32.073444773391	34.5208288428239	30.7318452446794	33.55587314322	31.4761006178195	31.4964335157315	33.395275496019	32.8163814156313	32.810039685942	42.4722669057171	0.755312491782329	41.8522321801453	42.9511508163075	43.4079802241823	43.6615379392262	42.5751310115595	42.4430390676505	42.5833823073317	42.5683908820262	42.5756497895506	41.0213047005205	43.3326148565589	41.551285973724	42.4177491260376	43.4956705960982	41.4207806715214	42.2106968504719	41.9599404042784	-2.54757152347248	0.76826683053717	-3.85961112732137	-1.44812761527075	-2.43449740324941	-3.1656139626141	-2.51691289656897	-1.53163441929746	-2.6512635061089	-2.37372440032535	-3.35404548290847
46.2311557788945	32.0889115291688	1.20803383888073	31.9187501154892	31.3227187613077	30.4599428742819	29.6305999744542	32.4428193207107	33.1264048724136	32.2514204529539	32.2380197524207	31.9593230090872	34.4146301645812	30.6383853238701	33.4748404214322	31.4104050821381	31.4076901803418	33.3432831101905	32.7448412916994	32.7274212884975	42.494760009681	0.76304357176341	41.8620626837603	42.9775301561368	43.4442965952344	43.6948702360159	42.6122658244906	42.4532307670792	42.6127568666942	42.5669060664994	42.6256450815885	41.0404347678875	43.3551415984084	41.5675057576415	42.438327661059	43.5297887247258	41.4134295333903	42.2333675397088	41.9833603042562	-2.60885512256974	0.784161951496586	-3.950633568409	-1.49947329747728	-2.46287144806662	-3.28772308407266	-2.53743670326636	-1.56642146122784	-2.70010555076264	-2.45825301096329	-3.44764507765056
46.7336683417085	32.0063682066562	1.20875100801269	31.8469635158324	31.2522986037852	30.3606861439359	29.5584630378217	32.333804698722	33.0541741059426	32.1785880101454	32.1713547750912	31.8367386501017	34.3102597667953	30.5493523816566	33.3910792388132	31.3342404020623	31.315155801433	33.2939377309945	32.6741162140181	32.6470464360043	42.5170586326661	0.769272385614776	41.8590682614415	42.9991203564051	43.4834387090984	43.7229665325105	42.657765008156	42.4794753391813	42.6323713588099	42.5741029919986	42.6646034199402	41.0703324179303	43.3822361834276	41.5792119947414	42.4455461896881	43.5582362433562	41.4108938580201	42.2581572362952	42.0124706543237	-2.67198355315847	0.800714143188166	-4.04231418359545	-1.55246825625015	-2.49208099757629	-3.41218405362336	-2.55986836607473	-1.60318430803704	-2.75045527048011	-2.54585284957499	-3.54426369587613
47.2361809045226	31.9260058906828	1.20749523918947	31.7839073880408	31.1779739980791	30.2687003421567	29.4957560160022	32.226775299548	32.9715056927507	32.1027043649725	32.1071157448076	31.7135479139291	34.2041319430018	30.4669730017288	33.3184558828415	31.2694178453501	31.2196267143738	33.2500115537507	32.5941276201187	32.5713688201551	42.5436769484994	0.773986885902638	41.8690595541028	43.0156431231968	43.529802172444	43.765093899547	42.7081195975204	42.4955978434058	42.651165241092	42.5864391982257	42.7010714452148	41.1076134233879	43.4181702208251	41.6048092171151	42.4691276670371	43.5807603790969	41.4170695833196	42.2715775242039	42.0513880347548	-2.73741834563698	0.818643415829342	-4.13678054449655	-1.60666194763414	-2.52256402778081	-3.54099261611184	-2.58415876382965	-1.64107131475298	-2.8026668500804	-2.63682838717344	-3.64402942342072
47.7386934673367	31.8415978242998	1.20500585214828	31.719611458298	31.1125915066165	30.1680179374886	29.4223503983931	32.1086281042383	32.8873806788777	32.0341187617471	32.0317217777013	31.6001125787592	34.0821877784487	30.3751090264913	33.2342548808107	31.1951668358213	31.1338971935351	33.1937674145072	32.5252324310473	32.4830142503159	42.5663636469118	0.780411548810415	41.8794049961912	43.0456427513488	43.5600081269725	43.7916490177919	42.7447198252242	42.5123803803068	42.6834953985228	42.5858044877828	42.7492821584187	41.1345436060896	43.4396403687132	41.6163735413046	42.4813252599008	43.6162856288672	41.4098252855187	42.3002809279709	42.0775202365755	-2.80454695325623	0.837507466668783	-4.23324965896331	-1.66306320951019	-2.55293788229404	-3.67163690948043	-2.6091348702529	-1.68018427877424	-2.85795163508974	-2.72958337066386	-3.74851145495611
48.2412060301507	31.7578909727145	1.20382871707645	31.6472090092975	31.0345695613561	30.0749451283069	29.3546385458147	31.99928622398	32.8096424217457	31.9548779990231	31.9647183399686	31.4791973287177	33.9657362267022	30.2901937060631	33.1569886090516	31.1225886205874	31.0365534091232	33.1431184459449	32.4502851637895	32.3995977966754	42.5910718666506	0.783924321522418	41.8803869350734	43.0590912917318	43.5973767974488	43.8267079426053	42.7935585412176	42.5408835340246	42.7058197779369	42.5983228416319	42.7853572211615	41.1760606052569	43.4697824404247	41.6369625847571	42.4962920795422	43.6344492075491	41.4113314671645	42.322665532809	42.1131729327242	-2.87356781456389	0.857134554038093	-4.32996473521337	-1.72045864516462	-2.58449238778474	-3.80526114148621	-2.63631301254477	-1.72117855550351	-2.9149178380956	-2.82547357404333	-3.85576632109994
48.7437185929648	31.6752692873853	1.19987978248942	31.5855223098415	30.9656305758285	29.9859347705631	29.2881822352038	31.8879037075769	32.7180751830025	31.8726189795068	31.8952710261488	31.3590149546533	33.8432614084363	30.2087579820643	33.081657682623	31.0550188357147	30.9493781135488	33.0945498586471	32.3713524690638	32.3174477931265	42.618941236317	0.788099777914432	41.8970716545895	43.0857811995297	43.6381203066124	43.8649613933734	42.8410788726511	42.5548168107677	42.7277957612822	42.6104755579421	42.8186609121871	41.2191177948058	43.5046699243601	41.6615281790336	42.5193934402197	43.6655700146479	41.4177157771289	42.3406953948442	42.1545480234127	-2.94475228826795	0.877983539096178	-4.42947482422977	-1.77982212598624	-2.61724374989768	-3.94227507242726	-2.66502539958308	-1.76290623166181	-2.97396516814907	-2.92407571946787	-3.96593838543472
49.2462311557789	31.5878094372019	1.19654947118862	31.5174769374296	30.8918846282475	29.8885411219529	29.2125145537665	31.7683486759571	32.6331943811174	31.7970740247404	31.8167326319507	31.2492940621293	33.7083730435173	30.1183065526901	32.9964902452057	30.9763997325771	30.858402916267	33.0341308943894	32.3024740451746	32.2231219853204	42.6416485582272	0.79189860819159	41.9073229681801	43.1073094161958	43.663620527729	43.8902031750188	42.8776367770712	42.5804673208515	42.7632385526686	42.6130632396461	42.8629364354385	41.2544156110383	43.5256413761745	41.6748338214551	42.5279016916894	43.6911228766599	41.4114104759963	42.3733892078554	42.1835120161947	-3.01732323306868	0.899450370254611	-4.5296859100097	-1.84086306310173	-2.65002600687253	-4.08024979098664	-2.69451714359886	-1.8062620133018	-3.0363540913165	-3.02400624864883	-4.08066620248475
49.748743718593	31.5033611632941	1.19290651485552	31.4459426648926	30.81389546409	29.8004333706885	29.1467102031493	31.6591685676784	32.5459324407086	31.710319130234	31.7475946171058	31.1328995588036	33.5810358979095	30.0367596545911	32.9230439971521	30.9090108080693	30.764296876595	32.9814784333897	32.2227409524159	32.1358771385256	42.6697970346504	0.79408387659726	41.9144264141382	43.1234397989278	43.699872443919	43.9315412344073	42.9284973957744	42.6071408807204	42.7885078830704	42.6312078136432	42.8942436959404	41.3060786114722	43.5584172730539	41.7044918910581	42.552274593045	43.7109802892402	41.4169728778581	42.3935417243649	42.2249147684229	-3.09194529245937	0.921759138463272	-4.63005348228298	-1.90310142516291	-2.68442095337246	-4.2218605756833	-2.72635446565969	-1.85109816157949	-3.10058429071071	-3.12698674509614	-4.19774213737237
50.251256281407	31.4170304065766	1.18748428966899	31.3840396654916	30.7443929591187	29.7128081799025	29.0728710103134	31.5439771051495	32.4484608432111	31.6204545930218	31.6714032139881	31.0181337176389	33.4439373555152	29.9553800260868	32.8411498941646	30.8339871675121	30.6795783152428	32.9271450764273	32.1454519551479	32.0463458338688	42.6972956128717	0.796938629006686	41.936520237971	43.1528043182685	43.7352227599667	43.9628744555675	42.9722266845143	42.623827738821	42.8139430270608	42.6436216481389	42.9228715608623	41.3534538705481	43.5912337010723	41.725751187144	42.5670023666394	43.7441671564806	41.4231340778621	42.4179743529681	42.2673962749328	-3.16833786207672	0.944868899840336	-4.73287259399661	-1.96775806479363	-2.71999998979814	-4.36507468768215	-2.75931160074668	-1.89665241956104	-3.16709085476861	-3.23176803771612	-4.31735180089124
50.7537688442211	31.327202010753	1.18312474546631	31.3118632424983	30.6621167503511	29.6179118713902	28.9975058322508	31.4244567238234	32.3606398382117	31.5366425898008	31.5894293308975	30.9137690362036	33.299268886343	29.8664161143585	32.7581306343129	30.7591592446246	30.5830193529333	32.8623247646461	32.0735309771876	31.9462489929667	42.7214608376434	0.798342849856916	41.9473999404538	43.1653366767557	43.7576480766234	43.9932559994186	43.0097747475473	42.6569722479004	42.8527736872912	42.6515429069357	42.9621940001846	41.397266184916	43.6119725616672	41.7473025615372	42.5818365813855	43.7603252918606	41.4185997306768	42.4515074893767	42.2991255554068	-3.24601454915274	0.968473669236321	-4.83509676259284	-2.03343495636161	-2.75594723690374	-4.509570500788	-2.7932107634699	-1.94417943109243	-3.23717406874889	-3.33754852714356	-4.44120407088335
51.2562814070352	31.2410488258497	1.17724119419045	31.2412240381455	30.5885976611988	29.5330714251103	28.9284392936427	31.3148135760043	32.2620251693012	31.4411012526856	31.5160339259835	30.8023290352546	33.1623724541778	29.7874308249511	32.6827982888694	30.6911773598773	30.496020595753	32.8063900902668	31.9895086854972	31.8544963627255	42.7526110136328	0.800113062647688	41.9625110489115	43.1909679903043	43.7932479348427	44.0357218476991	43.0614497055474	42.680337458942	42.881236163424	42.6750160223968	42.9884491482778	41.4568967075292	43.6464946180393	41.7815009828057	42.6068213049888	43.7899007464733	41.4279499254827	42.4707490276109	42.345136598481	-3.32583325712564	0.992777560323684	-4.93772657103065	-2.10132809793555	-2.79400122071813	-4.65750646197229	-2.82943625961981	-1.99268664397659	-3.3091935477309	-3.44612794191027	-4.56680833474879
51.7587939698493	31.149850094201	1.17141075208236	31.1764073257772	30.5100952354351	29.4451636913449	28.8473163261831	31.1959492165127	32.1615578676344	31.3424895175512	31.4319029380407	30.6919426088244	33.0132283872255	29.7052829292865	32.5943731854264	30.6119454251426	30.4047453461902	32.7449349468358	31.9131025943428	31.7570140596634	42.7789849483586	0.800577669018656	41.9885487474187	43.2112870602187	43.8236265549588	44.0622662542101	43.101392188481	42.7046785059596	42.910285259977	42.6884855695605	43.0129538575783	41.5073852085302	43.6763626907862	41.8019072489905	42.6162779083956	43.8143506301859	41.4336500631289	42.5016911167816	42.3875952569346	-3.40691942683799	1.01747047690361	-5.04207553472976	-2.17109983748308	-2.8333054799936	-4.80550712182002	-2.86635737108149	-2.04235502071301	-3.3836158305043	-3.55549193451354	-4.6944316256304
52.2613065326633	31.0582050759629	1.16548732984983	31.0996541859763	30.4272057090744	29.3518155891242	28.7726309409507	31.0769960102681	32.0668402592827	31.2494675548991	31.3459304723458	30.5905674111981	32.8620622884821	29.6175931942893	32.513659490852	30.5435028181286	30.309848681896	32.6751020333736	31.8351823527232	31.6514272985048	42.8066504110426	0.801178178321584	42.0016313146224	43.2261359256914	43.8445643588044	44.1007350058917	43.1409916942076	42.7411060991014	42.9525000241509	42.7034417608235	43.0486431146166	41.5594197442759	43.697263482073	41.8349850366433	42.6407588961712	43.833581536659	41.4318366751283	42.5332694797374	42.4221928391256	-3.48948890323099	1.04261777429487	-5.14485228430326	-2.24221886232081	-2.87349656695518	-4.95600602863129	-2.90446626858509	-2.09406615600613	-3.46177559702088	-3.66571137704802	-4.8258571712627
52.7638190954774	30.9680500987318	1.15857672183031	31.0287916774975	30.3524481872837	29.2683506025774	28.6953737361493	30.9656566117386	31.9582303800782	31.1445236915814	31.2660388492507	30.4806970793511	32.7172474130851	29.5398819495438	32.4304518880992	30.4691858628092	30.2236897754569	32.6141312592805	31.7476364277747	31.554516286884	42.8389085664269	0.801848681125518	42.0255351086846	43.2542336483247	43.8797037993329	44.1385463766365	43.1921664503485	42.763116683558	42.9839454149239	42.7315675727424	43.0718572031786	41.62438181022	43.7326611562957	41.8688686334674	42.6577273403497	43.8666619577594	41.44474991642	42.5540680051991	42.4716545518162	-3.57401572504437	1.06811154947643	-5.24851195486792	-2.3161143690461	-2.9163172785801	-5.10859318880302	-2.94473312433424	-2.14649590157041	-3.54186567787015	-3.77825815401168	-4.9583089878507
53.2663316582915	30.8722304775835	1.15254399302525	30.9583506643632	30.2648085054361	29.1786753213129	28.6099860324016	30.8433725063188	31.8559574323511	31.0368902669638	31.1733342606553	30.3708900827909	32.559575522113	29.4559634737285	32.3383697841292	30.393342221487	30.1253976301352	32.5441770365426	31.6697432952247	31.4490840829666	42.8656005201262	0.800305429147925	42.0538166396368	43.2655035114912	43.9057123719989	44.1660965237314	43.2288290976747	42.796985628596	43.0161499975283	42.7471919613012	43.0946752687591	41.6769874607446	43.7592302926603	41.8945712197549	42.672370515012	43.8831696886661	41.4503213665186	42.5902842061231	42.5133130919472	-3.65952648954396	1.09375336197482	-5.35283056198937	-2.39114194014388	-2.96054088203898	-5.26105526480195	-2.98535968320125	-2.20082438454469	-3.62439441393616	-3.89059439983057	-5.0921992176119
53.7688442211055	30.7781604036318	1.14525559886636	30.8771484087828	30.1855650007854	29.0859727432342	28.5333566306545	30.7251179124645	31.7511441589723	30.9347163346187	31.0828514537417	30.2687234439757	32.4055147256126	29.36904089299	32.256443320345	30.3256572754796	30.0361789370676	32.4687176809456	31.5836467605812	31.3389311814896	42.8970481338038	0.801110828255887	42.070770040602	43.2899858390774	43.926627991877	44.2098616278649	43.2709710403817	42.8319206899857	43.0610271984346	42.7701541501975	43.1293810662763	41.7361807052964	43.7809093188866	41.9372370466535	42.6992437293545	43.9136069113172	41.4524680039896	42.6187171837458	42.5507557307245	-3.74679854148249	1.11969504849333	-5.45514723532322	-2.46871319770108	-3.00632290110105	-5.41698015520905	-3.02750477902753	-2.25696252468689	-3.71074147479214	-4.00383065176508	-5.2294228807053
54.2713567839196	30.6826353638196	1.13864275372892	30.804549630644	30.1011179089432	29.0021085760184	28.446385544732	30.6109862542835	31.6364461769794	30.8207991780107	30.9949269803849	30.1571170445546	32.2554663550076	29.2911482224257	32.163033378919	30.2464423594601	29.942467894979	32.4013628637903	31.4933591578605	31.2370836579411	42.9289935609673	0.799594536466614	42.1026865443452	43.3092463098061	43.9613147110121	44.2406277791939	43.3201072145975	42.8566616421774	43.0944990726507	42.8018138569496	43.1522341265348	41.8033223853108	43.8164398074584	41.9693062630192	42.71041280282	43.9393855439986	41.468832340635	42.6438647484544	42.6021353874802	-3.83567170888831	1.14562305541636	-5.55881334415591	-2.54841322006001	-3.05525510799339	-5.57316687832429	-3.07153193346847	-2.31407345275383	-3.79893028612978	-4.11872140413691	-5.36697647328451
54.7738693467337	30.5836087732435	1.13220445275985	30.7268130122941	30.0121749997967	28.9096471660388	28.3601160972394	30.4859992919774	31.5313285623636	30.7049057406607	30.8943475616862	30.0453743771635	32.0944163443242	29.2047122240668	32.0705252227498	30.1769799634139	29.8450822494162	32.3228759953969	31.4110726443863	31.1249776921653	42.9581476733197	0.797786569982118	42.1315213186764	43.3231460507524	43.983796607	44.2742503443349	43.3542521540349	42.8977023561338	43.1287371568209	42.820519012875	43.1758344809765	41.8568465272029	43.8398793911674	42.0058616484174	42.7357873638236	43.960383944297	41.4748537580354	42.6830116325714	42.6421266993151	-3.92565761054061	1.17156778759216	-5.6618911248277	-2.62964174936663	-3.10582894389717	-5.73057449531709	-3.11577079169818	-2.37377490516286	-3.8895504428172	-4.23266767721937	-5.50552653640725
55.2763819095477	30.4859387532845	1.12484800197527	30.64205985895	29.9311150575707	28.8169367561792	28.2775995150101	30.3683895839951	31.4159743039013	30.5946745515601	30.7997250722035	29.9407643568312	31.942432484084	29.118143344998	31.9823566671899	30.1031772365374	29.7562808584469	32.2428471829333	31.3165304038498	31.0119515715954	42.9913490194129	0.79820666231388	42.1536430436909	43.3504349395035	44.0059998131173	44.3165829057404	43.3987912904297	42.9285533473059	43.1750383099962	42.8512444364879	43.2117150094953	41.9207609474367	43.8630610289255	42.0525548084994	42.7563938495896	43.995698219865	41.4817360237707	42.7087513804626	42.6819739757021	-4.01748025710799	1.19752497207504	-5.76314677119491	-2.71407196519539	-3.15873943059389	-5.89111578809823	-3.16192289665409	-2.43495405325172	-3.98404454111637	-4.34779100018051	-5.64709922659177
55.7788944723618	30.3862934716663	1.11924517203732	30.5664060669047	29.83733027882	28.7312812641964	28.1836212302155	30.2508032281321	31.2993922023425	30.4732710058996	30.7038808898105	29.8266514291814	31.7924108149835	29.0388687037324	31.8812438085845	30.0259452205638	29.6556602573816	32.1699418252818	31.224281948227	30.9059988440694	43.0236297671312	0.794906643681613	42.1913847332683	43.3609676094676	44.0401436753555	44.3429088463262	43.4445479631621	42.9598706360137	43.2092735591022	42.8847834119927	43.2360202510372	41.985899020397	43.8981444682339	42.0860525232903	42.772659242525	44.0147892901321	41.5008162290929	42.7399853384114	42.7334592434226	-4.11078086791733	1.22326509470469	-5.8659568641822	-2.79979521096348	-3.21527396150503	-6.0509277496252	-3.20963007301269	-2.4979031469139	-4.08026963563696	-4.46382802799819	-5.78848278081451
56.2814070351759	30.2851560757453	1.11289262481643	30.4814233602157	29.7519260371187	28.6356483314474	28.0975429467474	30.1242276814819	31.1889626724549	30.3509504653367	30.5976873817437	29.7127662167157	31.6361163807551	28.9496747427031	31.7890070674152	29.9577733805524	29.5642239848621	32.085443365667	31.1352816980113	30.7889975744421	43.055399039396	0.794213419694666	42.2194712908584	43.3848448721983	44.0601473828013	44.3831304501409	43.4773301426057	43.0028168385794	43.2443071163075	42.9071057923925	43.261955196697	42.0378063991008	43.9191146321138	42.1347345633087	42.803246205327	44.0481634039023	41.5074714733194	42.7790680895269	42.7710698205516	-4.20550389465803	1.248839732515	-5.96700378197042	-2.88848970196908	-3.27374735692935	-6.21387790269496	-3.25765166312573	-2.56377268092746	-4.1789288734326	-4.57865601492728	-5.93059867470513
56.78391959799	30.1839146995681	1.10704755988376	30.3949075903101	29.6615376851068	28.5426635643509	28.0066654807409	30.0070905571969	31.0657717457639	30.2348062217281	30.5000560087175	29.6058386692232	31.4935443873445	28.8632701539098	31.6912273075215	29.8780056019601	29.4687010362881	32.003793220822	31.0339016598165	30.6747690018573	43.0883423832289	0.79321886416481	42.2472886044053	43.403591276426	44.0846595609471	44.4180551170623	43.5237693352289	43.0306304991099	43.2908130753822	42.9443177768091	43.3003751256531	42.1017682940547	43.944558128895	42.1805734830496	42.8185399291282	44.0771405270314	41.5192550978099	42.8038548153467	42.8126298685509	-4.30197536880751	1.27417068554517	-6.06699624897615	-2.97967077494572	-3.33538034269728	-6.37834006087669	-3.3080029643673	-2.63101526741279	-4.2815403450248	-4.69510151017765	-6.07558205975019
57.286432160804	30.0829066987147	1.10264231234299	30.3157681128739	29.5670198093572	28.4544397756503	27.9106503781818	29.8859709665554	30.9496027192427	30.108349084032	30.3975706037181	29.4894882704974	31.3511538716485	28.7818164417994	31.5873498937348	29.8067801617853	29.3700316040595	31.9278353373427	30.9399732525041	30.5656135951663	43.1226755488433	0.789972119477723	42.287657788829	43.4170875054527	44.1180310112031	44.4454043289997	43.5654683828722	43.0697284731048	43.3246314134446	42.9781288160198	43.3273940392495	42.1596608635197	43.9788290178702	42.2214057793272	42.8469193628415	44.101477943294	41.5401597911463	42.8411820705027	42.8623177426585	-4.40025552068939	1.29921352832346	-6.16839980133902	-3.07267166215946	-3.40102451661944	-6.54285649954961	-3.35960839576578	-2.70110004056355	-4.38579899705862	-4.81175072647776	-6.2200230890487
57.7889447236181	29.9796500762323	1.09746237909166	30.2255457834735	29.4805783985098	28.3560313344983	27.8231125441451	29.7591394263073	30.8317929077785	29.9821880859179	30.2884879614729	29.3738074592147	31.2074686607283	28.6901399894256	31.4926875202133	29.7329520252141	29.2803156080703	31.841113339997	30.8430591275872	30.4456311233947	43.154751322284	0.790067430695315	42.3142448948077	43.4441346191723	44.1366206065335	44.4873905463254	43.5984372260198	43.1092606826902	43.3592943469772	43.0044889331656	43.3567858808138	42.2072475834457	43.9983790654924	42.2784076776222	42.8733412383389	44.1402724938856	41.5479649581928	42.8775841792214	42.8969175461236	-4.50003302027462	1.32385195087364	-6.26733326317197	-3.16944748716575	-3.46895322417305	-6.71153974802959	-3.41192722708348	-2.77398651221036	-4.49255859124333	-4.92744052999456	-6.36516380186344
58.2914572864322	29.8768448534792	1.0936511698889	30.1395643577124	29.3820123497497	28.2630148287899	27.7251807296094	29.6421584589929	30.705401235023	29.8628291596585	30.1888731318286	29.2649873695035	31.0785142997537	28.6039170825558	31.3857137560906	29.6541561453701	29.1795713291996	31.7613417599899	30.7374576986855	30.3316688166327	43.1878755054442	0.787619860737869	42.3471822936168	43.4545508428667	44.1639902942705	44.5135405917554	43.6461632731771	43.1378495960157	43.4048082910684	43.046353202777	43.3987029367411	42.267316705083	44.0267241839891	42.3227770896489	42.8932675582658	44.162784703715	41.5648799275282	42.9038651820655	42.939126919967	-4.60171880233709	1.34819794104786	-6.36648346643427	-3.26779059126399	-3.54087463449263	-6.88002292738928	-3.46700364562533	-2.84866252315536	-4.60342471523768	-5.04519330550475	-6.51327032007034
58.7939698492462	29.7760207730859	1.09034219100736	30.0574510270307	29.292161992084	28.1722027734793	27.6313894371708	29.5178500000722	30.5892936206329	29.7341134680853	30.0814239872904	29.1469449612894	30.946141261727	28.5199157400041	31.2827061698208	29.5853485141167	29.0884912275146	31.6853391367575	30.641305352477	30.2202744729081	43.2244724681304	0.785668995031293	42.3865063289802	43.478509226987	44.1961725772418	44.545750703555	43.6840294500453	43.1821969051605	43.4369776866276	43.0792836036855	43.429213651454	42.3160278632027	44.059949413284	42.3752079521105	42.9289462266647	44.199524158161	41.5871434651318	42.9455456569488	42.9850470889762	-4.70572730991714	1.3722081426716	-6.46665986725966	-3.36967809645301	-3.61709380519447	-7.05086834433531	-3.52319485137053	-2.92713352303202	-4.71593468959289	-5.16254078024112	-6.66078423846799
59.2964824120603	29.6705904115509	1.08693028129342	29.9652724234231	29.1978896892599	28.0721630754769	27.5399953547003	29.3918274712871	30.464276245595	29.6069747481861	29.9719239364831	29.0300729778328	30.8158095610633	28.426447286646	31.1815672020508	29.5054784713551	28.9940633726866	31.6003695396844	30.5365947003161	30.0993109403191	43.2546212717875	0.785147617247581	42.411295258673	43.4975037671642	44.2142834656579	44.582277243734	43.7189461249534	43.2156286610561	43.4699634227391	43.1099160818841	43.4626733501084	42.3600974303105	44.0792712086807	42.4342488930509	42.9496865804467	44.2316913872024	41.5970839331314	42.9779206757827	43.0160741358118	-4.81107705745455	1.39565859928339	-6.56448642655675	-3.47455049033727	-3.69599643285917	-7.22521456422496	-3.58085438162608	-3.00808673344023	-4.83111638741907	-5.2796187857986	-6.80929546254632
59.7989949748744	29.5690308399402	1.08463153237716	29.8819546133006	29.1001430842316	27.9798302746342	27.4397568036558	29.2743227594682	30.3391966770122	29.4873728241172	29.871072493758	28.9199970498618	30.6978615283919	28.340578197578	31.0693475027079	29.4330522047845	28.8972554044413	31.5254669249872	30.4293242207618	29.9869917152906	43.2901090888758	0.782295980283667	42.4474921130269	43.5114018617375	44.2444985197013	44.6034359102818	43.7673246288957	43.2488738075225	43.513068007426	43.1542398595545	43.5085457943223	42.4155910226116	44.110826357982	42.4811167365056	42.981601120421	44.2589331998212	41.619320925701	43.0079998944852	43.057584750892	-4.91908840971149	1.41894310896793	-6.66408087224625	-3.58166370226108	-3.7797074370421	-7.39914904054608	-3.64173139307804	-3.09186280656339	-4.95066191135102	-5.39906503808952	-6.96118751622362
60.3015075376884	29.467988418315	1.08247351039641	29.7981519058611	29.010944980062	27.8871438957804	27.3493975734151	29.1473216345794	30.2211357007161	29.3595293573291	29.7606711866213	28.8009136384478	30.573176749591	28.2541237211224	30.9671120484065	29.3600694421029	28.809988038448	31.4517306312429	30.3297396977742	29.8746529098555	43.3265541419749	0.78127373603093	42.482226641932	43.5390177069284	44.2748823006799	44.6394109547004	43.8023144801456	43.293200046899	43.5420847154945	43.1856204778347	43.5428858599073	42.4565265666349	44.1427703345184	42.5444974585708	43.0139428348246	44.3003854310178	41.6425932886939	43.0511284460915	43.0979328687003	-5.02966834373868	1.44180243722818	-6.76426896626923	-3.69330550052933	-3.86790366451458	-7.57788378173751	-3.70385964842551	-3.17994336975032	-5.07194122872359	-5.51770708742964	-7.11275208296654
60.8040201005025	29.3620271141769	1.08061561882189	29.7078026622225	28.91051948961	27.7872221488026	27.2535581303154	29.0227521553859	30.0918590837791	29.2346714889922	29.6529718986063	28.6835031159682	30.4538219752574	28.1600022843975	30.8572512966911	29.2809969689393	28.7126665867337	31.3711195887878	30.2186705664183	29.755071500099	43.3549907692148	0.779577700328468	42.5052248311643	43.5500669124201	44.2931597961014	44.6655814031914	43.8405540991582	43.3216525148817	43.5718436077691	43.2203166094432	43.5806105428142	42.4991379547007	44.1629097386909	42.601150369265	43.0373032621956	44.3251199367312	41.655347777257	43.0798485787933	43.1250151420739	-5.14172330573737	1.46412652121352	-6.86316543300665	-3.8069380024321	-3.95926400982308	-7.75834405011083	-3.76849803097314	-3.27045206095854	-5.19617335866204	-5.63713942209747	-7.26590971116133
61.3065326633166	29.2635261429282	1.07928223506629	29.6287405531325	28.8194252513439	27.69664134454	27.1566948362977	28.9040353519314	29.9705511637673	29.1182261373227	29.5517332769584	28.5728699938826	30.3431577001293	28.0749892619072	30.744601019488	29.212824843701	28.6256543431065	31.302169788423	30.1115629626107	29.646066601237	43.3935681558431	0.777390955430346	42.5418131093319	43.5747225200961	44.3255750893282	44.6873663509152	43.8885858974358	43.3608619207217	43.6109722305119	43.2646426953189	43.6304581030989	42.5499295556011	44.197450873131	42.6559766670946	43.0770366241378	44.3637148633824	41.6821580529151	43.1149957293184	43.1643983669936	-5.2575740639301	1.48643422138463	-6.96534339978804	-3.92489533105283	-4.0562274966999	-7.94036483627915	-3.83679545870147	-3.36521196918446	-5.32514136469577	-5.75908477573124	-7.42312785500489
61.8090452261307	29.1617899798506	1.07821653966055	29.5451552387187	28.7247954955325	27.6033483022115	27.0683645862308	28.7753625730144	29.8488082253034	28.9947769011266	29.4409009027412	28.453566764559	30.224304403133	27.9868582886756	30.6397899794767	29.134646325627	28.5362206925073	31.2312722977203	30.0074653151398	29.5347933657423	43.4267161364133	0.776282490505111	42.5692855251155	43.5943856749702	44.3533671248353	44.7212305409456	43.9216716477627	43.3999100632743	43.6353545117733	43.2941035480434	43.6684323501221	42.5850184641088	44.2277522760753	42.724832748581	43.1021594379113	44.397250423419	41.7052924972056	43.1563292178553	43.1977982670281	-5.37588414343662	1.50825188947147	-7.06785622751164	-4.04656348516077	-4.15780481651836	-8.12815284832069	-3.90676674312169	-3.46427713037906	-5.45604985860381	-5.88022694309086	-7.58052117747854
62.3115577889447	29.0584546014503	1.07721052676622	29.4601843427224	28.6276422529198	27.5055513878027	26.9711296614104	28.6529318219161	29.7200260512593	28.8757505051037	29.3370726592322	28.3366042665777	30.1138212333079	27.8937150887585	30.5227652883553	29.0629487069653	28.4453338483237	31.1559551515171	29.8927436383992	29.4195523200844	43.4555411101551	0.774244044027854	42.5905658393098	43.6088375943775	44.3721155347302	44.7374362219274	43.9634636032617	43.4273609737417	43.6605426203136	43.3319427330965	43.7099519757472	42.6275401447342	44.2494521531072	42.7793031130556	43.1359478873546	44.4252838314377	41.7204933726487	43.1830890854104	43.2208721883834	-5.49654304097841	1.52969167744533	-7.17093873763129	-4.17114182341394	-4.26317478243369	-8.31640198865826	-3.98048029575161	-3.56639542252881	-5.59033988874461	-6.00353338435839	-7.74031276779177
62.8140703517588	28.9631900657435	1.07658951196007	29.3862612839426	28.5397946407821	27.4178815372132	26.8817779555022	28.5330281178803	29.6024646205118	28.7660197087864	29.2366755512167	28.2266305647156	30.0076285600486	27.8103923002598	30.4123466059332	28.9930444803181	28.3647662553247	31.0926463455589	29.7868162852556	29.3160563043888	43.4948673533599	0.7728089360547	42.6239416249185	43.6368806103905	44.4055685220723	44.7626071024038	44.0094927553919	43.4701318679716	43.6945077104745	43.3736724160334	43.7629724184513	42.6733401469131	44.2862837349896	42.8445478651926	43.172290268059	44.4669689009805	41.749950027737	43.2227366873895	43.2568523477485	-5.6219511900298	1.55120437416213	-7.27849209864452	-4.30135284570817	-4.37496090364899	-8.50948672060181	-4.05828197017855	-3.67412216620497	-5.72989669775045	-6.12942729749374	-7.90503077717001
63.3165829145729	28.8621580341519	1.07605704829103	29.3051092455433	28.4418612520832	27.3255801091276	26.794270684445	28.4046502129855	29.4776490809333	28.6504678696547	29.1284197977822	28.108626578936	29.8937106209771	27.721892233056	30.3013531321534	28.9164959138242	28.2752883365342	31.0245072398535	29.6781717169041	29.2086325557882	43.5235690296435	0.771382929660718	42.642360309548	43.6480839961494	44.4299481401794	44.7873705949312	44.04121375949	43.5013652732924	43.7133008938118	43.4009772857379	43.8034056398742	42.7046334545822	44.3146117709005	42.9118720053103	43.1971871687709	44.4911423696801	41.7711926605936	43.2593952968615	43.2826128842268	-5.749841595268	1.57225668422788	-7.38649039494762	-4.43434571870777	-4.49153833680101	-8.70733042537377	-4.13851763115998	-3.78592311151164	-5.87176321450489	-6.25510603352641	-8.07059427120641
63.8190954773869	28.7642763928066	1.07534371142309	29.2281303403525	28.3540245163905	27.2320284449347	26.7018480569832	28.2855486948019	29.3542601695284	28.5406431759511	29.0304866959163	27.9939308013845	29.7903155632746	27.6315841221531	30.1818510119971	28.851891859449	28.1969190668232	30.9548602789215	29.5633257207324	29.1010501581186	43.5539202770884	0.770035727685589	42.6612226615009	43.6726380578613	44.449150998521	44.7984386455763	44.085453742808	43.5319021620079	43.7331837255095	43.440296709947	43.8471470153846	42.7476714277731	44.3383444637373	42.9682038109775	43.2385348109325	44.5284390677271	41.7877717851229	43.286183861599	43.3020617635169	-5.88157597065971	1.59309611219854	-7.49742500822904	-4.57292909263561	-4.61280328593385	-8.90644543814609	-4.22384233351692	-3.90220786021806	-6.01763561883547	-6.38454917667838	-8.23953185650434
64.321608040201	28.6721329339307	1.07507679663488	29.1594934152225	28.2636574815469	27.1485621545946	26.6215275472891	28.1657268084453	29.2392232158051	28.4408654744495	28.9327770168152	27.8867531036621	29.6867012893896	27.5509868584641	30.0728494456779	28.7790238202079	28.1172154357641	30.8965174668462	29.4589518060693	29.0054275365727	43.590318593367	0.768839155267786	42.6871492926411	43.6918415494103	44.4820703537107	44.8242506323509	44.127395588265	43.5730764650944	43.7614302736458	43.4770036631711	43.9013472139764	42.7882890219081	44.3763626150613	43.0407854425847	43.2658466725153	44.5597628832112	41.817362982041	43.327670626049	43.3337708116027	-6.01862526909265	1.61408852404044	-7.61357311348335	-4.71651228868403	-4.74137343499814	-9.11314107477504	-4.31369902260877	-4.0249602666104	-6.1695270248599	-6.51670321451465	-8.41443537954827
64.8241206030151	28.5749577174918	1.07424824005133	29.0829891704993	28.1717188829195	27.0592240688949	26.5366151080927	28.0406866001362	29.115102318216	28.3362770468815	28.8304862166076	27.7725010592594	29.5775616789969	27.4638830106081	29.95500781508	28.7119891864237	28.0370802562394	30.8311028181003	29.3472549751875	28.904800985217	43.6155153341237	0.767873670604766	42.6954842746566	43.7054185109477	44.5022005447123	44.8362416556823	44.1577936982904	43.5977494246957	43.7742570005014	43.502046861409	43.9418492104197	42.817771903069	44.4022678890521	43.1023417396145	43.2989822154046	44.5846061863792	41.8349876020455	43.3577131455914	43.3520488176309	-6.15885570218832	1.63472398098607	-7.73086519072987	-4.86428521275594	-4.87506320897766	-9.32275956415154	-4.40708138228573	-4.1518804076533	-6.32434173891946	-6.6498675484087	-8.59102483672952
65.3266331658292	28.4839756823645	1.07353348137577	29.0154486320639	28.0898511377862	26.9721491552243	26.4558175388535	27.9268057712191	29.0005574871716	28.2385163122577	28.7404236686101	27.6627680040203	29.4798607944496	27.3785052594566	29.838016317936	28.6494731560653	27.9681762992632	30.7673896831968	29.2359230898689	28.8079042927529	43.6458285046082	0.76727461094159	42.7103774563614	43.7321680011621	44.521384511033	44.8472155771341	44.20225203895	43.6327402440744	43.7885464681282	43.5406915099239	43.9850771467625	42.8611589987944	44.4278249319261	43.1647079116838	43.3366298876385	44.6221356414635	41.8517603632252	43.385748238417	43.3686656516613	-6.30451837546956	1.6552738538541	-7.85368681891233	-5.01952519792486	-5.01462519672153	-9.53683625969556	-4.50692484671232	-4.28528746656618	-6.48408106720369	-6.78845558795771	-8.77213811781188
65.8291457286432	28.3962549990206	1.07285238230003	28.9519781992127	27.9990022823029	26.8944246704066	26.3844785993613	27.8096501866509	28.8876482022514	28.1513785988061	28.6478026618574	27.5613183874503	29.3781031746594	27.3020584076286	29.7274846996011	28.5803854825636	27.8915932371667	30.7134228655387	29.1333288137613	28.7222765141315	43.6769830095079	0.766199016806019	42.7250640718828	43.7415181262465	44.5517647457563	44.8666264584588	44.2379793130428	43.6670085870152	43.8108045649644	43.570503515712	44.0373943725901	42.8965652131805	44.4651495074442	43.2372620356371	43.3604995882713	44.6409812424396	41.8790898078304	43.4248595686102	43.3956404425523	-6.45605689204398	1.67611570651671	-7.98212791568441	-5.17906144592474	-5.16241705268158	-9.75921914947013	-4.61180346135519	-4.42543748141093	-6.65091138996925	-6.93001573765125	-8.96042815385516
66.3316582914573	28.306226194223	1.07116821658855	28.8823949190361	27.9190195375684	26.8105207888194	26.3076511055356	27.6917671075777	28.770156585223	28.0602443279297	28.554978045903	27.4539577302118	29.2744928376634	27.2187369344025	29.6062075602024	28.5244259703836	27.8270485135735	30.6511141955699	29.0217526085155	28.6313765336753	43.6993098633099	0.766317610049309	42.7234879755015	43.7636900466886	44.5666914854207	44.867362863195	44.266646735068	43.6890502576091	43.8173891694305	43.5932113859039	44.0746513704267	42.925813076934	44.4876078984461	43.2936707042966	43.4003382721868	44.6718789554079	41.8919483096519	43.4476019120097	43.4072272580916	-6.61213605261916	1.69669506411633	-8.11320160677696	-5.34623276381012	-5.31580941715774	-9.98394599070372	-4.72164649382992	-4.57077227378039	-6.82159904933108	-7.07440832324272	-9.15138933980173
66.8341708542714	28.2232182212764	1.07008371840062	28.8248395378211	27.8375788014202	26.7324840331534	26.2431667188258	27.5855746125399	28.6658437003551	27.9768244983953	28.474808927377	27.3524717421451	29.1820379536654	27.1407487923175	29.4942249559324	28.4625848773892	27.7624303765621	30.593797146396	28.9172545759565	28.5480385114471	43.7265858306647	0.765755588925135	42.7324971418027	43.7798568425154	44.5848362104463	44.878986511536	44.3083974101327	43.7259161810602	43.8257343390261	43.6286571154393	44.1138758764839	42.9685638343897	44.5137159622819	43.3621799981672	43.4268844607746	44.6955388750184	41.9079399942034	43.4764966118258	43.4218817561958	-6.77506458847382	1.71732649453796	-8.25238394445937	-5.5205107207173	-5.4765222559237	-10.2173480377741	-4.83932972275939	-4.72468477291157	-6.99845509449951	-7.22582892957997	-9.34817022854593
67.3366834170854	28.1428190953549	1.0681677906024	28.7667376056097	27.7556333517211	26.6625913300664	26.1814518280994	27.4746951163247	28.557075218884	27.9043973355562	28.390402970842	27.2601785292998	29.0831838335052	27.0703953449271	29.3801858624965	28.4062760690327	27.6985886843542	30.5440506759764	28.8173869658773	28.4746938984612	43.7518821073027	0.765255899825664	42.7335662451333	43.7896962753383	44.610349598585	44.8849181978808	44.3361964287332	43.7505072419312	43.8415371768763	43.6502274841532	44.1606926842134	42.9987565022491	44.5476083937107	43.4271166672295	43.456064094024	44.7114415626305	41.9310164330419	43.5084520224803	43.4438488159358	-6.94490743290079	1.73841621621996	-8.39752772794206	-5.70100735900301	-5.64641699732555	-10.4578066156533	-4.96274471849996	-4.88544088122536	-7.18380254461803	-7.38078010446749	-9.5534912181851
67.8391959798995	28.0624627887572	1.06549972065308	28.7063641344246	27.6847547807398	26.5871859600731	26.1201194236748	27.3680869767127	28.4522871555744	27.8285191448505	28.3108087764195	27.1632370492521	28.9871748024218	26.9937667601226	29.2614708143871	28.3575732783393	27.647183418711	30.485834756026	28.7106905306137	28.3968096465297	43.7700344609335	0.766075339920385	42.7232768576571	43.8119772880844	44.6190510668294	44.8791588652095	44.3624356918031	43.7737109505084	43.8413118947992	43.6701667183799	44.1911042581416	43.0284564492631	44.5650644649066	43.4821621034309	43.4914031006932	44.7387170041214	41.9385391262513	43.5241943858779	43.4498556099117	-7.12090358234467	1.75929196217108	-8.54767594109071	-5.89166145740907	-5.82266279581791	-10.7028014558459	-5.09299303829397	-5.0536195105951	-7.37424220126805	-7.54094923087556	-9.7626032100656
68.3417085427136	27.9895994090349	1.06352994156121	28.6588274804704	27.6062848040846	26.5209353124212	26.0735650123946	27.2723549414217	28.3583719646367	27.7609289425579	28.2430625980813	27.0735583133767	28.9010695994553	26.9257501760801	29.1539850255833	28.3030770422111	27.5896247830479	30.4357349216472	28.6160253033195	28.330033732804	43.7920963241865	0.765155465699267	42.7244077172488	43.8159785936875	44.6345807565507	44.8863950944879	44.3983770458233	43.806804474041	43.8430213150287	43.6995315950985	44.2228456115276	43.0686368672598	44.589635575471	43.5513881304428	43.5107416922759	44.745801875626	41.9528288507677	43.5515072030621	43.4631551127719	-7.30531711621532	1.7804025935951	-8.70828903336491	-6.08888481282992	-6.00803783716643	-10.9595595845002	-5.23254850238617	-5.23205465520218	-7.57241210452156	-7.7096732711982	-9.97899127809166
68.8442211055276	27.9196983314328	1.06010453796157	28.6071101350972	27.5398145960992	26.4612002677982	26.0246950015658	27.1718475303725	28.2586047427058	27.704394666494	28.1709943961276	26.9940173858057	28.8081914636864	26.8636298395969	29.0381637937795	28.2631274685728	27.5453962520788	30.3907222463772	28.5213858609275	28.2715759872721	43.8106459664352	0.765476562012723	42.711284041585	43.8319472354778	44.6525920987405	44.8758912678062	44.4171676798855	43.8223878892048	43.8515328475015	43.7119011320492	44.2608086196077	43.0932952156271	44.6170489647938	43.6050636665837	43.5449458939804	44.7635163908339	41.96990172711	43.5720233256487	43.4796734329627	-7.49816772178721	1.80206539159942	-8.87543779660636	-6.29659675503523	-6.20368174756818	-11.2218522290603	-5.37895588452014	-5.41798389741691	-7.78080991738905	-7.88297033119226	-10.205470293561
69.3467336683417	27.8514736967842	1.05653307558667	28.5583423070123	27.4734067960602	26.3974416398708	25.9854167534941	27.0803065156381	28.1710676425678	27.6446219807313	28.1088200072989	26.9110817604068	28.7231592106405	26.7966546366845	28.927634894442	28.2204061267688	27.5027633662051	30.3383720027889	28.425417510238	28.2101396944836	43.8223857578498	0.766068712608652	42.6939409238637	43.840890595017	44.6537099046906	44.8670056563172	44.4398603122014	43.8473440613705	43.8435374898965	43.7280402969927	44.2811963164694	43.1227830156271	44.6279582140284	43.6615408410831	43.5666903958508	44.7723278786544	41.9716869938325	43.5813367503466	43.4807082372052	-7.69889806003234	1.8235623540268	-9.05070990216423	-6.5143602357582	-6.40687007156292	-11.4933787005502	-5.53459206223386	-5.61451858287493	-7.99584459230152	-8.06436531958502	-10.4370449492867
69.8492462311558	27.7919837785677	1.05340375962864	28.521067944391	27.408016213888	26.3455871885652	25.956916004916	26.9976900271433	28.088388336587	27.5934575776354	28.0568643267207	26.836773235746	28.6461034668312	26.7409662213777	28.8230831371743	28.1833986817592	27.4624827474091	30.2969240028732	28.3434385433296	28.1625665793047	43.8379125704794	0.764982701922139	42.6853404980167	43.8424547804651	44.6641845803265	44.8613552652293	44.466845935435	43.8703615278491	43.8374669533596	43.7483195627511	44.302355421686	43.1574999762007	44.6486480336172	43.7228753431496	43.5875548030596	44.7717527419886	41.9829414665249	43.6027365217958	43.4918202866954	-7.9101453770343	1.84546721823972	-9.23838297317786	-6.74110310120777	-6.6214148716965	-11.7772461057453	-5.7011706299121	-5.82237252550328	-8.22048613986725	-8.25579643892698	-10.6775947995733
70.3517587939699	27.7352908196689	1.04876186167585	28.478104424734	27.3552401308339	26.2985017684895	25.9271224138949	26.9115479278714	28.004554807777	27.5532695702288	28.0022976201904	26.7735913175227	28.5638831409921	26.6892380932585	28.7111452065249	28.1575184793252	27.4362855181558	30.2581437838707	28.2583580813352	28.1211416493662	43.8471719276334	0.76563767270597	42.65908078906	43.8553280316807	44.6715389389531	44.8362409386485	44.4758679445861	43.8797663775419	43.8373079731352	43.7509122071232	44.3283550698392	43.1757872780975	44.6667787332538	43.7666467119415	43.6158046721603	44.7808137535661	41.9920262070519	43.6088045797187	43.5008625634108	-8.13145954483416	1.86792187309425	-9.43362565548192	-6.98158393890014	-6.84751835006469	-12.0671586173477	-5.87627399272561	-6.03960505495099	-8.45741037523799	-8.45348785310055	-10.9300748334835
70.8542713567839	27.6827089700821	1.04438043915102	28.443662660516	27.296803748215	26.2497404857535	25.9139210692471	26.8381705569899	27.9369842004753	27.5100271380655	27.9622199159758	26.7083541543965	28.493997855527	26.6348699315885	28.6117383216194	28.1274072167108	27.405802803851	30.2143959868419	28.179250467735	28.0787059778877	43.8509416574045	0.765566287307975	42.6361171037535	43.8486405697715	44.6631732433351	44.8220998616232	44.493126581557	43.9025848559982	43.8199217780553	43.7616768951534	44.3355977798	43.202954709733	44.669764518692	43.8224940880512	43.6259177134174	44.7678099883309	41.9871351490963	43.6115168459192	43.4954764935889	-8.36287477655627	1.89032993885039	-9.64059751807001	-7.23164928556166	-7.0829097832753	-12.3715337438996	-6.06346780148125	-6.27086325115518	-8.70277024806573	-8.66255512130644	-11.1892457266416
71.356783919598	27.6397725014318	1.04030240815552	28.4178101208732	27.2520790248011	26.2150206276858	25.904992399105	26.771132101189	27.8688971996171	27.4758479722702	27.9304371773732	26.6532929567325	28.4298464507221	26.5937770425317	28.5104890266951	28.1135627945351	27.3902764780877	30.1838140554353	28.113016637649	28.0518404590378	43.8574394990299	0.764383971105814	42.6163834844719	43.8526546796862	44.6653978646822	44.7960600229405	44.5079677602528	43.9113482416713	43.8041861094408	43.770170178721	44.3430348379986	43.2286552738217	44.6839222701888	43.868495049149	43.6490844434614	44.7636353965278	41.9929605503291	43.6213914382626	43.5011238819018	-8.60725498977347	1.91320428708109	-9.8614206297314	-7.49589264175742	-7.33230137729776	-12.6868576193203	-6.26339806040367	-6.51421090834417	-8.95987668773038	-8.88317605316825	-11.4594277329293
71.8592964824121	27.5994611152736	1.03483764565937	28.3874149952756	27.2095690732639	26.1834900901535	25.902038052575	26.7031259664052	27.8084148913144	27.4528326228187	27.8994630275593	26.6106546024002	28.3638601509314	26.5548506655576	28.4098346285938	28.1008078700356	27.3783105415563	30.1538255111016	28.0435511005583	28.028795169551	43.8544092203416	0.764700355557232	42.5793778430094	43.8481726293789	44.6588494960173	44.7598255234667	44.5064260628515	43.9169432085673	43.793215637701	43.7627976508369	44.3539052588097	43.2391578628774	44.6899430263427	43.9057907514755	43.6605496443505	44.7484880861785	41.9912920469467	43.6113927723387	43.4988292446595	-8.86338387809257	1.93663847599808	-10.0915378061877	-7.77400462518526	-7.59477243279969	-13.0120451744823	-6.47414424655508	-6.77036306404555	-9.23159996351678	-9.11251888791872	-11.7437543812827
72.3618090452261	27.5669838782197	1.02992346565227	28.3703172076525	27.1701769004781	26.1533311787268	25.9165492782402	26.6504912987638	27.7626676780317	27.427319825207	27.8866491797549	26.5676718622627	28.3136642542356	26.5162498840695	28.3218758619124	28.0945107907451	27.3704163689827	30.1222230647861	27.9872575512985	28.0073537445865	43.8490015126028	0.764071940521957	42.5516599238058	43.834859145449	44.6390476790399	44.7324669246804	44.5154550353971	43.9304534957076	43.7641395074992	43.7661479832219	44.3449078488806	43.2605143040525	44.6832094698388	43.9534839089609	43.6672350109481	44.7219988263454	41.9778031749365	43.6056393877599	43.4840040877231	-9.13268311940455	1.96017172380916	-10.3371825447084	-8.06460655876736	-7.86884575642394	-13.3550158049463	-6.70025192033287	-7.04342313594426	-9.51378191942921	-9.35681236135808	-12.036725663828
72.8643216080402	27.5434478022675	1.02542012149186	28.3583008323916	27.1456401279427	26.1386516505935	25.9318198453562	26.6016680700532	27.7154913280023	27.4117657364327	27.8804817400695	26.5368121262568	28.2672363140473	26.4922899412789	28.2280808343086	28.1033430455289	27.3784405048136	30.1053046772174	27.9407713133975	28.0025145508559	43.8420668350886	0.762342355161692	42.5201690547558	43.8312682173637	44.6297150366681	44.6830865048228	44.5150313787208	43.9242290021445	43.736334291389	43.760614617819	44.3355893021729	43.273227297315	44.6874204474642	43.9812459786801	43.6819204673623	44.702988347658	41.9747029438552	43.5980055115517	43.4795877967626	-9.41716533077424	1.98407880399073	-10.5977148512349	-8.37350306628	-8.15986846880165	-13.7078299320148	-6.94109126189551	-7.32984430312895	-9.81010731864815	-9.61433186899994	-12.3431688590697
73.3668341708543	27.5243466334077	1.01950800054175	28.3455102014403	27.118014087911	26.1259721770704	25.9622400395083	26.5556122564313	27.6844710078949	27.4080457743902	27.879977848495	26.5201266332946	28.2237279836159	26.4692701663282	28.1448024999916	28.110370595172	27.3840228100769	30.0874073303499	27.8945620367475	27.999759319213	43.8251708092893	0.762236346568808	42.4753107918001	43.8064372938543	44.606504572929	44.6363276117174	44.5017846423726	43.9252222664173	43.7120697565931	43.7430437681369	44.3283424878567	43.2738068333724	44.6781750056457	44.0129061876928	43.6763483314147	44.6597172181318	41.9590237385744	43.5711729130052	43.4617103384031	-9.71570082564296	2.00870574753079	-10.8701165281943	-8.6957673182813	-8.46565648935659	-14.0767812021204	-7.19572585085742	-7.63373471568888	-10.1236610090463	-9.88386812802402	-12.6664421670134
73.8693467336684	27.5162494776467	1.01476620004327	28.3492161167857	27.1065130756451	26.1182236828988	26.0051664813446	26.526261215266	27.6629410425267	27.4028520181255	27.9002139119727	26.5052266858979	28.1982405659788	26.4502933241587	28.0682421276684	28.135753514947	27.4061384881215	30.0719044494242	27.8669733608053	28.0020810584269	43.8076870419159	0.760838457079104	42.4425458190228	43.7906456436866	44.5734594017445	44.5857234783316	44.4988199386912	43.9217829287954	43.6688266143705	43.7362342855288	44.3002347465611	43.2846618861718	44.659326570767	44.0426580323135	43.6812610253249	44.6231443903478	41.934412487592	43.5528368202273	43.4341056430939	-10.030947941486	2.03344275493715	-11.1617208079699	-9.03678230406608	-8.78589559494168	-14.4637321916423	-7.46929139650269	-7.95645613071266	-10.4498988512509	-10.1720732928335	-13.0007514094615
74.3718592964824	27.5157973890529	1.01040152238503	28.3551071373664	27.1001402540132	26.1266924005413	26.051494092192	26.4988913074309	27.6447725386504	27.4089464829456	27.9263288869812	26.5047794625764	28.1754360654894	26.4468277240615	27.9892667123712	28.1668423364501	27.4336178108045	30.0718208378292	27.8459849063147	28.0216066578811	43.7829022862959	0.758255559972821	42.3991064269195	43.7644772877146	44.5492280958468	44.5147785710056	44.4799762866832	43.9022341558855	43.6264423401609	43.7146098549938	44.27137643211	43.280302277286	44.6495080801931	44.0536557569393	43.6750659551161	44.5732218150809	41.9183414911312	43.522188089001	43.4148259509624	-10.3632448904313	2.05845410222528	-11.4690460321911	-9.39635989953827	-9.12623029372075	-14.8622255733544	-7.75977295966242	-8.29521393082688	-10.7929246043899	-10.4754037968201	-13.3514546801446
74.8743718592965	27.5239713581646	1.00482871988927	28.3660025237191	27.099663237402	26.1365601678637	26.1184731730852	26.4788369910999	27.6472649927802	27.4279844855866	27.9639673375782	26.5206154556091	28.161270760628	26.4439075502706	27.9265388869962	28.2056322055336	27.4665168784825	30.0699763853018	27.8318535369258	28.0424485199355	43.7513346454846	0.757997733241024	42.3486117301417	43.727711183531	44.5068443012198	44.452782831947	44.4530087166134	43.893520305164	43.5863122716506	43.6859427319285	44.2432765989158	43.2680991136762	44.6215873029717	44.0748420608665	43.6598739819364	44.5098744895609	41.885351866899	43.4776138630683	43.3774356231472	-10.7130649472157	2.0844913457006	-11.7917739370906	-9.77258397340545	-9.48318687773051	-15.2829332821259	-8.06768126258433	-8.65640408195003	-11.1560700199471	-10.7948251645416	-13.7221467417433
75.3768844221105	27.5438763732452	1.00134586624863	28.3945577825057	27.1170947996666	26.1552430731658	26.191466958186	26.4756074214279	27.6542888364013	27.4469737100411	28.0237083315984	26.5405437062922	28.1661579414961	26.449209765587	27.8637924566606	28.2638306893187	27.5168672958519	30.0750373567809	27.8389753801105	28.0725428400777	43.7164400302618	0.755147665932551	42.3090844265648	43.6987113490839	44.4584062349447	44.3723141586074	44.4332498399618	43.8678803779035	43.5263052215931	43.6653697569759	44.1934036542392	43.2629835055426	44.587436900827	44.0792765881932	43.6526471401053	44.4516581254734	41.846664085476	43.4405525340917	43.3335366148665	-11.0826989705545	2.11038501500204	-12.1369907922874	-10.1725400033407	-9.85799610482314	-15.7198142595996	-8.39818260303535	-9.03759124500964	-11.534342798631	-11.1365973525949	-14.1066488177063
75.8793969849246	27.5720929637927	0.997868459690856	28.4238701621022	27.1346787996437	26.1902981806159	26.2756881779851	26.4736997605553	27.6733918524253	27.4789727850914	28.0895726782005	26.5772558510037	28.1739539143812	26.4703822135169	27.8078856504147	28.3231433152889	27.5660736029921	30.0956428632145	27.8509774417484	28.1200931352957	43.6714838872189	0.752299638946683	42.2537449220862	43.6465541728431	44.4155682313439	44.2830701395515	44.3927714050921	43.8363713948845	43.4666776311263	43.6255771439115	44.1423135220805	43.2376926679987	44.5586768616083	44.0757785534299	43.6231387198435	44.3670295875498	41.8131692564893	43.382728537848	43.2943633350344	-11.4716678967833	2.13670182209072	-12.4989165715966	-10.5901492860233	-10.2561231647726	-16.173695903419	-8.74792391523272	-9.43934943724206	-11.9323523991367	-11.4957079004481	-14.5108928340706
76.3819095477387	27.6131020806866	0.994113251687014	28.464706623849	27.1714930327779	26.2269685174119	26.3794555967444	26.4839763809635	27.7121857579194	27.5254017645154	28.1728181630237	26.6322760416092	28.1964544894333	26.4925826219207	27.7669291917327	28.4027200149504	27.63299561607	30.1147309622686	27.8777602349575	28.1692803615252	43.6225850189285	0.751586896598547	42.1984226363091	43.6015672872904	44.3514638713795	44.1972098482601	44.3491911624112	43.8097873462779	43.4079203961329	43.5839303186288	44.0905570487062	43.20923453474	44.508155270743	44.0768613152216	43.6009567824713	44.2869860966136	41.7594222655653	43.3187554625471	43.2335236784856	-11.8823854022749	2.16425775045314	-12.880716913361	-11.0317062662564	-10.6728604417788	-16.6528621977991	-9.11928911975505	-9.86755687935137	-12.3537268165669	-11.8756949660663	-14.9387233772175
76.8844221105528	27.6649223539944	0.992981863732671	28.5222325424368	27.2170239013789	26.2765227973872	26.4865585845914	26.5101776818206	27.7545187748999	27.5734591003247	28.2779461592902	26.6934145401197	28.2379736334433	26.5273691583542	27.7243220938852	28.4926090275091	27.7066660280746	30.145369402181	27.9253366007875	28.2321799914213	43.5647811460577	0.747164270225816	42.1492411836451	43.5441746246507	44.285020885015	44.0863204872067	44.3074370213241	43.7605081410726	43.3283248827827	43.5453294749155	44.0160183148083	43.1824380745072	44.454618591478	44.0538160248851	43.5682371377512	44.191298348657	41.7030500962148	43.2561560351825	43.1692901588848	-12.3152105210152	2.19126887311038	-13.2876776473727	-11.4970519912736	-11.1112932535074	-17.1472060162241	-9.51674464552185	-10.317050574071	-12.7929639990094	-12.2815245527275	-15.3834598500024
77.3869346733668	27.7284480932648	0.991572621297794	28.5809807144304	27.2716837856778	26.3421900651139	26.6132906653255	26.5384230405792	27.8175349706996	27.6363462145896	28.3900889251886	26.7734122618305	28.2840542922572	26.5779751009294	27.6981054304356	28.5909834511402	27.7867161944539	30.1910247732495	27.9784774299012	28.3123302696992	43.4987817925695	0.745056427825236	42.0820657026792	43.4744622024936	44.219733930095	43.9787501319938	44.2425147755835	43.7156240856947	43.2484787265289	43.485299957006	43.9396488397375	43.1328270189166	44.4014881168855	44.0344427921018	43.5223686357602	44.0803345099824	41.64722520502	43.1691210743106	43.1049047688927	-12.7709528736093	2.21921897121554	-13.7128869729674	-11.9834222722408	-11.5761033130777	-17.6662063272926	-9.93587346466657	-10.7931380504688	-13.2552796304768	-12.7073324001759	-15.8516059245882
77.8894472361809	27.8062295146121	0.991251121336433	28.6572106275121	27.3478628911428	26.4105989449331	26.7532653818289	26.5834373187146	27.8952329528515	27.7151417187458	28.524430598596	26.8735475843706	28.3505120625324	26.6310134297551	27.6807348490944	28.7122291345638	27.8855555831733	30.2362198145031	28.0535806906951	28.3953281653923	43.4271534935561	0.743069353232913	42.0209177779008	43.410574066392	44.1316108218474	43.8605631164949	44.1788569875078	43.6631915524636	43.1679216436083	43.4278477496995	43.8610372907676	43.0841255569385	44.3244032639941	44.0052099861392	43.4840407377084	43.9722744688337	41.5691171797403	43.0831831868588	43.0167340035585	-13.2521452409906	2.24820650020681	-14.1631316083906	-12.4994575294423	-12.0615645988153	-18.2095660891616	-10.3812331882231	-11.2978500299105	-13.7446236670287	-13.1593621183367	-16.3472308462115
78.391959798995	27.8950807754794	0.993268162940087	28.7474940666355	27.4276637898821	26.4959123508755	26.9002901093558	26.6427252320135	27.9807325494842	27.7970316735146	28.6786577811501	26.9816037132412	28.4349607937613	26.7008687999692	27.6673225753851	28.8367675776501	27.9842154824977	30.297198838096	28.1465652521702	28.496362597468	43.3435510527102	0.738356637933013	41.9585415109247	43.3218777969844	44.0444989299956	43.7230398574696	44.110085323704	43.5919493908034	43.0654030020098	43.3667672725594	43.7585863277786	43.0301746398307	44.2470820057157	43.9564246858679	43.4218238693841	43.8360371109546	41.490974434058	42.9892494915347	42.9278522464985	-13.7577879262737	2.27648092872839	-14.6404093427451	-13.0373957266693	-12.5728915285071	-18.7707767504215	-10.855697853374	-11.8265576508854	-14.2548587487784	-13.6403405257465	-16.8629881920023
78.8944723618091	27.9993488985132	0.995309541070971	28.8414666139704	27.5299967167938	26.5967748709412	27.0707215588369	26.7061687931381	28.0915154809846	27.895341215222	28.841097941767	27.1104654666369	28.5266025750276	26.7861018591265	27.674633701006	28.9821305299383	28.1015719212668	30.3719913257555	28.2483306409446	28.6140200633679	43.254280265626	0.737269371209959	41.879423230583	43.2387748863752	43.9534244131213	43.5920617462139	44.0183190861004	43.5286940091045	42.9618290343007	43.284477618547	43.6536089117865	42.9534623321008	44.1643909456858	43.9141101079986	43.3634232417164	43.7026040021584	41.4079368076575	42.8730494830003	42.8331746591916	-14.2908764120192	2.30630814124738	-15.1383620205035	-13.6046124465369	-13.1132852012395	-19.3629749895134	-11.3543570983684	-12.3880854623665	-14.791824031143	-14.1444233269586	-17.4060434910538
79.3969849246231	28.116942949455	0.999368084473049	28.9572240249949	27.6446755513932	26.7023531911658	27.2477439001421	26.7902261565439	28.2115195704635	28.0108117508398	29.0288003150582	27.2612055365374	28.6427546584321	26.875902050528	27.6854112838063	29.1412446619089	28.2267509690271	30.4481216963917	28.3767100370884	28.7365747864134	43.1543744292471	0.733915382570477	41.8097013411042	43.1416628373915	43.8397292208639	43.4380108424438	43.9305646571	43.445712689746	42.8558152939287	43.2074412472886	43.5447318733108	42.8804133306328	44.0572814362494	43.8482923249558	43.2950484875099	43.5516954398835	41.3021571700532	42.7618526785293	42.7142544262088	-14.8517763989043	2.33650794077265	-15.6667100317188	-14.2007777042372	-13.676440665697	-19.9764011196281	-11.8839916555732	-12.9787033652318	-15.3597316341255	-14.6803408253821	-17.980715593849
79.8994974874372	28.2484501343048	1.00506066707202	29.0835505353228	27.771397599911	26.8284588818024	27.4399571738088	26.8866017369279	28.3473260587771	28.1305593545112	29.2328111830651	27.4214732089111	28.7745219934949	26.9862556111538	27.7101357472178	29.3082301394237	28.3588200475857	30.543648029341	28.5189086692562	28.8809963126707	43.0444030596144	0.730826489746915	41.7305885036827	43.0311579641917	43.7296366091772	43.2778881813211	43.830221966773	43.3545243078276	42.7266999082518	43.1193422894299	43.4109657609829	42.7949847333382	43.9519652355614	43.7751394695787	43.2094570822204	43.3843090863084	41.1981928269697	42.6332915845439	42.5964865032861	-15.4407365164762	2.36640632464625	-16.2230931485477	-14.821888175587	-14.2698210318507	-20.6145794333329	-12.4449239443503	-13.5984027112096	-15.9515774561683	-15.2476966207142	-18.5788703180093
80.4020100502512	28.3962961793212	1.01148379847955	29.2177378091669	27.9229827126676	26.9691864200423	27.6522529883556	26.9904957556328	28.5072013177508	28.2680602027597	29.4465159687782	27.6043053268608	28.916209170892	27.1111593124192	27.753003608267	29.4998909013954	28.5106454444073	30.6513651603001	28.6750908804814	29.0409320682831	42.9271059060389	0.730190295619258	41.6389770885306	42.9251697493006	43.6102391894161	43.1160840288293	43.709535885973	43.2655468633949	42.5956935580178	43.0123670255295	43.2739554122771	42.6896821020288	43.8353179317706	43.6994247185744	43.1304045586218	43.2181425176037	41.0836939165742	42.4895810289117	42.4669848273074	-16.0608937247518	2.39801651550691	-16.8036714248624	-15.4784140812596	-14.8943645499122	-21.285399138496	-13.0327006992675	-14.2554579244821	-16.5738607390443	-15.841797561419	-19.2084096216605
80.9045226130653	28.5570810716752	1.01999965100774	29.3756945364328	28.0808306198063	27.1171083546668	27.868895089058	27.1176655401824	28.67398337715	28.4237012275513	29.6864644195256	27.8105311952328	29.084293993555	27.2432809565826	27.7995793583651	29.695575186773	28.662589306674	30.7629332650082	28.8589832013425	29.2082685905715	42.7964497870614	0.726885114470735	41.5565504609411	42.7937075477832	43.4700385879843	42.9292133470318	43.5934434415846	43.1517239959781	42.4605128790295	42.9108691183328	43.1314255006642	42.5890370666393	43.6955743318904	43.5966098222239	43.0260293812989	43.0229087117475	40.9476412765875	42.3500188828946	42.3143420274314	-16.7107052547708	2.42932318271571	-17.4194723495525	-16.1601736602151	-15.5438509668921	-21.9758519445463	-13.6559625537694	-14.9416673641537	-17.2309913676027	-16.4731893458626	-19.873855672256
81.4070351758794	28.735099931757	1.02955533009547	29.5409623102627	28.2635689229817	27.2883646886563	28.1078050546009	27.2551779418514	28.8644531129749	28.5844117995593	29.9380183392042	28.0275045274358	29.2646201805133	27.3988306979364	27.8686841363829	29.9105847992144	28.8336771243874	30.8966594334857	29.0530291564704	29.4003466139506	42.6589291019909	0.726500729045384	41.4577615994295	42.6672615197537	43.334892845509	42.747034350223	43.458051041505	43.040228200159	42.3012014705899	42.7911933809702	42.9631999837563	42.4699133130909	43.5586690241604	43.4964725616441	42.921396851803	42.8294684575809	40.8143113012422	42.1871249437356	42.163613888692	-17.3932388244737	2.46116836002266	-18.0634734684484	-16.8758159870775	-16.2278409742646	-22.6994739000314	-14.311630432685	-15.6639802252685	-17.9148716808196	-17.1376812307797	-20.5660439572964
81.9095477386935	28.9273053657392	1.04031083676887	29.7193669252479	28.4609240595464	27.4728738267662	28.3583801789834	27.404308153107	29.0728853336289	28.7638495398305	30.2007289240186	28.26845226872	29.4577723996656	27.5676004412788	27.9494488303785	30.1408086822724	29.0129687887941	31.0406568604648	29.2668880737529	29.6062779311099	42.5088827311863	0.72600333517696	41.352606946608	42.5264313548788	43.1853989668386	42.5496690618029	43.3069900624392	42.9189587691862	42.1392803978456	42.6565093478307	42.7913532066629	42.3359298950664	43.4049259425799	43.3788979158326	42.806960609597	42.6176848372459	40.6652248355971	42.018591342569	41.9955929375863	-18.1085153289246	2.49411565939137	-18.73619338218	-17.6244606851043	-16.944203105716	-23.4520248681191	-14.9969574897869	-16.4248667248673	-18.632706843954	-17.8330387997798	-21.2936505643106
82.4120603015075	29.1345482111939	1.05263544911972	29.9209123447525	28.6712808542867	27.6672743325353	28.6172227016131	27.5777826872781	29.2906956282746	28.9620124897676	30.4879530932954	28.5338966166748	29.6770575937752	27.7462958327842	28.040662960928	30.3759324005821	29.1988860717782	31.1914649471349	29.5056455939441	29.8223434408919	42.348212633372	0.72489788823889	41.2528762190548	42.3725706463833	43.0183463347472	42.3369967514975	43.1588525939577	42.7775233603487	41.9716491922441	42.5248528501705	42.6128736691215	42.2054188111912	43.231005732879	43.2426731028485	42.6710926820501	42.3893609639242	40.4972656824634	41.8491098142547	41.8071463601874	-18.8563997388138	2.52669772519321	-19.4475348337946	-18.4003950220394	-17.6876680074827	-24.2273433605848	-15.7214444656478	-17.2164579123551	-19.3889832817147	-18.5703804151465	-22.0613002383344
82.9145728643216	29.3593246956586	1.06541314125332	30.1275340823949	28.9078256133423	27.8866495980599	28.8991651547299	27.7598086198862	29.5358954132612	29.1655333633467	30.7809417985678	28.8106980722738	29.904946468455	27.9499713295567	28.1567413373342	30.6347275952451	29.4048157018421	31.3660251968477	29.752431929433	30.0648085516197	42.1799512450719	0.727086747915561	41.1327263979094	42.2233074685042	42.8565744982832	42.1295643869586	42.9866803978773	42.6423335238172	41.7792603618331	42.3692785242171	42.4086827731538	42.0521515725249	43.0598260107795	43.108888426799	42.5398966624293	42.1616381150927	40.3318777785863	41.656039960571	41.6204443068857	-19.640511414611	2.56038074431943	-20.1866445370002	-19.2161766010285	-18.4693673776363	-25.0408950502904	-16.4780997373483	-18.0508956090986	-20.1742036761159	-19.341464656045	-22.8585205958836
83.4170854271357	29.5958842451591	1.07932384944004	30.3524873983102	29.1504375326994	28.1173553330793	29.184638336046	27.9576588765122	29.7914161741733	29.388261221796	31.0857180867112	29.1122490592118	30.1484719831012	28.1648621930765	28.279514424911	30.8954972131546	29.6101139882456	31.5486430497365	30.0237612567949	30.3189460401452	41.9960866325686	0.727442893799614	41.0125739089908	42.0496029055553	42.6763350601167	41.898524782813	42.8047430248271	42.4862097976816	41.5839805473375	42.2032259406008	42.2013018110733	41.8900340796836	42.8673431552953	42.9475040889089	42.3818943274997	41.9054301404743	40.1465195411624	41.4660327830483	41.4122168585981	-20.4573659251541	2.59419800162441	-20.9596446079184	-20.0582917077072	-19.2833882514721	-25.8772749630546	-17.267230782326	-18.9216218232196	-20.9963242215589	-20.1478221188238	-23.6948280685246
83.9195979899498	29.8503680309144	1.09392861797963	30.5972836548139	29.4175537927083	28.3604600849534	29.4856345270788	28.1789895044205	30.0625237365667	29.6297251389387	31.4100291910545	29.4386314998277	30.4155743386999	28.3920926990065	28.4222463306007	31.1706238298367	29.8340096528793	31.7410825214862	30.3139439010478	30.5858521216244	41.8065555377312	0.729969374469507	40.8914306489374	41.8818458389854	42.4829199606239	41.6666519840511	42.6222139955517	42.321290899843	41.3820032139449	42.0352855391553	41.9870947176192	41.7281365672301	42.65890396295	42.7810944022319	42.2190330875074	41.6513781075758	39.9462416159405	41.2680085048982	41.1879110943848	-21.3109746243416	2.62826230818644	-21.7723997115632	-20.9369689742018	-20.1264553753796	-26.7440146111866	-18.0975108845301	-19.8273682689815	-21.8597385445044	-20.9993143547842	-24.574807727072
84.4221105527638	30.1186520785367	1.10814992245776	30.8463205707434	29.6983767225017	28.6286475063465	29.8026966255532	28.4072422660498	30.3581841976301	29.8761234420013	31.733488048522	29.7759961704377	30.6876915148812	28.6442441656465	28.5850720562554	31.4589073088439	30.0652021207875	31.9573370138593	30.6123438363707	30.8792117686933	41.6047495920167	0.733954077509733	40.7496975562591	41.7009951738364	42.2938673295307	41.4307689071682	42.4138597692018	42.1575264562509	41.155379310228	41.8398063969295	41.7482386654481	41.5417256120658	42.4521072235976	42.6065636544719	42.0461309875783	41.3798048563977	39.7475221096597	41.0521652210135	40.9645838346469	-22.2009511767399	2.66314410106682	-22.6123394005397	-21.8502486843453	-21.0102869590509	-27.6466994604497	-18.9581971892578	-20.779174162941	-22.7532330811629	-21.8840849379297	-25.4863617427693
84.9246231155779	30.3986357646024	1.12314069628577	31.1174701369515	29.9898292591596	28.9056039249681	30.1206160371577	28.6547548242808	30.6589092494856	30.1415449652321	32.068176429356	30.1379685291824	30.9775266430476	28.9049173815624	28.755234402902	31.7452590546564	30.3013089273867	32.179026459869	30.9372809469524	31.181380826091	41.3901771119529	0.736371628465269	40.6129580791567	41.5090849333759	42.0836982956921	41.1746188619248	42.2019480168075	41.9690698106648	40.9263032123671	41.6379221919128	41.5076396936669	41.3524239043528	42.2212811439405	42.4062381289955	41.8477615664827	41.0935242243231	39.5263501939874	40.8445858057687	40.7176028397795	-23.1242618928027	2.69765397685594	-23.4911606810472	-22.7903070569648	-21.9247354227936	-28.5687305948709	-19.8538009399335	-21.763360423432	-23.6855879612156	-22.8084752322621	-26.439923449113
85.427135678392	30.6964839262311	1.13756403430769	31.4028534850487	30.3056462303047	29.1969485364806	30.4588204840124	28.9226433138525	30.9814377203024	30.4249585978069	32.4142859298707	30.5241026351217	31.2859431822689	29.1797977178068	28.9517291982745	32.0499444594764	30.5563040927223	32.4131011526032	31.273337144026	31.4983728659495	41.1716255292598	0.742440005931798	40.467913630514	41.323353036951	41.8655240227219	40.926833249632	41.9849196598331	41.7829592912318	40.6903791712464	41.427312996939	41.261149554939	41.1586929616496	41.9798041054486	42.2094079852193	41.6516584283859	40.8091338674857	39.2953272118801	40.6229879149138	40.4602769084253	-24.0870872093395	2.73295313341648	-24.4079158322522	-23.7720095185196	-22.8696420903383	-29.5285301327746	-20.7899022462408	-22.7888935915165	-24.6608772195915	-23.778783937333	-27.4398298967769
85.929648241206	31.0030311753557	1.1507843964605	31.6929978489864	30.6237357878456	29.5116727301568	30.8016307028333	29.1958992210963	31.3195701077552	30.7119989744852	32.7527721137965	30.919738852396	31.5959700946365	29.4777725859359	29.1600009723603	32.3503059051593	30.8082824392824	32.6692255768811	31.6200762761652	31.8398797912742	40.9374974367334	0.747321280505878	40.3061195940277	41.1158790312731	41.6499647416464	40.6640435642509	41.7436816113646	41.5871985811186	40.4309405507254	41.1879318253656	40.992346554251	40.9415260902135	41.7383221641148	41.9916761661079	41.4276013856351	40.4992303803295	39.0644425797027	40.3935607531835	40.2029908511576	-25.0834078785389	2.76829366007214	-25.3515455012753	-24.7774857859532	-23.8558482437239	-30.5148054506101	-21.7531231865156	-23.8575948115951	-25.6658283985991	-24.7808811698995	-28.4719999055624
86.4321608040201	31.322597144873	1.16420732669262	32.0062842248402	30.9627986907395	29.8319261473424	31.1493275434018	29.4903413200001	31.6621116384251	31.0169762858305	33.1000614670549	31.3388820464874	31.924329637374	29.781022525152	29.3819403106829	32.6553255779192	31.0770245797678	32.9277752980737	31.9914446549364	32.1865795148131	40.696836833928	0.752579420291268	40.1517768846844	40.9167268718969	41.4126161560444	40.3943741696414	41.5045448557222	41.3726183507499	40.1704805983406	40.9446687489698	40.7244346346955	40.7263415359661	41.4724414848068	41.7605549110953	41.1940834585046	40.1940971169121	38.8109470472004	40.1729145644546	39.9226047870918	-26.1148535165278	2.80344572585885	-26.3375567888089	-25.8188973937362	-24.8690083228893	-31.5229194179563	-22.7526892052579	-24.9562469818477	-26.7101421099603	-25.8262406990882	-29.547846753237
86.9346733668342	31.6553263005891	1.1756103726971	32.3264943189155	31.3112036109688	30.1676904264456	31.5145646114784	29.7998567224071	32.0279466732429	31.3381335486281	33.4476153338139	31.7804647130102	32.2639601466806	30.099624934097	29.6291817537694	32.966719728477	31.3507707120196	33.200551925358	32.3665597614187	32.5492081892835	40.4497182143236	0.760655893095199	39.9829165889188	40.7073907951582	41.172925238544	40.1318453499571	41.2559742527248	41.1648504561853	39.9041502492608	40.6847791460578	40.4528752548343	40.5015566396541	41.2020053422119	41.5305411410307	40.9502205825078	39.8749099717419	38.5535322846629	39.9359819090911	39.6387544409596	-27.1841659954369	2.83916557765613	-27.356473587983	-26.8924527317454	-25.913154857603	-32.5693254978534	-23.7886103661256	-26.1011516358936	-27.7972867993501	-26.9151198654373	-30.6711512478275
87.4371859296482	31.9935175180798	1.1854577460438	32.6527464591692	31.664639352953	30.5231009341526	31.8753031488546	30.1133189545273	32.3975371045743	31.6603965471817	33.7807619341086	32.2289234923398	32.6022159189081	30.4376340364756	29.88207025464	33.2646862114442	31.6265747700505	33.491739852698	32.7559453028421	32.9322035324378	40.1893502197261	0.765841263556914	39.8041865031986	40.4904646864301	40.9338256827087	39.8512138414529	40.988329572642	40.9377512671243	39.6167069388791	40.3970803046273	40.162729079455	40.2570110905268	40.9299443208839	41.2747027361966	40.6774957183147	39.5455453965351	38.2950176098052	39.7024338522971	39.3545151342667	-28.2836767801468	2.8746183440924	-28.4025077584541	-27.9878669102769	-26.9963787661172	-33.6306429539565	-24.8470828598062	-27.280301710794	-28.9116035945538	-28.0334200848687	-31.8254378929655
87.9396984924623	32.3438153716898	1.19460700296284	32.9992888791152	32.0376002639771	30.8801700302843	32.2480437432521	30.4477813620028	32.7747175742562	31.9983918536537	34.1175006301006	32.698725802494	32.9573350970404	30.7771995738687	30.1564796567794	33.5706662396274	31.9191609818062	33.7820995205253	33.163593159469	33.3161069504747	39.9267679247902	0.773787718445526	39.6323542326252	40.2827236207331	40.6746395732084	39.5786507732236	40.7274837936348	40.7038955638901	39.3308816686789	40.1056670265536	39.8773758233253	40.0174990412113	40.635852025032	41.0197542784161	40.4044662068183	39.2220750094813	38.0164759966543	39.4743686917479	39.0508913961993	-29.4186468568085	2.90991686899896	-29.4913381942634	-29.1224310743715	-28.1009004316941	-34.7203012199875	-25.9414512997951	-28.4905828350108	-30.0638322813556	-29.1969450147701	-33.0231765895152
88.4422110552764	32.7001436241295	1.20091332363086	33.3445561171119	32.4058549492604	31.2526816675935	32.6280620647069	30.7901240818869	33.1688310868106	32.3495531625652	34.4407716740658	33.1879897055724	33.314555133095	31.132158116412	30.4478302529241	33.8614120573823	32.2053211998349	34.0874535516464	33.5694856852822	33.7158011040511	39.6555813057592	0.781791076207601	39.4426023394763	40.0574077757315	40.419045469422	39.3047554333941	40.4545476891482	40.4726166142901	39.0415320417867	39.7897482841679	39.5919894348965	39.7637604062147	40.343834977065	40.7556735757554	40.1029456956568	38.8791153301337	37.7406172154171	39.2330678444213	38.7516220709288	-30.5853687181118	2.9451857945811	-30.6052590350346	-30.2728848962086	-29.2357163175557	-35.8378263345522	-27.0640928927639	-29.7457848017452	-31.2564862505137	-30.3978376337739	-34.2672187270992
88.9447236180904	33.0605404073671	1.20582242012975	33.6969110272968	32.7889040938072	31.6390023719609	33.0024939965991	31.1350857648569	33.5567133509787	32.6981315802243	34.7431326780186	33.6800954237439	33.6678430943967	31.5007901603677	30.7449300467508	34.142326142461	32.5057011915865	34.4056570793944	33.9919943423695	34.1294745804276	39.377612347087	0.787553086470619	39.2511931047688	39.8439432933584	40.1624452087628	39.0212970148261	40.170856093298	40.2197058478489	38.7349661984271	39.4486446816325	39.2930763376475	39.4959721487269	40.0493263728365	40.4732154103213	39.7877637516031	38.5463150815413	37.463311784775	39.004678564951	38.4526990051544	-31.779889388018	2.98058821224826	-31.7469483168733	-31.4538563255539	-30.4040487440791	-36.9634261570344	-28.2038734468344	-31.0237919660898	-32.471233140038	-31.6251056452975	-35.5383366213014
89.4472361809045	33.4276338886835	1.20930115555399	34.0622485513039	33.1740108847992	32.0226979561875	33.3923587095217	31.4981603539679	33.9556949599531	33.0592345713956	35.0406415490443	34.1900123400217	34.0337343319999	31.866786990425	31.0669138816443	34.4180266382423	32.8079815242844	34.7196182341328	34.4223182089089	34.539336421787	39.0981492284735	0.797433290502928	39.0634846044893	39.6244407530683	39.8900491319681	38.7535107024765	39.8976718383362	39.971585001362	38.4340728010632	39.1012373427208	39.0039452909328	39.2341258530119	39.7380702359716	40.1985913094196	39.4620362946586	38.2060529662771	37.171453130097	38.7770670476728	38.1411425805246	-33.0052609094133	3.01486827678627	-32.9272153199865	-32.6588938595971	-31.5862849387266	-38.1205150660443	-29.3762161281889	-32.3365442804392	-33.7200235227882	-32.8965927741047	-36.8502225389997
89.9497487437186	33.7946877328398	1.2106781979724	34.4182128961188	33.556033187933	32.4204905219957	33.7770426199207	31.86048724389	34.3581137114256	33.4294399089319	35.3095649496715	34.7148420944626	34.3912128530357	32.2467294066026	31.3948737187485	34.6643689677815	33.1088949564287	35.0479696764954	34.8480520280406	34.9633627167939	38.8123225717295	0.804876486204148	38.8581579823129	39.4017387590106	39.6272491971155	38.4772148250382	39.6126182397403	39.7166085506156	38.1335504270632	38.7224248471467	38.7194655005459	38.9548970853947	39.4358095312381	39.9061664721747	39.1049258925797	37.8630408590717	36.8892822522495	38.5442784763539	37.8420548217502	-34.2547406791123	3.04933912195716	-34.123052145916	-33.8752845701112	-32.7964871362776	-39.2867943386044	-30.5649996659307	-33.6834789819401	-35.0040417468379	-34.1953450892711	-38.2044134824654
90.4522613065327	34.1631918876261	1.2113398671948	34.7807995283206	33.950338294893	32.8245483303411	34.1627528507629	32.2239609977132	34.7501553134778	33.7924547276934	35.5512777663228	35.2369109520743	34.7422465805798	32.6326335461611	31.734501135056	34.9036143810081	33.4240054719344	35.3819152018923	35.2892011644629	35.3929458469496	38.5256057291895	0.813340475348375	38.6586042753087	39.1920771436999	39.3628521768825	38.206887109642	39.3274316818667	39.4468525496475	37.8212210564803	38.3215651919347	38.4273150363273	38.6683806413075	39.1315068631843	39.6109856370776	38.7448837101935	37.5328501838804	36.6066738727385	38.3299507183027	37.5452595477477	-35.5282563412906	3.08404204457109	-35.3468495929461	-35.1228383225214	-34.0309396426517	-40.4621110055534	-31.7651026789886	-35.0444937621957	-36.3021201386176	-35.5167562592654	-39.5787046486926
90.9547738693467	34.530181272613	1.21145995628932	35.1448240742878	34.3306478721482	33.2219137266788	34.5588264360266	32.5995786646297	35.1522639668443	34.1640714214101	35.7759864067369	35.7718989428352	35.0982928136727	33.0115541198269	32.0940517405597	35.1124165092589	33.7288448195432	35.7084033999566	35.7255533937591	35.8139533262468	38.2374327213369	0.82618058750218	38.4577870592006	38.9696938620642	39.0891959402515	37.9497422874788	39.0556303380558	39.1866850069558	37.5198783743755	37.9089055006789	38.1503756886059	38.3866058169866	38.818228141714	39.3204960168642	38.3562749551395	37.1921705987187	36.3173522685485	38.1127151949945	37.2446192120946	-36.8228079753442	3.11614351491792	-36.5993730626642	-36.3721969589589	-35.2705595226837	-41.6607060346924	-32.9905289061406	-36.4411987200933	-37.6276778624696	-36.8770414837448	-40.9882653634559
91.4572864321608	34.8929577229459	1.21234226588522	35.4924738117478	34.7178600130901	33.6308544435404	34.9425380551433	32.9651993025322	35.5416386911809	34.5399803080751	35.9566457434271	36.3157342316494	35.4348949905352	33.4015074824884	32.4525533237551	35.2927505007868	34.0452037245311	36.0473702352384	36.1571971239139	36.2458793084453	37.9485255467458	0.837342921062224	38.2429907305011	38.7630134709935	38.8306900691101	37.6855272488952	38.7754958559958	38.9112819920106	37.2240458217897	37.4594872634323	37.8830897726866	38.0863523753866	38.520609449742	39.0135372138454	37.9500079907604	36.8696081872146	36.0444760791983	37.9007986015002	36.9639221716166	-38.1342672477668	3.14997967303684	-37.8577851108688	-37.6412021696386	-36.5335990138474	-42.8505814948694	-34.2176468918467	-37.8533557496707	-38.9802228160495	-38.2510916583597	-42.4329360304797
91.9597989949749	35.2512359159341	1.2149453655189	35.8435250249781	35.0979921116082	34.0374666677067	35.3354118564197	33.3302263541769	35.9220771365927	34.9035102728926	36.1035197055325	36.8497012190927	35.7622456923919	33.7884709660425	32.8293107066753	35.4520807459785	34.3601712045909	36.3838002085353	36.5980982420787	36.6734024555871	37.6616946755065	0.854693725354167	38.0385826903778	38.5546472851925	38.571029262731	37.4407596193841	38.5066438155874	38.6329944608533	36.922761185733	36.9904897619913	37.6138906906605	37.7855069332858	38.2227211394351	38.7181767062391	37.5324711634484	36.5489218332808	35.7733498256143	37.7076028289825	36.6882602808135	-39.4613819114904	3.18275584803967	-39.1423824231746	-38.9199772307047	-37.8078288192074	-44.0536880088182	-35.4499203116116	-39.2767504861347	-40.3358001172364	-39.6434992305037	-43.8874844990593
92.462311557789	35.6003465295769	1.22111772426501	36.1814815777809	35.4656416728936	34.4340531750741	35.7265010897605	33.6986380273986	36.3032833164978	35.2712635131808	36.2178379346513	37.390176843038	36.0838558451469	34.164789627834	33.2141492720337	35.5628254414427	34.6704872294056	36.7105786993725	37.0223962120034	37.0879315252931	37.375532845105	0.877676297986592	37.8272178819297	38.3470355811524	38.3099390922665	37.2013685747691	38.2532368362636	38.3601259038691	36.6383807415414	36.5018173948914	37.3648654681516	37.4864430036803	37.9250774472947	38.4196507568937	37.0810077031916	36.2349947689714	35.5045503265212	37.5100804294375	36.4182664559603	-40.7976352320594	3.21254165827367	-40.4404294177094	-40.1938958788642	-39.0776213478637	-45.2587834122316	-36.6955691298105	-40.7277321770734	-41.7096623307399	-41.0643203485583	-45.3689097974604
92.964824120603	35.9408354423257	1.23396945580575	36.4977920323079	35.8368581661343	34.838556788094	36.1075745637546	34.0486166113937	36.6587962913899	35.6380029058833	36.2739515873765	37.9317099869426	36.3758087736094	34.5481834552412	33.5989487377506	35.6478311903006	34.9926801638915	37.0469762344104	37.4433160853561	37.5085989457001	37.0937257758994	0.904629721069002	37.6074153867247	38.1555862119206	38.0684850544543	36.9657867393675	37.9977033273208	38.0697077455253	36.365160134722	35.9730126312483	37.1297900749583	37.1698492586044	37.6488379125095	38.1170940192001	36.6227533848195	35.9428114763909	35.257925245149	37.3272418840878	36.1741777032859	-42.1424674214581	3.24598081864309	-41.7360998496848	-41.4852855274411	-40.3635266927464	-46.446980573747	-37.9266666316712	-42.1738968388941	-43.0993586655488	-42.4836003853422	-46.8750219460051
93.4673366834171	36.2689866111196	1.25470438793152	36.8103705179347	36.183370799334	35.231826088932	36.4996509568416	34.3962490922669	37.0077462148082	35.9869318902118	36.2890572213876	38.4548118476296	36.6552266709809	34.9195451808152	34.0027753409975	35.6844297440339	35.3012779457979	37.3728184272898	37.8621692990043	37.9145151507672	36.8154025685319	0.944138689071772	37.3983045821392	37.954815396452	37.8270995546863	36.7541618332581	37.7638247421975	37.7862202419041	36.0929644576375	35.4252987773709	36.897235858811	36.8577730937572	37.3750561102481	37.8317388185288	36.1345970098028	35.6505894455989	35.0158660685129	37.1583296920398	35.9379679820969	-43.4901209247282	3.27595779689196	-43.0523269224869	-42.7584982163746	-41.6443106040875	-47.6456046936135	-39.1561954261923	-43.6322400404944	-44.478428642486	-43.9162076755376	-48.3777576523604
93.9698492462311	36.5819115501075	1.28661899697577	37.0941824705999	36.5275476905488	35.6127152702721	36.8777615160168	34.737059926814	37.3402225398694	36.3357063770832	36.2538578914419	38.9771732199892	36.9160265477802	35.2778745351743	34.4023817952346	35.6719567051996	35.6195316645307	37.6880607391624	38.2557950062974	38.3046424558137	36.5409516707714	0.993244211835119	37.1765962669233	37.7715635731276	37.5923730548789	36.5428293821772	37.5464259662209	37.4976192477272	35.8433898025124	34.8484314286282	36.6879902889512	36.5427579463808	37.1109791584878	37.5394088148503	35.6231480065908	35.3853109606023	34.784995180812	36.9861778758411	35.7161814484012	-44.8351091419517	3.30469723178226	-44.3629426306612	-44.0355146458364	-42.9109637555943	-48.8197380240761	-40.3825364112559	-45.0981781435867	-45.8643544375177	-45.3615317378093	-49.8963875936679
94.4723618090452	36.8802707446036	1.33523706592685	37.3525450682117	36.853809725108	35.9966364185433	37.2550030179313	35.0538166346981	37.6406426499704	36.6783407898959	36.1490579490425	39.4922701348854	37.1393113707416	35.6384012167444	34.809028090698	35.6208852297656	35.9340181112557	38.0092094956013	38.6459141473665	38.6957126078004	36.273272086686	1.05557029304066	36.9517039871155	37.5884101999517	37.380195418055	36.3496694509665	37.3343916511979	37.1955437123981	35.6102387089747	34.2297283257219	36.4947373891226	36.2120200633486	36.8725058383398	37.2598377140032	35.0969361073023	35.1319304632646	34.5800680316836	36.8338550970074	35.5238533152084	-46.1770417540562	3.33785547710299	-45.6651686097711	-45.3025560504401	-44.1834933397735	-49.9793565014787	-41.5787340050793	-46.545435834157	-47.252492799464	-46.7900656395258	-51.4264511450723
94.9748743718593	37.1594099345458	1.40023564838852	37.5957071685356	37.1569404665596	36.3607660702285	37.6353749026481	35.3667967370957	37.9305364048265	36.9985278765355	35.9949407152381	39.9806261031782	37.3461285206074	35.978523030786	35.2264228526963	35.5021428489566	36.2417006786222	38.3128893476821	39.0186172135016	39.0633279495804	36.0102518941278	1.1358804736757	36.7327415343879	37.4066072322946	37.1696109709726	36.1754705064385	37.1516601273451	36.9014456502094	35.3836277446243	33.5899734310594	36.3054828673894	35.8875644254951	36.6394793624009	36.9938828680435	34.5317989607961	34.8945076235687	34.3820122723056	36.6870239401891	35.341392682652	-47.5078115441012	3.36564285209041	-46.9768577966826	-46.5443460757683	-45.4326669401871	-51.1319538785938	-42.7657853386364	-48.0024164261611	-48.6143557593543	-48.2253860613111	-52.9375416963183
95.4773869346734	37.4173940245273	1.48514831213039	37.7958847007807	37.453388410926	36.7113405331263	37.9975997672901	35.663044177081	38.1829831632121	37.3154943174123	35.7725396187096	40.4612247407764	37.5209356429228	36.3046173606437	35.6339864714174	35.3396219847346	36.5598012874008	38.6069729808356	39.3617377559193	39.4145255037748	35.7523157906585	1.23116095291195	36.4959510386025	37.2404420880944	36.9728381578815	36.0043273876099	36.9849997691777	36.5901785148797	35.1840225638256	32.9109992329683	36.1395513370909	35.5535003451505	36.4244709792351	36.726443088518	33.9525739275237	34.687292422916	34.202081839024	36.5395409374433	35.1801548112542	-48.8230534032841	3.39545669894291	-48.2630483049514	-47.7858007847138	-46.6587936015313	-52.2413683207885	-43.929788201066	-49.4393426948644	-49.9700433142719	-49.6531188492827	-54.451724590358
95.9798994974874	37.6551275208491	1.59724680431458	37.9679255459564	37.7133111690232	37.0594078347319	38.3672473258616	35.9334096290553	38.4022744992705	37.622874722687	35.4729899227587	40.9260271901197	37.6536766564064	36.627600124903	36.0548491106477	35.1127732613359	36.8615678140118	38.9031539353329	39.6970814464385	39.7609976658939	35.5017387606673	1.34810126576433	36.2586503020806	37.0638903451888	36.7993354217302	35.8608407325743	36.8306991737758	36.2717291461511	35.0045171778964	32.1897449272592	35.9883896217493	35.2050567555691	36.2369210713516	36.4836354179909	33.3385325936102	34.4888983736668	34.0489221768079	36.4106973319564	35.0490983619856	-50.1218096075771	3.42873053865496	-49.5367945385018	-48.9857829399044	-47.8778591128465	-53.3398151491993	-45.0509031944443	-50.8538283187844	-51.3125618382011	-51.0505598792926	-55.9621488131939
96.4824120603015	37.8679309202851	1.72951323319624	38.1102549891803	37.9607632409248	37.3811574434079	38.726717466955	36.1986682543913	38.5968621777146	37.9054090178509	35.1148104726453	41.3550694444876	37.7649081008387	36.9240708737906	36.4725377327923	34.8198975635889	37.170953824838	39.1771445618499	39.9986455587114	40.0769549208788	35.2555214129905	1.48433560329158	36.0175846577921	36.9019590498923	36.6284499112005	35.7272069728821	36.7092450718073	35.9518448870339	34.8349939033515	31.4425034662077	35.8393578109184	34.8605023759359	36.05694655698	36.247483651502	32.6924998317641	34.3238560541097	33.9035054169937	36.2772603065359	34.9286640959308	-51.3958036497588	3.45685956966722	-50.8029961860979	-50.1714895224856	-49.0552749299578	-54.4022401370751	-46.1540191352711	-52.2646567079866	-52.6120765770982	-52.445654584087	-57.4367890671309
96.9849246231156	38.0532909262311	1.88825930693649	38.1996618330747	38.1785726555647	37.6903665962036	39.0745231518868	36.439284191835	38.7371441585328	38.1836471161284	34.6729372132317	41.7679389611575	37.831662277093	37.2079320196373	36.8844229218054	34.4742388892568	37.473194425156	39.4436873878312	40.2697816156109	40.3769503319236	35.0128564212767	1.64072906225587	35.7539145528986	36.7365957282466	36.4765834612559	35.6062439308996	36.6014667976019	35.6068413190549	34.6948202096753	30.6472840384721	35.7106413213956	34.4984358323026	35.9008197544706	36.0225321912894	32.0245539713104	34.1774122092663	33.7807485667932	36.1457564920501	34.8339087847214	-52.6394892217874	3.48989956681567	-52.0264949089407	-51.3252818682723	-50.202144529448	-55.418519970133	-47.2132755064308	-53.6302247308831	-53.8916377500989	-53.8099430508807	-58.9009111738172
97.4874371859297	38.2148299945345	2.0780794490638	38.2579108761512	38.3625457763159	37.9920469224849	39.4295529008896	36.6566172921906	38.8440870207675	38.4505789494293	34.1504104031774	42.1544997343554	37.8544369849626	37.4841504303435	37.3082211256147	34.0464713086731	37.7644768840018	39.7075763474177	40.5226826701962	40.6658442801151	34.7774320794807	1.8224431449985	35.488065428424	36.5673984813478	36.3463145751461	35.512463641732	36.5110702108577	35.2581007643125	34.5764058978685	29.8104812852772	35.5925136979716	34.1225586821738	35.7710844618126	35.8236341721114	31.3096666603034	34.0510922871695	33.6830495984944	36.0251271347904	34.7673183713791	-53.8552817860468	3.52483351964201	-53.2340114362915	-52.4333311714782	-51.326882922032	-56.4160844671339	-48.2216657891042	-54.9756488974208	-55.1418169106783	-55.1340006357898	-60.3451367574605
97.9899497487437	38.3451336071394	2.28543836170621	38.2702249541823	38.5293046701399	38.2641842116877	39.7646401930106	36.8674085792487	38.9043512457349	38.6917979668925	33.5617056663742	42.4945091079914	37.8490202570702	37.7312258544918	37.7179487522467	33.5666458516592	38.0615857995658	39.945840916555	40.7271835724334	40.9196937220861	34.5433105134714	2.02079446075745	35.2048782707546	36.4076762464922	36.2190578682002	35.4224863788316	36.4524065764622	34.8918014691099	34.4693715285999	28.9438305044472	35.4716680586766	33.74583900266	35.6496270312613	35.6279360663616	30.5770913352585	33.9580140148323	33.593209585593	35.8905422728599	34.7108425186132	-55.0308595065717	3.55701460622594	-54.4129159214081	-53.5220387559477	-52.3942602596685	-57.3513939446456	-49.2001314640832	-56.2921985174043	-56.3329674121624	-56.4409145118183	-61.7374496792197
98.4924623115578	38.4441508557992	2.52118293084849	38.227661619495	38.6484315901549	38.5246219100227	40.0974052050673	37.0471175868511	38.9061374127524	38.9274687312626	32.893139038235	42.8073055002991	37.7913555372787	37.967146133455	38.1283071570172	33.0169706868156	38.3315808552029	40.1769959497536	40.9007667766661	41.1581528582572	34.3136395365708	2.24081807431004	34.9012006980157	36.2337845625662	36.114605149474	35.3556487050073	36.4030820789131	34.5064225583042	34.3923064071592	28.039997674947	35.3661859994084	33.3510881174827	35.5554128467674	35.4569957423484	29.8090438538209	33.8754445824788	33.5287790692048	35.7602396744623	34.6816344013429	-56.1523046861945	3.59555360869743	-55.5222382664731	-54.5321103381619	-53.4184560540822	-58.2433540854921	-50.1050344080029	-57.5335284546632	-57.4843795536686	-57.6774755341355	-63.0977564220651
98.9949748743719	38.5041932241921	2.81293279482762	38.1350896352715	38.7452255535105	38.7740517542405	40.4280861891736	37.2235680334584	38.8582882425067	39.1517250042266	32.0394001657	43.0820542023278	37.6660253647192	38.1922527250033	38.5408155089143	32.2925659105879	38.621286505952	40.4006816091589	41.0393030462566	41.3808653602585	34.0694734332664	2.51962029930524	34.5666182210807	36.0511316404076	36.0281154977582	35.3067153954402	36.3751771480441	34.0900510587751	34.3370306566173	26.9797470782498	35.2638785653797	32.8923984353993	35.4840164464396	35.3044771047957	28.887599085224	33.8253196327758	33.4861463763957	35.626382855807	34.6762431669393	-57.2803879869939	3.63244116300206	-56.6659740446972	-55.5753682593811	-54.4105742805732	-59.094725133149	-51.0409010873061	-58.8070243994514	-58.5935913263199	-58.9926370769944	-64.4257603542986
99.4974874371859	38.5600368300669	3.07595260786774	37.9736958216197	38.8017034983335	39.0170988812568	40.7790372799315	37.365973143704	38.7296792089846	39.373755884468	31.2950219185134	43.3161994352655	37.5430562753821	38.4090027537433	38.9889000797379	31.7025751211078	38.9003325182369	40.6181813343282	41.119395330517	41.5870176260075	33.8447333566576	2.74629162008095	34.187364022319	35.8530015116067	35.938848212954	35.2617738769415	36.37225822391	33.6121482005285	34.2923239081449	26.0899202393739	35.1369747219231	32.5136650958593	35.4177956974843	35.145576450641	28.1611301036463	33.7923969838202	33.4514937169595	35.4500687169512	34.6837273801165	-58.3728510510374	3.68123840161688	-57.7915285028361	-56.5803481217171	-55.4361782651147	-59.96245712613	-51.787874932374	-60.0883997157528	-59.7469226888256	-60.0572221830126	-65.8338909468851
100	38.6319698051312	3.1335141773194	37.9175819575335	38.813538156605	39.1518177062985	41.0213603102533	37.367661303436	38.67538652727	39.4971428634393	31.2490431765063	43.4391530682106	37.5301761468406	38.5295171392812	39.2961149480468	31.6641527009507	38.9860744331276	40.7400380497134	41.1635130743329	41.7012151253855	33.7950430638952	2.74841090229673	34.0678803047478	35.7837878685359	35.900689534078	35.2479942144316	36.3660127721493	33.432042852243	34.2792983268359	26.0366863544276	35.0747554144008	32.4874509897717	35.3930271303914	35.0570196016525	28.1155505249455	33.7788513742428	33.4432022433601	35.3528947607902	34.6985878192148	-58.8127239916047	3.71970530064327	-58.1201481632171	-56.8985035894677	-55.9895440957181	-60.5362209062463	-51.820566633516	-60.554954358577	-60.3649421652617	-60.1060191851615	-66.5919554851771
[truncated: 65 more columns]
