# Supplementary material for: Cranio-caudal and medio-lateral navicular translation are representative surrogate measures of foot function in asymptomatic adults during walking
Source: PLoS One. 2018 Dec 5;13(12):e0208175. doi: 10.1371/journal.pone.0208175 (PMC6281217; doi:10.1371/journal.pone.0208175)
Supplement: S1 Data — NCC, NML, FPitch and the GRF (Rx, Ry, Rz) are provided in .mat files (Matlab). NCC and NML are denoted as NEle and NDev, respectively, in the data files. FPitch denotes the global plantar-/dorsiflexion angle (see also S1 Fig in the supporting information). One file with all steps under consideration is provided for each participant. (ZIP) [file pone.0208175.s002.zip › S2_M4Foot_Data/EGLOND12_Walking_M4Foot.csv]

ST	NEle_R_X_Mean	NEle_R_X_SD	NEleR_Meas1_X	NEleR_Meas2_X	NEleR_Meas3_X	NEleR_Meas4_X	NEleR_Meas5_X	NEleR_Meas6_X	NEleR_Meas7_X	NEleR_Meas8_X	NEleR_Meas9_X	NEleR_Meas10_X	NEleR_Meas11_X	NEleR_Meas12_X	NEleR_Meas13_X	NDev_R_X_Mean	NDev_R_X_SD	NDevR_Meas1_X	NDevR_Meas2_X	NDevR_Meas3_X	NDevR_Meas4_X	NDevR_Meas5_X	NDevR_Meas6_X	NDevR_Meas7_X	NDevR_Meas8_X	NDevR_Meas9_X	NDevR_Meas10_X	NDevR_Meas11_X	NDevR_Meas12_X	NDevR_Meas13_X	FPitch_R_X_Mean	FPitch_R_X_SD	FPitchR_Meas1_X	FPitchR_Meas2_X	FPitchR_Meas3_X	FPitchR_Meas4_X	FPitchR_Meas5_X	FPitchR_Meas6_X	FPitchR_Meas7_X	FPitchR_Meas8_X	FPitchR_Meas9_X	FPitchR_Meas10_X	FPitchR_Meas11_X	FPitchR_Meas12_X	FPitchR_Meas13_X	X_R_X_Mean	X_R_X_SD	Rx_Meas1_X	Rx_Meas2_X
0	33.4273009406958	0.21597007382301	33.5131404605165	33.3462177166888	33.597595010194	33.228062272599	33.7071790183798	33.5260470826198	33.57397397159	33.2525796633648	33.4101624071417	32.9718373109398	33.3073206200449	33.3611637642077	33.759632930758	42.1342464527998	0.221759542849471	42.1756495373829	42.3796366494017	42.3055694826893	42.0276677350991	42.1843404318104	42.2313557505364	41.8280577692951	42.3875398384862	41.8370845402976	41.8419916887092	42.1660454146811	42.4515344842673	41.9287305637416	11.6364461220917	1.19770548406385	11.8445886952449	9.85568457215856	10.0834297458563	11.8323940932331	12.4587533844503	9.96669014230996	13.2123010053696	10.5661950622116	11.9462344642443	12.8106930131232	12.8996693194166	11.1085604339993	12.6886056555738	-1.61351217847346	2.41548875874308	0.945674692604533	-0.88218062052154
0.50251256281407	33.4061488174689	0.213591564049737	33.4716436434155	33.356320551138	33.5944155045067	33.2456004675914	33.6886216600631	33.4833171656555	33.551437409209	33.2130377741777	33.3990485441855	32.9449413081011	33.2846590019934	33.3230992259601	33.7237923710991	42.1915266067021	0.215382455351378	42.2550749308533	42.4681361126095	42.3491554645808	42.1260820226081	42.256693604087	42.2735761721126	41.8894517023083	42.4097673919618	41.8821031925825	41.9058571348557	42.2119425710397	42.4720977570112	41.9899078305164	11.2895323123163	1.16769957963434	11.4147965460811	9.45477031056462	9.87610358281261	11.3815882162772	12.0189482382216	9.69991875515719	12.8033695515023	10.2526774682141	11.727190656581	12.3793265991365	12.5930384119608	10.7748897082228	12.3873020153797	-1.45962385308118	4.71843759317391	4.05595590410909	0.6859726450544
1.00502512562814	33.3876185137418	0.213031071849985	33.4279609585623	33.3692055418133	33.6013428873406	33.2582949140274	33.6730951465997	33.4360952387776	33.5370880397378	33.1788969461898	33.3917470246212	32.9204530437613	33.2672019383694	33.2923393385662	33.6853196602769	42.2717598386545	0.205466860577217	42.3258036960702	42.5623313294577	42.4465155624663	42.2125796341643	42.3334462349071	42.3589749215938	41.9772320662571	42.4385650862891	41.9817135216592	41.9761918224052	42.3019559673048	42.5138232856183	42.1037447743152	10.8552186592696	1.13618686840818	10.9898546591064	9.02870105493795	9.48442689225559	10.934224553854	11.5502220114429	9.28669700248554	12.3035028375234	9.90703047814459	11.3139618425911	11.9168626246483	12.1184911270154	10.3629079320901	11.9209595544091	1.03874368036913	7.83150539316258	10.1941274583653	5.31924357137011
1.50753768844221	33.3768410652068	0.210628181217729	33.4023222639894	33.3921984798195	33.6001591053986	33.2864718997075	33.6713663689975	33.3941809941838	33.5290846084835	33.1637854099875	33.3799019729249	32.9098829876001	33.2497534099198	33.2730723057119	33.6467540409637	42.3498940523652	0.200705520477806	42.4126609239454	42.6629078187815	42.5234426966684	42.3127245765	42.4168988337835	42.429438000023	42.0598588058007	42.4823080917161	42.0600086263491	42.0563669280715	42.3743299912939	42.5591706605865	42.1985067272285	10.4389564878724	1.10809821755921	10.5785527481486	8.62288356287166	9.10731862155627	10.4959400382268	11.1024479377152	8.89767200037735	11.8311514786761	9.56362786935028	10.9160489349883	11.4718351938853	11.6708187469001	9.96717975765538	11.4809574519899	5.3856984670498	10.6182033782152	17.4002848006106	12.1109061171377
2.01005025125628	33.365563039719	0.212223693455782	33.3677656477103	33.4058283862902	33.6119264780336	33.311100747138	33.6609617313876	33.359650197526	33.5165289950804	33.1434476725884	33.3830665291156	32.8906088791892	33.2379782826885	33.2516767192157	33.6117792503842	42.4246226040298	0.196188228040302	42.4894323368739	42.7515751716432	42.6130803081018	42.4061214840661	42.4875414980748	42.502736777086	42.1346193893903	42.5159860776627	42.1501752923115	42.1256198765216	42.4481807046174	42.5993090018435	42.2957159341944	10.0046926787846	1.07925386751452	10.1472970881283	8.19834445101553	8.72426312782938	10.0360631856083	10.6318442333216	8.49658334764672	11.3365459885456	9.19257418752737	10.5125671358164	11.001201828335	11.2084439183807	9.54852713167098	11.0267492003733	9.18659883367716	11.5302622541008	22.262538763894	17.967566025949
2.51256281407035	33.3663881128694	0.213883252858451	33.3429752299216	33.4321679825889	33.6269822214514	33.3392115250305	33.6647511107336	33.340919856356	33.5203088726219	33.1407980390742	33.3912249332131	32.8853515614494	33.2406582310916	33.2487702589947	33.5889256447747	42.5114192870859	0.1938054663526	42.5764566370795	42.8552648829243	42.705527815202	42.4995372925191	42.5724036013815	42.5901953965126	42.2265445603353	42.5672862848273	42.242577590681	42.2105398781332	42.5351174686711	42.6598074066312	42.4071919172192	9.56004389029177	1.05090835188861	9.712961606485	7.7704621402853	8.32220108743071	9.56956458504928	10.1563303217127	8.08408288123776	10.8333707635997	8.8088296608333	10.089337897746	10.5230062135921	10.7322413471913	9.11880094629756	10.5593811223324	10.7792214492281	10.312436653227	23.0326237711506	20.698083175682
3.01507537688442	33.3668858662769	0.215364678302329	33.3237513144657	33.4577896304982	33.6381740105764	33.3807831070709	33.6692951839134	33.3182837753968	33.5199223464804	33.142698796242	33.3976601980472	32.8811536488273	33.2379962124917	33.2439183572601	33.5580896803296	42.5935792524624	0.193715881166491	42.6686688495128	42.9571777578461	42.789686935845	42.6057751380178	42.654631711668	42.6643858664715	42.3091427880151	42.619139456694	42.3262465199581	42.2941761608094	42.6078754944792	42.7140280354292	42.5055955672645	9.1045839122802	1.02214443024277	9.27290640792455	7.33607775968814	7.90912242375374	9.09898538877243	9.67162583942238	7.66114022220105	10.3176274121164	8.40902815023336	9.65449017795745	10.0327132193794	10.24211473628	8.6748043744658	10.0789547474481	10.4203736466212	8.10437987299709	20.6203205654254	20.3335109725878
3.51758793969849	33.372158810706	0.219886561541485	33.2992087606731	33.4794880574225	33.6652464328388	33.4146844550501	33.6717866824469	33.3095130028024	33.5237308872808	33.1462238828688	33.4220144418366	32.8756260746091	33.2479714197588	33.2450925333405	33.5374779082494	42.6770930100451	0.193881258542456	42.7505417125648	43.0530659957033	42.8910553148078	42.6973082619434	42.7300271732362	42.7477694986031	42.3922290466747	42.6674193942768	42.4264860008445	42.3719735518838	42.6890678890022	42.7719233247969	42.6133419662495	8.64494027623442	0.993756331678101	8.82959303082111	6.90080922922572	7.49108631905264	8.62231202462389	9.18376779214402	7.23663331927778	9.79908581980874	7.99891486503712	9.21512779278718	9.53643029307267	9.74888468606602	8.22534707109764	9.59623134803292	8.79256961735605	6.09883636484317	16.4152991810316	17.4181465966741
4.02010050251256	33.3874101680103	0.22211209697823	33.2910715221335	33.5141908919877	33.6857171252684	33.459302297221	33.6893012283143	33.3105654791518	33.5402062497504	33.1677283865677	33.442205669321	32.8856414730925	33.2669334738306	33.2603588664502	33.5231095210448	42.7689539260276	0.196102369020529	42.8498512012803	43.1653734741593	42.9811544451896	42.7973907381552	42.8206890597872	42.8357556623504	42.4869021473015	42.7339034099252	42.5151646999894	42.4655490175063	42.7741832402197	42.8444067107177	42.7260772317767	8.18313744731141	0.96563790260562	8.38960066684648	6.46831487577051	7.06472021903812	8.14938742135656	8.6976014162661	6.80928014852362	9.27963680380173	7.58359843248853	8.76675157069137	9.03932946518355	9.25071400970585	7.7723361778059	9.10951560757008	5.85513891365528	5.15356237086864	11.0081355981973	11.8759247841792
4.52261306532663	33.3987792116871	0.226859702712152	33.2762893689342	33.5382644758445	33.7110331837947	33.5100252765967	33.6983719711693	33.3076927172238	33.5485906540167	33.1837468303537	33.4697901390442	32.8886343765599	33.2813878002982	33.2688150628433	33.5014878952537	42.8510972480683	0.199527140161338	42.9364274435024	43.2639995586847	43.0747409002391	42.9002124230524	42.8965989742031	42.9102521406092	42.5662862814857	42.7887106033015	42.6068908373611	42.5448519406737	42.8452211730518	42.9044660371434	42.82560591158	7.71950162768156	0.937307639541501	7.94820397101549	6.03650514958646	6.63857030129496	7.67808901826639	8.20966271877994	6.38157131586425	8.75807298522386	7.16048585716069	8.3187091079103	8.53774968978126	8.74975913603477	7.31515061872965	8.62099129021228	1.01161566612089	5.77847788289357	4.33926171754767	3.09532359088448
5.0251256281407	33.4203068583856	0.231334198609977	33.2699003654502	33.5689763952461	33.7451644142927	33.5541220708653	33.7164850406012	33.3215906054338	33.5694256361352	33.2107185583813	33.5089002931297	32.9020434630907	33.3123595003615	33.290395483669	33.4939073323568	42.9414914048675	0.203379877603462	43.0284816129874	43.3709433754081	43.1778256886485	42.9889083907051	42.979674691114	42.9984836007973	42.6560658142836	42.8537767363803	42.7075756328052	42.6313287589128	42.9294317732511	42.9778937442601	42.9389984437245	7.26091277892632	0.909706019540565	7.51395180476205	5.61304903656408	6.21264415656702	7.21121791734414	7.72942068305306	5.9599680516301	8.24428280200896	6.73873705840698	7.8710721428	8.04168470885087	8.25437688170112	6.86259878107952	8.13886210127422	-6.1599506326538	7.4083162878609	-3.63582866674802	-8.6609898788458
5.52763819095477	33.4449108030705	0.234371839872625	33.2715470267952	33.6031417147909	33.7687735980111	33.6131496950532	33.7403722645266	33.3371162253753	33.5942960899744	33.2449755690748	33.5406341936021	32.9229846184944	33.345089739143	33.316441575507	33.4853181295688	43.0312596425475	0.208598999601307	43.1259262985331	43.4824827585088	43.265981361258	43.0910551812224	43.0660767426973	43.0813290770915	42.745577806479	42.9251896351868	42.7929773151028	42.7210167420708	43.0077497940346	43.053807841015	43.0472047999177	6.80588612645208	0.882199787330165	7.08475787071124	5.19584887371512	5.78806367668006	6.75504568421041	7.25437918869219	5.54179579157112	7.7349416733472	6.3167097755662	7.42413759324467	7.54865018333978	7.76074489389347	6.41204965958499	7.65939477932058	-15.4326738054384	8.88861589016767	-12.6604506451519	-21.6471379435377
6.03015075376884	33.4677997353586	0.240673681176139	33.2670519843287	33.627724668443	33.8041736965187	33.6699089432458	33.7569678788797	33.3520564690654	33.6145636685068	33.2729542162623	33.5871594886044	32.9392013767328	33.3775439135264	33.3380042096672	33.4740860458799	43.1136654389906	0.214619835857538	43.2091188511426	43.580851045627	43.3681623792846	43.1843094155251	43.1384835250927	43.1556347102501	42.8228374981316	42.9859023128513	42.8916920782738	42.7965180201442	43.0771718972328	43.1201918648384	43.1467771084841	6.35814512849472	0.855003402293213	6.66228760033348	4.78771453952928	5.37140104584672	6.30612689375158	6.78725195499723	5.13199650368158	7.23423829481493	5.89742163758243	6.98561940285551	7.06155727277211	7.27460327894184	5.96753419373328	7.1881340515914	-25.968371301141	9.5951046991656	-22.3491956149274	-33.99945000932
6.53266331658291	33.5025159065105	0.243408017367483	33.2793272404964	33.6654183627867	33.836503517994	33.725887675413	33.7887136397121	33.3831931314212	33.6510039329504	33.3163527104093	33.6339293852728	32.9728628074034	33.4267083047717	33.3754670102022	33.4773390658038	43.2062750542786	0.220593172009139	43.3078730908242	43.6948788969566	43.4658819611347	43.2701715227055	43.225691844286	43.24354692611	42.9142233745947	43.0644127978933	42.9853620678868	42.8862989623899	43.1599653290502	43.2033637663059	43.2599051654846	5.92089771876438	0.828647092578756	6.25142864688117	4.39220202473042	4.95981299674447	5.87010977563067	6.33315143213527	4.73296480050182	6.74697527861699	5.48598931569152	6.55184173249938	6.58594669301563	6.79948226814956	5.53327006366711	6.72849531567301	-36.7139094760833	9.63157830132137	-32.1515154840922	-44.8589965270604
7.03517587939698	33.5337965502396	0.248112883894975	33.286425230526	33.6954985130552	33.8637713328498	33.7957599602692	33.8145716558478	33.4094192149453	33.6830557860581	33.3541479645127	33.6788289130505	33.0038987863372	33.4715711032387	33.4082609188344	33.4741457735905	43.2890627043775	0.227558168797791	43.3933571754647	43.7970606913258	43.5561844533587	43.3675881957395	43.3006765082103	43.3174887065528	42.9930284010405	43.133771452047	43.071068014402	42.9634366439986	43.2288044540119	43.2763470118018	43.3590034489542	5.49268085850743	0.802460118370306	5.84824380876115	4.00678740282469	4.55828069429049	5.44838641735636	5.88840054574281	4.34294396457207	6.26964944852365	5.07955946640701	6.12791035275449	6.11805102457276	6.33251799843016	5.10654165149538	6.27757838486559	-46.8018704518797	9.34972895874037	-41.5102326172888	-54.2737972233259
7.53768844221105	33.5696348801631	0.253378020160826	33.2999346753927	33.7268947506355	33.9028230175866	33.8571817302357	33.8430813476531	33.4408236310041	33.7189401049287	33.3945016535262	33.7384709382175	33.0409035123277	33.5220143815153	33.4445048124738	33.4751788866228	43.3719565886858	0.234942555487808	43.4800418780044	43.8975200418325	43.6608780030274	43.4476148885234	43.3740797855837	43.390274083872	43.0693523541459	43.2042982868741	43.1703946606411	43.0383853470298	43.2967971643682	43.3490600519537	43.4567391070598	5.07827657115314	0.777118722302251	5.4587726580889	3.63642241300439	4.16822629991804	5.03927411639217	5.45921135126812	3.96700936104732	5.80877913362659	4.68422495357144	5.71595157838821	5.66456756922304	5.88027600809271	4.69322021866702	5.84165976370291	-55.6914953012302	8.93362699261076	-49.9663497645151	-62.4369660640597
8.04020100502512	33.613144966027	0.255109746250667	33.323182162434	33.7675531962497	33.9304059558837	33.9250270912045	33.8818488117607	33.4842683510261	33.7672891000613	33.4449937111198	33.7896244207711	33.091557963671	33.5848898063267	33.4928250775068	33.487418910335	43.4591496953383	0.241534105980606	43.5727939383088	44.0063551915647	43.7497360001409	43.5296792853003	43.4560243668416	43.4710750298604	43.1545661231891	43.2857278930134	43.253467681504	43.1211409385167	43.3732879722726	43.4326344268176	43.5624571920678	4.67714910461306	0.752554682755301	5.08119794824503	3.27985999063544	3.78854627402689	4.64813012798007	5.04455406369347	3.60434066040086	5.3637217448143	4.29931141415013	5.31384114043111	5.22453041541087	5.4421204456329	4.29272318109164	5.42006095345712	-63.1160516515286	8.42522350781011	-57.1967041606604	-69.2647027022374
8.5427135678392	33.6513789013614	0.261157373322262	33.3387443300248	33.7971039751574	33.9631455141751	34.0000908071546	33.9100814345988	33.5195462051242	33.8068804367666	33.485144799854	33.8482981285174	33.1358732303551	33.6396572109195	33.5322928110086	33.4910668340415	43.5334782172261	0.249425150056859	43.6482814960377	44.095890316389	43.8435459823966	43.6150334238805	43.5196863437636	43.5333780623725	43.2214517329746	43.3510000370919	43.3409424212713	43.1849747335311	43.4321057745768	43.4994140485294	43.6495124511247	4.29007076691265	0.728505084078633	4.71628753840284	2.93775699322613	3.42410018857138	4.27300766851183	4.64452623752159	3.2551281961431	4.93411963478732	3.92537275165836	4.92737104671406	4.79819656419863	5.01769243075342	3.90512689346345	5.01223382591229	-68.9954282638821	7.85975701144511	-63.0682179672487	-74.5790728777424
9.04522613065327	33.6989173127598	0.263681700885083	33.3699974638548	33.838363461795	33.9997594288598	34.0648160146104	33.950345026931	33.5652879111896	33.8578999978476	33.5374320746332	33.9131360745192	33.1958927702506	33.7046860771966	33.5830752841689	33.5052334800208	43.6141283997713	0.25679951312435	43.7376299627678	44.1956000441553	43.9407592076153	43.6814897205865	43.5944797963387	43.6018776860834	43.2964424024613	43.4288727961545	43.4312866613197	43.2590091708864	43.4980581739791	43.5756255736613	43.742538001017	3.91987897222685	0.705595420733883	4.36730204750764	2.61276459101368	3.07285439056366	3.91480504742469	4.26325840423634	2.92272193374428	4.52472666799856	3.56635614653186	4.55431125352889	4.39006065967021	4.61188783615524	3.53452722425444	4.62285043631954	-73.3673590703449	7.34692134173987	-67.6897429479507	-78.241745626988
9.54773869346734	33.7465257070599	0.266301446104419	33.3963733143799	33.8773470942881	34.0251682725307	34.1407726391382	33.988349603901	33.6156624632238	33.9116233484627	33.5880510797951	33.9686258646166	33.2580229093554	33.7740301933766	33.6365990872966	33.5242083214142	43.6892884473927	0.263309612208749	43.814137584811	44.2872086100998	44.0212382305096	43.7575391515409	43.662497607876	43.669408633211	43.3687842900492	43.5011354222686	43.5046573310111	43.3253610791541	43.5641117829568	43.6502142386403	43.8344558539765	3.56488706420846	0.683426388977435	4.03102483977815	2.30248468487519	2.73674725647734	3.57630285882806	3.89752671352431	2.60497949496553	4.13242659366037	3.21957023810094	4.19612429173358	3.99680060679816	4.22202290785292	3.1783220578952	4.24919929022022	-76.3752185998421	7.00678211699375	-71.3118120810981	-80.3045554796357
10.0502512562814	33.7920406563257	0.27164315052865	33.4255674657108	33.9115930370364	34.0622991968207	34.2140955496398	34.02136944993	33.6579218700114	33.9584912944328	33.6345252399781	34.0373202928721	33.3195746464533	33.8345062639314	33.6833981420735	33.5358660833438	43.7564331567883	0.271710995822307	43.8882285678073	44.3672984356278	44.114631762954	43.8258511957081	43.7207772380738	43.7199861069453	43.4267308425321	43.5642656236438	43.5903718307953	43.3809677611476	43.6144378163046	43.7111024404039	43.9089814163049	3.2272887829994	0.662169706865896	3.71136522241427	2.00960404753582	2.41743459546074	3.25478799853561	3.55060259243696	2.30359647632201	3.75969717204111	2.88836969785972	3.85545863079147	3.62203935818051	3.84993921027228	2.8390079095716	3.89285126757014	-78.2792606885605	6.85558732811417	-74.2150424013638	-81.1549631524051
10.5527638190955	33.8457845422957	0.272046114525543	33.464405548624	33.9578631091162	34.0923232698092	34.2799886908507	34.0660438557715	33.7128119275818	34.0191172575424	33.6935765570533	34.1003236431639	33.3969615139705	33.9068246221021	33.7438133551225	33.5611456991361	43.8296634138886	0.27808890391989	43.9697598629575	44.4584881123651	44.1966407470314	43.8814681979012	43.7915948474096	43.7816041327534	43.4973585468486	43.6400473955629	43.6643773600206	43.447840491583	43.6769177706156	43.785373583598	43.9941533319047	2.90715932320638	0.642068996128296	3.40670699695495	1.73325656081584	2.11302592134644	2.95254610396535	3.22224068539945	2.01950087065703	3.40753695817136	2.57251445588782	3.52955558623418	3.26552605845598	3.49764573996576	2.51727310190666	3.55574216192217	-79.4137808992767	6.81366050998073	-76.5482703102393	-81.4278457146652
11.0552763819095	33.8936344821826	0.276210976109759	33.4925178343455	33.9921477202414	34.1191271146656	34.3566857971058	34.0980917691729	33.7634941964385	34.0721909541587	33.7414676699255	34.1609283628924	33.4666313695296	33.9739586439471	33.7965629600241	33.5834438759268	43.8910824696022	0.284930875695627	44.0324228761266	44.5296909936728	44.272086220496	43.9487023163888	43.8445299017744	43.8330666834648	43.5537996654642	43.6977017469237	43.7314957939999	43.4956206653302	43.7304017700573	43.8458832367089	44.0686702344213	2.60382159657714	0.622803998583742	3.11716695631279	1.47297121167498	1.82633562656191	2.66946551535716	2.9111891615785	1.75090398510708	3.0735965082283	2.27126186839688	3.22160220214058	2.9260607059248	3.16253427548447	2.21141195568276	3.2351807830526	-80.1538659605887	6.81101634132901	-78.3478713314876	-81.8461274996597
11.5577889447236	33.9439496885631	0.278990867187394	33.5333232351183	34.0321554160924	34.15519348778	34.4215333293104	34.1351635876289	33.8092116193395	34.1254738796153	33.795725373001	34.2315096951507	33.5455695179921	34.0349159855701	33.849122686881	33.6024481378404	43.9524539445552	0.293240515599148	44.1079470955398	44.6048650351287	44.3576156199709	43.9995469725763	43.9033254011641	43.8745898029122	43.6068474802427	43.7604231488766	43.8081720499982	43.5477845275823	43.7749608091628	43.9033604199238	44.1324629161387	2.3188118362327	0.60467302425157	2.84461680661773	1.23028022449643	1.55601416163026	2.40387366676259	2.62013395229523	1.49972621749114	2.76074706653599	1.98716950575079	2.93065500750359	2.60656741605597	2.84719466234772	1.92402868151346	2.93354650202418	-80.9167175229704	6.82892464795658	-79.8961168574134	-82.972539715045
12.0603015075377	33.9962004927792	0.279434632152023	33.5681926862238	34.0736786291469	34.177613053321	34.4848460280578	34.1729008820519	33.8657142048641	34.1876050840845	33.8523086816076	34.2886798124531	33.6298158736068	34.1055645639046	33.909903711452	33.633783195355	44.0137996309853	0.298485321760381	44.1725690537685	44.6793119621395	44.4235622997055	44.0486742921499	43.9633602323901	43.9275078380087	43.6681532136787	43.8232741770952	43.8651726162063	43.5995653589363	43.8317399134797	43.9694837383355	44.2070205069155	2.05086876715335	0.587639493927078	2.58648765446542	1.00309448553778	1.30214185826542	2.15767290381363	2.34658165689973	1.26497924382805	2.46718233537044	1.71800557146477	2.65597437903121	2.30438997064666	2.55106159861449	1.65340177817295	2.65032053688307	-82.0588731216605	6.89211104925815	-81.476097087259	-85.1221374028971
12.5628140703518	34.0416509574092	0.283833021311314	33.6011151121639	34.1035242385891	34.2065279391274	34.5528088303533	34.1979620966078	33.9108146951695	34.2367043431555	33.8980254275128	34.3520576299959	33.7059160702479	34.1634473391125	33.957007124609	33.6555515996746	44.0645992805077	0.306331174433921	44.2323147890458	44.7364130021223	44.4962818473674	44.1047818113472	44.0085588970357	43.963873427728	43.7105441811138	43.869771357127	43.9286940483407	43.6348748774749	43.8727368728999	44.0168167665196	44.2641287684782	1.80038330554351	0.571591102292819	2.34502723713201	0.792573953724623	1.0658157688694	1.92905137392929	2.09169124357541	1.0459707808188	2.19259838965425	1.4652588245431	2.39958758081331	2.02095303889308	2.27277534582136	1.39969350110341	2.38398593318764	-83.7857820105374	7.04596323129886	-83.2855792332226	-88.2831930934656
13.0653266331658	34.0910224076681	0.284277333827521	33.6425211495302	34.1440815918764	34.2347232061723	34.6042199203538	34.2327394650736	33.956253591426	34.2932491399854	33.9550879955014	34.4142631101278	33.7957074673943	34.2202362336706	34.0106481664504	33.6795602621232	44.1196694240389	0.313442293407481	44.3017832831708	44.8063073191993	44.5668499069738	44.1421267393038	44.0685951831879	43.9999755560374	43.7611215818874	43.9292666423737	43.9899936782602	43.6830514720011	43.9140275453013	44.0725854963311	44.3200181084777	1.56731357782717	0.556730106947775	2.11880162602925	0.59786105242185	0.845069196500352	1.71770522510197	1.85538600545075	0.84372765844639	1.93820620366412	1.2286959379696	2.15913881341675	1.75613543621449	2.01425019493226	1.1637318371645	2.13636732444091	-86.1199437471454	7.27162117115341	-85.4139790079098	-92.0981497860919
13.5678391959799	34.1355809063	0.286114155523822	33.6699916173011	34.1733911352956	34.2518549139302	34.6598930867807	34.2550737105352	34.0070756182081	34.3483584263919	34.001685521223	34.4641691920826	33.8774657281777	34.2810185573661	34.0618930068856	33.7106812677217	44.1683051133277	0.318335510722819	44.3522056074217	44.8608257527239	44.6218077579528	44.1882285500434	44.1159397380252	44.0428800874932	43.8090595509199	43.9739844087842	44.0360415798078	43.716573215991	43.9626041779528	44.1259066003122	44.3819094458327	1.35066703073529	0.542954076190374	1.90755351976564	0.418049818746608	0.641083409285878	1.52414458101706	1.63597390631924	0.656503767204705	1.70162060624403	1.00711702329097	1.93560706988422	1.50827440166565	1.77360691251013	0.943509341397082	1.90562704222751	-88.8722325169445	7.47509771711253	-87.861014407595	-96.0329311016377
14.070351758794	34.1764098754351	0.289140928730673	33.7067556890125	34.2007069729379	34.279662683906	34.7106850810525	34.2742208298668	34.0433475935481	34.3923459951894	34.0467888870121	34.5233853703588	33.9595569544407	34.3255309199056	34.101053104349	33.729288299077	44.212718979394	0.326934643649043	44.4149211341294	44.9125811976931	44.6897762302964	44.2320482391133	44.1631057262037	44.0675684081335	43.8429016189336	44.0162386238359	44.0952333488863	43.7478668763238	43.9934058061854	44.1652235011616	44.4244760212266	1.15075633422088	0.530233338762484	1.71212017902121	0.253773198831196	0.452781504870328	1.34636447842444	1.4347193285633	0.484506757880578	1.48374265829553	0.801880290283556	1.72869584429973	1.27890314950719	1.55077880856137	0.740072699504553	1.69149344682845	-91.6593039417356	7.58291650301536	-90.4251725013288	-99.4869532703073
14.572864321608	34.2181635138445	0.289165616410043	33.7368444634475	34.2330648471113	34.2962806556898	34.7468101044779	34.297110254779	34.0851875802016	34.4463477490748	34.0974635049026	34.5695646219708	34.0490339242818	34.3740408387181	34.1490630142744	33.7553141210484	44.2594691664543	0.331989120871726	44.4696182810329	44.9713140291602	44.7424836518785	44.2619866523356	44.2196646790952	44.1007101110835	43.8900609326609	44.0654314590369	44.1398332653173	43.7862642855501	44.032978632803	44.2181873850107	44.4745657989409	0.966607149447287	0.51868099076573	1.53052264611046	0.103204306008653	0.279398157044939	1.1847135438985	1.24972609656757	0.327482959668015	1.28376146127807	0.611145372566228	1.53680847573127	1.06598028579465	1.34628439970134	0.55233059705719	1.49453464138784	-94.0797269434122	7.57856123866254	-92.7143928349897	-101.878457661124
15.0753768844221	34.2524980002942	0.292003726171997	33.7607569235845	34.2497839872853	34.3114967013109	34.7898543060907	34.3029228889338	34.1248326146953	34.4887958858605	34.1329849985119	34.6120788165268	34.1247895093583	34.4187278073514	34.1844526892928	33.7809968750219	44.2982099543086	0.337794631937327	44.5174960682946	45.0101950146396	44.7926293147968	44.3057027744393	44.2593602572394	44.1326008713036	43.9235016666579	44.0952264142594	44.1825588409795	43.8057100410184	44.0716520246769	44.2576203664897	44.5224757512165	0.797826464199318	0.50815740722981	1.36380286610739	-0.0332894641490487	0.121398489038316	1.03836935880134	1.0808552331729	0.183967600549582	1.10026376579936	0.435367373195285	1.36091573649591	0.869729208253622	1.15820068455563	0.379364539199853	1.31279864357099	-95.7960238239962	7.54002429231341	-94.3442490164187	-102.777009285591
15.5778894472362	34.28599798889	0.293833949359273	33.7924541259949	34.2742884986449	34.3326602707473	34.8193283054006	34.3151201208127	34.1514970384741	34.5279797307938	34.1766231589319	34.6584001373352	34.2096454754233	34.4486870060315	34.2155097330498	33.79578025393	44.3379257391919	0.345837173438852	44.5774627049436	45.0602264883437	44.8501305605656	44.3374980050037	44.3125641156784	44.1499155882873	43.9543446558611	44.1359357291761	44.2331963822305	43.8363533269708	44.0960678344959	44.294713641588	44.5546255763502	0.643962676473001	0.498666287723009	1.21066239990795	-0.156663350240905	-0.0230325219140534	0.905983963528735	0.92780282413735	0.0543649225959902	0.93384388878295	0.274093190499637	1.19934017916599	0.689862358130483	0.987009499119206	0.221606017840675	1.14664142259501	-96.6031501192086	7.59912045362134	-94.9325092764904	-102.169954405018
16.0804020100502	34.3158335102166	0.295123370316384	33.8083096778187	34.2916588229213	34.3390870961339	34.8414652610123	34.3185908315394	34.1865596124179	34.5729095415616	34.2136112258711	34.6873681379571	34.288819750686	34.4855976883046	34.2511519252513	33.8207060613401	44.3751459045627	0.349346754369856	44.6188267824456	45.1021454909458	44.8879491761648	44.3654205192961	44.3604039324433	44.1805031797334	43.9941989832743	44.1685824730903	44.2651476523674	43.8593036558732	44.1340434799825	44.3412151116598	44.599156322038	0.504084333783959	0.490241276754042	1.07059197322594	-0.267903496858421	-0.153581892542089	0.787682154758035	0.788906617757215	-0.0625372357681094	0.782740277027803	0.126065736922876	1.05175055473302	0.524780415543595	0.831922457843059	0.0772461260492292	0.995432650499312	-96.5664602923227	7.79039549337291	-94.5144947453751	-100.479998668262
16.5829145728643	34.3402293540774	0.29830499425297	33.8309803741533	34.3006028152572	34.3535356966948	34.8682517814646	34.3120977229634	34.2119815751684	34.6018322833985	34.2424893949223	34.7220056912797	34.3601778921975	34.5112816487905	34.2698609939847	33.8378837327308	44.4078450709192	0.356791643112655	44.6716185149587	45.1342888003211	44.935869926566	44.4046544911238	44.4011516456045	44.2013023720973	44.0157771846816	44.1915574168595	44.3077294822052	43.8730132178626	44.1625957940256	44.3696215298802	44.632805545763	0.377837532860681	0.482704708807165	0.94366118550738	-0.366853255013481	-0.271237036628474	0.682040836548317	0.664413281080877	-0.167469530386655	0.646624684966127	-0.00815418602046078	0.917984952195547	0.375068536048242	0.69164600895526	-0.0536314262534882	0.857793876189657	-95.930599797251	8.03615521382047	-93.4346953010576	-98.4039565742741
17.0854271356784	34.3635141310562	0.300716457679614	33.8477454919047	34.3179216821464	34.363478762868	34.8772705399337	34.3123671173297	34.2300103558258	34.6360975707985	34.2800728219144	34.7497402464881	34.4405547331626	34.5280598130784	34.2929057846455	33.8494587836347	44.4417533701887	0.362893934825059	44.7194593008359	45.1788913689213	44.9777685725265	44.4268048535042	44.456622652362	44.2154301780349	44.046399083363	44.2265903365873	44.3449868307711	43.8989500656573	44.1848168010257	44.4074364271579	44.6586373417055	0.26429324166427	0.476122832878677	0.828342299518023	-0.455171179517715	-0.377042762608599	0.588382357168452	0.552892984419674	-0.260490322789907	0.525038978148948	-0.130194402700439	0.796482391555236	0.239078517136719	0.566365709453266	-0.171827819368348	0.733955391220202	-94.9744785582302	8.23099140891722	-92.0269591847651	-96.5103998777001
17.5879396984925	34.3810033063704	0.303606074265851	33.8557696976724	34.3197881490318	34.3644703948229	34.8877586554477	34.2954722588763	34.2557341987793	34.6669780551219	34.3024833493514	34.7659496380737	34.5056803262363	34.5511954826161	34.3116053118912	33.8701574648941	44.4708555492376	0.366718284572899	44.7585391296708	45.2046464088591	45.0076928266198	44.456062713901	44.4960616110133	44.2422779487284	44.0750311251713	44.2430543710076	44.3710366309429	43.9066601268045	44.2201537691881	44.443584135062	44.6963213431207	0.162854900244565	0.470392923775118	0.724867474039233	-0.532792255679151	-0.470852268812299	0.506224884490351	0.45371865981827	-0.343088144274038	0.416501092586307	-0.240056034669541	0.687395039368486	0.116525459251997	0.454644419883951	-0.278604599204952	0.622629976380726	-93.9050686976956	8.32050165037361	-90.535371717324	-94.9527450998654
18.0904522613065	34.3961389111712	0.307698291802068	33.8722055601696	34.325516902828	34.3756164386767	34.8963665558199	34.2808073541479	34.267148918701	34.6853762820345	34.3287530980525	34.7901027704446	34.5742438603999	34.5584524479984	34.317085944265	33.8781297116884	44.4997164664253	0.375083160155315	44.8116324968166	45.2367146609494	45.0508636576791	44.4881888883035	44.5440527666409	44.2534824894765	44.0902966598766	44.2657011315398	44.4106948755749	43.920656267887	44.2403191139224	44.4665397792245	44.7171712756371	0.0728179865835191	0.465415671832475	0.632108179162573	-0.600691231636203	-0.554331651520263	0.434250351929355	0.366428505423369	-0.415404947320672	0.320982261322271	-0.338364942771759	0.589657133319796	0.0069101187776932	0.355824902536397	-0.37379748381438	0.52306263017757	-92.7728840730216	8.30410297258167	-89.0452137821919	-93.4999411546184
18.5929648241206	34.4075970414998	0.311852073830411	33.8728831475424	34.3304470639622	34.3736044137293	34.8891838343011	34.2635059665041	34.2787431257534	34.7130009727941	34.3542235331722	34.7985291436261	34.6416893513573	34.5645146748547	34.3308847341398	33.8875515777603	44.5265580309305	0.379100041637868	44.8468350591185	45.2690227177068	45.0768421806085	44.5052671287864	44.5947386199053	44.2675926365727	44.1197179640909	44.2886008274323	44.4339638807655	43.9349178944031	44.2638278719098	44.5040497815337	44.7398778392622	-0.00665959769580631	0.461229299764239	0.54946991305933	-0.659852766292528	-0.627513524874081	0.372030266982235	0.289696601258009	-0.478178095298049	0.237269326223739	-0.426311364598584	0.502519516798432	-0.0911608647979937	0.269453982757211	-0.458942650692588	0.434944889429387	-91.5263759803862	8.21531217392343	-87.4962456235806	-91.865456409729
19.0954773869347	34.4149475108424	0.316004468409136	33.8791884755901	34.32293879202	34.3734718494534	34.8894494224342	34.232022317358	34.2938992690471	34.7284063354827	34.366874318286	34.8064490959243	34.695398413407	34.5727976718375	34.331786848976	33.9016348311343	44.5508346758509	0.384921666829719	44.8920920452584	45.28585046289	45.1052688012621	44.5365579804032	44.6325318728913	44.2888430339472	44.1361261936011	44.2965606982239	44.4602044320428	43.9343415096048	44.2949901732621	44.5287160903746	44.7687674922999	-0.0761180490677471	0.457652131306076	0.476606657892056	-0.710243478770125	-0.691222149393291	0.318668217020355	0.223295079020936	-0.53255266696201	0.16460596775619	-0.503661299337184	0.425777661293283	-0.177572564908808	0.194167552191031	-0.534365004345191	0.356961390662046	-90.1161504560341	8.10543271226347	-85.7600037012383	-89.9757885807077
19.5979899497487	34.4206003154732	0.3219969696543	33.8819167658524	34.3258855174043	34.3767379575307	34.880102152292	34.2091917632428	34.2942885458847	34.7405221228871	34.3894851416682	34.815482179565	34.7583255420934	34.5648780107282	34.3288202082166	33.9021681937869	44.5756252187278	0.392462435809315	44.9354184256693	45.3172181590087	45.1384376351162	44.5603458316167	44.6869598217074	44.2934792211883	44.1508728487934	44.3190302786603	44.4916559700514	43.9480608850965	44.3100250338082	44.5518759187911	44.7797478139542	-0.136446484181071	0.454710847224694	0.412391683127381	-0.753383159420508	-0.746611604194527	0.273241743327975	0.166137096407568	-0.578509010326952	0.102542360857507	-0.571896956534666	0.358268757380491	-0.25373259723308	0.129614773641394	-0.600572399268743	0.28870501788224	-88.5398736481021	7.98641061515392	-83.815204101025	-87.8801205601527
20.1005025125628	34.4210729387088	0.32732327891932	33.8748021258855	34.3173814770774	34.3663011239657	34.8622632573212	34.1730287543227	34.30146812551	34.7584944093618	34.3999536148891	34.808243409918	34.8080778872746	34.5626533585607	34.3310030520091	33.910277607119	44.59630542868	0.395926041350462	44.9680306444223	45.3341052335085	45.1538578371652	44.5774832206432	44.729551439307	44.3090995017828	44.1755524664207	44.3277234984764	44.5061562954463	43.947943575103	44.3364805993783	44.5852317416566	44.8007545195297	-0.188218464660553	0.452304174539474	0.35661607382879	-0.789288295046518	-0.793533152883344	0.235252122868409	0.117546165495036	-0.61723470493464	0.0498513794140492	-0.631146712204706	0.29972613398601	-0.320041783559913	0.0748715076850396	-0.658906735689573	0.229447960454164	-86.8327886967851	7.87747335997387	-81.6763088029679	-85.6322417426649
20.6030150753769	34.4206102774346	0.33297593074788	33.8775778984446	34.3082610716578	34.3657500146772	34.8524374704474	34.1345807563305	34.3059126600635	34.7608016860283	34.4088120248251	34.8087532664408	34.8548883474357	34.556560720253	34.3171850001273	33.9164126899183	44.6183566711958	0.403746126237496	45.016067119133	45.3503649278428	45.1825843128675	44.6088723258605	44.7737230880702	44.3233365123833	44.1829067255998	44.3363435407741	44.5342757817424	43.9476119572198	44.3620318626122	44.6011895684816	44.8193290029579	-0.232140985204932	0.450345098260659	0.308366343783959	-0.818747991758917	-0.833466254237944	0.203779257549079	0.0769771962829394	-0.649274657359804	0.00616835372823261	-0.682010665069714	0.249425500712294	-0.377057108929116	0.0290069919214229	-0.709230953170445	0.178231178883899	-85.0443385751454	7.79428244537475	-79.4295561292175	-83.345612143707
21.105527638191	34.4163707467282	0.340729224945838	33.8659808306468	34.3049872010997	34.3579555101885	34.8279400839617	34.1001139177728	34.2993604425324	34.7691574226662	34.4225417285533	34.7996483863893	34.9055051517169	34.5385003842542	34.3089434187635	33.9121852289216	44.637961068973	0.409460321157189	45.0472067677657	45.374561076485	45.2023427099569	44.625311263435	44.8280929530067	44.3253216107512	44.2004234828429	44.3532746624432	44.5540560474881	43.9553002846123	44.3756850838849	44.6274095495493	44.8245084044285	-0.268944248796484	0.448856688860657	0.267067980468293	-0.842731643557379	-0.866615395269252	0.178204375772386	0.043449313884462	-0.674842731431765	-0.02941771841788	-0.725619543965445	0.206622871154534	-0.42597806680983	-0.00839005120559517	-0.752736581844971	0.134711956868146	-83.2017129189523	7.69543398569949	-77.16544945841	-81.1511408066267
21.608040201005	34.4086730236006	0.346408306620394	33.8593280635725	34.2878569570638	34.3445230117671	34.8044278120292	34.0501723741451	34.302930773576	34.7747704557974	34.4211087349026	34.7826392990614	34.9392978406057	34.5299119595343	34.297539359988	33.9182426647643	44.6554359086127	0.414448830138897	45.0866149292832	45.3802999769661	45.215084177341	44.6461230518426	44.8665054460538	44.3421662670607	44.216990812863	44.3528372807891	44.5674018400039	43.9455875493762	44.4045327004207	44.6526859891679	44.8438367907972	-0.299123708391131	0.447670632750616	0.23221304099738	-0.861090050853242	-0.893469539948625	0.157911084609545	0.0165893928127019	-0.695155753919715	-0.0576809692427342	-0.761769544666816	0.170979702176029	-0.466811416114589	-0.0383599861584733	-0.789996632158145	0.0980324633819767	-81.3565414843964	7.53957187231738	-75.0488586751862	-79.078145004962
22.1105527638191	34.4012316492261	0.354153206729359	33.8520074029614	34.2807474714069	34.3404491081523	34.7841719869035	34.008660998143	34.2975813008312	34.7688272183685	34.4283912509652	34.7730293047009	34.9804198553638	34.5117336652109	34.2744525462088	33.9155393307234	44.6755323061187	0.42274077197537	45.1270726551071	45.3989669760239	45.2407634953552	44.6742672897638	44.919813558121	44.3492226186744	44.2213250728473	44.3657352397651	44.5939660856867	43.9489223672557	44.423877256528	44.665516080298	44.8524712841169	-0.323444779499825	0.446846728133504	0.203009898315996	-0.875134010103398	-0.915256220442643	0.142184232199437	-0.00443272661590215	-0.710272336630966	-0.079069378595596	-0.791777497605119	0.141678611178837	-0.500770930285179	-0.061443781905408	-0.82111744373666	0.0676194507288752	-79.540953747919	7.31646082699922	-73.1452958560429	-77.1283736888574
22.6130653266332	34.3879769593083	0.362317843359923	33.8342295198579	34.2682647551199	34.3224934788425	34.7494879133104	33.9601294928025	34.2880200241316	34.7730754843756	34.4288906447683	34.7473160188167	35.0132245952052	34.4890075127324	34.2611366721885	33.9084243588567	44.6902082101686	0.427538911574954	45.1550194152005	45.4101887766028	45.2488189085815	44.6865114485307	44.9680907646509	44.3523257147121	44.2409684992292	44.3720782443333	44.6036329113679	43.9455439516353	44.4393727912898	44.69370591365	44.8564493924081	-0.342383599150421	0.446274176048063	0.17905949395122	-0.884920872949773	-0.931729737297666	0.130503055408327	-0.0201560264449832	-0.720791491812453	-0.0945326938647323	-0.815822985272878	0.118308957902856	-0.528248140146039	-0.0782731348952511	-0.847409403495869	0.0430261899617743	-77.7049061748192	7.03458271472077	-71.3542114182101	-75.2801428682377
23.1155778894472	34.3750744492326	0.368675257680239	33.8276470976559	34.2503361689606	34.3097912493512	34.7233025989037	33.904893230442	34.2876423417226	34.7660646464834	34.4223495140365	34.7251171417165	35.0371319795718	34.4753195338215	34.2364360390558	33.9099362983019	44.7073932463731	0.434860612546078	45.1993835560182	45.4134920330096	45.2643576089544	44.7118293112384	45.0105157322387	44.3687418507219	44.2486788862763	44.3714646992212	44.6211175648727	43.9351384391286	44.4682863660393	44.7097227967838	44.8733833583468	-0.356522637188672	0.445900043527051	0.159692122103307	-0.890910787809434	-0.944045329009043	0.122270401779632	-0.0310928765001881	-0.727596359245929	-0.104471245170346	-0.834301937458157	0.100299339554925	-0.549700837975989	-0.0896854962997972	-0.868775566204327	0.0235242887826052	-75.7928666331869	6.71905273666704	-69.5739737900231	-73.4534757862319
23.6180904522613	34.3603863135909	0.378171067302479	33.8083397361604	34.2430802609055	34.2978922310267	34.6928151070277	33.8588147108154	34.274596300812	34.7569540534016	34.4250366424044	34.7019855301308	35.0688745407503	34.4488953575503	34.2095362020322	33.8982014036642	44.7241948400171	0.44233126275446	45.2282727950142	45.4303123019252	45.2818059374205	44.733847262317	45.0684409203064	44.3701155025993	44.2558424073198	44.3848030267445	44.6409333537947	43.9383636301884	44.4820794018271	44.7249839255658	44.8747324551994	-0.36646210197592	0.445777391128788	0.144415163336336	-0.894065602800312	-0.952607597287783	0.116968349893516	-0.037931249912258	-0.730567664052338	-0.10957393144388	-0.848311458583747	0.0870669398522294	-0.566189051787236	-0.0960643599240471	-0.885902741372454	0.00875587839501601	-73.7632789439017	6.39178625365973	-67.667325508242	-71.5420031221378
24.1206030150754	34.3407359525068	0.385688094279356	33.7929278155095	34.2229776109632	34.2743849447738	34.6535427672611	33.7986929002788	34.2649474529179	34.7548047575241	34.4132194984103	34.6655977577357	35.0841559892594	34.4261486753025	34.1892481356836	33.888919076968	44.7363146187964	0.448219224464131	45.263469763909	45.4293017151955	45.2846430399084	44.7460016101288	45.1107605431526	44.3769922390234	44.2739589125309	44.381497848537	44.6467671301628	43.9249360751486	44.5011617717922	44.7511534126785	44.8814459821857	-0.372577508323987	0.445730108927948	0.132739892499954	-0.894096101973635	-0.957478581289211	0.114091940499745	-0.0410147868334604	-0.730581847776645	-0.110483140517595	-0.857579824408744	0.0781952890800939	-0.577693055114539	-0.0981627726445115	-0.899617288790138	-0.00182733094314574	-71.6046538804504	6.11337545445823	-65.5015003320606	-69.5024915197939
24.6231155778894	34.3241295859347	0.393633932762693	33.7794583951768	34.2097103138715	34.2620062277725	34.6252373357503	33.7442815634828	34.2598030063882	34.7382813005606	34.4067211611042	34.6391851574415	35.103075600372	34.4082584247506	34.1546219889796	33.8830441415002	44.754084280209	0.456957497705991	45.302789259424	45.436423426757	45.3029920626373	44.7736377692423	45.1629059627164	44.3908408155352	44.2756780495989	44.3868811405074	44.6682859060837	43.9199880458226	44.5269922397129	44.7605515157336	44.895129448946	-0.375484821637083	0.445857778556685	0.124152592747955	-0.892020365085761	-0.959857230621947	0.113199220026805	-0.0409782801702942	-0.728040407511986	-0.107564409917683	-0.863179228067005	0.0730902548388091	-0.585196203221202	-0.0965070748596457	-0.909677838420892	-0.00872371101923477	-69.3443755517092	5.91950085997995	-63.1718537710663	-67.3786510872311
25.1256281407035	34.3024130490402	0.403461050763078	33.7547853454957	34.1977052974463	34.2401864397893	34.5861901730382	33.6898328367893	34.2421454029002	34.7292059831428	34.4000133625518	34.6020630918957	35.1201458866713	34.3783795345241	34.1271348377744	33.8635814455035	44.7667285536113	0.464001462547435	45.3282222239861	45.4444233873514	45.3098844254107	44.7885402383996	45.2179579234617	44.389437863262	44.2884183572316	44.3938371056996	44.678902483396	43.9164062356051	44.5371050079274	44.7809004763219	44.8934354688942	-0.375550159787329	0.446067183933296	0.118224175450823	-0.887994671572164	-0.959501263712999	0.113862354403746	-0.0381986670985614	-0.72293951674797	-0.101548106453003	-0.865376441713624	0.071350339222755	-0.589078128642594	-0.0915262707696852	-0.917150278008112	-0.0122756015938894	-67.0226972322484	5.76057381743441	-60.8045019015139	-65.2000564513698
25.6281407035176	34.2796922679248	0.410712476027601	33.7419088808521	34.1760363396678	34.2163476429205	34.5472268279787	33.6249667983439	34.233837388717	34.718807447685	34.3821202156878	34.5621259692639	35.1239287978588	34.3586279175304	34.0979601909298	33.8521050655863	44.7794276432508	0.47214694712355	45.3708186239177	45.4385899367089	45.3149466593505	44.8039105303084	45.2608826601892	44.4009599549588	44.3009076800421	44.387970560026	44.6880412683833	43.9000337832486	44.5596606546503	44.8008919946962	44.9049450557798	-0.373196954488456	0.446292557001793	0.114527001687765	-0.882114157918973	-0.957086065566893	0.115674140474872	-0.0331189053163374	-0.71618270931674	-0.0927675115157446	-0.864285652536893	0.0724562030085283	-0.589590322869208	-0.0838919314153583	-0.922167105607728	-0.01301339145722	-64.6762454685382	5.60740300523904	-58.3999758256187	-62.9601837064317
26.1306532663317	34.2592879229445	0.4203788750267	33.7177826249397	34.1669558994357	34.2003343874849	34.5159654760623	33.5716466294288	34.2234050184238	34.6985853650516	34.3755908862581	34.5294564281431	35.1375410399761	34.3375852091828	34.0587297102391	33.8371643236523	44.7964227504513	0.4811337025333	45.3999477480111	45.4486257029061	45.3315247020713	44.8298342010923	45.3212015272811	44.410594694091	44.3017094488647	44.398223539484	44.7088545285438	43.8994921823024	44.5797562123997	44.8089900513833	44.9147412174358	-0.368909494748146	0.446638910821574	0.112671216385763	-0.875298041495504	-0.953239660023581	0.11835457707231	-0.0262122989990987	-0.707766422546304	-0.0817349549590661	-0.860951858669909	0.0759989277305715	-0.5876542648119	-0.0739124870155217	-0.92482611532621	-0.011252049067452	-62.3452924811111	5.45477896378453	-56.0127932949749	-60.677708212516
26.6331658291457	34.2323466863415	0.429441429675621	33.6958084946478	34.1482443453613	34.1704709416837	34.471860734981	33.50803117686	34.2045777568571	34.6903404996366	34.3581449848907	34.4824788435746	35.1381624229921	34.3092316976634	34.0306076697134	33.8125473535781	44.8059802697283	0.489363547038912	45.4334850593148	45.4450544906565	45.3309265801972	44.8392468677651	45.3696014959243	44.4099623901318	44.318214572537	44.3957712171701	44.7130043270269	43.8862638573809	44.5887870689521	44.8330324011246	44.9143931782869	-0.362924897889101	0.446927031337248	0.112289199863893	-0.867205265632346	-0.947680831561067	0.12152604287672	-0.0177506935973229	-0.697944804394465	-0.0689557399959682	-0.855082765827937	0.081560366636775	-0.583200398126065	-0.0621004759547423	-0.926090071436491	-0.00738823540929597	-60.0648187575072	5.30890362439927	-53.7037140751141	-58.3975421377342
27.1356783919598	34.2089268347446	0.437679532669643	33.677612415455	34.1311462324963	34.1485665836788	34.4358764725596	33.4457140469472	34.1974740675413	34.6729014672221	34.3412665811928	34.4435581893479	35.1373918801274	34.2938466608698	33.9925065275074	33.7981877267337	44.821100713266	0.499302546789386	45.4744438942593	45.4427966892197	45.342027985787	44.8591789807016	45.4204002406658	44.425148374794	44.3229508709342	44.3951006374131	44.7289154769025	43.8747736591706	44.6129024439263	44.8453847358037	44.9302852828807	-0.355701748441275	0.447257075554635	0.113096273209415	-0.858490354551048	-0.941399654615658	0.124973087856359	-0.00821423213491478	-0.68741311679177	-0.0546872797900554	-0.847425653857536	0.088703846100745	-0.576921282374449	-0.0488973933549352	-0.925635577637464	-0.00181139179526109	-57.8557132875114	5.16454161687564	-51.4817048002331	-56.1796440634919
27.6381909547739	34.1841303618338	0.448126117518858	33.6468147441815	34.1210872678746	34.1244951673637	34.4000706706186	33.3898709744312	34.1820949036454	34.6556798280803	34.3305613573257	34.4026153338166	35.1410754073979	34.2715400848927	33.9535049586986	33.7742840055125	44.8353425972548	0.508714160316749	45.5008601923026	45.4493368039105	45.3517909893197	44.8798493915391	45.4813082608429	44.4301934792733	44.3271289681407	44.4034699008852	44.7437435771222	43.8721326196244	44.6259533194586	44.8575118209713	44.9361744409218	-0.347509866321491	0.447600303027049	0.114737941327437	-0.849454244948155	-0.934331375486467	0.128490232440191	0.00216639817840694	-0.675970265425985	-0.0394761642529319	-0.838369693411795	0.0971432152859284	-0.569204574260614	-0.0345557767549006	-0.924032416464823	0.00522846159433176	-55.7419631406653	5.02931247588772	-49.3201703679488	-54.0556545590346
28.1407035175879	34.1549207597954	0.456705772357712	33.6270879941368	34.0987173518154	34.0912161442708	34.3543177786646	33.3220177378991	34.1650891324404	34.6477501808404	34.3067059621421	34.3529827479653	35.1292745289393	34.2491458158373	33.9221315560675	33.7475329463211	44.8445835496578	0.519233871808194	45.5451933983537	45.4389387192496	45.3507083788962	44.8879220950737	45.5261660193033	44.4334776295925	44.3421049072339	44.3956627160965	44.7480596926842	43.8534940707729	44.6362479598563	44.8810903063553	44.9405202520834	-0.338593385117392	0.447854860941068	0.117010632767458	-0.839889223509495	-0.926624306928606	0.131810872550593	0.0130361605928871	-0.664102294384414	-0.0235491872899376	-0.827764995711529	0.1064269913708	-0.560084368880998	-0.0195632926029865	-0.92175585607289	0.013334861573018	-53.7565265756298	4.91669670790251	-47.2970685307069	-52.0037959430138
28.643216080402	34.1311611983824	0.466582720590676	33.5966843266317	34.0875850982712	34.0690539158591	34.3200260307942	33.2654798971068	34.1579265110148	34.6280445720897	34.293585255122	34.3152901247887	35.1264953837004	34.2381545544802	33.877515611325	33.7292542977874	44.8617527517633	0.53005481874542	45.578894569884	45.4431467324286	45.3660299596713	44.911916510491	45.5862619977181	44.4499899837127	44.3403445971402	44.4024045402151	44.7687696543777	43.8492425269312	44.6588901642533	44.8884034263669	44.9584911097324	-0.329327778912376	0.448168879583596	0.119631311074512	-0.830597579101745	-0.919047764604969	0.134891220180682	0.0240971519126799	-0.65217946978396	-0.0072457509456485	-0.816522045176944	0.11632969477759	-0.550312675883803	-0.0041240395251895	-0.918468333874274	0.0222871550901882	-51.8906918833328	4.80914519197005	-45.5168767512	-49.9823805127807
29.1457286432161	34.1019991430177	0.476772751412056	33.5655217074283	34.0716037744692	34.0353489070211	34.2773766798648	33.2045314809524	34.1390583022946	34.6182016804044	34.2751406829639	34.2669239833745	35.1162948530723	34.2170407136374	33.8407935395421	33.6981525542055	44.872685730209	0.541143334841992	45.6153848097848	45.4407930248002	45.3678695565626	44.926731010997	45.6405147680707	44.451598580214	44.3492683217941	44.4029608375349	44.7764183823224	43.8388546189756	44.6655911775084	44.907271981694	44.9616574224584	-0.319828265082143	0.448398420711747	0.122360081242737	-0.821309728837782	-0.911196202553134	0.137536546051962	0.0351684481637639	-0.640018069503685	0.00909115815354878	-0.804410432818986	0.126524428685009	-0.539821478739461	0.011478650615848	-0.914991833210474	0.0318209866827949	-50.135901302934	4.71399909150554	-43.9055929929646	-47.991117609814
29.6482412060301	34.0729845853538	0.486022148814435	33.5388116744302	34.0511973147536	34.0027481832372	34.2312244510409	33.1402379763032	34.1257434431052	34.6094024217841	34.25200437717	34.2208624661612	35.099261808612	34.2029752708091	33.8030066636779	33.671323558515	44.8846265600699	0.553543010418985	45.6627860714159	45.4325334133327	45.3728760986363	44.9389566557381	45.688877043543	44.4605647515928	44.3575427906805	44.3978526278113	44.7874410816578	43.8229549746821	44.6788055909043	44.9263858429016	44.9725683380121	-0.310381148580741	0.44859904062084	0.125053942889064	-0.812294227406353	-0.903670976416651	0.139647691113965	0.0459032685262223	-0.628202697001985	0.0253565027605787	-0.79180063450116	0.136701505536097	-0.528994092862314	0.0269346389239713	-0.911243405782596	0.0416535526715254	-48.4875098455386	4.67975497964419	-42.3725302545306	-46.0252225636808
30.1507537688442	34.0473490359175	0.497022163293258	33.4975512156724	34.0415766181465	33.9753508531098	34.1936681074048	33.0873693829713	34.1168982595334	34.5929436408409	34.239624930048	34.1812132186525	35.091332324729	34.1947314462714	33.7557374846703	33.6475399848769	44.9020368197644	0.565294483223541	45.695523476653	45.4389914939802	45.3869828125296	44.9655070297054	45.7521860812614	44.4756001454365	44.3537938956095	44.4071629754117	44.8077980044718	43.8213246640153	44.6973753426888	44.9342400253356	44.9899927098386	-0.301189685709143	0.448825993164855	0.127410663900379	-0.803990218218697	-0.896690236272216	0.141229161521201	0.0562035718549848	-0.61679598412876	0.0412030860211694	-0.779183285647274	0.146747511855188	-0.518229246211107	0.0421743339607721	-0.907214019663622	0.0516687468091205	-46.9098205927165	4.70932470718802	-40.900519442653	-44.0559895375658
30.6532663316583	34.0147510324818	0.506934439047548	33.4657410252225	34.0192201742234	33.9344616855517	34.1421465638773	33.0234171115411	34.0968872130283	34.5901489074019	34.2145261680571	34.1293185393958	35.0683894929865	34.1764303669939	33.7197641916039	33.61131198238	44.9114315221377	0.578779575986614	45.7464933257395	45.4290383597598	45.3852002427347	44.9775237643243	45.7987924048916	44.4761256336918	44.3655573767918	44.4003671536518	44.8128961435019	43.8038786847596	44.700758828579	44.9587727162844	44.9932051530801	-0.292335364513937	0.448949490299356	0.129368344495823	-0.796010563056836	-0.889979632808457	0.142097749326043	0.0658013898972619	-0.605762733277778	0.0565550910596505	-0.766232506651476	0.156304037320673	-0.507406564978362	0.0569153459792613	-0.903608124962476	0.0615984289754896	-45.3781340853693	4.75355427627796	-39.4718418783166	-42.1073993817446
31.1557788944724	33.9864669675385	0.51768733774219	33.4236679543295	34.0038637091291	33.903133409193	34.0942844780503	32.9679695417537	34.0876023851678	34.5795776295968	34.1967603415207	34.0883067756449	35.0510706972604	34.1696846560139	33.6740123583356	33.584136642005	44.9277535467412	0.591987793304925	45.7897646281912	45.4292283290284	45.3983338360545	44.9984994648254	45.8549309852758	44.4906113162983	44.3654508423613	44.4032958479059	44.8332529145576	43.796177309702	44.717798803724	44.9723467939162	45.0111050357948	-0.284083930909298	0.449118483751631	0.13069963575409	-0.788952788138847	-0.884267102912192	0.142282811824344	0.0745374030030299	-0.595634445779696	0.0712667482231057	-0.753639154472521	0.165307155112037	-0.497068708713449	0.071062151922514	-0.900004425647265	0.0713196180039771	-43.8874980328372	4.78198647204417	-38.0637364929388	-40.2327970897566
31.6582914572864	33.9567602377468	0.528951074267682	33.3778617912275	33.9890228242121	33.8663344400588	34.0473092408707	32.9146654505726	34.0758287298917	34.5699895071526	34.1799595170742	34.0429913759748	35.0328687476117	34.1609908513895	33.6273570203524	33.55270359432	44.9437953520449	0.60553515305857	45.8336642525475	45.4313432339284	45.4067642257176	45.0260425877353	45.9124910370253	44.5019185426392	44.3649386321751	44.4078380668181	44.8496819436361	43.7901696593568	44.7314884563174	44.9864955387015	45.0265033999849	-0.276481498255349	0.449261789183913	0.131282413892907	-0.782717139791772	-0.879268136721722	0.141727464544628	0.0823198716495076	-0.58627218405792	0.0851459491548228	-0.74131635854351	0.173578442485823	-0.48720810815423	0.0845431537820536	-0.896796328237702	0.0807214826775831	-42.4588190130202	4.78678861487405	-36.7029222229054	-38.4654344364507
32.1608040201005	33.9221044362388	0.539577427841205	33.3371266123839	33.9642673437439	33.8228633436514	33.9862914015783	32.8539571433063	34.057218583003	34.5700300892479	34.1538694482295	33.9921209180784	35.0032956302822	34.1456026065019	33.5880593705575	33.5126551805406	44.9549945484064	0.620621066564549	45.8911125468006	45.4216750611608	45.4085779863874	45.0408126309099	45.956920210166	44.5041429077607	44.3755170654878	44.4004459221524	44.8604181054735	43.7726135199366	44.7361547531649	45.0129752245136	45.0335631953689	-0.269655915958153	0.449362082092864	0.131068736503075	-0.777221018136919	-0.875106253787964	0.140302263181501	0.0889045412405898	-0.577818506978855	0.0982430698656152	-0.729293407852036	0.180898669080801	-0.477930592944416	0.0971325548997372	-0.89428947949552	0.0895825169684077	-41.0762199921936	4.76456368219004	-35.4656039823471	-36.8130098073921
32.6633165829146	33.892912249727	0.551785206908175	33.2805866939733	33.9512540186368	33.7893778359426	33.9333468908182	32.8067813148749	34.0507279669763	34.5581437270767	34.1404230247433	33.9522574911516	34.9849385999773	34.142218588613	33.5353220239564	33.4824810697099	44.9753538421687	0.634353094578256	45.9332727427663	45.4295155025077	45.4264706154557	45.0725397563068	46.0177984705125	44.5221344149741	44.3698459449754	44.4096657940306	44.8880631745986	43.771665681346	44.757021175473	45.0240612470326	45.0575454282132	-0.263772540538789	0.449538141915996	0.129835408952219	-0.772983935393574	-0.872253797649227	0.138085185548506	0.0943064404133995	-0.570653759241684	0.110358240743695	-0.718111989741656	0.18731778039482	-0.469620682588109	0.108862942625086	-0.892064963788168	0.0978801027204339	-39.7303532170249	4.6946144587395	-34.3702600142938	-35.2861765010143
33.1658291457286	33.8576864016657	0.56325378946455	33.2320870320079	33.9274196511068	33.7427202971845	33.8720493565355	32.7514667633592	34.0355910392693	34.5554945904792	34.1171550458459	33.9000328314935	34.9547521760685	34.1296902322902	33.4899810548459	33.441483151168	44.9900371681004	0.649998895310838	45.9926011942866	45.4251575680698	45.4295400502538	45.1007128878906	46.0648925500079	44.5288127955085	44.3754975086658	44.4063313061398	44.9023046313791	43.7586152333973	44.7671359673938	45.0476657432251	45.0712157490866	-0.258820915743378	0.449656416744748	0.127626526654566	-0.769587322518173	-0.870239643021218	0.134939225324211	0.0983362602284679	-0.564564667764744	0.121490445292521	-0.707409239757478	0.19256802397375	-0.462098386875737	0.119580789073315	-0.890749532883543	0.105435617610148	-38.4340430224771	4.57991728810268	-33.3487495607456	-33.8610105151423
33.6683417085427	33.8218577072899	0.575730569456605	33.1745303275301	33.904435963151	33.6999349647434	33.8018451561564	32.6995630859275	34.0202136540639	34.5530124941979	34.0959965523657	33.8524352517108	34.9251083605171	34.1160688906518	33.4429989072393	33.3980065865134	45.0062530481313	0.665180969619843	46.046355624892	45.4243878697677	45.440394837334	45.1244283066492	46.1136351848264	44.5350433437781	44.3812126067704	44.4057611352303	44.9255641792854	43.7487006632214	44.7776604026421	45.0725341815544	45.0856112897552	-0.254969824809449	0.449810386386081	0.124258324747728	-0.767356205153794	-0.869549590900255	0.130844327254724	0.100942860422846	-0.55983234710521	0.13161903980377	-0.697604714782529	0.196654849827406	-0.455667902523326	0.129168151358189	-0.890185443821919	0.112100928349537	-37.1740736357578	4.44861136952114	-32.353259537686	-32.4640311357249
34.1708542713568	33.7888201454542	0.588943780958817	33.1110200503997	33.8867764811205	33.6592251335417	33.738971857966	32.6551901831706	34.0140915306305	34.5416747374124	34.081630189196	33.8075247611993	34.9008144489969	34.1105878840952	33.3859962974915	33.3611583356847	45.0288970208348	0.680116063032458	46.0975527228445	45.4337377663297	45.4572275876453	45.1661253619214	46.1708625908342	44.5534784408459	44.3757054155361	44.4142530003688	44.9562647048629	43.7481222923899	44.8015488854975	45.087153758958	45.1136287428188	-0.252265105938345	0.450004232217728	0.119699493046631	-0.766413302459805	-0.870199704234166	0.125847797274252	0.102115280511895	-0.556656210451823	0.140562523729939	-0.688799854563657	0.199526692768775	-0.45041299825439	0.137665159313375	-0.89023203745128	0.117850783571774	-35.9205693532232	4.32098183888055	-31.4012081940115	-31.0644744256495
34.6733668341708	33.748091805038	0.601746521266135	33.0537141992235	33.8554727304464	33.6061474556248	33.6609430864909	32.6003034765927	33.9960953810986	34.5426878910644	34.0552309133304	33.7507267696078	34.8626593585554	34.0916481985757	33.3394474361531	33.3101165687306	45.0442562590252	0.696740319215626	46.1637177606491	45.4281336411594	45.4602871771218	45.1965556692908	46.2106013365946	44.5564787587198	44.3865043727238	44.4071583888321	44.9749253781431	43.7327479253344	44.8112890559368	45.1195789866782	45.1273529161435	-0.250731558281009	0.45014176762023	0.113946854050332	-0.766416852243764	-0.871900217934561	0.119806122794612	0.101686558377877	-0.554844313066198	0.148414538905485	-0.680774672424534	0.200968046827854	-0.446223638080373	0.144849057121817	-0.891460417542624	0.122438675560961	-34.6584066401617	4.20896963551155	-30.5285761866719	-29.6598003937789
35.1758793969849	33.7106689922947	0.616551258152249	32.9805050128944	33.8338971704034	33.5634862813565	33.5816545208039	32.5573164116197	33.9844961921724	34.5345046928205	34.0404330555701	33.7048474856849	34.8349747879002	34.0772366195337	33.2823896089673	33.2629550601048	45.0669416248492	0.711493595860679	46.213509052664	45.4391511970497	45.480395049799	45.2337286836062	46.264824753978	44.5679419525127	44.3862309418157	44.4152827047525	45.0119904537634	43.7329781271952	44.831109495207	45.1421739505508	45.1509247601446	-0.250512922760838	0.4503518795224	0.106848631103634	-0.767884439329331	-0.87523632352555	0.112812099840407	0.0997483953375342	-0.554735830867018	0.155011383785262	-0.674042950578751	0.201103846555158	-0.443421750334328	0.150717330565889	-0.893396769507853	0.125808381064053	-33.3943177118446	4.10545673147967	-29.7040627812452	-28.2250241701243
35.678391959799	33.6710908718124	0.630824704387241	32.9145362898168	33.8053163767973	33.5124256646553	33.503883639819	32.5100315660027	33.9760920565217	34.5258511116735	34.0206704760161	33.6509493864142	34.8007541825573	34.0637838174608	33.2236396066484	33.2162471591782	45.0901557995446	0.727955563227026	46.2782603851795	45.4450099397799	45.4925811491052	45.2826182932943	46.3113705606758	44.5838935471341	44.3862960886722	44.4171987211305	45.0428533861226	43.727751633037	44.8573052430732	45.1664647621752	45.1804216847004	-0.251580472760165	0.450525515927538	0.0985234729308291	-0.770517944524829	-0.879821099020091	0.104825015738449	0.0961654013150964	-0.556341116019581	0.160299891186466	-0.668332305269713	0.19972197843406	-0.441856398608492	0.155218232820993	-0.896278572581064	0.127847297715739	-32.1256509709442	3.99728228005633	-28.9203590251788	-26.7814073689282
36.1809045226131	33.626017942124	0.646411421969419	32.841800122162	33.7708738746403	33.4576588375255	33.4094829634377	32.4596145528398	33.9567355764676	34.5253972689136	33.9972177059108	33.5937385764315	34.7614807290429	34.0366850690901	33.1712608367687	33.156287134381	45.1093274757771	0.743817299369109	46.3390526104596	45.4473069711842	45.5026073975914	45.3186330591459	46.3513500896172	44.5856417475322	44.3981426761154	44.4143901052531	45.072966697295	43.7186444640231	44.871333330595	45.2043170711939	45.1968709650966	-0.254015469498929	0.450668996161418	0.0888218136495556	-0.774357442954394	-0.885757285796865	0.0957832370360146	0.0909447159024769	-0.559502023276707	0.164325431098421	-0.663773584710354	0.19681205567774	-0.441591716533756	0.158144806487017	-0.900365126271571	0.128314016206344	-30.8684400865177	3.87222460930658	-28.1841600965329	-25.3595734999825
36.6834170854271	33.5851282348364	0.663191087746089	32.7620281729061	33.7449767623007	33.4111676817207	33.3201099065714	32.4196477425181	33.9482478661856	34.511604393429	33.9847346104691	33.5452045884265	34.7321371774348	34.0176112839202	33.1047037348775	33.1044931321132	45.1375207910877	0.758958940369016	46.3935138061621	45.4659293239539	45.5272267575531	45.3706518139497	46.4051855040037	44.6018175278371	44.3943638111967	44.4262055429406	45.1189217736147	43.724689501987	44.9021265221948	45.227900686792	45.229237711954	-0.257883104166957	0.450850198080181	0.0777990501126881	-0.77976211466549	-0.893404057002963	0.0858004601228994	0.0841215529648149	-0.56453823492561	0.166871815996721	-0.660645472675604	0.192420352538068	-0.442807460053371	0.159593914294534	-0.905145405649162	0.127215244772033	-29.6525777463798	3.742383396925	-27.3862229428888	-23.9608085330077
37.1859296482412	33.5379345592252	0.679512146733603	32.6903762677343	33.7043041024077	33.350945472607	33.2238843733134	32.3676923403266	33.9358440400912	34.505712242807	33.9599711535499	33.4832489955853	34.6889867059986	33.9913825678894	33.0446293405924	33.0461716670251	45.1610181224265	0.775812892290376	46.4634063533846	45.4699488506573	45.5363927259303	45.4238959779648	46.4409912366515	44.6131566859674	44.4024457949046	44.4222793684824	45.1508233725713	43.7160828461762	44.9305726730509	45.2651490831997	45.2580906226039	-0.263147232127599	0.450930817073687	0.0654553545977095	-0.786280144139848	-0.902242070939629	0.0747661804788627	0.0755693736243712	-0.571289711688765	0.168032647139485	-0.658597152335325	0.186328529160172	-0.44527191014062	0.15942780670887	-0.911145738702716	0.124332818578647	-28.4845173543366	3.61773345529024	-26.4916323161276	-22.6182159244733
37.6884422110553	33.4896564659069	0.698407540181124	32.6041225159956	33.6689289358383	33.2972970780689	33.115332252938	32.3228297449545	33.9171802954339	34.4986684221008	33.9431169117014	33.4282244484161	34.6528310406503	33.9555630321369	32.9820307580761	32.9794086204794	45.186447299435	0.790287694904822	46.5156238861497	45.4863216484466	45.5572596086409	45.4697230863822	46.4861223973576	44.6164252098865	44.4110830044347	44.4289483364792	45.1953147928771	43.7187835458647	44.9533854143868	45.3048280465945	45.2799959151542	-0.269904939002985	0.451020638739086	0.0517035796169065	-0.794324982049304	-0.912753047728017	0.0627387272913719	0.0654199576352198	-0.579688869542806	0.167711590061885	-0.658026697572756	0.178695808552798	-0.449198956738985	0.157618197809668	-0.918203203876801	0.119543689502008	-27.3396957042256	3.49910915868192	-25.4998041182105	-21.3453029848487
38.1909547738693	33.442824185077	0.716776868556649	32.5250456148144	33.6315493162107	33.2428588699925	33.0137231857017	32.2778335923866	33.9099912168106	34.4815369963827	33.9270690381512	33.372706963405	34.6163086055829	33.9278802321637	32.9088109136301	32.9213998607683	45.2175899026727	0.806457732091352	46.5796727769072	45.5059638962361	45.5803702200567	45.534755966623	46.531370706567	44.6351441867962	44.4088926422277	44.4371979516369	45.2430721988127	43.7239417332319	44.994262963872	45.3352100689778	45.3188134227996	-0.278140078860881	0.451075685831644	0.0366997223262638	-0.803818054482681	-0.924859657313103	0.0497575996119433	0.0535549329511014	-0.59003619395034	0.165802746091383	-0.658845993284091	0.16938601678938	-0.454545492288637	0.154297765781577	-0.926066154098996	0.112851736674746	-26.2115198299091	3.38624065218531	-24.4476902670138	-20.1239272908972
38.6934673366834	33.3889889502671	0.736460175237709	32.442480199107	33.5826788852679	33.1784758489953	32.8982857066633	32.2234884380378	33.8929596400517	34.4755777423447	33.9022187414469	33.3074776006118	34.5697958232624	33.8868344854299	32.8452291945758	32.8513540476781	45.2429289862873	0.821787108851549	46.6410148645502	45.5158559669802	45.5923523420228	45.5910732739911	46.5630917667488	44.6414540782547	44.4233508786723	44.4343280599372	45.2805019811882	43.7191451199166	45.0252135500321	45.3844143744794	45.3462805649608	-0.287846511760055	0.451035333468148	0.0203149941338731	-0.814472221253053	-0.938253757715301	0.0357296586075232	0.0400012556083358	-0.602059894163481	0.162423930726032	-0.660924965009933	0.158365248365723	-0.461163425982442	0.149328086164851	-0.935304766240338	0.104011203877497	-25.0888393681084	3.27943221311784	-23.382842831037	-18.9226313949834
39.1959798994975	33.3374957010256	0.757889679011178	32.3527027908854	33.543497187336	33.1252509732826	32.7786267802359	32.1799044788795	33.8762444391962	34.4592965135318	33.8899548987475	33.2536715601702	34.5351172196738	33.8428629211796	32.7706692151847	32.7796451350292	45.2748021856885	0.835880289398693	46.6920934390746	45.5448421381191	45.6221115189373	45.6499912352889	46.6109204055637	44.6487684677813	44.4270062712957	44.4485133382177	45.3362102959885	43.7321084890282	45.0594702104206	45.4246126716716	45.3757799325629	-0.299092938457405	0.451019478661576	0.00270518884063444	-0.826752022503147	-0.953508771396329	0.0207820423198589	0.0247924334499798	-0.615857230495654	0.157378687039542	-0.664672749811727	0.145756048348934	-0.469306463555965	0.142835782073303	-0.945417247719164	0.093056103463465	-23.9729029076503	3.18393584957651	-22.3213885429429	-17.7243801185145
39.6984924623116	33.2832029830228	0.778236396103697	32.2732782491973	33.4914176526807	33.0621024831307	32.6628092370905	32.1253422467554	33.8673147507062	34.4415890143833	33.8676740774312	33.1900929453106	34.4891801628781	33.803405424243	32.6941223194492	32.7133102160398	45.3066305177031	0.852106327670244	46.7585996070518	45.5628278387413	45.6407417137791	45.7236574553692	46.6439153242926	44.6673552814983	44.4311528351525	44.4502860978165	45.38143276065	43.7339074068989	45.1074327477388	45.4670935781028	45.4177940830488	-0.311817095164208	0.450890244773658	-0.0161447947425381	-0.84014843790009	-0.97011609755835	0.00484146561645412	0.0077963341364537	-0.631658602508432	0.150736971797544	-0.669749079142781	0.131359518507676	-0.478725040693984	0.134844388910422	-0.95656389375553	0.0799050301984559	-22.8819230518213	3.11775875678708	-21.2184184307916	-16.5496057874452
40.2010050251256	33.2248553000896	0.801515573663017	32.181274060388	33.4389066237232	32.9992882093316	32.5310907588058	32.0717423530613	33.8456254239056	34.431184725002	33.8477610383205	33.1270006759345	34.4448152587125	33.7481025745412	32.6235652609612	32.6327619384776	45.3361153228291	0.8651529840464	46.806724608138	45.5861754028646	45.6612296271112	45.7836126517208	46.6787378342002	44.6704063472312	44.4471760364015	44.4557581929025	45.4287175305384	43.7403990673624	45.1418850042967	45.5237391057801	45.4449377882302	-0.326050363260469	0.450712268471914	-0.0362370457741905	-0.854785418357436	-0.98819334154099	-0.012086926625048	-0.0108266317643074	-0.649137187903937	0.142498876407636	-0.676372366503032	0.115347748604467	-0.489479099579355	0.125252652636936	-0.969049076181279	0.0644130941944335	-21.8297794583119	3.08106951656279	-20.0967791998193	-15.4258580031609
40.7035175879397	33.1689057388109	0.824179371042892	32.0963243517337	33.3894964191111	32.9435037306151	32.403502164791	32.0225111750304	33.8302679371131	34.4067774808375	33.8340763681688	33.071099648526	34.4058103870252	33.696474304417	32.5390423210126	32.5568883161611	45.3721384044744	0.879989403258721	46.8636596002266	45.6205286011803	45.6932729903501	45.8561081185545	46.7212167328628	44.6833321319507	44.4475066305457	44.4703067142951	45.4877541952893	43.756892885398	45.1881318880424	45.5662548804514	45.4828338890204	-0.341802654698553	0.450508677649911	-0.0574176358112085	-0.870814118649729	-1.00804151276061	-0.0299073257443516	-0.0311903588623298	-0.668558173969678	0.132526606242457	-0.684694473834444	0.0976595326669072	-0.50167731877443	0.114218381384272	-0.982271997156318	0.0467338841882692	-20.8171832860812	3.06283970302261	-19.0175376407135	-14.3260746318495
41.2060301507538	33.1077557157836	0.847226592174651	32.011104208682	33.3251106218561	32.8754371541556	32.2735633988637	31.9605021555143	33.8158280160117	34.389811194901	33.8082976103957	33.0030030074455	34.3536761898387	33.6431161460706	32.461148627177	32.4802259742753	45.4042699202939	0.894317073916799	46.9198322545208	45.6411125412597	45.7093678725183	45.9330697601845	46.7457505961058	44.6995720869005	44.4595126090569	44.4698059103874	45.530885625082	43.7596897044564	45.2395918046566	45.6224443510669	45.5248738476246	-0.35899467512287	0.450162608809544	-0.0798345894696863	-0.887650392297934	-1.0290131360594	-0.0487373580363989	-0.0531959585068399	-0.689977191229674	0.120987703050429	-0.694388393413061	0.078258473481338	-0.514995991840264	0.101638163706275	-0.996753676908509	0.0267315709264114	-19.8184030509634	3.05123564534046	-17.9280698485983	-13.2413581495413
41.7085427135678	33.0465009169087	0.872681082201394	31.918271776018	33.2689268587323	32.8171371993184	32.1318319169611	31.9080914493056	33.7896119218288	34.3713670239326	33.7938651350226	32.9448643167452	34.3123530187738	33.575937344339	32.3811089524024	32.3911450064331	45.4388910644703	0.906308892999004	46.9628327696667	45.6795392636324	45.7395411000077	45.9984727302077	46.784804699058	44.7026311297159	44.4717780550437	44.4851039916719	45.5877810517418	43.7791170156475	45.2791350202783	45.6808680344521	45.5539789769904	-0.377675991408511	0.449820445930824	-0.103292395321064	-0.905780870846345	-1.05165495751888	-0.068439137643267	-0.0767512248165931	-0.713044727333605	0.107744634970563	-0.705886665509758	0.0573235294985677	-0.529688195830048	0.0875186756282277	-1.01235168772516	0.00451513413672154	-18.8240176431854	3.05340503345108	-16.8054135472329	-12.1910270476434
42.2110552763819	32.9848002606122	0.895926917994972	31.8370892569108	33.2037558140049	32.7563134957195	31.9994175968598	31.8490735290717	33.772986374764	34.342850087591	33.7737313394921	32.884389803118	34.2644311719117	33.5166050066844	32.2913587154777	32.3104011963526	45.47584405283	0.921426271554792	47.0217015702755	45.7132859163645	45.7671372647046	46.0815215504691	46.8151634082925	44.7211678432673	44.4727304401017	44.4940618460671	45.6418596673261	43.7934577996674	45.335457691012	45.7292534570143	45.599174232228	-0.397775658627719	0.44937656631388	-0.127903620916063	-0.92481854065218	-1.07573286570853	-0.0890199436025081	-0.101952132782464	-0.738130040881764	0.0928380486464172	-0.718962678912391	0.0346823636623413	-0.545564695353216	0.0719726636033477	-1.02871621273973	-0.0197759065235992	-17.847164650077	3.09072055792428	-15.6374688713526	-11.1653638610202
42.713567839196	32.9191137369582	0.921599952582928	31.7446916593262	33.1317325551587	32.6893593464479	31.8589025493884	31.7857784266931	33.7494567114367	34.3255829789256	33.74980251024	32.8180330242752	34.2121743869143	33.4488777097462	32.2119318167667	32.2221549051371	45.5097015369185	0.932945666149078	47.0628176365067	45.7445991351402	45.785974861034	46.1572607992797	46.839181295519	44.7340938406357	44.489820686231	44.499016709651	45.6865864845862	43.8049827276917	45.3870956359556	45.7957735589338	45.6389166087761	-0.419249261768937	0.44884185113934	-0.153655961494147	-0.944585245643038	-1.10089969622119	-0.110516403800554	-0.128546529877135	-0.765015779597311	0.0763445424328539	-0.7335529349144	0.010518540213622	-0.562467756528667	0.0548635753977389	-1.04649017944537	-0.0462365735185798	-16.9134714662292	3.14918215505377	-14.4991341556399	-10.1801047321763
43.21608040201	32.8548931196875	0.947102516208245	31.6579313163249	33.0661701450839	32.6341189766835	31.7153455630726	31.731232454811	33.7184864197283	34.2983016189911	33.735957069457	32.7638108167386	34.1695953016779	33.3730403580924	32.1228207369891	32.126799778287	45.5478598257476	0.945572004456276	47.1102815762858	45.7927620219764	45.8213189313221	46.2294459992871	46.8766865699055	44.7409989244024	44.4954698352504	44.5185954417716	45.747157479288	43.832023265139	45.4329693509027	45.8521132247654	45.6723551144225	-0.442134505366259	0.448313592994592	-0.180465939280967	-0.96552711994506	-1.12779800893303	-0.132736199965916	-0.156678609922255	-0.793437910983451	0.0581084477345301	-0.750006498341199	-0.0151805461580666	-0.580663372713916	0.0363416796468756	-1.0651191197181	-0.0745853711808173	-16.0208229465953	3.21873359076741	-13.3852145401	-9.22234361526127
43.7185929648241	32.7875184004874	0.971009691296469	31.5728073330234	32.9842663838616	32.5684592710778	31.5813518045294	31.6639709412535	33.6961906653295	34.2700835873203	33.7091121944378	32.6996556516276	34.1134560437311	33.3053007711157	32.0332135597992	32.0398709992294	45.5839970210625	0.959140886544812	47.1597320102743	45.826676274075	45.8420470079033	46.3167323743244	46.8957812286413	44.7639179248596	44.5009459124249	44.5225231005258	45.7923526918095	43.8447644100256	45.4952882515167	45.909313882604	45.7218862048274	-0.466302396933151	0.447637893369987	-0.20857503557681	-0.98694654187904	-1.15571952096422	-0.155803914740876	-0.186226669345244	-0.823790433367786	0.0383022938450255	-0.767838758703686	-0.0424547574711349	-0.599725180317972	0.0164222556978032	-1.0847255352849	-0.104849362022115	-15.1467004754391	3.28951867511968	-12.2060985544205	-8.2995134208634
44.2211055276382	32.7194727881443	0.997714885407614	31.4785626645272	32.9061246762817	32.5069111432099	31.4370069469553	31.6034634378361	33.6606223555375	34.2496181036594	33.6895610366208	32.6403331732583	34.0645545174953	33.2243680192561	31.9510325917225	31.9409875795158	45.6209531471806	0.968902055651196	47.1941044524647	45.8737804058896	45.8677924670026	46.3884165668286	46.9248125774024	44.7745526093244	44.5176554694876	44.5376684334268	45.8414647284233	43.8694702472077	45.5449946393581	45.9792944609893	45.7583838555424	-0.491797090964536	0.446962884772548	-0.237797125822141	-1.00930038477715	-1.18494266582049	-0.179599117191453	-0.21711845511315	-0.85555987475746	0.0168358900346683	-0.787344245360136	-0.0710606805668468	-0.619859857732954	-0.0049302870781298	-1.10570613044676	-0.136979247906964	-14.2786210712951	3.33328159894144	-11.0733609311571	-7.41948246226393
44.7236180904523	32.6510187476424	1.02159970074055	31.3957970158759	32.8234397782449	32.4503640163618	31.2991106327927	31.5421088522785	33.6234917448969	34.2158178662006	33.669366524398	32.5869235775935	34.0147593512335	33.1425892993194	31.8570903951417	31.8423846650144	45.659385374991	0.982257991687914	47.2450079194731	45.9241289010818	45.9006011139244	46.4664813294839	46.9534897305913	44.7887899281413	44.5179583185837	44.5541676853641	45.896555711312	43.8963777944462	45.5976411259408	46.0331713582388	45.7976389583014	-0.518579899041823	0.446243613229766	-0.268395627721341	-1.03253868249526	-1.21573552049917	-0.204041504567363	-0.249559185743314	-0.888719320115613	-0.00628392741998706	-0.808472248819714	-0.101173790033326	-0.641066659539027	-0.0274915727725525	-1.12736121142383	-0.170699436393197	-13.413996452424	3.34832975188486	-10.1158982052843	-6.54712738251565
45.2261306532663	32.5796692998055	1.04588559129628	31.3024123273169	32.7277260373442	32.3829126715064	31.1664981059103	31.4718861450248	33.5898748428669	34.1899817829324	33.6394547033812	32.5236804406187	33.9552667210409	33.0650875018249	31.7717623482353	31.7491572694688	45.695476895765	0.992854415477643	47.2797955803205	45.9652297471277	45.9173491301161	46.5501369903625	46.969246457635	44.8145365778169	44.5293127683428	44.5601943257948	45.9341481462334	43.913549838482	45.6612275263404	46.0988619629634	45.8476105934093	-0.546565373967904	0.445425782200327	-0.30039660639389	-1.05625912347174	-1.2473851706369	-0.229300847159336	-0.283297714489641	-0.923554286492879	-0.0309072166344648	-0.830814718732561	-0.132581586726066	-0.663019045360226	-0.0513548203714396	-1.15029468297291	-0.206184042140708	-12.5830408425375	3.36169936634253	-9.28242451071663	-5.6830608472115
45.7286432160804	32.5094438067064	1.07097531081412	31.2124983471694	32.6391657955435	32.3265868206001	31.0259738539668	31.4120977131762	33.5398180394352	34.163102314267	33.6204973286639	32.4728419164411	33.9070228592423	32.9728890454998	31.6866143723388	31.643661080839	45.7347357936579	1.00254023758755	47.3186967996446	46.0258006021682	45.9492513699023	46.616873542292	47.0016503766365	44.8261959550143	44.5403115848663	44.5836868579309	45.9853228284891	43.9483260084256	45.7091657789749	46.1646767802321	45.8816068329761	-0.57587670616395	0.444681226935846	-0.33378907717312	-1.08122112626093	-1.28072037811253	-0.255176924798724	-0.318596033784671	-0.959392142699963	-0.0572023239596403	-0.85484999252067	-0.165287071815025	-0.686162201575185	-0.0764024649264297	-1.17440582198355	-0.243191620520918	-11.8085560862935	3.39457815581338	-8.48114167635655	-4.84884524065193
46.2311557788945	32.435779296937	1.09235582233847	31.1256277451207	32.5353668252888	32.2648725418285	30.8983491217405	31.3412392178539	33.4928798519532	34.1265051191701	33.5894813118987	32.4179877090158	33.8469603393019	32.8858035770974	31.5945177658388	31.5455397340735	45.7710508383698	1.01480024962516	47.3626074337252	46.0751204042111	45.973436380101	46.6968088231706	47.0193815639777	44.8506225225399	44.5394485770186	44.5949506182162	46.0270926949764	43.9712496982253	45.7683928355694	46.2179491847645	45.9266001623111	-0.60638889077307	0.443855149526239	-0.368947734904603	-1.10686274739468	-1.31537295715529	-0.281846284761703	-0.355416713734097	-0.996587376399623	-0.0849744442453262	-0.880053825747628	-0.199408997986512	-0.710128447649559	-0.102530470737905	-1.19927819998471	-0.281647379348272	-11.0659266475739	3.43077007248576	-7.64458765727526	-4.03444448105779
46.7336683417085	32.3621693642581	1.11545316104477	31.0283089385081	32.4296806381996	32.199512924191	30.7699371523994	31.2713617462215	33.4411448786245	34.1010838673417	33.5589565038915	32.3608101901896	33.7881951131574	32.7961749339031	31.5150344999742	31.4480003487531	45.8088979938555	1.02249252781518	47.3900031153004	46.1301166780654	45.9915111020089	46.769590023018	47.0405018421514	44.8789444145779	44.5543405010753	44.6110272634231	46.0607993718163	43.9987907162149	45.8297508125037	46.2871324858778	45.9731655940888	-0.638188572795579	0.443063189244796	-0.405662509474611	-1.13352269000596	-1.35121671121024	-0.309420344762368	-0.393651264381726	-1.03515292861769	-0.114280118485534	-0.906501871572714	-0.234689846789396	-0.735014341196182	-0.129889734992461	-1.22571596739052	-0.32173311746313	-10.3098310257262	3.46673646137348	-6.77489850291257	-3.14683486276523
47.2361809045226	32.2876260011261	1.13628257768622	30.9420442322116	32.3247229221016	32.1441080146472	30.6402478666337	31.2046471320383	33.373565078845	34.0653569566545	33.531522512637	32.3148288525292	33.7333904349762	32.6938002626337	31.4286787201681	31.3422250285626	45.8473512444424	1.03233217785706	47.4341788486137	46.1954767836903	46.0234888075173	46.8312212868554	47.07004485651	44.8971215756045	44.5574921829226	44.6365664984364	46.1066299938007	44.0354155046697	45.8782993153353	46.343437371347	46.0061931524485	-0.671355188226494	0.442357113846841	-0.444320988076534	-1.16162124941005	-1.38909833697437	-0.337791465201573	-0.433657185988811	-1.07450057395293	-0.145183335370559	-0.934445102368302	-0.271402899838274	-0.761089176775071	-0.158287519598672	-1.25312480688391	-0.363094806505355	-9.53913377815877	3.51418044158029	-5.92306708252527	-2.19422529833507
47.7386934673367	32.2091054878789	1.15444262454717	30.8460864763688	32.204201515186	32.0768494008693	30.5248474214112	31.1243990895107	33.3110390080251	34.0278944678239	33.4888766136331	32.2578842265166	33.664659860427	32.5990528983141	31.3442386598663	31.2483417044738	45.8820038960921	1.04129310264095	47.4641884412633	46.2461688412551	46.0379757452484	46.9059323688901	47.0833748211162	44.9335188610573	44.5604475817276	44.6481408814451	46.1331293290518	44.0576838427456	45.9429574684584	46.3980423170566	46.0544901498815	-0.705766708023904	0.441614072167256	-0.484964512486549	-1.19059641755686	-1.42822666557751	-0.367340951853594	-0.475097031009371	-1.11530184302929	-0.177476022296073	-0.96326042865798	-0.309395097105509	-0.787868414662407	-0.187825250068736	-1.28166315969623	-0.405951410310641	-8.76899334755396	3.55821069964801	-5.14844511753389	-1.26905230821224
48.2412060301507	32.1328846253295	1.17371517998434	30.7513471992115	32.0911328501095	32.0156551628942	30.4041699289997	31.0520175315683	33.2358250323407	33.9967281441064	33.4537845051692	32.2074999043771	33.6052540124049	32.4944201172781	31.2692691677539	31.15039657307	45.921779740605	1.04700447221233	47.4958587792465	46.3138870613899	46.0601956799171	46.9628659238583	47.1135184920781	44.965321109741	44.5749190838241	44.6769548407433	46.1657922268897	44.0961251164287	46.0003519797102	46.4630296651715	46.0943166688669	-0.741688654251105	0.44105169038521	-0.527547731294867	-1.22137303987077	-1.46928718921388	-0.398045711952855	-0.518257502226525	-1.1572105115788	-0.211400313640519	-0.9935513829411	-0.348610951551154	-0.815869261432182	-0.218584760409201	-1.31187940898718	-0.450334740165333	-8.00155521791332	3.58707641635407	-4.4736485129526	-0.411383335323668
48.7437185929648	32.0514465317283	1.18860695881428	30.66072185143	31.9686353557005	31.955806745922	30.2901222284223	30.9707214004596	33.150361460712	33.9501653634906	33.4080951882802	32.1586825910677	33.5372374037504	32.3821693849807	31.1847857906501	31.0513001476018	45.9565289485487	1.05539778730387	47.5354191360344	46.3748538433375	46.0843512472913	47.0187993983864	47.1366731646453	44.9944119481943	44.5736945714179	44.7004399036358	46.1990787101653	44.1282291269254	46.0523361184084	46.509198224482	46.1273909382089	-0.77903023910594	0.440574559106994	-0.572568063772349	-1.25369651684392	-1.51254050330145	-0.429997865038085	-0.563205047371607	-1.20004778022563	-0.246791288064571	-1.02501359191993	-0.389312171729537	-0.844882575273338	-0.250373393020334	-1.34298248383723	-0.495981827979249	-7.25306785035373	3.59776060589652	-3.93805571599445	0.397639994335007
49.2462311557789	31.9692856972902	1.20254431129029	30.5581463591199	31.8405555396652	31.8857423381208	30.1860992624436	30.8833435662736	33.069560914336	33.9085977974497	33.3540836187345	32.0993336933574	33.4635116434655	32.2763706309271	31.1104005205888	30.964968180291	45.992298802355	1.06022473982623	47.5575004964136	46.4317500660027	46.0934612770763	47.080860502803	47.1564683248832	45.0407993847214	44.5848559737197	44.7220507853473	46.2161601990219	44.1570122304298	46.1197302697718	46.564948468423	46.1742864520012	-0.817857209223454	0.440219628404034	-0.619680316794566	-1.28760353354947	-1.55736302029688	-0.463616534851662	-0.609693695177952	-1.24461870032278	-0.283642201318078	-1.05749305968565	-0.431123376144364	-0.874784878026331	-0.283450725248818	-1.37572194719411	-0.543351731294234	-6.53253484369407	3.59204443753733	-3.54235068211055	1.19026392039817
49.748743718593	31.8877041775678	1.21560464576873	30.4653756479858	31.7192531128409	31.8262067543906	30.0752720344203	30.8017841993255	32.9723502304868	33.8622137240166	33.3045974304403	32.0500665207319	33.3970165340228	32.1561552518724	31.0377398390816	30.8721230287662	46.0314877013472	1.06449534890424	47.596342002577	46.5032488105918	46.118171847928	47.1222308508646	47.1919759922924	45.0753571299353	44.597534461956	44.7598671863601	46.2480555699286	44.2002156451231	46.1728814948622	46.6184462526413	46.2050128724536	-0.858452052636734	0.440159791075652	-0.669360799924723	-1.3239399034873	-1.60491546332668	-0.49874826569333	-0.658295151536036	-1.29031437426548	-0.322172148218535	-1.0916136138193	-0.4743501205814	-0.906134582460717	-0.317725057641524	-1.41006034935252	-0.592246853970008	-5.84724421123241	3.57008293130342	-3.26423374351506	1.94817051903491
50.251256281407	31.7988505492814	1.22409857525535	30.3634038595545	31.5837621131464	31.7575995833608	29.9763885902578	30.7053049870164	32.87318189181	33.8016552206013	33.2367792173771	31.9908601116725	33.3151582217035	32.0353980462404	30.9595536075536	30.7860116903638	46.0628004778036	1.06957766261156	47.6235485754776	46.5575415167219	46.1310331411594	47.172816172861	47.2113536621359	45.1155368406869	44.6008897627611	44.7837278371627	46.2674898932971	44.2278049058882	46.2298936215245	46.6570667231142	46.2377035586566	-0.900587484296125	0.440238129782751	-0.721648125440376	-1.36201894780293	-1.65464153840386	-0.53575666812124	-0.708665457201151	-1.33750367197383	-0.362078108355013	-1.12667166249845	-0.518929107392963	-0.938376433825439	-0.353149271437828	-1.44551593111342	-0.642682372283121	-5.18771563312597	3.53644549036109	-3.06454512796381	2.61367475075063
50.7537688442211	31.7136358853979	1.23277832097224	30.2599702264549	31.45446447987	31.686885549503	29.8796123690433	30.6134171481052	32.7755214219293	33.7472823016818	33.1716174445984	31.9282662259016	33.2389202542095	31.9170289111657	30.8947428357895	30.7095373419208	46.1016608575957	1.07099851114115	47.6500616642885	46.6227355723871	46.1418024784023	47.2189607193773	47.2434459942495	45.1662675039268	44.6228665996396	44.8208039666258	46.284529863552	44.2666194483366	46.2961799734429	46.7097354088544	46.2775819556607	-0.944641527510989	0.440635275289836	-0.776409508862336	-1.40262368045888	-1.70664934367833	-0.574940998926538	-0.761092349881336	-1.38678652726327	-0.403658000201232	-1.16322852126498	-0.564628860250754	-0.971992033665241	-0.390061909086028	-1.48310799831985	-0.695160125784077	-4.5488004454691	3.50009597998003	-2.92537115653524	3.1854638807091
51.2562814070352	31.6237180914364	1.23871201605747	30.1613048530956	31.3229411128551	31.6227129626899	29.7787212199502	30.5179779931521	32.6622294715663	33.6772805651101	33.1005460743186	31.8706604811927	33.1596437752298	31.7841565985596	30.823972745867	30.6261873350859	46.1366364476284	1.07345852293647	47.6872520593815	46.6876297763648	46.1640925180903	47.2499772263341	47.2768725283989	45.2022736644466	44.636323319555	44.8602171328449	46.3131938654199	44.3059013318974	46.3460241805338	46.7474869550166	46.2990292608852	-0.99066118957505	0.441375910077819	-0.834338219608963	-1.44589341221097	-1.76188004239207	-0.616172779146727	-0.815921589231293	-1.43745048665273	-0.446878417815844	-1.20134676091629	-0.611902439976525	-1.00708519770629	-0.428250951634174	-1.52218857717685	-0.749286590006927	-3.93153143098256	3.45424904510464	-2.79409067696011	3.67767104839652
51.7587939698493	31.5296922307185	1.24163283594951	30.0496121570142	31.182840158206	31.54503437767	29.6910408659731	30.4122925706875	32.5543815006859	33.6005752458019	33.0162416052109	31.7971995207881	33.0699874356669	31.6570508429196	30.7552187073731	30.5545240113431	46.1678950911943	1.07477589766438	47.7063390785798	46.7400693857847	46.1686302194205	47.2946781812303	47.2998201059518	45.250804073664	44.6526897535691	44.8904452502217	46.324516456496	44.3342982452474	46.4076478442105	46.782144821271	46.3305527698796	-1.03852658476147	0.442360991561477	-0.894955719336052	-1.49137055226057	-1.81933029801139	-0.660051319240933	-0.872733298976343	-1.49035916478708	-0.491566786802386	-1.24056004555821	-0.660284513473734	-1.0432791428335	-0.467952696162774	-1.56295676349743	-0.805445300958778	-3.32976693662333	3.40162453575915	-2.6867834333848	4.09596321579954
52.2613065326633	31.4400602954579	1.24499694577367	29.9466763212389	31.0532431509743	31.4741725410935	29.5981575348256	30.3149158402107	32.4431091167726	33.5252972208243	32.9392448920959	31.7277492253664	32.9903136875838	31.5267350343985	30.6954913769347	30.4856778986336	46.2081716999184	1.07403292854704	47.741501852581	46.8088260866409	46.1847610819301	47.3247305428372	47.3413983598315	45.2998627779573	44.6835250981677	44.9388902053209	46.348404502429	44.3790011399871	46.4690410542902	46.8261469242506	46.3601424727154	-1.08880778183933	0.443829286285721	-0.958887877874862	-1.54017095644159	-1.88003012762104	-0.706596721369781	-0.932310411413804	-1.54564609799495	-0.538173345050062	-1.28179303358395	-0.709979927835576	-1.08138149046192	-0.509443736586224	-1.60616006155614	-0.863927376121379	-2.75909423456404	3.3632569501665	-2.69784647729044	4.44798241372875
52.7638190954774	31.3410751269101	1.2450772811527	29.8359591680854	30.913183776332	31.4004579766675	29.5067354191783	30.2051396812477	32.3211167734336	33.4307147926848	32.8472999001723	31.6519244975819	32.8983160923736	31.3860655153699	30.6254681661786	30.4115948905255	46.2375197740082	1.07433466260792	47.767467020311	46.8621716853538	46.1991785662681	47.3507444896001	47.3696919066164	45.3368115190783	44.7011713156688	44.9750660055991	46.3720260803399	44.4099215892509	46.5174087361706	46.8505749578498	46.3755231900003	-1.14118268364465	0.445666930171244	-1.02625964158738	-1.59161199160559	-1.94405113659322	-0.755787915972481	-0.994401277704558	-1.60275738059192	-0.586363023355214	-1.32442142658441	-0.761147089823029	-1.12090490476224	-0.552509251510612	-1.65087813195798	-0.924281715331791	-2.2266853942836	3.34691658834272	-2.79656086331811	4.77262414646475
53.2663316582915	31.2444501840789	1.24419234771203	29.7222189235338	30.7763168724222	31.3178750377212	29.4244959725561	30.0960011184616	32.2085964570649	33.3382166025683	32.7546512960204	31.5628680515918	32.8080289784382	31.2545190653907	30.5638275828388	30.3502364344181	46.2724202377655	1.07301772558552	47.7898600888933	46.918285374714	46.2020823259529	47.3873391743843	47.4032520297546	45.3893176044438	44.7329562495902	45.0163621199736	46.3860801444095	44.444436018879	46.5813452268822	46.8845988699879	46.4055478630859	-1.19594360720862	0.44791524715872	-1.09683659329572	-1.64607266379562	-2.01072836088163	-0.808253273978254	-1.05913470099423	-1.66284369817294	-0.6363666638115	-1.36876636359993	-0.813263433659723	-1.16210335556619	-0.59766462170226	-1.69804666567917	-0.98718649857486	-1.72087154194033	3.34660312287454	-2.80532880076135	5.02384194350968
53.7688442211055	31.14746496882	1.24342698285827	29.6148681267148	30.6442301012656	31.2450371819522	29.3325010101453	29.9891869157455	32.0877925913708	33.238698729609	32.6634420656813	31.4790029981302	32.7214426554272	31.1147148842219	30.5019381245123	30.2841892098841	46.3096881555654	1.07095883103901	47.8249071561333	46.981049116606	46.2211983220203	47.4048436124499	47.4457881801278	45.4324115139041	44.7674946937917	45.066316610509	46.418753630457	44.4861269012676	46.6354047192966	46.9165387315324	46.4251128342545	-1.25347524714051	0.450759278054439	-1.17159541633262	-1.70421308532542	-2.0815170339698	-0.863645148572593	-1.12727333798376	-1.72544714053225	-0.688486733027684	-1.41536810325079	-0.866978601975893	-1.20546235331424	-0.644988298178967	-1.74771623456154	-1.05248672580113	-1.20131892740554	3.35674648986607	-2.66864445777541	5.17441802693359
54.2713567839196	31.0417430658758	1.23983597320506	29.4950170629248	30.5022254376731	31.1611450315853	29.2472047264537	29.8701230319715	31.9635305960771	33.1245803075429	32.5576754119129	31.3787861725342	32.6223399364564	30.9714945047476	30.4320835248714	30.2164541116352	46.336169006726	1.06946447111731	47.8410766061738	47.0258071487913	46.2259980118418	47.4302588853214	47.4724697491492	45.4705392947585	44.7928905945635	45.1013054274933	46.4398438586325	44.5118595178168	46.6842142180385	46.9342877777268	46.4396459971311	-1.31331270053489	0.454009585770537	-1.24989750455134	-1.76511033731504	-2.15546718644421	-0.922296054720658	-1.1982430998719	-1.79044969337373	-0.742348826404921	-1.46344671470294	-0.921940120361721	-1.25029608067252	-0.694404479814266	-1.799298769973	-1.11986623874727	-0.620780454321683	3.35531493499652	-2.3777081862795	5.30657409797122
54.7738693467337	30.9429967749835	1.23681282606641	29.3838664259352	30.3718259219382	31.0782741897285	29.1634917412136	29.7600662944141	31.8483581558074	33.016667344728	32.4604962396184	31.2745271954426	32.5336233238166	30.8369163238998	30.3727063172036	30.1581386010403	46.3750281768785	1.06666630998078	47.871715370628	47.0851525751443	46.2333681790991	47.4571025175324	47.5159587377845	45.5220256793913	44.8366085842913	45.1524240784054	46.466261653558	44.552553518309	46.7467454753751	46.9671220038894	46.4683279260123	-1.37624702063718	0.457848003363549	-1.33248305846982	-1.8299765746802	-2.23294853961938	-0.984677382387989	-1.27298484582541	-1.85898208848246	-0.798612887366953	-1.51404728380323	-0.978227121338526	-1.29747803134697	-0.746572555038024	-1.85410030665683	-1.19012059326751	-0.00292984713077667	3.35227903941	-1.96778463399773	5.51817077063968
55.2763819095477	30.8370465075435	1.23324129587306	29.2676586617152	30.2365607051399	30.9998895794119	29.0708777652497	29.6430034552565	31.7221380039114	32.8943859817724	32.3544456370909	31.1697423842816	32.4377044693474	30.6915127963144	30.3045727245543	30.0891124340198	46.4054945194795	1.06346118704795	47.8953730167487	47.134284035238	46.2493219744803	47.467798957737	47.5510491066887	45.5573794365546	44.8708152292282	45.195850453115	46.504109576187	44.5848007328062	46.7928236037441	46.9860819750981	46.4817406556077	-1.44211518324627	0.462304863024346	-1.41959438885349	-1.8984245985145	-2.31492163051077	-1.05033603229442	-1.35157802111445	-1.93008666911279	-0.857186098936031	-1.56681995231265	-1.03653673763378	-1.34672695451895	-0.801285400269392	-1.91138943434221	-1.26261146378801	0.630125820313711	3.38258871672715	-1.52164847658962	5.81972703974543
55.7788944723618	30.7289215292214	1.22775894099737	29.1480022923231	30.1007545863245	30.9093011541964	28.9880359580001	29.5232178161577	31.6000433526801	32.7676446163852	32.2439182052129	31.0479942973064	32.3386988070771	30.5501224230726	30.235726449982	30.0225199211606	46.433738795052	1.06085439750776	47.912330092017	47.1772756829847	46.2483030428525	47.4932468624617	47.5817812924877	45.5965810338077	44.9063670613555	45.2354222125405	46.5274476005108	44.6126937646517	46.8430290995248	47.0031548454486	46.5009717450323	-1.51082530537953	0.467215971815965	-1.51074803700949	-1.97023199342652	-2.40002465541001	-1.1200583704815	-1.43380617826682	-2.00431379713867	-0.918028998783158	-1.62163410221091	-1.09634677367903	-1.39789703327073	-0.858733777608967	-1.97137948556544	-1.33752576708261	1.30957825440427	3.45439384697629	-1.0098434346333	6.19368555807852
56.2814070351759	30.6265529964624	1.22371147894478	29.037015612842	29.9752580102087	30.827712479586	28.8994262185747	29.4116101506502	31.4830536764303	32.644555453781	32.1408971266364	30.9313317543009	32.2485117396504	30.4135501488422	30.1733446484174	29.9589219340907	46.4721674571563	1.05677203572943	47.9434114216943	47.2323634512134	46.2616806321855	47.5088818728533	47.6263267163989	45.6420598331937	44.9547238474868	45.288495075413	46.5673454036549	44.6534813492437	46.900013210645	47.0306062145508	46.5287879144985	-1.5832934958689	0.472849918333551	-1.60723488812951	-2.04664946751679	-2.48975063075816	-1.19388031471011	-1.52087881728745	-2.08240969959419	-0.981915414890036	-1.67952460868279	-1.15852132481123	-1.45190811265879	-0.919523701555543	-2.0350801465842	-1.41553831911685	2.07449820662448	3.52204610784874	-0.380910936923336	6.68555003984731
56.78391959799	30.5138081652551	1.21830841702686	28.9150742995645	29.8405345025783	30.7412640666814	28.8074444279788	29.2890680520659	31.3557538192757	32.5057123453122	32.0243133755351	30.8060496836179	32.1458478089367	30.2670221295575	30.0987649663373	29.8826566708745	46.4957697044114	1.05279877420894	47.9552541311293	47.2675708652479	46.2694011139799	47.5175670045343	47.6524291679788	45.6699860227756	44.9876596487791	45.3243904184591	46.603481057796	44.6771520059993	46.9393489916265	47.0392856235174	46.5414801055252	-1.6588151100621	0.479045891396042	-1.70815385799193	-2.12646329612735	-2.58378911245246	-1.27151429500124	-1.61204571758524	-2.16324224729012	-1.04836138334542	-1.73949766520971	-1.22325119178283	-1.5079139345075	-0.983219685776223	-2.10133746782043	-1.49580657591683	2.95006223652671	3.54098770676371	0.305663438757704	7.27804440079718
57.286432160804	30.4068536419186	1.21231307999564	28.8020907226966	29.715875508164	30.6494321505155	28.7241585450741	29.1747111053176	31.2383034455824	32.3723822238315	31.9149807334774	30.6725477417805	32.0513088688647	30.1300695721088	30.0307922164938	29.8124445110343	46.528124492849	1.04944277923854	47.9796778194679	47.3121881204553	46.2694830424683	47.5401032630323	47.6895651309275	45.7090042307434	45.0325286793395	45.3710258967588	46.6332074654039	44.7115288719556	46.9905028952044	47.0583446899012	46.5684583013793	-1.73806047277672	0.485811267015504	-1.81429306436634	-2.21069821207337	-2.68147080620905	-1.35396933798169	-1.70804885995385	-2.24807169288197	-1.11789241714296	-1.80244969886299	-1.29031732920656	-1.56669689698113	-1.05040412991254	-2.17128773806759	-1.57918596245726	3.91340027937774	3.54235261514532	0.972643977656458	7.89072993966561
57.7889447236181	30.2993371794849	1.20778493862599	28.6872114652974	29.5926596927992	30.5671719828994	28.630740155334	29.0602494455564	31.1201795926026	32.235772640048	31.8038454653134	30.5461410929768	31.9557507613253	29.9924217313417	29.9611645279433	29.7380747798664	46.5601782386785	1.0440854477462	47.9997091127412	47.3537802976664	46.2850499958158	47.5453155455858	47.725162626305	45.7446667238901	45.0778241292085	45.4164494427888	46.6796179344145	44.7449743525614	47.0387412224042	47.0758458509062	46.595179868532	-1.8214201014115	0.49337098412716	-1.92606418238769	-2.29958256917987	-2.78462657262748	-1.44068236265901	-1.80942337387725	-2.33693632871158	-1.19092484708814	-1.86852424879849	-1.36087976635338	-1.62844402486287	-1.12140272331887	-2.2450616868121	-1.66590863167274	4.92885658837336	3.56707360893754	1.69154337642041	8.45024344623337
58.2914572864322	30.1849070544445	1.20121522198425	28.5687620933671	29.4653829901685	30.4736976657504	28.5410600251013	28.9403913422922	30.9958965774896	32.0891194893512	31.6848880777323	30.4064575247647	31.8527806820325	29.8489925281712	29.8826496087853	29.6537131027724	46.5808780096988	1.04016575761926	48.0103459554391	47.3812357112025	46.2845646805573	47.5553430409684	47.748132040324	45.7671589962898	45.1114184482591	45.4498833056938	46.7106130226166	44.7672465454594	47.073925981565	47.0796496413979	46.611896756311	-1.90819153082637	0.501458899377305	-2.0426214421261	-2.39217065963695	-2.89170820094294	-1.53189679424189	-1.91532975530988	-2.42899520912591	-1.26691051891699	-1.93699662072584	-1.43443570704142	-1.69254269342435	-1.19576417019762	-2.32181754833713	-1.75530058071577	5.99394123394666	3.62367831973131	2.76532798019387	8.88942675631804
58.7939698492462	30.079799045525	1.19558109162628	28.4610545943592	29.351448139213	30.3848437879316	28.4551351895059	28.8324662335916	30.8836865690514	31.952438516501	31.5770804787851	30.2700822670101	31.7613150187619	29.7173002384453	29.8136209897233	29.5769155689453	46.6151937195606	1.03571555094081	48.0365473007785	47.4233054841977	46.2910986014399	47.5713306035194	47.7874356706052	45.8037992832706	45.1611221523223	45.4987907381783	46.7489612438504	44.8055683320062	47.12418252978	47.0990157668057	46.6463606475341	-1.99966383403013	0.510313555295158	-2.16567926908687	-2.49023939799919	-3.00359044631583	-1.62844602338066	-2.02732431051675	-2.52595855071959	-1.3468949889725	-2.00930663380682	-1.51149499700286	-1.76030272318097	-1.27444250814027	-2.40322340220474	-1.84872659106464	7.12207308477678	3.7107557085499	4.52535913865946	9.28097805298316
59.2964824120603	29.9677573478609	1.1902734636389	28.3440872747683	29.2308757612679	30.2987661365644	28.3594763943239	28.7170014452852	30.7654883828581	31.8058869669119	31.4589135791278	30.1351771032544	31.6595476963881	29.5798965116391	29.735393091553	29.4903351782502	46.6381007365514	1.02981593253656	48.043979641201	47.4475867641688	46.3027660353961	47.5698938530766	47.8105509260959	45.8281847395646	45.1989193314285	45.5320611826047	46.7927500197799	44.8295590960631	47.1624215645574	47.1048363567626	46.6718000644687	-2.09532688279992	0.519939724751916	-2.29407561741329	-2.59263202681379	-3.1211568983744	-1.72939045025005	-2.14466279707623	-2.62701047969505	-1.43061945583571	-2.08448718231895	-1.59284190174023	-1.83094915308038	-1.35728892091804	-2.48835540623095	-1.9457791866519	8.3276981848882	3.78544877874693	6.82833456069791	9.95939566748079
59.7989949748744	29.856658203981	1.18306643120033	28.235912357867	29.1166437228486	30.2029852814371	28.2728375751794	28.606985986347	30.6474571366631	31.6590761439666	31.3444475259078	29.9900091770347	31.5612809806693	29.4428286660242	29.6562377653042	29.3998543325043	46.6605912034515	1.02625962478208	48.0621297785511	47.4737218402295	46.2994475093486	47.5822727700158	47.8373140732377	45.8479595495757	45.2359291635982	45.5683298439032	46.8211737010807	44.8578378839254	47.1964398721333	47.1092119469729	46.6959177122971	-2.19524077690517	0.530173610751234	-2.42864650472511	-2.69985247883398	-3.24268106623179	-1.83575015449823	-2.26756607761729	-2.73206605260858	-1.51803759953267	-2.16300350987546	-1.67771891550409	-1.90491493186082	-1.44413597135642	-2.57738927323846	-2.04636756388435	9.61134324512759	3.78484908467045	9.14873479249584	11.2705959094511
60.3015075376884	29.7518787378441	1.177754075754	28.1286723771283	29.0094882153604	30.11808711443	28.1834258464039	28.5033578242277	30.5398168673469	31.5194617900221	31.234622431129	29.855337954322	31.4674019055077	29.3157168823796	29.5833546585417	29.3156797251741	46.6916667639174	1.02037268771438	48.078937592384	47.5045229384293	46.312559757814	47.5894449378979	47.8705968528328	45.8795403369109	45.2839057802643	45.6102755896336	46.8658094704593	44.8931582443049	47.2432348347145	47.1243642880242	46.7353173072562	-2.3005863539668	0.541337827507656	-2.57012622688004	-2.81304915057719	-3.37041333612689	-1.94770650153862	-2.39728771305653	-2.8428010250332	-1.61027845790552	-2.24571780160326	-1.76742230580044	-1.9830503534443	-1.53609406733923	-2.67170048193773	-2.15197518032545	11.0002741259503	3.74781939834786	11.305007135449	13.1638292562038
60.8040201005025	29.6387526717288	1.17094172925109	28.0174641137724	28.8956292497735	30.0271860650579	28.0891600650838	28.3927997045917	30.4233624483649	31.3682436881577	31.1145708949597	29.7144676956862	31.3625937243681	29.1800505671965	29.4987523165675	29.2195041988949	46.7077743475734	1.01523927317823	48.0841876217591	47.5161091991474	46.3166102957779	47.5866037372143	47.8864029751342	45.8937176809451	45.3145799782259	45.6347991392234	46.9007994497453	44.913059857808	47.2727767565521	47.1211755917711	46.7602442351511	-2.41028223574718	0.553207806018491	-2.71722851804658	-2.93060615683635	-3.50344580094153	-2.06450374903087	-2.5323575203043	-2.95771833788324	-1.70650398992539	-2.33136040415982	-1.86180193198815	-2.06429172579944	-1.63249014697886	-2.76975211973965	-2.26160866307921	12.4764645585372	3.74081442688807	13.3621850731973	15.1098957432973
61.3065326633166	29.5333315200505	1.16360689734646	27.9183610781276	28.7950298509625	29.9349923812199	28.0050996698897	28.2951497853562	30.3135417024434	31.2255973928462	31.0059690682812	29.5727427900766	31.2685155710372	29.0506550462455	29.4211440060402	29.1265114181298	46.7335997476291	1.01133530199854	48.1063133853421	47.5416903185479	46.3175511926115	47.5997335927377	47.9180945931075	45.9129797295852	45.3558035459052	45.6736184981638	46.9317482732072	44.9488367392086	47.3081667292319	47.1289316755358	46.7933284459941	-2.52545832550902	0.565896841173571	-2.87222154876318	-3.05457297129389	-3.64140274486315	-2.18774512164512	-2.67450459284667	-3.07781868214353	-1.80756463978303	-2.42157364939809	-1.96064381478887	-2.15014280529347	-1.7337431996717	-2.87299576564505	-2.37602869548149	13.9929678588667	3.76832457125701	15.3281636915911	16.6753432479405
61.8090452261307	29.4276703594779	1.15756498638713	27.8114524248294	28.6916237114941	29.8520166924415	27.9133314748398	28.1948195752353	30.2093169449284	31.0827538024706	30.8914874361313	29.4404317713388	31.1675464646627	28.9262942939748	29.3425808038582	29.0360592770076	46.7572276537743	1.00473047816994	48.1108025223768	47.5555971989713	46.3324307960992	47.59842686223	47.9398309614158	45.9371021586507	45.3961363507533	45.7020418986662	46.9759933638416	44.9763582647101	47.3492797226115	47.135657981563	46.8343014171758	-2.64639557259554	0.579545110138212	-3.03371937206688	-3.18433873802975	-3.78657312115791	-2.31669116171657	-2.82342922146705	-3.20415908037457	-1.91401297910362	-2.51580151686813	-2.0654368101326	-2.24022762086569	-1.84076416610335	-2.98168896699587	-2.4962996888601	15.5386071692986	3.85543147273158	17.1341522235811	17.888524848606
62.3115577889447	29.3180661136493	1.14897239298699	27.7125900308512	28.5896166317756	29.7588268531734	27.823972232667	28.0961433919963	30.0969186622705	30.9330435423965	30.7757696474358	29.2986902847404	31.0640451979837	28.7938347705051	29.2563081980415	28.9351000336041	46.771865393306	1.00097602317886	48.1239865067134	47.5635973903585	46.3307085690209	47.598677158984	47.9572261537243	45.9442635573248	45.4236144247744	45.7253310570584	47.0023335890689	45.0009036361105	47.3735273563948	47.1293455768638	46.8607351365816	-2.77234573478327	0.593944792984667	-3.20255708011528	-3.31953065851259	-3.93668989989467	-2.4514414108063	-2.97852749251177	-3.33507200154407	-2.02500466499183	-2.61378990285648	-2.17513824102429	-2.33435749669029	-1.95258500257372	-3.09465678440914	-2.62114391625211	17.1180762494999	4.02399406500907	18.8653818059319	18.940104428694
62.8140703517588	29.2176616687865	1.14153117239598	27.6170591193735	28.4986724008383	29.6736675638574	27.7417050447423	28.0087868541545	29.9956955432771	30.7954779188993	30.6693053584262	29.1658433574227	30.9685651511453	28.6718477417621	29.1804445379004	28.8425311024255	46.798561245917	0.995778417810953	48.1389885161057	47.583279037554	46.3401727793465	47.6092933118017	47.9879025127311	45.9640189218666	45.4664391962523	45.760367401911	47.038732841829	45.0391191323079	47.4112365541628	47.1392748112239	46.9024711798292	-2.9050093703362	0.609371616717757	-3.37997804920076	-3.46238225422484	-4.0935626225351	-2.59356154865362	-3.141978531509	-3.47263563676137	-2.14216005804781	-2.7172172374342	-2.29073136318412	-2.43413936003871	-2.07041453769064	-3.21415862717476	-2.7522019879157	18.7645063922972	4.25045489358539	20.8064817401916	20.0956000395203
63.3165829145729	29.1121764486114	1.1333736852352	27.5170425549593	28.400140977775	29.589739701479	27.6508656478918	27.9146229362429	29.8940275539579	30.6508575696003	30.5520264093382	29.0350004609984	30.8606134539989	28.5491258943447	29.0968935024627	28.7473371688988	46.8146630651235	0.989992233139157	48.1405616730615	47.5831433827855	46.3511968752292	47.6024715465184	47.9999398580615	45.9795932810464	45.4965254062076	45.7767146528709	47.075474582762	45.0611792980021	47.4450919316785	47.1363367654168	46.9423905929655	-3.04362050567218	0.625700835073403	-3.56413926765851	-3.6108920056759	-4.25781224403356	-2.74162095639528	-3.31191750099046	-3.61680129743561	-2.26499664534757	-2.82445758122202	-2.41293804280952	-2.53822967844335	-2.194590194299	-3.33903026954509	-2.88964088988247	20.5429995612521	4.50294194884707	23.2431699593754	21.5971953216413
63.8190954773869	29.0095397950481	1.1234730008525	27.4300682364143	28.3122100171357	29.4991608179137	27.5690199006078	27.8316904495516	29.7882376051264	30.5083393406861	30.4437260511315	28.8989338983572	30.7601102172892	28.4224672206217	29.0139415798298	28.6461120009599	46.8320092572762	0.986653362869821	48.1598963660154	47.5936229697364	46.3503899072477	47.6076482152021	48.0237266829512	45.9841869447678	45.5253017832848	45.8034750022346	47.098603617091	45.0956451808267	47.4677543964325	47.1326991911238	46.9731700876768	-3.18855065696284	0.642980965015883	-3.75797580416405	-3.7669482518385	-4.42751908059162	-2.89698922862063	-3.48984943747307	-3.7664585550611	-2.39347251009128	-2.93697332690461	-2.54068715880145	-2.64798630070927	-2.32435083022012	-3.46947359575281	-3.03247446028842	22.4816398221739	4.79688207913739	26.259476027767	23.5786179047261
64.321608040201	28.912596362547	1.11499678391489	27.3369386458941	28.2261376137951	29.4205143066664	27.488709623849	27.7516097464864	29.6949620487888	30.3750272686395	30.3349369764704	28.7758102885726	30.657478817769	28.3078715427263	28.9386740424151	28.5550817910377	46.8556054978896	0.980255081501295	48.1631301362735	47.6013291906803	46.3672611974509	47.6124166539542	48.045668722157	46.0041720379486	45.5646660984871	45.827811055622	47.1380940162146	45.1299599233446	47.5062894913131	47.1405210329046	47.0215519162147	-3.34110210375033	0.661338235067818	-3.95993741576856	-3.93107992838048	-4.60598274624029	-3.06037989653197	-3.67646138295032	-3.92434027463513	-2.52927191539729	-3.05503914220104	-2.6760112533914	-2.76381951272773	-2.46156997961354	-3.60745815407321	-3.18297574684335	24.6002988349078	5.14266389626546	29.7560988167678	26.0398755071247
64.8241206030151	28.8107156989222	1.10401346221359	27.2511611676997	28.1368006456322	29.335023907122	27.4037188636823	27.6695475959363	29.5962182186657	30.2328639177137	30.2203251018104	28.6472875396017	30.54724791529	28.1883827441282	28.8536491553591	28.4570773133465	46.8678379838605	0.976080952204013	48.1727354948086	47.5967376250949	46.3725240913951	47.6043174307183	48.0557981166882	46.0120678513395	45.5863052286794	45.8403547693536	47.164062322461	45.1547839414209	47.5321378304049	47.1307043327337	47.0593647550885	-3.50015887783592	0.680641828969386	-4.17074513188196	-4.10182315529138	-4.79143707178464	-3.2304181320284	-3.87004783881902	-4.08913196463102	-2.67105062799076	-3.17750223424637	-2.81823120961136	-2.88473334036575	-2.60576636321307	-3.75096644692034	-3.34021189508295	26.8933350834884	5.50972836549772	33.4708820969592	28.8814221869953
65.3266331658292	28.7163769046521	1.09315003451328	27.1713104054221	28.0604383085306	29.2519289931011	27.3310942142634	27.6016406418737	29.4994488250999	30.1012303090569	30.1173770387999	28.5228181807821	30.4472184550485	28.0716436153149	28.7771666865279	28.3595840866561	46.8883269125797	0.971468574128435	48.1871721126751	47.6083303554491	46.3796536821319	47.6127156383543	48.0826923735476	46.0184488670187	45.6183635068202	45.8685587561044	47.1899892632418	45.1970296067324	47.5558218790617	47.1325262905841	47.0969475318153	-3.66721748693092	0.701096142516103	-4.3923744948522	-4.28241410110395	-4.98424852506658	-3.40956617049354	-4.07366117688681	-4.26099891631311	-2.82013456977985	-3.30680406270701	-2.96746206358945	-3.01301482240809	-2.75694568839557	-3.90200599494212	-3.50419674356364	29.3219687998849	5.86426845506899	37.1516523808612	31.9650154231247
65.8291457286432	28.6229540398433	1.08198389365122	27.0870444713069	27.9777921561302	29.1769178605277	27.2550496187876	27.5292137687231	29.4129859429652	29.9717740599171	30.0053269154328	28.4077333341999	30.3364150110719	27.9657572934221	28.7014974097921	28.270894675687	46.9066098744618	0.965197607868608	48.1864608496277	47.6036841798272	46.3985332473765	47.6096795779492	48.0934151342698	46.0373734415769	45.6493298128506	45.8811828463921	47.2260325919512	45.2258799690003	47.5917435897416	47.1339757185347	47.1486374089061	-3.84253414082322	0.722575357606134	-4.62227050727652	-4.47102146802666	-5.18712489501282	-3.59712408180719	-4.28552518144301	-4.44254901274038	-2.9772890621036	-3.44143085383904	-3.12568332217094	-3.14741807385659	-2.91717046269739	-4.06110112470135	-3.67723578502642	31.848316415477	6.17766688069249	40.5843459174102	35.1840740291668
66.3316582914573	28.5288567478872	1.06834921185038	27.0168995883055	27.9014579979056	29.0930139451003	27.181557907715	27.4647738615587	29.3187363005288	29.8380808162837	29.8978974235314	28.2858498181575	30.228864254428	27.8539970703832	28.6200554915671	28.1739532470683	46.9192090676988	0.961677065606639	48.2037588753824	47.6037299197677	46.4014300386258	47.6038423430981	48.108760520139	46.0401905623054	45.667297115261	45.8982771077556	47.2438032347841	45.260743345091	47.6099556942604	47.1230972224707	47.1848319011431	-4.02563390080969	0.745206159672455	-4.86411401282583	-4.66871284663401	-5.39700828661563	-3.79279577838785	-4.50631552778014	-4.6315121764718	-3.1412221702627	-3.58225009238983	-3.29121409897038	-3.28869805654493	-3.08518713417842	-4.22671252395057	-3.85749800551384	34.4366938899548	6.46387101444086	43.7592404677393	38.4545137701588
66.8341708542714	28.4428456465927	1.05568958501626	26.9428478155701	27.8317621553238	29.0197199288456	27.1196083126951	27.4088835649498	29.2325544146119	29.7184417521499	29.7952479082362	28.1763029844084	30.124861913066	27.7518455728531	28.5504875109933	28.084429572002	46.9402309394516	0.955216537210084	48.2066552914104	47.6102038979764	46.4189445229353	47.6110319333181	48.1303966299579	46.0512026991343	45.7006331987169	45.9216466500177	47.2745079831174	45.3033493672192	47.6352834333961	47.1291567050783	47.2299899005932	-4.21835727454563	0.768992469211023	-5.11627256434597	-4.87764537652494	-5.61711522765863	-3.99929359011798	-4.7382267264899	-4.82974567293337	-3.31442412633891	-3.73080738249457	-3.4660109399865	-3.43841524683002	-3.26217973380773	-4.40205721638111	-4.04645076518353	37.0793374110664	6.74672522380398	46.890392649856	41.7238199721328
67.3366834170854	28.3554069804923	1.04053718255546	26.8756989709433	27.7557538229097	28.9460968697959	27.0525262330044	27.3489625408891	29.1518879450275	29.5944499903219	29.6836099634863	28.0683896588902	30.0106276947339	27.6570290170357	28.4751225313024	28.0001355080593	46.9539773451628	0.950240429459527	48.213202183666	47.6002624636005	46.4341654681003	47.600619431345	48.1348813971214	46.0673178558231	45.7211028722834	45.9291721609315	47.300991649327	45.3315507273345	47.6644004770615	47.1230950870213	47.2809437135014	-4.42009868703085	0.793855716845075	-5.37914013472612	-5.09520958684351	-5.84747210956238	-4.2146142328613	-4.97840599159241	-5.03879945827362	-3.49610851137626	-3.88512268595632	-3.65059040680332	-3.59476833905995	-3.44969871136849	-4.58574336279246	-4.24560940018487	39.7690842623445	7.0472335708264	50.1147711108887	44.8925940508976
67.8391959798995	28.272248794984	1.02463604292059	26.8172429587149	27.6926034070631	28.8692142484896	26.9956100316682	27.3039497738209	29.0647906410707	29.4747655283305	29.5835747904833	27.9597161214723	29.9071995676606	27.55866320505	28.4019198115833	27.9099842493842	46.9688351697646	0.945427662487524	48.2272463825748	47.6070500058754	46.4409780650782	47.5983696416849	48.155532383849	46.0686309452181	45.7402638912474	45.9528637486406	47.3169808179114	45.3766459092148	47.6763574229795	47.1171340198724	47.316803972793	-4.63150747200727	0.820022640598635	-5.65567218353177	-5.32514634836064	-6.08621804693298	-4.44032837398865	-5.2303666859424	-5.25621327638607	-3.68628456834631	-4.0480776814424	-3.8437305381632	-3.76042818782162	-3.64613298088782	-4.77812081728426	-4.45287744700639	42.5099830735542	7.3806653773975	53.4908799279121	47.9633651617029
68.3417085427136	28.194917864671	1.00846297731526	26.7548582355918	27.6267519118106	28.8048303293079	26.9460821393025	27.2587729413341	28.9900925753457	29.3662981542164	29.4782961364674	27.8654347783866	29.7976828218603	27.4747511467363	28.3377659519311	27.8323151184316	46.9873628332954	0.938282276991613	48.2245632612398	47.6042022255108	46.4649727684881	47.5992511962953	48.1655187817701	46.0847765236129	45.7699887356339	45.9673955824535	47.3486905035066	45.4135190474793	47.7016800420198	47.1234307381574	47.3677274266723	-4.85389987045911	0.847218009632686	-5.94239099083697	-5.56655157910538	-6.33788355402731	-4.67815849645707	-5.49318711149473	-5.48542346046713	-3.88751886812702	-4.21891017932984	-4.04855264902637	-3.93485301379114	-3.85395099473955	-4.98211727473792	-4.67120014382798	45.3136194575311	7.71769359720949	56.9437560945296	51.1314429232726
68.8442211055276	28.1173255019148	0.989307522391915	26.7076765398025	27.5627070931573	28.7336566347768	26.8939675937376	27.2177839859962	28.9155352818035	29.2515561661977	29.3728835702813	27.7670382952993	29.6874937880475	27.3938620686382	28.2655017140276	27.7555687931276	46.9988414824763	0.934058394289948	48.2394549127177	47.5985020889857	46.4746140445846	47.5839711240025	48.1713958520336	46.096577277568	45.7818262398	45.9792522963773	47.3639756744564	45.4481052221424	47.7203493501585	47.1129587266124	47.4139564627526	-5.08659104506807	0.875696692562235	-6.24376200541087	-5.81891854469884	-6.59944031081207	-4.92574651441889	-5.76599651076268	-5.72616389093707	-4.09779279398174	-4.39737283385148	-4.26351255594002	-4.1177530607604	-4.07350972091059	-5.19512550151519	-4.90058934188512	48.180711885271	8.048556985666	60.3823463330659	54.4800601842644
69.3467336683417	28.0469119113628	0.970806587548919	26.6593291753545	27.5096310163728	28.6688035770696	26.8569974252136	27.1901505882527	28.8393399139372	29.1490757274423	29.2769037749347	27.6773857256068	29.5864666624869	27.3145971653166	28.2028678014635	27.6783062942648	47.0147728761368	0.926867820127648	48.2417392872383	47.6063416098451	46.4898643952374	47.583523762437	48.1897116869134	46.0997437141521	45.8040214359886	46.0044554756279	47.3832383178626	45.4961636619344	47.7277076300828	47.1149568735362	47.4505795389231	-5.33105306859487	0.905353470205797	-6.55819799462647	-6.08625817329335	-6.87247658135139	-5.18655809607122	-6.05278651264521	-5.97687896507093	-4.31920694917703	-4.58647346595506	-4.48947542715544	-4.3120885958942	-4.30363193891445	-5.41998744985485	-5.13966974172373	51.1020262679687	8.37509168297212	63.7246656716344	58.0033787935323
69.8492462311558	27.9801168872784	0.949821095437422	26.6178844821181	27.4498747226264	28.6112222766186	26.8222563885518	27.1584604457394	28.7769126458054	29.0509334241263	29.1715893101173	27.597220818149	29.4758441139903	27.2515687892276	28.1423187253796	27.6154333921686	47.0291514687643	0.920528849614358	48.2445647750219	47.5963808283213	46.5127037412677	47.5742504799116	48.1885236397882	46.1190118404187	45.8248809039599	46.0127903332297	47.4085675138998	45.5275158842477	47.7493573624106	47.1174108752549	47.5030109162034	-5.58778440280402	0.936053536476462	-6.885479136651	-6.36513029837835	-7.15986985617929	-5.46026257635201	-6.34987261805102	-6.24186562854449	-4.55291650857769	-4.78368922460889	-4.72884531887514	-4.51558742973697	-4.54770935448857	-5.65767636979696	-5.39229291621193	54.0758085007255	8.67713506843442	66.9526236513572	61.6868063487207
70.3517587939699	27.9162155853378	0.927479668209092	26.5883996092511	27.4013535303448	28.5473606498891	26.7909288289505	27.1401853673192	28.71069344462	28.9507262354506	29.076213533303	27.51369413818	29.3753252539556	27.1883779865679	28.077251490758	27.5502925408014	47.0396892702627	0.915069519402436	48.2570540698919	47.5991065099992	46.5197424603042	47.5569994003089	48.1986250594404	46.1257095641002	45.8324174269928	46.0337738851605	47.4161106544057	45.5710649473898	47.7554618886524	47.1083137648758	47.5415808818933	-5.85668493756467	0.968133567309042	-7.22983953936326	-6.65887071206062	-7.45762953947751	-5.74565150219845	-6.66038519038467	-6.51880090415569	-4.7970280111902	-4.9916695792205	-4.97904547390675	-4.73073080503662	-4.80451829491255	-5.90607445676882	-5.65666017966506	57.0962895743632	8.94421050561311	70.1594725460959	65.5070365081466
70.8542713567839	27.8599927689654	0.905207463282274	26.5564643211738	27.3556067928536	28.4968861503186	26.7754485843577	27.1271076625022	28.6495029236108	28.8662491017886	28.9814591259566	27.4456729961698	29.2756465108726	27.1334216147634	28.0249623791659	27.491477833016	47.0538477970645	0.906308431847539	48.2513023582704	47.5998472336759	46.5425599403441	47.5536651922933	48.2051204458828	46.1326657673119	45.8549696433143	46.0534647164297	47.4381682015171	45.6129787911064	47.7593202797254	47.1167975325768	47.5791612593908	-6.13936522353029	1.0011202172516	-7.58665526143958	-6.96841382980427	-7.77085973240623	-6.04706064914896	-6.98519654007988	-6.80813548685196	-5.05534594202718	-5.2111018191508	-5.24349643300881	-4.95840598790436	-5.07424842478707	-6.16971532999165	-5.93311246929307	60.1451688286897	9.17763276858843	73.4234258475443	69.4051529005466
71.356783919598	27.8070375648737	0.87960285299632	26.5413676082598	27.3083255642056	28.4457063312283	26.7588301849334	27.1145587134508	28.6002347967359	28.7798751155461	28.883109526175	27.3795534847793	29.1728005044949	27.0932431483222	27.9682069541862	27.4456764110402	47.0637640449428	0.900798298152594	48.2619133427724	47.5897211339362	46.5579189237297	47.5327758978601	48.1989101103427	46.1511594644617	45.8640312418736	46.0632739663588	47.4510542328397	45.644357557959	47.7726265075197	47.1137109593934	47.6274792452091	-6.43582208058822	1.0353821838579	-7.96116193897031	-7.29108051777563	-8.0983956526224	-6.36186717641716	-7.32129783886562	-7.11377364022725	-5.32666405211765	-5.44018898229699	-5.52198829727552	-5.1968735069822	-5.36031587102876	-6.44679064781973	-6.22528892524764	63.2225607731611	9.39415377593755	76.8148111590856	73.3434096710547
71.8592964824121	27.7599740228881	0.854634253751633	26.5288045786286	27.2753604362519	28.3957883302077	26.7529305707636	27.1181306468854	28.5460979887742	28.6999282169175	28.797819438395	27.3173501639687	29.0837396290665	27.0520590407026	27.9147402926824	27.3969129643013	47.0726698433995	0.892607748464111	48.2616593377403	47.5962262902054	46.5674839783124	47.5148990584255	48.2079218154564	46.1529083555517	45.8711344600594	46.0899936789248	47.4565583268011	45.6916997362639	47.766061961392	47.111038597902	47.6571223671585	-6.74664862500352	1.07075149624436	-8.35200878970734	-7.63253719237131	-8.43875329599626	-6.69140823814123	-7.67432613667682	-7.43187876130471	-5.61101342023669	-5.6832429422257	-5.81328217681733	-5.45034923817499	-5.66008524278229	-6.73761007418383	-6.52993661642724	66.3211184678772	9.61163472638845	80.3352337609703	77.2824837171136
72.3618090452261	27.7200721195506	0.827764302572551	26.5237808420197	27.2384022814297	28.359424486998	26.7596163102341	27.1194816905126	28.5033808252121	28.6335249745095	28.7061202831757	27.2707510670749	28.9889795429107	27.0251202346054	27.8715489733403	27.3608060421353	47.0823895151077	0.884037031182557	48.2584529024228	47.586389108591	46.591434691921	47.502693678337	48.1987276513476	46.1634719683012	45.8880041272708	46.1018888194666	47.4753144600938	45.7233803446691	47.7662499954049	47.1207569243418	47.6942990242321	-7.07314117114988	1.10700486200545	-8.75796900058633	-7.98935758674967	-8.79778191300439	-7.03905730961644	-8.04059449735686	-7.76559780174636	-5.91221429733917	-5.93784618264291	-6.12180162201635	-5.71668123447691	-5.97581773083315	-7.04635243543368	-6.84976361314617	69.4289575555173	9.82386161729877	83.8876737714597	81.1846673952236
72.8643216080402	27.684782348427	0.79908312997552	26.5343883744651	27.2102263610305	28.3179688283346	26.7655575005925	27.1306901533787	28.4683587416515	28.563827410431	28.6218727870051	27.2219486920843	28.9026096118909	27.0089494522224	27.8219215110115	27.3338511054531	47.0877118582117	0.877734610676835	48.2664487245905	47.5814941544647	46.5979707550647	47.4713502233774	48.1930300801751	46.1767100171638	45.8860021862221	46.1195735565356	47.4749353351601	45.7596104701543	47.766815327077	47.1135792461458	47.7327340806212	-7.41525608489818	1.1446154524966	-9.18488410683763	-8.36324825695674	-9.17057741891988	-7.40090866671751	-8.42164356307714	-8.11697291924531	-6.22712350855327	-6.20552888937964	-6.44445471656694	-5.99723944688132	-6.30969945965613	-7.36922363530387	-7.18682451558101	72.557388802498	10.0088853044774	87.3872893793921	85.0563949099916
73.3668341708543	27.6570956852197	0.771314908444421	26.5445600508954	27.1912359978656	28.2874415582628	26.7880652883963	27.1521339338406	28.4306750279803	28.5089123765935	28.5450925935653	27.1863370740537	28.8246716432763	26.9935722214992	27.7834409893513	27.3061051522757	47.0928464792695	0.867252462162141	48.2547278848159	47.5818019481052	46.6125396311439	47.4516291094234	48.1912175432054	46.1745128239528	45.8934286865012	46.1436138828228	47.4814972877993	45.8010001098245	47.7491563763688	47.1184725751991	47.7534063713405	-7.77399917999832	1.18288973192686	-9.62673691127181	-8.75785606187426	-9.56060610912296	-7.78133259011932	-8.82102435721962	-8.4820098448454	-6.55880093657263	-6.4891060316326	-6.78345828173587	-6.29496933979695	-6.65856396561546	-7.70999310832246	-7.5375318018488	75.7192256125681	10.1783553944971	90.8599459306799	88.9164214453647
73.8693467336684	27.6363658513803	0.74052198392526	26.5731007850071	27.169407255008	28.2643225986225	26.8177795960585	27.1711470504449	28.4085871348299	28.4615401154594	28.4634543241148	27.1605370190027	28.7427361323301	26.9960259987567	27.7491052630661	27.2950127952435	47.0963609288446	0.859662532760803	48.2573740502615	47.5647500180598	46.6290475406575	47.4256839566343	48.1706261989414	46.1863062396167	45.8983880696147	46.1522147265663	47.488787588867	45.8256791834391	47.7439168917389	47.1232059115087	47.7867116990737	-8.15030291817467	1.22234693423099	-10.0894209562174	-9.1681436598403	-9.97033488314211	-8.18083726981262	-9.23338398827122	-8.86631368731378	-6.90880193682527	-6.78516724135949	-7.1412465905479	-6.6065422726667	-7.02682279537093	-8.07005903426083	-7.9068636206422	78.9048696476181	10.3623164548734	94.391544466577	92.7635176793141
74.3718592964824	27.6220031975438	0.71037274073438	26.6079379553366	27.1636360223576	28.2389211638775	26.8509454083869	27.206162984919	28.3892409467058	28.4152654236607	28.3968353839284	27.135362102479	28.6767828818016	27.0040765710808	27.7126050010332	27.2882697225024	47.0962201548613	0.850936235477066	48.2508135714903	47.5629696767884	46.6300478215392	47.3867728735469	48.1645844812226	46.190546934359	45.8889206683623	46.1771881521794	47.4791625191543	45.8652030186006	47.7288408445479	47.115472756321	47.8103386950847	-8.544287326083	1.26271103625646	-10.5720671182058	-9.60058402125304	-10.3946355006937	-8.596360183949	-9.66516651036884	-9.26886016584002	-7.2740218841335	-7.09873155690883	-7.51405604490628	-6.93683057266201	-7.41423859519916	-8.44606023960753	-8.29412284535131	82.0921452382155	10.5698906870904	98.0154788314031	96.6299890336738
74.8743718592965	27.6158540657185	0.679671793868847	26.6506231187976	27.1589906103881	28.2299639901214	26.9026892708852	27.2419322865995	28.3722009700267	28.3875839573986	28.329309105816	27.1287353502852	28.6106916692026	27.016781047789	27.6913241446879	27.2852773323432	47.0951977076309	0.84003527638104	48.2376842351529	47.5490086606519	46.6461807525637	47.3615897053755	48.1454864310071	46.1855371341039	45.8933785735526	46.1922571366553	47.4839236707397	45.8934048064544	47.7025487482885	47.1242428036474	47.8223275410092	-8.95708993463396	1.30365005967281	-11.0718906021503	-10.0530825682358	-10.8409930278402	-9.03426305510317	-10.1139700141888	-9.68728393415136	-7.65995556199167	-7.42853569036614	-7.90743138599146	-7.28479855362272	-7.81860860850909	-8.84430886479164	-8.69704728329914	85.2966191493973	10.7699939960113	101.612236638829	100.534444348238
75.3768844221105	27.6171026839145	0.647202123147838	26.7119886444995	27.1602544154213	28.2210309913394	26.956556461499	27.2822909044491	28.3717051542724	28.3614149762077	28.2664050486414	27.1250050716494	28.5499190053846	27.0474024027269	27.6687550912542	27.2996067235435	47.0913283926908	0.832556789724916	48.2369639683178	47.5303361342432	46.6492422603867	47.3200309358535	48.1212471593594	46.1942775226007	45.8831260322514	46.2046810449563	47.4743558632124	45.9172924141926	47.6889821960738	47.1201328136344	47.846600759898	-9.38937854042289	1.34584390557944	-11.5966454837806	-10.5243265153189	-11.3059566081435	-9.49125001369467	-10.5783384700956	-10.1283133816438	-8.06441160447922	-7.77400129934582	-8.31948382639888	-7.64968517673466	-8.24564976484266	-9.2620697830279	-9.12178909799136	88.5484638807714	10.9367264211618	105.176121647506	104.415201932484
75.8793969849246	27.6259136404103	0.616573498539526	26.7744168387776	27.1764803994563	28.218396040547	27.0200239768706	27.3360214798503	28.3702834741746	28.3443682469552	28.2171753278446	27.1301358918992	28.5035251028457	27.0790117572982	27.6526896384965	27.3143491503178	47.0841838129916	0.821546595341652	48.2157310531032	47.5220841430782	46.6487394380528	47.2764769586626	48.1074041075812	46.1871874008549	45.869854609172	46.2295192755179	47.4603216046758	45.9518395480727	47.657768884312	47.1149950440406	47.8524675017672	-9.84142009424192	1.38820446378536	-12.1386114260152	-11.0211316730886	-11.7889101882036	-9.967508343017	-11.0649524319655	-10.5875323388721	-8.48708244300738	-8.14043803318284	-8.74941909458497	-8.03684383702961	-8.69215535139672	-9.69937090671549	-9.564505158066	91.8349466946498	11.0866881996359	108.788005742231	108.234458982654
76.3819095477387	27.6431972622301	0.584386137180749	26.8556966377907	27.1906290332241	28.2304171741474	27.0993285317988	27.3850573946289	28.3776206457094	28.3436917924461	28.1640705393662	27.1521452644426	28.4536848879834	27.1201867672267	27.6505650093368	27.3384707308903	47.0751399346536	0.811802636745833	48.2069361654708	47.4929619636003	46.6580471537826	47.2412042418251	48.0725841317279	46.1795763669597	45.8651716392257	46.2365391873514	47.4554129736972	45.966781405108	47.6251238499249	47.1207178417501	47.8557622300738	-10.314358182492	1.43152020188247	-12.704085212922	-11.5365757439278	-12.296784132001	-10.4688263694072	-11.566566204651	-11.0659429005163	-8.93334838098781	-8.52322415989227	-9.20297664327163	-8.44167608244735	-9.15859165730265	-10.1621114804598	-10.0259474046089	95.1456171442074	11.2283726444449	112.463275654502	112.053545549263
76.8844221105528	27.6685597042017	0.553117809741765	26.9462254789351	27.2203716519569	28.2397360002614	27.1780706759345	27.4463272028661	28.3993053925836	28.3424172039628	28.1257319218942	27.1743617564293	28.4191022202138	27.1761677557551	27.6461852832911	27.3772736105381	47.0628152789758	0.803251503721394	48.1914393765175	47.4737428367611	46.6471686445821	47.185774619277	48.0482227987934	46.1799673058402	45.8404794121221	46.255661722832	47.4291975844204	45.991780597061	47.5998398291213	47.1078930270847	47.8654308722724	-10.8086318146388	1.47537179134976	-13.2929919246997	-12.0763131225994	-12.8218621577246	-10.9889952714512	-12.0888442846014	-11.5692067420295	-9.39795468193827	-8.92687135343941	-9.67459099068541	-8.86845856871043	-9.65021098607945	-10.6444489840844	-10.511464522261	98.50239089579	11.3565552674357	116.192617081466	115.950967150871
77.3869346733668	27.7020172582786	0.523188880471644	27.0440234161643	27.2574771242364	28.2642401387848	27.2717824599277	27.5108852384017	28.4191840830212	28.3579099856398	28.0932069746753	27.2137603433887	28.3906915617568	27.2310957728026	27.6570167315019	27.4149505273201	47.047014908434	0.79185444664414	48.1667477566217	47.448507974472	46.6455628324147	47.1388876485815	48.0184257939488	46.1610150636255	45.8241774070596	46.2718227803329	47.4117715629155	46.0117538968081	47.5539203280268	47.1055342098113	47.8530665550233	-11.3246415390548	1.51915487151695	-13.9003670992399	-12.6411779961641	-13.3704282467911	-11.5328469182172	-12.6322599084811	-12.0905393868853	-9.88515051012391	-9.35248327774907	-10.1687979977876	-9.31842933708881	-10.1614688956065	-11.1514676854974	-11.014922748081	101.897887272537	11.4776118897998	119.981517953202	119.899304000352
77.8894472361809	27.7443090961736	0.49294861880109	27.1626524180765	27.2976257483513	28.2962276832689	27.3748884067245	27.5730437826475	28.4538097327746	28.383255836518	28.0626873787168	27.2629731601133	28.3645044662883	27.3004243528776	27.6766916667348	27.4672336171649	47.0286745703248	0.783468011411837	48.1562318478005	47.4094585867793	46.6393583318749	47.0896724756792	47.9756379261502	46.1497236929835	45.8042245347202	46.2772608163705	47.3889719177522	46.0188018369285	47.5153601993645	47.1013463640113	47.8467208838075	-11.863434095868	1.56404399441683	-14.5362560226201	-13.2256355074004	-13.9433371208506	-12.1024408783228	-13.191205503147	-12.6352232295245	-10.3967084402643	-9.79645653517715	-10.6870587880613	-9.78770421121196	-10.6965970346901	-11.684949018038	-11.5410709569762	105.298302909211	11.6083386734218	123.859183604777	123.873504855194
78.391959798995	27.7950833233294	0.465354497407859	27.2834803100718	27.3564248863644	28.3298524372562	27.4783792150041	27.647871443198	28.4983032298332	28.4112606394262	28.0500985150195	27.3160919535875	28.3566280371079	27.3795025247685	27.6987601893317	27.5294298223134	47.0067902800437	0.774024411193836	48.1258665982404	47.383369146747	46.6184878881433	47.0243669632765	47.9471608060783	46.1370984524719	45.7688722013103	46.2982751177803	47.3507552708307	46.0390578470488	47.4747383212097	47.0831222046355	47.8371028227951	-12.4252616418121	1.60831180970833	-15.1910717195378	-13.8393446719541	-14.5343646080854	-12.6915590951802	-13.7751777158427	-13.2053615156301	-10.927449154047	-10.2663143708202	-11.2243099498378	-10.2837606581306	-11.258084057352	-12.239484465418	-12.0921193617212	108.6839137094	11.7520988659529	127.780337454134	127.869626158602
78.8944723618091	27.8541168950578	0.4390632340886	27.4230970690177	27.415548417025	28.382072932925	27.5991894074525	27.7155302592356	28.5431858469253	28.4592692271129	28.0366941878937	27.3892851482028	28.3481124440496	27.4587659787176	27.7406025449154	27.5921661722781	46.9810277927932	0.764236784421686	48.1065722479256	47.3371140653894	46.610744069535	46.9726056618228	47.89979778314	46.1075379806002	45.7464215558676	46.3027317699682	47.3253636181285	46.0403713341146	47.4161491923065	47.0799496746119	47.8080023529007	-13.0106152552896	1.65310168209129	-15.8712447296328	-14.4748788708091	-15.1538866459118	-13.3088933244192	-14.3764063346272	-13.7941341425133	-11.4851878316752	-10.7572311099077	-11.7888356996445	-10.8016900730345	-11.8399358788099	-12.8238877904672	-12.6617858873123	112.039353584741	11.8915367561554	131.586115121478	131.836015957963
79.3969849246231	27.9222937993765	0.415022679837076	27.5748056336744	27.4872628622475	28.434692347649	27.7221329791132	27.7873475394966	28.6063846027468	28.5101418848887	28.0357464284166	27.4649229990581	28.3523532011601	27.5553080383776	27.7860062119218	27.6727146631435	46.9526077566035	0.756780391941297	48.0840835309897	47.2930688213664	46.5849588123468	46.9074892685484	47.8564479562139	46.0902496459179	45.7082794119439	46.3121512850591	47.2811432583202	46.044118456511	47.3695903425367	47.0625299551246	47.7897900909661	-13.6203331632271	1.69809938906927	-16.5779952790218	-15.1348963554427	-15.7945767469578	-13.9506460164028	-14.9976321390201	-14.4104395230734	-12.0658681509507	-11.2714903800769	-12.3754887203302	-11.3434428609939	-12.449872352084	-13.4336635269281	-13.2583190706702	115.36363501014	12.014792867064	135.236081270864	135.743374680328
79.8994974874372	27.9987783094859	0.394218769660476	27.7330398984869	27.5718315589143	28.4976692379618	27.8498786648996	27.862558145476	28.674136952021	28.5705720337458	28.047188732109	27.5521665117677	28.3693254956231	27.6558623315399	27.8420870852598	27.7578013755122	46.9202732403232	0.74818622845052	48.0507733153059	47.2503071222127	46.5582646245392	46.8362208375924	47.8164112136574	46.0618162157378	45.6664323884596	46.3260225842632	47.235649526664	46.0496534062541	47.3108001831566	47.0430527013139	47.7581480050445	-14.254556051745	1.74204169679695	-17.303518929878	-15.824744902873	-16.4578543405482	-14.6145006623786	-15.6437380060714	-15.0509994216873	-12.6685786527181	-11.8137154355615	-12.9848773492056	-11.9137091272049	-13.0857134925987	-14.0682820264651	-13.8789963254951	118.691715655482	12.1287495848407	138.830364927686	139.612027931086
80.4020100502512	28.0834607179226	0.377309607329745	27.9137634842554	27.6564934119347	28.575121112209	27.9929980538984	27.9267869931308	28.7468285703007	28.6480156051137	28.0588187447334	27.6549427752357	28.3866560661403	27.7603979168243	27.9165466776767	27.847619921541	46.8839942418963	0.740974355551726	48.03379485334	47.187650109565	46.5363895073931	46.7758228442443	47.7585525008957	46.0237829736873	45.6324013007666	46.323270921315	47.1945899105878	46.0358884794225	47.2415203027513	47.0335569893781	47.7147044513047	-14.9136870366706	1.78701367650246	-18.0604740793772	-16.5342839080965	-17.1509241069823	-15.3096130751884	-16.3046027399672	-15.7120636113319	-13.3006218248919	-12.376903413206	-13.6234146411499	-12.5050924002481	-13.7438187317116	-14.7358400221623	-14.5202789224051	122.035028164618	12.2295457865762	142.404045964139	143.44311962162
80.9045226130653	28.1771571178021	0.364061211650603	28.0974487371967	27.7598261871708	28.6512656232608	28.1330681059988	27.9981054070934	28.8378285135248	28.724656231184	28.0898133894996	27.7575814293195	28.4237033028538	27.8819039951741	27.9926550511807	27.9551865579709	46.8453698933481	0.735058528419113	47.9989076410528	47.1377895000897	46.4935791141948	46.6960231139037	47.7160645295303	45.997337699457	45.5779970263839	46.3358086532901	47.1319505008846	46.0345189299808	47.1833363203307	47.0050433602259	47.6814522242016	-15.5984028225521	1.83056106546505	-18.8372662716404	-17.2746013948217	-17.8624605911686	-16.0268041666524	-16.9911718575155	-16.4036814889713	-13.9532928983409	-12.9696556565848	-14.2820259954307	-13.1261071322747	-14.4333982978437	-15.4270995579433	-15.1916713839895	125.361564753922	12.2895034361635	145.926976028404	147.192900970219
81.4070351758794	28.2783557794996	0.356774425529553	28.298708033575	27.8662478840712	28.7450343105411	28.2833040123905	28.059185580666	28.92895538738	28.8173262161501	28.1244812147508	27.8779700279013	28.4645655870642	28.0027057837691	28.087276032527	28.0628650627089	46.8024562917732	0.729418836663161	47.9743115148248	47.0730352056317	46.4615427433517	46.6216861731483	47.6612094881683	45.9528582670088	45.5318374082933	46.3366732579434	47.0799719347087	46.0184723034127	47.105771711612	46.9869508181392	47.6276109668088	-16.3086464207892	1.87393187643758	-19.6399110127927	-18.0400539153379	-18.6028806650437	-16.7705335833433	-17.6974196580098	-17.117081924959	-14.6324361429709	-13.5886405686592	-14.9688129299045	-13.7732713201656	-15.1471379185913	-16.1489502579088	-15.8852735725736	128.642008194216	12.2884657027908	149.344964500408	150.790699273221
81.9095477386935	28.3874506137289	0.356110230621393	28.5137642498875	27.9796248693432	28.8446271927053	28.4426019699052	28.1132491551329	29.0304670629739	28.9190495169397	28.1677984802282	28.0044860487559	28.5141286286274	28.1324575854557	28.1941561643075	28.180447054214	46.7563493298616	0.725279358684844	47.9510766597506	47.0027569758498	46.4197633679497	46.5495929927242	47.6035277616972	45.9084704916733	45.4820041079843	46.3343933652548	47.0177985896529	45.9962053604461	47.027591307352	46.9673085993848	47.572051708481	-17.0446086536549	1.91747919443472	-20.4714278117223	-18.8278323410171	-19.3693859362452	-17.5455175895829	-18.4208697254007	-17.8543095380965	-15.3395385014543	-14.2319494962469	-15.682282411292	-14.444256928382	-15.8864408990493	-16.9032001101641	-16.6029012088606	131.852897254227	12.2326541517366	152.564095123884	154.230595378221
82.4120603015075	28.5046734988928	0.359935227801369	28.7331229097224	28.1088572061607	28.9479246728216	28.5972932709342	28.1682184958897	29.1466056541122	29.0213410076635	28.2286501318286	28.1343197204455	28.5813210371464	28.27539963324	28.3055817761882	28.3121199694532	46.7083581117735	0.722963800919082	47.9167652057945	46.9411623211722	46.3666652187524	46.4602149603976	47.5575587627239	45.8699941218783	45.4173933507833	46.343257791058	46.9440835551476	45.9816554500752	46.9545298277291	46.9346076958587	47.5207671916842	-17.8069393431792	1.95877765282434	-21.3203187381549	-19.6486437077434	-20.155430289993	-18.3408951510832	-19.1716894670637	-18.6227126331281	-16.0662291579965	-14.9083655397269	-16.416492870002	-15.1479061232149	-16.6585301875763	-17.6812795213737	-17.3517180742738	134.948492724025	12.1379734876529	155.568839449559	157.489671715942
82.9145728643216	28.6281369251727	0.374518557204937	28.9749157283067	28.2354371115435	29.0694419085244	28.7653648873683	28.2042378392476	29.2607067634089	29.1416625691089	28.2892434664177	28.2812612470294	28.6479636488694	28.4151127179587	28.4388988713306	28.4415332681314	46.6560626199165	0.721680129701434	47.9016452869316	46.8584530971302	46.3253436601159	46.3844809558394	47.4932820836211	45.8120196928642	45.3663159678264	46.3335847680562	46.8822008448789	45.9450996960288	46.8606650843865	46.9182763770978	47.4474465441375	-18.5950068818794	2.00101329546483	-22.202030298832	-20.4884719189152	-20.9742628273699	-19.1676877219991	-19.9361048571213	-19.4102118439762	-16.8233272712019	-15.6079953900996	-17.1825890266753	-15.8738223807631	-17.4526278575702	-18.4953853204045	-18.1205727495038	137.89972494599	12.0062483239722	158.37292448428	160.544055061988
83.4170854271357	28.7588567443261	0.393695770627809	29.2191015839735	28.3767812364052	29.1894444064635	28.9338868190678	28.2388261382732	29.3896149859728	29.2620940493005	28.3676681056723	28.4255499569296	28.7322090858776	28.5678206219116	28.577223150341	28.5849175360509	46.6022286377498	0.722023766692149	47.872141324791	46.7861470011826	46.2641919727995	46.3007247816956	47.4425273855009	45.7628718919537	45.3006797298905	46.3360999029702	46.8002579618753	45.9169856757255	46.7751140972847	46.8896468459341	47.3815837191441	-19.4090483262818	2.04132297735382	-23.1028515866196	-21.3570918332677	-21.8127173431033	-20.0221246762845	-20.723945220019	-20.2256066805286	-17.603502823259	-16.3383685852448	-17.9700267551096	-16.6294006526524	-18.2763885471688	-19.3379432317928	-18.9176603066133	140.708686653293	11.8282071956359	160.960699808287	163.38704898314
83.9195979899498	28.8960332669112	0.420918540724663	29.4781547451527	28.5237462455582	29.3211868391199	29.1003474299178	28.2612524983415	29.526660073712	29.3885645050667	28.4548898069433	28.5793876725089	28.8247755611257	28.7271553802984	28.7264753159047	28.7358363961963	46.546692809382	0.72552872557236	47.8528211955959	46.7078619097908	46.2069035874426	46.2090708413065	47.3889300775785	45.7111202826414	45.2329024347589	46.3350153948178	46.7224507657645	45.8811718656508	46.6859716763277	46.8615012913726	47.3112851989172	-20.2494317269813	2.08042301001842	-24.0276229683048	-22.2533879370925	-22.6760589761111	-20.8974042832666	-21.5336551005629	-21.0695843400727	-18.4050321942781	-17.0997917743052	-18.7824710740258	-17.414755923752	-19.1311820246095	-20.2076562430622	-19.7440096113136	143.348994272291	11.587919380947	163.294632014202	165.930826831597
84.4221105527638	29.0380393604535	0.458403721323888	29.7516741979939	28.6705641770602	29.4640970645129	29.2791952455597	28.2661117447037	29.6621848854788	29.5289021378427	28.5462583563325	28.7419363680054	28.9207013160402	28.8835412979827	28.894602264253	28.8847426301293	46.48774785581	0.729560794583207	47.840169762546	46.6180611533496	46.1512918078159	46.132337551066	47.3266938243546	45.6444602016028	45.1744606334567	46.3241264143035	46.6465305856498	45.8314878875803	46.5809244321985	46.8461888193972	47.2239890522095	-21.1147193948129	2.11995131716898	-24.9817067119111	-23.1670188788428	-23.5697275098307	-21.806808145518	-22.3556741160358	-21.9310072281757	-19.237329247805	-17.884492323302	-19.6251758190278	-18.2215547523948	-20.0065131971069	-21.1151999357493	-20.5891442668671	145.743733366562	11.2834357435676	165.395207013822	168.050272486218
84.9246231155779	29.1862035141849	0.497989129859596	30.0265269605787	28.8330006079026	29.6042541742808	29.4509064689732	28.2686671666203	29.8139638957759	29.6641249291048	28.6576236840196	28.8988660164983	29.0358801228092	29.0544771645718	29.063293161891	29.0490613313774	46.429240665821	0.736871260311088	47.8169099410674	46.5427876273202	46.077892026817	46.0407479033694	47.2822524463883	45.5915249334415	45.0978639435517	46.3294941849336	46.5531051252986	45.7934826506791	46.4891883864806	46.8154566303562	47.1494228559701	-22.0056320357727	2.15610127583209	-25.9490042995624	-24.1135271957564	-24.4784976142728	-22.7375066720938	-23.2049520133505	-22.8235748975281	-20.0865904597175	-18.7050551801711	-20.4849847881868	-19.0624380799209	-20.9149226530101	-22.0461478343224	-21.4660147771521	147.820397667915	10.9268020739284	167.336372019483	169.648251064797
85.427135678392	29.3385589064669	0.549724341726758	30.3228709513029	28.9906668588128	29.7610280255036	29.6255683215861	28.247927180231	29.966106767811	29.8113766154235	28.7694348129344	29.0687960365207	29.1502229620141	29.224687782869	29.249086725204	29.2134927438561	46.368953312326	0.747250840891875	47.8154628334533	46.450103040208	46.0183287888814	45.9538892951727	47.2232607123553	45.5278522109526	45.0316789208187	46.319363470515	46.4742697485012	45.7353424627622	46.3856658292109	46.7989433030414	47.0622324443658	-22.9214052014531	2.19282716783292	-26.9477663827075	-25.0772628659496	-25.4179820495564	-23.6917728163503	-24.0662915986735	-23.7389678986563	-20.9609211038649	-19.55045511762	-21.3747963831867	-19.9257535015181	-21.8493559899416	-23.0098063183261	-22.3671355925391	149.531211113834	10.5235657850388	168.993388459644	170.670773093138
85.929648241206	29.494414040159	0.605722118814824	30.6206872496671	29.1556047434047	29.9183838622626	29.8069127429854	28.2172152000737	30.1193490068787	29.9635665792334	28.8943548209498	29.2356723652044	29.2762910759692	29.3950145803538	29.4454204850251	29.378909810059	46.3074030441147	0.758118890694317	47.8035123591565	46.3635707288442	45.9471402758921	45.8763350265245	47.1733151721403	45.458476935787	44.964221470765	46.3166130648476	46.3844172390382	45.6798762992737	46.2757881792493	46.7851325189231	46.9678403030498	-23.8603262992381	2.22753750264381	-27.9621526305859	-26.0629508848079	-26.3786730445394	-24.6780091065325	-24.9448632322038	-24.6719549300329	-21.8606352233628	-20.4241882585233	-22.2871638926885	-20.814775250224	-22.8043538562974	-24.0071266600368	-23.2873949202602	150.85187362035	10.1001980759293	170.117165794861	171.158922913569
86.4321608040201	29.654653550035	0.667058233553652	30.9298048953391	29.3273969884701	30.0782125837524	29.977410691242	28.1747509649969	30.2861877574397	30.1113235011583	29.0321227038574	29.4009194267743	29.4135470044697	29.5780736712292	29.6428475661694	29.5578983955564	46.2477190815671	0.774307158245494	47.8012156254478	46.2814440926316	45.8712012018263	45.7841133741465	47.130891410839	45.4025072254083	44.8849345753419	46.3201097700287	46.2908421093828	45.6253964715561	46.1788400688864	46.7629267070151	46.8859254278624	-24.8233639492893	2.25975773101692	-28.9948688647374	-27.0765422301812	-27.3554535096118	-25.6787084208596	-25.8459809522316	-25.6363938891229	-22.77316610318	-21.3322952855296	-23.2168549674167	-21.7353390055798	-23.7930952531423	-25.0249444882026	-24.240088370965	151.779900371038	9.70396199008542	170.522385465479	171.374003213555
86.9346733668342	29.8165952739152	0.739498063516035	31.2533223062842	29.4913841672112	30.2518488630971	30.155241900299	28.1075783164126	30.4463906286511	30.2728522456385	29.1690759197935	29.5755041883913	29.5477593409168	29.7544444315677	29.8592112618501	29.7311249907849	46.1866837719201	0.791613255436473	47.8104972593632	46.1847067973407	45.8072774891229	45.7072548657869	47.0763886066474	45.3312129615135	44.8219042250134	46.3103130348518	46.2105185726069	45.55271514087	46.0655978068965	46.7617243329276	46.7867779420204	-25.8079544015502	2.2926298762846	-30.0541636214564	-28.099376041167	-28.3630778062792	-26.7062865676862	-26.752324689209	-26.6157833357594	-23.7130369842722	-22.2604217013222	-24.176823499201	-22.6723723530391	-24.8004143239176	-26.0795429490144	-25.2097833478287	152.311857129784	9.32640200723242	170.200692179341	171.421925364712
87.4371859296482	29.9806754523936	0.81247156638526	31.5742882758857	29.6670170331224	30.4184831352469	30.3307824033107	28.0351151277895	30.6111170490572	30.429277356774	29.324473108049	29.7386516750516	29.6981853040001	29.9353093903946	30.0762265806543	29.90985444178	46.1273391716439	0.811412982393749	47.809531554048	46.1054313533134	45.7256350813033	45.6305530216082	47.042370983036	45.265154255541	44.7476925972684	46.31941237819	46.1137339266749	45.4935223372702	45.9572474942796	46.7533427737827	46.6917814750551	-26.8131193050881	2.32131657280046	-31.1184704329035	-29.1494793039347	-29.3806938144931	-27.7575646733443	-27.681332933548	-27.6144338955539	-24.6678819837469	-23.2230637366577	-25.1491186988941	-23.6404360093486	-25.8296247346362	-27.1581351271292	-26.2003156219545	152.40047354207	8.94694943903688	169.286087609842	171.129102575183
87.9396984924623	30.1465661505644	0.895788223731797	31.9142744313311	29.8366870125762	30.594756494407	30.4964043383178	27.9395637453027	30.7828263225414	30.5863833563491	29.4813039939458	29.906598199979	29.8471471150511	30.1234458694922	30.2989829391543	30.0969861388888	46.0704394516826	0.836205626410648	47.8320365940594	46.0164616800709	45.6544765436859	45.5469408432757	47.0013618416384	45.2075696666281	44.6748907465817	46.3205748328742	46.0291428334403	45.42089235978	45.8568623184809	46.7504162948456	46.6040863165127	-27.8388019598944	2.34986427359995	-32.2087119039999	-30.2132219239727	-30.4195826698072	-28.8185766302069	-28.6198625730081	-28.6400134831316	-25.6352688875886	-24.2109451202562	-26.1426713784742	-24.6295466917017	-26.8884670213259	-28.2582743561416	-27.2192828390122	151.942879790168	8.52487581160655	167.691557770176	170.186858543648
88.4422110552764	30.3118602200502	0.984299037839436	32.2534310208606	30.0043352034886	30.7749030858696	30.6698099073693	27.8273562133018	30.9436998351054	30.7523275107045	29.6435321454611	30.0735292366186	29.9983738850471	30.3015437078805	30.5358470307636	30.2754940781814	46.0139320873076	0.860694498336881	47.8476048404405	45.9284820888994	45.5840932800169	45.4833853044758	46.9637545948229	45.1355747419094	44.6150098163598	46.3238761460245	45.9470345786731	45.345259907056	45.7414955251786	46.7653820501819	46.5001642609599	-28.8812160458279	2.37659861789416	-33.3071035746025	-31.2863860566121	-31.4797677027478	-29.9070008494052	-29.5647704968096	-29.6723910585239	-26.6265454891609	-25.2201363918444	-27.1581070902422	-25.6354786010049	-27.9576642603947	-29.3929729924627	-28.2474840319524	150.795291206821	8.02519001117123	165.151585252826	168.245076166294
88.9447236180904	30.4775405895527	1.07545597903075	32.5980712675784	30.1791622270994	30.9480040994837	30.8316402536834	27.7059639128835	31.1119243784672	30.9067705740495	29.8200186175204	30.2287587189969	30.160484127151	30.4873453696646	30.7664989685388	30.4633851490678	45.961698520375	0.890277774196223	47.8712397864015	45.8545344327642	45.5023681569856	45.4124390404355	46.9430969934963	45.0781002095938	44.5413634486255	46.343101993179	45.8554587366926	45.2796446079059	45.6407192392817	46.7701003703431	46.4099137491702	-29.9402853125158	2.39970494787792	-34.4132373977823	-32.383404662671	-32.5431204996708	-31.0059633368979	-30.5295262298815	-30.7256077661803	-27.6211878830815	-26.2635366700249	-28.1789054468278	-26.670965713725	-29.049976331625	-30.5401736091109	-29.2981035152259	148.746079083381	7.53810669631473	161.344978390514	165.138155913564
89.4472361809045	30.6421432879144	1.177170531553	32.9545903606143	30.3408690470772	31.1334051600583	30.9880005344421	27.5577645111367	31.2784675453138	31.0673605948447	29.9907437310446	30.3914544746896	30.3127797407677	30.6721128456539	31.0080313552866	30.6522828419578	45.9123582053226	0.921561442840313	47.9100837710659	45.7665323463443	45.4385665152078	45.3471762366632	46.9104041810615	45.0218125733731	44.4823473900824	46.3496455752153	45.7838901750199	45.1961767637276	45.5409076604641	46.7937557097529	46.3193577712153	-31.0137482380221	2.42352754081917	-35.5388164671229	-33.4786510711191	-33.6304701034279	-32.1132777188964	-31.4904399298819	-31.7956192045582	-28.6304471408307	-27.3210005832958	-29.2230326113805	-27.7150548855962	-30.1621254982993	-31.7121706291231	-30.3676212507551	145.579738137183	7.31026617704281	156.131144840422	160.923230759324
89.9497487437186	30.8043160589031	1.27886771824015	33.301831050103	30.5087327941575	31.3112317227558	31.1473846382752	27.4025491797824	31.4343180678226	31.2263457487536	30.174126915618	30.5421780976645	30.4737612353364	30.8467874352683	31.2533300012139	30.8335318789885	45.8662408022806	0.953873827549727	47.9378863157879	45.6956230330454	45.3643089427477	45.2996196862935	46.8971633094164	44.9576583473783	44.4268022715659	46.374678782977	45.703836321244	45.1258316667498	45.4333833477406	46.8250192813338	46.2193191233667	-32.0981049843541	2.44284859169917	-36.6562060417431	-34.5885401560363	-34.7221288171543	-33.2421818570665	-32.4636295089545	-32.8659169941193	-29.6521791332341	-28.4053627498831	-30.2735543955958	-28.7807159794704	-31.2776779984238	-32.9073039550407	-31.4399672098818	141.263231362848	7.4616861796049	149.550565345895	155.534484356986
90.4522613065327	30.9646697412329	1.38740992544964	33.6620714777892	30.6723206079654	31.4884849564471	31.2892208304542	27.229557454097	31.5980768379003	31.3734987608847	30.3597906897499	30.6882980150465	30.6324278255975	31.0296743384157	31.4916617416802	31.0256231000001	45.8258421573143	0.990963715251544	47.9886167263467	45.6253458958093	45.2940308219212	45.2429232263564	46.8867265099595	44.9131373143672	44.3645950604022	46.4021050461588	45.6298518821973	45.0523606382901	45.346024549658	46.8522617668858	46.1379686067336	-33.1928435112659	2.46132200497361	-37.788751028795	-35.7059434698639	-35.8175282063529	-34.3672244905758	-33.442302432681	-33.955932026836	-30.6692319966131	-29.5126355293287	-31.3289658859423	-29.8632784508232	-32.4150663835749	-34.1063955778838	-32.5337101671858	135.951524156817	7.79148010894171	141.266501381864	148.656906568242
90.9547738693467	31.1215341568475	1.50090993089295	34.015772582502	30.8261960378842	31.6724241446652	31.4307882536537	27.0378647220357	31.7514746839585	31.5277401827694	30.5417971303407	30.8369873675108	30.7827032771815	31.2029951801346	31.7420964198164	31.2111040565646	45.7897332346497	1.02655173894815	48.0341632536171	45.5515784788022	45.237424006103	45.2042049410207	46.8740815947129	44.8633744362831	44.3235525121877	46.4267961560484	45.5716458373713	44.9718450063216	45.253773186613	46.9045898541555	46.0495027872093	-34.2940311487766	2.47835619392521	-38.9172185775263	-36.8149539530139	-36.9296855188814	-35.5010923127395	-34.4126419301459	-35.0480295114629	-31.7004636003792	-30.6286886672398	-32.4010913101331	-30.9483898136053	-33.5577341668862	-35.3302536907896	-33.6321618812921	129.822164837875	8.19556893840191	131.678188675258	139.8797256392
91.4572864321608	31.2741945924339	1.61364889324754	34.3652643835779	30.9875028354088	31.8426130943343	31.5667161328346	26.8429695655014	31.8972223134782	31.668834212946	30.7367858742876	30.9686146994291	30.941132331847	31.3694702551662	31.9847533723903	31.3926506304397	45.7594211890804	1.06592015836809	48.083724015088	45.4992176946987	45.1685767755396	45.1755297877927	46.884746029209	44.8162109529827	44.2769625307274	46.4743338546639	45.5031640445041	44.9090780280515	45.1650830361858	46.9536691956685	45.962179512933	-35.3989481103594	2.4911304809797	-40.0373205604784	-37.9379657713277	-38.0299074670975	-36.6425591873749	-35.3958423267926	-36.1366255920291	-32.7269039384489	-31.7726696547807	-33.4641833464291	-32.0552097492275	-34.6994319763512	-36.55820348617	-34.7295023781641	123.003739376062	8.78998781475195	121.868651655723	129.716799276875
91.9597989949749	31.4226654478924	1.73353287474939	34.7202814085952	31.1342104016226	32.0189166287909	31.6849598817095	26.6272003928272	32.0471645136256	31.8027363811098	30.9228389956562	31.102958375601	31.0851903559868	31.5411147193046	32.2248392570254	31.5822395107464	45.7356545037132	1.10572149478679	48.1493075818827	45.4375679229066	45.1181181871138	45.1427536507739	46.8867435115712	44.7885280248512	44.2371332172728	46.5131884632566	45.4551383803686	44.8337859886444	45.0969356439794	47.0111890855373	45.8931188901137	-36.5053735671987	2.50474746051523	-41.1649218409552	-39.0463366877165	-39.1377317810386	-37.7687599941579	-36.3657808867892	-37.2384241649948	-33.7464002404271	-32.9214449373589	-34.5348376420073	-33.159929544923	-35.8565019867389	-37.7868704618215	-35.8419162046544	115.528890866287	9.64668276816274	111.979498914557	119.309791576431
92.462311557789	31.5657155937187	1.85149433046331	35.0558056436693	31.2805408356143	32.1898842343892	31.8058771696771	26.4076158553495	32.1794994422756	31.9376281260905	31.1134241166165	31.2288228210031	31.2285435510594	31.69682171527	32.4711689042318	31.7586703030969	45.7184649990035	1.1442875395268	48.2005231402418	45.3902010527612	45.069990560572	45.1348700541063	46.903377579175	44.7526746195595	44.2156336991114	46.5665162643811	45.4113918639236	44.7696170299665	45.0217880499446	47.089489148428	45.8139719248745	-37.6094889483287	2.514068709456	-42.2664440868316	-40.1498567102435	-40.2433584088502	-38.9019921611062	-37.3327307671074	-38.3258467987543	-34.7718048633027	-34.081426507694	-35.6047361055677	-34.2694089108832	-37.0022079082777	-39.030774154905	-36.9427689447496	107.356070608338	10.7651953822424	101.799617064948	108.888107352704
92.964824120603	31.7022207255672	1.97048043065426	35.3945972530742	31.4254009804875	32.3489811566375	31.9120879452657	26.1831937310522	32.3079069134589	32.0519850098854	31.3075754767916	31.340483629797	31.3696445099966	31.8502529511815	32.7015427150953	31.9352171596508	45.7081044604001	1.18653838248651	48.2705845892782	45.3548633398262	45.0197176306073	45.1279280225715	46.9322094321005	44.7306332610186	44.1860886561645	46.6324703137764	45.3672868838483	44.7144164998485	44.9621145566003	47.1594539741789	45.7475908253823	-38.70782904567	2.52231411538898	-43.367658624679	-41.2520907684451	-41.3297383131167	-40.0224365082022	-38.3002865176956	-39.4081293389232	-35.7753672614001	-35.2572162030092	-36.657690956912	-35.3877867820766	-38.1446338506304	-40.2583154130715	-38.040427055548	98.4262573374132	12.0691606627913	91.3045185472962	98.1681601777866
93.4673366834171	31.8326016640452	2.09106115121485	35.718097857447	31.5539740462432	32.5139896367693	32.0057426165336	25.9473697747299	32.4327093980502	32.1645041169253	31.4900179656396	31.4553977246216	31.4931907616208	32.002151313633	32.9340627891933	32.1126136311811	45.7056311181727	1.22411727115253	48.3339264775307	45.3137250317431	44.9924643406816	45.1267864491497	46.9534544085866	44.7233008739123	44.1761892680237	46.6916303708795	45.3480423562846	44.6509791501312	44.9186318404397	47.2494221550743	45.6946518138084	-39.7975833415087	2.52984184337535	-44.4491165560872	-42.3251601475944	-42.4214789003562	-41.1219448013952	-39.2439674797022	-40.4902661594851	-36.7728816038713	-36.4235043314993	-37.7154938375042	-36.4899239574925	-39.2890157853211	-41.4859491978651	-39.1398806814397	88.739599305556	13.3807514263862	80.6205302593873	87.059836651007
93.9698492462311	31.9553889197693	2.20584115059518	36.0247859582273	31.6875351855517	32.6618654289749	32.1001636068426	25.7210729486128	32.5361975978129	32.2667068203037	31.6814431825912	31.5514784614878	31.6199935254106	32.13518086467	33.1603893156873	32.2732430608286	45.7110979454535	1.26329342371018	48.393242757848	45.297736644297	44.9587163522226	45.1494465184831	46.9983181528833	44.7098029131062	44.1750642404694	46.775581137517	45.3238473903287	44.6102224354361	44.8705810903838	47.3476434519737	45.6340702059462	-40.8752152848083	2.53318349161485	-45.502651275511	-43.3964266658381	-43.4874289934298	-42.2200470059636	-40.1899631566446	-41.5435940708904	-37.7587174862644	-37.6029205187087	-38.7501033120008	-37.5988263984083	-40.4068115733975	-42.7073536918168	-40.212954553634	78.4399924889576	14.5004233749846	69.6632348893609	75.7350134028034
94.4723618090452	32.0692159011821	2.32071847643964	36.3278151966315	31.8066988005059	32.8051223397659	32.1736624058526	25.4915206589271	32.6384007839003	32.348528315153	31.8623277415416	31.6414912469195	31.7301242272888	32.2689966395691	33.3684616504444	32.4366567088677	45.7230315475047	1.30085052849089	48.4646580292678	45.2801481970666	44.9386745033132	45.1666920506262	47.0381652957767	44.7189215996112	44.1719570926121	46.8566035391184	45.3147882006195	44.5660052763432	44.8466608960563	47.4408245060527	45.5953109310969	-41.935398800074	2.53790594013912	-46.5492543120464	-44.4402258088271	-44.5365509524788	-43.2841718522811	-41.1154966610293	-42.5899246330051	-38.7125199735488	-38.7741003330074	-39.7684340680412	-38.6928173292981	-41.5186947091614	-43.8976417881561	-41.2803519800812	67.822363642678	15.243832752022	58.3502382164448	64.5237594931613
94.9748743718593	32.1759066274085	2.42893287763947	36.5990024644347	31.9173372347334	32.9456093223981	32.2416837406678	25.2712597763656	32.7274580209973	32.4299733438294	32.0371418332231	31.7271149006426	31.8288424293594	32.3920107477036	33.57799145372	32.5913608882356	45.7445960077768	1.33237046296203	48.5136395994023	45.2714408032263	44.9345642488844	45.2000964652853	47.0821550928086	44.7356276087086	44.1940734656432	46.9442071705557	45.3229952567351	44.5293928569687	44.8313862864072	47.5575046107237	45.5626646357499	-42.9774680550704	2.53904931762835	-47.5505456884241	-45.4550706734132	-45.575769207223	-44.3266577640369	-42.0207553930674	-43.61683679005	-39.6582227439381	-39.9324991643967	-40.7768094655426	-39.768383435644	-42.6127951204057	-45.0826329726577	-42.3301062971164	57.2103939223182	15.4668902092368	46.7001328669458	53.6231583564685
95.4773869346734	32.2722361036209	2.52967366205927	36.8610436251997	32.0286639502003	33.0652957041843	32.3038479202223	25.0698491101971	32.796405844292	32.4902195429006	32.2145635746254	31.7914822685655	31.9246906312493	32.4968034136333	33.7665686127945	32.7296351490069	45.7725104129804	1.36608078018761	48.5715482908983	45.2835881021566	44.9248243334916	45.2486669302187	47.1421640239217	44.7529201408649	44.2145503789146	47.0510206422649	45.3264022940307	44.5124363156926	44.8175494063639	47.6678107210933	45.529153788833	-43.9952828985756	2.53928412386272	-48.5347368457903	-46.4576771236694	-46.5728661156386	-45.3507843621728	-42.9219699144467	-44.6056306283128	-40.5702802692364	-41.0934010493038	-41.7453428562355	-40.8406917449234	-43.669800891746	-46.2321366118094	-43.3433592681975	46.8899625253822	15.1006567682188	34.9603005048639	42.9145387872673
95.9798994974874	32.358769759471	2.62416514200971	37.0967314859167	32.11996575025	33.1865308941703	32.3444056138118	24.8785615857381	32.8643797605285	32.5369431702957	32.3722233796565	31.856458915315	31.9961691699574	32.6019920210288	33.9394817411755	32.8701633852791	45.8067461076862	1.39086832644817	48.6154086093574	45.2886781436648	44.9400691684088	45.2909445030723	47.1875589264892	44.7967680419476	44.2443419007478	47.1470052074668	45.3555025353859	44.488342146962	44.8306376959594	47.7814959358615	45.5209465845965	-44.9845220145827	2.53964052267551	-49.4838566798931	-47.4113465646672	-47.5569265926796	-46.3256445505566	-43.7869547506248	-45.5822289804791	-41.4495591369484	-42.2224303113661	-42.6995666834597	-41.8762227981726	-44.7149375677804	-47.3440310427213	-44.3450805302267	37.074838625441	14.2272362679465	23.9777110307213	32.1913998109837
96.4824120603015	32.4373930583869	2.70534212971319	37.3003624960615	32.2129460184083	33.2927117034175	32.3847616979894	24.7194257505927	32.9113111352465	32.5788018579523	32.530195258027	31.906100636018	32.0644826867449	32.6873628344133	34.1050262983442	32.9926213858144	45.8507807326256	1.41253292264796	48.6413398127596	45.3165402734241	44.9585004752499	45.3558228961462	47.2486506501115	44.8413663618675	44.2947262608423	47.2624481009775	45.3880261861823	44.4870325099874	44.8443159600947	47.9099257512731	45.5114542852167	-45.9463919411789	2.53597320717514	-50.3860950014674	-48.3435123187182	-48.5058047527201	-47.2787070053211	-44.6420430431389	-46.5180202026529	-42.3104587484887	-43.3410970229754	-43.6193545978636	-42.8974800645486	-45.7199954699439	-48.4332988077966	-45.30722819969	27.8431524113363	13.1111606747696	14.481999502567	21.5817993194831
96.9849246231156	32.5029362772357	2.77592099266778	37.4878368987645	32.2958713593079	33.3840246206681	32.4106378816183	24.5873186216572	32.9437333541653	32.5949391122838	32.6755308760047	31.9413890849915	32.1172025643147	32.7585006022379	34.2389503363376	33.1022362917128	45.897003443263	1.43119489552231	48.6691210148388	45.3500530918413	44.982019733745	45.4236831504355	47.306890097244	44.8957865790022	44.3382515267934	47.3793034526254	45.425312616256	44.491984866478	44.8674290227042	48.0210214937618	45.5101881166931	-46.8700240600519	2.53384795290319	-51.2681287382899	-49.2384687732823	-49.410866786666	-48.1907482638989	-45.4740344222328	-47.4128807014305	-43.1204962665029	-44.4356696366999	-44.4957669412342	-43.891006916894	-46.6838052968773	-49.4595562957401	-46.2288837409261	19.224950760654	11.9513502265183	6.78029335262906	11.9184731014547
97.4874371859297	32.5599307880075	2.83184947460857	37.6279352142387	32.3651546443753	33.475544942439	32.4195805344431	24.4866504324285	32.9725931489737	32.6058838364635	32.8021867123331	31.9767420503582	32.1505468595389	32.8259782000935	34.3604947686985	33.2098088997135	45.9509031560931	1.43750170710476	48.6607909808084	45.3842729754108	45.0301038220419	45.4907658825328	47.3562166619421	44.9744941484849	44.4015544553235	47.4907754662648	45.4867614552185	44.4991001572141	44.9139578471528	48.1414488061443	45.531498370672	-47.7578466721926	2.52838966913462	-52.0886891221287	-50.0813690452253	-50.2970327101308	-49.0487532131644	-46.2705668215366	-48.2850638589403	-43.9024442061481	-45.4882004244544	-45.3511619662934	-44.8409262212292	-47.6244954743594	-50.445505869716	-47.1277978051776	11.4015045477745	10.723925046252	0.972560322260954	3.99494033694787
97.9899497487437	32.606657054063	2.87104487591014	37.7429379064728	32.4386008709674	33.5439266929104	32.4287528724832	24.4321521415113	32.9767094612258	32.603157912471	32.927115508818	31.9901528171006	32.1822313824325	32.8680476732396	34.459446568919	33.2933098942679	46.0107339474952	1.4429735028453	48.6464218146101	45.4426129938165	45.0726117140288	45.5800591220851	47.4211724907701	45.0495074390238	44.4735162775413	47.6208338869848	45.5415042014316	44.5315780203127	44.9556451101955	48.2570317273614	45.5470465192751	-48.6064233274664	2.52094367497421	-52.8737639260174	-50.9003544891481	-51.1259103068038	-49.8787106533721	-47.0580006627997	-49.0991707735729	-44.6481528410551	-46.5225790736791	-46.1501658845646	-45.7718463845199	-48.5067072832086	-51.3791514718653	-47.9689895064558	4.78920144873629	9.40863891870042	-3.09409344926983	-1.92200735871984
98.4924623115578	32.6390806573262	2.89495761070597	37.8170051607103	32.4930697754213	33.6074804908991	32.4171646026259	24.4098952530295	32.9740769450733	32.5794364193063	33.0248850939608	31.9999594447589	32.1899813348573	32.9016705914305	34.5242294638985	33.3691939692693	46.0682848696599	1.43708753740144	48.6057157062962	45.4922418680025	45.1327595129139	45.6605597875345	47.4674403052639	45.1417425691693	44.5403231069857	47.7332563792936	45.612637986956	44.5579000111789	45.013740151029	48.3503099738337	45.5790759471215	-49.3973392109329	2.51447848600112	-53.6083216624986	-51.6473845038872	-51.9150879533702	-50.6372483173024	-47.7919175776781	-49.8695488301166	-45.3297295963868	-47.4885183128807	-46.9078566978194	-46.6367849602353	-49.3433465283669	-52.2240269848775	-48.7656378167083	-0.27973360412632	8.04916634288345	-5.80893954277525	-5.90126214403822
98.9949748743719	32.6643019335874	2.8948358778868	37.8309070356916	32.5495439975334	33.6625751682216	32.3912627496738	24.4481039826347	32.9624989663821	32.5514313969493	33.1158909916996	32.0020396300323	32.1877626812752	32.9249154112047	34.5725956921257	33.4363974332124	46.1369410318923	1.41850587498839	48.5088309839566	45.5648119251369	45.205880752815	45.7609801858339	47.5237917693954	45.2512844024087	44.6355545743921	47.8617403770224	45.6953021167304	44.6078763343773	45.0873506304977	48.4504386835365	45.6263906784976	-50.1852609310489	2.50466947210196	-54.3541210550922	-52.4117845482332	-52.6674903266553	-51.4119630598853	-48.5655128401052	-50.605891137722	-46.0120556020953	-48.4937546383557	-47.6269899191223	-47.5361048214388	-50.1454002419316	-53.0494376162594	-49.5278862967394	-3.70741580442218	6.50789511545873	-7.56836478511793	-8.05937639880438
99.4974874371859	32.6747845994499	2.88102554702113	37.8302066031879	32.5996602065204	33.6993578322068	32.3675395622422	24.5231935664113	32.9217772687946	32.4982383231346	33.1895646635512	31.9814833415787	32.1784236585595	32.9203122613716	34.5801996713053	33.4822428339847	46.2082930048805	1.39736208490588	48.4328645987744	45.6429113247198	45.2865485857591	45.8608236205085	47.5788004689527	45.3725209581076	44.7327287420556	47.9832669316678	45.7840506911516	44.6668445055322	45.166255938001	48.5241023103253	45.6760903878912	-50.9210580751991	2.47772379128508	-54.9246953551106	-53.089862862981	-53.4340836969062	-52.0553052968361	-49.2672909877653	-51.3487760949229	-46.6730085129985	-49.3964371962845	-48.3555902654492	-48.3436211420095	-50.9605743235405	-53.8251262775881	-50.2993829651964	-5.24525736641139	4.58128953506904	-8.19669046928769	-8.23523277261388
100	32.6753705129374	2.8797103299538	37.8235910486731	32.6023588090319	33.7300109069926	32.3583413915913	24.5332565881305	32.902528976682	32.4759510445908	33.1966123983621	31.9741349292149	32.1694795863393	32.9215049103352	34.5788469431806	33.5131991350618	46.2389040955049	1.38231727037697	48.4200732155995	45.6484902919738	45.3566910195729	45.8621484488958	47.579296880116	45.4564548683582	44.7671118596192	47.9967090935814	45.8590376398277	44.6689180054754	45.22507997689	48.5476151822473	45.718126759406	-51.1899993574011	2.46175576326068	-54.9470430172666	-53.210630540441	-53.9410950330972	-52.1136827399998	-49.3937903688101	-51.7803575225083	-46.9112243002284	-49.562040276309	-48.8353767741975	-48.4908521973202	-51.4338444937975	-54.1028389061324	-50.7472154761059	-4.53347892120226	2.48012336993213	-6.98163664779974	-6.10679356978556
[truncated: 41 more columns]
