# Supplementary material for: Cranio-caudal and medio-lateral navicular translation are representative surrogate measures of foot function in asymptomatic adults during walking
Source: PLoS One. 2018 Dec 5;13(12):e0208175. doi: 10.1371/journal.pone.0208175 (PMC6281217; doi:10.1371/journal.pone.0208175)
Supplement: S1 Data — NCC, NML, FPitch and the GRF (Rx, Ry, Rz) are provided in .mat files (Matlab). NCC and NML are denoted as NEle and NDev, respectively, in the data files. FPitch denotes the global plantar-/dorsiflexion angle (see also S1 Fig in the supporting information). One file with all steps under consideration is provided for each participant. (ZIP) [file pone.0208175.s002.zip › S2_M4Foot_Data/EGLOND02_Walking_M4Foot.csv]

ST	NEle_R_X_Mean	NEle_R_X_SD	NEleR_Meas1_X	NEleR_Meas2_X	NEleR_Meas3_X	NEleR_Meas4_X	NEleR_Meas5_X	NEleR_Meas6_X	NEleR_Meas7_X	NEleR_Meas8_X	NEleR_Meas9_X	NEleR_Meas10_X	NEleR_Meas11_X	NEleR_Meas12_X	NEleR_Meas13_X	NEleR_Meas14_X	NDev_R_X_Mean	NDev_R_X_SD	NDevR_Meas1_X	NDevR_Meas2_X	NDevR_Meas3_X	NDevR_Meas4_X	NDevR_Meas5_X	NDevR_Meas6_X	NDevR_Meas7_X	NDevR_Meas8_X	NDevR_Meas9_X	NDevR_Meas10_X	NDevR_Meas11_X	NDevR_Meas12_X	NDevR_Meas13_X	NDevR_Meas14_X	FPitch_R_X_Mean	FPitch_R_X_SD	FPitchR_Meas1_X	FPitchR_Meas2_X	FPitchR_Meas3_X	FPitchR_Meas4_X	FPitchR_Meas5_X	FPitchR_Meas6_X	FPitchR_Meas7_X	FPitchR_Meas8_X	FPitchR_Meas9_X	FPitchR_Meas10_X	FPitchR_Meas11_X	FPitchR_Meas12_X	FPitchR_Meas13_X	FPitchR_Meas14_X	X_R_X_Mean
0	20.7231375570463	0.605729018161295	20.9185309937666	20.8443330894564	20.9687655963811	21.0533829479452	21.2485016341091	19.262870681341	20.8809468607045	20.9273474763851	20.6783410342875	21.727295453029	20.2986827938005	20.8460614695872	19.7932591236405	20.6756066442142	46.508230653912	0.301793799890848	46.7118964792903	45.967945140703	46.2886128780249	46.2928396280637	46.189262290357	46.7316848726513	46.3335487265708	46.8690406592683	46.4404869525289	46.6548094312428	46.7596355496947	46.977325886663	46.1967604318069	46.7013802279024	13.3030323833488	1.62249135159439	14.1160393227915	15.6017948397606	11.9126007998804	12.6674382047888	14.946798647017	15.4105714724301	13.4588845164715	14.1577215430494	11.0983942703608	10.5092951231546	11.2898674827869	13.0276528996126	13.6976764859782	14.3477177588006	1.88433630882213
0.50251256281407	20.6905772325893	0.606491788282363	20.8586306845625	20.8281560249872	20.9305631064628	21.0357151767609	21.2430379860906	19.2328704082589	20.8632728944698	20.8648970463369	20.6385088812803	21.7185542410206	20.2544554933884	20.8059888938863	19.7986989205401	20.5947314982047	46.5826997818157	0.301848490501257	46.7761249998786	46.0245830310289	46.3686175040031	46.349794265765	46.2622183129047	46.7772091285554	46.3839406392275	46.9300120699027	46.5740697444979	46.7650673763107	46.8407433104377	47.0187882017399	46.2772210565962	46.8094073045721	12.9318798462961	1.64125446624917	13.688688431598	15.2756917036565	11.5827885984979	12.3602644518685	14.5512653604333	15.1447933514894	13.2183491866378	13.700869840641	10.6509786967892	10.0493619928655	10.8883656140528	12.8043522493321	13.33452469269	13.7960236775928	4.61416432067957
1.00502512562814	20.6513375570105	0.611097915014694	20.7910615767952	20.8118486302996	20.8867782073802	21.0181058078377	21.2393072639919	19.1715167063931	20.829499547056	20.8001391346821	20.5992249890019	21.7040655532147	20.2121752250667	20.7310286965705	19.8149026972924	20.5090717625645	46.6878288384071	0.29119001266986	46.8656772159821	46.1274333999485	46.4980913447941	46.4536320783878	46.388642076583	46.8863592881054	46.5035080606034	46.9919146084344	46.6881811522449	46.8724498171327	46.9237025064329	47.1170228194097	46.3971612488306	46.91582812081	12.4336882190808	1.60016818887125	13.1536267572051	14.7763331667064	11.1261672671978	11.8921889026726	13.9535600669978	14.5690047799368	12.6960399130093	13.2102181528925	10.2248530957659	9.58025824802818	10.4595285289369	12.3465622445812	12.8528177911559	13.2304761520443	8.41464374422821
1.50753768844221	20.6169532899431	0.616682423743487	20.7362179472864	20.7990493908807	20.8464038375837	21.0056193129695	21.2307458841315	19.1094976822659	20.7939426297768	20.7459962491927	20.5638034783138	21.6937746900968	20.1835914900006	20.6609356064094	19.836551904744	20.4312159555524	46.7907821126424	0.285623942893877	46.961673755821	46.2251271078471	46.6134509732811	46.5529954414452	46.5058652858264	46.9768833131991	46.6034960485151	47.0673119092074	46.8066723433114	46.9926765576335	47.0192869178999	47.1973146788748	46.5123866477345	47.0358085963967	11.9549398711114	1.56608181239258	12.6421468956053	14.2941211624948	10.6979684627549	11.4459482224391	13.393733772412	14.0289191269872	12.2029189520773	12.7254166064004	9.78931806011336	9.12854685372273	10.0379009813433	11.9095817128256	12.3901550696654	12.6824823167181	11.5816335381996
2.01005025125628	20.5815275197569	0.62153620502231	20.6802990299482	20.7832798437125	20.8025436236525	20.9906673101801	21.2129101228139	19.0471753585632	20.7597531988082	20.6911444275874	20.5363206707798	21.6768084806817	20.1587126646608	20.59552949196	19.8579356989216	20.3483053543269	46.8930613978837	0.284272072612675	47.0549261011326	46.3165919839826	46.7229177066513	46.6466904038021	46.6158949708959	47.0712113903968	46.7068144713419	47.1433952695687	46.9400850236317	47.1100202114615	47.1157965790702	47.2833410300559	46.618154300503	47.1570201278777	11.4547815083682	1.52940118314266	12.1038387870214	13.7765675838969	10.2516838204843	10.9722902439514	12.8061305192298	13.4781757561229	11.6977811339564	12.2132125593642	9.34195404599277	8.66083753335341	9.59439331189368	11.4591902383202	11.8971403850146	12.1137451985524	12.6103168487401
2.51256281407035	20.5488752080242	0.625957072210916	20.6258331310399	20.7734856937342	20.7669324599215	20.9818091861978	21.1945090670206	18.9891655217928	20.7321663524302	20.6344332840919	20.50897869491	21.6536822946065	20.1361014391369	20.5382444089988	19.8886472621197	20.2602641163375	47.0002404071174	0.278895832457934	47.1447393250249	46.4180690746212	46.8503531341691	46.7510452021709	46.7348113629697	47.1815640377986	46.8253948024166	47.2122694712825	47.0668656274119	47.2223434633201	47.2046980617438	47.3854823239716	46.7345788736971	47.2711509390459	10.9424873408477	1.4908995459131	11.5525474096576	13.2395426815974	9.79755848251543	10.4856020436698	12.2076564913626	12.915612048088	11.1799070718416	11.6838836838457	8.88368906640026	8.18980612458462	9.13813069877045	10.9937377985758	11.3904041225213	11.5367450484367	11.4431753114919
3.01507537688442	20.5199785753596	0.632148810577015	20.5803152189925	20.7708582636151	20.7290077372442	20.9798311889993	21.1766292874611	18.9277302956867	20.702352651313	20.5854670704792	20.4832060798197	21.6345271503994	20.1248024911762	20.4794214791612	19.927699682092	20.1778514585945	47.1126590336035	0.273688413053044	47.2469980845216	46.5310416071208	46.9700928397385	46.8675357968179	46.8642398352008	47.2845558484491	46.9356002883252	47.2948896422145	47.1870550943303	47.3514420613246	47.306819511316	47.4778547130214	46.858417907644	47.4006832404251	10.4213743327045	1.44980476484473	10.9955923935208	12.6854166775132	9.3329505538148	9.98829793281166	11.6005007565187	12.3407465821097	10.6494631726302	11.1463155258157	8.41988706622205	7.72056365648679	8.67629321515802	10.5131946032386	10.8703339256947	10.9596845963278	9.0709513147111
3.51758793969849	20.4925634426011	0.637736522790229	20.5414982287844	20.7672045956636	20.6915679813547	20.9760596921752	21.1509026484982	18.8663962933276	20.6736182853204	20.5415535654037	20.4678786941466	21.6091724730189	20.1220032593472	20.4251915361291	19.9665630330447	20.0962779102013	47.2235751899693	0.274277042566283	47.3557225872974	46.6355306981869	47.0851863379498	46.9760167447439	46.9841772151924	47.3840880125869	47.0409130526798	47.3848432059746	47.3191173995375	47.4751677575537	47.4157652645593	47.5724773671492	46.9683278008087	47.5327192153498	9.89335728497423	1.40593595352885	10.4330985328054	12.1127862865599	8.86474380836176	9.48006921646739	10.9838200518771	11.7608584870447	10.1135010182397	10.5997110516985	7.95626798181535	7.25070613437804	8.20835284114802	10.0260616650038	10.3371759918659	10.3798489223738	5.99979352747827
4.02010050251256	20.4683418091613	0.641988806817401	20.50340055327	20.7662392880148	20.6638120805316	20.9739972230793	21.1216625751849	18.8138309019722	20.6550995567846	20.4958203443767	20.4583913523346	21.5775364476775	20.1203256357901	20.3811067768975	20.0136467348567	20.0119158574871	47.3350653144618	0.273677012780503	47.4550471961681	46.7380835061942	47.2156861888506	47.0830368449172	47.1014050336107	47.4988366798	47.1596104840805	47.4644628950532	47.4503942697071	47.5915115043765	47.5137995581665	47.6823859419731	47.083429135855	47.6532251637118	9.36306465933046	1.36073778978045	9.86617184433735	11.5303037359833	8.39724572431788	8.96850629381371	10.3659871547511	11.1821015419931	9.57775760359592	10.0450843272349	7.49165937550029	6.78567150600943	7.73558336529199	9.53579320125548	9.80100557055932	9.80003398598251	1.94598355523657
4.52261306532663	20.4491407270082	0.647750177064669	20.4707098441295	20.7750598016742	20.6342348722	20.980661448694	21.096697686011	18.7639610816662	20.639723656762	20.456213459785	20.4504216766324	21.5502182069193	20.1266375916187	20.3367852440979	20.0705401750092	19.9361054329151	47.4493513280435	0.270833498672441	47.5536413828216	46.8537852038808	47.3332745825782	47.2037644142239	47.2314223436232	47.6099509950246	47.2726587776859	47.5504450627681	47.5672783531782	47.7233429788026	47.6176349987209	47.7821894431506	47.2067276138691	47.7848024422812	8.83363767461518	1.31408856501834	9.30201691078439	10.9441761905512	7.92740873516251	8.4586506246572	9.75232675452213	10.601057031958	9.03968831412383	9.49115601601765	7.02850318110847	6.32973405284875	7.26518051347409	9.0398993363075	9.26279839030432	9.2283313927925	-3.66941359717705
5.0251256281407	20.4342906438755	0.653200692820506	20.4492593632526	20.7871806908322	20.6092934735739	20.9893409586013	21.0698732946765	18.7168767146444	20.6266546272955	20.4257294476354	20.4529860036549	21.5176088431663	20.1433555596877	20.2966922392789	20.1276535365407	19.8675642614164	47.5632495460673	0.272034927361559	47.6640588624209	46.9668450563179	47.449695769284	47.3222717356275	47.3586020684988	47.7116481711006	47.374000384095	47.6495299494118	47.6882866456269	47.8493830113811	47.7341197880355	47.8804603678716	47.3144333331364	47.9221585021347	8.30712601925387	1.26552151044225	8.74470050896258	10.3526061002868	7.46269559131609	7.94937946905292	9.14116923833814	10.022372854398	8.50402509702101	8.93966134258577	6.57280076847157	5.88071783164167	6.7985766891389	8.54578628542721	8.72220527140577	8.66306722150781	-10.9548550005144
5.52763819095477	20.4240034892667	0.656427313910067	20.4340283613325	20.7994910526354	20.5948949551996	20.9967531086747	21.0389162560457	18.6827910016036	20.6264242302261	20.3956095073109	20.4674219432282	21.4790377790644	20.161093903114	20.2676215896009	20.1917364306333	19.8002287310638	47.6757208003014	0.275290713466953	47.7733236519719	47.0684297527311	47.5782623788385	47.4295818485575	47.474245003964	47.8264193551931	47.4858267276929	47.7400995463379	47.8151087905173	47.9660923500201	47.8415756592696	47.9935732775313	47.4221172307237	48.045435630871	7.78644074944359	1.21600463304067	8.19319314460742	9.75987120846161	7.00436741921742	7.44451365016889	8.53674043663478	9.45278983464398	7.97695600279822	8.38939986348527	6.12471402570841	5.44298224448583	6.3352183414365	8.05669509035389	8.18768031004255	8.10504892016543	-19.4424066317781
6.03015075376884	20.4194092645248	0.660185544168232	20.4214177612078	20.8207201121405	20.5794384449195	21.0116293536328	21.0135351019042	18.6583651437207	20.6347471488587	20.368990568925	20.4857093660707	21.4453055076196	20.1819512261101	20.2393315889886	20.2667955685017	19.7437928107476	47.7877613370007	0.276438272787348	47.8710556542372	47.1774554457167	47.6902900793214	47.5446561953836	47.5976257479218	47.9429060360499	47.5966808173522	47.8280683016401	47.9268117527601	48.097233530836	47.9457637709846	48.0967361560923	47.5388623501703	48.174512879544	7.27426899799828	1.1659629971877	7.65017956946083	9.17373395783565	6.55080304557116	6.95010119858952	7.94576938175063	8.889635994125	7.45649832750132	7.84681240309183	5.68412043199481	5.01961785675124	5.88043256851179	7.57017030667022	7.66065427506085	7.5612366550611	-28.446996460868
6.53266331658291	20.4210082588416	0.664019157696892	20.4180474912002	20.8502565401011	20.5718044495974	21.0332603686757	20.9936020761986	18.6394841106338	20.6460782597742	20.3531806282828	20.5120166894518	21.4071425399911	20.2126213259186	20.2143551363456	20.3424585933228	19.6998074142884	47.8997828185417	0.278321125039869	47.9719594210703	47.2921597960723	47.8052124532115	47.6656321189352	47.727184567896	48.0463928198742	47.6918543978056	47.9307900668697	48.032305561571	48.2223416500001	48.0640024625962	48.1948743504902	47.6399411700556	48.3123086231364	6.77266124438212	1.11510697472627	7.12121210819028	8.59408251382928	6.10862708357266	6.46597268102035	7.36781919676414	8.33476576617409	6.94491338807828	7.31554528591248	5.25572953936887	4.60858546972353	5.43693413218852	7.09207277485877	7.14006774119989	7.03092974046852	-37.285115016454
7.03517587939698	20.4281889502233	0.665482540299833	20.4263427841652	20.8799211219508	20.5738834686694	21.0533705360746	20.9716294089683	18.6351833049352	20.6697202907888	20.3407728687939	20.5525479139925	21.3629316536102	20.2452118498762	20.200442674792	20.4228503371239	19.6598370893856	48.0102385778395	0.283283462440962	48.0818861178866	47.39341150626	47.9280615840221	47.7730690242833	47.8437274155526	48.1586911281509	47.7930858273237	48.0308630494808	48.1466492320057	48.3362358104739	48.1787109319037	48.3073361876889	47.7362817544055	48.4353305203146	6.28334648632129	1.06389647679295	6.60716902502834	8.02125125444204	5.6769268996772	5.99263199247815	6.80343524479488	7.79454039110882	6.44796135448604	6.79374103185824	4.84120721480643	4.21327457027753	5.00335888911292	6.62522168058671	6.63250451604091	6.51362674379989	-45.2978480984717
7.53768844221105	20.4404911393213	0.66640633288159	20.4391103619601	20.9142235212079	20.5747192372382	21.0766518742883	20.9530076236653	18.644961151292	20.7046166192153	20.3288601252695	20.5994245774677	21.3234195456979	20.2759420672708	20.187620870947	20.513815387802	19.6305029871765	48.1178151326739	0.288294649711964	48.1837834701585	47.4917827131656	48.0325878381081	47.8773825563124	47.9578889756247	48.278016141326	47.8986242947199	48.120866548104	48.2515666376814	48.4634522729602	48.2821692623582	48.4105672432306	47.8424888359519	48.5582350677338	5.80817528660827	1.0128055120866	6.10726282689442	7.46175734982176	5.25563454213046	5.53505437382456	6.25832453741651	7.26744513431459	5.96448920192742	6.28505122772749	4.4393432876232	3.83574748383641	4.58268224188777	6.1672323151098	6.13947281333239	6.014956676669	-51.8467073174257
8.04020100502512	20.4584965749258	0.66766386022364	20.4552182427496	20.9586533919352	20.5848683005183	21.1087576572195	20.9435662705183	18.661142251562	20.7414318953769	20.3261940800888	20.6496678853697	21.2795627842677	20.3130457397248	20.1764256624852	20.6045480546733	19.6158698324722	48.2243746914676	0.291903810149616	48.2753599510305	47.6006885107923	48.1439756198074	47.9918500817291	48.0831687223252	48.3832375980443	47.987641893966	48.2220706210561	48.3414126816427	48.5844314674421	48.3955339812869	48.5056801927477	47.9343812580044	48.6918131006708	5.34895005572541	0.961882669880199	5.62476616528384	6.91788134474976	4.84980610280198	5.09465525187402	5.73399195098235	6.75337157822224	5.49491394613309	5.79391965991494	4.05281932858803	3.47411726540728	4.17808916675765	5.72256098430434	5.6593865280796	5.53502150705655	-56.4304671045563
8.5427135678392	20.4816050581544	0.667374863595155	20.4813070494552	21.0050850827958	20.6021623220592	21.1416241626745	20.9354647539986	18.6898710607352	20.786447011249	20.32961172882	20.7111401447727	21.2288252660915	20.353109687286	20.1753817676997	20.696162066428	19.6062787100958	48.3296786244831	0.297062898694039	48.3736806266237	47.7025188699082	48.2582120777255	48.0983961691179	48.2016462428495	48.4910982181766	48.0771103306378	48.3278868621514	48.4370687152603	48.6923957734052	48.5120555822597	48.6144759043477	48.0174596239472	48.8114957463523	4.90674524478144	0.911321275194265	5.16267196552549	6.38813200353892	4.45735202679744	4.67023903085223	5.22909403838761	6.25770873314518	5.04398559575898	5.3189385403936	3.68404212339057	3.13085054478572	3.78835283538141	5.29352062796938	5.19700357594564	5.07254178506799	-58.9737724838109
9.04522613065327	20.5082974945003	0.666069208128359	20.5156687536324	21.0507586471223	20.6174264662048	21.1727338087745	20.9265335738485	18.7337130752076	20.8422258953841	20.3312969844106	20.7802229581173	21.1820068465047	20.3878273771996	20.1750423663227	20.7960707051026	19.6046374651718	48.4311633550202	0.30397988652345	48.4761481763408	47.7925327266291	48.354030246585	48.1918160764087	48.3081669346314	48.6097007934174	48.1752683086663	48.4200596063357	48.5319633334677	48.8125968161135	48.6131837233857	48.7151384334284	48.1109754400166	48.9247063548564	4.48255564711985	0.861414919137581	4.72002617412569	5.87613661400909	4.0794112159545	4.26444456950043	4.74678317365939	5.78012297847291	4.61131994112707	4.86119587744474	3.33175616543554	2.80706079162072	3.41443369006676	4.87783587112934	4.75364736626768	4.63160463086409	-59.8991745464215
9.54773869346734	20.5384278712413	0.665017169986814	20.5504656176689	21.1036656340063	20.6421989114864	21.2103541696783	20.9250308442496	18.7831456613669	20.8977147441017	20.3379447580301	20.8482307195085	21.1305058509781	20.4237209183723	20.1739855311551	20.8938630908321	19.6171637459444	48.529851494787	0.309738872717906	48.5657035870968	47.8908495315244	48.4598493712498	48.2920428685879	48.4227225641089	48.715311567158	48.2588556009106	48.5154320736754	48.6084742695127	48.9265137533422	48.7157591148878	48.8047548339411	48.1928033036977	49.0488484873249	4.07757291852764	0.812444132945834	4.29676388372165	5.38551373302179	3.71910173209313	3.87953895840489	4.28962588010166	5.31930580285706	4.19608269250178	4.42463247208498	2.99658060702058	2.50094116978415	3.05917280416353	4.47870153891953	4.32739695056508	4.21266263414709	-59.9973497480712
10.0502512562814	20.5717337324338	0.663705405087252	20.5874904858675	21.1607851796867	20.6705195650225	21.2516095118373	20.9280289217533	18.8403204246793	20.9552667298809	20.3517750449514	20.9206746257265	21.0711889617099	20.4630959232822	20.1814106324667	20.9877538054199	19.6343524417894	48.6269166351463	0.314796845030914	48.6486855232288	47.9923208887771	48.5628151088027	48.3935649231969	48.539830286108	48.8163017093205	48.3365782310202	48.6207100277387	48.682923503513	49.0258478530979	48.8265678391212	48.9070017282663	48.2625585513464	49.161126718511	3.69240077396197	0.764533922862341	3.89543277347028	4.91487108794199	3.37399245385502	3.51414464176332	3.8560556320213	4.87917631429018	3.80163009966163	4.00862268138373	2.68062296019459	2.21407118606029	2.72185443341239	4.09785077969351	3.92137427189073	3.81391151982862	-60.152541678099
10.5527638190955	20.6066859965612	0.661912360743047	20.6321435077513	21.213463576303	20.6959724471044	21.2881303580119	20.9274287988123	18.9105957597137	21.0209998011577	20.362994820443	21.000148114189	21.0150986688146	20.4959859772662	20.1887683872495	21.0865416533761	19.6553320816635	48.7203924549637	0.32132221568291	48.7400456062068	48.0794225659171	48.6488332759827	48.4784170293481	48.6413597865742	48.9292934788964	48.4250729540932	48.7134873938718	48.7638379690826	49.1364935505753	48.9231555915562	49.0023438512022	48.342920058587	49.2608112575984	3.32730937998667	0.717783880107143	3.51658582823216	4.46487041060417	3.04579773062922	3.16855082443248	3.44658444898477	4.46014928952354	3.42804532622623	3.61242695139982	2.38304667205025	1.9467279314935	2.40202983137534	3.73311417768015	3.5365677195253	3.43783417765642	-60.9264365170973
11.0552763819095	20.6421696117759	0.660176436145207	20.6790601770137	21.2667897042311	20.7301237317768	21.3254317338094	20.9287717024987	18.984751262916	21.0846657602485	20.3736390444315	21.0764455858569	20.9542911907838	20.5243249966021	20.1929871625025	21.1811262345956	19.6879662775955	48.8093178557025	0.328336203922172	48.8290612874067	48.1660160431716	48.7467468265281	48.5605295027464	48.741014621158	49.0325424766253	48.502960361391	48.7995422688128	48.8302462230681	49.2410792439552	49.0114997896547	49.0839590197177	48.4151661957442	49.3700861198552	2.98273493196094	0.672506733807217	3.1587365761881	4.03875961045621	2.73573965784287	2.84470920013854	3.06347496075136	4.0602495068	3.07378426999618	3.2386631242767	2.10303846157451	1.69715364933528	2.10162271021146	3.38658555221766	3.1709202145624	3.08485155310192	-62.435151038773
11.5577889447236	20.678172497047	0.659061811406691	20.7218261666147	21.3245987930501	20.7637176879583	21.3676097403022	20.935949323608	19.060788005831	21.1444415703306	20.3905130986971	21.1494932387443	20.8851639270976	20.5550246994781	20.2038988995857	21.2670819366217	19.7243078707384	48.8954813531927	0.333821946678036	48.9028676284311	48.262546457255	48.836031390696	48.6505033022939	48.8492486135538	49.124427844996	48.5689670926841	48.8964345391027	48.8857223577669	49.3298027147316	49.1094905798927	49.1769517162651	48.472933923683	49.4708107833464	2.65888071803445	0.628826015911348	2.82229905156267	3.63608392713441	2.44162546038732	2.54181757757755	2.70574547890014	3.68177177141769	2.74078292721838	2.88734372734508	1.84180248020771	1.46618054897155	1.82034736367569	3.05939182312548	2.82624547144534	2.75289244351333	-64.4826046173678
12.0603015075377	20.7140198845321	0.658567155292416	20.7651268441768	21.3774541909513	20.7938135066056	21.4054995635277	20.9399648827393	19.1461192812838	21.2089847545242	20.4056384015338	21.2265361740809	20.8189007984169	20.5799428988312	20.2141852513674	21.3541627093462	19.7599491260643	48.9790744270145	0.339019914841503	48.9749994010107	48.3494297220125	48.9113407878973	48.7287328926825	48.9461319813713	49.2271003397919	48.6451463009199	48.9861472608829	48.9497976619372	49.429068925801	49.1992810005156	49.264698005774	48.5409036515439	49.5542640460625	2.35547890747476	0.586728696654536	2.50844701435108	3.25558291123568	2.16514777944014	2.25868605195831	2.37215664638766	3.32543590033698	2.42927826442377	2.55682172866545	1.59896459398142	1.25347821905515	1.55700030322615	2.74946776704365	2.50314442996613	2.44309309457512	-66.7115082533532
12.5628140703518	20.7476340060678	0.658074897320602	20.8119034026993	21.4239483862893	20.8309065840937	21.438020719258	20.9399130555811	19.233874154001	21.2708303236276	20.4154673016485	21.3005005678034	20.7481873154884	20.5953585638001	20.2192109351913	21.4352279688826	19.8035268065851	49.0569537970386	0.345809746719589	49.0545681058449	48.425314687355	48.9991194548326	48.7942433795584	49.0303023987583	49.3250328416743	48.7162121428279	49.0610547485838	49.0086010446504	49.5227273405877	49.273557377243	49.3367057867037	48.6049313308317	49.6449825190894	2.0723004757699	0.546419892980278	2.2162042367264	2.89898810770584	1.90605445226336	1.99619489428322	2.06376910794758	2.98908853836894	2.13744403813374	2.24821352589791	1.37311357801107	1.05741317506295	1.31244935264297	2.45801318888284	2.19957386515611	2.15568659969573	-68.8036788222013
13.0653266331658	20.7788609944051	0.658173785698244	20.8543351531611	21.4721912610005	20.8632183324602	21.4734659391962	20.9438139560791	19.3182050164108	21.3240271385039	20.4285748338003	21.3651053953611	20.6689105479318	20.6099937688106	20.2291081389988	21.5034222598964	19.8496821800601	49.13053625081	0.352224981919266	49.1254533145424	48.5098048323694	49.0732487387484	48.8672022714524	49.1217991923664	49.4068387638959	48.7712092694545	49.1430108052911	49.0511257044013	49.5994966561593	49.3546448901191	49.4189335343674	48.6529782277328	49.7317613104392	1.8092403686236	0.508004319470254	1.94431819127843	2.56663568970663	1.66272488613526	1.75409038209915	1.7801541426446	2.67363024683177	1.86601511456792	1.96180742547851	1.16450998017294	0.878314593982661	1.08657986038387	2.18561589911465	1.916365907996	1.88860284033802	-70.6696003617304
13.5678391959799	20.8084446122923	0.659753132927509	20.8890868876705	21.5175812700767	20.8916528341829	21.5073992468445	20.9471539987815	19.4070586725557	21.3778656437228	20.4415734706309	21.4283119008197	20.5923633081059	20.6204326371136	20.2378770234854	21.5688669268779	19.8910007512239	49.2033665391008	0.356537756840424	49.1824982071842	48.5936898476471	49.1379313446309	48.9386597935439	49.2115047392351	49.4960907801448	48.8336069552803	49.2253495314922	49.0982947037528	49.6861982149784	49.4361927347555	49.4981282756391	48.7101538702165	49.7988325489105	1.56568496308618	0.471462659180676	1.69311853638542	2.25668636249911	1.43643968961236	1.53070638502995	1.5194129846161	2.37977319252901	1.61515398928098	1.69577061361431	0.973033943403137	0.715469051011076	0.877911598848652	1.93035907872659	1.65372521932372	1.64202883832604	-72.3751282026164
14.070351758794	20.8335145466156	0.661693062219191	20.9225582630075	21.5524932771813	20.924554353274	21.5325031747631	20.9427620227576	19.4971732656428	21.4288327434019	20.4463042923054	21.4894589624631	20.5119532282971	20.6184606884491	20.2393774114721	21.6268836100205	19.9358883595834	49.2704497885897	0.36192421174098	49.2431966947031	48.6611833736568	49.2145844882172	48.9931469933019	49.2836537397602	49.5865376629902	48.897283486353	49.2898114809173	49.1503341123906	49.7680226808641	49.5002538704697	49.5603382674226	48.7677865517953	49.8701636374141	1.34091966037001	0.436882876838917	1.46242727498015	1.96922466806285	1.22604467912492	1.32576503232673	1.28129843938981	2.10552714872382	1.38303831826814	1.45000294384366	0.797235948303456	0.567414901359583	0.686420439496812	1.69280376010063	1.40970085335436	1.41597083784526	-73.9554630940147
14.572864321608	20.8531961060771	0.663565852494218	20.9541821520623	21.5837319854428	20.9487266792597	21.5559066296201	20.9374294887559	19.5796840991733	21.4675824420078	20.4496136119714	21.5386952005041	20.4232302798082	20.6112119149617	20.2438146030996	21.668631692346	19.9823047060671	49.3313776053826	0.368934977987522	49.3084366266409	48.7288700591264	49.2741702410091	49.0477059921604	49.3552590699945	49.659078094895	48.9436836851401	49.3542316381896	49.1871093501129	49.8323111328235	49.5650748729115	49.6317182346922	48.80886113285	49.9427763448104	1.13461231724189	0.404335533936914	1.25073578257739	1.70473328371192	1.0305727866019	1.13915318537333	1.06553546122991	1.85080170917896	1.16954436098084	1.22472227680299	0.63662369255011	0.434119812052053	0.511946066347685	1.47311767814486	1.18444119850665	1.20852514732781	-75.3904669798212
15.0753768844221	20.8700694837958	0.666944668626231	20.9754626959569	21.613949746576	20.9690297982222	21.5805891923508	20.9337132466178	19.6614053156645	21.5020990420684	20.4538876612089	21.5804545028532	20.33761941254	20.6012144737386	20.2467072679985	21.7040798167227	20.0207606006228	49.3937215636213	0.373168234543706	49.3607065872956	48.8039346673951	49.3300855581383	49.1096974487263	49.4337502211203	49.7341888657374	48.9932456762628	49.4258909943004	49.2205887657346	49.9062227942228	49.6382346741012	49.7027252158714	48.8573480507517	49.9954823710411	0.945958897210411	0.373859133644055	1.05720260312459	1.46159382375837	0.850679251605264	0.96935681623874	0.870291327059919	1.61608892959306	0.974625652224624	1.01827929094053	0.491019491938933	0.314618890663593	0.352998112165253	1.26958258010818	0.977793165961129	1.01929462556355	-76.6307718890887
15.5778894472362	20.8811979255451	0.671265642001583	20.9871610730059	21.6334260340001	20.9908041887474	21.5973474917823	20.9224240651599	19.7433407685936	21.5334518742636	20.4493850209606	21.6206918600442	20.2493193740281	20.5787355487169	20.240687982806	21.7314349307531	20.05856074477	49.4519593770769	0.376611747811042	49.4038920302205	48.8660213991753	49.3964465696792	49.1587357151544	49.4985838738455	49.8161102987266	49.0501851649615	49.4826410590973	49.2651317246846	49.9763984905908	49.6977667738583	49.7562232081598	48.9106298467972	50.0486651241258	0.773934531712665	0.345476509075403	0.881689861572172	1.23872507334344	0.684819259295141	0.815321169210758	0.694433802454796	1.39967710320307	0.796574734854458	0.829799745797397	0.359117012297235	0.207619126131928	0.208958075804134	1.08235409039906	0.78793067021705	0.848063719396661	-77.6084755578177
16.0804020100502	20.8843394232224	0.674726736211749	20.9958815790035	21.6429294471755	21.0008719945378	21.6074765828561	20.9046682590471	19.8151850688392	21.5505982032041	20.438651532632	21.6505078421926	20.1535304112517	20.5466127120711	20.2359192577785	21.7405064627548	20.0974125717691	49.5019370897699	0.383125130782627	49.454988055151	48.918191130351	49.444125355654	49.1979542153715	49.5528662404603	49.8814798889389	49.091701480707	49.5312999682211	49.3015784840906	50.0288411570531	49.75070019411	49.8178289844993	48.9477338618276	50.1078302403437	0.618018325806539	0.319202090971494	0.723155981965206	1.03620376428749	0.53252880349762	0.676730155883868	0.537526848508556	1.20083153015249	0.634704832465039	0.659227248566196	0.239954109290603	0.112852223676693	0.0795371942408809	0.911295721659006	0.614565905603152	0.693142241494754	-78.2057533871063
16.5829145728643	20.8837353633283	0.678729088727965	20.9977274190688	21.6504835491441	21.0077455633	21.6193862575298	20.8883311244667	19.8813202950301	21.5587862028249	20.4290125364334	21.6682866276244	20.061598281356	20.5123556667935	20.2296745746202	21.7405802934729	20.127006694931	49.5544106141347	0.387658477711785	49.5063187197048	48.9795727868907	49.4942497742444	49.2464940751297	49.615955140276	49.9436406359719	49.1311553995048	49.5902724993422	49.3270362481432	50.0908870406825	49.8156390923014	49.8818841686652	48.989970062966	50.1486729540633	0.477325953442455	0.295120235412875	0.580193491339789	0.852833631620057	0.393755208832518	0.552407345265299	0.398060584897032	1.01969430889837	0.488694698441334	0.505175389008477	0.133178629697222	0.0292458152855968	-0.0366518874768872	0.754901709218049	0.457263880296954	0.553810542870557	-78.3749023627512
17.0854271356784	20.8776901838081	0.68408114443865	20.9860808575489	21.6500784240055	21.0131617686083	21.627552295575	20.8678049104602	19.9469890485809	21.5636053252931	20.412840461271	21.6835237392027	19.9683711299121	20.4682982514301	20.2136975709291	21.7329316301592	20.1527271603368	49.6060390244143	0.389221336097102	49.5433438446604	49.0379296939732	49.5520848600696	49.2918933181074	49.675399662566	50.0164908904649	49.1822306235757	49.6417864729949	49.3629841986798	50.1506641375987	49.8748828483536	49.9283317841367	49.0409790515585	50.1855449550602	0.350693448230371	0.273231242801095	0.452147513549263	0.687040178005184	0.266936600165647	0.44100462230991	0.274520938821892	0.854803864668714	0.356965570997257	0.36639283160407	0.0376980205162919	-0.0443004191311776	-0.14055568480237	0.613072207089811	0.314334594179627	0.429647437251078	-78.1688480316823
17.5879396984925	20.8623450576478	0.688232432820561	20.9659957519658	21.6357719118734	21.0054277242336	21.6264293892567	20.8377184418399	20.0023980360348	21.5544204790572	20.3874016834893	21.692412251242	19.8685022031097	20.4119056724874	20.1979454099226	21.7066630745124	20.1798387780448	49.6480713198548	0.394040146739706	49.5779805146835	49.0806650466921	49.5912117767303	49.3213765228252	49.7183578835048	50.0766751503253	49.2220728809315	49.6788953804037	49.4009129255427	50.1928276515661	49.9215051298323	49.981505717164	49.0771352440299	50.2318766537357	0.237448802426028	0.253476621958638	0.338312832400688	0.53836697601587	0.151858054091911	0.341918166709684	0.166204690393691	0.705077493703983	0.238532442203922	0.242526652239683	-0.0476118209412839	-0.108160681542004	-0.232569049124012	0.485419942803472	0.185257469797736	0.319150065211044	-77.6608583477939
18.0904522613065	20.8422770891467	0.691512408128373	20.9425944822013	21.6159374422013	20.9958157843992	21.6244718783472	20.8062820773697	20.0485629699052	21.5327798317009	20.3621391085282	21.6878167129733	19.7730547621972	20.3527553256967	20.1815683336959	21.6698000386626	20.1983005001747	49.6912721645098	0.398769083068687	49.6223587921776	49.1268082749548	49.6383446943192	49.3539372791331	49.7640538556659	50.1276995479503	49.2543350888515	49.7241775721783	49.4245697589588	50.2447143027812	49.9781958833338	50.0397315171284	49.1157230954682	50.2631606402358	0.136707061678007	0.235945278172658	0.237357098657065	0.405938791801447	0.0478705927389515	0.254263094454508	0.0718995377872842	0.570323704537292	0.132905220427772	0.132421117193476	-0.123202354931541	-0.16340753397081	-0.313945629344249	0.370608010892883	0.0694169691359161	0.221450244112101	-76.907319401309
18.5929648241206	20.8181479889345	0.696202566472589	20.9096966492	21.5919435948567	20.9821694318648	21.6231530670607	20.7748600997862	20.0939487170952	21.5077334356952	20.33428889371	21.6779655869919	19.6774475198971	20.2879229169624	20.1556643335585	21.6265608084156	20.2107167899889	49.7372144613623	0.399080676432034	49.6620636971409	49.1799649973269	49.6893352406	49.3930018508138	49.8160929923632	50.1905213995472	49.2996338026652	49.7710685430995	49.4519587939075	50.2959607162547	50.0384525541545	50.0804596689749	49.1664234995379	50.2860647026862	0.0473203864911692	0.220635449888469	0.148203203357851	0.288173251426246	-0.0463443812131966	0.176754666149986	-0.00994223329818352	0.449286649779224	0.0386906509324964	0.0347316972975785	-0.189918144642093	-0.210946639776226	-0.385809243586353	0.268355248409968	-0.0347383333058506	0.135989019344922	-75.9400292290256
19.0954773869347	20.7852953377751	0.700236090987247	20.864261364594	21.5547513245582	20.9554762368578	21.6134139607041	20.734896068452	20.1309340959405	21.4708971965312	20.2967623948952	21.6658559874792	19.5757936399958	20.210358442937	20.1297002661427	21.5659190128341	20.2251147369294	49.7746751351077	0.401516722412579	49.6891178555514	49.2197328959292	49.7230999301715	49.4179437835517	49.853766001248	50.2462431984077	49.3394708572895	49.8014994828272	49.4896334958272	50.3298689365605	50.084132871879	50.1261344561896	49.2043835824044	50.3204245436712	-0.0314661084367814	0.207410315609337	0.0701891039822192	0.184208674181798	-0.130931797952011	0.108614951241506	-0.0802052734123073	0.340772772252964	-0.0451520029610759	-0.0510712968644956	-0.248870195795355	-0.251177927627203	-0.44861078321763	0.178085471650116	-0.127813470876141	0.0614362572826759	-74.7683246792615
19.5979899497487	20.7466228725542	0.702348949609504	20.8138813715831	21.5079209848135	20.9284314496823	21.5983727036864	20.6897578082822	20.1566942508636	21.4196792794775	20.2574687444952	21.6421801663859	19.4788946177869	20.1280732050668	20.1046430405529	21.4940397187776	20.2326828743053	49.8100103698989	0.406091730453155	49.7204553719842	49.2530858631819	49.7693398021106	49.4357598480725	49.8841627092214	50.2878894414699	49.3671661008054	49.8337138950772	49.5161979848372	50.3735969399771	50.1335125208019	50.1791450386786	49.2417206627254	50.3443989996411	-0.100480002388119	0.196308789144374	0.00230713262005401	0.0932984129167697	-0.206893163621474	0.0491530480034546	-0.139854710053305	0.244368118559372	-0.119143467185008	-0.125914172982993	-0.300574450826187	-0.28510486339417	-0.503395885242698	0.0986080804751248	-0.210486077795065	-0.00308803490754469	-73.4037182184646
20.1005025125628	20.7050397926965	0.705432386134841	20.7604188272236	21.4593117532659	20.8951230471421	21.5855111343006	20.6468208397896	20.1811870390402	21.3647801769591	20.2194124040953	21.6098570681765	19.3828188120542	20.0438556374048	20.0710372143456	21.4176755923436	20.2327475516091	49.849753491317	0.406165352221145	49.7602635412566	49.2973443490914	49.8149087487417	49.4638209217199	49.9248682356336	50.3396393222644	49.4064866212674	49.8749802122841	49.537275636264	50.4182990857342	50.1939628559388	50.2150068678628	49.2935639334463	50.3561285469331	-0.160749918889113	0.187304820371677	-0.0566106465294893	0.0140412570628205	-0.275177049143804	-0.00270772450117104	-0.190277732566586	0.158992151241313	-0.184474462429752	-0.191060852819059	-0.345653020077224	-0.313448249625401	-0.551334407054477	0.0295453776282718	-0.284154380285048	-0.0581791253479721	-71.8745081695857
20.6030150753769	20.6570175136679	0.709036878787447	20.6967505584497	21.4023446238474	20.8500767231791	21.5678925596398	20.5996658989525	20.2002224990889	21.3014444680996	20.1737856403773	21.5772512843953	19.2812629911798	19.9488829972321	20.0374068517995	21.3261857330797	20.2350723620299	49.8850889814303	0.406350519425391	49.7909573034952	49.3372136323962	49.8461823973242	49.4867801450211	49.9604237340366	50.3907516779087	49.4469328567747	49.903012631667	49.5713273653652	50.4459232413541	50.2430909768842	50.253729507879	49.3353795224237	50.3795407474949	-0.213044906254638	0.180168019374267	-0.107324720739563	-0.0546307574626042	-0.33597843051075	-0.0477956201100937	-0.232419721852622	0.0834914493947135	-0.242138934830327	-0.247095819117397	-0.385119319468277	-0.336573917321847	-0.592865438991339	-0.0297982246810195	-0.349393644927468	-0.10498558694633	-70.229057940243
21.105527638191	20.6025953664046	0.710607598661246	20.6238307201768	21.3336515149213	20.8059619813834	21.5413904336535	20.544830841401	20.2074560378932	21.2233603365475	20.1239799234813	21.537551017479	19.1847866532846	19.8467984773425	20.0063217268184	21.2233781172855	20.2330373479968	49.91539579091	0.410202208014505	49.8131542381766	49.3632715498324	49.8929545941862	49.4953728138314	49.98137672367	50.4250634256935	49.4728093192196	49.9247996481568	49.6025468127904	50.4832984408894	50.2877990379355	50.3017458375766	49.3733035137814	50.3980451170001	-0.258097914737472	0.174843140416144	-0.15055487494748	-0.113410329654388	-0.390433732665125	-0.0866775082600672	-0.267024017175006	0.0173560670929359	-0.292612189706011	-0.294743156368377	-0.419526527537773	-0.355373934355481	-0.628752955311277	-0.0804798394605031	-0.406831178777624	-0.144306629198431	-68.5214637917224
21.608040201005	20.5452584609353	0.712301151573035	20.5495013205019	21.2627166765748	20.7537290369995	21.5148593257208	20.4911197351193	20.2123936671101	21.140863321158	20.0775394000803	21.4871451371053	19.090153476955	19.745056859405	19.9678228627581	21.1179781011428	20.2227395324629	49.9483533115294	0.410972852557491	49.8446699689606	49.3958161318815	49.9343724218129	49.5101261657836	50.0083788552119	50.4653871078076	49.5066031101662	49.9587679889895	49.6213691851964	50.5231230492343	50.3466406753213	50.3332400360858	49.4269685739694	50.4014830909899	-0.296767855555384	0.171264076322151	-0.187298578585706	-0.163444996761496	-0.439127221861642	-0.120182121025084	-0.295218298902216	-0.0403315812654963	-0.336894192122246	-0.335156077180127	-0.449263961948755	-0.370404112545346	-0.660129627366043	-0.122911133705068	-0.457702531503314	-0.176685543002837	-66.8153900710246
22.1105527638191	20.4844472648925	0.71561636215201	20.471858144209	21.1894743414287	20.6919398921166	21.4878550323495	20.438294811501	20.2150054584782	21.0536102785348	20.0272514746142	21.4357892175014	18.9907001472847	19.6364901064985	19.9292012006359	21.0002624862768	20.2145291170664	49.9820999081386	0.409869472639042	49.8807638513134	49.4344530882177	49.9656474296422	49.530706863184	50.0410816691004	50.511195933679	49.5479113646221	49.9869425141475	49.6490112563419	50.5460328562517	50.4015699210744	50.3652881075126	49.4736889162123	50.4151049426411	-0.329790498635529	0.16915123390506	-0.218377447065505	-0.205830545972496	-0.482374994765723	-0.149085442223418	-0.317926334280727	-0.0906081247882737	-0.375913156058396	-0.368963535272326	-0.475156811189312	-0.381965934622065	-0.687455140942005	-0.157813157408625	-0.502496529516099	-0.203099826792436	-65.1704498386939
22.6130653266332	20.4180087586797	0.717820392934309	20.3846738829692	21.1059538122789	20.6318634656272	21.4516582313724	20.3784402027249	20.2065637693766	20.9527996719275	19.97081159336	21.3826058821903	18.8966975321299	19.519314255171	19.8945262032931	20.8714875458538	20.2047265732408	50.0107752437969	0.412421087945539	49.9051249842995	49.4593649505797	50.0137655549118	49.5374265528024	50.0595054377814	50.5401263630272	49.5750289751993	50.0024084875657	49.6832130375875	50.5784083752851	50.4454588997338	50.4082314492412	49.513223553089	50.4295667920524	-0.35778577353622	0.168382485619285	-0.244334064772414	-0.241208068303069	-0.521274655835302	-0.173849701753713	-0.335709957598765	-0.133971489032654	-0.410065775030951	-0.396721712788285	-0.497787861263763	-0.390825630831515	-0.711196276129272	-0.186090838510951	-0.541715480037804	-0.224249317618622	-63.6088837043773
23.1155778894472	20.3477328169289	0.719372927012076	20.2924727590546	21.0176155804687	20.5623056506636	21.4110078269187	20.3164393533941	20.1943839454305	20.8465972889002	19.9174558875715	21.3194584778721	18.8055795661407	19.4029297133843	19.8535850974252	20.7418084806422	20.1866198091377	50.0377965035743	0.414117781353904	49.9268988027248	49.4811522600908	50.0522131893782	49.5411236784183	50.0744883659923	50.5692908444631	49.6048914083801	50.0278151334553	49.7039555928791	50.6145316087893	50.5010558952763	50.4355512851856	49.5685627325838	50.4276202524239	-0.381420304651433	0.168893036784665	-0.265870802451541	-0.270446510360408	-0.556113064767945	-0.195059557953527	-0.349388659502006	-0.171163044323144	-0.440138512808662	-0.419444304977631	-0.517356075259279	-0.397403037566875	-0.732346976961932	-0.208117800417115	-0.576438720905247	-0.240597196864754	-62.1157708671317
23.6180904522613	20.2762784265975	0.72298558524302	20.2013086168994	20.9310312532241	20.4859233588024	21.3722050634572	20.25841756337	20.1826399822994	20.739095673216	19.8643253843775	21.252879598297	18.7102944965343	19.2845815089136	19.8122805242137	20.6030153563081	20.1698995924517	50.0689452084154	0.413185609254596	49.9603977010923	49.5147247030775	50.0855592655522	49.5567957846395	50.1011671789747	50.6085489876384	49.6473100056859	50.0564334751635	49.7245952555943	50.6337997029644	50.5616575465921	50.4609614039362	49.6203945296782	50.4328873772259	-0.401360696640561	0.17044262446434	-0.283771422148762	-0.294557440983982	-0.587333460229996	-0.213389066589755	-0.35980667705156	-0.203069797011621	-0.466968950347062	-0.437790079159747	-0.53442300480764	-0.401924276407348	-0.751409107333758	-0.224580896425994	-0.607065383523895	-0.25296019094674	-60.6717016713413
24.1206030150754	20.2013981329474	0.726984471136495	20.1061896529203	20.8389176555891	20.4114282111931	21.327411283283	20.1971578136435	20.1618880106792	20.6207395492144	19.8044708841216	21.1884079084176	18.6207062815994	19.1581044301521	19.7760819359482	20.4538559997259	20.1542142447766	50.0982441981219	0.414400042821725	49.9931301726129	49.5424291731218	50.1353528009122	49.5668501113326	50.1217172183236	50.6335999165337	49.6786720121667	50.0701173225899	49.7576320258772	50.6620527725928	50.6088048514603	50.4984840021581	49.6621817391343	50.4443946548909	-0.418113539812172	0.172886574882858	-0.298535225819905	-0.314135604623876	-0.615879406231831	-0.229231396274698	-0.36740973097432	-0.230112791131645	-0.490839968720639	-0.452151204287743	-0.549599475886298	-0.40502960799987	-0.768534919908682	-0.236245372587459	-0.633947132756267	-0.26193772016718	-59.2341698561684
24.6231155778894	20.1219558929188	0.730163330262931	20.0033893436423	20.7397975468105	20.3267121793446	21.2743782885481	20.1308212699755	20.1359344199829	20.4961639102814	19.7454131016988	21.1175856247945	18.5348482839708	19.0314769434664	19.7347795071977	20.3052696685494	20.1308124126005	50.1219094963268	0.416320589146671	50.0141229082425	49.5585470176348	50.1720172097511	49.5657439453392	50.1304345508174	50.6526315832572	49.7070916255753	50.0871792222468	49.7826677627769	50.6952080007837	50.6607802358186	50.5215627309206	49.7189061432019	50.4398400122093	-0.432148916064225	0.176189234991687	-0.310581036331966	-0.329772972173832	-0.641824708679628	-0.242943825422511	-0.372700252635503	-0.252847649944529	-0.512276824415132	-0.46333235270873	-0.563024166814542	-0.407028904140759	-0.78440131144535	-0.243436115947	-0.658027089023462	-0.267887615216201	-57.7626855539645
25.1256281407035	20.0422194848345	0.735106976036243	19.8997493482773	20.6429978218392	20.2381733949267	21.2222192833203	20.0681247561033	20.1123855554157	20.3730483998745	19.6897441629866	21.0407429099373	18.4452428833154	18.9072985687093	19.6927563271705	20.1509880593819	20.1076013164248	50.149588456586	0.416760455965109	50.0388205903883	49.5840238886701	50.2090824945766	49.5744950673881	50.1485420936732	50.6841002620321	49.7507438832147	50.114805538126	49.7986408722182	50.7115262051414	50.7248808680676	50.5402267967628	49.7759126911062	50.4384371408383	-0.444032044970193	0.180207632820519	-0.320513134351829	-0.342311012412807	-0.665712680953446	-0.255051818776675	-0.376370973289631	-0.272017760311022	-0.532008692274431	-0.471988048180467	-0.57500397036186	-0.408062690722125	-0.799524167613429	-0.246778981501629	-0.679643112959751	-0.271461585873599	-56.2361183594848
25.6281407035176	19.9617189954503	0.741767835086103	19.7981519762796	20.5467194114187	20.1511559028781	21.1688750771273	20.0071727346574	20.0828522820616	20.2428487518239	19.6286669353035	20.967119873371	18.3613054646125	18.7774915841607	19.6567346613307	19.9873883785764	20.0875829027023	50.1798143341786	0.417510133598479	50.0744979666688	49.6146051799975	50.2605415613721	49.5888286097565	50.1717217694406	50.7064106314922	49.788590867845	50.1305987030395	49.8267100760911	50.7362367549814	50.7783245985817	50.5718777771597	49.8207498882654	50.4477062938082	-0.454172503828981	0.184795454466529	-0.328848781484939	-0.3523166144783	-0.688276139557845	-0.265913482067399	-0.378822853415579	-0.287964262046338	-0.550232082506992	-0.478366573736742	-0.58614530453366	-0.40864023518312	-0.813829996830186	-0.246907395778753	-0.698985902048331	-0.273165429937559	-54.6830005571025
26.1306532663317	19.8770146539489	0.748212618085517	19.6919906967522	20.4439992176183	20.0539518402015	21.1066415558668	19.9408102998427	20.0469501104884	20.1058903835542	19.5652588484684	20.8921802766717	18.2816606368634	18.6456708611919	19.6167507967902	19.825450987997	20.0609986429773	50.2032253348424	0.418620975496796	50.1040123638437	49.6319187058478	50.296631729377	49.5904538747194	50.1814168400441	50.7172706378345	49.8183300614877	50.1416096378656	49.8563621092511	50.7669512802614	50.8278682050082	50.5906115803802	49.8787941826057	50.4429234792673	-0.4628763193933	0.189937170197489	-0.33586239622474	-0.360152949426029	-0.709451173536133	-0.275717794853528	-0.380304955028027	-0.301073423249454	-0.567235078478587	-0.483004561311258	-0.596656126163022	-0.408978715623066	-0.82762970841082	-0.244081180640126	-0.71686363945949	-0.27325676910192	-53.1748017292824
26.6331658291457	19.7917367728383	0.755740592115799	19.5809049561263	20.3413765077108	19.9559216223153	21.0417845712309	19.8748916192032	20.0142777218322	19.9718229732472	19.5065255321533	20.8100840289904	18.1984476216717	18.5185956394518	19.5755714996852	19.6610623753767	20.0330481507417	50.2280852137047	0.420623283370494	50.1245091405234	49.6498369077076	50.3385269264774	49.5932939159627	50.1916803675841	50.7402584205327	49.8630529408549	50.1662960546932	49.872596242009	50.7809189137727	50.892071515645	50.6025512446136	49.9409545664779	50.4366458350115	-0.470588546620316	0.195597259378337	-0.341887590393486	-0.366423099864738	-0.729837749943471	-0.284813157191933	-0.381291149029586	-0.311964734425477	-0.583658314720684	-0.486514672945951	-0.60661804352231	-0.409128089426695	-0.841459927955107	-0.238830097945804	-0.733578243200062	-0.272234782119118	-51.7123864447911
27.1356783919598	19.707482515391	0.765581652155636	19.4722706866571	20.2437172635938	19.8585715419951	20.979223814981	19.8138726960735	19.9790646556022	19.8345474124936	19.4451811372832	20.7291890406894	18.1206120337698	18.3893939625484	19.540993718266	19.4884115036028	20.0097057479176	50.2583084017486	0.422421837731584	50.1539955232419	49.6803028894774	50.3912358167985	49.6092350372599	50.2145499688802	50.7605823012824	49.9083183980129	50.1866238943614	49.8946432006411	50.8026802867868	50.9525031787139	50.6280803214463	49.9895387598481	50.4440280477291	-0.477639842763744	0.201638238593001	-0.34738008366522	-0.371669903931046	-0.749936874163777	-0.293545347430956	-0.382170527934804	-0.320925290292174	-0.599689839575712	-0.489075487303235	-0.616512016944562	-0.409487709092837	-0.855217095334949	-0.231657342648683	-0.749159468978646	-0.270530811395812	-50.2749936271928
27.6381909547739	19.6202725060287	0.776269273945038	19.3652748276382	20.1432649103942	19.7517277667441	20.9106703157578	19.7497570474929	19.9368749743398	19.6901373717175	19.3787654362376	20.6510764817085	18.0473518573971	18.256314534719	19.5035357207753	19.3177167890748	19.9813470504053	50.283413474928	0.422346121355613	50.1909519760474	49.7039389328623	50.4276643180276	49.6189363294902	50.2304149107468	50.7658568456435	49.94179292049	50.195726940097	49.9271233677178	50.8315689496691	51.0016860412339	50.6426035296667	50.0486480326747	50.440875554625	-0.484220616942612	0.208028987320633	-0.352627046872902	-0.376132036819537	-0.769595963095698	-0.302029525291591	-0.383058199242054	-0.328188119021172	-0.615410689514225	-0.490958522500372	-0.626655132960421	-0.410216295180805	-0.868862670332913	-0.222751664286019	-0.764274941936493	-0.268327830142362	-48.8335796735086
28.1407035175879	19.5318481032355	0.787411497159368	19.253420152842	20.040003348646	19.6466085958023	20.8357380877156	19.6818723637892	19.8975231760827	19.5484079524151	19.3159728600041	20.5668691459226	17.9704360974607	18.1277754633328	19.4642905294482	19.1470669993162	19.949888672519	50.3073566648055	0.425038286304493	50.2178857065728	49.7188437707867	50.4745700259185	49.6206005336878	50.2373905443028	50.7803211554722	49.9870945798542	50.2163393854193	49.9485437601306	50.8439039989592	51.0623693722988	50.6481781283173	50.1153153049642	50.4316370405922	-0.490653212938494	0.214809644596301	-0.357769316169104	-0.380149956750143	-0.789434940413652	-0.310423705089269	-0.384176027738727	-0.334256560757767	-0.631343613426129	-0.492686742489932	-0.636987637273133	-0.411295069838454	-0.882878057771395	-0.212541079779821	-0.779217927872372	-0.265984345769013	-47.3551562014056
28.643216080402	19.4448108714896	0.800586038125042	19.1395963034366	19.9423912864696	19.5408601076655	20.7631923817743	19.6181356162727	19.8589447492589	19.4068154354655	19.2537584498308	20.4801528034999	17.8983133277645	18.0008215758516	19.4319248059565	18.9688649070034	19.9235804506039	50.3368054094554	0.429039408860217	50.2408608323275	49.7457199917235	50.5274245627828	49.6349151683282	50.2564289886773	50.798831251187	50.0391829803406	50.2417207503092	49.9665705742464	50.8634142229588	51.1275482046632	50.6676702984273	50.1676602395678	50.4373276668355	-0.49718986633631	0.221860835326679	-0.363087328008753	-0.384195591480424	-0.809725679450777	-0.319023976809266	-0.385862284368432	-0.339397426974346	-0.647708710533115	-0.494446640771692	-0.647744772373948	-0.413039114744206	-0.89727528462921	-0.201415465484483	-0.793872058247762	-0.263863794831924	-45.7941666950741
29.1457286432161	19.3561805313197	0.8156640444788	19.0298370266785	19.8468671653097	19.4268336563204	20.6893631006502	19.5547915279972	19.8135632740763	19.2582364106085	19.1851895528337	20.3978770664643	17.8307360708838	17.8694063194705	19.3976570763286	18.7920804466582	19.8940887441951	50.3638504976967	0.428509170746696	50.2760270777817	49.7764924960068	50.5644427297485	49.653824568463	50.2793887693008	50.8012968124783	50.0780310457615	50.2537174533767	49.9987240037765	50.8911511022422	51.1782616722416	50.6783989162463	50.2270014292284	50.4371488911012	-0.503949277429237	0.229116281217921	-0.3689190330984	-0.388486867455127	-0.830268323638548	-0.327952680738313	-0.388217526138307	-0.343731028301608	-0.664414339287046	-0.496295973578894	-0.659318341792805	-0.41557490758006	-0.911746704298479	-0.189505220153267	-0.808765466960599	-0.262093470987869	-44.105747211057
29.6482412060301	19.2660638520572	0.831018060482649	18.9199878466123	19.7472223580034	19.3164811948695	20.6076667995966	19.4852630574975	19.7695865416628	19.1110282871654	19.1173676730193	20.3127027566343	17.7591374642192	17.7405380749009	19.3608868857748	18.6171381436332	19.8598868452121	50.388681985224	0.430554563591421	50.3134190546429	49.7947205753672	50.6153905659589	49.661024424841	50.2897543113661	50.8080677180557	50.1233056038531	50.2706948371735	50.0278481726779	50.9025840039712	51.232760433421	50.6782939067921	50.2967659717194	50.4269182132965	-0.511153598912563	0.236653218242624	-0.375410585338987	-0.393143299900301	-0.851689707739117	-0.337213216646176	-0.391257255063602	-0.34765057699408	-0.681833672314951	-0.49860569103319	-0.671657503065269	-0.418823569943656	-0.92660624047756	-0.177145291525813	-0.824221913173437	-0.260891861559736	-42.3170958909784
30.1507537688442	19.1768126932765	0.847517751134972	18.8052115995504	19.6502742972131	19.2040326042005	20.5252847277866	19.4159424952051	19.7290167281591	18.9666747917829	19.0525696108878	20.2218464551217	17.6914670800395	17.6162088871797	19.330916771288	18.4353913916509	19.830540265806	50.4175540453642	0.436620445794006	50.33950552266	49.8168574095928	50.6665823432908	49.6730044631748	50.3042343954796	50.8246747534631	50.1804268908897	50.2998504864855	50.0463220736436	50.920536117936	51.2982761400229	50.6921492348745	50.3523050067394	50.4310317968462	-0.518978425210444	0.244387777204488	-0.3826438878572	-0.398486586894804	-0.874044145574937	-0.346990443074002	-0.395194731086694	-0.351427647493356	-0.700256848216914	-0.501610103284222	-0.68473610185424	-0.423029953836335	-0.942074864314735	-0.164630998275279	-0.840026379422796	-0.260545261760697	-40.4898361220843
30.6532663316583	19.0868351015104	0.866467621232893	18.6908116990442	19.5588907950402	19.0851146184318	20.4454051997123	19.3495622870608	19.6826242589263	18.816436477016	18.9820831766589	20.1340872901349	17.6280260845642	17.488573217574	19.2998517948484	18.254233664403	19.79999085773	50.4460187301603	0.437065491187739	50.3677822209582	49.8513056436079	50.7037182630215	49.6981651947585	50.3313518699065	50.8271494814239	50.2255215291573	50.3187238698568	50.0759454385585	50.9477893077485	51.3516267395896	50.6997689130208	50.410861962935	50.4345517877017	-0.527498182039768	0.252238694494861	-0.390853828792557	-0.404767027117316	-0.897125964470201	-0.35746202759347	-0.400176818464958	-0.355103768207983	-0.719491755817819	-0.505244240152748	-0.698906956915956	-0.428304730097379	-0.957773444698124	-0.152049695233092	-0.85657536801938	-0.261138922975763	-38.7030820933126
31.1557788944724	18.9954745671193	0.886063043922767	18.5801474367738	19.4648745252054	18.9712227917021	20.3595156005286	19.2777752405001	19.6355178593673	18.6657371974502	18.9087561418304	20.0471830155896	17.5599650607423	17.3606966076694	19.2654052356715	18.0763538910822	19.7634933355572	50.4725605540654	0.437656596074361	50.4085369101075	49.8774742900791	50.7567232725882	49.7160709469115	50.3503975626819	50.8280764008313	50.2705891428096	50.3343302147963	50.1125925663267	50.9590734037601	51.3996537176478	50.6950127744946	50.482143107988	50.4251734458927	-0.53686241302886	0.260292730998778	-0.400266767294391	-0.411993682793716	-0.921555971177019	-0.36858157654714	-0.406118805435538	-0.358944969838546	-0.739718996257772	-0.5096802561487	-0.714232037085185	-0.434513987717513	-0.973804619386239	-0.139657764408083	-0.874244143737842	-0.262760204576354	-36.990173294516
31.6582914572864	18.9043000645065	0.905834548011145	18.4669675801769	19.3693312413878	18.8539081628637	20.2688469596399	19.201410484056	19.5933514249925	18.5195995673095	18.8391931439084	19.9535060295784	17.4947509128909	17.2385946615076	19.2372603204378	17.8926655931354	19.7308148212059	50.5017196652349	0.444407067411107	50.4457964552913	49.8971887439806	50.804064041111	49.7286647427425	50.3633531836086	50.8426045739019	50.3305745006741	50.3651243863475	50.137160983952	50.9762246813556	51.4612153589494	50.7039975183037	50.5403156168869	50.4277905261831	-0.547173733573804	0.26849602846569	-0.410911301861445	-0.42027803942685	-0.947176157139453	-0.380384126532571	-0.413046305114835	-0.363225600784321	-0.761285866515634	-0.515189407471404	-0.730460112753604	-0.441845936072469	-0.990600666779362	-0.127674221119978	-0.892740001684572	-0.265614526776767	-35.3893600730915
32.1608040201005	18.8126576096886	0.927734004285658	18.3492891462536	19.2796558153545	18.7323896725951	20.1813370440613	19.127763453741	19.5470087993948	18.3693009758691	18.7661724655695	19.8593294885736	17.4332418546613	17.1156768770493	19.2085661901866	17.7085898108819	19.6988849414484	50.5314880664906	0.447147225471356	50.4733760222696	49.9301317558955	50.8404580098416	49.7555963053379	50.3901842612491	50.8474203762663	50.3823191215342	50.3929672930217	50.1648346757796	51.0037595094019	51.5177544800774	50.7095104017652	50.5974389077398	50.4350818106882	-0.558468880378125	0.276771695422134	-0.422820291603932	-0.42986006555643	-0.973825456045177	-0.393074265553055	-0.421135796696996	-0.3679429362648	-0.78395237861942	-0.521691448185175	-0.747742706673101	-0.450411401971308	-1.00790533168263	-0.116158547842077	-0.912275917964849	-0.269767780634808	-33.9308193581935
32.6633165829146	18.7196792543483	0.950915420423287	18.2335175873622	19.1908429313006	18.6165905199081	20.0918728871179	19.05181787738	19.4975674626776	18.2165134903311	18.6872512409879	19.7684874429241	17.3663873689045	16.9901422755027	19.1754024235593	17.5287514535627	19.660364599357	50.5598218896019	0.446744473520339	50.5089315451492	49.9646619739395	50.8931162198038	49.7852975793945	50.419236776851	50.844929774749	50.4277641130316	50.4108255001509	50.2066564349615	51.015769896138	51.5618878875434	50.7014632611169	50.6689193926263	50.4280460989712	-0.570838533299736	0.285190871563401	-0.436198223783549	-0.440746424113365	-1.00213537212185	-0.406662660369392	-0.430346338166579	-0.373227000640879	-0.807658263418366	-0.529148369665941	-0.76628348793028	-0.460029672116209	-1.02555288212964	-0.105303793957195	-0.933247025668658	-0.275199952114404	-32.6416988834752
33.1658291457286	18.6263580757558	0.973830963390932	18.1197056355447	19.0976828478054	18.4963300882513	19.9951201052558	18.9683064799231	19.4532233337091	18.0687858598765	18.6107495913333	19.6723593669526	17.3012147431021	16.8696389692077	19.1476055980731	17.3441565430792	19.6241338984678	50.5900026509405	0.452329010264632	50.5543470740666	49.9868799848091	50.9347899777213	49.8039600595529	50.4366220393576	50.857022666401	50.4885227648399	50.4413664005072	50.2416460472203	51.0330103252425	51.6168031301223	50.7066257266076	50.7293427521495	50.4290981645697	-0.584323490843018	0.293704750079759	-0.451182329081675	-0.452826337670558	-1.03177347654106	-0.421048229850928	-0.440548786383891	-0.379340295466123	-0.832774798369904	-0.537799380511787	-0.785779792050265	-0.470848692678158	-1.04402254023164	-0.0952689960372583	-0.955277350673349	-0.282037866255648	-31.5299816358058
33.6683417085427	18.5325300144023	0.997772295723241	18.001191131707	19.0072776753005	18.3743012601035	19.8987338900994	18.8843810749174	19.406714370831	17.9191141028262	18.5335934866212	19.5716191506352	17.2391581744965	16.7512740427573	19.1195539248876	17.1580053532017	19.5905025632476	50.6215252869433	0.457681770144939	50.5915833013912	50.0154012919415	50.9699013695829	49.8300881603244	50.4611867961016	50.8654853586421	50.5465361526013	50.4777335653404	50.2708049759837	51.0617175322735	51.6755438659717	50.7111843859875	50.784796029047	50.4393912320182	-0.598934715212115	0.302263172264712	-0.467707061739463	-0.466209534576752	-1.06271510759997	-0.436374113051258	-0.451842591213681	-0.38627313662663	-0.859104162160899	-0.547625718353798	-0.806120943506592	-0.482995428944418	-1.0632841696992	-0.0860989836228687	-0.97837533519671	-0.29035972667736	-30.5834396295957
34.1708542713568	18.4371447812202	1.02330488140936	17.8792798235637	18.9207837118766	18.2578912406961	19.8040920092497	18.8013310989467	19.3550176434018	17.7653168087226	18.4491050429741	19.4740381817858	17.1710585537031	16.629290617619	19.0858904909855	16.9764316392438	19.5505000743134	50.651667223879	0.457715430773861	50.6233832253437	50.0549453627702	51.0202673293714	49.8683289306066	50.4976980827731	50.8621112926437	50.5932572127206	50.5015133088938	50.3148876165275	51.0754397211969	51.7191296246671	50.7013677986243	50.8555126058284	50.4354990223393	-0.614710819065165	0.310919747447909	-0.485790841585393	-0.480960247526028	-1.09556949514341	-0.452767773869938	-0.464266187198124	-0.394019341896413	-0.886373474412628	-0.558412265658415	-0.827603114307367	-0.496250465572768	-1.0829322468694	-0.0779378022447302	-1.00298186672308	-0.300086343904617	-29.8149397239255
34.6733668341708	18.3410145177215	1.04898450918776	17.7599277411932	18.8300641843896	18.1361972371711	19.7028143363446	18.7111665281944	19.3073905325812	17.6159631830406	18.3642193748904	19.3741546598202	17.103533765135	16.5101144506431	19.0564632483069	16.7910527437891	19.5111412626011	50.6831457551666	0.460845994008039	50.6672263265121	50.0845867151703	51.0555997402883	49.8978046699489	50.5250538399311	50.8714075276162	50.6529159711324	50.5309474216265	50.3615636397408	51.0937561013301	51.7662087348163	50.7040060825399	50.9181836066486	50.4347801950312	-0.631643952715148	0.319614205360084	-0.505627844247771	-0.496853832199244	-1.1298286224893	-0.470084762244121	-0.477571380352685	-0.402805395540982	-0.914952414154511	-0.570279116007851	-0.850070754759528	-0.510733390038548	-1.10329927724678	-0.0708967819104693	-1.02871923524609	-0.311292531574178	-29.1934429548735
35.1758793969849	18.2443996279707	1.07450884171335	17.6400839107388	18.7374844568157	18.0149389086999	19.5976481953148	18.616496867566	19.259867397126	17.4670087092154	18.2811070014588	19.2668188436542	17.0385975866065	16.3955760978318	19.0270881201974	16.6028193160607	19.4760593803043	50.7168636929292	0.467835921616273	50.7160652770521	50.1100395216472	51.0895631747156	49.9241402798467	50.5489545102516	50.8837702965154	50.7160779131424	50.5731715585156	50.3970672481562	51.1246010591865	51.8241896835029	50.7090871657861	50.9725612187938	50.4468027938967	-0.64973746372348	0.32833502329053	-0.527250389821783	-0.513803601075141	-1.16560276872785	-0.488320260272447	-0.491633959918568	-0.412654218360329	-0.944780008339864	-0.583313206754652	-0.873177722770246	-0.526601161215552	-1.12463570159772	-0.0650164289360456	-1.05542413939332	-0.324110924945205	-28.6618135493133
35.678391959799	18.145972739667	1.10115410260613	17.5144320927109	18.6494147631594	17.8983807260842	19.4955392600003	18.5239816891356	19.206043609747	17.3131140083919	18.191480404749	19.1598382815253	16.9670619645795	16.2784084564504	18.9911979282468	16.4190202435514	19.4357049270059	50.7490233657563	0.470082101530893	50.7541814776778	50.1494297111011	51.1362840570023	49.965309442013	50.5875566975923	50.8819744368482	50.7652814319852	50.6054573285596	50.4414788650317	51.1410706935457	51.8697632063234	50.699534002727	51.0424376651545	50.446568105026	-0.668984519717249	0.337118584437187	-0.550491196310715	-0.531937602007987	-1.20340195805481	-0.507685335004779	-0.506512251117266	-0.423453676695889	-0.975400771041218	-0.597229813020993	-0.897163735278968	-0.543604368822674	-1.14647350867884	-0.0604047584528	-1.0835630455347	-0.338461256019864	-28.1782128029475
36.1809045226131	18.0465848990729	1.1288782634566	17.3872080271749	18.5598286912466	17.7760323805709	19.3904234975263	18.4278986787801	19.1545426647869	17.1624069586976	18.0983230329566	19.0535275087225	16.89514543108	16.1615402438544	18.9584548586249	16.2324992545404	19.3943573584585	50.7819136228145	0.471024683072315	50.7925038390553	50.1880220179028	51.1652990783247	50.0065716984034	50.6258715574507	50.88849525063	50.8227108984702	50.6346286556889	50.4973676615702	51.1614657822484	51.9099342992368	50.7015189987505	51.108032422813	50.4443685588578	-0.689336590916187	0.345872871510399	-0.575371734368958	-0.551094132673569	-1.24253490661636	-0.528120761080534	-0.521973209769019	-0.435376484687405	-1.00708120495129	-0.611985788132631	-0.922130156819201	-0.56185392956215	-1.16890488502888	-0.0571436208167681	-1.11276985982049	-0.354371598499366	-27.722644506443
36.6834170854271	17.9469846129167	1.15595598881149	17.2625769419701	18.4648964655438	17.6561033057047	19.2786703658098	18.3247987291162	19.1054440959876	17.0145745842494	18.0080766576674	18.9396560761141	16.8254189876465	16.0506825370795	18.9262322151845	16.0422204256535	19.3584331931061	50.8178903464758	0.477922961422834	50.8438897111514	50.214998696729	51.1981354972499	50.0370441331695	50.6528435780856	50.904171520926	50.8893588037734	50.6791347699203	50.5430888985156	51.1953668059567	51.9637319604649	50.7090084198141	51.1626104027514	50.4570816521538	-0.710810519436115	0.354622185383853	-0.602064052826188	-0.571002387365234	-1.28326807558241	-0.549462656153306	-0.537702567335874	-0.448512981230826	-1.0399295082795	-0.627773114900491	-0.947628208177613	-0.581565081536146	-1.19245493679974	-0.0552860374562791	-1.14266268489539	-0.372034979566603	-27.2702842077378
37.1859296482412	17.8455306932724	1.18292347711897	17.1354279641353	18.3720630114067	17.5395921083725	19.1683928456074	18.2223720597267	19.0502652438404	16.8624355219161	17.9139428575442	18.8223431715645	16.7487170631357	15.9398730687568	18.8869618011231	15.8561928935471	19.3188500951377	50.852075828031	0.48342112253147	50.8939171466038	50.2504960419716	51.2397936171384	50.0766613093785	50.688666982705	50.9060117815288	50.942054907831	50.7206224653425	50.5879855388384	51.2154776767159	52.0123707522402	50.7019215273988	51.2319769277	50.4611049170408	-0.73337608878565	0.363387605309265	-0.6304658511306	-0.591743355884691	-1.32592990972421	-0.571892078567636	-0.553778018834778	-0.462684602497323	-1.07337241147571	-0.644370441138602	-0.973656565402342	-0.602488562543853	-1.21684077501036	-0.0549231344886044	-1.1737247083205	-0.391394827979886	-26.8192095246431
37.6884422110553	17.7432094297501	1.21154015090104	17.003207725015	18.2810912227066	17.4176193666075	19.0595307829255	18.120511164498	18.9954159325545	16.7122761460699	17.8139256753096	18.7074344720015	16.6708467380908	15.8276531679077	18.849896033919	15.6688957596677	19.2766278292281	50.8864166856054	0.483909126193276	50.9329868256129	50.295323579204	51.2626870409788	50.1261430153603	50.7340836494712	50.9101336491462	50.9966430396847	50.7518136261138	50.6483175997214	51.2387068934951	52.0483872958561	50.705060261059	51.3011047367671	50.4584423860054	-0.756964562088269	0.372037459843423	-0.660364592815313	-0.613310575356422	-1.36966618113547	-0.595525177401674	-0.570208421455469	-0.477968148600873	-1.1075487922555	-0.661557062714995	-1.00052637154874	-0.624760867917281	-1.24187651536107	-0.0561140701878109	-1.20567252419466	-0.412404568290491	-26.3812292313547
38.1909547738693	17.6412557745012	1.23997218710088	16.8719969729288	18.1845358301562	17.3001235156096	18.9445451799506	18.011936289353	18.9449541080959	16.5674114586802	17.7161862468264	18.5878135095924	16.5949247794781	15.7214315460507	18.8140229009776	15.477510348787	19.2401881565294	50.9244890200406	0.489106128365542	50.9775848356542	50.3288901333058	51.294178598914	50.1648601535932	50.7682751123189	50.9276376131238	51.0644035702126	50.7954212369016	50.7053571483905	51.2762317944569	52.0951348723899	50.7164758899665	51.3571292785823	50.4712660427587	-0.781624942317284	0.380633344518417	-0.691871830269883	-0.635329617936486	-1.41493506783873	-0.620134704206104	-0.586711982476992	-0.494519124953557	-1.14280694341733	-0.679547230429925	-1.02787326118739	-0.648680321832684	-1.2681648362475	-0.0589196407521575	-1.23797737698959	-0.435277253903643	-25.9614220614775
38.6934673366834	17.5376606440476	1.26693185608941	16.7433241060592	18.0862983090325	17.1849562812253	18.8277267003896	17.9006366919778	18.8899471054747	16.4202381234351	17.6178813771257	18.4621355738124	16.5119018172146	15.6189128936419	18.7709852890545	15.2902769839726	19.2020277642508	50.9602751266464	0.497188685843753	51.0327961471833	50.3605795091408	51.3296181974296	50.2020256182086	50.8006719307376	50.9341271447849	51.1208401442393	50.8444992039184	50.7528629748215	51.3004492259771	52.1454722760291	50.713544348033	51.4262341267504	50.4801309257956	-0.807309847273676	0.389197973948203	-0.725126543603928	-0.657703371645705	-1.46182511958287	-0.645744745708974	-0.60331826904006	-0.5121297370507	-1.17861321682297	-0.698271996090322	-1.05538006293961	-0.674008035701696	-1.29570970922336	-0.0633911044701771	-1.27114605417686	-0.459969895774224	-25.5593513252507
39.1959798994975	17.4336404441825	1.29507774847125	16.6115174122746	17.9919148078134	17.0656956367763	18.7149164566973	17.7921245767112	18.8334073290969	16.2741322425337	17.51293199627	18.3388346378699	16.4272577422864	15.5152297915273	18.7294353007858	15.1036163460989	19.1599519418135	50.995679413221	0.499437438753563	51.0804067592517	50.4062743628751	51.3470161571552	50.2533769454423	50.8472585057775	50.9363159847562	51.1723825029759	50.8803563575567	50.8125925120755	51.3267847959154	52.1801408052992	50.7190553207526	51.4991039836384	50.4784467916222	-0.833928872622518	0.397575636278477	-0.759883716491757	-0.680590750381191	-1.50943912503996	-0.672627777107677	-0.62025040555258	-0.530758936516949	-1.21491413792267	-0.717369844889417	-1.08340846551933	-0.700880051897096	-1.32402338800574	-0.0695277563240223	-1.30503206456901	-0.486297796497851	-25.1317437532932
39.6984924623116	17.3310557521616	1.32396254018808	16.4773302895362	17.895022304383	16.9529337835368	18.5995576566871	17.6801125943417	18.7825407083663	16.1352581164791	17.408166029544	18.2154061531909	16.3447192243456	15.4168664825427	18.6900124084803	14.9133620218232	19.1234927570053	51.0355310538171	0.502386892241756	51.1194625056533	50.4485747653539	51.376808466878	50.3014751533696	50.8904404933037	50.9535053543893	51.2385151539232	50.9212376595217	50.8780456862876	51.3679466807897	52.2177878610984	50.7351699499466	51.5574693661515	50.4909956567732	-0.861553212793313	0.40585285014111	-0.795958074563072	-0.70372559611178	-1.55848396968458	-0.700656783589541	-0.637330371771495	-0.550629711925173	-1.25223499371235	-0.736965453325155	-1.11186057220373	-0.729651764103443	-1.35348422726666	-0.0773707485028672	-1.33895937508239	-0.514433337264153	-24.6667237734674
40.2010050251256	17.2274570761172	1.35062795143374	16.347093482404	17.7936814325983	16.8417265328884	18.4797942570181	17.5628374721241	18.7296776351859	15.9970920968005	17.3056898680552	18.086023190319	16.2555236299752	15.326099787181	18.6438243755925	14.7276311975844	19.0877041079142	51.0722717803663	0.510906839927443	51.1680201003942	50.4801003205914	51.4050660469298	50.3388092500455	50.922709091988	50.964589440428	51.2980810553212	50.9742821673021	50.9302931433732	51.3960830069905	52.265605134178	50.7372419016061	51.6261898413553	50.5047344246241	-0.89009461441011	0.41406211105537	-0.833559990669972	-0.726824358255911	-1.60876961714233	-0.729642051126997	-0.654381544345993	-0.571578759500803	-1.29014109813101	-0.757185766114808	-1.14016913342231	-0.760047782231746	-1.38438956797092	-0.0869031455030209	-1.37338795473365	-0.544343832592058	-24.2061476932717
40.7035175879397	17.124134027421	1.37706208462636	16.2195350434429	17.6956383313013	16.7285757640134	18.3637833183839	17.4480935387783	18.6739898152419	15.8597224823249	17.1978414423626	17.9576816579083	16.1648847201286	15.2367922057996	18.5987164433457	14.5450594828418	19.0475621380203	51.1074832151182	0.51615179026467	51.2220620916201	50.5217887169381	51.4175458954611	50.3861108625333	50.9651199965949	50.9656081924879	51.3467900390383	51.0164465442568	50.985589436055	51.4250481642261	52.299751561118	50.7454752656901	51.7022300418195	50.5051982038158	-0.919429989706165	0.422056332783685	-0.872707628791852	-0.750091147638923	-1.65950688331515	-0.759852046610799	-0.671637829140303	-0.593442671095246	-1.32830130472436	-0.777645601012926	-1.16850008247416	-0.792164142835698	-1.4161196903801	-0.098064280684214	-1.4082982507072	-0.575688296475377	-23.7478242642009
41.2060301507538	17.0238916850159	1.40481168499779	16.0898858161035	17.5995799149022	16.6236475438664	18.2502110220351	17.3346408310055	18.624507098376	15.7309907764884	17.0877326918656	17.8336790851795	16.0771582095717	15.1521465666983	18.5569576359559	14.3607119743568	19.012634423818	51.1479895156207	0.517649250000187	51.2640644284921	50.5704138765636	51.4447669541071	50.4400325823876	51.014358389833	50.980368283964	51.4086462235815	51.054442823111	51.0529501962699	51.4690103066565	52.3269717956029	50.7660814344874	51.7629396485738	50.5168062750596	-0.949648894950441	0.429920521752421	-0.913012068731823	-0.773502692261435	-1.71162289830863	-0.791375162570756	-0.689100590896948	-0.616464899241455	-1.36730187067256	-0.798307739966162	-1.197057968546	-0.826393976067443	-1.44867658407887	-0.110877453102935	-1.44283819215504	-0.608552432706102	-23.2551646782656
41.7085427135678	16.9240210758313	1.43049797842981	15.9617419601051	17.4992432908385	16.5198265314301	18.132743761157	17.2165013506	18.5763519320678	15.6067748326824	16.9815500701419	17.7069043092613	15.9839796495754	15.0779761852182	18.5093723593171	14.1822308615146	18.9810979677285	51.1850091106805	0.524266836665598	51.3020509494769	50.6063589178565	51.464879182858	50.4808054091293	51.0505707920987	50.9950313771727	51.4698588790378	51.1068104826318	51.1101254508872	51.4999304581699	52.3660623771923	50.7729805921034	51.8302078975352	50.5344547833778	-0.980617170743039	0.437689738882796	-0.954386448808778	-0.796642864303294	-1.76460351873096	-0.823880722019903	-0.70643940770165	-0.640562102298442	-1.40688489441937	-0.819480921796581	-1.22521993862755	-0.862388559452715	-1.48260577550115	-0.125253828162909	-1.47735514455821	-0.642936264021039	-22.7019167568687
42.2110552763819	16.8252505232022	1.45431947676667	15.8400742172164	17.3998818082263	16.4167494291238	18.0170048656069	17.0991149931606	18.5251767291601	15.4842074358221	16.8730368306321	17.5796659816617	15.8903841483022	15.009271741577	18.4628702780542	14.0104022067609	18.9456666595266	51.2182857155776	0.531994768584756	51.3512130142262	50.6423278673355	51.4728549694359	50.5208890827703	51.0865507814829	50.9956388151346	51.5161081651897	51.154951211978	51.1596359877339	51.5299512896896	52.3976173472376	50.783258893361	51.9074675578038	50.5375350347071	-1.01216054031357	0.44528354227414	-0.997083557499223	-0.819552550946261	-1.817877572024	-0.857456598611066	-0.723725521412733	-0.665440499302029	-1.44642785854052	-0.8409139064238	-1.25281238402797	-0.900126857960547	-1.51743154933123	-0.141048715205214	-1.51198605152834	-0.678363941577047	-22.1237583657086
42.713567839196	16.7313275508934	1.47921730123636	15.7213050721561	17.3060329297152	16.3233133472376	17.9077950778635	16.9870498177453	18.4801517275919	15.3712803136813	16.7606449957148	17.4591584285169	15.8014220003843	14.9448563923963	18.4212792598714	13.8397307312898	18.9145656183427	51.2569598849723	0.533454627393329	51.3994062857842	50.691325989218	51.4962994869983	50.5731062743393	51.1354374395636	51.0059393193742	51.5712794285275	51.191411458214	51.2215657442948	51.5745761554686	52.4137467245554	50.8069800474344	51.9690414102789	50.5473226255615	-1.04439299067933	0.452765631556416	-1.04090077624548	-0.842451706705786	-1.87248170757379	-0.892434036043397	-0.741157938267422	-0.691325010456667	-1.48644526295711	-0.862386586002225	-1.28031477971414	-0.93998260061123	-1.55273110259144	-0.158258064136572	-1.54578481035369	-0.714847487851709	-21.538199188243
43.21608040201	16.639947585222	1.50276998101886	15.6025840429976	17.2113094049705	16.2311125284455	17.798696644659	16.8741588533055	18.4401333943594	15.2668732286989	16.6522880946802	17.3404179300716	15.7092632939514	14.8916153789522	18.3753186538188	13.6765525844924	18.888942159705	51.2932354238221	0.536856323910679	51.4342625260693	50.7337971806411	51.5076000070109	50.6177645319215	51.1775410208687	51.0219786966988	51.6315181022886	51.2390710882401	51.2814113122615	51.6056099942391	52.4377341144971	50.8172127362618	52.0323939743561	50.5674006481551	-1.07718641501837	0.460147757034998	-1.08536410364738	-0.864988201075311	-1.9275515270106	-0.928576068061689	-0.758436379320331	-0.718265733806215	-1.5269241010323	-0.884270604433329	-1.30741813998134	-0.981460263364872	-1.58912248383681	-0.176714939881953	-1.579021787564	-0.752495477241033	-20.9430152545587
43.7185929648241	16.5504735317776	1.52334705153242	15.4891730560941	17.1154495167924	16.1428768186153	17.6897880903328	16.7604028803088	18.3982197971768	15.1656287565148	16.5454930369262	17.2200502131293	15.618618666736	14.8473719653635	18.3305408072833	13.5233398346	18.8596760050128	51.3233941495996	0.545142096240792	51.4709168715917	50.7660801838727	51.5114774560782	50.6510330042386	51.2092346204207	51.0224253904709	51.6749947245069	51.2908951854344	51.3265162199544	51.6334798011251	52.4621285534179	50.8275379986198	52.1071805695841	50.5736175150796	-1.11032773217282	0.467458601741832	-1.13055919866962	-0.886942453899464	-1.98284289287719	-0.965687468404568	-0.77538539236617	-0.745877092823504	-1.56700994677559	-0.906541920528781	-1.33369955607841	-1.02443478466891	-1.62651343686819	-0.196241713545343	-1.61206287693421	-0.790789515979595	-20.3184952667644
44.2211055276382	16.466666461654	1.54415193384115	15.3834774636591	17.0258890920523	16.0654718134432	17.5891041070662	16.6531266240624	18.3620383840856	15.0738561107438	16.4349122671266	17.105439446705	15.5348969386602	14.8067774479321	18.2918328187096	13.3742011870401	18.8323067618697	51.3570165307836	0.547406182368281	51.5178760971199	50.8092208767798	51.5298668567521	50.6937755346092	51.2517928399764	51.0264369405913	51.7208426790719	51.32798534969	51.3780123729625	51.6750849127004	52.4676349687828	50.8518413056506	52.1661901455218	50.5816705507613	-1.14393255580483	0.474735684782084	-1.1767135191954	-0.90864420945744	-2.0393841205044	-1.00416316353773	-0.792286801269676	-0.774274968844696	-1.60702014254614	-0.928816386298358	-1.35971275825689	-1.06933589994933	-1.66419179435142	-0.216877595780975	-1.64397162431238	-0.829662796962744	-19.6289400607899
44.7236180904523	16.3874608377875	1.56433791633132	15.2803989226556	16.9401188846684	15.9899724568329	17.4944330140819	16.5498349698393	18.3343152081467	14.9932572141863	16.327096816616	16.9961754725325	15.4503704661246	14.7745003239283	18.2494702979446	13.2338502452626	18.8106574362058	51.3906154855325	0.547620226757135	51.557817911233	50.8560507054256	51.5321018033218	50.7386700317523	51.2980047223556	51.0407313358654	51.7759427204253	51.3688251805617	51.4364268655402	51.7023767186772	52.47357032715	50.8633847760595	52.2213146228083	50.6033990762786	-1.17795841945942	0.481921830519806	-1.22343110651642	-0.930013360329989	-2.096010842805	-1.04403398559234	-0.809052361095431	-0.803633886278211	-1.6472291665186	-0.951365309934405	-1.38564823169479	-1.11561474558682	-1.70261639369101	-0.238464749160393	-1.67494274245468	-0.869360990773839	-18.8486947774809
45.2261306532663	16.3107224427673	1.58118560467153	15.1791403294612	16.8527079739736	15.921555734571	17.4006819731585	16.4452863838822	18.3068209126472	14.9169104212649	16.2239541762409	16.8851990460897	15.3687217194203	14.7514328027823	18.2067348220088	13.10602602716	18.7849418760819	51.4177417407978	0.554371235879781	51.5866204663466	50.8887402592048	51.5321881567889	50.7677267385275	51.3298904353249	51.0407186778129	51.8151562112085	51.4207292043479	51.4801226154502	51.7243652657704	52.487654835522	50.8725764097169	52.2880352637197	50.6138598314285	-1.21220906884541	0.489169397648376	-1.27041869394484	-0.950644678163335	-2.15290662350342	-1.08486367881851	-0.825312378232608	-0.833506487363166	-1.68668362901396	-0.974429978340951	-1.41099555607146	-1.16313830274964	-1.74219532935493	-0.260856559475369	-1.70560017836033	-0.90937489044329	-18.0046505724314
45.7286432160804	16.2385782754267	1.5972954727121	15.0850037014115	16.7691734209684	15.8643704329127	17.3138893250934	16.3449281007564	18.2838387954408	14.8481322335833	16.1182119533688	16.7765266138853	15.2951990071867	14.7297353015779	18.1687723236937	12.9845363397821	18.7577783063129	51.4444764140237	0.557444450484502	51.6227454999832	50.9231414567596	51.544235938636	50.796657619087	51.3634112336704	51.0374315510297	51.8493666906936	51.4605857260745	51.5206673150185	51.7595864498159	52.4867566530236	50.8973113687447	52.3396346912927	50.6211376025022	-1.24674257944547	0.496502064609046	-1.318105663762	-0.970785951861112	-2.21095147587617	-1.12683848943621	-0.841245609653882	-0.863847640169773	-1.72542571137602	-0.99760183235444	-1.43612283633076	-1.21245288614124	-1.78220031028963	-0.284177976340469	-1.73510739552181	-0.949532333123057	-17.1209780349896
46.2311557788945	16.1714039004106	1.61323484967442	14.9973553271703	16.6921815187998	15.8095102469373	17.2370066171638	16.2513237664763	18.2709817048749	14.7909129607675	16.0124694323518	16.6744305951516	15.2217064166284	14.7098618214881	18.125016097529	12.8714963579305	18.73540174248	51.4732262608026	0.55548659605518	51.6657831753331	50.9691532358887	51.5376243573849	50.8352596773185	51.4084854823859	51.0470978174447	51.8951094461556	51.4954005862877	51.5733810755689	51.7805977311562	52.4789081500912	50.9121862927367	52.3822655128495	50.6439151106353	-1.28165309054156	0.503778391516223	-1.36668745535158	-0.990738511024222	-2.26878095643808	-1.17031261453889	-0.857062913869932	-0.894963034116921	-1.76406179891971	-1.02094387188167	-1.46169188093093	-1.26299691455983	-1.8227646247719	-0.30831531145637	-1.76358493581808	-0.990238443903784	-16.1872453337175
46.7336683417085	16.1066953402668	1.62596147097951	14.9108595025257	16.6145012633234	15.763817092692	17.1627948163781	16.157487859025	18.2598322796324	14.7380993460592	15.9121139355281	16.5719261760608	15.1507013687013	14.6955930858816	18.0764483724695	12.7709663389097	18.708593326548	51.498746969856	0.559499759401566	51.6974356646178	51.0061185692413	51.5344077269259	50.8628394827486	51.4441841101242	51.0466501415304	51.9288644481975	51.5440811021461	51.6183268992996	51.7951927767731	52.4839186095828	50.9241277664734	52.4368262587438	50.659484021579	-1.31688912261435	0.511261016300337	-1.41572334887549	-1.01018452157971	-2.32705235111459	-1.21487401289539	-0.872437265068611	-0.926447198620522	-1.80180284968172	-1.04493026790022	-1.48737601782537	-1.31464916981851	-1.86472928997139	-0.333170378086557	-1.79197317293885	-1.03109787222395	-15.2103973267134
47.2361809045226	16.0438392519976	1.63712202845619	14.8271446892331	16.5360497374422	15.7283178035674	17.0912462542023	16.0635239036987	18.2501138979374	14.6893710083898	15.8108885678879	16.4678917843013	15.0873471918237	14.6801366118449	18.0290085036862	12.6762960985493	18.6764134754017	51.5203179184405	0.562747478060963	51.7227590502854	51.0348394888465	51.5396087924856	50.8802101660226	51.4712097566692	51.0370229486362	51.951332795646	51.5880531495923	51.6515863785298	51.8234835489284	52.483326401224	50.9541520866823	52.479264187674	50.6676021069446	-1.35242640333029	0.51897126030189	-1.46523943147901	-1.02919869951287	-2.38635709365823	-1.26034202002598	-0.887379638519699	-0.958078719694085	-1.83853285974575	-1.06932206835301	-1.51318552521528	-1.36809763734801	-1.90765404266258	-0.358975147389101	-1.8197239549622	-1.07188280805823	-14.1494253279007
47.7386934673367	15.9839893528156	1.64825035916751	14.7507660327144	16.4625655186277	15.6945967840227	17.0284430859495	15.9750297021727	18.2489347720028	14.6500606140446	15.7068325010917	16.369033528379	15.0233840675314	14.6601608569229	17.9725560385614	12.5869702766426	18.6465171607545	51.5436507869486	0.559672890268429	51.7588184662913	51.0762927282924	51.5258958438876	50.9082002557845	51.5106543512844	51.041013308304	51.9857736225021	51.6200371764687	51.6956207542914	51.8386923811964	52.4705072359598	50.9781516971918	52.50975159298	50.691701602846	-1.38848839361485	0.526698763774815	-1.51583922484761	-1.04845937069592	-2.44527843107114	-1.30726084775403	-0.902429004910366	-0.990267479487147	-1.87532980834164	-1.09396098113296	-1.54002426310064	-1.42279105659742	-1.95120312453195	-0.385687613636445	-1.84710891668206	-1.11319738781855	-13.0028900300088
48.2412060301507	15.9260864657476	1.6564865695453	14.6786611373116	16.389345031701	15.6703910751612	16.9699184271144	15.8873710253872	18.2491531396811	14.6141070063917	15.606774965078	16.2718839047662	14.9604905711164	14.6412393965615	17.9072283052397	12.5074752445128	18.6111712904434	51.5693146575721	0.56057434051748	51.7962370358105	51.1201960715497	51.521332911334	50.9363063877163	51.5521131945186	51.0415801222416	52.0148752514455	51.6633252472617	51.742099595641	51.8470791116751	52.4695738974695	50.9984899605747	52.5531692572112	50.7140271615608	-1.42533231734947	0.534777207223127	-1.56749801682812	-1.06811828227467	-2.5049538206028	-1.35557293121785	-0.917686312932154	-1.02274747977964	-1.91196374913111	-1.11943601536263	-1.56802226144834	-1.47862383614479	-1.99632847852804	-0.413256044679249	-1.87557454265844	-1.15487067130469	-11.8568307302653
48.7437185929648	15.8672471614699	1.66250181080568	14.6067234243837	16.3106333786534	15.6534694179412	16.9102093851426	15.7949161915382	18.2460356652376	14.5776941892712	15.5078182576772	16.1708610923615	14.90411650571	14.6203740148723	17.8405773664213	12.4317564213587	18.5662749500104	51.5902693280405	0.563245391828728	51.8202047074516	51.1518854753084	51.521465056928	50.9496341401366	51.580851639476	51.0294224873777	52.0289746266703	51.711005112973	51.7734328190215	51.8699605918641	52.4736257643913	51.0381857403986	52.5893248629627	50.7257975676076	-1.46292900056201	0.543207267857814	-1.61977696633079	-1.08821172737931	-2.56558191464076	-1.40479968778342	-0.933199776537531	-1.05512554233963	-1.94834179896541	-1.14583567144728	-1.59690526652842	-1.53643254094535	-2.04307729567857	-0.442022181958741	-1.90510893803295	-1.19658669930002	-10.7290556134939
49.2462311557789	15.8080771877031	1.66850726106959	14.5386460828833	16.2314563516058	15.6364907130033	16.8548775509625	15.7023270087817	18.2470615331176	14.5466141597416	15.4042425338106	16.0716607295249	14.8462433725135	14.5914742995755	17.7639837172572	12.357763760953	18.520238814113	51.6100252592774	0.55988584063164	51.8436717164095	51.1902191323774	51.5050071461748	50.9667593220076	51.6160365922991	51.0294685500345	52.0534619750441	51.7442564034591	51.807940178704	51.8810442388043	52.4639502857012	51.074505107609	52.6117468486009	50.7522861326572	-1.50149973454665	0.551728811630365	-1.6730754926524	-1.10946488287024	-2.6258817019593	-1.45537661705383	-0.949666372464205	-1.08785765642904	-1.98585116138802	-1.17284015358059	-1.62746325819588	-1.59568150435416	-2.09073840891788	-0.472030360458561	-1.93609249823509	-1.23897621509396	-9.57837941150272
49.748743718593	15.7499313056718	1.6721571017301	14.4772496488732	16.1525579971941	15.6275966375528	16.8050826879858	15.6100161346515	18.2480500315849	14.5173123860824	15.3015814377948	15.9758411379581	14.7881628453346	14.5593920384282	17.6773037629705	12.291077012084	18.4678145209097	51.6363915071465	0.557901384220846	51.8779717430307	51.2417160747006	51.5031204160491	50.9939107563359	51.6643616035677	51.0337886126401	52.0802629703796	51.7818710011404	51.8530661509609	51.8847666386872	52.4598972299419	51.1048818011818	52.6471053444166	50.7827607570186	-1.54157445058929	0.560681723154428	-1.72807634468068	-1.1324169580612	-2.68738519153726	-1.50775958587677	-0.967628067571718	-1.1209088573861	-2.02482497031296	-1.20093104578386	-1.6603510392336	-1.65626892285814	-2.140037514696	-0.503271807914086	-1.97017763564482	-1.28200436669287	-8.40341505282753
50.251256281407	15.689414390187	1.67292753260799	14.4178269195411	16.0663477289553	15.6215480469075	16.7532098326195	15.5104006835219	18.2410520726055	14.4835804560831	15.2011730720239	15.8761329320126	14.7358032259017	14.5255528886144	17.5895606145887	12.2275504683763	18.4020625208661	51.6606359579876	0.55943204065528	51.9069572204657	51.2852515602479	51.5022711244708	51.00989469118	51.7046561573313	51.0244304768817	52.0908094176014	51.8312810233043	51.8862866699186	51.9034828008453	52.4689661527589	51.1537912536133	52.6797283209363	50.8010965422706	-1.583153649693	0.570028316709626	-1.78458750212433	-1.1569438213981	-2.74981115483607	-1.56146687943386	-0.987090058804951	-1.15376901969125	-2.06496731673408	-1.23052864092593	-1.69523687286223	-1.71919318397932	-2.19160621623586	-0.536203533927429	-2.00764891074534	-1.32509798400322	-7.22348492735145
50.7537688442211	15.6255797392695	1.67321625071649	14.3583533473162	15.9741952609341	15.6129554225909	16.7003996197454	15.4047672572276	18.2327800682006	14.4508222315735	15.0957826920504	15.7742910292816	14.6815755104897	14.48284689865	17.4937373359847	12.1646926385894	18.3309170371387	51.6799445017484	0.556215623519956	51.922945979613	51.3253582588945	51.4890939123099	51.0194459600436	51.7415605113389	51.0235427147625	52.1075868028487	51.8692310902856	51.9126952362209	51.9114799853749	52.4678110268178	51.2005613095183	52.6963220036109	50.8315882328383	-1.62628280402268	0.579517863048614	-1.84242581724424	-1.18331954499802	-2.81216429174269	-1.61651625512964	-1.00841188006848	-1.18686799480255	-2.10754805680054	-1.26125910494478	-1.73246907755378	-1.78394808068125	-2.24465190274297	-0.570971756336368	-2.04862755596552	-1.36877793730669	-6.04494262208644
51.2562814070352	15.5615245698678	1.67155514108217	14.3035237504826	15.8817731945053	15.610073815658	16.6522807571462	15.2985938608254	18.2232039399659	14.4188536871591	14.9876793944311	15.6758222122089	14.6264077963599	14.4331659105764	17.3888104264115	12.1091411188099	18.252014113609	51.7061306807164	0.551642493071873	51.9436778656225	51.3810853585113	51.4944991942039	51.0417702483503	51.794291417168	51.0336216904082	52.133185967685	51.9027444342935	51.9519849987132	51.9114767396489	52.4638946272002	51.2381739842036	52.7234890049818	50.8719339990396	-1.67159066984923	0.589471268557344	-1.90236777278455	-1.21224454110477	-2.8762445976693	-1.67368119114704	-1.03228983938713	-1.2204692721637	-2.15335564709498	-1.29330968883665	-1.77303640964823	-1.85041298458478	-2.29940140988179	-0.607572495476598	-2.09468901269439	-1.41319451541532	-4.85723005416089
51.7587939698493	15.4951932527978	1.66627591175028	14.2536015778763	15.7842482898596	15.6054866492907	16.6036156642707	15.1872222493844	18.2031807970981	14.3804077819762	14.8818528703732	15.5752686457969	14.5765428466818	14.3816351283021	17.2842429581664	12.0589302968471	18.1564697832457	51.7342553759846	0.551188019879611	51.9720932344625	51.4381227258014	51.496924329089	51.0628848230555	51.8484578532073	51.0312627084126	52.1436309331714	51.9507853819254	51.9880815032412	51.9269098289688	52.476380060156	51.2924378945012	52.751061407677	50.9005425801157	-1.719223330101	0.599813644988856	-1.96495951061833	-1.24375674016471	-2.94128063922299	-1.73281901613317	-1.058862164749	-1.25404563349488	-2.20193998362932	-1.3273810182526	-1.81686811223524	-1.91971973247542	-2.35699841743867	-0.646522420222236	-2.1463190096955	-1.45765422308193	-3.65977132167618
52.2613065326633	15.4242611470077	1.659585152338	14.2030817725463	15.6783394930862	15.5972225522061	16.5502299567572	15.0675934322467	18.1779894404687	14.3394291481676	14.7723701592905	15.4696722667294	14.5246716877274	14.3228018584389	17.1740347474313	12.0108525105589	18.0513670324531	51.7557272275179	0.547886928182271	51.9895558588799	51.4837539578831	51.4915405656417	51.0708189313785	51.8913841980845	51.0314411479422	52.1543064422685	51.9945353189302	52.0103479915731	51.9328775512211	52.4862692160624	51.3456876239093	52.7600225236711	50.9376398578052	-1.76910793967855	0.610383017320344	-2.02978892438263	-1.27774929843469	-3.00674451520013	-1.79345187796355	-1.08815184137917	-1.28792619901888	-2.25421824750382	-1.36332046760753	-1.86378027305759	-1.99134985987977	-2.41703603913967	-0.688027717810022	-2.20330392059802	-1.50266197352417	-2.42552614597572
52.7638190954774	15.3518893946627	1.65145653697576	14.152129695653	15.5707326589259	15.5935010884771	16.4983996117695	14.9461057440482	18.1519795135859	14.2989017150925	14.6575659989636	15.3656790846155	14.4711528941643	14.2551830518971	17.055693654027	11.9712838272029	17.9381429868559	51.7807802926897	0.541195823544666	51.9978389210921	51.5376879331055	51.5055909053599	51.0857866512397	51.9431525418131	51.0466130355047	52.1781289625244	52.026515624771	52.0409560683061	51.9304182199516	52.4862083103681	51.3869773178407	52.7756988664101	50.9893507393694	-1.82180945844202	0.621468268848869	-2.09691982391679	-1.31487042518633	-3.07454330358955	-1.85628286803467	-1.1208022386356	-1.3226781900418	-2.31135292375253	-1.40104692490988	-1.9147383179113	-2.06507635056168	-2.47924831431869	-0.732000221844926	-2.26699143370392	-1.5487810817806	-1.14794845578033
53.2663316582915	15.2780680133195	1.6398368690044	14.1051967225432	15.4618241644795	15.5859204517012	16.448320945445	14.8230309410175	18.1164037657031	14.2515281940948	14.5441123476824	15.2622768455165	14.4223773704216	14.1857184037671	16.9385691820068	11.939662904151	17.8080099479433	51.8105193606741	0.538232496823316	52.015288179974	51.6017906750306	51.5112231253757	51.1099441289911	52.0058238588591	51.0525680385961	52.19044360898	52.0700200374972	52.0783281862284	51.9439463817482	52.4996728391272	51.442997867082	52.7944995857185	51.0307245362288	-1.87767072650522	0.632930227525487	-2.16731267540187	-1.35556308626884	-3.14344974357009	-1.9218086810218	-1.1573045048211	-1.35785668524145	-2.37284107400479	-1.4414053013714	-1.97019433148529	-2.14213386272762	-2.5450036660054	-0.778973307984993	-2.33803387742964	-1.59550937373874	0.165063194258064
53.7688442211055	15.2001571675086	1.62641350418434	14.0600060521797	15.3454475315559	15.5761023745212	16.3930395337318	14.6924781312554	18.0734252529392	14.1986537194416	14.4295035154122	15.1534459003242	14.3712321420487	14.1124866431484	16.8176184916853	11.9113422217409	17.667418835136	51.8349987583292	0.534586807447488	52.0357667693308	51.6543121619456	51.5127203239025	51.1221845478551	52.0576699308275	51.054608970216	52.196796855327	52.1178952836457	52.1013137218584	51.9494424314295	52.5193336728042	51.4996414356887	52.793298049118	51.0749984626596	-1.93665930518682	0.644723228440621	-2.24120030801923	-1.39956278710758	-3.21348310375385	-1.98944320518302	-1.19758545642923	-1.3935869880586	-2.43900066429541	-1.48467619557057	-2.02965174217002	-2.22196674251563	-2.61459813193503	-0.82921417177053	-2.41578921276989	-1.64347156303689	1.52086022497609
54.2713567839196	15.1199729452884	1.61254193042935	14.0117672657111	15.224878718026	15.5706527100258	16.3355049513257	14.5578347942045	18.0303312597735	14.1455421548648	14.3088686462361	15.0436882371567	14.3174772632435	14.0309346956282	16.6889782390274	11.8913496022168	17.5218126965981	51.8590130438292	0.526985597305404	52.0427880983654	51.7033032223058	51.5316195685081	51.1309466808428	52.1068790191357	51.0730223788432	52.2181237013996	52.1509442696828	52.1234617364949	51.9461957251284	52.5259715502773	51.5422961703922	52.7948672560551	51.135763236178	-1.99915896295592	0.657090117612744	-2.31805273455237	-1.44713573409656	-3.28642850833216	-2.05945551175969	-1.24202713599999	-1.43067750247067	-2.51119296295633	-1.53058957884809	-2.09365095672997	-2.30421691299526	-2.68733420091326	-0.882546871820112	-2.50117666222991	-1.69374020767849	2.89598844742113
54.7738693467337	15.0388603459821	1.59652212303039	13.9631084592828	15.1050903194863	15.5602651233042	16.2810562952785	14.4240227595484	17.9798722809554	14.086027227915	14.1879490885072	14.9367102786558	14.2676518113313	13.9469216287399	16.561784281245	11.880013816716	17.3635714727831	51.887678501449	0.522301672081579	52.0470317300397	51.7657958573778	51.5370506633568	51.1531734679606	52.1706028506544	51.087565561724	52.2338631886032	52.1878941673254	52.1585248754915	51.9594531038026	52.5385150658178	51.5977861034595	52.8026723926676	51.1875699920046	-2.06560047460813	0.669789984548252	-2.39830878846726	-1.4990313766985	-3.36064046757455	-2.1328977208444	-1.29143471820431	-1.46889666469101	-2.58904218520516	-1.57985927649042	-2.16316532213506	-2.39024704890576	-2.76426597383101	-0.939543157351916	-2.59497144835738	-1.74610249575712	4.27016812473636
55.2763819095477	14.9549691302962	1.57928699955858	13.9173791068317	14.9808472966682	15.5490716323006	16.2242009297365	14.2862213586255	17.9207058128747	14.0186826754682	14.0683458876377	14.8264011837121	14.2149197339643	13.8624200289848	16.4321721494105	11.8711186802118	17.1970813477198	51.9142289517937	0.518772143280037	52.0627702656063	51.8246201620567	51.5427682755562	51.1719417967989	52.2315183393182	51.0927670530414	52.238625402047	52.2360605598103	52.1854042419743	51.9661264232255	52.564222146895	51.6558301879076	52.7911440625522	51.2354064083227	-2.13610303698706	0.682852130869096	-2.48298146704472	-1.55517417673484	-3.43670129548758	-2.20957535585004	-1.34595396248755	-1.50818358311478	-2.67220964665089	-1.63323113184777	-2.23781293827626	-2.4794914148392	-2.84641607207181	-1.00058414632645	-2.69609162372825	-1.80103570335876	5.64136258761723
55.7788944723618	14.868512114089	1.56285818316576	13.8704239836626	14.85030526595	15.5410629710634	16.1625534875544	14.1429758097559	17.8618429214156	13.9501654405362	13.9438431495245	14.7129610677758	14.1586097583493	13.7714809295094	16.2952284287245	11.8676495368368	17.0300668465879	51.9380725243023	0.511999886003913	52.0762818708449	51.8707726817582	51.5627618248072	51.1786481171095	52.2804832710373	51.1127316494209	52.2573162954446	52.2718323239245	52.2022617323455	51.9636959674699	52.5793829989892	51.6983785628091	52.7792539051222	51.2992141391494	-2.21086991308693	0.696489267428258	-2.57190205992979	-1.61533673469714	-3.51606311870202	-2.28913766084701	-1.40556294954676	-1.54953836111388	-2.76210135484131	-1.69043296332385	-2.31747660012374	-2.57147501410208	-2.93296786984868	-1.065416917774	-2.80492783579418	-1.85983934257261	7.00433376106712
56.2814070351759	14.7809801204697	1.54621725378239	13.8192980495657	14.7199722349705	15.5267179802498	16.1029675536083	14.000633965902	17.7990290239246	13.8766851557096	13.8171456973446	14.6027810495415	14.1054792911321	13.6768138195081	16.1597927210058	11.8705949093609	16.8558102347518	51.9645200415304	0.507307943039773	52.0773435921549	51.9255600726168	51.5663636603289	51.1944493365918	52.3388938228801	51.1349095287068	52.2773107307275	52.3021928480287	52.2313850275036	51.9781154687066	52.5911009414866	51.751670957873	52.7773906361547	51.3565939576655	-2.29026884505218	0.710398574589691	-2.66457249740749	-1.68025096060076	-3.59676765433142	-2.37268433269121	-1.47101558462252	-1.59309712911258	-2.85873318380418	-1.75180736624604	-2.40335049672691	-2.66773135762334	-3.02424602584785	-1.1346456531038	-2.92243081872483	-1.92243076988757	8.37855655298646
56.78391959799	14.6917417260123	1.52966915967612	13.7682597165736	14.5888787568079	15.5124165582137	16.0446156270928	13.8582863280688	17.7277343370864	13.7944692383159	13.6931536555144	14.4926264796192	14.0490722667893	13.5834967011223	16.0233289139926	11.8725430279225	16.6755025570536	51.9915527221027	0.504946883623055	52.0828668234289	51.9870752731428	51.5754265712828	51.2173986234047	52.4047902124748	51.1440236087663	52.2832460592566	52.3462072810978	52.2623099880224	51.9872964931559	52.6184415584493	51.8094968361551	52.7591437453606	51.4040150354392	-2.37458284096627	0.72461310574944	-2.76184507236641	-1.75034808061123	-3.68001164427292	-2.46078713052664	-1.54285645233203	-1.63861847610881	-2.96119886562938	-1.81844127907041	-2.49562320613311	-2.76772335226287	-3.12180241532843	-1.20879952692648	-3.0472157740751	-1.98888849788392	9.79217587530449
57.286432160804	14.6001255023246	1.51503361764024	13.7185779306974	14.4516189756601	15.4992900717539	15.9812931094304	13.7108907754873	17.6567871460773	13.7103016112757	13.5666688111266	14.3785381831078	13.9883343346118	13.4865327173921	15.8801391929472	11.8749049095596	16.4978792634172	52.015978066043	0.500651205747773	52.0994594642575	52.0346597597346	51.5948914837467	51.2273152000472	52.4573010908482	51.1634507416487	52.2992888655906	52.384865272201	52.2787128172704	51.9868966252178	52.6422434706393	51.8507911245373	52.7382260109501	51.4655909979117	-2.46394984689051	0.739312363748915	-2.86459590022986	-1.82517338508832	-3.76677788005081	-2.55277235906721	-1.62081745566767	-1.68708098066315	-3.0707228904226	-1.89034113335046	-2.59362688051149	-2.87086129625338	-3.22519734764307	-1.28753628991264	-3.1792253784213	-2.06056867918519	11.2639165169232
57.7889447236181	14.5070666132233	1.50181141011663	13.6651368991882	14.3123631293854	15.4787658910473	15.9170099328005	13.5624879996477	17.5854113246958	13.6233280153876	13.4365573209814	14.2664463928165	13.9301980828126	13.384724695454	15.7386223521795	11.8801361586287	16.317744390101	52.0407914183705	0.497405343428179	52.1091541051082	52.0803269974401	51.5971768292164	51.2362767244214	52.5084364526275	51.1908174699493	52.3232297986486	52.4106838672199	52.3003157084283	52.003465609478	52.6550013761901	51.9005413464475	52.7309531725595	51.524700399453	-2.55863995635628	0.754264639600375	-2.97225595893316	-1.90506930709151	-3.85503071932918	-2.64919602905908	-1.70521205856768	-1.73899506029756	-3.18790002785898	-1.96738779494309	-2.69826765764541	-2.97887609364071	-3.33389553981723	-1.37147304796717	-3.31980441593535	-2.13759567790183	12.78037478298
58.2914572864322	14.412874621092	1.48982968416121	13.607424266378	14.174881430775	15.4590365159846	15.8559568544647	13.4166096584651	17.506581733333	13.5280888887588	13.3090884592906	14.157523149503	13.8686006444593	13.2843690487848	15.5975960927901	11.8812133739487	16.1332745783525	52.0672076265402	0.496845409554914	52.110378408978	52.1386638170764	51.6099285062483	51.2586188421315	52.5728072717908	51.204012405409	52.3327466560218	52.4472372791942	52.332574108365	52.0159866612072	52.6802711195074	51.956768438414	52.7113077557888	51.5696055014299	-2.65904024675431	0.769472485474634	-3.08460890970003	-1.99098648676322	-3.94663268692275	-2.75136935504216	-1.79694374997522	-1.79395143612891	-3.3114386507291	-2.05072256641171	-2.81050813433587	-3.09128289661813	-3.44953242154571	-1.4613193098889	-3.46761955338311	-2.21964729711549	14.3198288460212
58.7939698492462	14.316859800835	1.48016581240251	13.5501388928406	14.0337612458909	15.4383421900674	15.7920028633067	13.2681361021122	17.4272846101809	13.430209206138	13.1819915471004	14.0458722272973	13.802129349988	13.1833294527329	15.4507400399261	11.8787829952139	15.953316488895	52.0923009816241	0.496028140730192	52.121953865993	52.1903046310963	51.6284370213783	51.2753564880889	52.6307701264909	51.2212444996326	52.3467481425323	52.4873925947233	52.3528308970893	52.0182931404396	52.710740250445	51.9958830489175	52.6865656410899	51.6256933948205	-2.76532363245739	0.785007014535157	-3.20292554995132	-2.08272898696441	-4.04199116913187	-2.85893989637155	-1.89591742043059	-1.8527227005888	-3.4421233893753	-2.14086694184088	-2.92955698096343	-3.20735242097025	-3.57247958464376	-1.55662488571805	-3.62226712919073	-2.30803379826253	15.8495732435594
59.2964824120603	14.2193761592787	1.47270622208003	13.4921163693078	13.8885483875587	15.4100115278234	15.72389831362	13.1167325431406	17.3502919450812	13.3317807382852	13.0509859193476	13.9341957655628	13.7378595096155	13.0772375320636	15.3058044277972	11.8769765198489	15.7748267308495	52.1166953102007	0.494794379381644	52.1411225514908	52.2302957887606	51.630813053025	51.2818869224256	52.6771141268666	51.2508117816142	52.3739416528132	52.511981451915	52.3684030110173	52.037432605099	52.7270694325188	52.0409939964035	52.6778045288461	51.6840634400145	-2.87771764168105	0.800834033058264	-3.32774257297868	-2.1800285718078	-4.13925551311015	-2.97161545577771	-2.00181718297923	-1.9162123168887	-3.58121984005208	-2.23734897868364	-3.0555345907107	-3.32901211081161	-3.70153703827316	-1.65796141479746	-3.78555122920591	-2.40321016745788	17.4048658167975
59.7989949748744	14.1210043015366	1.46703421357405	13.4285544641612	13.7453271876381	15.3832055321662	15.6581901710245	12.9681516161387	17.2675056272821	13.2266858465487	12.9213855529599	13.8273849083751	13.6701544062724	12.9713496169038	15.1629238710672	11.8697265667627	15.5935148542119	52.1421821947228	0.495521535047186	52.1500430871281	52.2805705310072	51.6477377530979	51.2998283095196	52.7337487442387	51.2679867322346	52.3893256904241	52.5400769244497	52.3980043586139	52.0535415074231	52.7482422824583	52.0944254570249	52.6609830281614	51.7260363203373	-2.99660345730942	0.816965433987571	-3.45819269666555	-2.28392876710158	-4.24087925924821	-3.09088644763065	-2.11552970115002	-1.98400019996223	-3.72736428496719	-2.34098392050669	-3.18995070330562	-3.4558303770853	-3.8378219351289	-1.76622654671904	-3.95635432643908	-2.50449923642187	19.0262965182435
60.3015075376884	14.0214736190755	1.46334238889527	13.3614596134849	13.6020956990468	15.3534520960688	15.5926984808856	12.8204616905456	17.1828677200966	13.1183665251482	12.7945760698241	13.7206753484777	13.5972865313219	12.8671482911661	15.0153625447006	11.8567120503184	15.4174680059724	52.1675530696173	0.498042800039774	52.1561490375633	52.3352708330816	51.6652746544785	51.3234071247994	52.7945864230715	51.282355504266	52.4029158415121	52.5791742475131	52.4239833301039	52.0586536699708	52.7815865763947	52.1306416789784	52.6365435316371	51.7752005212721	-3.12219083581457	0.833258181620258	-3.59457006787948	-2.3948923193374	-4.3465909884424	-3.21729526474601	-2.23753233993356	-2.05650687901463	-3.88068323262071	-2.45287865097845	-3.33250250474734	-3.58688753309318	-3.98267828763721	-1.88081673814666	-4.13381251983753	-2.61302437498937	20.7188374557839
60.8040201005025	13.9209406461735	1.46198276490407	13.2947768093337	13.4544915030826	15.3166633579888	15.521857817113	12.6695826348303	17.1021577294739	13.0112931477489	12.6649559163105	13.6125100626466	13.5264452256267	12.7589447336732	14.8700597493383	11.8433070600315	15.2461232992317	52.1926080167848	0.498895727378086	52.1755638032909	52.3754833917742	51.6693414442196	51.3342745983804	52.8403113137615	51.3113542471374	52.4326534450255	52.605678935665	52.4375729171783	52.080220533549	52.8032714252707	52.170304354294	52.6290683239011	51.8314135015396	-3.25475656039257	0.849883201182235	-3.73840937131358	-2.5122127476407	-4.45494387204334	-3.34992867089914	-2.36711572154947	-2.13494593798792	-4.04307251127981	-2.57252004048793	-3.48237091500672	-3.72431190135687	-4.13478900465374	-2.00219942609049	-4.32010997816666	-2.72966174701952	22.5008864401227
61.3065326633166	13.8196285227001	1.46253354800071	13.2252682895928	13.3072570784646	15.282004492104	15.4504448260916	12.5199568688621	17.0178330845972	12.8997640553601	12.5350703501833	13.509086804201	13.4524559557181	12.6491676199948	14.7283744063628	11.8246241766156	15.0734913096529	52.2174093605613	0.499727022046457	52.1968811596006	52.4166648755306	51.690646136026	51.3477575593898	52.8863112296093	51.3323623120312	52.4555665020976	52.6268348371869	52.4614202749949	52.0996151011743	52.8204202274697	52.2200182572427	52.6180745484084	51.8711580270961	-3.39458753609928	0.866959304344408	-3.88968870454324	-2.6364153123344	-4.56880235793141	-3.48963015730918	-2.50465262829342	-2.21902210612498	-4.21349201309556	-2.7000631233183	-3.64101388647698	-3.86774013002125	-4.29425860215852	-2.13149934279208	-4.51447980574204	-2.8534673352485	24.4107792676285
61.8090452261307	13.7177414527565	1.46421004979278	13.1496710051591	13.1629319196914	15.2427705210915	15.381456027936	12.3738720353643	16.9302891017964	12.7845011633484	12.4093408939371	13.4092126328223	13.3733228365115	12.5423229903643	14.5832917636987	11.7992739529391	14.906123493931	52.2425210432375	0.504220716762502	52.2068238654305	52.4702627457663	51.7073733253766	51.3750276751997	52.9439878584846	51.3444802884021	52.4707989364606	52.6619268968086	52.4917237757445	52.1071175114923	52.8522428465219	52.252941469439	52.5972409898684	51.9133464203302	-3.54188987327649	0.884121071382396	-4.04744972596762	-2.76869956357793	-4.68713957608282	-3.63793221044985	-2.65129726478468	-2.30863100516629	-4.39125627804367	-2.83702366932488	-3.80913668470305	-4.01603182167891	-4.46317016883545	-2.26797334861396	-4.71551037939417	-2.98520652924755	26.4229019331604
62.3115577889447	13.6157918970071	1.46787347509782	13.0719179502497	13.016233176757	15.1978387649797	15.3085269105959	12.2263120277835	16.8472715030995	12.6714815799932	12.2831152936616	13.3082086893073	13.2963466664797	12.4337123645719	14.4407691454578	11.7734163700507	14.7459361151114	52.2690848581767	0.506991454939929	52.2200830799524	52.5153374313913	51.7146280730839	51.395630264637	52.9920243544311	51.370952043963	52.5020996897867	52.6919118567514	52.5079808613654	52.1305089898208	52.8795312883995	52.2867680256195	52.5931633107745	51.9665687444972	-3.69711453531698	0.901625720802301	-4.2126808292355	-2.90856940872059	-4.80908937700989	-3.79410040859299	-2.80657753584027	-2.40510597033044	-4.57865480895803	-2.98328584969551	-3.98536769324016	-4.17152792878671	-4.64080778137589	-2.41195516247517	-4.9256516028561	-3.12622913732041	28.5059202374904
62.8140703517588	13.5132318880001	1.47341250344799	12.9942114061925	12.8678260370035	15.1553881798508	15.2317455327986	12.0779172946213	16.7632918737804	12.5565333039704	12.1555401114293	13.2106016430996	13.2168818308144	12.3223423781684	14.3032785460866	11.7435393198762	14.5861489743093	52.2938637018933	0.507139605693067	52.246191794335	52.551150860256	51.740155076151	51.408951922576	53.02947436122	51.3955396157696	52.5329110556644	52.709379856976	52.5254800937269	52.1525008319668	52.8947996643937	52.3322214888119	52.5902301778265	52.0051050268325	-3.86039743693279	0.919730506122327	-4.38691753638819	-3.05571126878672	-4.93769102207735	-3.95779048199111	-2.97002964364736	-2.50844269354119	-4.77535108434549	-3.13822202513854	-4.17037703689531	-4.33395322687224	-4.82608535022396	-2.5648542781172	-5.14464994311532	-3.27548852591911	30.6749718647087
63.3165829145729	13.4104983641883	1.47909869435858	12.9121683036473	12.7230029579371	15.1071780269707	15.1573389201771	11.9336438320884	16.6753083161252	12.4378124908707	12.0323790002022	13.1192640695481	13.132750789088	12.2140413229968	14.1637120128699	11.7071732162145	14.4312038399007	52.3180476696627	0.51175386663596	52.2679673751146	52.5993800916523	51.7563772123218	51.4361081164526	53.0780674814133	51.4069505974418	52.5516477723606	52.7380683563548	52.5562632285935	52.1616966449284	52.9218314503769	52.3617763682278	52.5757398366437	52.040792843395	-4.03185800307875	0.937980187274696	-4.56947484893307	-3.2116539636224	-5.0711409635751	-4.13092112340875	-3.14305344819805	-2.61799396323672	-4.97980469556922	-3.30332924400812	-4.36594773989846	-4.50190300878581	-5.02121445055613	-2.72581216472189	-5.37050989169941	-3.43325253688937	32.9552404930845
63.8190954773869	13.3090654594158	1.48608401821422	12.8248949946407	12.5788951028766	15.0550773321253	15.0821913186361	11.7908029481119	16.5915783168304	12.3217711113887	11.9117008630024	13.0288972080345	13.0513454241618	12.1068723943523	14.0269406048881	11.6707765111181	14.2851723016541	52.3465563157031	0.515862259507038	52.2800779286536	52.650344624855	51.7680572641473	51.4674950985212	53.1278692095225	51.4297671655063	52.5833391710123	52.7707872944417	52.578400529766	52.1861393086179	52.9533965964347	52.3896701522089	52.5765517655181	52.0898923106381	-4.2122939659168	0.956614175739786	-4.75968094291046	-3.37682123634895	-5.20932262737529	-4.31381273296352	-3.32607462260847	-2.73501479592268	-5.19429619417128	-3.47928537052937	-4.57097743012659	-4.67794323063647	-5.22673541145558	-2.89497131917342	-5.60581549704028	-3.6013641115728	35.3771110020526
64.321608040201	13.2075050411594	1.494858522923	12.7372045776019	12.4321045912484	15.0054392559887	15.0019313209121	11.6462941727826	16.5096634480945	12.206580017661	11.7898711683566	12.9402495155399	12.968566792135	11.9970216464333	13.8964333013736	11.6323322229491	14.1413785451546	52.3724558565966	0.51552422790689	52.3009670854488	52.6875382749975	51.7972401334539	51.4869285600721	53.162061138728	51.4571922097984	52.6210159838783	52.788292522719	52.5922169611909	52.2099786026294	52.9701982855833	52.4304834515112	52.5828241947344	52.1274445876071	-4.40168951611026	0.975925535155382	-4.95931584123741	-3.55020571758982	-5.35519335739394	-4.50510118541197	-3.5179699608177	-2.8599973638066	-5.41951883272012	-3.66489192401806	-4.78483292136025	-4.86191391640261	-5.44071080465914	-3.07406972713922	-5.85101637286224	-3.77891530012453	37.8988576591975
64.8241206030151	13.1059016918168	1.50309394669618	12.649108042319	12.287493519432	14.9493646736979	14.9222616876029	11.504725838683	16.4237715176569	12.0884391235321	11.6718507066673	12.8587428818907	12.8820149325411	11.8894739409292	13.7651758145665	11.5883872746132	14.0018137313031	52.3949815874306	0.518948163831731	52.3312708323712	52.7292432617496	51.8132245797333	51.5121062450672	53.1990336970689	51.4696179409927	52.6445324485417	52.8097563304725	52.6196105000801	52.2202162884685	52.99147158992	52.4566846214811	52.5761886564514	52.1567852316303	-4.59986755420071	0.995538595777135	-5.16955849292058	-3.73278800807001	-5.50623305244901	-4.70600936597066	-3.71957121943437	-2.99188481652035	-5.65324713908957	-3.86107162666841	-5.00978938050358	-5.05210797272781	-5.66463437225918	-3.2621591601491	-6.10354640733555	-3.96554474471179	40.4906970273647
65.3266331658292	13.0071848797757	1.51179945131331	12.5563124359715	12.1464221235646	14.8914731473416	14.8453018687655	11.3673793854556	16.3411024149472	11.9731990924422	11.5590491285169	12.7812518728618	12.7990399452372	11.7857034487655	13.6369281364315	11.5452594041014	13.8721659124567	52.4248169973482	0.523482273753221	52.3522947340523	52.783242380046	51.8299424196167	51.5503415063734	53.2465820577872	51.4882425775353	52.6754445411859	52.8426556689326	52.6481424364898	52.2450437233127	53.0247147688807	52.4787145450753	52.5820839207398	52.1999926828468	-4.80812787050893	1.0157103070837	-5.38911601005844	-3.92610762442447	-5.66323898359902	-4.91825366460224	-3.93243515252997	-3.1316322173288	-5.89726804735631	-4.06946027226146	-5.24590241240086	-5.25132746403705	-5.90052094077812	-3.45911458215212	-6.36591836380002	-4.1634944517962	43.1473763409689
65.8291457286432	12.9094997576632	1.52203956292473	12.4604501808525	12.0040181043823	14.8357059606825	14.7651879670733	11.229747143504	16.2626327974838	11.8617263450385	11.4466616662609	12.7047465813226	12.7160288031673	11.6807653710623	13.5160660701147	11.5025103797763	13.7467492365638	52.4531874268974	0.523540054216199	52.3680050119849	52.827668693834	51.8615687723118	51.5800247526907	53.2825904919245	51.5169908610223	52.7177782255478	52.8632500312677	52.6628698241807	52.2700945257719	53.0461122658631	52.5146886155717	52.5971123402999	52.2358695642932	-5.02647755194276	1.03659409029439	-5.61801420158404	-4.12919844463875	-5.82881251293464	-5.14043841768526	-4.15557510535502	-3.28037243634484	-6.15350208075164	-4.28884805584254	-5.49132354892313	-5.45955680133315	-6.14632914325002	-3.66704036362276	-6.63944159914659	-4.37223301578619	45.8554339102706
66.3316582914573	12.8117910060563	1.53147600426601	12.3659759824225	11.8620180244983	14.7734609507093	14.6836911038183	11.0935052693616	16.1810093004026	11.7492583308526	11.3371379070565	12.6345888991246	12.6303100865426	11.5771494227404	13.3958862231541	11.4559321347477	13.6251504493568	52.4738810955284	0.52570347455861	52.3960324540547	52.8658628514194	51.8772513003676	51.6041722387084	53.3105088302445	51.531621553651	52.7467111221651	52.8787950416025	52.6845135309388	52.280772897438	53.0629202175878	52.5377732748729	52.5985291169638	52.2588709073835	-5.25412232502174	1.05791569854143	-5.85865804401437	-4.34177686685223	-5.99987213170114	-5.37223436351091	-4.38860371938773	-3.43688340884819	-6.41942348865349	-4.51908587724756	-5.74776629056	-5.67473689515728	-6.40205543445771	-3.88494328059445	-6.92103173957604	-4.59064100974328	48.6185858033341
66.8341708542714	12.718388413681	1.54062283359364	12.2708964371708	11.7251011120239	14.7115964605735	14.6067854278175	10.9630416332052	16.1011129882023	11.6401778727562	11.2345919646002	12.5714749146015	12.549151679556	11.4791660209666	13.27900755829	11.4113064114879	13.5140273102817	52.5030514197102	0.529870451405216	52.4278900118856	52.9182467994452	51.898798344184	51.6424233816427	53.3510295076296	51.5458866761411	52.7762273474866	52.9085916632308	52.7163013650407	52.3052702062309	53.0944724569333	52.5543591514963	52.6088702335554	52.2943527310402	-5.49282404265002	1.08009212855261	-6.11142847951114	-4.5659831281068	-6.17826360966144	-5.6161853857289	-4.63370144827874	-3.60156291663151	-6.69580771417776	-4.76251594805497	-6.01694783265365	-5.89991822624166	-6.67081205593943	-4.11235454724741	-7.21289431833234	-4.82116098653447	51.4690018547766
67.3366834170854	12.6280446391576	1.55072872361157	12.1721716381036	11.5901950803385	14.6513516753371	14.530933527871	10.8355222678792	16.0271334053229	11.5378559238359	11.1350404540961	12.5104122044299	12.4694504826078	11.3828293545175	13.1705403956193	11.3697703011449	13.4094182371021	52.5344647642948	0.531230784912135	52.4479395206825	52.9714127057397	51.9311435238709	51.6814024939451	53.3906832428551	51.5737157239918	52.8206024284715	52.9334287465499	52.7354231202524	52.3307287762083	53.121468856796	52.5856637592675	52.63146749456	52.3274263069371	-5.74306192466353	1.10308861339092	-6.37466095590679	-4.8019292947434	-6.36593741856449	-5.87219136865036	-4.89104780698321	-3.77618457154075	-6.98576205614572	-5.01866837179757	-6.29667539966167	-6.13526962035552	-6.95150033660871	-4.35179329943678	-7.51733928479246	-5.063907160102	54.4097636777317
67.8391959798995	12.5380873568468	1.56004910349119	12.0734656620419	11.4553245922871	14.5853399009906	14.4532552852175	10.7091513693575	15.9517047108725	11.4376053007365	11.0377873896715	12.4541582056031	12.388303746636	11.2875423498692	13.0642098709721	11.3266319019618	13.308742709638	52.5543392708149	0.533095129161192	52.4684574662837	53.0115726135318	51.9463374419164	51.7074559195116	53.4157680386371	51.5908620305182	52.8549951339735	52.9457975108544	52.7510390050576	52.3409882503024	53.1363278764742	52.6062080301996	52.6406462289176	52.3442942452306	-6.00324126189841	1.12657925653425	-6.64944782274415	-5.04812377365413	-6.55949467401099	-6.13839946389762	-5.1590678474159	-3.95968883298331	-7.28702315682473	-5.28616293364021	-6.58706613888635	-6.37833808099808	-7.24235622851776	-4.60230828768508	-7.83089383792308	-5.31700658739629	57.385592384228
68.3417085427136	12.4533050226917	1.56861118026716	11.9779040515524	11.3256632421181	14.5219600007629	14.3800210912716	10.5887537289644	15.8766670601778	11.3416006620406	10.9480767809763	12.4069018470026	12.3128949580459	11.1988834023233	12.9614377084057	11.2867709143521	13.2187348696893	52.5802835531714	0.536463614758106	52.5018535018799	53.0589351868255	51.9719949828072	51.7401178738854	53.4469018134618	51.6010240956789	52.8830146714109	52.9694387042119	52.7804609518131	52.3641059908232	53.1628406327586	52.6181224132986	52.6545646971019	52.3705942284435	-6.2751470778459	1.15119919063956	-6.93841886738404	-5.30620597031521	-6.76188242476321	-6.41678182475612	-5.43939281172333	-4.15170502977072	-7.59895566361598	-5.56739079084201	-6.89117773179823	-6.63243873238039	-7.54664749378368	-4.86302056915608	-8.15517956647658	-5.58286161307706	60.3828198810435
68.8442211055276	12.3741598884915	1.57732770059318	11.8823221386049	11.2019517510161	14.4597805029719	14.3124277354468	10.4750095779611	15.8086543252951	11.2549206583787	10.8643661629758	12.3644621267546	12.2406750943367	11.1154905894854	12.8679140312235	11.252770595994	13.137493148437	52.6133432236213	0.539479008822944	52.5325155965967	53.1170997007128	52.0032970705274	51.7826671430982	53.487839862832	51.6255193785123	52.9264293648195	52.9969942321403	52.8043781688655	52.3887521961094	53.1936221355582	52.6451584631383	52.6830282568198	52.3995035609682	-6.56024110585338	1.17689947272352	-7.24081785660962	-5.57798359480783	-6.97409454267902	-6.7092485384564	-5.73392910654209	-4.35448884136922	-7.92555706070789	-5.86331434262524	-7.20780837945333	-6.89797256664947	-7.86514586493521	-5.13689512334116	-8.49359834393005	-5.86252131984073	63.3983880962937
69.3467336683417	12.2967934606908	1.58534944067393	11.7858378744697	11.0802776639588	14.3934017942151	14.2452170784135	10.3642500440389	15.7417986876651	11.1738389072049	10.7834387110768	12.3259052929296	12.1685565728818	11.0343168686442	12.7779646100645	11.219710147601	13.060594196507	52.6340790093084	0.542293422982282	52.5516653141149	53.1637965336103	52.0179372008268	51.8132131000454	53.5163605345242	51.6447122397353	52.9650613284168	53.0090049879224	52.815701062626	52.3972208361999	53.2091352886762	52.6637615192086	52.6989869037369	52.4105492806744	-6.8564120346796	1.20314230029324	-7.5551059867166	-5.86176225900301	-7.19273810427969	-7.01355259168681	-6.04091086447083	-4.56752924653401	-8.26551832052308	-6.17168764340199	-7.53505222465779	-7.17203970740059	-8.19478612166063	-5.42311436043416	-8.84249471215155	-6.15347634259366	66.4160492305978
69.8492462311558	12.2249608483595	1.59252750133815	11.6933368776671	10.9634024713478	14.3319116356611	14.1813217287845	10.2589884783062	15.6747330166896	11.0980730359173	10.7097972704208	12.2968738247363	12.1036273396032	10.9602670562553	12.691922689236	11.1911777089703	12.9940187434371	52.6551488915275	0.544985805045534	52.5768231213322	53.2062039737118	52.0466243398151	51.8386623498274	53.5400007233103	51.6515005896873	52.9913796934487	53.0245809788777	52.837123728533	52.4173001751409	53.2285595395297	52.6716754188574	52.7150298427188	52.4266200065944	-7.16470318928496	1.23061924391268	-7.88366034527678	-6.1575675340591	-7.4218042979987	-7.32969559894845	-6.36026341384299	-4.78957840160239	-8.61660980078924	-6.49400167282016	-7.87609509650488	-7.45822348114175	-8.53773252203297	-5.72026807642663	-9.20261817710228	-6.45772623144311	69.4664196643781
70.3517587939699	12.1611755438738	1.59907848110482	11.6062116354806	10.8554491243223	14.2714982028156	14.1260484711478	10.163028820211	15.6152596712157	11.0334380231436	10.6450036256659	12.2762805174597	12.0439112072304	10.8952236000108	12.6160165326691	11.1709519528856	12.9381362299747	52.6863018349071	0.549406047704763	52.6120344154235	53.2626973335118	52.0751842849642	51.8767595265758	53.5774181859063	51.670523289396	53.0304805368024	53.0510512681049	52.8624171228713	52.4392242354018	53.2592826629204	52.6945749896857	52.746802807819	52.4497750293166	-7.48765476168473	1.25955187095918	-8.22871561514687	-6.46844342480875	-7.66104417756989	-7.66107477383377	-6.69510735621484	-5.02303486523383	-8.98310845366735	-6.83287737659547	-8.23190018283482	-7.75720926852612	-8.89698425349463	-6.0317439264282	-9.57848446046846	-6.77743852876315	72.5684236713959
70.8542713567839	12.1017630674071	1.60489059907018	11.521249881435	10.7534731679232	14.2092158286572	14.075478977287	10.0736001233696	15.5601160217057	10.978000355139	10.5849133980764	12.2602382026189	11.9861188592034	10.8352458326801	12.5454320219368	11.1541585208144	12.8874417528534	52.708517726869	0.55416641258277	52.6383609829079	53.3164936837345	52.089111647188	51.910953545266	53.611859233171	51.6904722550863	53.0706722104725	53.0643995505447	52.8716615643308	52.4438476561757	53.2772175885478	52.7113875967905	52.7675628714871	52.4552477904631	-7.82347009324471	1.2892375436718	-8.58830188469154	-6.79399365649253	-7.90746142496678	-8.00687065574859	-7.0449984606439	-5.26830248867853	-9.36529316832324	-7.18606538005846	-8.59918424875581	-8.06560093270561	-9.26935596513574	-6.35694543688314	-9.96653114196184	-7.10967646038015	75.7037149865221
71.356783919598	12.0483517608392	1.60995686360855	11.4399076465479	10.6566785848463	14.153940295067	14.027865854373	9.98989956123859	15.5050658127808	10.929408698347	10.5317993602337	12.253107057957	11.9371901579352	10.7829519552199	12.4795830120591	11.1429205152061	12.8466061399372	52.7247496442737	0.556928035255986	52.656117795457	53.3570196485007	52.1191884475745	51.9308622172767	53.6329618914415	51.6947395920863	53.0946206036429	53.0717872900296	52.8815446590194	52.4586628046342	53.2895193001776	52.7155017572577	52.7835227525571	52.4604462601764	-8.17186948099658	1.32010090847818	-8.9617457341506	-7.13235528305316	-8.16591015840187	-8.36478395226392	-7.4078538128567	-5.52332685415867	-9.75944965622627	-7.55328352831754	-8.97962212881543	-8.38727807692082	-9.65478896011626	-6.69380793726098	-10.3663527457901	-7.45561390561977	78.8754830047383
71.8592964824121	12.0046845684931	1.61382036654887	11.367107078038	10.5701541748344	14.0999874339545	13.9895186927548	9.91664571527459	15.4575135520226	10.8932591948553	10.4897889600672	12.2576053610526	11.8957199901275	10.7428055362962	12.4251373084019	11.1420491940023	12.8182917672214	52.7497073790376	0.562190885908543	52.6838234514743	53.4057935524994	52.1432214066773	51.95735149982	53.6625448163308	51.7065629161376	53.1259705510808	53.0924608615418	52.9020060352553	52.4755840997395	53.3154623526948	52.7338747344943	52.8151930669423	52.4760539618384	-8.53585264907725	1.35277442718272	-9.35266370346945	-7.48628343551371	-8.43468013950844	-8.73792691001479	-7.78640543264041	-5.79018576049985	-10.1692938703818	-7.93836154432541	-9.37663340000192	-8.72329448155383	-10.0579624670554	-7.04611301602108	-10.7835238083913	-7.81860911770398	82.0678601415542
72.3618090452261	11.9687747098658	1.61668360792993	11.3024681877542	10.4941247170922	14.0470652016489	13.9606998995538	9.85407666923971	15.4173276490337	10.869956410356	10.4556999163333	12.2692110716099	11.8582034825835	10.7117986360683	12.3782922278838	11.1471645005404	12.7967573684234	52.7715321279012	0.569192079007409	52.7161803945104	53.4620767103296	52.1559783030578	51.9895042055568	53.6999229546282	51.7250745694754	53.1637828961784	53.1069911336115	52.9101325809532	52.4742157870448	53.335468267762	52.7484236887624	52.8378180522641	52.4758802464818	-8.91490243327734	1.38664570347285	-9.76218181056294	-7.85776296546293	-8.71162643470403	-9.12821609928954	-8.18262600053001	-6.07048451208696	-10.5971616707457	-8.34025947179225	-9.7872396727163	-9.06972443382383	-10.4771336518454	-7.41361855666424	-11.2149355583772	-8.19566322728151	85.2491944410857
72.8643216080402	11.9401780245317	1.61872612190821	11.2435715034678	10.425446754444	14.0030443944977	13.9366438062633	9.79925834728154	15.3782589286078	10.8558561683014	10.4290071551376	12.2890312128827	11.8314032805683	10.6896093421833	12.3375565712826	11.1589150938626	12.7848897846634	52.7838609333109	0.573180997416619	52.7357028697127	53.5040093940707	52.1852888277474	52.0059593856185	53.7233072902992	51.7272311909291	53.1842005438127	53.1077925746326	52.9081626945123	52.4817201636966	53.341757374491	52.7483308918946	52.8508260934681	52.469763771468	-9.30757232583584	1.42162262355849	-10.1874500438641	-8.2441462574058	-9.00214923950208	-9.53229762718073	-8.59356256886886	-6.36167460207239	-11.038388470417	-8.7566199970579	-10.2103770838523	-9.43074237263546	-10.9096023697928	-7.79350297770099	-11.6587734863646	-8.58672546498653	88.4403441877033
73.3668341708543	11.9223640019155	1.61920850808694	11.1937313447005	10.3673537666791	13.9610159517491	13.9210240975845	9.75522355128949	15.3459186091554	10.8553503778806	10.4148753235315	12.3224001852048	11.8144990319733	10.6817113773422	12.3097886654665	11.1829025773307	12.7873011669287	52.7996355818656	0.578851474243923	52.7518582897828	53.5425202036757	52.2030740402421	52.0173944303307	53.7438800605062	51.7303719788739	53.2049196681874	53.1186311350004	52.9171750993322	52.4917651584457	53.3580600506413	52.7611901498826	52.8783174946851	52.4757403865323	-9.71623999093894	1.45862340476157	-10.6294279186616	-8.64613866321888	-9.30297143870825	-9.95089797222782	-9.01971788222946	-6.66498335759811	-11.4952213072605	-9.19135697404186	-10.6508520458455	-9.80783032022378	-11.3602961977897	-8.1898920487019	-12.1214877670965	-8.99628597954138	91.6591024018526
73.8693467336684	11.9156521882517	1.61836791827931	11.1570029673895	10.3233968795842	13.9232263177783	13.9184460798875	9.72537993326749	15.3233466598442	10.8711530096803	10.4125183142598	12.3667969335224	11.8037512348843	10.6875360587876	12.2922060127942	11.2156068292593	12.7987634045845	52.8170164580928	0.587501033484593	52.7795853094068	53.5933179809847	52.213891338161	52.0390091651545	53.7774823782327	51.7441891555679	53.2359562266414	53.1319911764384	52.9225653657507	52.4828097593822	53.3767227653517	52.7723700500411	52.8990864275424	52.4692533146435	-10.1420493943777	1.49737834854763	-11.0924483902705	-9.06783354198367	-9.61327403354588	-10.3883661103836	-9.46519013736323	-6.9832962763707	-11.9721911273935	-9.64573630032423	-11.1079499225185	-10.1964388974116	-11.8302831625328	-8.60306636167217	-12.6008084263906	-9.42180883312642	94.8824396033425
74.3718592964824	11.9186233995922	1.61629954052059	11.1317553128293	10.2908017192214	13.8958866028083	13.924723924719	9.70720672856798	15.303667998649	10.8991999091632	10.4190850583479	12.4197303482572	11.8057417756643	10.7043809075002	12.2823514539303	11.2561999313149	12.8199959233176	52.8254498166215	0.593770974528693	52.8055028802701	53.636810751174	52.2398263091484	52.0517021109275	53.8045702985726	51.7435247304943	53.2513935509038	53.128305815388	52.9108582268105	52.4815140442784	53.3779372884396	52.7671332761364	52.9058139236445	52.4514042265127	-10.583282249419	1.53728691511075	-11.575840463829	-9.5079054500185	-9.93854653285548	-10.8427033643776	-9.92836281687553	-7.31407337991593	-12.4645732649452	-10.1158748103697	-11.5778288844029	-10.6010102614717	-12.3148769608113	-9.02937377821408	-13.0932869662075	-9.86169455757116	98.0987397701211
74.8743718592965	11.9333231446816	1.61239197682912	11.1170554849058	10.2695312246616	13.8715353852703	13.9389918541174	9.70066248378159	15.2898035446424	10.9418268011827	10.4388403772781	12.4865364638616	11.8202715395711	10.7367607582719	12.2870004263995	11.3107559838577	12.85695169774	52.831065601356	0.600041396422099	52.8179051565496	53.6661523730622	52.2496222027844	52.0490046568225	53.8185151313386	51.7365204343129	53.2595211870289	53.1267501207417	52.9036602714721	52.4832513541388	53.3808364966275	52.7730390106306	52.9246826592732	52.4454573642012	-11.0408773504233	1.57930318829746	-12.0765890382406	-9.96420286031471	-10.2739987650467	-11.3112924250857	-10.4067177906242	-7.65717116675572	-12.9723079132066	-10.6042000896353	-12.0645045435202	-11.023529050875	-12.8173160821445	-9.4732406760735	-13.6059369834914	-10.321275520912	101.342993319121
75.3768844221105	11.9617916353031	1.60701706228927	11.1174802397577	10.2645316597837	13.8546682404585	13.9675074315129	9.71041309283197	15.2874735078423	11.0035277785265	10.4738939815006	12.5682600389201	11.8433596774683	10.7870259966184	12.3043917590982	11.3769328181126	12.9056166718112	52.8395102605844	0.60922920616877	52.8330500272766	53.7034600417516	52.2572062818259	52.052492308199	53.8416419508506	51.7416180428381	53.2793620585796	53.1345616469157	52.9018325565291	52.4653316550415	53.3926099569589	52.7792559228015	52.9393574784974	52.4313637201164	-11.5171164742738	1.62355375454027	-12.5977691311819	-10.4410046283951	-10.6205732316228	-11.7987725593345	-10.9045197272336	-8.01654667676788	-13.5017900117239	-11.1146610449964	-12.5707808756162	-11.4587624394265	-13.3419723188193	-9.93569436534457	-14.1377450216893	-10.7990386076807	104.591231800734
75.8793969849246	12.002894630177	1.5998477369351	11.1357616805078	10.2757725478307	13.8494326549487	14.0097500903356	9.73650587063435	15.2906719173139	11.0807659904457	10.5205513874543	12.6603015470573	11.8813545318241	10.8515282592482	12.331108936692	11.4525057132321	12.9645136949532	52.8419199821052	0.61806370065135	52.858523329477	53.7435710739132	52.2767036804081	52.0571073204087	53.8688726250587	51.7363392842246	53.2877604306401	53.1276073523885	52.8827565691691	52.4537554160473	53.3888890948703	52.7674560026932	52.9361929195379	52.4013446506358	-12.0110168374148	1.66915360218341	-13.1434314661779	-10.9401412411197	-10.9832571620964	-12.3066626301724	-11.4234382006231	-8.3903420739642	-14.0493959540388	-11.6432626471157	-13.0916600834272	-11.9114229169115	-13.8839054903795	-10.4122157146118	-14.6835067205467	-11.2915934226224	107.797918188819
76.3819095477387	12.0570969168064	1.59045091392343	11.1696519586114	10.3006100768288	13.848506886805	14.0612250002482	9.77642882953355	15.2991420527007	11.1733504661827	10.5807355859006	12.7653380211717	11.9346489209531	10.932168576894	12.3736822661917	11.5436294756402	13.0402387176274	52.8372978178216	0.625799077359691	52.8761323416233	53.7658571374667	52.2767573109989	52.0430328031953	53.8797470370265	51.718091053215	53.281932631634	53.1131057244623	52.857707360497	52.4456130628885	53.3768180576518	52.7644491261509	52.9417953604898	52.3811304422029	-12.5221291419	1.71694106715338	-13.7107692545014	-11.4576954388945	-11.3559877261957	-12.8302323781392	-11.9590880366224	-8.77672708038376	-14.6122500344649	-12.1895324457741	-13.6280656511884	-12.3841021804842	-14.4429887119112	-10.9073776961185	-15.2503938270346	-11.8045975248872	110.930849422429
76.8844221105528	12.1269314212647	1.5796269334689	11.2198140456701	10.3424656549583	13.8582052209362	14.1259667484629	9.83336841262485	15.3201488938761	11.286663014114	10.6588978576002	12.8877310187479	11.9988889212203	11.033474942447	12.4314527124811	11.6493663533517	13.1305961012148	52.8335173221547	0.634668557073857	52.8828418780898	53.7847001799557	52.2793377631683	52.024519194544	53.8888551173385	51.7105446060601	53.2862784291388	53.1102227411808	52.8424915871974	52.4172225849064	53.3755893381313	52.7634372862837	52.9457039649457	52.3574978392247	-13.0528719897303	1.76731414084772	-14.2977773439665	-11.9954741098764	-11.7418072637992	-13.3714273600834	-12.5131459156371	-9.18023998117073	-15.1977646752103	-12.7593663145726	-14.1859222157522	-12.8708205314851	-15.0260955623164	-11.4231017322575	-15.8391098307945	-12.3381550193023	113.994502706143
77.3869346733668	12.2121012893527	1.56659599554287	11.2911848679575	10.4044696910359	13.8803754000189	14.2077681220243	9.91036906602327	15.3497466649843	11.4185711878825	10.7523762324187	13.0234193849679	12.0800743315421	11.1526560034074	12.500141215701	11.7662125194845	13.2320533634889	52.8261423107315	0.645247091040493	52.8976031545089	53.8124616636331	52.2891751221491	52.0136314781627	53.9086623058363	51.6980977352028	53.2847561551914	53.0993451459705	52.8165202083532	52.3939150502576	53.3653888923232	52.7429443857288	52.9287886627841	52.3147023901393	-13.6033708796699	1.81935317925846	-14.9097663856035	-12.5585847463971	-12.1445368391699	-13.9354779570286	-13.0907063835337	-9.60045948164615	-15.8046226841913	-13.3505660838086	-14.7618221631784	-13.3765538068895	-15.6303828247132	-11.9538417873797	-16.4427567452849	-12.8871144265547	116.974489179038
77.8894472361809	12.312120485435	1.55082157573825	11.384823367285	10.4836859126207	13.9084084591225	14.3017819654668	10.004716044478	15.3845471147491	11.5663808402144	10.8601282579029	13.171001810811	12.1791377687697	11.2883396141632	12.5858445198293	11.8999840892165	13.3509070314609	52.8104849465826	0.655205024880165	52.9186761865795	53.8274078455542	52.2779327968272	51.9895534778399	53.9175476252835	51.6678191503904	53.2640129606819	53.0728997371988	52.7750716660164	52.3745835256507	53.3384869059067	52.7284169335537	52.916441366726	52.2779390739475	-14.1725546229106	1.87373071466487	-15.5493017092606	-13.1441191678907	-12.5573219464517	-14.5186061443658	-13.688407713453	-10.0338693339736	-16.4270996999065	-13.9591959829613	-15.3524543983131	-13.9046259741077	-16.2517303156195	-12.5040524752785	-17.0681865093195	-13.4567933498462	119.824441713881
78.391959798995	12.4290529538108	1.5336253494398	11.4981874072666	10.5800756550287	13.9498968319016	14.4073907246923	10.1163656929037	15.431905386702	11.7352981473845	10.9872985499122	13.3360720884882	12.2912198711232	11.4456095945176	12.6890474325707	12.0513239915005	13.48704997936	52.7926883568931	0.663829340286972	52.9275246851536	53.8268517531643	52.2734364375176	51.9501950329333	53.9129769987932	51.6440442152127	53.2492250127315	53.0546256486436	52.7409413695047	52.3347461489636	53.3186604996699	52.7172926359573	52.9047583021778	52.2423582560797	-14.7622706600378	1.9309673497494	-16.2117686172476	-13.7497764074494	-12.9854897365145	-15.1181318349468	-14.3036109024486	-10.4848022107998	-17.0722916697397	-14.5912667039919	-15.964589685156	-14.4482658416965	-16.8973620235057	-13.0766920094448	-17.7182642080545	-14.049477389533	122.560205552592
78.8944723618091	12.5632069078424	1.51413941160225	11.6332064797786	10.6982230428069	14.0043101139632	14.5305624915896	10.2498107112096	15.4907511713069	11.9252892253388	11.1336496473742	13.5175466017629	12.4218895428811	11.6241222170301	12.8046788709465	12.2156813692265	13.6351752245787	52.7717780179132	0.674712582559555	52.93054613585	53.8327390773373	52.2704781391339	51.9170615710894	53.916995673448	51.6209126443893	53.2344984387027	53.0368322190083	52.7056933867246	52.2989898766789	53.2980756267693	52.6855432194065	52.8703855463632	52.186140695884	-15.3733546053897	1.99029792011654	-16.8974643749987	-14.3817371647964	-13.4310163387885	-15.7405167132334	-14.9425208936113	-10.9548929258067	-17.74215682642	-15.2481153258813	-16.5990176276833	-15.0126965389995	-17.5685370557252	-13.6651174592334	-18.3845934382893	-14.6585817919884	125.197395750479
79.3969849246231	12.7139189319333	1.49150439249256	11.7943409200835	10.8374631302779	14.0662308537573	14.6696753589156	10.4046549990994	15.5552273995129	12.1317086244184	11.295675102359	13.7106313413299	12.5725808564755	11.819921932263	12.9382428257698	12.398143297114	13.8003684056902	52.7431424783946	0.686703712867457	52.9446833478957	53.8356436958099	52.2465260443206	51.8812317435542	53.9202649272061	51.5775667054952	53.198435285632	53.0000175201723	52.6509024811106	52.2680253953241	53.2570345788354	52.6566624645315	52.8360007847677	52.1309997228693	-16.0048990652441	2.0521024990961	-17.613206779985	-15.0410749153308	-13.8869542472011	-16.3861717638813	-15.6058568204765	-11.4392969236556	-18.4287124193745	-15.923232683152	-17.249179008872	-15.6020984784997	-18.2580653551803	-14.2734208970103	-19.0730611709158	-15.2882554498823	127.723645402242
79.8994974874372	12.8825051961969	1.46726704742627	11.980743421371	10.9946283776095	14.1439548809886	14.8198654882711	10.5780261925876	15.6313206207021	12.3584459973252	11.477155943729	13.919326349756	12.7377786319889	12.0366393032234	13.0913908872381	12.6010512642262	13.9847453877399	52.7102432544261	0.69604298538962	52.9592918327046	53.8171906938601	52.232469484286	51.82545897491	53.9044986946717	51.5344000357116	53.1622190075733	52.9634432582186	52.5949507029645	52.2166920050998	53.2148831699842	52.6323736965184	52.8045500848403	52.0809839206218	-16.6581134333983	2.11689500308345	-18.3587369880217	-15.7223032242588	-14.3608451688228	-17.0487098459057	-16.2875750042278	-11.9411242158117	-19.1371288589327	-16.6203253375029	-17.9193048105943	-16.2088235516162	-18.9706133237437	-14.9057865416248	-19.7889889382929	-15.94332225822	130.148644357153
80.4020100502512	13.0693456241163	1.44090633534457	12.1897976718539	11.1729241013694	14.2346111520124	14.9853474567739	10.7731435332716	15.7211542430982	12.6078174275419	11.6807343690869	14.1465696703658	12.9225136591609	12.2769453722216	13.2582897880791	12.8191045565563	14.1818857362362	52.673225286965	0.706453934461997	52.9601063268815	53.7949071819117	52.2136488975118	51.7670574266412	53.88724590986	51.4963642274537	53.1311538067325	52.9341921157002	52.5456205458765	52.1687336061807	53.1787015061389	52.5866720570217	52.7499806486928	52.0107697609063	-17.3338951631148	2.18436019179327	-19.1285392648094	-16.4289978925831	-14.8521998522016	-17.7318647857287	-16.9911651967375	-12.4643584676812	-19.8731212595439	-17.3449287852911	-18.6152368941607	-16.8382783021604	-19.7122437949644	-15.5544717620258	-20.5227718933592	-16.6163541323599	132.48942730742
80.9045226130653	13.2739489943813	1.41138701558263	12.4244358599892	11.3750242234247	14.334345223994	15.1690830214678	10.9928465417309	15.8176140452583	12.8740924152586	11.9019541334297	14.3867088166285	13.1286623323731	12.5359357127463	13.4435212089616	13.0561723236721	14.3948900624035	52.6293413890311	0.719398045234101	52.9613808684115	53.7773544233169	52.1756203186026	51.7144112922233	53.8770801293623	51.4386199344566	53.0797766526402	52.8881926082992	52.4799053610266	52.1266841079774	53.124266401789	52.54050529413	52.6908937727916	51.9360882814091	-18.0318161085539	2.25439387536802	-19.9261255987482	-17.167140511015	-15.3548434141099	-18.4414231297893	-17.7224075490085	-13.0035962802591	-20.6277180455584	-18.090198924467	-19.330200240059	-17.4956136005461	-20.4752090287566	-16.2229371006911	-21.2785894202674	-17.3094226764792	134.745423884727
81.4070351758794	13.4969565300356	1.38007924821573	12.6879458830931	11.5970885908598	14.4515886538546	15.3651403374709	11.2336436106033	15.9240970883795	13.1587587570359	12.1415130170765	14.6398418466118	13.3498740831141	12.8139610659881	13.6498098062674	13.3162097566351	14.6279189235084	52.5801730037117	0.730296723923697	52.9738451800119	53.7417216792854	52.1492523182102	51.6458912700806	53.8511672781801	51.3737715680221	53.021250065567	52.8328795995329	52.4026377172786	52.0648470241757	53.0590899650651	52.4998227431435	52.6368698003625	51.8693758430485	-18.7526816827603	2.32720936357813	-20.7582539259968	-17.9315238630447	-15.8781514152126	-19.1711500993936	-18.4754340195013	-13.5597281324836	-21.4025795597465	-18.8553355112501	-20.0629921222036	-18.1721959893015	-21.2590707027356	-16.9168000591015	-22.0643726852839	-18.0299554733892	136.885168054983
81.9095477386935	13.7384158198985	1.34702434801241	12.9773611747138	11.8387776527413	14.5812890893651	15.5730677058896	11.4952069097899	16.0456017896044	13.4662203016463	12.4041383184888	14.911747880398	13.5905463975909	13.1158262971517	13.8705374777354	13.593391899089	14.8741085843751	52.5255439250193	0.740708239626604	52.980615962898	53.6899399553787	52.1119037859024	51.5638346447823	53.8113222542697	51.316557760272	52.971019693784	52.787333238667	52.3338225783942	52.0060467954835	53.0023382385194	52.4373297782283	52.5607475339451	51.7848027297458	-19.4970466754947	2.40334864216148	-21.620901889397	-18.720129133998	-16.4186922064838	-19.9188826216346	-19.2479274768255	-14.1389577241946	-22.2069110018347	-19.6489650128466	-20.8226533987796	-18.8735150551967	-22.0734512418077	-17.6273084233444	-22.8697815935465	-18.770576677036	138.873911762426
82.4120603015075	13.9980270882799	1.31137640307988	13.2902811357631	12.1047990013892	14.7215127010779	15.7987912681618	11.7821604849132	16.1751858239541	13.7908191370494	12.6863956021091	15.1990028466358	13.8529629023048	13.4376941306229	14.1091250229044	13.889839956523	15.1338092225095	52.4647688927797	0.753592887546169	52.9752975044012	53.6429981552275	52.0586798985172	51.4886563940856	53.7784766130645	51.2427796341655	52.9043720925521	52.7320200735488	52.2572291385974	51.9546627290063	52.9343525752853	52.3710440386696	52.4758330137378	51.6903626380573	-20.2649462935209	2.48226376300817	-22.5092227564062	-19.5413737029287	-16.9719965174714	-20.6932826454302	-20.0482258292987	-14.7364914087423	-23.0325232859293	-20.4668682350454	-21.6060971392579	-19.6057949703794	-22.9134228841817	-18.3570131430985	-23.696500430287	-19.5304351608361	140.699666027798
82.9145728643216	14.2758430087951	1.27410855003285	13.6304078911602	12.3936449709666	14.8802417930746	16.0393542640147	12.0931665308741	16.3128678334363	14.1309326897546	12.9851988266914	15.4972835171822	14.1298000886452	13.7758888354715	14.3693297064135	14.2109185709399	15.412766604506	52.3983048883845	0.765987617527732	52.9765020154218	53.5877205773045	52.017331226701	51.4079730142405	53.7394124925048	51.1548807461901	52.8240805696235	52.6597863723986	52.1618034059644	51.8846344879645	52.8480296729987	52.311078105733	52.3976238893602	51.6054118609779	-21.0568461276921	2.56332722330427	-23.4301000842158	-20.3945748277548	-17.5485560505621	-21.4928839877694	-20.8750299541627	-15.3502499916035	-23.8763418279727	-21.3028426158966	-22.4061311372449	-20.3592702134239	-23.7724416058494	-19.1131669326554	-24.555026258423	-20.3192303001545	142.332194713252
83.4170854271357	14.5713876588218	1.23582217327715	13.9990665291592	12.7013041411206	15.0504807790684	16.2894247187916	12.4241801084175	16.465649567973	14.4923334874151	13.3055491154797	15.8122808237363	14.4247989563127	14.1354449166872	14.6438041566885	14.550569391309	15.7045405313461	52.325307074558	0.777423314197286	52.9861022011231	53.5091168719422	51.9595545109486	51.3079346598921	53.6789599046409	51.0745640115327	52.7528356068197	52.594461020917	52.069785438989	51.817824662759	52.7673576445156	52.2296609236145	52.2994553794001	51.506686206717	-21.8727312284501	2.64801910030247	-24.3879541152117	-21.2722783029249	-18.141752461097	-22.3097596224238	-21.7203609335385	-15.9879570183623	-24.7499138066535	-22.1657474670474	-23.2308482481708	-21.1393637794364	-24.6605090768048	-19.8861600422725	-25.434908090667	-21.1307242336902	143.834812426236
83.9195979899498	14.8845548904137	1.19618243982667	14.3911617224748	13.0313654865592	15.2324464349402	16.553887920544	12.7784635307618	16.6282673663394	14.8707034621979	13.6467905462997	16.144926902826	14.7406826699418	14.5154409668048	14.9345453975689	14.9086285197017	16.0064575388321	52.2471273355095	0.79038789127951	52.9851967618093	53.4273640477258	51.8905354888709	51.2082823306332	53.6171246175503	50.9828395152523	52.6713590883263	52.5284567130661	51.9797013135069	51.7604900894972	52.6846787496069	52.1415647683115	52.1885323077603	51.3936569052159	-22.7131411323371	2.73588639342233	-25.3748192602303	-22.1803105435261	-18.7497443280772	-23.1501876116866	-22.5899926549647	-16.6467393553534	-25.6478281443989	-23.0565490334521	-24.0836185679445	-21.9534578175978	-25.5784308159738	-20.6772776507958	-26.3345754735581	-21.9604445951594	145.22063276123
84.4221105527638	15.2148583876898	1.15575709364063	14.8051719726182	13.3861652951303	15.4330294284835	16.8348885248585	13.1582178965513	16.7972713907125	15.2610854228158	14.0028556174478	16.4881768220188	15.0691066782066	14.9089752109434	15.2463054260875	15.2914506859402	16.3253170558426	52.1634618702078	0.80385414755063	52.9768639697739	53.3470078448895	51.8321549631594	51.1136191753308	53.5583628034209	50.8717189955611	52.5716202807189	52.4429090533365	51.8702745726142	51.6863789011332	52.5811158795053	52.0608534990171	52.0852458092453	51.290340435203	-23.5781636171466	2.82518148748953	-26.3883546344394	-23.1246565618205	-19.3831129686111	-24.0198382291327	-23.4894390317611	-17.3212189943018	-26.5617662280314	-23.9648095302972	-24.9538962569464	-22.7904686697178	-26.5148666487408	-21.4955114111543	-27.2668202514429	-22.8195312236544	146.338269915977
84.9246231155779	15.5610742619665	1.11565560492122	15.2451749319397	13.7603024032777	15.6436310899387	17.125122933868	13.5578593076703	16.9803878689666	15.6693719014537	14.3767444060077	16.8442259564125	15.4132204724315	15.3188058386245	15.5711364701233	15.692953109934	16.6561029768829	52.0725186012699	0.816854386860219	52.9794427645162	53.2455417386343	51.7533950381996	51.0028168242773	53.4798844766462	50.7658447553272	52.4792379867388	52.3574367818705	51.7550786812667	51.6163111728326	52.4764052914514	51.9600329197623	51.965055076194	51.1787769100615	-24.4668247222216	2.9175945842828	-27.4377651476892	-24.0964814060045	-20.032128210957	-24.9092183338717	-24.4091663229433	-18.019371183301	-27.5036061892101	-24.8958217486377	-25.844100064255	-23.6555542837189	-27.4759488167429	-22.3305273024419	-28.2218456539797	-23.7040114473494	146.972111509435
85.427135678392	15.9232370944924	1.07628840659449	15.7095755193796	14.1532297422774	15.8668045753221	17.4246124256921	13.97631319161	17.1752587317983	16.0935370608746	14.7712604872232	17.2181680405174	15.7762825332089	15.747502883718	15.9094846944985	16.1101478524858	16.9931415842874	51.9776179747452	0.830902161058689	52.9854645695423	53.1298060027486	51.6689919146574	50.8828071567438	53.388186170651	50.6550166813767	52.3839154590053	52.2792364615984	51.6480517074218	51.5584036959646	52.377647058918	51.8503353203329	51.8286575176728	51.0501319297991	-25.3801636922565	3.01333366638722	-28.5226063782481	-25.0942740378056	-20.6983855703172	-25.8172105452865	-25.3475320463721	-18.7414689653944	-28.4724884921089	-25.8566552084791	-26.7637287120534	-24.5573111401613	-28.4692229593113	-23.1818774044889	-29.1941372945582	-24.6053929370067	147.003359766082
85.929648241206	16.3004817472297	1.03793606825239	16.1916573875083	14.5699553093843	16.1076870274483	17.7393504948281	14.4181402914814	17.3754391595839	16.5254229917483	15.1793419506497	17.6034077816561	16.1489546855075	16.1868443308612	16.2671116416169	16.5499582794162	17.3434731295258	51.8783595213244	0.845795114950048	52.9786485212478	53.0191344696699	51.592797755622	50.7722902841789	53.3024682648318	50.5224793333878	52.2684013423516	52.1850144140504	51.5283697112667	51.4863158307071	52.2613992263325	51.7494134149618	51.7000207729072	50.9302799570267	-26.3181264927381	3.11024500285708	-29.6319729322869	-26.12844868706	-21.3912928771206	-26.7543779870071	-26.3146510065997	-19.4792118860616	-29.4553143121913	-26.8359034913759	-27.7038642683577	-25.4830976639519	-29.4821176471565	-24.0603020979333	-30.1982385689599	-25.5349774722705	146.465659778654
86.4321608040201	16.690630130953	1.00184197691766	16.6916668834105	15.0071684956546	16.3565828814168	18.0644738789249	14.879641435575	17.5877555458679	16.9693789223357	15.6000775841267	17.9964557313829	16.5338884684857	16.6350214634818	16.6356740371817	17.0067174768446	17.7043190286531	51.7716789568262	0.860562784728155	52.9706897941899	52.897621342607	51.4942804799286	50.6563420530345	53.2065609891427	50.3912338780384	52.1564108621318	52.0828954641922	51.3944017444479	51.4196702096452	52.1357831615625	51.6307493669024	51.5582337539018	50.8086322958422	-27.2783659989075	3.2089963120206	-30.767637612051	-27.1947857062382	-22.0984980155247	-27.7158538649325	-27.3055123154733	-20.2392005743627	-30.4616912835384	-27.8319695414995	-28.658386092556	-26.4375433781742	-30.5131415017471	-24.954920652598	-31.2258596331261	-26.492123812884	145.391636808743
86.9346733668342	17.0935696853854	0.969081658270453	17.2131888155924	15.4594289751553	16.6184390268467	18.3940839396129	15.3546362540078	17.8133962280872	17.4262162785984	16.0389351016346	18.4039089458173	16.9349741621916	17.0970547632213	17.0139064538793	17.4744829187198	18.0673237320307	51.6620341201445	0.876550231271906	52.9750289556549	52.7548165586372	51.3961763882406	50.5252400466933	53.0895340984407	50.2617199518462	52.0484748395586	51.9921125725258	51.2684716658591	51.3683798373481	52.0198432345294	51.5018060458288	51.3976453859315	50.6692281009282	-28.2619120762977	3.31001888653926	-31.9386301839462	-28.2833959700376	-22.8256395258462	-28.6919407529372	-28.3099560349861	-21.0257032191082	-31.4964424120872	-28.8564221274	-29.6388872617882	-27.4304864693218	-31.5747658515797	-25.863077987088	-32.2670117799171	-27.4644094921238	143.806098796762
87.4371859296482	17.5083515917259	0.940134057819238	17.7510040683804	15.9309440344145	16.8959561921903	18.7338699938604	15.8464992707004	18.044021503817	17.8855433974856	16.4905030117217	18.8228845704126	17.3419089472066	17.5660898462157	17.4085244589096	17.960355570973	18.4388174178746	51.5499235422489	0.894083117089751	52.976633078852	52.6128605429569	51.3030263379047	50.4002695657672	52.9732645941757	50.1117437490967	51.9215082219111	51.8939334535793	51.1405033548147	51.3060769268383	51.8945156486439	51.3833609666566	51.2444380777036	50.536795072584	-29.2689784089532	3.41238121706844	-33.1375493365947	-29.4027799128535	-23.579545640815	-29.6916742615788	-29.3363868811943	-21.8286157246421	-32.5432819831592	-29.901269662462	-30.6431149065747	-28.4474547191514	-32.6579800785632	-26.797210114279	-33.3371672284942	-28.4616672749825	141.854639322344
87.9396984924623	17.9320597210741	0.915650450595377	18.2981726375037	16.4228993480188	17.1790325614618	19.0844807649929	16.3556769671443	18.2840983210987	18.3489136320021	16.949251975896	19.2448387399494	17.7568731303999	18.0351575747728	17.8109774774032	18.4596042645899	18.8188586998044	51.4315846525779	0.911578112071551	52.9657649080961	52.4724317727182	51.187925240985	50.2822929678002	52.8581782496436	49.9584894396678	51.7929822921441	51.7822368145848	50.9947496800841	51.2510679650407	51.7535014050186	51.2505382331502	51.0827454892993	50.4092806778578	-30.296044975888	3.51531267307027	-34.352797257422	-30.5573319398486	-24.3461874959489	-30.719047452152	-30.3884489756161	-22.6513656574823	-33.6068664497444	-30.9566984833866	-31.6574436699969	-29.4922632537367	-33.7522146031123	-27.7461353454183	-34.4304226486446	-29.4874064299227	139.813653976288
88.4422110552764	18.363987587703	0.8963192486818	18.8572326037279	16.9272142530005	17.4748551352791	19.4367176116304	16.8730484511016	18.5384017674602	18.820349789683	17.4211284791773	19.6741818980145	18.1844261596321	18.5097937135581	18.2181268420317	18.9632813732833	19.1970681502622	51.3110443200394	0.930068617421714	52.9597135024734	52.3127839100196	51.0792335067384	50.1516999780162	52.7228989253641	49.8128645733319	51.6741081821652	51.6810503860366	50.8508816407342	51.2150308433969	51.6206100114683	51.1069126713344	50.9012220869614	50.2656102625103	-31.3431648074003	3.61775877525035	-35.590847649303	-31.7330709808428	-25.1354652858783	-31.7601487261881	-31.4517727771315	-23.5023022935163	-34.6978548807326	-32.0346715764976	-32.6892477164185	-30.5760039238285	-34.8704667744069	-28.7045186358079	-35.5320037278215	-30.5259323552314	137.688169013954
88.9447236180904	18.8031668643247	0.883631110439914	19.4295297301531	17.4433894521888	17.7829913379344	19.7914003699439	17.3969870203737	18.7982594428667	19.2890790412737	17.9046276015289	20.113683343472	18.6132927557768	18.9873325941797	18.6375475492794	19.4781989356861	19.5780169258883	51.1898526651655	0.950906035454655	52.9635656745064	52.145397893255	50.9718728408575	50.0195189469248	52.5783859095837	49.651544878373	51.5404930730085	51.5833863278007	50.7144768688463	51.1716518202997	51.4884603583275	50.9758525643133	50.7267896772488	50.1265404789717	-32.4106805438209	3.72115001732505	-36.8568791893494	-32.9295517966731	-25.9501842560629	-32.8154117272484	-32.5260980536226	-24.3712443294294	-35.7994426426221	-33.134409360509	-33.745229579316	-31.6820825118166	-36.0115894574813	-29.6863597765052	-36.6572433816332	-31.583801551224	135.103798505525
89.4472361809045	19.2466399769762	0.877316137359048	20.0059410024053	17.9766888948757	18.0937021025079	20.1543153793614	17.9317409221656	19.0645792156963	19.7530265379036	18.3906132714907	20.5534162839827	19.0452087344541	19.4570754629224	19.0607102719151	20.0011367296146	19.9648048683714	51.0651811434046	0.9726128808866	52.9582795389206	51.9871720547989	50.8452107471661	49.9020581592067	52.4412304205233	49.4828841686074	51.4003086838093	51.4715388108721	50.563813203455	51.137748979119	51.3391752588458	50.8347355007467	50.5496855603507	49.998694921242	-33.4949087054726	3.82458331282717	-38.1359849541067	-34.1584184339106	-26.7759860654155	-33.8964419014746	-33.6225335347228	-25.2568447517429	-36.9091941877123	-34.2395849367802	-34.8095129924577	-32.813194941581	-37.15796062709	-30.6804892857229	-37.8035044465453	-32.6690708173543	131.850961465035
89.9497487437186	19.6929650898017	0.875475388404318	20.5808466002141	18.52106429913	18.4158901983774	20.518057108948	18.4699572513554	19.3449513627967	20.218910889587	18.8825722674732	20.9927311564679	19.4854671559487	19.9221550717138	19.4825381775646	20.520472490981	20.3458972266658	50.9396805612991	0.994614932661005	52.9428890883648	51.8205583015267	50.7302514037337	49.7827174641435	52.2931375885891	49.3261441163682	51.2733482350297	51.3653857369153	50.4064521765506	51.1266332027796	51.1925231326691	50.6831788169658	50.353851577708	49.8584570168426	-34.5944444391307	3.92392129138785	-39.4192249479619	-35.4096423753321	-27.6267231855554	-34.9931070788065	-34.7305210660425	-26.1706650450041	-38.0424850353404	-35.3571971915868	-35.8797654589441	-33.9817020972255	-38.3173781229059	-31.6784677176556	-38.9513158169961	-33.7640270084728	128.064812331262
90.4522613065327	20.1407558326713	0.880545209316494	21.1583284521635	19.0702911992875	18.7454468644575	20.876656114496	19.0039451381832	19.6320305228472	20.6772503859514	19.3837271742862	21.4390770435817	19.9218883806046	20.3850168351159	19.9114355913049	21.0423522485663	20.7231357065523	50.8146879586215	1.01829788356903	52.9358239106063	51.640093180566	50.6129506329084	49.6560457170243	52.1276932912192	49.1613942434277	51.1387148594229	51.2724149141491	50.2608113945444	51.1119635265659	51.0556326620692	50.546479719836	50.1653710470171	49.720242321345	-35.7087058356013	4.02214738392758	-40.71664831401	-36.6710472068269	-28.4998994012296	-36.0942367018427	-35.8383495021328	-27.104558273995	-39.1852155642606	-36.4951587087256	-36.9693311101636	-35.168632322311	-39.498238168271	-32.6956706703675	-40.1147119453538	-34.8701838089286	123.745915329342
90.9547738693467	20.5875663430707	0.892366706093638	21.7354487294398	19.6304573373565	19.0740775142872	21.2370711646619	19.5384240694617	19.9225730236264	21.1214563734735	19.8838255677768	21.8855987166702	20.3557922677269	20.8337462440815	20.3392470895126	21.5656451029428	21.1025656019721	50.6895944315426	1.04444678497903	52.9323244529812	51.4688717585184	50.4808132050715	49.5437944103639	51.9673328256206	48.9869369585132	50.9941657511937	51.1705110683189	50.1102437462389	51.1087868076819	50.9062451334985	50.4047506896356	49.9811306804648	49.5984145534955	-36.8347007855556	4.12013509456433	-42.0256031245006	-37.9543663177269	-29.382545548784	-37.2119371341876	-36.9576658061837	-28.051443295916	-40.3266443246289	-37.6353672276119	-38.0674361101993	-36.375320508196	-40.6809899015445	-33.7213519681437	-41.295174786164	-35.9999649439911	118.809615059534
91.4572864321608	21.031633944819	0.905594328406325	22.3003205846065	20.2015060148462	19.4119808775215	21.5980403301191	20.0715835157038	20.2256200598799	21.5593750976621	20.3814337269498	22.3251903919522	20.7931927970161	21.2663869647486	20.7589873567388	22.0764956791079	21.4727618306141	50.5664311170003	1.07137214798416	52.9137554113301	51.3042786596024	50.3642881657615	49.4432189620459	51.808452733819	48.8267621058615	50.8644763876316	51.0682212214338	49.9469589287082	51.1318992892409	50.7530252481844	50.2536532005731	49.7814470617151	49.4695982620971	-37.9702726653051	4.21109586464759	-43.325561940173	-39.2603406680012	-30.2915934831163	-38.3466733040511	-38.0885347682126	-29.0242669365817	-41.4843591736601	-38.7752976174431	-39.1603753874793	-37.6154555109957	-41.8632124516032	-34.7436633715619	-42.4690521176247	-37.1354305837675	113.146167594766
91.9597989949749	21.4706168920953	0.92241224165598	22.8505442800629	20.7735505607156	19.7514877698666	21.949092013086	20.5914777070812	20.5367358650294	21.9842375829496	20.8834969774079	22.7656048597501	21.2209846447291	21.6894386775141	21.1797918528813	22.5798365479778	21.832357150283	50.4449429866137	1.09762603129093	52.8878384494546	51.1287422278	50.2418809341547	49.3366532111412	51.6319812086935	48.6681585296534	50.7363825096809	50.9847251837173	49.7931624919472	51.1548628266035	50.6149696548063	50.1197244092625	49.5899038984409	49.3402162772359	-39.1128294554818	4.29734744731894	-44.613578503109	-40.5692558164029	-31.2183996307826	-39.4797675232126	-39.2118466374587	-30.0190364628459	-42.6500975398985	-39.9295448305235	-40.2613548762089	-38.8675184359625	-43.0606170803672	-35.7791436833346	-43.6477974903604	-38.2716538662785	106.493265175271
92.462311557789	21.9023845946672	0.944222553196344	23.3901522148518	21.3483045881226	20.087371728577	22.2931109479953	21.0980505239318	20.8487433098488	22.3850840040936	21.3820545152729	23.2058839641063	21.6400021599004	22.0933367886155	21.594215749175	23.0770604959428	22.1900133349065	50.3261464698257	1.12639306290566	52.8691555907222	50.9581016929048	50.1102252638597	49.2380931657618	51.4526890790979	48.5000689467366	50.5980455374596	50.9022215140801	49.6456850609549	51.1907427111516	50.4742396630149	49.9862373732818	49.4100347538229	49.2305102247109	-40.2596463252461	4.38177438757626	-45.8998751335417	-41.8834850033296	-32.1533742564824	-40.6146210682248	-40.3306127019961	-31.0229967600656	-43.8050907244531	-41.0845229839722	-41.3703699659464	-40.1313156922555	-44.2584808974698	-36.8180038822493	-44.8376683378702	-39.4246311455879	98.6611997802202
92.964824120603	22.3254965748896	0.964585936136013	23.9109489047683	21.9315810930545	20.4303196340671	22.635679701374	21.595174658256	21.1703602350732	22.7694273507206	21.8698907478065	23.6341275909542	22.0569906061446	22.4702882245366	21.9934620107068	23.5528360812488	22.5358652097432	50.2128556528549	1.15804338624045	52.8436918413179	50.8068778385726	49.9962455348832	49.1606702592332	51.2841568006564	48.3467512762878	50.4746369234435	50.8150539186101	49.4858356868822	51.2556433722514	50.3256103970913	49.8449944477786	49.2197493685085	49.1200614744519	-41.408999627064	4.45743722608657	-47.171195074117	-43.2149796693649	-33.1150290648764	-41.7629707073724	-41.456125924979	-32.047934318144	-44.9656939228968	-42.2265108984962	-42.4662425830549	-41.4219574280505	-45.442302354959	-37.8448717951849	-46.0117698015729	-40.5784112358275	89.7762953239014
93.4673366834171	22.7370217299552	0.984410548793897	24.4013677211966	22.514340231222	20.7695616365805	22.9672238872057	22.0716055076385	21.501200401861	23.1350086974291	22.355030088278	24.0533800180231	22.4580484500128	22.8283942133421	22.3873195048162	24.0107131565974	22.8651107051702	50.1035282568255	1.18710364014611	52.7971561720832	50.6575133682445	49.8732439459082	49.0863487752549	51.1073380401585	48.2051237157202	50.3630573946221	50.7468438887289	49.3288910280975	51.3228470580155	50.1927486363344	49.7230657417944	49.0385649483589	49.0066528822353	-42.5567279065472	4.52483345731614	-48.4059455620154	-44.5464041527778	-34.088362521802	-42.9083980441013	-42.5714963274345	-33.0956870742804	-46.1319430319821	-43.3714755169206	-43.5539072731762	-42.7152995467848	-46.6293322174812	-38.8772437688367	-47.1777868240316	-41.7209088300357	80.2723204422643
93.9698492462311	23.1346880863688	1.00625463177929	24.8638714330953	23.090423360257	21.103801990631	23.2834035881942	22.5198979501592	21.8312068468522	23.4685583516681	22.8349157987688	24.4689693475094	22.8437319953419	23.1639431728529	22.7694379867219	24.4553059965898	23.1881653905212	49.9987813751453	1.21574485929157	52.7432511107267	50.5096323957348	49.7471351418458	49.0130648674379	50.9209313996421	48.0572432074966	50.2444068452212	50.6910856885765	49.1867886863761	51.4030504704599	50.0690861384262	49.6072320733809	48.876132332746	48.9138988939628	-43.6991467976475	4.58683707073387	-49.6089576582848	-45.8652720925014	-35.0690815298167	-44.040286220018	-43.6657790798482	-34.1491372524011	-47.2790886543424	-44.5158846351922	-44.6449457310097	-44.0095088687362	-47.8155984421597	-39.9069432103667	-48.3472594426743	-42.8703123497136	70.7540610823408
94.4723618090452	23.5176422268798	1.02576904001291	25.3007419732917	23.6673506605945	21.4426240437581	23.5931424785296	22.9465876765588	22.1670020924599	23.7766945444087	23.2982183416216	24.8689791289923	23.221760469195	23.465336654254	23.1293584471809	24.8712437805109	23.4979508849611	49.9019673039233	1.24842772074708	52.6880794755571	50.3859603639233	49.6388283877907	48.961622817263	50.7474609847083	47.9231631440505	50.1394531331273	50.630504902651	49.0397569222985	51.5133375980245	49.9378982124084	49.4856398799018	48.7091572682293	48.8266791649931	-44.8348808713727	4.63852073537196	-50.7855075589751	-47.1872585602783	-36.0751492308053	-45.1745946988471	-44.7544926266446	-35.2159939636976	-48.4185002605514	-45.6374182766092	-45.7192051894659	-45.3212164042266	-48.9772303902042	-40.9151560785529	-49.4915551486901	-44.0150538116697	61.5904452746936
94.9748743718593	23.8838239684134	1.04338693918342	25.700210440773	24.241835826614	21.772645584411	23.8935208742278	23.3470307537631	22.5127700042976	24.0632506102846	23.7509057093745	25.24923038921	23.5778883833438	23.7394786989008	23.4773328476015	25.2610115736956	23.7864238612905	49.8122061052304	1.2786435661795	52.6106969827654	50.2805439666658	49.5191382997927	48.9253595353921	50.5803091613329	47.8099167820577	50.0555916293487	50.5842389063867	48.8890250473781	51.6263500188686	49.8185042696113	49.3851140829556	48.5516686553593	48.7344281353112	-45.9602070651731	4.67981479281388	-51.9119694263407	-48.5074520358858	-37.085779857667	-46.3070393773358	-45.832740113215	-36.3045710723453	-49.5596203074435	-46.7465650757651	-46.7681061073339	-46.623669165096	-50.1255272246132	-41.9200836814318	-50.6136754752662	-45.1360999926842	52.9163325280663
95.4773869346734	24.2311745201743	1.06117603043876	26.0556642649619	24.8013549181518	22.0966920972846	24.1748339748172	23.7089055780631	22.857376405886	24.3152878094898	24.1974530954284	25.619383087176	23.9129042707524	23.9903303091165	23.8084299879414	25.6329838163077	24.0648436670629	49.7286893297444	1.30462526010853	52.5036712720477	50.1779876390241	49.4025815715878	48.8879330811699	50.4038651885338	47.6963018061442	49.9703913764907	50.5596230505544	48.7556001706686	51.7499353547783	49.7179561373191	49.2960800032242	48.4185284808883	48.6611954839907	-47.07042695186	4.71161184311675	-52.9717379561019	-49.8016703835057	-38.1035401933674	-47.4160436367254	-46.8786162884643	-37.3957550227835	-50.6752936858119	-47.8521963230742	-47.8095363012146	-47.9134140489511	-51.2696696919795	-42.9158563782774	-51.730672006398	-46.2519754093846	44.8717318937476
95.9798994974874	24.558781443703	1.07771454333285	26.3744750263684	25.3493084128474	22.4216489375782	24.4439233231426	24.0370040394878	23.2037770830323	24.5370345683387	24.6260779207678	25.9736460394201	24.2359650197521	24.2060090143354	24.1107801225619	25.9730518235154	24.3302388806934	49.652786027631	1.33276208556839	52.3822593653991	50.0952486887034	49.3022511789704	48.8647136925749	50.2357730987234	47.5944247382794	49.8961037892538	50.5346760418104	48.6285941800974	51.9017773936501	49.6146857730822	49.2030679365498	48.286595125755	48.598833383985	-48.162481425057	4.73080606901416	-53.9758363065304	-51.0775004920867	-39.143364651981	-48.5105979151834	-47.9007969015868	-38.4904465376739	-51.7684913781055	-48.9298581439676	-48.8336311029836	-49.2088011340769	-52.3832034092651	-43.8804667461636	-52.814022612345	-47.3577226188486	37.6103425640903
96.4824120603015	24.866507660577	1.09455375654076	26.6555601768354	25.8902236680472	22.7325117469017	24.7068235745764	24.3361815249772	23.5602263033453	24.7377091407456	25.0379990508274	26.3020599849701	24.5332141483594	24.3889510094368	24.3950473749113	26.2821860711418	24.5724134730023	49.5856703104344	1.35929379378525	52.2413474970384	50.0421894227975	49.1894139324626	48.8647178842905	50.0859698673897	47.5198927286206	49.8489696463921	50.5168805220691	48.4949447700547	52.0534852999179	49.5164838113084	49.131686032603	48.1636335660912	48.529769365046	-49.2344946314307	4.73846883970517	-54.9192343522867	-52.3456934745689	-40.1802460480582	-49.6019224424944	-48.9097403693069	-39.6027629659022	-52.8572389610601	-49.9786763398934	-49.8193305549931	-50.4807106437332	-53.4650176274406	-44.8325291067046	-53.8612493861762	-48.428572567411	31.2248948138137
96.9849246231156	25.153736891691	1.11273608165819	26.8868917133391	26.4113304058178	23.0361474866418	24.9539773224867	24.595243590515	23.9164624130145	24.9062656923323	25.4436414139128	26.6138920852307	24.8062628036332	24.549285660531	24.6581975080808	26.5721297080073	24.8025886801305	49.5268127655572	1.3802913828598	52.0573419053795	49.9992567272302	49.0857598867883	48.8679418778681	49.9348727655004	47.4523658441674	49.8074116287064	50.5247131612084	48.3742648360225	52.2097580525414	49.4412800103162	49.0759289246121	48.0687957528484	48.4756873446117	-50.2831269438393	4.73407794882401	-55.7719820941068	-53.5815600019236	-41.224618173966	-50.6683186168781	-49.8832334026476	-40.7148505840783	-53.9164139419683	-51.017464461374	-50.7813745670893	-51.7242697623652	-54.5347400814741	-45.7691896990996	-54.8945635069325	-49.4811983198466	25.694337056578
97.4874371859297	25.4184018495047	1.13246152552051	27.0690837340137	26.9083169579475	23.3354665278357	25.1854414052909	24.8130844391706	24.2705693354689	25.0430615727618	25.8348490692588	26.9121978036027	25.066003359515	24.6785174812579	24.8874994033538	26.8308152130298	25.0227195905585	49.4731654547788	1.4007899755911	51.831064688072	49.9676389604483	48.9955020915341	48.8745439323869	49.784530959546	47.3937272449037	49.7730215046888	50.5403093829235	48.270076349819	52.3886627154585	49.3712365477434	49.0168373862893	47.9807389083761	48.4364256947136	-51.3015548182374	4.71522836701379	-56.5275887518852	-54.7757448625031	-42.2858959080582	-51.7034841159462	-50.8148113888744	-41.8190323132015	-54.9383406500962	-52.0277817453375	-51.7253074962602	-52.9597760217101	-55.5720392684247	-46.6656839562139	-55.8873923620594	-50.5188886147533	20.8698000973192
97.9899497487437	25.661663710592	1.15643329331628	27.2108120865186	27.3910505038583	23.6155846297799	25.4127377409336	25.000856818177	24.6333673945401	25.1610565929554	26.2067649052023	27.184732909669	25.2995308061136	24.7734160442738	25.0941144115503	27.0576918403015	25.2215752644152	49.42675451065	1.41972570883644	51.5746628905573	49.9670786191836	48.8930361565356	48.9034718820834	49.6550975989756	47.3649632249045	49.7677956275444	50.5570265057069	48.162154328793	52.5606794931568	49.2999677357488	48.9780928659933	47.9008304445113	48.3897057754051	-52.2887923053761	4.68353113889787	-57.1982363448148	-55.9479385828827	-43.3383147803628	-52.7278994656559	-51.724145748771	-42.9333369571998	-55.9469856561818	-52.9957056976684	-52.6257041341894	-54.1568363175317	-56.5615872489413	-47.5408562761367	-56.8315472487323	-51.5139978161965	16.5616884270628
98.4924623115578	25.8848493075008	1.18544730218138	27.3060583890181	27.8535650571041	23.8852454422764	25.6321070681102	25.1541688506804	24.9974343049208	25.2529150643725	26.5691095113955	27.4320814538561	25.5069188298032	24.8470696402694	25.2773867812176	27.2670500849739	25.4067798270125	49.3902805666927	1.43495466056626	51.2725374451243	49.9868549117714	48.805533047807	48.9439481577634	49.53582979041	47.3505060536555	49.7753610674146	50.5968695247186	48.0603452809917	52.7251752361481	49.2495753776728	48.9573370431522	47.8514178618853	48.3526371351828	-53.2416879783387	4.63961403896891	-57.7659687801421	-57.0859071066089	-44.3907263418198	-53.7320610205351	-52.6009069984055	-44.0451362896945	-56.9241515757477	-53.9365924317948	-53.4740821321065	-55.2946839972141	-57.5197565614009	-48.3950450902647	-57.7497520912775	-52.46886127973	12.7187454016793
98.9949748743719	26.086415403531	1.22079876355654	27.3464848842887	28.2785421363751	24.1462611689961	25.8332033673682	25.2654031013569	25.3495354812031	25.3147056909346	26.9263915063952	27.6783071512144	25.7091719133023	24.8972511390909	25.4233368387305	27.4500241075385	25.5911971626402	49.3572655499454	1.45380832000603	50.9123694040013	50.0105324582747	48.7268230311811	48.9798286333402	49.41407506438	47.3408216397356	49.7853443172516	50.6548185322609	47.9760159778203	52.9091100246424	49.2125286985057	48.9324188242299	47.8145267113442	48.3325043822675	-54.1585485162915	4.58550102015486	-58.201293567937	-58.149149210503	-45.4617376929479	-54.6807052606561	-53.4127258121632	-45.120008190735	-57.837499415922	-54.8610405485284	-54.3424078191841	-56.4561355140838	-58.4558035088325	-49.1899332327692	-58.6193632942975	-53.4318761595215	9.35734585033404
99.4974874371859	26.2783614713157	1.26637368948711	27.3238464100847	28.718811362113	24.4113075629905	26.0496736664959	25.3489040855662	25.7377812870875	25.3610006563751	27.2978100651119	27.8986344045654	25.8926833067481	24.9151228071946	25.5514149387587	27.6213250521115	25.7687449932172	49.3236706926149	1.47069518285197	50.4299760622067	50.0646108532933	48.6282930516582	49.0366141990361	49.295978016013	47.3631858817553	49.8281175801048	50.7199851745701	47.8978280650521	53.0805838484557	49.168976724705	48.9262694750278	47.7864531192234	48.3045176455071	-55.1025406538445	4.50721649216304	-58.5195817495523	-59.2698747323704	-46.6506725142177	-55.7016251218937	-54.2645192382193	-46.284895114561	-58.7953148049012	-55.8199794253465	-55.1512273529575	-57.6006237500197	-59.4178081154493	-50.0280932248002	-59.5247628231741	-54.4065911863603	6.38456876206214
100	26.3854151535636	1.29523291924341	27.2932582092616	29.045404091577	24.5558906876971	26.2160632271428	25.4004352960143	26.0886854482895	25.3885991797687	27.4389416242281	27.9264018024436	25.9379231750042	24.9191365699735	25.6451511864333	27.7194898779932	25.8204317740638	49.3081773389894	1.46735174550449	50.0962175590151	50.1248433191239	48.5851392137383	49.0944190614148	49.2206977029133	47.3998736205788	49.882484891864	50.7465187966897	47.8777222916237	53.1194487377148	49.1533804936484	48.9366266152224	47.785244745276	48.2918656970289	-55.6445280953532	4.40480624477003	-58.6883831513423	-60.1074197385219	-47.303153111962	-56.4744902434857	-54.9011452989208	-47.3274192428864	-59.6309375076172	-56.1837364228339	-55.2620700306591	-57.9007172542079	-59.7819225900652	-50.7180353255278	-60.0438689022827	-54.700094514632	3.72141880628171
[truncated: 47 more columns]
