# Supplementary material for: Cranio-caudal and medio-lateral navicular translation are representative surrogate measures of foot function in asymptomatic adults during walking
Source: PLoS One. 2018 Dec 5;13(12):e0208175. doi: 10.1371/journal.pone.0208175 (PMC6281217; doi:10.1371/journal.pone.0208175)
Supplement: S1 Data — NCC, NML, FPitch and the GRF (Rx, Ry, Rz) are provided in .mat files (Matlab). NCC and NML are denoted as NEle and NDev, respectively, in the data files. FPitch denotes the global plantar-/dorsiflexion angle (see also S1 Fig in the supporting information). One file with all steps under consideration is provided for each participant. (ZIP) [file pone.0208175.s002.zip › S2_M4Foot_Data/EGLOND01_Walking_M4Foot.csv]

ST	NEle_R_X_Mean	NEle_R_X_SD	NEleR_Meas1_X	NEleR_Meas2_X	NEleR_Meas3_X	NEleR_Meas4_X	NEleR_Meas5_X	NEleR_Meas6_X	NEleR_Meas7_X	NEleR_Meas8_X	NEleR_Meas9_X	NEleR_Meas10_X	NEleR_Meas11_X	NEleR_Meas12_X	NEleR_Meas13_X	NEleR_Meas14_X	NEleR_Meas15_X	NEleR_Meas16_X	NEleR_Meas17_X	NDev_R_X_Mean	NDev_R_X_SD	NDevR_Meas1_X	NDevR_Meas2_X	NDevR_Meas3_X	NDevR_Meas4_X	NDevR_Meas5_X	NDevR_Meas6_X	NDevR_Meas7_X	NDevR_Meas8_X	NDevR_Meas9_X	NDevR_Meas10_X	NDevR_Meas11_X	NDevR_Meas12_X	NDevR_Meas13_X	NDevR_Meas14_X	NDevR_Meas15_X	NDevR_Meas16_X	NDevR_Meas17_X	FPitch_R_X_Mean	FPitch_R_X_SD	FPitchR_Meas1_X	FPitchR_Meas2_X	FPitchR_Meas3_X	FPitchR_Meas4_X	FPitchR_Meas5_X	FPitchR_Meas6_X	FPitchR_Meas7_X	FPitchR_Meas8_X	FPitchR_Meas9_X
0	30.5029551722941	0.629557578332826	30.7186278011726	30.6778311259364	30.2724962760192	29.9778227698515	30.1131789374878	29.4820702491863	31.6094662316363	30.2535494577639	30.300950109264	29.9658447164717	31.1715737113224	30.4020971687317	30.7255217968598	30.0521529981263	31.211931036937	29.8782291080009	31.7368944342317	42.8739403174783	0.170578037114198	42.8862234679131	43.0954649953701	42.7131878114783	42.8787605830405	43.231739968376	42.8492486714768	42.8518927254696	42.8209964811604	43.0858519743173	42.6342817118477	42.8328355116951	42.7159915306108	42.8451219085929	42.9934328888934	43.0295386012105	42.8125363040287	42.5798802616498	16.0384709466398	1.17278985213851	15.789610402332	13.6663892341934	17.1615133661468	16.6813087529452	15.1686727765397	16.7208559646359	15.8637016091759	16.4609180100371	15.8345315761581
0.50251256281407	30.4930859973063	0.62416761933993	30.711333647633	30.6574459278392	30.2894755014516	29.9826276953864	30.0904207893699	29.4792175375183	31.5795509428402	30.2215699947582	30.2884256188819	29.9374479884939	31.1554503221692	30.4417360993563	30.6981396749107	30.0587681759643	31.1873704418891	29.8751155836523	31.728366012093	42.9164258354331	0.168342997186707	42.9625211308819	43.1316232334716	42.7504173153425	42.9432306591562	43.25226075567	42.8909163674814	42.8775978661237	42.8857977152869	43.1243129739281	42.6751556547142	42.8949868672085	42.7483511981232	42.8759487893864	43.0243179664188	43.0725233009083	42.8507433386796	42.6185340695815	15.5795201419054	1.18836504931705	15.1894224966788	13.1625070589144	16.8602410300666	16.0766216347019	14.7146477638715	16.2295473009092	15.5587524921538	15.8010696962322	15.4973790419856
1.00502512562814	30.4865504891885	0.613969706497157	30.6995345107238	30.6397022249325	30.3324599759074	29.9864074274769	30.0724003877862	29.4877545283763	31.5284249403015	30.1888743891423	30.2702996375805	29.911698057597	31.1349815401499	30.5057251921492	30.6749531595157	30.0806305842425	31.1627429146901	29.8763467918492	31.7184220537834	42.9866030254278	0.165000609197061	43.0357028550371	43.1955928270851	42.8382988210711	43.0090709225422	43.2988304768826	42.9656929396287	42.9414493621452	42.946733833924	43.215386226573	42.7438698654204	42.9532998277098	42.8043527563591	42.9301896721178	43.0993988188822	43.1444788717472	42.9406825363043	42.709220818843	14.9321076002433	1.17441823063426	14.5741829722304	12.5094296289012	16.2448923477627	15.4428121225756	14.090664156981	15.5558568370699	14.9355885902503	15.1325347999627	14.7983379248401
1.50753768844221	30.4810514704826	0.604887405045443	30.6972435841463	30.6219884578343	30.3643742453106	30.0000568753323	30.0562556526656	29.4945524658417	31.4778803410512	30.1704942238801	30.2458952831613	29.8913116505876	31.1248791200696	30.5718304569019	30.6610082386958	30.0936147217943	31.1400862264371	29.8684206170448	31.6979828374495	43.0521724063721	0.163095263929897	43.1215002179493	43.2594010525788	42.9085751273938	43.0873874829901	43.3397799200372	43.0307607004568	42.9881759118729	43.0199462945353	43.2868953489336	42.8097048016913	43.0241249008177	42.8601568618428	42.9847653379328	43.1581494484945	43.2127578759511	43.0129278031933	42.7819218216541	14.3252788767907	1.16138255841776	13.9790881543995	11.9141074838713	15.6645796386054	14.8340657204406	13.5147727306173	14.9367328544329	14.3486136897862	14.4934912337682	14.149268154141
2.01005025125628	30.472592655087	0.59695800882291	30.6891801425461	30.5933159702902	30.3987567181164	30.006322755896	30.0364243689449	29.4969666518451	31.4329413994177	30.1493519687071	30.227054138869	29.8640058088977	31.1091663420828	30.6347757466678	30.6419574200406	30.1092731237439	31.1066650199714	29.8612254698483	31.6766920905945	43.1146242674034	0.162138757870609	43.2040249476094	43.3162965061553	42.9827181981807	43.1577840865422	43.3750787928652	43.0892082405175	43.037395405957	43.0888195322105	43.3654338007124	42.8664806770683	43.0907683716187	42.9056482145572	43.0294355351082	43.2209522626534	43.2703263160648	43.089393717698	42.8588479403396	13.700467633122	1.14847605540764	13.3594633602872	11.3033554763812	15.0714151720513	14.1967756953446	12.9203501534142	14.2998330085268	13.7490567696693	13.8340095383924	13.5002322994826
2.51256281407035	30.4700231408816	0.588855324342687	30.6760150040479	30.570883403069	30.4420366492387	30.0130815462581	30.0292175371382	29.5107077562166	31.3993220855276	30.1265995702207	30.2144276446332	29.8467048166495	31.088902267687	30.7079603687641	30.6330394538883	30.1337481551407	31.0762979602785	29.8607318032802	31.660717372949	43.1860263816613	0.162057826103706	43.282033676591	43.3895343670869	43.0701240078781	43.2301468520123	43.4277094908644	43.1635602093264	43.0983475695739	43.1523936624771	43.4541700018404	42.9369421634856	43.1524269853569	42.9604587705549	43.083986813532	43.2971061519849	43.3340235297044	43.1796974434385	42.9497867925352	13.0672437736676	1.13385246708416	12.7317368501577	10.6940360737921	14.4624582537871	13.5519071211739	12.3198199172814	13.6588394386834	13.1338197053764	13.1714141231078	12.8385529376779
3.01507537688442	30.467760256944	0.58234203303625	30.6721180926673	30.5461209283401	30.4777299985282	30.0284859351086	30.0188576416891	29.5200289737012	31.3614135498547	30.1162250068998	30.1933949901857	29.8311269614168	31.0788483004444	30.7891764573511	30.6322611993842	30.1509479050886	31.0503418269109	29.8513385802555	31.6335080202212	43.2580227313718	0.162616094166316	43.3755592771064	43.4673717890677	43.1472353061381	43.3163539887671	43.4744794544924	43.2305206702538	43.147788084803	43.230708831305	43.5302008142814	43.0092407724597	43.2291795316137	43.0217180637956	43.1456140641777	43.363072077863	43.4053285661137	43.2603928246001	43.0316223164816	12.4268284255259	1.11674469143386	12.1035691447269	10.0838354111946	13.8374461888554	12.9030323002012	11.7094484084513	13.0097398158004	12.5036300472678	12.5129343043117	12.1688553704725
3.51758793969849	30.4626917452799	0.576897489704005	30.6633082022921	30.5108530627903	30.5137432634313	30.0349685160191	30.0083879665632	29.5277352154666	31.3282668727035	30.1043560111107	30.1794351008744	29.8091007234462	31.0648954490248	30.8642764883348	30.6264671837702	30.1688331814408	31.0154168281087	29.8415794947442	31.6041361096374	43.3256644741405	0.165763915708015	43.464329575582	43.5373754831551	43.2251004533675	43.390806765008	43.5190893604077	43.2935786845938	43.1971674184414	43.3036262713234	43.6148669041337	43.0709702946395	43.300912710364	43.0704019327687	43.1953342763623	43.4300344504422	43.4643982706053	43.3426469297725	43.1156562794216	11.78326700078	1.09848688757731	11.4708203710301	9.47597477679652	13.2069775747315	12.2464331901229	11.0973600783214	12.3613384261057	11.8689461036891	11.8538279866114	11.5026195917923
4.02010050251256	30.4635299773637	0.571518724026405	30.6494372585518	30.4825395368024	30.558436382056	30.0440395563962	30.0106923245915	29.546630747014	31.3086379388329	30.0908214627936	30.1717716370656	29.7972396064858	31.0472298239961	30.9454966838675	30.6288787974653	30.195696131558	30.9807936591694	29.8401067078735	31.5815613606642	43.4008518233404	0.169279501505444	43.546652665722	43.6234432092625	43.3156297325996	43.4692189625704	43.5800960707415	43.371314766411	43.2584944105316	43.3697629884795	43.706954579927	43.1458765075344	43.3662066733044	43.1246629056133	43.2514618768864	43.5099251911901	43.5223655676972	43.4384540474388	43.2139608408764	11.1431498238953	1.07924903344377	10.8409270924736	8.87842589965783	12.5752354339574	11.5939224303056	10.4883609456364	11.7189952499937	11.2337095133033	11.2011715811154	10.8384181775899
4.52261306532663	30.4655205276974	0.568956072634456	30.6456817669823	30.4526590840596	30.5956230541833	30.0606337511316	30.0083476641116	29.5596040046578	31.2866035963114	30.0902882554117	30.1570873405385	29.7869767010893	31.0413480356425	31.0345538928513	30.6416020276164	30.215719997105	30.9555432982286	29.8319294578438	31.549647043091	43.476248304046	0.172817850051474	43.6432807203546	43.7131343331423	43.3958243336717	43.5584612107296	43.6316624350231	43.4380251166933	43.3089990882499	43.450032913484	43.7858081283345	43.2216466985266	43.4458450064422	43.1873681804604	43.3169979125726	43.5796534374169	43.5909399535525	43.5247810311901	43.3037606689383	10.5061798047073	1.0579053751738	10.2208289076048	8.28801382542295	11.9386643619137	10.9464303969187	9.87833104430195	11.0781109756999	10.5952445191971	10.56148956855	10.1770722192122
5.0251256281407	30.4658696610033	0.567094721380366	30.6387620045116	30.4142769511009	30.6311365061826	30.0684363680863	30.009847937643	29.5750843406381	31.2689144864724	30.0895775598362	30.1518258900452	29.7709688997564	31.0339143808907	31.1154907992489	30.6500467759601	30.2350908470873	30.9268047211111	29.8239955465561	31.5156102219285	43.5469269531969	0.179880794464286	43.7345052233738	43.7942782320603	43.4736485469222	43.633862740059	43.6851168404828	43.5050209454434	43.3569955250348	43.525079036094	43.87424097979	43.2864833493934	43.520318464591	43.2372642348599	43.3707764115775	43.6472618650617	43.650457803301	43.6095229645302	43.3929250417718	9.87626701336823	1.03570894994912	9.6071100340985	7.70842629378362	11.3066395266841	10.3025939814354	9.27650530941101	10.4485301467352	9.96275659773825	9.93078306311021	9.52860355680782
5.52763819095477	30.4726122012112	0.565092139422925	30.6277264185527	30.3851424938157	30.6755359591731	30.081792718697	30.0235845566056	29.6015783032526	31.2663588628886	30.0873471353191	30.1530453659799	29.7660610194658	31.0238827742735	31.1980073180224	30.6649402762504	30.2645203167295	30.8969559955281	29.8272190600858	31.4907088459508	43.6236645093378	0.187079378658023	43.8169593887859	43.8906393198618	43.564032359235	43.7151383732336	43.7524620847749	43.5844615708221	43.4174096992793	43.5920753784425	43.9679102993071	43.3642455079776	43.5865758349942	43.2891136725202	43.4276451774928	43.7276738388978	43.7020350320709	43.7076092035609	43.4963099174851	9.25860426806494	1.01304753805499	9.00611016725577	7.14581644336635	10.6833201603214	9.67279841149875	8.68423567600463	9.83178895922591	9.3399707434187	9.31505074074697	8.89069616120236
6.03015075376884	30.4817180977777	0.566336076915676	30.6281814344343	30.356557637945	30.713116733173	30.1017919146581	30.0320805227053	29.6219849338331	31.2632688567185	30.0984719400979	30.148466514574	29.7634662801587	31.026820632939	31.287651601535	30.6920779529377	30.2889441043242	30.8798002843202	29.827150212815	31.4593761050512	43.7000663320356	0.193291495499039	43.9120662757316	43.9888149676788	43.6445176034948	43.8037042074369	43.8074978256785	43.6503251325162	43.4679635680787	43.672657880865	44.0479496249037	43.4419043059671	43.6660750105826	43.3512478075753	43.4959834679606	43.7983170486144	43.7641739034732	43.7964665350135	43.5914624790348	8.65311395748798	0.988870451211802	8.42330760396963	6.59729899169726	10.065399659199	9.05583707267207	8.0996096061258	9.22544125600897	8.72433399170236	8.71953795654043	8.26535351084457
6.53266331658291	30.4904081907247	0.567419805092834	30.6274265907923	30.3220023624043	30.7473916497652	30.1134582328223	30.0479435486649	29.648884940732	31.2634644237017	30.11012193022	30.1545714278669	29.756227568261	31.0296392925875	31.367611147238	30.7157887529434	30.3122774444953	30.865993828855	29.8280056568316	31.4261304441378	43.7715884121388	0.202944316778996	44.0007944962897	44.0769114461362	43.7197269155978	43.8770855259555	43.868237925357	43.7206789735129	43.5135976451977	43.7482234246878	44.1384296958766	43.5082593210507	43.7400448595702	43.4014633603148	43.5535007834805	43.8638898297548	43.8227360562285	43.8806111982898	43.6828115490598	8.06301124775081	0.964244676841659	7.85559686325819	6.06646282260735	9.46040911553761	8.45220606335852	7.53101548070225	8.6383545216053	8.12318449135751	8.14075788225453	7.66028432158155
7.03517587939698	30.5052498466396	0.567721638820722	30.6231750462577	30.2986681940114	30.7907638714601	30.1326570674993	30.0739590010576	29.685246036873	31.2791685522428	30.1194828952385	30.1658669632966	29.760800785367	31.0296469856203	31.4443562680779	30.7431156189049	30.3468932815365	30.8498050964064	29.8419572656739	31.4036844633501	43.8474982014281	0.213006248267726	44.0783080896461	44.1787690121335	43.8072034861876	43.9582682766192	43.9389931425398	43.7999995462362	43.5718484636402	43.8143861399763	44.2319729873657	43.5873356895326	43.8039804355291	43.4501421154783	43.6104510940161	43.9420089183522	43.8683281441935	43.977606979224	43.7878669036078	7.49203853286997	0.939668552110055	7.30791966371847	5.55774073450455	8.87214019486375	7.87004733757287	6.97730362029966	8.06927989767195	7.53973323503883	7.58350771394036	7.07270477566633
7.53768844221105	30.5226192359149	0.571115898290465	30.6310858811774	30.2770405995819	30.828287011018	30.1562802339924	30.0938107346555	29.7150697828095	31.2950350435523	30.1415417188774	30.1709381381537	29.7676494184845	31.0423472392635	31.5269774465165	30.7829838167693	30.3782592426045	30.8455710973565	29.8547760999182	31.3768735058228	43.9224960248332	0.221024308007839	44.1667357354973	44.2802149369133	43.8855284534629	44.0431203425778	43.9958896842111	43.8645510172772	43.6215657925539	43.8933600866545	44.3119639937894	43.6654557456399	43.8800243526825	43.5105055125147	43.6799887636234	44.0112627218065	43.9210598714962	44.0659244701062	43.8852809413582	6.94020463496534	0.914207045725883	6.7842139324395	5.06857181051237	8.29749635363276	7.30684393407722	6.43870301580507	7.51786896501256	6.97153107941361	7.05169664485364	6.5052222028363
8.04020100502512	30.5397152990354	0.573481854942409	30.638831217831	30.2504416143528	30.8609213549412	30.1712504796529	30.1229607403226	29.753733713097	31.3117137255815	30.1638829741233	30.186219076593	29.7697063343387	31.0549182323325	31.5989132414411	30.8196241975942	30.4073980805225	30.8499887237504	29.8675647024457	31.3470916746821	43.9926538165381	0.231715868750437	44.2478868132684	44.3700009587709	43.9557330704797	44.1125222312353	44.0620445896866	43.9374459241052	43.6642035799279	43.9673273049805	44.4033089833338	43.7321017540824	43.9502912469902	43.5606562234891	43.7399936157715	44.0728975808861	43.9762201881604	44.1464739071528	43.9760069088262	6.40985362372434	0.888743210993147	6.28149766399103	4.60212031874616	7.74221372477997	6.76427866248898	5.92159563859715	6.99086524597426	6.42413772717594	6.5421478615173	5.96309601814089
8.5427135678392	30.5615782226562	0.574423553994791	30.6426948183918	30.2354239585101	30.9025011219425	30.1944429094197	30.1583087036509	29.7983659003736	31.3426246438117	30.1824644327301	30.2039004851431	29.7830205682166	31.0631708085233	31.6631122826871	30.8562030505134	30.4478574311938	30.8510744875842	29.8935137044498	31.3281504780136	44.0654946248163	0.243576492348172	44.3154830987121	44.4722239901726	44.0374625308423	44.191500409815	44.1335612759997	44.0148621539896	43.7194472495481	44.0303471419896	44.4955455019332	43.8113435661272	44.0088649941371	43.6056659617936	43.7952875244824	44.1467372147487	44.016337117448	44.2389480628471	44.0797908272915	5.90332541042772	0.86385179155762	5.80324777880648	4.16108454531795	7.20948642796244	6.24782696323607	5.42343818948476	6.48539438851018	5.90004062207911	6.0583006975536	5.44332590823313
9.04522613065327	30.5851303320761	0.578172222738927	30.6583792658315	30.2216842027337	30.9391126887432	30.2188440278814	30.1863284955526	29.8357189267434	31.3732579977617	30.2126627117175	30.2139969683779	29.7973821666964	31.0827536538101	31.7318551523031	30.9044948985736	30.4859228343759	30.8599720045135	29.9191330991294	31.3057165505492	44.1367609325761	0.252686297216051	44.3923397612993	44.5720482623898	44.110778497159	44.2703881026265	44.1911861497828	44.0775327123697	43.7677351185716	44.1051070339295	44.5743390994539	43.8887209564	44.0785481106535	43.6626969317647	43.8628998980273	44.2129546903176	44.0574729222849	44.3233137149509	44.1768738918124	5.42046292117555	0.838780046567558	5.35192554944972	3.74304640798288	6.69636695834768	5.75433125528782	4.9458962647582	6.0025189749635	5.3968043355897	5.60269403847915	4.94841714732799
9.54773869346734	30.6078467775367	0.580415081771704	30.6740078059269	30.2026467748569	30.9691045674244	30.234161416472	30.2241693082758	29.8829243064166	31.4014224164728	30.24283424079	30.2331883585958	29.805989762899	31.1014023762644	31.7900623310399	30.9499171054624	30.5198187559169	30.8806922315958	29.9427383727681	31.2783150869466	44.2030915083247	0.263509302323694	44.4613253284131	44.6589594820389	44.1730139675041	44.3343087078358	44.2608050136917	44.1512289410336	43.8069036138288	44.1746229993739	44.6648217399711	43.9541915332813	44.1425055875815	43.7114519225458	43.9222011329312	44.2691021449271	44.1057116137307	44.3968126008492	44.2645893119823	4.96257378363669	0.814223325968655	4.92455430431115	3.35030291900093	6.20684890205476	5.28584641254242	4.49273368798686	5.54632328832918	4.91824164626738	5.17226484090507	4.48125231379749
10.0502512562814	30.6335769770989	0.580807133849955	30.6845141238516	30.1946642964571	31.0075387011205	30.2577051337029	30.2632343697026	29.9317256138502	31.4417226760335	30.2680810731743	30.2518326954796	29.8249045432448	31.1138116140652	31.8370628657642	30.9917631305525	30.5641213159684	30.8987427623277	29.9785655414352	31.2608181539517	44.270352579757	0.276425904538526	44.5150751571458	44.7572637502178	44.2454693031458	44.4091219433721	44.3305238609774	44.224013366813	43.8583133512512	44.2313955738995	44.7534057782148	44.0317231120098	44.1935750883854	43.7514938224469	43.9723369679128	44.3366410047192	44.140359332203	44.48089882066	44.3643836224951	4.53074395002557	0.790767195108452	4.52319485623704	2.98393438724671	5.7433353367239	4.84527056710667	4.06097177135814	5.11332718220075	4.46595129000716	4.76909243965769	4.038794913924
10.5527638190955	30.660025261937	0.58377204587978	30.7056486211514	30.1869989143017	31.0420601934831	30.2789818262447	30.2944037104874	29.9732686057912	31.4811146447283	30.3042383523034	30.2620081736913	29.8435582053458	31.1359598190419	31.8876156854394	31.0440501280888	30.6064603789497	30.9192209136716	30.0144810486183	31.2403602315902	44.3353987217715	0.286293126939622	44.5772598146287	44.8514548148845	44.3102489111464	44.4800435405186	44.3876200726684	44.2830279259499	43.9045213882151	44.2985520472867	44.828238547917	44.1060145819593	44.2551882696009	43.8031373524278	44.0334114861634	44.3977787595819	44.1690664356869	44.5576933191778	44.4585210023018	4.12448910276238	0.767828194709872	4.14906430412388	2.64158090047519	5.30294044365012	4.42935801257821	3.65279214927367	4.70519504540292	4.03743688525592	4.39451150833161	3.62303297547297
11.0552763819095	30.6849954065542	0.58522417644041	30.7260484011282	30.1735481968254	31.0686756094616	30.2911468084587	30.3351238998965	30.0249519862145	31.5148071860363	30.3404905795406	30.280516414231	29.855701028509	31.1563475337065	31.9290463582367	31.0943658235904	30.6425137328357	30.9524812924781	30.0462174020305	31.2129396582426	44.3953647473558	0.296917859950106	44.6321163209928	44.9318443342096	44.3611665477022	44.5372692788731	44.4582941252543	44.354320790155	43.9398858609588	44.3601069561239	44.9143806860044	44.1676212440396	44.3116744706197	43.8492668400683	44.0879038081062	44.4464631079734	44.2072137636819	44.62103242218	44.5406401481055	3.7441553204209	0.745870559001547	3.79923878880345	2.32462090988282	4.88804071797822	4.03999787470389	3.26949966572469	4.3235817588694	3.63497213350762	4.04554781488533	3.23494895648576
11.5577889447236	30.7113565952826	0.584649557451093	30.7393742006891	30.1705566143072	31.1033604953329	30.3111652397771	30.3721776169869	30.0738783989817	31.5582682239783	30.3708963717163	30.2960370346956	29.8774020848435	31.1686752371175	31.9569311184611	31.1380482643315	30.6876875658443	30.9856178100616	30.0886797447786	31.1943060979017	44.4548305447272	0.310192786701035	44.671296307993	45.022997310384	44.4208520826884	44.6062028970443	44.5237878306589	44.4190366474478	43.9870477942791	44.4072355621008	44.9954043060964	44.2405961693986	44.3545953730424	43.8841539684822	44.1296789527697	44.505372767367	44.2367285958042	44.6938046595466	44.6333280352592	3.38990398401568	0.725399724655521	3.47469056431962	2.03293561879231	4.5001893693331	3.67807152163686	2.90842585121489	3.96519563001346	3.25931278722092	3.72313216745883	2.87173589080854
12.0603015075377	30.7375862778386	0.586528644795623	30.7614808033999	30.1668509001989	31.1355919190337	30.3255776718296	30.4019282007464	30.1164379443218	31.6002227796953	30.4114021698696	30.3027499762182	29.8976456748189	31.1892474921572	31.9874371321965	31.1902493873531	30.7313508337583	31.0159776	30.1313074376539	31.1735088000051	44.5119210648772	0.320336880742726	44.7190940212313	45.1088389870805	44.4741111933832	44.6676051444161	44.5793328832189	44.4723106972986	44.0312464813223	44.4636170456472	45.0624264351548	44.3090247428452	44.4078059686248	43.930026729603	44.1809327840887	44.5593175536964	44.2547293405598	44.7609093787052	44.7213287160356	3.0609515616018	0.705954137258313	3.17578376543174	1.76432691478278	4.13655779651204	3.34067681287751	2.57158504653691	3.63170879786427	2.90796757573418	3.42769713318997	2.53479378407521
12.5628140703518	30.7614732778075	0.587301016001714	30.7816666817906	30.1566950806048	31.1588700355188	30.3314276300341	30.4403001585621	30.1684154609516	31.6333143978396	30.4517929959089	30.3171604813995	29.9105158832775	31.2074319389632	32.0109470962519	31.2412631380238	30.7666752386104	31.0571172228753	30.1672328641067	31.144219418008	44.5639951689003	0.330370681199022	44.7610630590786	45.1806478229243	44.5115950851728	44.7172750359183	44.6488749724355	44.5380404747805	44.0635749882937	44.51453696978	45.140234591752	44.364386891496	44.4567791409179	43.9739798768147	44.2285629749763	44.5989059156512	44.2816542478624	44.8129896455861	44.7948161778643	2.75692415631696	0.687770434393868	2.89978855720418	1.51942108120476	3.79819301818016	3.02925887017043	2.25846501697015	3.32298122335186	2.58202805131614	3.15642820887596	2.22378821491977
13.0653266331658	30.7850565679098	0.58612925267524	30.7925586320969	30.1561896309303	31.1894608819247	30.3444964130392	30.4705687657111	30.2132787395705	31.6734502456909	30.4848890988603	30.3263216560437	29.9318796255099	31.2160880156523	32.0194197727647	31.2824485400802	30.8093697258504	31.1011501038035	30.2117065152538	31.1226852916838	44.6146990298616	0.343046981607182	44.7876837475686	45.2631680049426	44.5568262904143	44.7789118042275	44.7085852201699	44.5924111183484	44.1073606865603	44.5500812791641	45.2099719785209	44.4309655067124	44.4917255587156	44.0051214536776	44.2615495058906	44.6475964374731	44.3070191665553	44.8737455041698	44.8771602445355	2.47739565527135	0.671221169765571	2.64688679099131	1.29731217483512	3.48591468682785	2.74331464703906	1.96709894563975	3.03633770095936	2.28158549287024	2.90938044425073	1.93631504312377
13.5678391959799	30.8076373449862	0.587402511287959	30.8102415185117	30.153726628278	31.2187630441042	30.349004657	30.4948359190985	30.2529319211932	31.7114031150144	30.5266714090347	30.3265594436189	29.9501206684596	31.2318496945368	32.02945699755	31.3290929338343	30.8506745556207	31.1382927402335	30.2560934626494	31.1001161560284	44.6635400952086	0.352693774856895	44.823555662484	45.3397130831421	44.5977840448211	44.8297810946541	44.7621800013497	44.6392702094857	44.1507999717308	44.5944565574334	45.2661041913052	44.4923864186658	44.5367639821066	44.0459904796759	44.3026938673936	44.6932868101393	44.3180741574208	44.9311558489468	44.9561852377916	2.22134635105338	0.655938654799584	2.4168413119617	1.09602603686637	3.19703625722219	2.4804431602726	1.69883813448705	2.77303198904695	2.00426632807994	2.68636474789617	1.67315761372287
14.070351758794	30.8267227556681	0.588182006390897	30.8248562253419	30.1440655142538	31.237854960627	30.3460328001074	30.5257684538592	30.2999160499557	31.7375277770816	30.5675810447412	30.3337713625787	29.9596595807792	31.2450390348828	32.0351639271317	31.3748965176882	30.8813423397234	31.1815553594557	30.2912870404782	31.0679688576725	44.7076051663113	0.361671872116733	44.8554553979184	45.4023910916645	44.6221702445033	44.8716320885242	44.8288911758067	44.6979543540341	44.1816651270369	44.6343453988577	45.3327736051309	44.541131317367	44.5785453809981	44.0885404832682	44.3440195031514	44.7235074769223	44.3345393633941	44.9727002984429	45.0190255202721	1.98790036348574	0.641979327556679	2.20714035071182	0.915574162590504	2.93160336959304	2.24145099667181	1.45206805990089	2.53180241705159	1.75032783764358	2.48477221905701	1.43312567706791
14.572864321608	30.8438308441069	0.587315965922666	30.8281680687313	30.1432348925555	31.2629675358299	30.3493368117141	30.5446876690665	30.335646030178	31.7679654217751	30.5993453192134	30.3335966682172	29.9762820272122	31.2477037948256	32.025457298088	31.4080340577605	30.9171050710178	31.2304044141004	30.332674127976	31.0425151415557	44.7498320540385	0.372968512993543	44.8725305497207	45.4759050808402	44.6537583676237	44.9253023734924	44.8820774228184	44.7420586467166	44.2231143916408	44.6587669419517	45.3890491673574	44.601571112244	44.6059448801487	44.1172171764484	44.3700707359139	44.7619008895927	44.356324145518	45.0221917102866	45.089361326341	1.7762661100295	0.629559883852301	2.0173681516292	0.754582185509946	2.68984133441168	2.02499821522198	1.22551798676197	2.31063950228369	1.51935014363784	2.30400111305549	1.21423058395872
15.0753768844221	30.8593093576124	0.588940111447707	30.836482811854	30.1392516602194	31.28772181099	30.3415964577731	30.5593656463727	30.3676385473585	31.7959580926648	30.638040052905	30.3246924234762	29.9879297757928	31.2566904398889	32.0163400301675	31.4433041396161	30.9514323721567	31.2706465570065	30.373896550583	31.017271710586	44.7911921215011	0.381548705563465	44.8994717001994	45.5428486834395	44.6839427275618	44.9657199034634	44.9335636757632	44.7837326428027	44.2663628668816	44.6922551585514	45.4329212909838	44.6567831943085	44.6432305507861	44.1534369363021	44.4026387892619	44.7997450019637	44.364196672411	45.0709299419573	45.1584863288818	1.58524934115445	0.6183911953603	1.84693039202062	0.611316008607046	2.46926344258609	1.82912542928653	1.01963804821191	2.11016156342327	1.30912820759671	2.14347653542946	1.01665716691533
15.5778894472362	30.8702049554694	0.590624827698067	30.8408599547751	30.1274045042391	31.3010811328903	30.3279523784673	30.5779569400105	30.404009325215	31.8100291181607	30.6749146621783	30.3221819147775	29.9896469913869	31.2632869845599	32.0059596635217	31.4785076781653	30.9730824472995	31.3110267035125	30.4039253351047	30.9816585087153	44.8280045853615	0.389323292780635	44.9242918954262	45.5961065274277	44.6976348658927	45.0005259080935	44.9958684082109	44.8356649499267	44.2959343376131	44.7228640495593	45.487448143911	44.7000597637551	44.6782894567157	44.1945822005638	44.4392414802402	44.8217395981155	44.3715856792926	45.1034673830097	45.2107733033919	1.4136708733242	0.608408890523046	1.69359807764488	0.485342716741348	2.26919617163237	1.65394496975555	0.832384872722666	1.92859382728206	1.11935056218252	2.00083782418231	0.838759884445293
16.0804020100502	30.8777614092417	0.591030263008684	30.8323016381807	30.1236290622066	31.3188790014896	30.3194732610508	30.5818428158165	30.4261565581023	31.8262528715363	30.7008247875988	30.3106608590499	29.9972843268173	31.2587617458299	31.9807485885925	31.4995756519533	30.9975754185629	31.3584786340165	30.437952481503	30.9515462548026	44.8626540127842	0.399087159121071	44.9348335485392	45.6603440722244	44.7181145937805	45.0465806675826	45.0421267513171	44.8713706410146	44.3342285921911	44.738421057766	45.5299887997041	44.7556547795442	44.6986937688255	44.2215068928542	44.4607829561714	44.8510499408526	44.3887815758	45.1430910975571	45.2695484816061	1.26054828172946	0.599688931205986	1.55662426152319	0.375112677594124	2.08943124375299	1.49774864702722	0.662996618351509	1.76446700178503	0.949253169073425	1.87506750653661	0.678935023089539
16.5829145728643	30.8835450566338	0.593937334330556	30.8272612542747	30.1155799945691	31.3371468081573	30.2982642708555	30.5838782265171	30.4466790674464	31.8405574706868	30.7320530214546	30.2912592509423	29.9985030535409	31.2600955619836	31.9550150967872	31.5199237115418	31.0209072481151	31.3981678203785	30.4720920692855	30.922882036238	44.8976838575192	0.406578215340153	44.9557970819955	45.7175412499012	44.7402980170561	45.0776519912524	45.0911899703668	44.9099463086901	44.3757741334789	44.7634996477378	45.5620984275594	44.8059976860385	44.7287714897245	44.253285749736	44.4865529237004	44.8824757931245	44.395385548345	45.1846204478256	45.3297391112933	1.12461260307417	0.59202919154367	1.43528552246078	0.27916645967909	1.9277551271443	1.35891609587626	0.511086041405216	1.61780759855437	0.79685221947981	1.76545736052907	0.536868744136635
17.0854271356784	30.883982394854	0.597152189111083	30.8177423833438	30.099137742533	31.3430238877234	30.2733400252936	30.5868821548497	30.4684236113239	31.8398945913819	30.7608248426739	30.2780400448867	29.9891349910299	31.2595803936624	31.9309919910349	31.5415660440866	31.0302455320235	31.4319016463089	30.4936747392869	30.8832960910752	44.9283419427035	0.413397596594389	44.9765154581262	45.76151337161	44.7465486944098	45.1068130095277	45.1475868797632	44.9560287468039	44.4024169725898	44.7874503573924	45.6052707505895	44.8451162296469	44.7577230088098	44.29302078708	44.519668629022	44.8981017623842	44.394841127577	45.209997418866	45.3731998217612	1.00457660893754	0.585310175454075	1.32768093488433	0.196823230595467	1.78307543581872	1.2370644891561	0.374685852247755	1.4867690688349	0.661512330606749	1.66996558191248	0.410774149027751
17.5879396984925	30.8801344638216	0.599328549136225	30.7940184720732	30.0901516979602	31.351603222819	30.2525364141369	30.5743102222391	30.4747770106808	31.8397810143386	30.777273038026	30.2548101390174	29.9850994957197	31.2477329487703	31.893437670749	31.5489181473618	31.0406165001032	31.4720607464089	30.5173061939503	30.8478529506129	44.9565358837321	0.422024269385334	44.9835614048648	45.8168876270283	44.7590226629943	45.1460330855436	45.1869371055751	44.9855650605093	44.4355099315045	44.7968237597222	45.6354911390153	44.8970817667743	44.771889377508	44.3192349707547	44.5385319076037	44.9199043583878	44.40507019397	45.2413776581706	45.4221880135194	0.899406991784965	0.579513991545457	1.23289541384064	0.126573032191651	1.6549639362663	1.13050453312111	0.253301745239527	1.37023140797638	0.542271004974659	1.58737646239649	0.299378031563786
18.0904522613065	30.874824707728	0.603940620374859	30.7726207217666	30.0759573230476	31.3614573314599	30.2183506164474	30.5627831894097	30.4821556822803	31.8388478164049	30.797808443856	30.2250404980108	29.9738350087107	31.241554543345	31.8540687599489	31.5529842148381	31.050724323169	31.5071607040465	30.5416686472335	30.8150022074015	44.9864503729431	0.428785860063933	45.0015153168061	45.8650869364266	44.7762706493529	45.1691629760075	45.2333177463668	45.0226798823346	44.4732489227374	44.8160941607533	45.6577540690968	44.9436786481948	44.7955594250647	44.3474398767303	44.5587518224128	44.9462593297518	44.4103006768961	45.2772269745657	45.4753089265353	0.807869057976935	0.574533154177789	1.15020583085513	0.0672372664703142	1.54156888251661	1.03789178091552	0.145947391845707	1.26778481819534	0.437389097220839	1.51701300659017	0.202026544531515
18.5929648241206	30.8638007448291	0.608767997816397	30.7465664077537	30.0530613050178	31.358234941448	30.1831748255359	30.5494552591248	30.4877634106059	31.8227005398925	30.8156473888212	30.2013600583612	29.9519677243439	31.2343471020085	31.8190196116767	31.5597268271111	31.0465251565504	31.5314061154835	30.5527576299641	30.7708983583957	45.0122019354632	0.434981387402885	45.0210522538568	45.9008336293624	44.7785155256531	45.1940556466168	45.2827729351555	45.063471356736	44.4954170481039	44.8359600708378	45.6915285915068	44.9796582480581	44.8192965102911	44.386251392001	44.5889342180754	44.9570146183865	44.4031826896457	45.2972814035236	45.512206765064	0.728715939935131	0.57022906300964	1.0780311851277	0.0180326389701943	1.44162507210982	0.958564525821533	0.0510145213310624	1.17773971404584	0.346078721791685	1.45716817388112	0.117030970397728
19.0954773869347	30.8479130868428	0.612554219579125	30.7055611780821	30.0372062787865	31.3559071370322	30.1512118777428	30.5215503490718	30.4786611240021	31.8058405801348	30.8202216568071	30.1669627622309	29.9353810868855	31.215885407119	31.7722760427619	31.5528678496666	31.0421700164045	31.5591642999634	30.564224671799	30.7294301578373	45.0352023667774	0.442996663457353	45.0274580086762	45.9486397724626	44.7862192049093	45.2271884763123	45.3158694712723	45.0887244506565	44.5218484750257	44.8417597118327	45.7117742001536	45.0288790999045	44.8282391814885	44.4131376797417	44.6064124308641	44.9724247527343	44.4044377320804	45.3219938492503	45.5534337378506	0.660952222582567	0.566529981804662	1.01539479582324	-0.0223812477933705	1.35461704411183	0.891035972999941	-0.0319283957808479	1.09915391235842	0.267316331256843	1.40656225852046	0.0434074651096176
19.5979899497487	30.831162812798	0.618648496041649	30.6662219139932	30.0154489912801	31.3556229702947	30.1062430894399	30.4976681939869	30.4732815524025	31.7895912286253	30.8279821062763	30.1274563807937	29.91128130346	31.2030841232093	31.7222036896843	31.540237192657	31.0390793429797	31.5854631635572	30.5773491122393	30.6915534626858	45.0612128469865	0.449435894757535	45.0450385990933	45.9893874769492	44.801597346193	45.2437920522008	45.3595566926271	45.125246376624	44.5544876864665	44.8577587537883	45.7267791287532	45.0725053562923	44.8465118362998	44.4390090549567	44.6221953458289	44.9945156461964	44.4074194175976	45.3535246445022	45.6012929844005	0.603455835675328	0.563412400345197	0.961649982769992	-0.0549200075851498	1.27907146730286	0.8341346559153	-0.104169951115771	1.03140136210594	0.19963344499605	1.36465065255335	-0.0196782334405696
20.1005025125628	30.8087362027361	0.624698890999532	30.6226726775051	29.9849774322442	31.3419099808277	30.0633322530869	30.4695895335572	30.4634018980527	31.7585481690366	30.8331745124229	30.0937543221435	29.877046834427	31.1902542172532	31.6784168058426	31.5313588261477	31.0222899600609	31.5984016117194	30.5771149599678	30.6422714522182	45.0833994421084	0.455192962104854	45.0658158620073	46.0187011904133	44.8031822598772	45.2656361070506	45.4017460579495	45.160948587404	44.571544425527	44.8760289881665	45.7536266730148	45.1060363116516	44.8660717639694	44.4774513315444	44.6499033711365	45.0014182174978	44.3961058025803	45.3698899254219	45.6336836406304	0.555105094566811	0.560732803658078	0.915507537204963	-0.0803621021619522	1.2136887486412	0.787108879401334	-0.1668721864346	0.973026258334533	0.142236682273388	1.33005081439793	-0.0736896199879838
20.6030150753769	30.7812020573469	0.629457485377708	30.5641445060941	29.9614160504747	31.3273200646265	30.0228409063036	30.4295552057654	30.4410042400306	31.725824048696	30.8246217015265	30.0486928632789	29.8484433257472	31.166419686657	31.6251206379185	31.5102841092907	31.0046443148094	31.6103195726111	30.5758389413068	30.5939447997608	45.1025885666117	0.463027505844961	45.0737958405963	46.060918555971	44.8092021223078	45.2933811563033	45.4299138526901	45.1833221782126	44.5908222213808	44.8806796798976	45.7666473323211	45.1531016718561	44.87089741892	44.5062774073523	44.6672559500987	45.0112041178421	44.3883228677828	45.389331487253	45.6689317716132	0.514989767570676	0.558400226370084	0.875997042663223	-0.0998198388713516	1.15793791519215	0.748729486401482	-0.220526748575102	0.92318845533578	0.0941414859339847	1.30150530590596	-0.119383297090352
21.105527638191	30.7535341568165	0.636365915122696	30.5071829574625	29.9315865837985	31.3155844470077	29.9705811004088	30.39607781461	30.4245495218738	31.6953848897116	30.8187652634423	29.9999090280585	29.8124673565396	31.1482524255252	31.5668619157336	31.4812452004462	30.9901920957098	31.6241237374895	30.5773369398973	30.5499793881665	45.1258604980253	0.469495647963047	45.0929100203108	46.0963958880067	44.8254711155867	45.304849277443	45.471190800715	45.2191851496002	44.6179574281342	44.8956058681147	45.7772307733624	45.1942690190431	44.8848448995105	44.5310825484287	44.6799846050592	45.0295567061053	44.3884310820574	45.4176597028273	45.7130035821255	0.482147000595639	0.556455232253423	0.842600777356022	-0.113985539768382	1.11069980590277	0.717938504565094	-0.266457146956431	0.881239292200604	0.0541432094168871	1.27864677378555	-0.157651268033975
21.608040201005	30.7206081402576	0.643063160022429	30.4469652789631	29.8933473728982	31.2905336369315	29.9233605255862	30.3563131859372	30.4012068094522	31.65119053833	30.8109278701924	29.9564472316139	29.7672340122387	31.1310082232492	31.5160967838334	31.4567846621736	30.9633807119682	31.6250191728584	30.5659163026896	30.4946060654629	45.1458053462476	0.474849853095674	45.1165606228481	46.1216059819188	44.829325655646	45.3246644700003	45.5064968531519	45.2493882868261	44.6300927224757	44.9142469039561	45.7997695331147	45.2257763402289	44.9012934556043	44.5696033505327	44.7059034708016	45.0334814879563	44.3762181065692	45.431685475091	45.7425781694872	0.45561892594645	0.55475619441043	0.814295974621316	-0.123575279958135	1.07071222937552	0.694051010726699	-0.305419777367465	0.845933988638351	0.0215116512674888	1.2603842971968	-0.189678447904658
22.1105527638191	30.6825979234761	0.648105961342637	30.3721927944812	29.8621109704517	31.2630106895525	29.8776351379878	30.307943437912	30.3685938732645	31.6046342931839	30.7893816801024	29.9011243193367	29.7283025770024	31.1028783217343	31.458178990037	31.4223144494469	30.9353931959056	31.6198728657986	30.5521938858018	30.4384032170948	45.1625661501511	0.482738369110693	45.1275162144749	46.1606087678887	44.8362784978608	45.3476252112009	45.5314363844443	45.2693755137386	44.6425115688471	44.9195011342437	45.8083561882039	45.2709761775233	44.903090877936	44.6014220445669	44.724532044493	45.0384650177239	44.3616897304158	45.4469500245786	45.7732891544277	0.434610171083432	0.553217045863568	0.790174477800726	-0.129462678530458	1.03746442192843	0.676072217458756	-0.337996651998785	0.816535479825351	-0.00464295104120392	1.24553001946501	-0.216039195752587
22.6130653266332	30.6450862737886	0.655134603571753	30.2991692630836	29.8244307915156	31.2392243024573	29.8217569068938	30.2673299383933	30.3432797985574	31.5621962252851	30.7704269852078	29.8434816633548	29.6824479486508	31.0801039620815	31.3934666245811	31.3782232114537	30.9127511926137	31.6186679177556	30.5423374613487	30.3871724611732	45.1840963871694	0.489444688697934	45.1492270000006	46.1931930939031	44.8555778497295	45.3552123675598	45.5705780003324	45.3033683776422	44.6643730112532	44.9347886708255	45.8172496527248	45.3098340116977	44.9136513874765	44.6264939938585	44.7359325635511	45.0537178702476	44.3589964078227	45.472790961108	45.8146533621473	0.418342241763765	0.551920310656356	0.769875128045422	-0.132160441679027	1.01015716843379	0.66304335184854	-0.3653537071082	0.792484898570932	-0.0252817779948302	1.23391909212085	-0.237577741476243
23.1155778894472	30.6029420240803	0.662062869325855	30.2240824322121	29.7787488516619	31.2026877827445	29.7732941897811	30.2182081805692	30.309138975309	31.5075663268456	30.7504234934943	29.7905662353844	29.6284017089012	31.0588227960302	31.3363820405931	31.3392381653757	30.8796101259359	31.6077609433363	30.52023458304	30.3248475781503	45.2028955430664	0.494290802771653	45.1765068247031	46.2165740201055	44.8638713818756	45.3736806829171	45.5996640700391	45.3270421745938	44.672267370741	44.9549389957824	45.8379041810021	45.3393099013973	44.927746117636	44.6656113662344	44.7609700289676	45.055647267491	44.3493497247346	45.4854199169613	45.842720206947	0.406035060135968	0.550734225996658	0.752608358036881	-0.132284208573005	0.98761357988212	0.654449791107406	-0.387936757662886	0.77268693671926	-0.0410313508487529	1.22472987264277	-0.255193978464043
23.6180904522613	30.5558674132326	0.667035434957106	30.1351134606819	29.7401891770069	31.1622220818721	29.7249495812319	30.1638843348557	30.2695704127567	31.4500752675766	30.7170463106884	29.7254860411052	29.5813976442123	31.0263953147343	31.2742751635628	31.2929562733202	30.8450667152477	31.5866392273349	30.4943903608192	30.2600886579478	45.2183852087748	0.502222801153759	45.1909670741994	46.2544447843843	44.8735146860429	45.3922137241112	45.6228310813269	45.3443598157244	44.6785215143612	44.9616849948082	45.8445561041189	45.3824524672967	44.9270951814464	44.7013928091258	44.7822171562663	45.0566557275849	44.33214027566	45.4974326148433	45.8700685378716	0.397026738843918	0.549592451832821	0.737552405778691	-0.130484187672336	0.969373048276421	0.649471620345411	-0.406383277485893	0.756550054124321	-0.052650782090195	1.21689660975052	-0.269307924136897
24.1206030150754	30.5096323962802	0.673779560412041	30.0481629214613	29.6950361385191	31.1262825263481	29.6680483133689	30.1171159946978	30.2375708466227	31.3984701214077	30.6862472955067	29.6595067059186	29.5279520768462	30.9986371980093	31.2034098847398	31.2358228720037	30.8178145471758	31.5695944531107	30.473091235656	30.2009876053702	45.2388321345181	0.509252518128557	45.2155784885432	46.2860013923356	44.896938168276	45.3968907632172	45.6596424464251	45.3746301809548	44.6955558218921	44.9779118258529	45.8540629021601	45.4186509916607	44.9346197118754	44.7280220282347	44.7940135214183	45.0691552719193	44.3273120416517	45.5215900318528	45.9095706985384	0.390727946139919	0.548601079649858	0.724502540425703	-0.127134081867879	0.95492672079888	0.647275041922553	-0.421603545601534	0.743630319625497	-0.0608844174786284	1.21047815670595	-0.280649998501625
24.6231155778894	30.4594466479067	0.680771261689846	29.9603547148944	29.6423103501785	31.0783886540849	29.6200489348956	30.0600239988026	30.1953217983232	31.3364846624974	30.6553306186487	29.5976038651461	29.4673373096022	30.9726682337468	31.1393668875091	31.1837575647102	30.7819531227609	31.5478521965969	30.4401640166653	30.1316260853512	45.2571810902666	0.513570556959434	45.246675829234	46.3091761040325	44.9106458401966	45.4144066418184	45.6830402502899	45.3908307153882	44.6999386492535	44.999931408782	45.8747638880409	45.4456369394192	44.9465767824051	44.7679617701488	44.8189586194928	45.0694227538679	44.3226748985324	45.5341931798361	45.9372442637944	0.386531319364514	0.547645221053908	0.712865003796257	-0.122733630622659	0.94321577539273	0.647560770562129	-0.433834371258581	0.732935675493785	-0.0662433798047714	1.20490673767785	-0.289864711494673
25.1256281407035	30.4045617254554	0.685687215838021	29.8592908552983	29.5968137683592	31.0250470293945	29.5702970837111	30.0012957359804	30.1515172602664	31.2710832042564	30.6113122483586	29.5235117757165	29.4143754650543	30.9352197057448	31.0723608347654	31.1272380635611	30.7441229455488	31.5136393580005	30.4018968551897	30.0585271435358	45.2722284344999	0.521500552393458	45.2648787622897	46.3472936124431	44.9235590434338	45.4289155166733	45.7053607238468	45.4052103801707	44.7006962132736	45.0085115543744	45.8814410941843	45.4861795099558	44.9437528428065	44.807913643617	44.8437778008172	45.0664385121162	44.307161300947	45.5445154241701	45.9622774513789	0.383912257528433	0.546680388412862	0.701918333606702	-0.117741392553887	0.933843239577403	0.649616888565105	-0.443710771883078	0.724082254709401	-0.0693454257098261	1.19927202599577	-0.29723897509223
25.6281407035176	30.3505114049588	0.692051835472699	29.7603296309328	29.5445782623867	30.9766834168846	29.5134806105428	29.9489277903154	30.114277674579	31.2129735788615	30.5696307617478	29.4500452901739	29.3552811640694	30.9017505387368	30.9949360924556	31.0589966539052	30.7148421504736	31.4815824457075	30.3685867125742	29.9917911099521	45.2919950732151	0.528975559732519	45.2926226766312	46.3790011539706	44.9510616796905	45.431824847217	45.73926097957	45.4302988263742	44.7132008908912	45.0260772675491	45.8933025744642	45.5191670357421	44.9485717468166	44.8366436837999	44.8574255726702	45.0755670186889	44.3009596995226	45.5683368187933	46.0005937722656	0.382454569586601	0.545818305540973	0.691606319152472	-0.112426061731489	0.926550731945788	0.652769462749714	-0.451864674931743	0.716717133788666	-0.0707509871895874	1.19384385024235	-0.303362844320888
26.1306532663317	30.2931262980126	0.699101796861654	29.6615148829272	29.4851608691374	30.9171895724248	29.4661629548357	29.8852579953972	30.0657946435596	31.1462533243994	30.5284722650137	29.3800754046603	29.289732820218	30.8704571590081	30.9229220738119	30.9951490608256	30.6784064386571	31.4501270158525	30.3245083547768	29.9159622307088	45.3103435383658	0.533025700666115	45.3277892564157	46.4029849751933	44.9701845746633	45.4489603997014	45.7575907787094	45.4391314232913	44.7145813149204	45.0505462851612	45.9154644270635	45.5431764057077	44.9588491204314	44.8769359858206	44.8828259521201	45.0736427111466	44.3019043649743	45.5825039870258	46.028768189873	0.381703022937913	0.544960510278215	0.681496083503307	-0.107164292278331	0.920403905973918	0.656913933048693	-0.458399892642056	0.70996565961468	-0.0708627256612862	1.18827011971923	-0.308679297301026
26.6331658291457	30.2312929347388	0.704227547901122	29.5499657240796	29.4329859610775	30.8506461580004	29.4149022423067	29.823403937932	30.0190753633186	31.0753146213165	30.4741866252411	29.2982516733946	29.2320453877216	30.8275714372277	30.850017005138	30.9296176956857	30.6387683554037	31.406374169128	30.2736393464329	29.8352141871543	45.325636436944	0.54097163778791	45.3500520971822	46.442209012325	44.9863046709278	45.4602047316462	45.7797312896485	45.4511007458027	44.7103852704291	45.0618492409527	45.9236475543041	45.5807200027289	44.9545392781219	44.9204908156119	44.911720461009	45.0661779682803	44.2916496524431	45.5926697016886	46.0523669349452	0.381257758524337	0.544076416375406	0.670967814966543	-0.102257702079018	0.915061218096415	0.661384703924789	-0.463898187711946	0.703703604372939	-0.0701628168248758	1.18178140137907	-0.313370908513274
27.1356783919598	30.1699502230085	0.710401949680828	29.440513688182	29.3738313366738	30.7892260165331	29.3579942688868	29.7658421992385	29.9766039178248	31.0125468449642	30.421649986398	29.2186654890592	29.1680869219032	30.7881348284306	30.7655941145006	30.8519283198357	30.6079846284982	31.3612255238867	30.2280038408443	29.7613218654855	45.3451536888364	0.548989374059583	45.381196067867	46.4748068372473	45.0174727442148	45.4626932954674	45.8101818085687	45.4707101383603	44.7186173922134	45.0817670324815	45.9390916568371	45.6102603202672	44.9574648290411	44.9513872982691	44.9283911000672	45.0712420732857	44.2850830525834	45.6172574627128	46.0899896007343	0.380845288601441	0.543270036154483	0.660087163376643	-0.0978927425230385	0.910477249323952	0.665693931330856	-0.46874601268984	0.697611958355854	-0.069065268049908	1.17478855602944	-0.317907506121898
27.6381909547739	30.1057289092543	0.71762918286678	29.3321940526138	29.3077694406556	30.7176484707376	29.3103688330364	29.6968165129272	29.9223268900183	30.9428212372382	30.369980122661	29.1420493767561	29.0979205503812	30.7514074649642	30.6847576897679	30.7774405914212	30.5709220236723	31.32069484109	30.1726609915304	29.6796123678511	45.3639650306478	0.553213336658895	45.4206327732764	46.5002193750645	45.0418874602709	45.4801214922321	45.8243925616338	45.4737434471617	44.7175894615287	45.1097221256865	45.9635938584231	45.6312684165765	44.9669975365048	44.99131655567	44.9546683325181	45.0669126694758	44.2907279711733	45.6342628998669	46.1193485839502	0.38013689140516	0.542459217257604	0.648538675455312	-0.0943236263380813	0.905852376529795	0.669873955739955	-0.472976849115255	0.690973788754732	-0.0678847774700751	1.16708537942247	-0.322593323977847
28.1407035175879	30.0373115442604	0.723353010757041	29.2117983169004	29.2488264878802	30.6375769861488	29.2564933342065	29.6324702329007	29.8723634413324	30.8679686422662	30.3050300367101	29.0541814496827	29.0353967301785	30.7031534371433	30.6050337557837	30.7039015740818	30.5288076475222	31.2703230411894	30.1091553281528	29.5918158103478	45.380180524137	0.561220373397177	45.4471189969573	46.5410235583144	45.0612819764797	45.4890650890739	45.8469031394835	45.4847436709769	44.7092658736396	45.1247076678724	45.9741510337191	45.665961079167	44.9623131241287	45.0375358844126	44.9878615703414	45.0551510167193	44.2881510737147	45.645602742208	46.1422314131202	0.378837636019712	0.541621636000563	0.635786852000042	-0.0917319738624897	0.900920153558907	0.673268987836698	-0.477112524745695	0.683880537943948	-0.066983337559151	1.15799416913025	-0.327531628202992
28.643216080402	29.968852349204	0.729705607269287	29.0936375560118	29.1825591474293	30.5626856049307	29.1983845978376	29.5695590549315	29.8234724168528	30.8018186688246	30.2411688260461	28.9701154315043	28.9661240497711	30.6578965257633	30.5133337703807	30.6183772320255	30.4950242879329	31.2143352494185	30.0509264208722	29.5110710959348	45.3999859013734	0.569748234595424	45.4816469299781	46.5748414443615	45.0959399713248	45.4924973085085	45.8736001934685	45.4996714688677	44.7138508326054	45.1476371335987	45.993698295351	45.6923821585633	44.9645135301214	45.0704218782035	45.0085573028823	45.0562845133209	44.2828383593838	45.6719073809101	46.1794716218982	0.376788180902718	0.540851540111748	0.621983652042519	-0.0902380211165163	0.8958379050429	0.675593173011971	-0.481353931076102	0.67596446700407	-0.0666590825316161	1.1480192068637	-0.333090405434766
29.1457286432161	29.8978570870088	0.737257688521737	28.9777707135111	29.1095703146037	30.4789588923401	29.1486696699948	29.4957260809175	29.7630749211647	30.7304433368343	30.1785266630755	28.8884530645236	28.8906529474451	30.6159062218985	30.4231170527728	30.5345660622938	30.4554844754238	31.1646163201986	29.9841887679414	29.4238449742106	45.4197108008328	0.574581102205469	45.5251130636007	46.6018501536973	45.1257498018877	45.5108237974653	45.8849737855048	45.4993479253257	44.7113731464753	45.179348626957	46.0206842376833	45.7108367449085	44.9745115486425	45.1092015171297	45.0361143210679	45.0501525589902	44.291659185718	45.6928636864328	46.2104795126706	0.373764568275879	0.540085317545288	0.606892570618632	-0.0899807099535428	0.889967019471226	0.676942060934573	-0.485712363387479	0.666680551198037	-0.0671543282855883	1.13707253390157	-0.339476181395611
29.6482412060301	29.8229597821057	0.743879834911536	28.8507569606111	29.0434956868312	30.3857112912536	29.090508298873	29.4285205448959	29.7088772279761	30.6531167094395	30.102615193362	28.796296430302	28.8224234397964	30.5624698885552	30.3358285393041	30.454143717204	30.4088773640472	31.109160895708	29.90807515949	29.329438948148	45.4373438877605	0.582692378142734	45.5553703362973	46.6442141265579	45.1486708144263	45.5184278880345	45.9083213835112	45.5109536547897	44.7001505401496	45.1978923582691	46.0337446431248	45.743171872901	44.9707593588732	45.1568834227513	45.0736061381892	45.0350560340307	44.2978396413929	45.7065715847031	46.2332122939258	0.369559851991506	0.539305777854501	0.590053778608576	-0.0910594529483547	0.88312368976353	0.67666442276267	-0.490643997710017	0.656249719029727	-0.0687159480001636	1.12457810293532	-0.346715407786855
30.1507537688442	29.7474957741644	0.750743779821264	28.7263414312852	28.9697309104917	30.297795867384	29.0295175953041	29.3593853277455	29.6523317001611	30.584726600359	30.0272918340947	28.7093951335773	28.7468644069233	30.5114334266846	30.2367646888768	30.3625576619264	30.3697180979425	31.0444327655605	29.8371110908359	29.2420296216431	45.4578680094562	0.59152511939585	45.5924819518913	46.6790592490834	45.186623609287	45.5239718257841	45.9312960520922	45.5222638821549	44.7020529656293	45.2232345356921	46.0571861271458	45.7669994773964	44.9735274775266	45.19134271854	45.0991492831933	45.0330161354467	44.2959749527534	45.7353427142521	46.2702332028864	0.364109431691696	0.538601610914118	0.571688560822258	-0.093543467476942	0.875625547167497	0.674683945972371	-0.496198603901516	0.644221148404117	-0.0715445153893222	1.1111270356206	-0.355093780463231
30.6532663316583	29.6697758005979	0.758634601641373	28.605622755265	28.8894429444675	30.2028105025899	28.9754293911763	29.2805864021684	29.5855840858594	30.5128305829455	29.9537163789983	28.6242998727918	28.6650524543673	30.4639880024444	30.1369602464891	30.2710341411313	30.3254132169045	30.9848565765659	29.7590016774891	29.1495593785105	45.4787424551066	0.597214597142092	45.6387750720724	46.7073398650981	45.2215704457453	45.5435770610019	45.9413160098287	45.5209693035588	44.6992660303813	45.2576675306808	46.0861256329541	45.7834251074358	44.9852480755028	45.2280720589762	45.1284105986275	45.026070304619	44.306600965942	45.7610287852005	46.3031588891871	0.357281372472784	0.537927318594015	0.551628236407583	-0.0974830929177485	0.866977878880817	0.671099783713024	-0.502356414315443	0.630271382245641	-0.0758193957607653	1.0967368196521	-0.364747616625736
31.1557788944724	29.5884547330621	0.766103608304643	28.4750450825853	28.8158682824065	30.0977651125217	28.9109378453171	29.2094151563113	29.5261735199161	30.434153021707	29.8671511211057	28.529624401677	28.5900460888227	30.4049377211147	30.0416694143229	30.1850359810398	30.2722198928525	30.9241363589061	29.6705364595498	29.049015001899	45.4978613957696	0.605449597695504	45.6712158262803	46.7508514872626	45.2476020015883	45.550637979164	45.9656862672001	45.5341990241277	44.686405965577	45.2784670616767	46.1011565622379	45.813852494483	44.9836995064529	45.2756212998502	45.1700492411557	45.0088442939035	44.3213175660714	45.7779025012719	46.3261346497803	0.348947157301	0.537267874787478	0.529514277846739	-0.102946707008199	0.857044081770268	0.665305622415868	-0.509486254643629	0.614678619996136	-0.0816774160938489	1.08092461532289	-0.375628391357873
31.6582914572864	29.506202875637	0.773478517063403	28.3477717159269	28.7342822134943	29.9983084598279	28.8450263513978	29.1329811687221	29.4611713825512	30.364265273282	29.7808626641511	28.4415025261793	28.507182011943	30.3473951123458	29.9355890275139	30.0893571429643	30.2254430126145	30.8519941702536	29.5869894629147	28.9553271897474	45.5191568952412	0.614246284289158	45.7088544196754	46.7863105287257	45.2876617314313	45.5590430736241	45.9849712742142	45.5427416631279	44.6863893239699	45.3047040535147	46.1275644382898	45.8354295099752	44.9881993632841	45.3106890346855	45.2010571317216	45.0044735072747	44.3253505413026	45.8093492621874	46.3628783620964	0.339126150925	0.536711649730159	0.505667367114091	-0.109979542043314	0.84625210667303	0.657446416717526	-0.517502679173296	0.596941179181392	-0.0892419227278903	1.06431204552771	-0.387973950120791
32.1608040201005	29.4219954609292	0.78136147624311	28.2259116959722	28.6464112197501	29.8939445994021	28.7841307523443	29.0489636431679	29.38821363137	30.2925074894179	29.6969890603215	28.3545060782413	28.4181607191193	30.2934602240286	29.8267743165543	29.9921465446631	30.1743002595199	30.7813535711473	29.4978808622107	28.8582681685659	45.5409789580999	0.620757158831143	45.7554842230453	46.8155259626012	45.3261834044927	45.5798466269623	45.9947252386362	45.5423696094832	44.6839211364089	45.3402093481387	46.1571693445662	45.8499806609844	45.0026676452235	45.3440431991528	45.2323364667921	44.9976056508942	44.3371671906674	45.839765203799	46.39764137585	0.327765711592787	0.536230634519855	0.479998372961515	-0.11857582131394	0.834234482451686	0.647580822292814	-0.526387741963156	0.576996346389267	-0.0986449917271363	1.04696831596225	-0.401873590029235
32.6633165829146	29.3344816004044	0.789063018285777	28.0957896192662	28.5651011740669	29.7795338944291	28.7114227029888	28.9727155556754	29.3229267450648	30.2132013858135	29.6005685703941	28.2588598876889	28.335708656138	30.2275412830109	29.7239423839403	29.9022667135208	30.1127896135475	30.7132605280478	29.3978463842564	28.7527121090247	45.5610387499751	0.629107141360908	45.7873787987937	46.8599255015901	45.3535387152446	45.5867295571674	46.0196262766122	45.5575644885307	44.6699950317758	45.3616595969206	46.1728123092517	45.8784188825227	45.0042656918336	45.3893231037214	45.2775406873898	44.9793057692521	44.3591007777774	45.8596349891192	46.4208385720729	0.314799552517828	0.535812378578953	0.452275284169139	-0.128800132429433	0.820891132472073	0.635203148000704	-0.536490098223215	0.555086918171728	-0.109924867122397	1.02844573920903	-0.417213995429471
33.1658291457286	29.2459606502366	0.796428836469073	27.9697709476503	28.4755836603317	29.6711419150749	28.6388721342492	28.8883854467445	29.2493558523639	30.1422112389255	29.5041743689354	28.1708258720747	28.245170667243	30.1620140975807	29.6121842131407	29.8048017622022	30.0566727788873	30.6335949817236	29.3025842959345	28.6539868209601	45.5826442885674	0.637483545792148	45.822685866587	46.895850280598	45.3932323770774	45.5982165300091	46.0350946531708	45.5640611941656	44.667990293133	45.3872058629815	46.2004023062302	45.8974483218142	45.0112807272654	45.4236147205159	45.3139092824411	44.9732517142158	44.371135765116	45.8928277616078	46.4567452487173	0.300307475573521	0.535550558619709	0.422862542729195	-0.140673018618669	0.80671738781591	0.620636078332511	-0.547657971078314	0.530720843212771	-0.123146670143135	1.009326044225	-0.43421603244564
33.6683417085427	29.155898966582	0.803574220455887	27.8508186038748	28.3801971788362	29.5604034679681	28.5694004609262	28.799263353352	29.1708116078662	30.0708790624078	29.4108767930469	28.0831744853155	28.1488804510613	30.0999330210906	29.496140293747	29.7042909066435	29.9972676615241	30.5503331477512	29.2036960403639	28.5539158961184	45.6048327286821	0.64449834467906	45.8667889127545	46.9259648780039	45.4326761022565	45.6198010965648	46.045370541271	45.5661808630682	44.6654973156126	45.4222313538938	46.2286058463855	45.9096930272885	45.0291117671985	45.4523911788242	45.3468407332015	44.9670978369133	44.3845485760895	45.9266993579771	46.4926570002916	0.284287171179712	0.535429648513052	0.391679875377962	-0.154133748191994	0.791448077147293	0.603855640143133	-0.559944964841614	0.50407853287737	-0.13841057481957	0.989681992515319	-0.452925063123533
34.1708542713568	29.0627925485448	0.810442716764238	27.7250406922916	28.2913819943002	29.4401371309533	28.4876085549193	28.7173128868092	29.0995133541103	29.9912530407398	29.305560962323	27.9879614462384	28.059196518784	30.0254976926092	29.3873606732503	29.612305140591	29.926518439694	30.4716121010562	29.0938212743988	28.4453914221937	45.6249455379462	0.652935566637815	45.8955117646758	46.9713134141619	45.4589122731027	45.6267494354002	46.0701330417806	45.5833595200503	44.6501341099894	45.4429305217021	46.2428834169895	45.9356295890056	45.0343914337675	45.4936421139257	45.3941511974982	44.9486382674549	44.4118372441151	45.948296144783	46.515560656683	0.266703186178959	0.535427981449257	0.358542381031574	-0.169259671799189	0.774979551514984	0.584495745569334	-0.573677432585634	0.475298932589037	-0.155662760725493	0.969063656293929	-0.473156085978563
34.6733668341708	28.9689438925122	0.816914226908096	27.6038857011135	28.1943523871712	29.326328301618	28.4079025705129	28.6254133771326	29.0181769688907	29.919088857206	29.2001088684405	27.9014116963116	27.9614972247636	29.9504602395685	29.2722136381881	29.5150590757974	29.860259987276	30.3835643962315	28.9886149901827	28.3437078923027	45.6462548401185	0.660594021163423	45.9261244272561	47.0078945386477	45.4955646107179	45.6413187689319	46.0821163241002	45.5886146943054	44.6452397477293	45.4664846921549	46.2694604647658	45.9516204326765	45.0443165886725	45.5263630388504	45.4347877410064	44.9416284240656	44.4334194324374	45.9815568800925	46.5498214756045	0.247660841915628	0.535634156065316	0.32377746174001	-0.186043929729764	0.757813799777367	0.562986143866029	-0.588633865529261	0.443993478568965	-0.174925028157341	0.947990855495214	-0.495122906383237
35.1758793969849	28.8741714885544	0.822491324390277	27.4911224991915	28.0919816923907	29.2128304750965	28.3296412102249	28.5320898187564	28.9354234641279	29.8479174164463	29.098564806854	27.814713870178	27.8587263955976	29.8789009346403	29.151655511901	29.4132405419945	29.7921143784987	30.287263715149	28.8818705109083	28.2428580634701	45.6683358873199	0.667637939347403	45.9656394357337	47.0392300486245	45.5334518585626	45.6631341870261	46.0938802542974	45.5942950168888	44.6416716880579	45.4998259118096	46.2940777330468	45.9611378133202	45.0657753749224	45.5504012431024	45.4683087222674	44.9371305994997	44.4502730881468	46.0172563908007	46.5862207183313	0.227173357239221	0.536026268198412	0.287260768278654	-0.204386370370765	0.739752607000943	0.539206473010323	-0.604915258913682	0.410533396353484	-0.196281966559112	0.926534539308612	-0.518810598405461
35.678391959799	28.7765949177392	0.827430752042801	27.3726972012002	27.9962630815153	29.090573407091	28.2396785187178	28.4447920574164	28.8589041120749	29.7677805571013	28.9858373900987	27.7218373712968	27.7628581341972	29.7949802131025	29.0392687347335	29.3203886790356	29.7122282624622	30.195701067988	28.7644155701935	28.1339092433416	45.6878235865326	0.676137799761381	45.9895881241725	47.0859329816629	45.5566863358452	45.6701812583418	46.1181781992608	45.6128233145824	44.624097111404	45.5187843691539	46.3051344839241	45.9842134166766	45.0750030767582	45.5869592880276	45.5156104152573	44.9200434725965	44.4816202688513	46.0394136145378	46.6087312400022	0.205211951104404	0.536559514982271	0.248830114062551	-0.224393607774518	0.720668609142903	0.512965678482117	-0.622791332558359	0.374903462724908	-0.219596541905731	0.904253099172956	-0.543963904660044
36.1809045226131	28.6788854706838	0.832144876899374	27.2591794685122	27.8924288191976	28.9750600702154	28.1540822273829	28.3468709758602	28.7717447373097	29.6939815436768	28.8731779447839	27.6386082421316	27.6593564672809	29.7098064758514	28.9235141668258	29.2247404111153	29.6361590877171	30.0990991937645	28.6515487888042	28.0316943811958	45.7084763275854	0.682959891299532	46.0142813953404	47.123645316073	45.588461975568	45.6873650049416	46.1277524017566	45.6170425937502	44.6153640287303	45.539503544245	46.3287632519606	45.9969109010433	45.0881052064821	45.6182121635541	45.5586981016625	44.9135424747961	44.5138102187947	46.0714167913085	46.6412221989444	0.181894482909829	0.537321825259017	0.208786063273647	-0.246027193431952	0.701037746539637	0.484743208838867	-0.641951676054267	0.336876821298248	-0.244862065420278	0.881621110169921	-0.570837924386482
36.6834170854271	28.5811528018525	0.835583700483043	27.1552020161626	27.7839359869882	28.8624598899749	28.0687453507159	28.2510968645766	28.6868465342438	29.6224062154455	28.7656514721934	27.5547071324368	27.5517656078121	29.6284540569308	28.8017373966267	29.1232551729297	29.5599911101255	29.9914582261054	28.5394488619759	27.932435736248	45.7303126359688	0.689518644328808	46.0482939581692	47.1566798809412	45.623261892419	45.7084403851939	46.1422639891041	45.6261218951611	44.6099425503713	45.5704371786664	46.3479930752529	46.0035689037443	45.1134880394412	45.6382375193933	45.5913074427764	44.9122152647875	44.5372299601138	46.1076407676503	46.6781921082845	0.157239770082564	0.538292859579287	0.166975084893116	-0.269156157483992	0.680700351245328	0.454345810398715	-0.662562102071955	0.29687288451394	-0.27216745843355	0.858715811789278	-0.599373664986803
37.1859296482412	28.4808863287676	0.837846046886002	27.0467008529321	27.6823823216619	28.7420522936653	27.9733718321812	28.1597216226128	28.6065806915626	29.5414157761438	28.6483403439122	27.465921506595	27.4516845434607	29.5351188659012	28.6887118604638	29.0306457596094	29.4723578531764	29.8869771529056	28.417502146825	27.825582165441	45.7488316723084	0.697977778296551	46.0669081610876	47.2051463708134	45.6426537479922	45.7151985567919	46.1662942027367	45.6442654505504	44.5900865654364	45.5871531598508	46.3543612067376	46.0237590618177	45.1271314460027	45.6700256263783	45.6361315310165	44.8982730440787	44.572451902155	46.1293634890588	46.7009349067374	0.13122986912548	0.539421133602392	0.123298097190047	-0.293929631084282	0.659470210030415	0.421774567180566	-0.684829775880386	0.254708185729896	-0.301302659791269	0.835114903369289	-0.629301845407799
37.6884422110553	28.3813844704328	0.840187209967766	26.9434164759753	27.5731228832074	28.6284488632373	27.8847794725131	28.0581439156198	28.5160942683497	29.4655802158364	28.5318520633673	27.3874325954379	27.3447355148914	29.4401998803088	28.575700127749	28.9379414150886	29.3881269293983	29.7825305012533	28.3003129227412	27.7251179523835	45.7686691955065	0.703959707076037	46.0853396600924	47.244296217477	45.6688005671135	45.7340580328889	46.1752866473259	45.6468225632353	44.5776986505141	45.6047267982903	46.3734650033973	46.0332881110417	45.144010952666	45.6999893136005	45.6793982385137	44.8936475545725	44.6155674710918	46.1587990147733	46.7321815270168	0.103985176371804	0.540806997339881	0.0780472814493735	-0.320274183940623	0.637739797800968	0.38745490502792	-0.708394652832318	0.210342103049396	-0.332242782532232	0.811246554971089	-0.660955527653008
38.1909547738693	28.2830559106968	0.841231166477782	26.8508570354472	27.4601883597456	28.5201534408704	27.7956611489276	27.9619161972502	28.4311983022948	29.393294538702	28.4222430444227	27.3076306179395	27.2350717560033	29.3496870431206	28.4566862609142	28.838690528454	29.3058711347546	29.6667758296843	28.18650266904	27.6295225742755	45.790330934996	0.709534282179695	46.1136677193512	47.2791893323406	45.6999716839603	45.7532301622056	46.1940975124233	45.6579976036471	44.5710468952236	45.6331565651426	46.3858819995701	46.0373438695914	45.1740396457634	45.7167860102881	45.7094021827949	44.896541565252	44.6489525676074	46.1940555133495	46.7702650664201	0.0755135265748749	0.542444456122369	0.0310324447170704	-0.348043124044646	0.615345112820534	0.351131719917543	-0.733547658365562	0.164129614769532	-0.36509782063909	0.787189760289534	-0.694230606111538
38.6934673366834	28.1825262500785	0.840422486612598	26.7550095733051	27.3547449226818	28.4050657764313	27.6989779030948	27.8679376339693	28.3488950543955	29.3116622517682	28.304820683455	27.2242620561421	27.1339225419077	29.2478369589837	28.3466577325923	28.7478391958125	29.2129609589288	29.5511663902253	28.0642860184728	27.5269005991685	45.8078370162201	0.717702454469788	46.1270315211219	47.329393698168	45.7155996152418	45.7592649108438	46.2186894014323	45.6733974638977	44.5504009806661	45.6479214012022	46.3864561498441	46.0550003522058	45.1930402483127	45.7438145819619	45.7492564226993	44.8869291242323	44.6886620943178	46.2141443242168	46.794226985377	0.0458014342108684	0.544274247025387	-0.0177854370483397	-0.3774378160155	0.592020571140199	0.312954432700896	-0.760421851591362	0.11577622855578	-0.399586194528065	0.762542608260726	-0.728862161782893
39.1959798994975	28.0838028807038	0.83994785342781	26.6647351321861	27.2422702732746	28.2965528215001	27.6114216112491	27.7649766141158	28.2578213742796	29.2342467361238	28.1894159530987	27.1517644615916	27.0271002399718	29.1442410200051	28.2401207495397	28.6596773565755	29.1231783634798	29.4398974665911	27.9471679870092	27.4300608113727	45.8268929400036	0.722919112191879	46.1395121018834	47.3697742602863	45.7362539776441	45.7788685355343	46.229590654761	45.6733941776463	44.5360715967025	45.6629579529453	46.399841095422	46.0618335077434	45.2147598039583	45.7726436463683	45.7903815156628	44.8850099273417	44.7415796222266	46.2396190221987	46.8250885817364	0.0149555359094461	0.54640664828566	-0.0681289563866191	-0.408342124934098	0.568063739145229	0.273233402975984	-0.788648138414784	0.0654409700836765	-0.435662104288367	0.737685147149386	-0.76527039827499
39.6984924623116	27.9876457695838	0.838462122227474	26.5863212213466	27.1272968436211	28.195431084368	27.5229201176938	27.6698067454877	28.1751356415439	29.1619873219224	28.0829222629626	27.0775291050789	26.9192461095409	29.0457447608972	28.1280906697778	28.5647045893938	29.0375428987193	29.3194801366898	27.8360865292818	27.3397320445984	45.8486488812074	0.727219239059244	46.1626724234254	47.4061597942767	45.7640505438728	45.7952897006017	46.2543333102502	45.6849974260598	44.5300625185206	45.6896836379172	46.4045006298451	46.0638954820445	45.2504927956346	45.7872214899518	45.816507668664	44.8926962459152	44.7869069516094	46.2724783559206	46.8650820060167	-0.0170401765282985	0.548850553616255	-0.120234885280698	-0.440596781213224	0.543306149010461	0.231710351567455	-0.818644641425767	0.0133299101602163	-0.473476288776497	0.712693607899159	-0.803291358798387
40.2010050251256	27.8896427121722	0.83443166697999	26.5057278476869	27.0205236608782	28.0885285765756	27.4298635688021	27.5744555264496	28.0928944468939	29.0810591220418	27.9707532187105	27.001268116757	26.8210951707135	28.9367491524683	28.0247508721496	28.4770267606307	28.9424338479157	29.195605779721	27.718202630688	27.2429878078458	45.8654654677295	0.734878690553341	46.1716310537155	47.4576079678688	45.7768053994222	45.8005114649916	46.2805662336166	45.6957201140449	44.5110250589642	45.7034345291705	46.3987107766871	46.0797640573884	45.2758444674119	45.8098270193274	45.8499176009708	44.8882750074827	44.8316205387628	46.2901343477866	46.8915173137889	-0.0501903725500482	0.55153426971524	-0.174071610157152	-0.474461271741237	0.517437603294764	0.188683114856542	-0.850433006178974	-0.0408646542659848	-0.512694031752741	0.687189601120728	-0.842683881564782
40.7035175879397	27.7943539625906	0.830902352889918	26.430687984924	26.9075446554406	27.9876943569734	27.3479014232445	27.4721635220807	28.0041834014906	29.0035888534601	27.8616484641246	26.9364116512602	26.718520157692	28.8260808562224	27.9280417803581	28.3943923816824	28.850073220337	29.0785788949725	27.6053338087966	27.1511719509814	45.8840237748924	0.739606787780084	46.1792679909527	47.4986730823945	45.7929107548531	45.8202011731217	46.2956496106581	45.6930332623635	44.4970692992356	45.7167682296575	46.4057851662233	46.0848378082445	45.3030673785795	45.8376619622068	45.8879205254544	44.8897750022242	44.8914916601474	46.3111208576101	46.9231704092431	-0.0844067209140529	0.554582618615579	-0.229361483090084	-0.509770971549558	0.490718347435855	0.144334668014624	-0.883683236690781	-0.0968032563754752	-0.553285671882678	0.661518434081973	-0.883959284295229
41.2060301507538	27.7029268117117	0.826956509124908	26.368041351216	26.793285396368	27.8960382952146	27.2646485731653	27.3793616973982	27.9256788552258	28.9328716317378	27.7630431346889	26.8694781271377	26.6164402242527	28.7214735239688	27.8265348974344	28.3048488188275	28.7636738826639	28.9566611831435	27.5004647957349	27.067211410921	45.9062875074655	0.742815840517868	46.1986004714915	47.5360042279402	45.8181663555668	45.8334160369467	46.327032158581	45.704127973228	44.4937960943117	45.7424157342027	46.4024471292535	46.0859961670235	45.3446924282061	45.8508747538679	45.9107271777834	44.9028258399673	44.9483275856489	46.3413502960187	46.9660871968754	-0.11972842726488	0.558034569651482	-0.286385101090355	-0.54637252857658	0.463014752407955	0.0984772719111663	-0.918952501599084	-0.154482711191882	-0.59550072803041	0.635756325275871	-0.926878091209573
41.7085427135678	27.6098779836419	0.819991639184568	26.3035460052122	26.6879370252871	27.7997200468181	27.1798144298464	27.2841914773186	27.8452759371643	28.8543368104292	27.6601941712826	26.8019924759668	26.5250887946069	28.6076332717748	27.7326602596166	28.2208736112407	28.668710063001	28.8285791652731	27.3898702848103	26.9775018922632	45.9229598922462	0.750007731493495	46.2048455399405	47.5880918317681	45.8291201170833	45.8379476887886	46.3551638366289	45.709657673634	44.4786730727787	45.755654598007	46.3904254815737	46.1012251909904	45.3761205377807	45.8691687268268	45.9382124153574	44.904616951862	44.9979227584965	46.357173191654	46.9962985550152	-0.156136043902986	0.561812236272547	-0.345018715428548	-0.5845930852207	0.434032830601214	0.0515063008556351	-0.956128230912921	-0.214117103719924	-0.639009099674165	0.60955388046966	-0.971238519979648
42.2110552763819	27.5200760303371	0.813638302070934	26.2437725423286	26.5772033891997	27.7087816925245	27.1072380989735	27.1850154744185	27.7610083101324	28.7782784014883	27.5604883033789	26.7461971806195	26.4304481674121	28.4926225365429	27.6478315126617	28.1438610446609	28.5753970660214	28.7079737623667	27.2834733057382	26.8917017272631	45.9413014403884	0.754678469308954	46.2095727934173	47.6291207258343	45.8413829229668	45.8571733908887	46.3754195266432	45.7053985342047	44.4670830921989	45.7676900109763	46.3912168795491	46.1056592546112	45.4081355527297	45.8955190388648	45.9735687875195	44.9105695863858	45.0604787568798	46.3744466676798	47.0296889652532	-0.193556167332438	0.566054695400222	-0.404959327823128	-0.62421428542266	0.404003065182852	0.00342416250102655	-0.994972857738225	-0.275263919652178	-0.683810258176608	0.583201697666491	-1.01762398849023
42.713567839196	27.435207929935	0.807604874588809	26.1962734236326	26.4664335861904	27.6283809173555	27.0327980997484	27.09637966844	27.6876387481203	28.7101914278186	27.4718204537842	26.6879689131108	26.3378902947035	28.3849913371587	27.5589891089111	28.0603548647392	28.4890121962145	28.5882275134399	27.18633173163	26.8148525238969	45.9641643866149	0.757267638113865	46.2270495732332	47.6664091113212	45.8642792981617	45.8669630583274	46.412518453154	45.7159059460128	44.4680113133776	45.7925736813851	46.3800827899109	46.1067896627569	45.4545555664418	45.9074525778808	45.9944594134025	44.9298403520802	45.1254318021586	46.4026421910894	47.0758297817582	-0.232047674072578	0.570825892981428	-0.46652560958411	-0.665087719587355	0.372801126488002	-0.0458810472043512	-1.03613888783712	-0.338150583958087	-0.730261068097684	0.556746069426829	-1.06567930024742
43.21608040201	27.3490103558062	0.798287360964517	26.1469697624587	26.3654396483138	27.5441328255428	26.9594546615862	27.0038162629524	27.6103343106183	28.6351389217407	27.3793587922111	26.6307044042711	26.2573471109309	28.2697566161473	27.4762439933793	27.9805679794796	28.3945959183221	28.4618383582678	27.0844276748793	26.7330488076045	45.9808226566038	0.764024174180316	46.2324487587711	47.7177395366385	45.873719816509	45.8710180292321	46.4415767894337	45.7167478843512	44.4582091610415	45.8056660673376	46.3619959352427	46.1218180135346	45.4907757243476	45.9208032518448	46.0169050744773	44.9389686523378	45.1783665404076	46.4173460722548	47.1098798545021	-0.271560905113099	0.576021985892416	-0.529482016716952	-0.70760156767252	0.340129078687806	-0.0960487834224256	-1.0793301180456	-0.402812735046836	-0.77801535800213	0.529837862191459	-1.11522160672894
43.7185929648241	27.2664526522069	0.789506517324514	26.101776499584	26.2602054476084	27.463816126003	26.8987166329001	26.9107854891487	27.532480200798	28.561449666343	27.2893638793149	26.5854196088428	26.1750874571968	28.1540699648279	27.4045048717394	27.9094592078275	28.3003958217441	28.342156794569	26.9859179145529	26.6540895045162	45.9985150194702	0.768740861880459	46.2356407261356	47.7568227790569	45.8822825503697	45.8892678482438	46.4665133320028	45.7122089968804	44.4498719817528	45.8167720637428	46.356179800751	46.1254456346696	45.5261638991159	45.9441278169846	46.0496810185532	44.9502164034112	45.2381669674523	46.4310741158763	47.1443193959949	-0.312039448319824	0.581776369980263	-0.593494521406896	-0.751464896844871	0.306181726577811	-0.147289903912732	-1.12441534880264	-0.468824020996903	-0.827036195264148	0.50270963370946	-1.16687475540619
44.2211055276382	27.1898896564502	0.78159268297625	26.0692361785637	26.1566301944297	27.3943772813254	26.8354314283123	26.8285516962458	27.4656847747293	28.4967580083894	27.2103596572004	26.5376630647173	26.0969181995727	28.0471330663982	27.3301207985922	27.8329730438324	28.2137531158398	28.2295197060025	26.8980354342221	26.5849785112799	46.0210115603647	0.77094358230974	46.251921904908	47.7915883878341	45.902683792716	45.8955455075166	46.5069510246639	45.7217168875484	44.4550902534678	45.8412099882649	46.3367574433029	46.1256791786927	45.5758227836002	45.9537480107773	46.0692146589453	44.9759767552913	45.3048323969934	46.4564730467282	47.1919845049488	-0.353562421437755	0.588160310947866	-0.658948174874326	-0.796537202019504	0.270841308308886	-0.199647646468269	-1.17205357482782	-0.53661669985761	-0.877766969364862	0.475382814838232	-1.22012717562097
44.7236180904523	27.1126647275553	0.770238561744889	26.0357099967827	26.0642277300205	27.3212295023197	26.7755979476924	26.7414473071629	27.3939649712196	28.4262597760532	27.1276614241643	26.4926584724554	26.0324153884584	27.9341853601615	27.2602741016163	27.7584375095272	28.1197781726033	28.112528366978	26.8070793311155	26.5118450101085	46.0367171175852	0.776993639233987	46.2564013509884	47.839094333206	45.910855574988	45.8993078293106	46.5350848584308	45.7181068601906	44.4504166110809	45.8545182260081	46.3118636587546	46.1389480944871	45.6152607805887	45.960744909601	46.086662465725	44.9927005594655	45.3576143922639	46.4688452598377	47.2277652340214	-0.396059273317204	0.595027091360213	-0.725525345754612	-0.843275618265912	0.233839765621587	-0.25287592412566	-1.22169932458715	-0.605990596284524	-0.92982934606546	0.447526797337876	-1.2748394800347
45.2261306532663	27.0394221344395	0.759157313603763	26.006330967154	25.9692961662501	27.2499204612895	26.7278949031497	26.65752606008	27.3255439351976	28.3562591720595	27.0464946703561	26.4600195892858	25.9679975752427	27.8212417679593	27.2028297926585	27.6939468514901	28.0246078814273	28.0004876792096	26.7193675805501	26.4404112321109	46.0523156404248	0.781334509284666	46.2573205816071	47.8726417481303	45.9160404982586	45.9160974310462	46.5630884941805	45.713830041875	44.4445618968409	45.8650717771869	46.2981869982954	46.1396049815927	45.6523911932088	45.9789043277593	46.1159053633218	45.009328306775	45.4087792500683	46.4770905959005	47.2605224011741	-0.439505754051002	0.602494506394797	-0.792915539379792	-0.891320430195399	0.195385788827536	-0.30737067426102	-1.27334985753595	-0.676659474315811	-0.983134708563732	0.419340072659168	-1.33167110496513
45.7286432160804	26.9730474649171	0.749177446458443	25.9903544545293	25.8780759902728	27.189173336756	26.6767350101016	26.5837696796814	27.2677596716178	28.296397119198	26.975956140088	26.4250704582277	25.9096850035865	27.7179399628569	27.1441235918563	27.6256351622929	27.9374296999217	27.9002608581274	26.6440656122546	26.3793751522219	46.0725333115765	0.78297012936515	46.2710865545526	47.9009621118524	45.9340375372136	45.9190208427302	46.6035656289231	45.7213372804727	44.452454763435	45.8894331846929	46.2692226194536	46.1363318196244	45.7035529991078	45.9850529073223	46.1336992011186	45.0413307248597	45.4689929061842	46.4967984634366	47.3061867518203	-0.484018894773572	0.610623072485248	-0.861633361554618	-0.940574896889341	0.155383447516294	-0.363090830238446	-1.32760133603981	-0.749191693708703	-1.03822513904647	0.390818611841545	-1.38994486322319
46.2311557788945	26.9067825486194	0.735744804589573	25.974293912632	25.7995892861765	27.1247602846195	26.6307295301319	26.5047844466891	27.2049211649355	28.2324337318757	26.9014854208633	26.3945247592457	25.8666169965471	27.6096138784982	27.08765796454	27.5573295331717	27.8437660948577	27.7996190579469	26.5680191708315	26.3151580929678	46.0857230058984	0.787783590646032	46.2729968366969	47.9405208260848	45.9413830900173	45.9228828617088	46.6285194409448	45.7134524123612	44.4510785726456	45.903461777398	46.2363002129496	46.1448768442724	45.744479278115	45.9850451816227	46.1457292280999	45.0657967106408	45.5169141780967	46.5036972488375	47.3401563997799	-0.529537741398736	0.619216278182384	-0.931337558977553	-0.991591760097746	0.113622631723001	-0.419935680141656	-1.38366955888788	-0.823150047485247	-1.09470248592033	0.36164720739018	-1.44959690843929
46.7336683417085	26.8444496090806	0.722337643085063	25.9621510259387	25.720173367331	27.0600527823379	26.5953415591935	26.4322673739018	27.1490399638468	28.1685236376588	26.8272122361876	26.3762963693387	25.8252142688222	27.5010586099704	27.0435237990822	27.4995098179412	27.7474741825067	27.7012390013588	26.4953579941809	26.2512073647727	46.0975232626565	0.791038106798505	46.2697638428627	47.9644298480773	45.9437296106804	45.9380795684888	46.6573198035091	45.7095904661373	44.4455795397508	45.9141011325956	46.2134368434712	46.1393819550759	45.7816510490141	45.9971475296345	46.1701917249048	45.088179750062	45.5546789511604	46.5030074561739	47.3676263935618	-0.57608369066716	0.628378423607951	-1.00177200224052	-1.04396093881564	0.0703400836580793	-0.478409141529249	-1.44178848364849	-0.898521253688964	-1.15237273315847	0.331977742402978	-1.51130105338189
47.2361809045226	26.7892260442435	0.710069310144525	25.9636398326584	25.6461276240297	27.0053436237351	26.5551819736562	26.3682343220613	27.1024320757341	28.1159463805907	26.7628052230916	26.3554358566378	25.7915670053582	27.4023621115951	26.9987900830316	27.4391777357852	27.6592305047613	27.6163651013178	26.4365808073244	26.1976224907705	46.1135278266148	0.791714231376686	46.2789455110163	47.9823882551229	45.9595737893367	45.9382716060759	46.6943649216258	45.7140084457051	44.4535110573819	45.9390789652918	46.1741121665814	46.1293211875592	45.8326356056218	46.0001973921322	46.1856695285839	45.1266346679419	45.6007473673338	46.5131434994203	47.4073690857202	-0.623811217894605	0.638138950817997	-1.07360023303946	-1.09764013620256	0.02542977741197	-0.538330826629917	-1.50243604283328	-0.975905149938581	-1.21186087533832	0.301754992826817	-1.57419961888251
47.7386934673367	26.734580481453	0.694610167500023	25.9652281269074	25.5858507558729	26.9470979091076	26.5211919557183	26.2987581929241	27.0509325791784	28.0611938565211	26.6939605187118	26.3398718302666	25.7742132829346	27.2991093525502	26.953164631839	27.3764036795061	27.5652168310874	27.5353205209485	26.3789435812347	26.1414105793923	46.1228581767084	0.794807970674645	46.2762561047579	48.0103382927293	45.9666423652065	45.9427700503406	46.7144094150038	45.7021943181669	44.4530299862244	45.9546344067972	46.1327758385128	46.1298716713636	45.8735476821514	45.9943814683637	46.191982349203	45.15937568134	45.6391552691388	46.511209228464	47.4360148762798	-0.672689167665345	0.64826551590901	-1.14646305585864	-1.153260420589	-0.021290113154214	-0.599722300810546	-1.56468337491969	-1.05466839335601	-1.27275352803425	0.270655047593195	-1.63834713793089
48.2412060301507	26.6831109401547	0.679234503587367	25.9695169727547	25.5254892078781	26.8864147800611	26.4955251763071	26.2376974615839	27.0090380684533	28.0058667274602	26.6238812472194	26.3355663379026	25.7592005686026	27.1950911837923	26.9183794583348	27.3234067461004	27.4669627869543	27.4534387619476	26.323652100194	26.0837583970838	46.129719458654	0.796449504267697	46.2671115888129	48.0213957275989	45.9668735299165	45.9562055378413	46.742419427084	45.6985825352478	44.445785426588	45.9661923914891	46.1006580598758	46.1152072996087	45.9094524949477	46.0012516921276	46.2104809126192	45.1880147189072	45.6613948006471	46.499157840095	47.4550468137116	-0.722788872397047	0.658866867118034	-1.22012793352725	-1.21032527000299	-0.0695816506637463	-0.663114936547538	-1.62910980860854	-1.13513320315156	-1.33477316312937	0.238772628714131	-1.70443167637664
48.7437185929648	26.6380545132954	0.665190212338565	25.9864050544838	25.4710308209484	26.8349454744068	26.4638347831388	26.1818317527539	26.9739002935437	27.962356711187	26.5628336741181	26.3272289111442	25.7520634813551	27.1009567686672	26.8831153123925	27.2689327271025	27.3765135595578	27.3830557068798	26.2819019604142	26.0360197339278	46.1404081419588	0.796043675018398	46.2704156239961	48.026479600707	45.9809831123644	45.9539246347715	46.7742219456275	45.698756344815	44.4516094807834	45.9925573030326	46.0518439161074	46.0959666456256	45.9590798149645	46.0029497297741	46.2229059919042	45.2327046086395	45.6887828416427	46.4980981629753	47.4856586555694	-0.774299983829016	0.669934234624204	-1.295394457129	-1.26882061572906	-0.119599256235127	-0.728166843776259	-1.69601641133498	-1.21779374990738	-1.39868997607163	0.205981242833726	-1.77145479803529
49.2462311557789	26.5934371758843	0.648838853185158	26.0020838910223	25.4299610250438	26.7802872166045	26.4390055046094	26.1198407345736	26.934220007858	27.9179839182584	26.4968821579793	26.3236004258881	25.7603263219077	27.0027225203182	26.8433589538679	27.2094010829078	27.2812755647011	27.319787032735	26.2414576601318	25.9862379716268	46.1455340959055	0.797505542817871	46.2626914391021	48.0411813063029	45.9883975606707	45.9587977494397	46.7899220083552	45.6831733777502	44.4504390830952	46.010408402107	46.0038725202123	46.087030112181	45.9990108327389	45.9940003540102	46.223278011329	45.2730620743623	45.7152129881049	46.4872936839915	47.50630812664	-0.82725651939078	0.681238189805345	-1.37186696016774	-1.32945102298289	-0.171524898264735	-0.795085310906022	-1.76448538532986	-1.30189761236252	-1.46416157500819	0.171930922458082	-1.83969153531648
49.748743718593	26.5505138497926	0.633354289231421	26.0177044777527	25.3878283810763	26.7214903628921	26.4198178278443	26.0667550740303	26.905776342113	27.8716288296051	26.4284104116233	26.3284998455216	25.7691504942912	26.9032368702025	26.8117874077586	27.1580166640541	27.1807675894349	27.2533797295749	26.200992805582	25.9334923331181	46.1475147937232	0.797782255752793	46.2481823220085	48.038924410717	45.9872266961294	45.9695120076791	46.8173596677406	45.6788052814145	44.4404176858621	46.0235121472795	45.9651442799645	46.062989427512	46.0328215938846	45.9978687713793	46.2348546637233	45.3066066777578	45.7236522656217	46.4651944283933	47.5146791662267	-0.881778328311409	0.692908854943522	-1.44928663823667	-1.39162883107623	-0.225115761444239	-0.864405427854332	-1.8354797582421	-1.38814927190341	-1.53083551533154	0.136652076621793	-1.90986723656958
50.251256281407	26.5125774281142	0.619755778933998	26.0435731662482	25.3503375953805	26.6713298081407	26.393625804593	26.0147308885373	26.8809964675185	27.8362660871701	26.3683914961127	26.3264505604575	25.7836915204064	26.8136487817333	26.7795067133426	27.1060056477184	27.0882120519103	27.1942219070783	26.1726780278198	25.8901497537733	46.1530643375146	0.796860885859626	46.2469501632059	48.0318285964616	45.9999075010471	45.9644229711218	46.8439520016409	45.6729413741422	44.4432892111499	46.0515037701525	45.9108951615772	46.0356785970353	46.0802872024776	46.0010676100008	46.2437523916276	45.3550141172162	45.7320614127331	46.4547056243708	47.5338360317882	-0.938073495328428	0.704886716375602	-1.52857312911288	-1.45539770571891	-0.280601797409997	-0.935689309634799	-1.90903682265111	-1.47682015846951	-1.59961653510524	0.0999317872274541	-1.98091623359281
50.7537688442211	26.4747028935926	0.60515569254853	26.0659989143422	25.3243953460365	26.6188628477938	26.3746921521292	25.9565308578674	26.8526533518249	27.8001202493494	26.3034988074634	26.3274215249544	25.8109264419171	26.7204171750815	26.7393816319722	27.0465630947123	26.9926094047395	27.1447032985928	26.1456137861708	25.8455603061269	46.1546283421443	0.797368478743994	46.2362427331379	48.0349214955858	46.0080894718357	45.9690286900091	46.8568280312887	45.6529116530523	44.4414286051678	46.0713908790398	45.8611755663267	46.0194622016043	46.1185068360319	45.9926299934321	46.2385548369271	45.3998798130581	45.745647927909	46.4373759462837	47.5446071357637	-0.996253773709222	0.716967843715692	-1.60928064677794	-1.52155013168024	-0.338201724726324	-1.00940444893704	-1.98435999330419	-1.56716701057109	-1.67024001495416	0.0613871335266936	-2.05338850834335
51.2562814070352	26.436903541974	0.592417552702959	26.0852796603579	25.295376517674	26.5610977187534	26.3584626672553	25.9070992493142	26.8364286919014	27.7592471133401	26.2354627790763	26.3334865499876	25.8356934422056	26.6254149318301	26.7045719117822	26.9932354482407	26.8914994461846	27.0920978946723	26.1163179120701	25.7965882789114	46.1525578837634	0.79686673492426	46.2187834800064	48.0217399504073	46.0060998940585	45.9762677332678	46.883867343842	45.645663124391	44.429729825311	46.0851363947216	45.8211715106636	45.9890952301382	46.1495039865196	45.9962944381489	46.2429395070965	45.4348638258259	45.743386764304	46.4078877599739	47.5410532553023	-1.05644884028169	0.729300729113236	-1.69111052170823	-1.58940820361219	-0.397688692822907	-1.08604696220142	-2.06271426619048	-1.6602277045183	-1.74221450032975	0.0210152434692537	-2.12801560961775
51.7587939698493	26.4026091986672	0.581907588447557	26.1124164366337	25.2692743303818	26.5116558074752	26.3345708535389	25.8548231917296	26.8207276242672	27.7271458214811	26.1758646308271	26.3298704050271	25.863502667857	26.5402403443328	26.6694361274267	26.940417495088	26.7989281792117	27.0418039792884	26.0976077021647	25.7560707806114	46.1537858989418	0.795953021093007	46.2155176267255	48.0052749301451	46.0174500861402	45.9687356935441	46.9052621302771	45.6315705960994	44.4312683707267	46.1132183114148	45.7672483138866	45.9571279337194	46.1939822361696	46.00366206225	46.2482534236513	45.4827467603457	45.7349945063797	46.3903179474422	47.5477293530933	-1.11885180984945	0.741751915327877	-1.7751273822975	-1.65907904951579	-0.459408875399567	-1.16511012058373	-2.14377163122769	-1.75589874665677	-1.81653167842436	-0.0214641459360815	-2.20367214573427
52.2613065326633	26.3681511590716	0.57152414865843	26.1341297382808	25.2527057073114	26.4613801410646	26.3179458920308	25.7972438060492	26.8027873786043	27.6935953686215	26.1119352583031	26.3282484774971	25.9011212034025	26.4518570514562	26.6243994206085	26.8786753911453	26.7057209335794	27.0020336923752	26.0800848899584	25.7147053539294	46.1527778731628	0.795988421714913	46.2043647553328	47.999801996615	46.0263635189286	45.9734201566365	46.9164880089712	45.6064191278948	44.4311715417789	46.1332166580162	45.7212102417787	45.9371291141638	46.2296118929048	45.9988913935063	46.2383808857168	45.5276516681613	45.7356592713589	46.3689546546841	47.5484889573187	-1.18365198416051	0.754162655552678	-1.86086151129145	-1.73145321925903	-0.523667577042666	-1.24729986991158	-2.22695886971984	-1.85349014687038	-1.89300831875678	-0.0664390107303686	-2.28119120066388
52.7638190954774	26.3323274020981	0.563762634378625	26.1499858740827	25.2310867117025	26.40542525146	26.3008900828478	25.7477844197665	26.7963302099769	27.6526058092728	26.0445350182767	26.3292362813273	25.9333047020985	26.3612330238804	26.5823455040108	26.8210924252951	26.6074775822331	26.9609518857043	26.0581409280222	25.6671401257105	46.1477176441911	0.795026982172102	46.1864342705663	47.9788829555044	46.0234365366852	45.9778909889345	46.9427350227621	45.5947647903034	44.4208732385951	46.1455891461739	45.6847713293806	45.9038255476742	46.2568152787251	46.0044529936921	46.2359575798429	45.559620591994	45.7262657545094	46.3348744422896	47.5340094836166	-1.25095358488191	0.766699858882821	-1.94797000764638	-1.80576667644573	-0.590248257152357	-1.33297218231375	-2.31373737236681	-1.95421818124305	-1.9709815400158	-0.113897275309312	-2.36128439418131
53.2663316582915	26.2987651191137	0.5581090731147	26.1716897344207	25.21089133823	26.3577862797287	26.2759053113994	25.6922583989551	26.7864615556066	27.6182470537326	25.985688535308	26.3193831812024	25.9660776349029	26.2804057438639	26.5412560575356	26.7655604551542	26.5184837657045	26.9173834985906	26.0449925741315	25.626535906466	46.1457477833468	0.794286321958152	46.183422077674	47.9561820742718	46.0327760228979	45.9697521537383	46.9589111053674	45.5722848010492	44.4239692518403	46.1717585328506	45.6355575331607	45.8703276202047	46.2971299271233	46.0174878192269	46.2381155042535	45.6021804012259	45.7055958907657	46.3126716751583	47.5295899260867	-1.32092141696132	0.779150670101845	-2.03767673911706	-1.88222093904551	-0.659590273679344	-1.42154396630857	-2.40335968756638	-2.05745382059782	-2.05154426195237	-0.164191101773137	-2.44280501868696
53.7688442211055	26.265055000037	0.553202080050084	26.1864966466576	25.1985095811408	26.3111105566051	26.2580676631327	25.6332962841903	26.7749966707304	27.5823455024216	25.9231706531704	26.3118339857019	26.0060230301842	26.1969220584913	26.4897806634707	26.7006356661946	26.431338136505	26.8829517601898	26.0330566694095	25.5853994724329	46.1432745094605	0.79400964485955	46.1739615919972	47.9450880183794	46.0417059264189	45.9759471585466	46.9693053790731	45.543716482183	44.4285254909249	46.1901033002955	45.5967589354765	45.849353179556	46.3288835388637	46.0181287011294	46.2250342773343	45.6425885299603	45.694563231979	46.2896898756201	47.5223130430902	-1.39383424917734	0.79143694245144	-2.12950101371038	-1.96181839243275	-0.732075901437755	-1.51396088491419	-2.49559601568117	-2.16270403368877	-2.1346731313474	-0.217719209681972	-2.52686764352313
54.2713567839196	26.2288159072967	0.551081755649134	26.1933728725825	25.1794713917789	26.2584977753837	26.2370609724333	25.581507538173	26.7726404762801	27.5371264536563	25.8570248308452	26.3055091662919	26.0378967210546	26.1108752239227	26.4396906927853	26.6380875266547	26.3395133379022	26.8499875917243	26.0148737987329	25.5367340538418	46.1362354686625	0.79251226004964	46.157494315883	47.9190880031086	46.0375345242554	45.9791120662386	46.9939514347245	45.5286075990075	44.4226178466505	46.1996003215081	45.5666925068986	45.8155860562364	46.3509158168587	46.026055143794	46.2168765889135	45.6677623010118	45.6811791418768	46.2535561557195	47.4993731445776	-1.46974148806964	0.803749915378604	-2.22304147396204	-2.04370427700493	-0.807414166511142	-1.61036321398847	-2.59197599200484	-2.27130866217554	-2.21957725332587	-0.274457613363298	-2.61409952148741
54.7738693467337	26.1940002045464	0.550343914097642	26.2047259879436	25.1607231516039	26.2137614303942	26.2088147669351	25.5215940196635	26.762880486181	27.4968561940698	25.7996748921055	26.2881462811228	26.0683914826886	26.034685083263	26.39256621626	26.5793392681082	26.2570678870085	26.8110825156172	26.0037579051879	25.4939359091365	46.1321453304226	0.791634201601539	46.1563805583919	47.8924143780737	46.0444496652339	45.9722481949129	47.0049516355224	45.5001748050249	44.4297305274019	46.2225290502831	45.5246661637797	45.7826742095449	46.3855580043534	46.0441286181927	46.2167158157181	45.7014663650309	45.6536064873342	46.2287847217901	47.4859914165956	-1.54878450299779	0.815795362553856	-2.31970325913986	-2.12816973565752	-0.886085481403005	-1.71015137451458	-2.69133894244842	-2.38216423181744	-2.30745635282474	-0.334854827724695	-2.70328021373255
55.2763819095477	26.1593035363714	0.550291177279382	26.208465258846	25.1483569351373	26.1713910094551	26.1877940745062	25.4609318739563	26.7524605365234	27.4555291815357	25.7394694448532	26.2737589783069	26.1039476689375	25.9565092080532	26.335780742888	26.5116052979791	26.1785045885966	26.7779234906316	25.9941158357622	25.4516159923449	46.1291042639026	0.790781620273903	46.150051885276	47.8775427434097	46.0532185453621	45.9809237883562	47.0150422620003	45.471287238974	44.441139886518	46.2381543920821	45.4949958688223	45.7625212738656	46.4119418497201	46.0498232685375	46.202236746013	45.7344213665218	45.6326882769272	46.2060965431397	47.472686550819	-1.6313534828477	0.827605316209943	-2.4190199257796	-2.21632404014707	-0.968549805456756	-1.814510494942	-2.79394143916841	-2.49526212400866	-2.39850199399959	-0.399329307254263	-2.79575003389622
55.7788944723618	26.1211357979582	0.55257307429093	26.2029980303427	25.1279828116337	26.1226249985997	26.1615396009193	25.4062298766139	26.7481909737353	27.403682113114	25.6755362902513	26.2593915172767	26.1294594967101	25.8755507697387	26.2789644098938	26.4445314089048	26.0954940411636	26.7490422486634	25.976804403907	25.4012855738218	46.1207811968972	0.788327257156252	46.136302418214	47.8479059072276	46.0481220228247	45.9836766185917	47.037150506272	45.4544482037718	44.4418500959115	46.243993775093	45.4727035875275	45.7298346878994	46.427416478051	46.0590447265179	46.189800129946	45.75062733673	45.6168978183389	46.1700090307342	47.4434970036012	-1.71741614079733	0.839373428886339	-2.52051825492846	-2.30719702295412	-1.05441490893545	-1.9232883859511	-2.90123251757094	-2.61194829413148	-2.49176804487525	-0.467809188696573	-2.89198421567821
56.2814070351759	26.083931662371	0.555186518293538	26.2013312389728	25.1069891358983	26.0808126580707	26.1294648103591	25.3425595384624	26.7337165181284	27.3553124148804	25.6205201514138	26.2341068345995	26.1523476640992	25.8045137920312	26.2269232157125	26.3828364228298	26.0216297088582	26.7128288581796	25.9648506436653	25.3560946541464	46.1154162963546	0.786717945625764	46.1380920279786	47.8183174765392	46.0527986532823	45.9792949332338	47.0433578021667	45.4229502744393	44.4546689984913	46.2630705499882	45.4390649081781	45.6988560990761	46.455070137319	46.0803987922373	46.1881849510737	45.7734126480794	45.5871665569384	46.1443684345255	47.4230037944816	-1.80711974854969	0.850724361047098	-2.6257950767556	-2.40115876457272	-1.14419572108525	-2.0359374372912	-3.01170728125281	-2.73074960920251	-2.58850349707201	-0.540835863942419	-2.99068075568944
56.78391959799	26.0472355422811	0.557987014668664	26.1920492557737	25.0911173806133	26.0424322172804	26.1045542264786	25.2811733187019	26.7201028355878	27.3066436400374	25.5632495445314	26.2125627037756	26.1788542280535	25.7321513502733	26.1663521407168	26.3130922128412	25.9534706642076	26.6777488886265	25.9547181341479	25.3127314771325	46.1124926672186	0.784877976555941	46.1357386567751	47.8003887012599	46.0616744518341	45.9908130408474	47.0536462078568	45.3964225956106	44.4743010171486	46.2755924624328	45.4191878974151	45.6807227681162	46.4749671694544	46.0902862224061	46.1739608192152	45.7971487340764	45.558593027479	46.1235005156607	47.4054310551269	-1.90099014601245	0.861815395443578	-2.7344116495891	-2.49941634563236	-1.23847056416326	-2.15387118627435	-3.12620352994226	-2.85228588883852	-2.68913706227912	-0.618831126580647	-3.09342236685054
57.286432160804	26.0061857708709	0.562399212514443	26.1729386483995	25.066072223006	25.9970913216066	26.0727061668006	25.2242270762699	26.7095122030175	27.2467770871313	25.5018234385817	26.1900148084407	26.1940396426059	25.6567308640299	26.1040778753742	26.2421342523694	25.8810863668141	26.6488837413166	25.9357420675119	25.2613003215301	46.1033659178756	0.78106382583307	46.1253944600773	47.7675905615329	46.0564013130734	45.9937429317338	47.0725467427218	45.3791137700548	44.4830132655652	46.277554628163	45.4049146804031	45.650214057778	46.4829703952342	46.099872130908	46.1587194784577	45.8033010146923	45.5406066409996	46.089203111484	47.3720614210056	-1.998874268795	0.872811685951526	-2.8457950201107	-2.60084986202066	-1.33672859694257	-2.27658482830773	-3.24589854379638	-2.97769607420507	-2.79253722987694	-0.701626912818157	-3.20050164268042
57.7889447236181	25.965906208601	0.566247988915986	26.1574493096737	25.0397349262029	25.9573285855076	26.0367240903715	25.1585878040401	26.6873596675991	27.1891512880398	25.4490107231905	26.1570851580079	26.2060350598014	25.5911548381635	26.0477577032713	26.1775718571907	25.8172097568356	26.6136558125068	25.9202998517943	25.2142891140209	46.0973946861262	0.778213348657895	46.1305381248615	47.7353683130742	46.0594928455501	45.9927149808999	47.0748444780765	45.3469472976261	44.5023335348272	46.2925749045706	45.3797856530487	45.6221113173457	46.5027939536634	46.1229741764237	46.156443754405	45.8141725847239	45.512337207519	46.0640638608236	47.346212676706	-2.10096167257888	0.883276203093103	-2.96174287751891	-2.70590771922093	-1.43949464597624	-2.40370029688848	-3.36904919028096	-3.10526198664752	-2.89994221780428	-0.789858893584203	-3.3105588407125
58.2914572864322	25.9265647510016	0.569764590686863	26.1348295800369	25.0175430215061	25.9216650593372	26.0074593324377	25.0981219389131	26.667884649035	27.1323461823071	25.3941379656686	26.1288382505658	26.2208378517776	25.5247727483159	25.9842338846947	26.1061509805043	25.7604448247979	26.5749186351017	25.906970821925	25.1704450401015	46.0951028537545	0.775111243105194	46.1324497932803	47.7145195620375	46.0691673088918	46.0070686090033	47.0857207973352	45.3243330605967	44.5304882304109	46.3018414434257	45.3693628924972	45.6067382415064	46.5154931077607	46.1363813719676	46.1441158077585	45.8279153307653	45.4790857593086	46.046125727052	47.3259414702286	-2.2079280095081	0.893500861785181	-3.08185833033092	-2.81589922550676	-1.5474970552506	-2.53682706374929	-3.49712781122973	-3.23628404107219	-3.01205085020979	-0.883941089916427	-3.42544026981295
58.7939698492462	25.8820120016044	0.574256089203897	26.1021986614649	24.9854351380086	25.8783653215999	25.9698860203085	25.0402263689667	26.6483330431934	27.0643918370712	25.3343726183862	26.0988509983044	26.2237355835809	25.4549167864788	25.9171587309753	26.0315995782229	25.6994644327242	26.5427648739945	25.8838621559986	25.118641877995	46.085443340984	0.769822878716033	46.1256633015014	47.6786457955607	46.0648649689293	46.0103659487692	47.1007856914731	45.306889380587	44.5473884223032	46.299813066236	45.3624480210739	45.5788964191233	46.5154568852441	46.1457885357081	46.1278325942384	45.8238780756968	45.4586870011415	46.0148862458074	47.2902464433343	-2.31944434053033	0.90358693900514	-3.20542979998071	-2.92953376260085	-1.66007671716371	-2.6750600992741	-3.63085001461165	-3.37146947684464	-3.12753510589668	-0.983563916879355	-3.54521654576094
59.2964824120603	25.8382753822841	0.577738763855646	26.0733530898627	24.9518549184392	25.8389515236031	25.930085495894	24.9747025583975	26.617376033585	26.9978906100184	25.2826889995621	26.0594461885985	26.2235164673317	25.3946175623226	25.8565556200307	25.9640196501065	25.6458316152474	26.5070367635651	25.8624474117254	25.0703069905399	46.0792228216751	0.765567028818215	46.1340904341497	47.6438849638328	46.0673335921958	46.0127434245805	47.0999231852895	45.2754883002324	44.5727274469613	46.3105905875963	45.3450931361963	45.5538745549556	46.5269689386339	46.1693414989289	46.1258780661146	45.8227435126484	45.4343693650795	45.9910862884691	47.2606506726117	-2.43577843400907	0.913072783632416	-3.33445463328067	-3.04735263443663	-1.77770120870603	-2.81830179267487	-3.76841596126123	-3.50904086820743	-3.24756870507541	-1.08946073782	-3.66848875973097
59.7989949748744	25.7959990287767	0.580628331754234	26.0382530356396	24.9219373128008	25.8041060091153	25.8962703580088	24.9165610318138	26.5909810880878	26.9338062671037	25.2290784090139	26.0257613828471	26.2258385831395	25.3338275867999	25.7902691331003	25.8912910717137	25.6002159663543	26.4641224710938	25.8434841063079	25.0261796762644	46.0777565535678	0.76124424120656	46.1400346832703	47.6202747035825	46.0785393460446	46.0288890136167	47.111012278546	45.256963226019	44.6082986831274	46.3164118647468	45.3429665015204	45.5411934604078	46.5322198503142	46.1856539435164	46.1170581920484	45.826455288651	45.400282332351	45.9764921419032	47.2391159009859	-2.55776373220318	0.922381029687692	-3.46858047961486	-3.1707840836622	-1.90125468854075	-2.96827515378265	-3.91193114309498	-3.65096350806763	-3.37316651425799	-1.20202574477002	-3.79737995960655
60.3015075376884	25.747762520982	0.584093711521149	25.9933697821254	24.8819013816053	25.7611955460627	25.8532592051985	24.8587557136122	26.561776755988	26.8594029359791	25.1699596373229	25.98977411485	26.2161831804683	25.2689569196265	25.7186806212474	25.813948755402	25.5502370536128	26.4262376630319	25.8142008668097	24.9741227237517	46.0675437219988	0.75479839284571	46.1364100269586	47.5816435710811	46.0760966387073	46.0316519465846	47.1211419358082	45.2387775634138	44.632157656782	46.3102250437081	45.3419946648681	45.5157205533662	46.5242342509032	46.1945357075357	46.1015657849476	45.8127097411914	45.3776906994114	45.948778643021	47.202908845691	-2.68483181614119	0.931516701094392	-3.6068977100295	-3.29835761286604	-2.02987699087981	-3.12363141146291	-4.06146583081333	-3.79732119534847	-3.50281505927444	-1.32075471944864	-3.93169137194403
60.8040201005025	25.700615617969	0.586534214258372	25.9527561514925	24.8407214147092	25.7205773868266	25.8100943637188	24.7949697271933	26.5228465571463	26.7860809048688	25.1185535153085	25.9455557077992	26.2038722276074	25.2131502481368	25.653637925153	25.7439350267278	25.5060987409122	26.3884043845392	25.7849467212095	24.924264502124	46.0610144012084	0.749466238714911	46.1474524725707	47.5448213608933	46.078399910435	46.0362823973271	47.117281580085	45.2086088993518	44.6617216491876	46.3165241432019	45.3309388394017	45.4932681572559	46.5277970808585	46.217287718679	46.1007693670782	45.8000096221842	45.358538970157	45.9263237629837	47.1712188888928	-2.81736806959905	0.940047414340427	-3.7515838669047	-3.43074596607211	-2.16392535025283	-3.28466832318168	-4.21537919298545	-3.94652063143858	-3.63757337376797	-1.44649629767306	-4.07002141440418
61.3065326633166	25.65562407737	0.588406738755346	25.9071138035928	24.8032381456325	25.685124318251	25.7719989663288	24.7399556983667	26.490215032191	26.7170657535038	25.065624613149	25.9080449832098	26.1941569653664	25.1570381483624	25.5848472147955	25.6709795707927	25.4705523807415	26.3416010117454	25.7586910866077	24.8793616226535	46.0601367019846	0.744342488226615	46.1565314575752	47.5190748944572	46.0910904082032	46.0521679221033	47.1272895982104	45.1931099163806	44.7023547993128	46.3186687186687	45.3351640774479	45.4825511733241	46.5263319256738	46.2356718813687	46.0965414085841	45.7940044500685	45.3274095433621	45.9145550859415	47.1498066730554	-2.95638129688431	0.948500328330565	-3.90231862740409	-3.56951985399167	-2.30450000712226	-3.4531103990789	-4.37632143596308	-4.10109085862347	-3.77883370945052	-1.57963443145763	-4.21479722116455
61.8090452261307	25.6041770516927	0.590605798452623	25.8522383397827	24.7560436322871	25.6416613297102	25.7244416243502	24.6830441061761	26.4526566990543	26.6390937813363	25.0069260375692	25.8677898735481	26.1727328577174	25.0962347886291	25.5095472056618	25.5923735329352	25.4305355199479	26.2968014246767	25.7222007194714	24.8266884059232	46.0489911274359	0.737453982938697	46.1549561256911	47.47847125293	46.0905163705253	46.052814689965	47.1309924908754	45.1728211398065	44.7308357723492	46.3081020974031	45.3378845455368	45.4585064676713	46.5114918917787	46.2436328253089	46.0830265975636	45.7712479208504	45.3029947314435	45.8898734744934	47.1146807722177	-3.10101766962555	0.956747753658873	-4.05792048558499	-3.71301663370217	-2.45058615769312	-3.62716278958821	-4.54356491817662	-4.26034845303458	-3.92494230012672	-1.71945421687589	-4.36551041406786
62.3115577889447	25.5543139288741	0.591950902286335	25.8023187396918	24.7086697047866	25.5990995167658	25.6789828454061	24.6224219864092	26.4082606103697	26.5620084619963	24.955901292035	25.8207206490572	26.1494295666599	25.0440418695755	25.4406496331334	25.5210712087878	25.394693903281	26.2555725814958	25.6845354918913	24.7749587295179	46.0415510134912	0.731831477553037	46.1671939752619	47.4404671441321	46.0923237348226	46.0579234843947	47.1237534794506	45.1434188236017	44.7619272961003	46.3095532509711	45.3307270540573	45.4374480095741	46.5083792482151	46.2643483747001	46.0832229026433	45.747574486853	45.2881123681509	45.8678660631429	47.0821275332789	-3.25182756769608	0.964440136045652	-4.22074928400174	-3.86205209240951	-2.60243874920229	-3.80765990088389	-4.71589479896814	-4.42314604268999	-4.07679889025798	-1.86696142850394	-4.5208147166399
62.8140703517588	25.5075217735534	0.59293102318867	25.7487955484136	24.6656612011325	25.562367489337	25.6376386176294	24.5712078483625	26.3714255376979	26.4911216434321	24.9041497857316	25.7813632515195	26.1290855453039	24.9918783716183	25.3703078576704	25.4492295155999	25.3678095301687	26.2060658303352	25.650823703979	24.7289388724764	46.0404208596831	0.726615278424198	46.1777351234567	47.4135239136191	46.1057286065484	46.0711208692754	47.1306717074938	45.1288066764283	44.8044903028539	46.3075030899472	45.338403905672	45.4272661434197	46.5016351591611	46.2839265743239	46.0831084650004	45.7321570963336	45.2620836261495	45.8575041789901	47.0614891759404	-3.41002499161648	0.972150919701781	-4.39053606366475	-4.01834051841818	-2.7614593243787	-3.99620975070607	-4.89635442590188	-4.59239187973066	-4.23622658009111	-2.02255777949052	-4.6834699963286
63.3165829145729	25.4541422654878	0.594045723865455	25.6867438335925	24.6139831972683	25.5180305531203	25.5872237547082	24.5162311946728	26.3282162537099	26.4129113282899	24.8468033368881	25.7390518309849	26.0976545925979	24.9346753255357	25.2927732862428	25.3711328634191	25.3365194717963	26.1550461021378	25.6077122209696	24.6757093673577	46.0274832783039	0.720196232738272	46.1763242373196	47.3719381371959	46.106418312456	46.0678544222018	47.1262871099404	45.1045212969175	44.834648278181	46.2918442012359	45.3416858592969	45.4029788862064	46.4814367798059	46.2908162839798	46.0710968593869	45.7009336131541	45.2358305908327	45.8345388564969	47.028062006558	-3.57444514119555	0.979593566740032	-4.56580396862727	-4.17998854923762	-2.92652779929972	-4.19065226787055	-5.08334339431365	-4.76657195821305	-4.40146738847658	-2.18529248796932	-4.85262270239003
63.8190954773869	25.4029726574706	0.59448672021296	25.6303671583897	24.5635241033468	25.4733227373035	25.5411670950297	24.4602937128038	26.2818228765255	26.3353950026752	24.7974446844571	25.6916298608988	26.0653956539116	24.8858823628176	25.2211984813896	25.2999943275905	25.307802097349	26.1101678891323	25.5627015440261	24.6224255893533	46.0179042654273	0.715302876810941	46.1875809503969	47.3337067018379	46.1068915537933	46.0713272448446	47.1148512998138	45.0746822756607	44.8641702000283	46.2874106035761	45.3352863135372	45.3814081774558	46.4729630717104	46.3085178420851	46.0703748803948	45.6666439014336	45.222228892341	45.811463522492	46.9948650808632	-3.74583155315724	0.98657792010665	-4.74913138925776	-4.34798225777656	-3.09775417846816	-4.39252111275509	-5.27637135662616	-4.94527651938943	-4.57316011110871	-2.35637166219713	-5.02706675441266
64.321608040201	25.3559566570795	0.594882991316306	25.5718395603956	24.5183919010639	25.435071621467	25.4982133127714	24.413653363952	26.2436357803696	26.2657842655083	24.7485016167303	25.6529738570857	26.0366975722858	24.8377694590804	25.1506506947299	25.2309341363572	25.2884039770084	26.0600935475042	25.5228814955688	24.5757670084737	46.0149822824094	0.710815809482793	46.1971874531715	47.3064150722694	46.1196921550466	46.0791800439495	47.1162393299884	45.0581127383847	44.9052002000963	46.2798539131705	45.3429271051872	45.3696184335414	46.4620097137905	46.3282491159456	46.0719299949013	45.6417393846831	45.2011098859111	45.8006137392525	46.9746205216708	-3.92562899794562	0.993651344705765	-4.94034832567957	-4.5242025070628	-3.27690531098918	-4.60317035106029	-5.4786365491947	-5.1315669891618	-4.75357205358129	-2.53626310627633	-5.20992681048754
64.8241206030151	25.3026407608418	0.595305063782008	25.5054974291503	24.4657657409013	25.3899099343294	25.4471462842006	24.361955801355	26.1984776616024	26.1906110558133	24.6944265987935	25.6113918303037	25.997765782343	24.7846412484761	25.0728521693347	25.155743580837	25.2650642803075	26.0055983344916	25.4750548775278	24.522990324544	45.9988644370855	0.705741182126198	46.193414956907	47.2645175471174	46.1204124200666	46.0699749410775	47.1022423378737	45.0277469300647	44.9337696254103	46.2576041694092	45.3432484302161	45.3427509545832	46.4371824553973	46.3335389628963	46.059251856947	45.6021419617046	45.172592530795	45.7777351487101	46.9425702012781	-4.11236139262706	1.00037193210827	-5.13766416124429	-4.70651485499684	-3.4628130931294	-4.82019877092227	-5.6876824417267	-5.32316684950889	-4.94086412859173	-2.72379909950796	-5.39997469752938
65.3266331658292	25.2522037069255	0.595180660532815	25.4454959689589	24.4157400516206	25.3432320180623	25.4026167085561	24.3122857778663	26.154256520084	26.1158820549879	24.6487987307644	25.5665911817983	25.9592471279352	24.7400655200231	25.0003781915773	25.0871151939383	25.2429481307951	25.9582946143344	25.4249467878427	24.4695684385888	45.9853161761102	0.702569232228115	46.2009935303358	47.2264467105823	46.1180796860492	46.0692542401543	47.0856317938551	44.9957644936827	44.9583348909215	46.2455519402001	45.3341818539587	45.3181541630494	46.4235693757184	46.3466797742647	46.0543677426496	45.5572510584662	45.1559672999599	45.7519426528358	46.9082037871892	-4.30697137621746	1.00679451463245	-5.34391058756221	-4.89611492951279	-3.65538961288067	-5.04592723167389	-5.90402744469162	-5.5206897139014	-5.13531540263827	-2.92047362202764	-5.59623312576004
65.8291457286432	25.2070937516457	0.595387281963351	25.3847966484721	24.3719675426694	25.3035984224111	25.3602574027493	24.2711361852541	26.1182863117943	26.0505085632716	24.6048371820571	25.5315511690634	25.9251110660655	24.6972180495891	24.9314626396541	25.023420444913	25.2305624016033	25.9105459910133	25.3814097864571	24.4239239709389	45.9784008059016	0.699604787841861	46.2068878194249	47.1988756589115	46.1282377219806	46.0687062514144	47.079076087019	44.9740716488227	44.9940347086722	46.230604738261	45.3380805275669	45.3020690259701	46.408123067531	46.3645225981767	46.0539304122999	45.52254541381	45.1371398969253	45.7385999516525	46.8873081718883	-4.51115421443129	1.01334099219506	-5.55906775650183	-5.09506820918607	-3.85680654246534	-5.28127342663149	-6.1307085006808	-5.72704842236012	-5.33967257599687	-3.12690621119088	-5.802194759804
66.3316582914573	25.1564461591621	0.595631855455781	25.3170792951291	24.3218517112634	25.2580775844827	25.3113805524967	24.2244051598234	26.0756308760489	25.9814143730033	24.5562939200566	25.4937202950129	25.8818845909401	24.6498352204361	24.8558282208169	24.9545111401606	25.2150299459947	25.8570882724516	25.3317424566761	24.3738110909633	45.9572439903525	0.696545890689384	46.197984163676	47.1564206910981	46.126958360773	46.051000510576	47.0544116534403	44.9356920762377	45.0174166803121	46.1997966287794	45.331788089986	45.2698180815371	46.3779044913575	46.3666891180497	46.0376479860707	45.4746018681838	45.1053572284731	45.713998245508	46.8556619619331	-4.72316039070206	1.0194311966609	-5.78100542987907	-5.30097004532718	-4.06589253975257	-5.52373719236026	-6.3645449731023	-5.93935732240716	-5.55210061601975	-3.34172060977167	-6.01620703565424
66.8341708542714	25.1093650312036	0.595382222967409	25.2564702976622	24.275706929069	25.2101792879286	25.2711636419659	24.1827966231403	26.0380190034445	25.9124967064858	24.516713555318	25.4545978078346	25.8405899002086	24.6115429137176	24.7846971808736	24.8917610229065	25.1995086462418	25.8102946444881	25.2798054289463	24.3228619402293	45.9374299120909	0.695790122253668	46.1990185274381	47.1179711695494	46.1195535591868	46.0427143113794	47.0316181070024	44.8996579188498	45.0334513724837	46.1779545179833	45.3165423433866	45.2393012032988	46.3578065899632	46.3728348575868	46.0250651977505	45.4193513340675	45.0809267320044	45.6835906330389	46.8189501305755	-4.94410856903978	1.02545091101366	-6.01283521967513	-5.51526758119158	-4.28226295042508	-5.77647841594251	-6.60729856444912	-6.15942613381446	-5.77245789180213	-3.56672761254952	-6.23759585937593
67.3366834170854	25.0688288656722	0.595781385021851	25.1968262516829	24.2367831577885	25.1700290842651	25.2324324335414	24.1485638669636	26.0080942943832	25.8541579353591	24.4801782521388	25.4260935632164	25.8048070871287	24.5764411011784	24.7195461292218	24.8368398411342	25.1939814734521	25.7683413846805	25.2360166041346	24.2809582561586	45.9237770585917	0.694913939640051	46.198266504461	47.0893114947153	46.1241699276901	46.0299131874765	47.0148407323443	44.8697332715562	45.059926949531	46.153268889732	45.3129752604929	45.2159375155872	46.3359691502909	46.385616892539	46.018712458692	45.3749598781131	45.0597314086566	45.6653129658943	46.795563508286	-5.17595224826462	1.03158401416774	-6.25474420611843	-5.74023938206016	-4.50852685455679	-6.03980119018988	-6.86147491884622	-6.38966509773512	-6.00401638941195	-3.80273551595319	-6.47021083407299
67.8391959798995	25.0240504648916	0.596339282988039	25.1312766891488	24.1927327215374	25.1255075938943	25.1894220430274	24.1093053008239	25.972639205344	25.7940696994286	24.4398490785171	25.3950148481263	25.7614090339032	24.5376917949946	24.6488140516263	24.7783217935396	25.1862211486932	25.7214786862484	25.1885198831324	24.236584331172	45.8952824752746	0.694121812033396	46.1812688911068	47.0452665861371	46.1179343604033	46.0002207406869	46.978702887383	44.8216276272169	45.0745046788621	46.1114395029762	45.2965302814865	45.175295063016	46.2979596127498	46.3819889954247	45.9957609760816	45.3192662121854	45.0231857466716	45.6365118070915	46.7623381101877	-5.41675468972928	1.03714704854896	-6.50423967241041	-5.97319623225345	-4.74359820400502	-6.31131422552253	-7.12342856877793	-6.62682185580531	-6.24506047445285	-4.04809198825769	-6.7119229557354
68.3417085427136	24.9835814943569	0.596405626206334	25.0738973468711	24.1540748382306	25.0781965107275	25.1571376396696	24.0783519728549	25.946111560135	25.7340018156896	24.4092558030033	25.3646292026995	25.7217437276982	24.5088876533755	24.5817159217004	24.7255347683288	25.1773146405349	25.6794036815515	25.1392387894533	24.1913895315434	45.8665002645105	0.69587758964686	46.1726462555414	47.0051547345059	46.102342058321	45.9799376311272	46.9483181873897	44.7792143018892	45.0785626762632	46.0771543344702	45.2717703325161	45.1358323275233	46.2684223941403	46.3777586336188	45.9719990347596	45.2545771447781	44.9869897750272	45.59882684207	46.7209978327379	-5.66777118725506	1.04293513182403	-6.76475298408945	-6.21589023626279	-4.98675499709971	-6.59503188002587	-7.39629802798312	-6.87399445856287	-6.49494260931476	-4.30492539302461	-6.96245469142634
68.8442211055276	24.9508925292922	0.597272098102179	25.0194946480459	24.123701624474	25.0395216520196	25.1260350460031	24.0536427441884	25.9264067983	25.6856232406213	24.3834151378041	25.3456719197972	25.6890231344985	24.4850438084687	24.522843713719	24.6832739876022	25.1785806433894	25.646571454171	25.0998860883288	24.1564373565355	45.8428734215301	0.697197497197292	46.1619988811716	46.9738225579326	46.097713868286	45.9501620187409	46.9188176259788	44.7376609995341	45.0921228258545	46.0399526678061	45.2572099886544	45.1021308827269	46.2367703965107	46.3812562606509	45.9556128348989	45.2011662868814	44.9580770501629	45.5723151226308	46.6920578975906	-5.93120671832209	1.04877550740393	-7.03675993130406	-6.4708366621678	-5.24110191140668	-6.89048483877785	-7.68165921807314	-7.13274352941534	-6.75746563531991	-4.57427647452266	-7.22599521465383
69.3467336683417	24.9158051857852	0.598513499713902	24.9606736388113	24.0895356010363	24.9984689429149	25.0935170136021	24.0256837660662	25.9033070837864	25.6377001924857	24.3549204783612	25.3245542731093	25.6504714734574	24.4587131514145	24.4601105387967	24.6395529785973	25.1789187890657	25.6115937579599	25.059742934781	24.1212235441031	45.8042474917749	0.698411176899775	46.1335690867154	46.9262567501883	46.0828033231547	45.9041166979525	46.8700285998204	44.6776858181075	45.0945262617263	45.984321152606	45.2272528840968	45.0500513644038	46.1872559861581	46.3682551522398	45.9226164710876	45.1384975446576	44.9150857704612	45.5359340415595	46.6539504552385	-6.20507298739029	1.05391497958439	-7.31739625074931	-6.73502437694568	-5.50577179176412	-7.19564562065554	-7.975771293503	-7.39979650883572	-7.03114743014889	-4.8541759791015	-7.49988575995586
69.8492462311558	24.8859035109153	0.59931385119847	24.9113967589178	24.0623239974996	24.954667401392	25.0737657392965	24.0091470312042	25.8926201359742	25.5898913190478	24.3371870756584	25.3062652209238	25.6177334708742	24.4433452651923	24.4002005713338	24.6010768999542	25.1775973613358	25.5789626911356	25.0187585963242	24.0854201494962	45.7633402105452	0.702157832035626	46.1117303799524	46.8821319412539	46.0552671884489	45.8664880278376	46.829602424582	44.625588941591	45.083523768442	45.9347286157289	45.1896522875079	44.9985604951285	46.1442724896483	46.3497696848227	45.8840312517005	45.0649559990842	44.8645717046935	45.4875129394729	46.6043954393736	-6.4907074780399	1.05961185359328	-7.61046367614446	-7.01054633160534	-5.77962179224597	-7.51534012729568	-8.28315016550291	-7.67951494280192	-7.31474665879319	-5.14711287694985	-7.7843396953433
70.3517587939699	24.8650491001618	0.600879572666896	24.8674530584408	24.0446526315534	24.9205723254447	25.0554055327005	23.9979442081775	25.8878191736925	25.5548675597558	24.3261520730098	25.3002509398873	25.5937020793791	24.434847401371	24.3505420011334	24.5754455916479	25.1872093275266	25.5582814719812	24.9896629825032	24.061026344545	45.7259478823285	0.705402260156879	46.0874025873597	46.8453137935659	46.0370918165186	45.8143247690482	46.7840929178215	44.5684131507737	45.08082426324	45.8821031864677	45.1604321613211	44.9513401917045	46.0985972334485	46.3392973964591	45.8531231750866	45.0022007005228	44.8223280450104	45.4487288020721	46.5654998091641	-6.79053508024411	1.06523344030201	-7.91683494683438	-7.30017121974375	-6.06624587617863	-7.84818297748791	-8.60406711602049	-7.9722869536915	-7.61260657224834	-5.45444726713536	-8.08385362700355
70.8542713567839	24.8441882333613	0.603156377669402	24.8209507577387	24.0247098902518	24.8865787834433	25.0390851758904	23.9862944862178	25.8826142712397	25.5227995294278	24.3138151114817	25.2927129313758	25.5659693951456	24.4251243901366	24.2993808099883	24.5509225258927	25.1982691449818	25.5399546182483	24.9631731131016	24.0388450325803	45.6736957545642	0.708139083807141	46.0435754317686	46.7909684273632	46.0091619123318	45.7468357493741	46.7205213881578	44.493816504332	45.0678799787923	45.8098049110646	45.1133674964904	44.8845402933949	46.0333072925376	46.3129436716508	45.8061858299416	44.9316134375248	44.7698704352377	45.4006461605807	46.5177889070477	-7.10268795184539	1.06999444633863	-8.23328022596328	-7.60052086288337	-6.36511340398417	-8.19278657913168	-8.9351663209891	-8.27523725531256	-7.92364603489655	-5.7738609707649	-8.39518381467159
71.356783919598	24.8296367040259	0.605243316400164	24.7856752800455	24.0134260022612	24.8504208571564	25.037580132081	23.9887819507523	25.8927314549142	25.491299417877	24.313430173857	25.2902137591658	25.5464456781769	24.4274081825738	24.2505971628544	24.5312465775979	25.2083624817309	25.5222781256088	24.9373071510011	24.0166195807859	45.6168649235904	0.713152511694411	46.0042563109407	46.7391427546819	45.965383099506	45.6858504212147	46.6663358652823	44.4279097465954	45.0387725740402	45.7419823292029	45.0593043201533	44.817561962505	45.9724836183226	46.2762537220728	45.7487568696759	44.8476189032746	44.7026267776147	45.337369093509	46.4550953324444	-7.42852431086926	1.07565284786926	-8.56401795090652	-7.91408869417177	-6.67458170194394	-8.55467585055243	-9.28218266668918	-8.59384394931695	-8.24596625249911	-6.10822465648842	-8.71916069250664
71.8592964824121	24.8254669515402	0.607910127168557	24.7583982395026	24.0130897831415	24.8252906879085	25.0382657809012	23.9958960267002	25.9079195087703	25.4737371803645	24.3218917298606	25.3007992312195	25.5377279465135	24.438510904127	24.2140540957429	24.5263740026086	25.2310240014676	25.5174118497573	24.9255261607741	24.0070210468227	45.5612944542745	0.718029047400613	45.9616992539481	46.6927136210936	45.9288720518142	45.6055694731727	46.6008872528112	44.3509468637331	45.0162965221719	45.67098329365	45.0114945896132	44.7531293108085	45.9083241169949	46.2470202127129	45.6983097555554	44.7727360517365	44.640714453861	45.2816782974816	46.4006306015071	-7.77062722029306	1.08105869690696	-8.91042848786652	-8.24392808977822	-6.99874425533258	-8.9314296658601	-9.64377338464791	-8.92706700130632	-8.58443068479082	-6.45930047479709	-9.0605619255539
72.3618090452261	24.8241369709377	0.611691171770868	24.7306660499348	24.0121036827614	24.8032630127876	25.0449475319424	24.0059902045065	25.926301855046	25.461937776887	24.3306322119526	25.310631597923	25.5277106727127	24.4497007473683	24.1791845885057	24.5256341057411	25.2585599466701	25.5203684838437	24.9202624271821	24.0024336101752	45.4912052294477	0.721974591302735	45.8977639499523	46.6270757122844	45.8830973735587	45.5112936686072	46.5197168651739	44.2587926250387	44.9844119775037	45.5791665808275	44.9435650977337	44.6677080099065	45.8228949387772	46.2031230156708	45.632875217379	44.6907541160103	44.5734983260841	45.2172146618813	46.3375367642209	-8.12743358295438	1.08544032727337	-9.26888140353654	-8.58625345771004	-7.33758986622702	-9.32259473053371	-10.0175136834891	-9.27291658323049	-8.93853593216103	-6.82436289334357	-9.41552534561549
72.8643216080402	24.830502199802	0.615719851788776	24.7159240171739	24.0215671405031	24.7802840329668	25.0684826680616	24.032261951385	25.9620683897202	25.4515093590538	24.3526950331721	25.3277813116167	25.5284475407393	24.4739752952781	24.146920493001	24.5296076723286	25.2866887157113	25.5238451672652	24.9176944986426	23.9987841100144	45.4141425556389	0.727680284256993	45.8360501868625	46.5626486234614	45.8183748489057	45.420868364821	46.447293090217	44.1747329061927	44.9336860975688	45.4902913180068	44.8692668957876	44.5811068901006	45.7399305024385	46.1442545547985	45.5522493273487	44.5925026716527	44.4865430191593	45.1345783270876	46.2560458214517	-8.50025426710899	1.09105472425732	-9.64401015179839	-8.94402458683905	-7.6889154163197	-9.73420972740192	-10.4100317364839	-9.63770008775148	-9.30563721655698	-7.20668002091783	-9.78564892511143
73.3668341708543	24.8486032356155	0.619924620280658	24.7118660713534	24.0435041075247	24.7700093522871	25.0955412151489	24.0626969581588	26.0021534089705	25.4561572330827	24.3859601805992	25.3588711789295	25.542190226261	24.5091117114981	24.1289252646214	24.5499609752533	25.3292993906297	25.5391619815283	24.9317172979232	24.0091284516928	45.3356988380293	0.733969485783852	45.7702007691995	46.5012959211697	45.758355113732	45.3070362521812	46.3578578668505	44.0742698251438	44.8874563430841	45.3981670421063	44.7988365537787	44.4950871876787	45.65311130854	46.0913244992947	45.4770729200738	44.5010118229963	44.3986911136993	45.0571172344045	46.1799884725646	-8.89173758542381	1.09622768833537	-10.0377900784155	-9.32060931667252	-8.05726696470116	-10.1627238431416	-10.8181930417185	-10.0187813820763	-9.69104335265146	-7.60851151743155	-10.1759432264308
73.8693467336684	24.872620598916	0.625513705049989	24.7093989498587	24.066493204553	24.7664475217606	25.1327593831471	24.0999029525406	26.0491631281815	25.4695465861773	24.4212931715038	25.3902404911166	25.5569687189713	24.5457964096376	24.1164915716875	24.5777776080812	25.380498140399	25.5674215649732	24.9567092546434	24.0276415243392	45.2432433438847	0.738948544585502	45.6811034723326	46.4186950675026	45.6894469829072	45.1809763398863	46.2558969166614	43.9618606878596	44.8325852783416	45.2842896648205	44.7062591038134	44.386538767567	45.5436558977704	46.0252823988464	45.3885286168143	44.4030181882577	44.3099587012801	44.9714496379171	46.0955911234609	-9.30079528850509	1.10024465039157	-10.4461042480662	-9.71175866239454	-8.44332274103182	-10.6089051821476	-11.2411168901801	-10.4155481167838	-10.0950123709581	-8.02665171249173	-10.5818844123639
74.3718592964824	24.9058976808169	0.631834393185357	24.7215432695202	24.1017892889844	24.7638736132129	25.1885749587215	24.1545740058855	26.1145291132605	25.4853695640105	24.4715012544944	25.4313635436347	25.5848782196716	24.596785151238	24.1075172075688	24.6104102039484	25.4340640794675	25.5979317470593	24.9870681255833	24.0484872276259	45.1415726473204	0.744877415651612	45.5918895440807	46.3356256343205	45.598645874377	45.0556745862913	46.1604283206724	43.8556170648346	44.7564109151595	45.1719481926688	44.6080320843596	44.2757064218313	45.4348717534358	45.9399889175469	45.2808249232978	44.2861850571812	44.2000107912755	44.8649978203129	45.9898771028015	-9.72861985725872	1.10579328887157	-10.8739495554481	-10.1209682954277	-8.84421881005061	-11.0790247237585	-11.6858353226257	-10.8346753640777	-10.5140713030871	-8.46474896286882	-11.005984322169
74.8743718592965	24.9522039185209	0.637724194689866	24.7469019043524	24.1511535625244	24.7759792247079	25.2493373418408	24.2132748500851	26.183523963496	25.5173325708876	24.5354927494054	25.487379370168	25.6278019767993	24.6608563907577	24.1146575480783	24.6604961900793	25.5038323704563	25.638088602739	25.0366491037941	24.0847088946841	45.0358248327633	0.75222044815911	45.4976342977202	46.2529227975921	45.5095990497342	44.9039928952873	46.043262006844	43.7288658281842	44.6822627425516	45.0564367482157	44.5112759955456	44.1634184492355	45.3219405788771	45.8581535371516	45.1765079063203	44.1735759816382	44.0812135906419	44.7611811349599	45.886778616476	-10.1778127019208	1.11072234977662	-11.3239569214145	-10.5519418671657	-9.26484530631203	-11.5683185135156	-12.1474235218227	-11.271862644787	-10.953878107415	-8.92564234107153	-11.4534055914008
75.3768844221105	25.0074632664571	0.645051861672788	24.775683706457	24.2032353591346	24.7987572072038	25.3240331844064	24.2826154345859	26.2630549923007	25.5611246121268	24.603561870747	25.5449177134325	25.673777133807	24.7280854613035	24.1315953388885	24.7215096297898	25.5858340271956	25.6949374104351	25.1017741811163	24.1323782668397	44.9167364279947	0.757940647158065	45.3784486217446	46.1466576523522	45.4120079087748	44.7424598701119	45.9173749649891	43.5941960320105	44.6002206419793	44.9185242889736	44.3909517631111	44.027130453831	45.1853730064705	45.7649362084931	45.0610475127164	44.0552228672425	43.964067091562	44.6499645369914	45.7759358545568	-10.6478851034358	1.1144170204658	-11.791374995569	-10.9998826536713	-9.70674039323874	-12.0790321180922	-12.6271081269201	-11.7283372412175	-11.41566900084	-9.40552280354076	-11.9189096082451
75.8793969849246	25.0735493135595	0.653549566051684	24.8204255706753	24.2693731621783	24.824747897726	25.4182762467974	24.3698744331462	26.3608589146748	25.6086729627978	24.6881499136959	25.6146836531921	25.7348761468228	24.8108680774904	24.1533150111788	24.787801051432	25.6719396191268	25.7576254979503	25.1748770320842	24.1839731395424	44.7865885299968	0.763559928784904	45.256986314738	46.0380735360585	45.2900116059551	44.5786027319016	45.7944361640894	43.4627651054931	44.4947785437285	44.7809502682574	44.2660577526325	43.887540585922	45.0479739506089	45.6488185194489	44.9234781192196	43.9160560391322	43.8278982736891	44.5160581414424	45.6415193576278	-11.1398324413613	1.11985689819549	-12.2814700596781	-11.46887872189	-10.1662696803702	-12.6172823938113	-13.131640770835	-12.2105196887952	-11.8950781077258	-9.90836326750169	-12.4060802552575
76.3819095477387	25.1537550495728	0.660962161587244	24.8806692057656	24.3510232774388	24.8671574821148	25.5184364178414	24.4613174821682	26.4618491959965	25.6732831479505	24.7891168936709	25.7002430192981	25.8125857996778	24.9089288897755	24.1926469967852	24.8721786439544	25.7754758900886	25.8276063597601	25.2691255643185	24.2521915761329	44.6500000040633	0.771256296033507	45.1298271717659	45.9270889230125	45.1667803306353	44.3869862077885	45.6467801933271	43.308555037868	44.3887650579008	44.6405168556809	44.1405116946626	43.7445852343137	44.9064627716519	45.5329234615701	44.7868558279153	43.7786638248524	43.6753049774688	44.3824625756877	45.5069299229743	-11.6560903854412	1.12452119991838	-12.7975759193678	-11.9629711882412	-10.6484943372748	-13.1770373670503	-13.6544905952667	-12.7125284315367	-12.3979436781503	-10.4376499807635	-12.920106155799
76.8844221105528	25.2455751997535	0.669646963273015	24.9459528235948	24.4367638686284	24.923934084519	25.6354351883727	24.566973292505	26.57671642926	25.7527118774734	24.8959970327088	25.7885643045665	25.894804118707	25.011603947248	24.2461095223664	24.9709754889773	25.8944511062842	25.9159846948502	25.3826709553774	24.3351296603697	44.5009451725077	0.777117090626789	44.9765360907789	45.7904672249228	45.035593417953	44.188563062217	45.4944630962416	43.1509082726124	44.2757519878434	44.4774297575656	43.9907647738556	43.5764507808881	44.7408444473655	45.4074986465854	44.6417899142434	43.6366014657719	43.5242575379155	44.2427523849844	45.3653950708869	-12.1968310836975	1.12795154792222	-13.3341228496551	-12.4766948032197	-11.1559795315847	-13.7622724497882	-14.1994482664554	-13.2378335733453	-12.9266847999771	-10.9888002924614	-13.45495020713
77.3869346733668	25.3495245738259	0.679757613369532	25.0283204913226	24.5380152180517	24.9858901151588	25.7718266629831	24.6900495446925	26.7087836933184	25.8371301449651	25.0206847163685	25.891410004178	25.9936235992993	25.1307509595165	24.3061054080266	25.0758235737043	26.018894999537	26.01498063969	25.5059038439802	24.4237241402476	44.3395986611172	0.781745248140923	44.8192668878117	45.6500625751899	44.8782587328405	43.9851003410574	45.3406643236738	42.9930160500546	44.1379069288827	44.3138402648973	43.8379284194329	43.4043000406234	44.5734237614488	45.2564601098755	44.4729658099855	43.472530322309	43.3593296638335	44.079425171154	45.198697835922	-12.7627594576001	1.13320743821022	-13.8965298299236	-13.0147844377431	-11.6842043186613	-14.3784554083069	-14.772145274072	-13.7918321309422	-13.4759658027534	-11.5660143344379	-14.0153864480394
77.8894472361809	25.4683257392433	0.688226882849428	25.1282927594375	24.6559401410613	25.0652799871536	25.9144576493529	24.8176367652581	26.8438551197675	25.9389547915361	25.1639227118492	26.0107179585481	26.1101923042658	25.2669606828301	24.384761851693	25.1988150825375	26.1612384807979	26.1196893965245	25.6508924092475	24.5299294752757	44.1701616595924	0.788750869860857	44.6561460622196	45.5049891428024	44.7169737641625	43.7542814148402	45.161107238755	42.8122763541908	43.9970703347031	44.1481019968578	43.6826855923574	43.2272501333475	44.4025389893353	45.1020017014395	44.3026122476625	43.3080879474878	43.172794036405	43.9145730552586	45.029258201246	-13.3560436804348	1.13755088046371	-14.4888754067001	-13.581586102388	-12.2381632765936	-15.0182904672749	-15.3648367233303	-14.3673598246406	-14.0515688331111	-12.1734834503524	-14.6064128028105
78.391959798995	25.6007799581589	0.697622175545801	25.2347226153113	24.7789868752907	25.161978182237	26.0759381697816	24.9624462207643	26.995548535574	26.0580027890787	25.3143734128981	26.1338951736445	26.2322638396126	25.4087042850343	24.4816568739919	25.3394139198681	26.3215571821657	26.2422002191321	25.8176897452067	24.6538812491098	43.9894340869215	0.793850616702251	44.4663956354558	45.3329406329542	44.5487365158181	43.5202243806261	44.9807224146737	42.6327246096424	43.8504441084514	43.960047243371	43.503444811127	43.0244282433273	44.2079297150161	44.9400491001827	44.1270200202034	43.140525977616	42.9851117601387	43.7455328593258	44.8541014497353	-13.9774950772438	1.14073496526859	-15.1045492833774	-14.1707754487447	-12.8216131472037	-15.6876990177681	-15.9840940710838	-14.9704416559876	-14.6572767627079	-12.8056478037881	-15.2210487377025
78.8944723618091	25.7462264428023	0.708436306564299	25.3591259579826	24.9187072515157	25.2651401313753	26.2556697550211	25.1232975418217	27.1624022706221	26.1828279516276	25.4832968681446	26.2737000448705	26.3720644169074	25.567262194689	24.587003798983	25.4869860119506	26.4882395223543	26.3802338299515	25.9948429405406	24.7850490392819	43.7959776111961	0.796693530636444	44.2716182749439	45.1563896112074	44.3535644223957	43.2790151690248	44.7939970831708	42.4494804403179	43.6783749580844	43.7711560548219	43.3229759931358	42.8175236454536	44.0113234628852	44.7511285775804	43.9276056885526	42.9508486266117	42.7901979779639	43.5531448823202	44.6532745218626	-14.6273958115599	1.14562723734289	-15.7489898233044	-14.7877309357178	-13.4290388240046	-16.3908773213015	-16.6334434464585	-15.6045663329295	-15.2866710720533	-13.4668213717199	-15.8653715261123
79.3969849246231	25.9068690360164	0.71732588611349	25.5029988684616	25.075963273988	25.3856755369967	26.4415392608969	25.2892573269542	27.3324455684564	26.3245949531682	25.6723191671399	26.4304125789792	26.5304557957002	25.7441298698635	24.7113154023421	25.6520028846944	26.6725295335277	26.5239175381309	26.1929976119997	24.9342184409791	43.5938085146354	0.801726604815313	44.0715379757895	44.9737058327449	44.1521990388906	43.0126742434863	44.5825285976825	42.2456809694566	43.5012237030371	43.5813145349223	43.1387925107789	42.6049758799386	43.8126533076015	44.5553006660503	43.7244637693405	42.7593524704875	42.572416404735	43.3581345403579	44.4477903035014	-15.3075657873894	1.14945982356643	-16.4270766694182	-15.4369967092272	-14.0650618552111	-17.1193771862054	-17.3045107916575	-16.2618489016083	-15.9450901031196	-14.1619612140883	-16.543898561366
79.8994974874372	26.0824874770802	0.726795928823638	25.6544181493008	25.2389610904919	25.5254149302147	26.6475412834404	25.4747379645283	27.5213484300729	26.4852041014749	25.8691803392743	26.5919574679333	26.6950107545255	25.9269217989878	24.8572294266831	25.8371253264606	26.876693735435	26.682861261441	26.4141452381101	25.1035358119883	43.3819565817953	0.80491873100602	43.8453046291391	44.7637010382153	43.9453847733692	42.7471054366668	44.3734632050548	42.0474389319048	43.3198492540816	43.3700924976822	42.9316921810582	42.367113739202	43.5914858121488	44.3544126247941	43.5196895967997	42.5670612659342	42.3492910774826	43.1616484241211	44.238527402865	-16.0193462846652	1.15225941316844	-17.1309422998062	-16.1111096445534	-14.7347847561454	-17.8812615608302	-18.0066203975214	-16.9509504332975	-16.6377920574977	-14.8842971807776	-17.2485617560551
80.4020100502512	26.2713987629521	0.737487244128802	25.8242115743659	25.4193960138838	25.6721173345443	26.8698313662717	25.6740783919332	27.7229694178079	26.6517865068713	26.0845043102826	26.7719299958012	26.8782120733436	26.1262896353445	25.0132530101787	26.0300225644478	27.0877769551154	26.8611379562637	26.6451328273169	25.2811290364126	43.1578667672479	0.805097877880031	43.6140056261861	44.5494005737333	43.711945545466	42.4732059587972	44.1534088261302	41.8425597483942	43.1133571700624	43.158204584238	42.7256435395102	42.1261560884081	43.3688232477936	44.1269893819951	43.2926721163583	42.3539142184703	42.1255995330825	42.9434561774901	44.0043927070991	-16.7624203642899	1.15643005864603	-17.8659201362283	-16.8160913617344	-15.4316056633916	-18.6787335696988	-18.7401821174413	-17.6724873095662	-17.3571442650709	-15.6381205411924	-17.9868802200765
80.9045226130653	26.47540883194	0.74639802073598	26.0147748686513	25.6177673552573	25.8351649639258	27.0978448896426	25.8792510939606	27.9288953298464	26.8339170565893	26.3208612423007	26.968802812738	27.0806734693782	26.3446257550362	25.1873833366753	26.2387329565736	27.3155419763556	27.046652598323	26.8948023468188	25.4762580909068	42.92566524004	0.806808782141865	43.3790270237884	44.3284664460503	43.4707703964851	42.1782530666448	43.9117019585855	41.6215089240302	42.9002367249373	42.947062470936	42.5151737138392	41.8799882966953	43.1461561646212	43.8899259364827	43.0602454818901	42.138442585718	41.8823403494884	42.722478529724	43.7645310107635	-17.5382258398483	1.15939694976848	-18.6377504965013	-17.5565482393825	-16.1593807463491	-19.5025009158834	-19.4970653887466	-18.4186951331337	-18.1075937278684	-16.4292179812986	-18.7625253454998
81.4070351758794	26.6948918147618	0.755691988422846	26.2132727986716	25.8218876246101	26.0184640200944	27.3465092618305	26.1051588219956	28.155528353745	27.0355763615303	26.5650729483431	27.1709537631094	27.2897508237138	26.5686051282056	25.385140317757	26.469012138253	27.5644745829844	27.2435703529255	27.1670919265828	25.6930916265978	42.6859629160872	0.806857760989681	43.1196709991495	44.0809442150977	43.2263106364811	41.888487430426	43.6748720757293	41.4097904539711	42.6849663648576	42.7161394896861	42.2838552113248	41.6103234901183	42.9030210664776	43.6508395703997	42.8300688567264	41.9253727912665	41.6295910008571	42.5035534401591	43.5235624807544	-18.3484589587357	1.161494260287	-19.4370497005986	-18.3235884053907	-16.9246730988172	-20.3628730690619	-20.2889978201838	-19.2006240039547	-18.8959686789676	-17.2493595352092	-19.5662346796188
81.9095477386935	26.9272388573352	0.765844348951841	26.4297832233047	26.0435562690627	26.208756550972	27.6086558942611	26.341828756492	28.3922859185196	27.2427229317282	26.8270917963893	27.3925805148169	27.5182022148637	26.8081683250059	25.5939791993849	26.7075343259006	27.8205039328188	27.4613069994233	27.447425767635	25.9186779541199	42.4355324555353	0.80353258116468	42.8563785387622	43.8302993980793	42.956865124475	41.5904369311227	43.4233535104427	41.1894938695845	42.4460497973612	42.4853455284746	42.0564013289053	41.3398493279526	42.6596409042115	43.3877292282526	42.5808682414962	41.6941675852389	41.3814797807296	42.2658687658438	43.2598238831669	-19.1919932276299	1.1644417432826	-20.2688466587672	-19.1239296181029	-17.7197002726755	-21.2592251690935	-21.1123409334481	-20.0150772385414	-19.7133245580698	-18.102649838632	-20.4071493083454
82.4120603015075	27.1739834521419	0.774642483659803	26.6676398417748	26.2827770519538	26.4136944509452	27.8757856411097	26.5848920428354	28.6349617339264	27.462987775397	27.1104313417939	27.6301416978826	27.7662647927562	27.0665615161785	25.8187783020444	26.9591366476024	28.0915176060216	27.6889835580682	27.7426932623208	26.1604714238015	42.1788696844877	0.80074674371774	42.5921260573322	43.5735505728312	42.6791756494069	41.277155501018	43.1552143898425	40.9592187624822	42.1997951962485	42.2576371843097	41.8246443859081	41.0660135249881	42.4190727140152	43.1134799749507	42.325345875706	41.4612126249325	41.1209873904845	42.0259465987063	42.9902082331286	-20.0698855742476	1.16609018847216	-21.1397416664634	-19.9620827513055	-18.5470760122728	-22.1818849711986	-21.9603539783656	-20.8554842404726	-20.5627033355024	-18.9957481114145	-21.2876429129014
82.9145728643216	27.4357273997885	0.783700021636384	26.9131101564875	26.5267698377071	26.6393062970738	28.1633561614046	26.8483663108113	28.8989994262117	27.702329788114	27.4009001183087	27.8724548590987	28.0207935352873	27.3294003887424	26.0677571254839	27.2323127246098	28.3841591533197	27.9237803391851	28.0589310683086	26.424638506251	41.9175718196014	0.79655317084935	42.3064516886134	43.2921059138639	42.4012716612046	40.9738037872663	42.8937006627147	40.74131916942	41.9541770421033	42.0125696787958	41.5752423083176	40.7720276996314	42.1609828058465	42.8408888960101	42.0761668976077	41.2347152843067	40.8484929149341	41.7918998540247	42.7229046685636	-20.9839562507775	1.1670276828793	-22.0384871297914	-20.8274308739634	-19.414914742099	-23.1432685710162	-22.8463976426182	-21.734562937705	-21.4525909784141	-19.9186572198111	-22.1972041790617
83.4170854271357	27.7089954577025	0.793030377792861	27.1754992498925	26.787451789533	26.8716886351358	28.4610442369158	27.1184171260127	29.1698122817653	27.945740487295	27.7076848309551	28.1342461606096	28.29455491839	27.6057518731142	26.32822911125	27.5134650881147	28.6834990633318	28.1778160993244	28.3806315856936	26.6973902436096	41.6480893403708	0.789124263883373	42.0190041326108	43.0097627626744	42.1015903406534	40.6635512959619	42.6154409000186	40.5142281152539	41.68774822917	41.7691868711729	41.3331515165453	40.4808968087331	41.904706683208	42.5488164829911	41.8128136131552	40.9941405145073	40.5835612711484	41.5426046674908	42.4363145810089	-21.932037586743	1.16817590365746	-22.9695545970053	-21.727450565569	-20.3142240408639	-24.1389951243707	-23.7620881210277	-22.6445281663563	-22.3727292118132	-20.8750688070906	-23.14672413702
83.9195979899498	27.995146838304	0.801510181969129	27.458983198366	27.0642247297193	27.1165644365149	28.7632055411828	27.3948753791892	29.4477810172328	28.1985954770057	28.0352162377087	28.4098556970155	28.5869873601189	27.8996272459123	26.6015482336801	27.8036492907954	28.9952184800755	28.4445970237473	28.7125352234246	26.984031679479	41.3753827077378	0.781202117822698	41.7343185232589	42.7229799967855	41.794451492697	40.3452206358489	42.3271823808805	40.2843669400875	41.414358693646	41.5319481908466	41.0878219259477	40.1897078779052	41.6548183900974	42.2455099210501	41.5432893718946	40.7532281762856	40.3159138105086	41.2916113849626	42.1447783188396	-22.9148056166152	1.16804563207049	-23.9404121787533	-22.6663294807026	-21.2458595718002	-25.1597051253218	-24.7034028126607	-23.5812736368844	-23.3242467700465	-21.872524004504	-24.1366726292044
84.4221105527638	28.2946945838094	0.810150609077367	27.7486471198041	27.3436186605582	27.3820378270762	29.0853063623101	27.6895424311219	29.7458214857622	28.4688144325013	28.3681912309985	28.688744509348	28.8838454233581	28.1954591433664	26.8982560185109	28.1136464782348	29.3279706707454	28.714641385726	29.0626806626008	27.292584082736	41.1015514232686	0.772210103547	41.4323394347003	42.4145930357267	41.4912016273899	40.0415576114552	42.0466647728312	40.0687809029078	41.1451997735938	41.2805586454488	40.8291070900089	39.8831599705358	41.3911938475476	41.9480081736205	41.2843490126375	40.5232196888873	40.0367995084615	41.0498784272625	41.8597626725503	-23.9339234337788	1.16731615968766	-24.9376519762645	-23.6313910319168	-22.2195415634177	-26.2195878188881	-25.6840365618918	-24.5579542255704	-24.3173563095008	-22.8989119668494	-25.1552576738053
84.9246231155779	28.6033491901911	0.818342845675356	28.0525939341548	27.6377499788814	27.6538806618934	29.4140812080515	27.9856982830976	30.0462680330481	28.7408904672762	28.7148399541857	28.9861378297089	29.1976177469387	28.5014237013576	27.206427817304	28.4305000848384	29.6661512069878	28.9992220629125	29.414839265537	27.6086139970748	40.8229904545468	0.760700931710899	41.1318915007617	42.1085866100056	41.1710218523552	39.7334051097457	41.7493936217596	39.8444582132588	40.8594213000107	41.0329991385792	40.5816824652492	39.584391739733	41.1321609109263	41.6373144650039	41.0174822237741	40.2839141971359	39.7660332529935	40.7963892505317	41.5602918754719	-24.9859754105335	1.1661729892038	-25.96504950827	-24.6309417172695	-23.2250872749181	-27.3096863111536	-26.6905768167703	-25.5618229063632	-25.3405487094529	-23.9572589978579	-26.2152090685762
85.427135678392	28.9223280197491	0.826114982776769	28.375613835089	27.945327204746	27.9356024442859	29.7470792989354	28.2879994570529	30.3544079802539	29.0179906171489	29.080286791048	29.2941365849032	29.5266593482942	28.822418054742	27.5236649578712	28.7512642819082	30.0127161919431	29.2983098820161	29.7711971692229	27.9349022362736	40.5450336149282	0.747960951589543	40.8390782843245	41.8009622896123	40.8455830482209	39.4248854673291	41.4498017726246	39.6245686928226	40.5681409659173	40.7950934777589	40.3329455709376	39.2901993964398	40.8837538957752	41.3167088300839	40.7456721016317	40.045953002871	39.5029157628646	40.5414224137719	41.2578864807941	-26.0712178604175	1.16402081096502	-27.0310336076873	-25.668562480542	-24.2610096888642	-28.4219698618622	-27.7230800371384	-26.5925769086429	-26.3924468203202	-25.0559879569139	-27.3143793721174
85.929648241206	29.2518849258997	0.833898787544963	28.7014115533955	28.2521597400693	28.237263428963	30.0989199301251	28.6049069824164	30.6792604460605	29.3101358438774	29.4477310930596	29.6030095991838	29.8555581435587	29.1419085682425	27.8623831293545	29.0885846172803	30.3780126456815	29.5980503271329	30.141590211878	28.2811574800163	40.2699823468999	0.734533099001725	40.5343899173386	41.476030634591	40.5291611732868	39.1352581913419	41.1586801276203	39.4194316335952	40.2854071705034	40.5466649128504	40.0759217946475	38.986666930746	40.6261211273622	41.0062256173387	40.4886545397634	39.8231068696724	39.232723959366	40.2983494807951	40.966905816479	-27.1908686804817	1.16135138394403	-28.1198300608221	-26.7292190817211	-25.3386263961863	-29.5717554492498	-28.7937711797907	-27.66204286575	-27.4849793764521	-26.1805317677626	-28.4398103787997
86.4321608040201	29.587183312924	0.840377979385375	29.0371126478334	28.5707611261707	28.5446596807381	30.4536413166144	28.9184175131753	31.0015193954882	29.6019640161783	29.8240929764382	29.9283463401742	30.1971569662894	29.4675462808781	28.2124380212025	29.4312703661421	30.7459199347361	29.9053096949841	30.5093616257261	28.6325984169397	39.9944101238489	0.719825796019337	40.2356401061936	41.1578283300711	40.2021841634681	38.8440450932995	40.8531152048115	39.2068155549971	39.9915176705624	40.3044328559072	39.8345221274116	38.6967558843914	40.3764453969314	40.6900422483001	40.2311045000395	39.5958409776437	38.9705261185485	40.0466431362928	40.6675127365616	-28.340197637179	1.15783208716231	-29.2343804963908	-27.8221928132249	-26.446655783194	-30.7448975441208	-29.8845860651339	-28.7527656160685	-28.6055134874708	-27.3330476615693	-29.6061108636079
86.9346733668342	29.9293738432293	0.846557908730987	29.388520950059	28.899181173444	28.8588743415761	30.8124828792389	29.2381292470314	31.3312972753556	29.8944297713887	30.2151676854328	30.2598944248926	30.549213415544	29.8054237925941	28.5677237810014	29.7726127026148	31.1163989721468	30.2267232425181	30.8739407978909	28.989340882169	39.7237030144833	0.703695818647602	39.9502939203728	40.841987866977	39.8734119210503	38.5599578545706	40.5534371243814	39.0050139531337	39.6947222983727	40.0753939166643	39.5944216923107	38.4168783244788	40.1421367088599	40.3664184309118	39.971093565754	39.3713353876742	38.725344168771	39.7929380248895	40.3681660870428	-29.5189524319762	1.15392165564344	-30.3841447950926	-28.950157402958	-27.580687167051	-31.9358947667388	-31.0008223232477	-29.8694307406059	-29.7495892736427	-28.5229335368356	-30.8077292163086
87.4371859296482	30.2785102110786	0.852445603686531	29.7385481061842	29.222753740373	29.1916333891478	31.1885452899868	29.5679298408808	31.672380308161	30.1995189443404	30.6028155277301	30.5891109372788	30.8961136984745	30.1383751445682	28.9417636539129	30.1265782108552	31.5014440114064	30.5475535448685	31.2468515356978	29.3627577044694	39.4601430297447	0.687216098386711	39.6591837472048	40.5142039810438	39.559511613997	38.298091252654	40.2628675987571	38.8169239539947	39.4114870592155	39.8393445034371	39.351661892691	38.1340710208944	39.9036113910746	40.0570328885401	39.7300346939181	39.1652918320453	38.4811378729326	39.5523887700565	40.0855874332036	-30.7276336462755	1.14957098703034	-31.550768623061	-30.0955122672445	-28.7536089047217	-33.1601246589098	-32.1510098768588	-31.020362866271	-30.9308021226495	-29.7329932615652	-32.0308437522102
87.9396984924623	30.6296495543773	0.856116381484106	30.0940253467729	29.5546762465572	29.5289253661489	31.5638033671106	29.8901260652701	32.0054162188394	30.5023625232861	30.9932436937152	30.9319163422839	31.251941027981	30.4735729639838	29.3269075341668	30.4847144568055	31.8849868923916	30.8677055070263	31.611472877274	29.7382459948016	39.2006362620741	0.671008664317544	39.3785504057276	40.1983047411518	39.2425256112582	38.0376360529282	39.9623327064426	38.6230415606242	39.1236958125427	39.6113667217788	39.1289728171411	37.8706678925782	39.6766822880734	39.7501077239038	39.496629110657	38.9590529242098	38.2446337241855	39.3051698802326	39.8014464818249	-31.9603462759606	1.14424897037784	-32.7362480990232	-31.2687160352876	-29.9532754925772	-34.3979608965197	-33.3136106749395	-32.1845284637497	-32.1356392998617	-30.9644762886796	-33.2919095510574
88.4422110552764	30.9837329442214	0.859367023400697	30.4622507380819	29.8923438438905	29.8689431505552	31.9433932874274	30.2184690622087	32.3445934077592	30.801345876663	31.393265374583	31.2757291194649	31.614191798666	30.8182693611597	29.7132638402119	30.8366729530372	32.2640910047174	31.1988862223738	31.964437792925	30.1133132180396	38.9500696540531	0.653840796228857	39.1167941156348	39.8895580818639	38.9280669613181	37.7911422250819	39.6756770660893	38.4448136315599	38.8364911037336	39.3993511771559	38.9105988984524	37.6224995606712	39.4699408218585	39.4392433066748	39.2642125967211	38.7559198263634	38.0319446349134	39.0540272707187	39.520902840091	-33.2161099160256	1.13949108981098	-33.9512073153166	-32.4712204695263	-31.1718317968643	-35.6476723358641	-34.4997663386063	-33.3723635523038	-33.3559975415563	-32.2278811489947	-34.5811742668902
88.9447236180904	31.3405813438404	0.862014994211047	30.8257953488442	30.2207149761577	30.2248185247659	32.3378849810675	30.5512512679794	32.6874175362877	31.1099801955351	31.7836694137	31.6135968106232	31.967318774684	31.1546024134398	30.1144852259906	31.1967185193427	32.6522655222638	31.5296449636496	32.3187498750139	30.5009684959414	38.7105020522526	0.63651494148837	38.8547023026499	39.5748292164414	38.6345658027903	37.5691515817687	39.3987253949758	38.2777021275053	38.5681041580873	39.1828633018907	38.6953133383472	37.3770542673022	39.263892780651	39.1462907210789	39.0542840879098	38.5727693141161	37.8304696812755	38.8153385978004	39.2624782137031	-34.4944117428604	1.13444423123467	-35.174653436128	-33.6827766302596	-32.4236528771924	-36.9232472979295	-35.7119048354065	-34.5863508602719	-34.607011150502	-33.503215701879	-35.884483284054
89.4472361809045	31.6954823824475	0.861671344662367	31.1911127563462	30.5537172856654	30.5831616638742	32.7276327527491	30.8728062302752	33.016374433459	31.4140864273104	32.1696350350683	31.9615459440858	32.3264871056949	31.4891106911069	30.526039017484	31.559679315612	33.0338988369389	31.8524033011865	32.6581826109228	30.8873270938287	38.4793386835256	0.621043566133262	38.6066409243979	39.2775518302317	38.3459266023676	37.3513287429766	39.1177986880828	38.1064860808645	38.3022170376081	38.9751376067679	38.5042508308072	37.1557203497557	39.0726506275938	38.8639833974236	38.859950519055	38.3918774004953	37.6372584256013	38.5702743816199	39.0097041742861	-35.7885935500667	1.1287315954062	-36.4076278916	-34.91529117264	-33.6960658708955	-38.1998313186334	-36.9270562374494	-35.8039356706946	-35.8746366203351	-34.7906275884564	-37.2199528700704
89.9497487437186	32.048781754207	0.860651916121151	31.5667309664226	30.8879888163888	30.9394769354076	33.1215403037527	31.1999001263552	33.3485553975795	31.7092921360421	32.5587238992879	32.3046690883499	32.6886708321037	31.830152354255	30.9346172014422	31.9117634057631	33.4029059605956	32.1806818228455	32.9763488540682	31.2672717208598	38.2602977541758	0.605775426484659	38.3818366220361	38.9926516797402	38.0643383757217	37.1531088917954	38.8576744413753	37.953597198114	38.040580327881	38.7847092041107	38.3203469368426	36.9535699673777	38.9057325138862	38.5816589126666	38.6701106638934	38.2123300767503	37.4708483519412	38.3176189461648	38.7643487106911	-37.096586965022	1.12475461569557	-37.6620657860369	-36.1686867491254	-34.9772969148559	-39.4807168749077	-38.1620257253681	-37.0411814945766	-37.1466822646118	-36.101769791786	-38.5728775240722
90.4522613065327	32.3999507653889	0.85877248197164	31.9345140095175	31.2082469547482	31.3082259090082	33.5267800100779	31.5248874298336	33.6746573498965	32.0104463895297	32.9304613313561	32.6379994005616	33.0383295813965	32.1592226986505	31.3530837062903	32.2664151988622	33.7739057507783	32.509505092996	33.2872840483734	31.6551981497347	38.0549963177405	0.590576757989084	38.1610222742507	38.7078983491458	37.8092449109709	36.9801902448457	38.6076087455463	37.807571919314	37.8024545718316	38.590654966061	38.1445749306598	36.7580604824554	38.7434801049239	38.3198105041	38.504731820145	38.0515243641996	37.3256001202937	38.0744013438276	38.5461077490172	-38.4165942579545	1.12085528228126	-38.91433050036	-37.4201376422498	-36.2830629155268	-40.7768535373913	-39.4110519759168	-38.29257075784	-38.4397236524841	-37.413743476688	-39.929547317054
90.9547738693467	32.745000482685	0.85340918926713	32.3001121944631	31.5293327630485	31.6771412674966	33.9229430410253	31.8360763983916	33.9808680571379	32.3046157155284	33.2892130627933	32.9774010672836	33.3916728374352	32.4822226403595	31.7805451763609	32.6221492789642	34.1320218925459	32.8249904232688	33.5753760783895	32.0383263111524	37.8615052085319	0.578834060150233	37.9566310206714	38.4460154313164	37.5665147940045	36.8131920777923	38.3600957721687	37.6584793024386	37.5734338384974	38.4039452179971	37.9959990501027	36.589457968652	38.5979549990687	38.0758659322442	38.3614312776176	37.8928299911979	37.1901802647085	37.8230010561774	38.340560550386	-39.7419658025395	1.11706140880264	-40.1645404653944	-38.6833055676069	-37.6006329340288	-42.0592238849312	-40.6527180409127	-39.5368531939901	-39.7397770915127	-38.7256401848582	-41.3094168004909
91.4572864321608	33.0833042918203	0.847364417663407	32.6731694022336	31.8472100298203	32.0389199900643	34.3226860454803	32.1517205983431	34.2853170412189	32.5849233432091	33.64350597766	33.3058022599717	33.7449846472356	32.8086020340835	32.2008221560856	32.9622893084611	34.4679491127146	33.1382908198424	33.8311237736737	32.4088564208466	37.6816982942138	0.569424170253684	37.7786206891332	38.2014116401036	37.3347081092397	36.6693883789403	38.1384222060794	37.5274907848894	37.3516586583942	38.2333500230155	37.8561369719695	36.4419532146444	38.4793286683233	37.8357136488536	38.2253007018731	37.7310910648842	37.0802684015438	37.5582430867693	38.1457847529789	-41.0691851472051	1.11607303074509	-41.4261896330155	-39.9563143612884	-38.9139915985167	-43.3372747969194	-41.9083614625836	-40.794548192694	-41.030408094347	-40.0505123948922	-42.6922852392646
91.9597989949749	33.4139614670763	0.840703364680749	33.0349556051698	32.1467715950932	32.4090096913977	34.7291286974161	32.4586384683034	34.572044014511	32.8673944085011	33.9720148013458	33.6207350311106	34.0826693398349	33.1192827047581	32.6249507932366	33.2986216336088	34.7971120325742	33.4523915344139	34.0692732782941	32.7823513107287	37.5164475441951	0.56116877903672	37.6075289887547	37.9622064266445	37.1335767605787	36.5494386825423	37.9265471763845	37.3970928236191	37.1567387986609	38.0570571926097	37.7275625221424	36.3026728329568	38.3674846501527	37.6172338401115	38.1133603068948	37.5835912117601	36.9986154276808	37.2971538213792	37.9817467884438	-42.3950318438715	1.11580425232428	-42.6732597210433	-41.2140585320299	-40.240077718084	-44.6172344640982	-43.1628006140955	-42.0507747302385	-42.3296123913518	-41.3627583187319	-44.065974531007
92.462311557789	33.7343779539741	0.831040285731298	33.3905977656148	32.4439863001189	32.7766449775302	35.1222328311416	32.7508637735183	34.8328292755176	33.1408638802975	34.2784429578926	33.9377342424275	34.4217671524891	33.4194783056891	33.055958672191	33.6338922736229	35.1058133392226	33.7503559572018	34.2752586457896	33.1477048672942	37.3646602828648	0.55883067101183	37.4536084696466	37.7501168798002	36.9510268099263	36.4352452572578	37.7232366398564	37.2630148599603	36.9763296558389	37.8834943652389	37.6269048306297	36.1908480923315	38.2721711472038	37.4224859450348	38.0276232113313	37.434834340029	36.9289654324749	37.0233808035981	37.8359380685434	-43.7140238184599	1.11670727427182	-43.9052529019162	-42.4723853755494	-41.5668155530141	-45.86781900348	-44.3996860900846	-43.2890276984485	-43.6243222506147	-42.6606446671113	-45.4508121743678
92.964824120603	34.0427701979749	0.82210798681393	33.7511987734674	32.7342146035982	33.1318542952595	35.5182216955926	33.0463968324958	35.0849382493228	33.3960920454918	34.5722424638907	34.2380299535383	34.7576960253195	33.7197925854309	33.4756295296172	33.9498091183771	35.3817784277798	34.0375490551504	34.436812575605	33.4948371356363	37.2258053365037	0.562889164646096	37.3273363618336	37.5588635000613	36.7818215453138	36.3451571042662	37.5482436760637	37.1429200915554	36.8050047961716	37.7213855198735	37.5341238241523	36.099786833585	38.2040106751324	37.2348012993637	37.9502230096595	37.2752613340312	36.8796136158351	36.7278069094717	37.7023306241928	-45.0209235354214	1.12083609505447	-45.1376050102394	-43.727518081133	-42.8740215802457	-47.1052218131973	-45.6425942170568	-44.5320546879603	-44.8940631024678	-43.9589637790601	-46.8209213551175
93.4673366834171	34.3379821106911	0.814650135048326	34.0979456316903	33.0027599960538	33.4909124016744	35.9157210480292	33.3278308709682	35.3071100008564	33.6500789460889	34.8313595540357	34.5222498384211	35.0749284996912	34.0008220393717	33.8925180788996	34.2560275227426	35.6410489916183	34.3244394537046	34.5693762083625	33.84056679954	37.0996818390198	0.57187965971125	37.2088467070238	37.3765161187241	36.6452350782625	36.2749040728062	37.3817571003175	37.0144307415807	36.6621975573811	37.5478183552379	37.4530641330003	36.0161998116526	38.1422136815657	37.0681414509742	37.894014504532	37.1214312289666	36.8606667891387	36.426942251042	37.60021168113	-46.3110996021097	1.12638859619751	-46.3423888086717	-44.9527326167744	-44.1799061837665	-48.3293795661432	-46.8670043181827	-45.7556151320324	-46.1583453315268	-45.2298253489458	-48.1670386363355
93.9698492462311	34.6195639231764	0.807463380987051	34.4357158417968	33.2667678136178	33.8451800260214	36.2963969475505	33.5962717890626	35.4983553121587	33.8939630755658	35.0590212847487	34.8051556328617	35.3914485979912	34.2672681848414	34.3139604291703	34.5597449627334	35.8715822979289	34.5954089059175	34.660094178899	34.1762514131334	36.9863184779953	0.591887832685441	37.1062076203042	37.2237351921359	36.5311533335006	36.2083457914933	37.2285087923232	36.8790387254031	36.5378411328394	37.368658915183	37.3978536831355	35.9586349708101	38.0941091193307	36.9286916939224	37.8650646783341	36.9591585132663	36.8556668056328	36.1059276654547	37.5188174928515	-47.5815828968387	1.1339542826828	-47.5187913910845	-46.1666278494724	-45.4740694934856	-49.5092476872133	-48.0650922792768	-46.9514071174185	-47.4061140001716	-46.4710487406603	-49.509766063729
94.4723618090452	34.8844208267785	0.806293975023769	34.7770895979837	33.521053283109	34.1825228988675	36.6793739494476	33.8672788101617	35.6726948464037	34.1164744508624	35.2657166409165	35.0665076797513	35.7017816624472	34.5308356514824	34.7211083861789	34.8420443525955	36.0583772029802	34.8477459286418	34.6945677601192	34.4899809532856	36.8826519584281	0.625209202883356	37.03058613306	37.0935035891481	36.4304428469386	36.1645970184255	37.1033259708283	36.7492602943757	36.4231233906734	37.1925266042382	37.3470182573172	35.9197454993495	38.070758132438	36.7981371725809	37.8436184648238	36.7750862421403	36.8631543541255	35.7523308284647	37.4478684943506	-48.8252442123788	1.1438692029731	-48.6844634179857	-47.3636219809119	-46.7325890518657	-50.6675586715564	-49.2594297452628	-48.1411963370872	-48.6133330203647	-47.699553587942	-50.8178413321712
94.9748743718593	35.1309297651007	0.813054522446373	35.1031842699932	33.7516305439223	34.5200188537811	37.0582660022033	34.1207348543809	35.8055234455302	34.3350917264306	35.4290590744589	35.3097693095958	35.9904877398639	34.7717585211687	35.1194470607733	35.1091332726292	36.2175668111289	35.0962295153771	34.6886434625793	34.7992615428956	36.7873870698077	0.670464994111018	36.9620168198458	36.9736577361078	36.3613910129064	36.1349504783483	36.984511806597	36.5998941078675	36.3369253904488	36.9955417249641	37.3058489198112	35.8862106780196	38.0507534733701	36.6856937352965	37.8375701544281	36.5852083379514	36.8976279899841	35.3822502838831	37.4055275369001	-50.0361127488348	1.15540043960375	-49.8100020016934	-48.5163057556394	-47.9749700222676	-51.796719231106	-50.4178615659673	-49.2930265538029	-49.8009423398135	-48.8857398343452	-52.0863307661656
95.4773869346734	35.3608618356416	0.828807435996248	35.41816393136	33.9766645711534	34.851725827165	37.4172008886849	34.3643581929259	35.9032770665926	34.5433799000999	35.551832346461	35.5479976056166	36.2761083222764	34.9936826033594	35.520354475238	35.3716525893068	36.3388471348517	35.330120914948	34.6314106567029	35.0978741791651	36.70226830399	0.73361470906078	36.9068854605178	36.8840886449879	36.316128988171	36.1063581539481	36.8824640103175	36.4384804275816	36.2717951304867	36.7816171526199	37.2860751435676	35.8765122905155	38.0393361583203	36.601305359712	37.8566885549482	36.3773897505819	36.9472972575627	34.9830281861317	37.3831104978605	-51.2148627293771	1.16882498932075	-50.8944110278947	-49.6464620597479	-49.1935494231673	-52.8686540467731	-51.5435256203171	-50.4093912664877	-50.9608612693328	-50.0273493104915	-53.3351621427621
95.9798994974874	35.5692889494636	0.861662711546515	35.7357187942377	34.1902495710663	35.1635255539602	37.7764904989046	34.6087904284844	35.9742471431281	34.7278329760814	35.6451630483884	35.7593591791658	36.5518802533317	35.2088279022798	35.9051995468999	35.6101848793505	36.4044837051428	35.5380043050965	34.5065135625906	35.3714407927723	36.6221467577705	0.816818203026282	36.8773575055581	36.8172283809472	36.2822189041829	36.0986837883429	36.8063122046405	36.2712427361733	36.2160528816741	36.559706580957	37.2651040134464	35.8829723068482	38.0482881804605	36.5265046252876	37.8807646244524	36.1356044561583	37.0014710636231	34.5402101807791	37.3667724485675	-52.3523191686753	1.18204574521271	-51.9576383681831	-50.7467650838601	-50.3611947901434	-53.911316532376	-52.654034370811	-51.507275475139	-52.0658571327989	-51.1436770656945	-54.5282251224867
96.4824120603015	35.7535057918357	0.913010223550715	36.0366649168916	34.3788904784297	35.4724575571976	38.1237541733147	34.8326277380258	35.9928989448165	34.9056233833457	35.6861102850983	35.9497926536912	36.8021607381828	35.3965852063849	36.2752275210153	35.8259083841153	36.4300543563669	35.7342447833656	34.3297476238769	35.6368497170883	36.5448730507382	0.917861306541482	36.8536861200999	36.7608816423064	36.2770596491239	36.099666405275	36.7346514795737	36.072868162643	36.1878521871018	36.3056978907917	37.2499349472026	35.892566259412	38.0559392023843	36.4656746074654	37.9124786682824	35.8755027021883	37.0749002281582	34.0698562991363	37.3736254114045	-53.4411277921579	1.19596577235867	-52.9691511636113	-51.7898857828155	-51.4984365546091	-54.9087320950832	-53.7126162658822	-52.5501951057761	-53.1378034827915	-52.2039353629298	-55.6659076806867
96.9849246231156	35.9172167710811	0.984359412147275	36.324153465724	34.561317243557	35.7751084209686	38.4452993481339	35.0491728737644	35.9721795265809	35.072718862434	35.6766766998148	36.1299145887198	37.0457798263517	35.5591287403972	36.6448024958954	36.0318153531354	36.4069949510091	35.9154210896089	34.0923524160194	35.8898492062643	36.4743756402322	1.04113769097975	36.8407810309149	36.7346230444065	36.2956747143197	36.1007142687799	36.6829358966406	35.8565569244304	36.1827441566954	36.0224778809899	37.2499022484757	35.9239574760423	38.0658416401761	36.4321673539703	37.9647867389047	35.5875728292807	37.1638590224446	33.5621589649224	37.3976316925523	-54.4861540936404	1.21029817251006	-53.9277755941879	-52.8007622548295	-52.6011536730468	-55.8381591797514	-54.7340356998948	-53.5523477676268	-54.1722357652404	-53.2059461164907	-56.7661213612158
97.4874371859297	36.0535304276368	1.0825539582852	36.6128266411678	34.7306335525673	36.0550347949732	38.7606821390892	35.262581964645	35.9128171185138	35.2134610359328	35.628333533779	36.2764997490303	37.2744763388596	35.7090742872926	36.9960706426196	36.2087716708046	36.3151544118375	36.0636062446418	33.776767141122	36.1132260029501	36.4039455119869	1.18788523188345	36.8518610675946	36.7305422657326	36.3231983917071	36.1219274395865	36.6541235326744	35.6214045391966	36.1867171937902	35.7196517878528	37.2416332863192	35.9691325194458	38.0905517734541	36.4089042492177	38.0183711039505	35.2540839084991	37.2511090514584	33.0017381228423	37.4221234704546	-55.476112517202	1.22051852454443	-54.8557780330465	-53.7701679053408	-53.6393922151673	-56.7306243086687	-55.7271444321675	-54.5222269480101	-55.1389992133918	-54.1714530998251	-57.7886291156094
97.9899497487437	36.1585299055962	1.20466349458243	36.8833833828498	34.8737852135824	36.3284878435388	39.0512572830801	35.4524546124701	35.7908823936234	35.3443272061975	35.5174635733879	36.3979595637963	37.4725696825081	35.8251591586935	37.325310837432	36.3528758879376	36.1692173514372	36.1885483057866	33.3986704245652	36.3226556742488	36.3305361492915	1.35534592993339	36.8675342537243	36.7366280352384	36.3760436615293	36.148107198875	36.6291102299818	35.3444031715791	36.216840155504	35.3730035870394	37.2339490358104	36.0153744797079	38.10814709002	36.3954412754287	38.0703939187394	34.8900799954545	37.3467508905268	32.404374699766	37.4629328590309	-56.4026087979621	1.22936990419106	-55.7223826675478	-54.6718160399676	-54.6342478283531	-57.5620531012326	-56.6552905385619	-55.4236363134627	-56.0603689243367	-55.0694328397229	-58.7399449104356
98.4924623115578	36.2379836755591	1.3499601949884	37.1347826208663	35.009472587986	36.5944744610703	39.3046060952666	35.6355158822342	35.6277602726677	35.4639999727569	35.3513695863109	36.5022648708953	37.6586072572724	35.9089775868141	37.647808346207	36.4792800845316	35.9631047562871	36.2952789466109	32.9524332472106	36.5159859095161	36.2605329538761	1.54627902791747	36.8903549926693	36.7715250615337	36.4522623760354	36.1742675629127	36.6265075000072	35.0469040318336	36.271589377089	34.9929123100454	37.233565973742	36.080698636519	38.1205016760687	36.4073034923959	38.1356784165428	34.4891753803328	37.4552389458052	31.7638222198767	37.5167522624846	-57.2709980803337	1.23697846841222	-56.5174855463954	-55.5288657141354	-55.585229500163	-58.3089976640732	-57.5377846822172	-56.2758005562256	-56.9356455876747	-55.889088454178	-59.6337080480527
98.9949748743719	36.2844308011796	1.52398229991603	37.3956065555552	35.1306794467461	36.8313716353806	39.5502146647337	35.8109507721499	35.4097937523558	35.554692251154	35.1181910323034	36.5661659134556	37.8238635737586	35.9720512077084	37.9477179225961	36.5707519113958	35.6838075512614	36.3641646205481	32.4327850241882	36.6725157847629	36.1852151361895	1.76061414663138	36.9383152227446	36.8279526255961	36.5326765674772	36.2233672999585	36.6436396965302	34.713175266871	36.3326757800822	34.5562709026997	37.2171323753647	36.1573982704375	38.1399080424457	36.4297402965626	38.1965837390072	34.0423690985843	37.5555881293879	31.0783390512193	37.5635249502524	-58.0748245669729	1.23352227670527	-57.3027104580366	-56.3364122360724	-56.448963270682	-59.0412698730759	-58.382615352323	-57.0859073090865	-57.7225927387741	-56.6915527435279	-60.4196714931363
99.4974874371859	36.2872239303593	1.74206896428828	37.6446237045038	35.2342631592679	37.0775898351691	39.7609243054378	35.9772773318697	35.0738213475202	35.6374990400264	34.7987268145509	36.596076121072	37.9644719511587	35.9936485606414	38.2483504553344	36.6177461062065	35.2841517884967	36.3940380375291	31.7638158937207	36.8157823636032	36.0922502496622	2.02424060810828	36.9915838813978	36.9063183462908	36.6483657202427	36.2753750418905	36.6710785976437	34.2730483571081	36.4298432515399	34.044838600507	37.1886882232126	36.2440352869537	38.1441408206028	36.4642423724587	38.2494862395091	33.4911958409499	37.6609694558488	30.2615201264753	37.623524081626	-58.8604826780911	1.22461966508595	-58.0423448752632	-57.1476081537923	-57.328548174927	-59.7117742203823	-59.236794794415	-57.8964653040576	-58.5156023457447	-57.441026786989	-61.175855810215
100	36.2678296603105	1.90187966090322	37.7063388313913	35.2924959480341	37.2804967721036	39.810164069233	36.0708224689175	34.8848818014449	35.7020075079471	34.7042832804193	36.6083954908058	38.0410504824811	35.9929684956702	38.4227599393159	36.6423134133701	34.9044756513438	36.4093968355035	31.1556826896299	36.9245705476674	36.0305110847076	2.23059385255298	37.0014689418167	36.9596774344628	36.762670394376	36.2843052580302	36.6963162358686	34.0319806291168	36.5300213266833	33.8993381102873	37.1674262662104	36.2991457493484	38.1397390500579	36.4951290778723	38.2861476220849	33.0007453268009	37.7366917236927	29.5466408749354	37.6812444183849	-59.3151515866606	1.27149758416747	-58.2320108625067	-57.5804550199337	-58.0363599573938	-59.8798958775149	-59.6972929478714	-58.3322330754225	-59.1498601561401	-57.6330772955694	-61.7484714491155
[truncated: 65 more columns]
