# Supplementary material for: Cranio-caudal and medio-lateral navicular translation are representative surrogate measures of foot function in asymptomatic adults during walking
Source: PLoS One. 2018 Dec 5;13(12):e0208175. doi: 10.1371/journal.pone.0208175 (PMC6281217; doi:10.1371/journal.pone.0208175)
Supplement: S1 Data — NCC, NML, FPitch and the GRF (Rx, Ry, Rz) are provided in .mat files (Matlab). NCC and NML are denoted as NEle and NDev, respectively, in the data files. FPitch denotes the global plantar-/dorsiflexion angle (see also S1 Fig in the supporting information). One file with all steps under consideration is provided for each participant. (ZIP) [file pone.0208175.s002.zip › S2_M4Foot_Data/EGLOND11_Walking_M4Foot.csv]

ST	NEle_R_X_Mean	NEle_R_X_SD	NEleR_Meas1_X	NEleR_Meas2_X	NEleR_Meas3_X	NEleR_Meas4_X	NEleR_Meas5_X	NEleR_Meas6_X	NEleR_Meas7_X	NEleR_Meas8_X	NEleR_Meas9_X	NEleR_Meas10_X	NEleR_Meas11_X	NEleR_Meas12_X	NEleR_Meas13_X	NEleR_Meas14_X	NEleR_Meas15_X	NDev_R_X_Mean	NDev_R_X_SD	NDevR_Meas1_X	NDevR_Meas2_X	NDevR_Meas3_X	NDevR_Meas4_X	NDevR_Meas5_X	NDevR_Meas6_X	NDevR_Meas7_X	NDevR_Meas8_X	NDevR_Meas9_X	NDevR_Meas10_X	NDevR_Meas11_X	NDevR_Meas12_X	NDevR_Meas13_X	NDevR_Meas14_X	NDevR_Meas15_X	FPitch_R_X_Mean	FPitch_R_X_SD	FPitchR_Meas1_X	FPitchR_Meas2_X	FPitchR_Meas3_X	FPitchR_Meas4_X	FPitchR_Meas5_X	FPitchR_Meas6_X	FPitchR_Meas7_X	FPitchR_Meas8_X	FPitchR_Meas9_X	FPitchR_Meas10_X	FPitchR_Meas11_X	FPitchR_Meas12_X	FPitchR_Meas13_X
0	27.9948633693709	0.882619545070452	27.9366611903951	28.9434213614158	28.9381122388306	30.0718540341027	27.9066304884155	28.7055029162763	27.4701743839463	28.4302412639889	26.9465506836102	27.6952537190765	26.7966329300604	27.9470424561493	27.5617680791301	27.3317649469073	27.2413398482584	47.0766404914085	0.387263936535643	47.0973532608779	47.1384910717177	47.1019163430153	46.0038124085418	47.3600754004794	46.8581735033717	47.2241160798967	46.5220548110929	47.3036454544676	47.0944545901321	47.6608957385096	47.0376408774427	47.2077261810096	47.2685961085035	47.2706555420687	15.0063479245553	0.842473183964901	15.3036730357766	14.4842219310411	13.8981077217345	12.9341284469135	15.6813128591277	14.4270579414775	15.7109868993188	14.7346567384732	15.7947805134239	15.9663621893387	15.2136968746615	14.5997914657505	15.6786228877318
0.50251256281407	27.9902332474039	0.897723186083588	27.9380343216146	29.0417856341384	28.9414278299362	30.080512026903	27.8814815030512	28.7012832920211	27.4526189070395	28.4079311997281	26.9206814632227	27.6987700350531	26.7970749837804	27.918108092248	27.5511147386178	27.3166965660886	27.2059781176151	47.0763041422124	0.385371350848354	47.0902255249282	47.108365292907	47.1059373277473	46.0273902995433	47.3621393162333	46.8564148967693	47.2346035384296	46.5127725489798	47.3122014079498	47.0823198302914	47.6666183749404	47.0262044147918	47.2081886431177	47.2573240623648	47.2938566541924	14.5691198947381	0.898408458817609	14.8596576790717	13.8887387125819	13.4250257929704	12.4076733000981	15.3919163818869	13.9135850884213	15.1583690512817	14.2243444407329	15.4428216073734	15.6663396473004	14.9019249292118	14.2140175316188	15.1966626201429
1.00502512562814	27.9846695521062	0.911370526039627	27.9472202636668	29.129868988477	28.9439958879325	30.0845620022013	27.8460248456694	28.6928737731701	27.4322854714775	28.3819627058592	26.8921215614916	27.7147361865788	26.8053246806919	27.8907434621369	27.5420740773417	27.3042952372717	27.1619541376261	47.0778861537647	0.391495523549071	47.0858112911732	47.0670296225752	47.1052075739545	46.0390463088213	47.3787517793831	46.8460416537534	47.2324987429995	46.495990974598	47.3360719903974	47.0740559412312	47.6880087839128	47.0196757845728	47.2069394220769	47.2505076450546	47.3426547919661	14.0335658130505	0.88684680675396	14.2471118159766	13.3162513324906	12.9133506412813	11.9152802281371	14.8691271872375	13.3936921134267	14.639677787521	13.7086844536023	14.9094767895827	15.1241490501488	14.3434857510235	13.7298013534042	14.6578696117076
1.50753768844221	27.9836064406792	0.925216489530015	27.9637430517477	29.2191529463556	28.9519235535026	30.0876216501933	27.8147297181535	28.6903873219789	27.4102411328852	28.362836499119	26.8732854979713	27.7296122120424	26.8088528501112	27.8761592749966	27.5433223257719	27.3005382624629	27.1216903128965	47.078817815165	0.395900449691697	47.0833005486338	47.0243980668935	47.1088122377931	46.0447439514813	47.3858293476865	46.8428786032762	47.2228345666604	46.4875447300656	47.3565384920838	47.0605771578	47.6949830832959	47.02172776319	47.2136585534811	47.2515370133755	47.3829031117585	13.5184491999772	0.888470492000422	13.6729450445788	12.7446015345696	12.4151905790655	11.4088210229833	14.381055793533	12.8803866546584	14.1040682945702	13.2009095899766	14.4094142093031	14.6177359166477	13.8343536218866	13.2650662149553	14.139340377909
2.01005025125628	27.9837072929796	0.943561582655108	27.9830846847337	29.3159233968236	28.9636567170387	30.0991716045306	27.7804330758758	28.6922106770953	27.3953684449579	28.3483450743988	26.8534625423777	27.7424033118891	26.8065926245831	27.8618903879807	27.5444749779399	27.294899397281	27.0736924771885	47.0747036783422	0.394562805318058	47.0729496048803	46.986548609242	47.1135387211233	46.0580721542966	47.3801717903826	46.8438300056106	47.2196575112933	46.4840098165634	47.3632750367297	47.0359055235642	47.6858906570351	47.014540401865	47.2110988651279	47.2425622523761	47.4085042250436	12.9855243931223	0.886618892564919	13.0786217041265	12.165409698559	11.9036989490329	10.8941607419701	13.8702238298605	12.3519184832157	13.5577883934187	12.6794917662164	13.8833759065596	14.0876259173146	13.3105961943966	12.7738248668897	13.597082916832
2.51256281407035	27.9857555508092	0.961225553405034	28.0032287984699	29.4126449125084	28.9723513401544	30.1153367127563	27.7543058028563	28.6892734730941	27.384484846547	28.3299049411856	26.8386257307984	27.7637368409254	26.809093753198	27.8501862479255	27.5440004410748	27.2893770077627	27.0297824128806	47.0655655342715	0.395036197091939	47.0497541061381	46.9421004372552	47.1072748597511	46.0720146775429	47.3787808490345	46.8330149010023	47.2158889502007	46.4698006974123	47.3635404271923	47.0174233609022	47.6780433300715	46.9992685444336	47.1947609653716	47.2247929105322	47.4370239972321	12.4438929605777	0.88461111082802	12.4762040575644	11.581484864275	11.3843455898264	10.3730587754214	13.349006028264	11.8123273677339	13.0017861850797	12.1484840251778	13.3458017201978	13.5466099611533	12.784315720834	12.2685951806275	13.0428659733818
3.01507537688442	27.9920341498427	0.975251820919975	28.0293660488611	29.5044000007643	28.9786084910077	30.1278067274072	27.7361265908085	28.6855589349374	27.3705331168276	28.3115633290574	26.8363706457856	27.7932922168783	26.8163270263849	27.851245203913	27.5534347186779	27.2943371813335	26.991542014996	47.054148454132	0.400220319743843	47.0209643032378	46.8833354847818	47.0899892128111	46.0727488343545	47.3797186824594	46.8158071333824	47.1975438985761	46.4503325681848	47.3691014762789	47.0034513666853	47.6696767044862	46.9918153027324	47.1834296961461	47.2143567682862	47.4699553795775	11.8974583162542	0.882211266144627	11.8719061690514	10.9952723563789	10.8612864051831	9.84658749213864	12.8185092991445	11.2675057666467	12.4359788477114	11.6138837863519	12.8025404201513	12.9959214929089	12.2563835115663	11.7566914135315	12.4850788097872
3.51758793969849	28.0026120591455	0.990658640660334	28.0669935722492	29.5980093030915	28.9900880607659	30.142224504031	27.7166989352466	28.6905282513886	27.3593558684168	28.3025919274725	26.8424784014343	27.8215045162812	26.8195875242323	27.8622207362	27.5707319027273	27.3074541314313	26.9487132522142	47.0387817345278	0.40166750830931	46.9943201657107	46.8212640797053	47.0729668989542	46.0680552274601	47.3652437431141	46.8063922990503	47.1728477714637	46.4397568472335	47.370540486545	46.9766606831068	47.6431769374377	46.985890468106	47.1723480389152	47.2051035239779	47.487158847136	11.3484147093918	0.876575360463824	11.2704774301943	10.4135099790407	10.3402654634842	9.32152829669203	12.277042017942	10.722976484239	11.8674103850789	11.0813601720227	12.252795125805	12.4340163359194	11.7250406779992	11.2380578701869	11.9232123427543
4.02010050251256	28.017746212745	1.00906759610369	28.1146608518945	29.6992615248707	29.0090999474996	30.1669950118077	27.7010265328337	28.699810629896	27.359277862758	28.2985203139556	26.8513047195845	27.8527409604425	26.8239736631857	27.8747745765078	27.5865317150918	27.321168780132	26.9070461007147	47.0182478192288	0.398670928589256	46.9657877421101	46.7644399678298	47.0584987408018	46.0700802533012	47.3418761404528	46.7960735617017	47.1543490524452	46.4295547876486	47.3558073840733	46.9437041134838	47.6054860867759	46.9659300563159	47.1442409588449	47.1816367798461	47.4962516628006	10.7996118163483	0.868567480763876	10.6730602324441	9.83953938694111	9.82317739667577	8.80243518793875	11.7312926543563	10.1777312180953	11.3010421552685	10.5498920614181	11.6979063618991	11.8679155612662	11.1963717351627	10.7132966031704	11.3570480552618
4.52261306532663	28.0390287547307	1.02510470620011	28.1675205321037	29.8021779360921	29.0298460248938	30.1962581292527	27.6988762739948	28.7064878457806	27.3657981288811	28.292329306051	26.8690203633434	27.8964098938915	26.8393152319168	27.8947698259295	27.6082989411946	27.341937155188	26.876385732447	46.9942231235148	0.399619551416303	46.9259833848682	46.702895590259	47.0354907590124	46.069094923612	47.3245925655879	46.7718176805588	47.1321039904944	46.4069266661573	47.3344269965366	46.9194493209806	47.5719958920368	46.9410338331072	47.1111735064888	47.1533634339404	47.5129983090817	10.2543909141941	0.860268490840248	10.0809095271558	9.27277874853995	9.30978069001976	8.28894713424704	11.1866330614384	9.63279795545034	10.7356532118433	10.0203277277956	11.1448912070301	11.3032287366678	10.6750882924226	10.1896467968309	10.7944478832893
5.0251256281407	28.0665061481891	1.03760995222875	28.2260131180312	29.901008338333	29.049989939217	30.2230906789328	27.704688137818	28.7180830519685	27.3737241355764	28.2911800344939	26.9024585280418	27.9465080677809	26.8605298023027	27.9299317425977	27.6435884596993	27.3779084602065	26.8488897278375	46.9656142988552	0.403069982286244	46.8751660727752	46.628253722537	46.9986676318676	46.0541535621944	47.3017576357484	46.7444467746489	47.0949380212774	46.3826889512134	47.3173669178009	46.8923876071201	47.5312651940985	46.9235069002372	47.0851041015423	47.1328814742268	47.5216299155394	9.714881633795	0.850375721075245	9.49821090276683	8.71530084338368	8.80255976098401	7.78305532081855	10.6411256360541	9.09442057816985	10.1726526293384	9.49878000061433	10.5979911826292	10.7381722847378	10.1591103946823	9.67159107871072	10.2389346728438
5.52763819095477	28.1001613215791	1.05099335095019	28.2960839528739	30.0016826940607	29.076172752893	30.2547799934068	27.7129739649131	28.7419941118853	27.3906922393894	28.3021107199247	26.9464280231429	27.9967911600718	26.8824783939851	27.9731699532993	27.6831362528063	27.4225928575008	26.8213327535334	46.9310779603316	0.401686271091222	46.8232614035062	46.5508854982262	46.9577620199881	46.0366285263418	47.2620375677182	46.7247682938121	47.0544035739172	46.3676055172826	47.2941929095127	46.8512718209799	47.4722798959135	46.9003850407165	47.0489727824557	47.1074264142796	47.5142881403242	9.1833002716256	0.837504898244672	8.92972872262174	8.1723373364627	8.30609558809572	7.2901409671112	10.0962591877063	8.56552025798195	9.6182664958555	8.98808660707248	10.0562300494771	10.1745356050254	9.6495904999351	9.15803336631561	9.6882624445465
6.03015075376884	28.1422967782429	1.06527531191612	28.3804983578222	30.1104198291905	29.1137560190932	30.2976700197989	27.7332969753979	28.7710891307687	27.4233501135664	28.3179137756699	26.9954021752888	28.056368255762	26.9146153147461	28.0189779712076	27.7247346414978	27.4708491650981	26.8055099287354	46.8939758860902	0.398442502344775	46.7748956014261	46.4808869472831	46.9206285049818	46.0265151170865	47.2208851796217	46.6999513755799	47.0204576273507	46.3489731247075	47.2547344471799	46.8112777984041	47.4109261457227	46.8621198634355	46.9987463629545	47.0677134848147	47.5109267108048	8.66261084366281	0.823101456506531	8.37743284041777	7.64641412062134	7.82258231380438	6.81232405885367	9.55866294265236	8.04477031882389	9.07518771849411	8.48662224223223	9.52125859339024	9.61924288759168	9.15242578321433	8.65145288951637	9.14622362653839
6.53266331658291	28.193535657423	1.07646966454454	28.4746432344887	30.2213916174699	29.1585644704174	30.3436031822013	27.7702358625987	28.8006287466471	27.465359191855	28.3339042475584	27.0555130238135	28.129622291746	26.9615865701079	28.0761332615585	27.7797408973096	27.5312327735805	26.8008754899925	46.8554458539616	0.39895271659764	46.7228487536471	46.4098186329156	46.8799524478362	46.0119055868159	47.1852455834263	46.6619087412565	46.9806039133148	46.3186773341554	47.2104092151094	46.7791882424852	47.3543889121594	46.8237862723093	46.953888603424	47.0291556945409	47.5099098760283	8.15457978563509	0.80801299980809	7.84136866827376	7.13686623448821	7.35154666151207	6.34867748566674	9.02976167221284	7.53443425239442	8.54199705103226	7.99624114498895	8.99871886896572	9.07385800217499	8.66868718139581	8.15774538574003	8.61850564268429
7.03517587939698	28.2512891446079	1.08447160606616	28.573302686634	30.3273464297217	29.2048763756698	30.3866441448631	27.8143240997549	28.8395185576951	27.5124051159022	28.3589100892709	27.1322232951308	28.206580809594	27.0143329402946	28.1481340915746	27.8463091139788	27.6070041504546	26.7974252685799	46.8113464556019	0.399416584347915	46.6601144995789	46.3285107912862	46.8268763974026	45.985215001489	47.138219349056	46.6254706858627	46.9268327349129	46.2912468337194	47.1711527577117	46.7382235022759	47.2859525466715	46.7910465173976	46.9108237149307	46.9976900709027	47.4928214308309	7.6601395136453	0.791195070509212	7.32295234301157	6.64497818255963	6.89380377064331	5.90102899959198	8.50779176893188	7.03936793497739	8.02075650613853	7.52161361834902	8.49105052292649	8.53678441337308	8.1964464256215	7.6780678877123	8.10401302318199
7.53768844221105	28.3154667663754	1.09174797255598	28.677938742906	30.4327393130928	29.2556805214041	30.4346927543447	27.864661690143	28.8913206987301	27.5723923750234	28.3964925734768	27.2188954420585	28.2859098534866	27.0720928057541	28.2251592943726	27.9142481998095	27.6882595184557	26.801517712573	46.7622955534383	0.396574631798262	46.5916346657898	46.2462864627533	46.7675979429162	45.9602593857025	47.0790394038546	46.5965706254743	46.8730128194351	46.2724272608998	47.1256292971529	46.6875688884235	47.2052073979847	46.7475866854376	46.8529437349192	46.95721492797	47.4714538028604	7.18137604973124	0.772630535305733	6.82537395110136	6.17439316794937	6.4524654982767	5.47280652233473	7.99644569468834	6.56029455274527	7.5162699078842	7.06330924749163	7.99700760452193	8.01191009325925	7.73874734248164	7.21125344035742	7.60252539374853
8.04020100502512	28.3887172928384	1.09798139862207	28.7932094346561	30.5439349684569	29.3173193233353	30.4913209017344	27.9311802816241	28.9464060108314	27.649235033104	28.4373336129045	27.3098313841635	28.3775649823865	27.1446710309418	28.3055713882885	27.989729604678	27.7730360453142	26.8204153901571	46.7140286208903	0.393873013575238	46.5273586741007	46.1743577053494	46.7138237638038	45.9438732840881	47.0257909982184	46.560107183593	46.8258254262886	46.2470778213774	47.065534735656	46.6450770996303	47.1304671183529	46.6922618519546	46.792568173197	46.9068236921066	47.459481785637	6.7203594422198	0.75332015827627	6.35085152305411	5.72662466811355	6.02963808517058	5.06421986120036	7.50009319230554	6.09623775669502	7.02946331775336	6.61991060257504	7.51808684523359	7.50364240769964	7.29932967476581	6.76033633300429	7.11892647486277
8.5427135678392	28.4698555550635	1.1014792013303	28.9181062055787	30.6553585300061	29.3878146332107	30.5463631685683	28.0112896712744	29.0024499887319	27.734433842079	28.4794373389453	27.4111493285839	28.4788311416901	27.229703179537	28.3987498917447	28.0798200158042	27.870271042634	26.8440553475642	46.6659300850104	0.392472461588987	46.4675307755159	46.1056213892881	46.6638248146112	45.9224005003951	46.9746861877972	46.5139050991289	46.7711277092713	46.21285388453	47.0037519210642	46.6069843924536	47.057942826432	46.6422246241613	46.7425308487045	46.8639104789534	47.4396558228499	6.27754917215461	0.733294684710992	5.89928624700495	5.30064658853217	5.62490500462161	4.67409106019148	7.01771038854591	5.64986300243353	6.55913902196555	6.19364208021732	7.0582981624339	7.01092308719899	6.8769423827716	6.32861594911577	6.65453231856913
9.04522613065327	28.555115782681	1.1019199681507	29.0456728447953	30.7586605907419	29.4592897302972	30.5955017857009	28.0946923918391	29.0686729843899	27.8243251654079	28.532155906295	27.527098054354	28.5790004499993	27.3172926052846	28.5027429743143	28.1742594662024	27.9778760949032	26.8694956956895	46.6134662315769	0.39019016914421	46.4031862733783	46.0297729322788	46.607116054305	45.8916680505656	46.9101907226466	46.4743481922152	46.7047071117004	46.1858771973926	46.9489028409368	46.5578145677419	46.9720963983376	46.5950620212081	46.6867321180715	46.8262098292233	47.4083091636523	5.85338349380396	0.712399550018447	5.47012598326371	4.89672275438058	5.23789747194195	4.30373192964695	6.54919973144462	5.22409853008748	6.10747641317852	5.78728637018488	6.61852419474675	6.5336401218996	6.47096295094226	5.91503715313478	6.20729783595271
9.54773869346734	28.6447683771432	1.09981613187946	29.172052074961	30.8574522087724	29.530513160441	30.6474637643748	28.1855642820651	29.1445187105455	27.9266561322442	28.5952179681854	27.6498414073499	28.6821891608909	27.411660217217	28.606871160762	28.2689578699173	28.0852270520293	26.9073404873916	46.5591707621789	0.387770748445791	46.3309775963406	45.9543192712799	46.5443445095368	45.8666791379553	46.84236196275	46.4414117253949	46.6418878362521	46.1659958768764	46.8888971996636	46.5073756228759	46.8829695501349	46.5352169871281	46.6211519548404	46.778163736946	47.3858084647082	5.44923999227405	0.691217371000415	5.06417954654057	4.51678848652935	4.87007037639291	3.95479404026019	6.09855676389442	4.81826505235242	5.67756572724409	5.39992847743482	6.19726263504306	6.0756785683282	6.08454562365438	5.51889261429548	5.77931773109718
10.0502512562814	28.7406353634693	1.09600076973553	29.30085448875	30.95903124406	29.6078121199524	30.7034793902508	28.2910593103695	29.2193713517915	28.0425211465571	28.658586254544	27.7739294088139	28.7956908358569	27.5200177569146	28.7137964978248	28.3743535669424	28.1948947271814	26.9541323522297	46.5076964129078	0.385677548266878	46.2590861503333	45.890881912969	46.4875016532425	45.8504783559195	46.7849702771565	46.3995900844948	46.5856190887941	46.1375633840205	46.8172279252523	46.4692412315614	46.8041788584983	46.4700373926749	46.5651814336404	46.7270050879891	47.3668833570708	5.06581448536479	0.670016434600401	4.68270868232796	4.16122872729016	4.52282934399471	3.62636960946281	5.66721196037834	4.43185341806545	5.26902179127164	5.03054528374795	5.79548433652152	5.63827812758359	5.71867219162777	5.14262006488499	5.37328378884677
10.5527638190955	28.8405125624877	1.09068691879423	29.4359508244704	31.0590765559164	29.6927325817409	30.7527546941925	28.4025025487832	29.2942234500973	28.1619204240454	28.7236307641042	27.905929068512	28.9106043263028	27.6342273586205	28.8315449026147	28.4881267359671	28.3148603721389	26.9996038298098	46.4568075511539	0.38257661246521	46.1950225524696	45.8333954074731	46.4401069302298	45.8283727910448	46.7251022691184	46.3525566361609	46.5208474481197	46.1038572975882	46.747541827398	46.4305324591051	46.7226276650283	46.4142308956025	46.5157870983839	46.6873174643948	47.3348145251923	4.70281865726608	0.648726240054501	4.32559408215132	3.82853276131978	4.1956570667442	3.31734599455025	5.25352150201232	4.06693796408982	4.88080950190323	4.68095100609693	5.41556727366731	5.21963615835604	5.37128369687383	4.78704240526445	4.98756956251001
11.0552763819095	28.9417664931281	1.08247217026276	29.5738904349216	31.1491258240069	29.7780922210741	30.7938125722656	28.5129333745191	29.3780083993984	28.2828344127751	28.7994042370309	28.0492526014782	29.0198629995404	27.7478683981761	28.953233987737	28.5986616842985	28.4385398267496	27.0509764229497	46.4039341966556	0.380105861686753	46.1344009007115	45.7703800840223	46.3919363910254	45.7997572204635	46.6543470094391	46.3156907469702	46.4469666238555	46.0798630667046	46.6864709463491	46.3826695095516	46.6298626344539	46.3578067243286	46.4560730586749	46.6488601853183	47.3039278479648	4.36035077606396	0.627794074827217	3.99146938057149	3.51803366241488	3.88736706624296	3.02853120924104	4.85870057814828	3.72440914450088	4.51453832580378	4.35210538852596	5.05721425978337	4.82080594578711	5.04272500097672	4.45026475844524	4.62146904334561
11.5577889447236	29.0452668833529	1.07107940197113	29.707833730856	31.232356917918	29.8594409803312	30.8362895221182	28.6308184484566	29.4664802245926	28.4135590311758	28.8820395453648	28.1953440075405	29.1323645395843	27.8695280260358	29.0702809623605	28.7111887973739	28.557752089312	27.1137264272733	46.3519945038302	0.379486461279019	46.0682081410175	45.7075295570844	46.3373838334867	45.7799479896913	46.5892720110207	46.2828875924596	46.3793692939137	46.05924136196	46.6207546784183	46.3418506061853	46.5424051291691	46.2895434485312	46.3972145231913	46.5999743337822	47.2843350575419	4.03871588235524	0.607595351073252	3.67937328955909	3.23032795784205	3.59800230466291	2.76035365422461	4.48523062987435	3.40279449393027	4.17153504699898	4.04236391002661	4.71875427091642	4.44406031226917	4.73483855287284	4.13212416329407	4.27711821336914
12.0603015075377	29.1512471217716	1.05873439659991	29.83689554353	31.3169091079142	29.9419065575612	30.879232513522	28.7580882620333	29.5498835378589	28.5531608848005	28.9623177473486	28.3395938617223	29.2503373031704	28.0014251317021	29.1896850016402	28.8329204912157	28.6796350383283	27.1767158442268	46.3022501199013	0.377678067899165	45.997205310778	45.6569888533914	46.2854153574672	45.7681943976489	46.533966980125	46.2402030424373	46.3169300524033	46.0277908282761	46.545092430803	46.3119983669768	46.4641975930588	46.2230513883681	46.3517479751269	46.5539378608906	47.2570313607673	3.73752969743455	0.587972014165746	3.38931084277766	2.96506118759145	3.32820235801784	2.51148336312277	4.132299394684	3.10170768513248	3.85052097288742	3.75101425823544	4.40058392239093	4.08840551723611	4.44656716062715	3.83402924210818	3.95421060399751
12.5628140703518	29.2574977139403	1.04573574903118	29.9662273529834	31.399532159828	30.0303269924569	30.9120546414432	28.883143376287	29.6328016274549	28.6915588354635	29.0449848165555	28.4893336773308	29.362272150639	28.132592669528	29.316337127802	28.9531120514334	28.8092257123051	27.2389625175941	46.2522247710341	0.374781889544291	45.9310018575898	45.614183709759	46.2438341846294	45.7498789821481	46.4713128697497	46.1964576340522	46.2446149585551	45.9940030553736	46.4733078314791	46.2758306258178	46.3780692698209	46.1668740401817	46.3033973974478	46.5190926632551	47.2215124856515	3.45624252637236	0.56903794740729	3.12112878543993	2.72057006505506	3.07750236950043	2.28097737137199	3.7986922803777	2.82212240462083	3.55045474343627	3.4790913865388	4.10381522866671	3.75249723655189	4.17609508322036	3.55524102692165	3.65069551624096
13.0653266331658	29.3634759297117	1.02970236152216	30.0975718700039	31.4712377370369	30.1198260887978	30.9361378896647	29.0053109742149	29.7226596240085	28.8292139585382	29.1375222911838	28.6472088970242	29.4680141759687	28.2626008296257	29.44000733469	29.0668515450013	28.9366828861738	27.3112928437434	46.2024785982209	0.374425917243285	45.8733285219818	45.5670671915451	46.2054607900838	45.7281707470548	46.4031048099206	46.1639481291754	46.1656659791469	45.9699268199699	46.4099366894971	46.2346829119383	46.2858351689857	46.1060224019434	46.2469243994671	46.4800771577054	47.1970272548988	3.19460443486894	0.55120003369611	2.87366359863388	2.49574118933758	2.84455186704957	2.06907778314693	3.48571901867945	2.56349837290755	3.27209458141021	3.22624596812836	3.82747498980542	3.43752113763341	3.92405881454936	3.2940053847934	3.36701355487588
13.5678391959799	29.4698519236159	1.01106397937572	30.2250377904501	31.5340714324992	30.2033122963921	30.9610483067147	29.1342263544939	29.8118507514521	28.9745365267718	29.2327444517463	28.8040953299448	29.5779029714764	28.4010423277299	29.55650401566	29.1848185677217	29.0580315839834	27.3885561472025	46.1551109959317	0.374751738488482	45.8165719418909	45.5198295260851	46.1605082471453	45.7178699962251	46.3463406975049	46.1315696192093	46.0949864271991	45.9442860077649	46.3409535257666	46.20510677585	46.2043469615205	46.0364252504617	46.2010152946904	46.4324313363969	47.1744233312649	2.95207067592035	0.534433389483244	2.64539375404203	2.29039329797969	2.62860971504865	1.8753472057805	3.19383866196712	2.32423344397185	3.01543789993938	2.99069252511514	3.56989403878655	3.14381634878741	3.69081236102682	3.05047650373097	3.10374712247838
14.070351758794	29.5748994267685	0.992318306518566	30.3428418266198	31.5964636864293	30.2828356534016	30.9833310930174	29.2652368790596	29.8926563729841	29.124209140814	29.3233145601031	28.9563554609108	29.6876651072142	28.5436627068911	29.675452087855	29.304929304439	29.1828577517978	27.4616797699909	46.1083245132884	0.372642450658702	45.7540878465375	45.4851806845504	46.1135784953667	45.7145521165343	46.2944383445936	46.0892347261655	46.0279340954014	45.9067686567111	46.262776918828	46.1802109916505	46.1268305872917	45.9747259345305	46.1629692615618	46.3927034391995	47.138875600403	2.72777177996533	0.518595649341202	2.43542114893023	2.10379878138948	2.42968272497928	1.69833040259713	2.92134332368965	2.10398644989087	2.77882446857418	2.7719021535409	3.3310216670238	2.86960159339261	3.47448827300877	2.8250590672917	2.85910046918359
14.572864321608	29.6769440671206	0.97249826971717	30.4530118791754	31.6561137376445	30.3648959612882	30.9930583326495	29.3877107570968	29.9724554937292	29.2682164945323	29.4165536157647	29.1118694660394	29.7871695435666	28.6803463952203	29.7969086835044	29.4149369918918	29.3113806209771	27.5395330337284	46.0610028935379	0.371656387201533	45.6910012117155	45.4601809868893	46.075593660981	45.7045347878679	46.2331291071804	46.0501801541321	45.9508882352803	45.870348520923	46.1897406262453	46.1451988763121	46.0389579020293	45.9215165288714	46.1156344077774	46.3613875773055	47.1067508195577	2.52109619906108	0.503891439582317	2.24332914635411	1.93433421023456	2.24732576121778	1.53713662043299	2.66765788467617	1.9028487566512	2.561217806713	2.57018373314519	3.11112302667952	2.61426256288378	3.27393455078513	2.61637046318311	2.63199078840912
15.0753768844221	29.7770458339884	0.949802352025811	30.5609387016351	31.7037400308834	30.4478261283583	30.9942824271606	29.5072861303444	30.0558203391202	29.4091614159132	29.5170379433779	29.2721350793121	29.8828992680491	28.8167731878543	29.9094180723441	29.5199921882437	29.4324893665589	27.6258872306699	46.0162711452173	0.373443780083518	45.6366441286653	45.4323168512496	46.0448220845085	45.694434972061	46.1741834329872	46.0223936825912	45.8709818018585	45.8428040400926	46.1247368333183	46.1112332272565	45.9524072608441	45.8607807170839	46.0696088958829	46.3221166067994	47.0846026430612	2.33146811161678	0.490405855342763	2.06833841157004	1.78068115299691	2.08027996391596	1.39150327300573	2.43340011432058	1.71966171448779	2.36268652522845	2.38452781702524	2.90892753342979	2.37837207685556	3.08959214003725	2.42315873847426	2.42289144109311
15.5778894472362	29.8750144630311	0.926166405779365	30.6656864829007	31.7405804712588	30.5234157505381	30.9958381291838	29.6304641549356	30.1326236444519	29.5547503211306	29.6149132635609	29.4272326367602	29.981967891283	28.9595233664607	30.0141414880528	29.6278967589393	29.5474093402557	27.7087732457545	45.9748080370297	0.37337438262371	45.5904744922784	45.403959021059	46.010150007642	45.6975248807259	46.1290172627754	45.9917314159764	45.8018078677147	45.8098265516933	46.0536612875541	46.0893703586961	45.8783879054081	45.7966907859755	46.0379323388154	46.2788069457263	47.0527794334045	2.15792400407142	0.47794407885774	1.9091111722324	1.64220985085762	1.92739961560627	1.26054958338298	2.21765598833211	1.55307012614255	2.18251044195061	2.21337343934061	2.7228501351113	2.16098369905486	2.92075250471761	2.24553832034318	2.23092671253564
16.0804020100502	29.9679569624379	0.903032308220788	30.7603376424686	31.7756584059927	30.5901135294528	30.9920870368034	29.7469931161069	30.1984716418163	29.6991901258245	29.7057103070096	29.5743273940716	30.0744908326763	29.0988354644721	30.1206919964296	29.7277958399849	29.665673901561	27.7889772018973	45.9334026202307	0.371940708581304	45.5434509062417	45.3878821490125	45.970777368569	45.7058665137894	46.0832809138809	45.9535197224835	45.7355894630631	45.7666259204704	45.975018747541	46.0649116593011	45.8024970280685	45.7449608160708	46.0049713625329	46.2471254419402	47.0145612904954	1.99950554523757	0.466484810975898	1.7643812406173	1.51806856102645	1.78818107909253	1.14292266636862	2.01883070093331	1.4026651145065	2.01904755785883	2.05630844981887	2.55252187563167	1.96051799560639	2.76555612984142	2.08310124745419	2.05440009661461
16.5829145728643	30.0552412243842	0.878584775517043	30.8419260192609	31.8080826555229	30.654724799761	30.9746932742419	29.8511966153025	30.2628274088769	29.8332450265325	29.7984543382447	29.7216489516892	30.1552903084757	29.2291742963065	30.2238401033718	29.8146063814626	29.7822371492256	27.8766710374881	45.8926248706306	0.373843101430837	45.4926443897969	45.3825321036772	45.9378665533833	45.7073602884579	46.0309890847906	45.9233777846192	45.660868501263	45.7287938559502	45.9035492691314	46.0314663680361	45.7188883090042	45.6983250506791	45.9651349290158	46.219514381912	46.9880621897425	1.85553538835641	0.456104068186758	1.63337542168148	1.40683259460894	1.66214164370264	1.03777528211729	1.83663780982889	1.26792665001952	1.8713185240284	1.91316100394694	2.39772537996799	1.77672127097262	2.62338851951305	1.93433705618092	1.89299880578576
17.0854271356784	30.1386674863082	0.852847469727181	30.9153883233089	31.8287853394759	30.7195610084994	30.9503660679538	29.9531236807987	30.326891264986	29.9618826879075	29.8941510076131	29.8694982986292	30.2348157500772	29.360260583045	30.3137252885315	29.8997763097423	29.8873847905753	27.9644018934797	45.8561708507307	0.376768524517055	45.4462312237742	45.3748695169555	45.9152802678659	45.7114837447397	45.9891697758382	45.9036212096268	45.587948534273	45.6986925734137	45.8404846985925	46.005881151448	45.6445764082143	45.6437321089868	45.9370318384967	46.1823841534256	46.9611755553093	1.72521055885796	0.446654543272521	1.51547674009062	1.30723244367283	1.54825036058704	0.944545709707564	1.67080676829605	1.14755396425073	1.73896862558334	1.78274629125988	2.25716449876361	1.60933468456681	2.49429421050648	1.79834953055975	1.74648040616699
17.5879396984925	30.2172690629643	0.828112076371258	30.9852480322385	31.8383313645599	30.7775925844895	30.926747974021	30.0534697144368	30.3797480678914	30.0918415836708	29.9817405635549	30.0075456102703	30.313821395758	29.4927803975197	30.3968038009632	29.9818881713624	29.9873870895114	28.0440895942166	45.8231673626807	0.377180952697262	45.4110897905908	45.3652928595885	45.8930698083727	45.7290843021368	45.9592504012896	45.8786829016288	45.5280729626993	45.6609434616618	45.7717588020445	45.9895323008224	45.5809232887578	45.5924210494124	45.9186588758317	46.1467081956747	46.9220214396994	1.60750289186541	0.437978893344163	1.40975086688627	1.21853177654423	1.44531051446752	0.862245270333445	1.5198932808503	1.04043614711137	1.62101255052695	1.66384051453948	2.12942121332427	1.4569467181236	2.37705495591696	1.67498871615309	1.61340336594984
18.0904522613065	30.2884569478109	0.804159181584814	31.0480654389326	31.8461658937155	30.8241764551093	30.8965433049663	30.1404320297595	30.4213951860836	30.2154461656054	30.0606306473553	30.1343001636326	30.3804591194727	29.6150051721978	30.4801964891011	30.0489209124658	30.0892440520607	28.1258731867052	45.7905861979318	0.378660300315275	45.3823727294726	45.366447064209	45.8650730014901	45.7491358585262	45.9243911564273	45.8495058255211	45.4706483889398	45.6167840352433	45.6976955478611	45.9654668496725	45.5113121834872	45.5552858835053	45.8926774421258	46.1232419816434	46.8887550208522	1.50153537071076	0.430080356728902	1.31502471033564	1.1399907436497	1.35254182254039	0.789717060300555	1.38270672081255	0.946001129464565	1.51598716718669	1.55609102746222	2.01400328203742	1.31844525365327	2.27019764656651	1.56341640046661	1.49271546132909
18.5929648241206	30.3528908620932	0.779849992452177	31.097553105055	31.852731183278	30.8648000279085	30.8536444399384	30.2160080617953	30.4621398111303	30.3253713673679	30.1405091022406	30.2585604674856	30.4367442864244	29.7284718772722	30.5546362028174	30.1068366396833	30.1837905872006	28.2115657718001	45.7601293220502	0.382779160966532	45.3512963675264	45.3782351651455	45.8398569707255	45.7618812445481	45.8887989108269	45.8317201298146	45.4067484776866	45.5820615166698	45.6329174958296	45.9379016969909	45.4401824688227	45.5189972526231	45.8688383306343	46.0981629383677	46.8643408645409	1.40658001579821	0.422899880725594	1.23030960248671	1.07050348029814	1.26943619198393	0.726168128458823	1.25886357887712	0.863433236418981	1.42296807550011	1.45907699031756	1.91053110000492	1.19351040464175	2.17346144925378	1.46230799306566	1.38418835058271
19.0954773869347	30.4122083923201	0.756327473065644	31.1343509565897	31.8491583912508	30.9051973987426	30.8068250016514	30.2906795319083	30.4995859042332	30.4290562130279	30.2186871572786	30.3796366119693	30.4930774789612	29.8432095463069	30.6146538395769	30.1645672786605	30.2654400844248	28.2890004902196	45.7344229902731	0.385788076808705	45.3189673335568	45.3873966314478	45.8259009175934	45.7792537606145	45.8682100376393	45.8216519718819	45.3488768945608	45.5533145242689	45.5767596012183	45.9227421621398	45.3832227008399	45.4765129524495	45.8603060569571	46.063972553756	46.8292567551726	1.32178344212659	0.416290990962301	1.15492784788922	1.00899612983307	1.19524558369361	0.670946871075718	1.14751130122879	0.791557585122024	1.34140683315865	1.3716856548283	1.8178553715194	1.08132670639682	2.08656035802202	1.37102009277221	1.28697290563201
19.5979899497487	30.4649551382199	0.734240553610392	31.1650900281859	31.8351015879067	30.9411353323554	30.7618613984619	30.3586132395846	30.5237130067754	30.5318653393069	30.2847268851252	30.4873107608274	30.5433997764564	29.9533253057164	30.6705167442152	30.2119301288077	30.3441430731931	28.3615944663798	45.7114523789894	0.388389413993187	45.294678879642	45.3925290157963	45.8169366287924	45.8091923753893	45.8536032215328	45.8045142315279	45.3051044237063	45.5161024863531	45.5151647294217	45.9110827961114	45.3315153282407	45.4433335413617	45.8515573082251	46.0361679271125	46.7903027916288	1.24624798868741	0.410190505633319	1.08822797456292	0.954786381942786	1.12896361733206	0.623164602737207	1.04727296340395	0.729456990078618	1.27032705309081	1.29298502093105	1.73476272552024	0.980595574507824	2.00816780751429	1.28921614319613	1.19978955300861
20.1005025125628	30.5097571604532	0.712934407994582	31.1921781191545	31.8200739338326	30.9658087029886	30.7101966842656	30.4109134091022	30.5389379461057	30.6247703271753	30.3423834902427	30.5818622216338	30.5786669015095	30.0496233703999	30.7248445943099	30.2444726987606	30.422440757264	28.4391842500533	45.6894024212007	0.393232984491947	45.2813656020694	45.406153879536	45.8030441599638	45.838394097503	45.8319929575222	45.7868401414096	45.2625502828708	45.477242061395	45.4500505528043	45.8900622705042	45.2724507507544	45.4230280512094	45.8359940695024	46.0182182079681	46.7636492329974	1.17921976509317	0.40456068062871	1.02934992361268	0.907305691171734	1.06976187231128	0.581883899125955	0.957298176263611	0.676488810647891	1.20848738520535	1.22264403232645	1.66075419722128	0.890562642677791	1.93727753047732	1.21596643206148	1.12204546150939
20.6030150753769	30.5482960142091	0.693143698743284	31.2103557215735	31.8057107605993	30.9818931064959	30.6481807759634	30.4562325312254	30.5547087936019	30.702910116491	30.4006869515387	30.672690332499	30.6075000877147	30.1401905588229	30.7666214683523	30.2745843618947	30.4893333100469	28.5128413363166	45.6706775151235	0.397602813875769	45.2709471492885	45.4298062869938	45.7880753530541	45.8601896234215	45.8162744317114	45.7822340263798	45.2151823271441	45.4504455172288	45.3956269095236	45.87283884591	45.2189991099884	45.3995780131023	45.83173208702	45.9936937962998	46.734539249786	1.11999386787837	0.399316850089534	0.977349797202344	0.865744359686221	1.01714810301342	0.546413587103907	0.87704275465315	0.631844236732327	1.15505914522	1.16014989665484	1.59544511556493	0.81072640288732	1.87381667753278	1.15022899167191	1.053297832325
21.105527638191	30.5814506707657	0.67516854323887	31.2154280522511	31.7833853357194	30.9970953712661	30.5858372328343	30.5008320344699	30.5652241818851	30.7755185178139	30.4536145926502	30.7582232867666	30.6360702029263	30.2310896172728	30.796171829694	30.3016437177595	30.5449448023913	28.5766812857846	45.6563263829406	0.400514267955309	45.2568317022435	45.4503735804381	45.7829522038176	45.8883556624874	45.8151920157622	45.7816166432072	45.176876194722	45.4268309388271	45.3493514532489	45.8684197800204	45.1797773656387	45.373687777456	45.8371558426151	45.9632035974519	46.6942709861723	1.06781169610813	0.394417407560875	0.931466220557392	0.829229162737798	0.970639929279902	0.516177527825744	0.80550803834926	0.594578167963166	1.10950431665427	1.10453332844605	1.53786125319752	0.740128962988072	1.8172534318386	1.09154533800637	0.992526817909765
21.608040201005	30.6074934080905	0.657639146196494	31.2114307644737	31.7517510793608	31.0109895013653	30.5265779703374	30.5342467257048	30.5627402310901	30.8459306729348	30.493001057104	30.8287203065658	30.6538203224799	30.3117961615863	30.8247374923853	30.3140969023038	30.6003283359391	28.6422335977262	45.6436136555205	0.405860480079588	45.244054824041	45.4648022265141	45.7865558661497	45.9274783512929	45.8128518727321	45.7730047413528	45.1520897015595	45.3947621054806	45.2973940122698	45.8611329652742	45.1391490426175	45.3614073325008	45.8344710477696	45.9430008424487	46.6620499008036	1.02194733395729	0.38983855224036	0.891155275780249	0.797172367719294	0.92951803089577	0.490475605368224	0.741616071556764	0.563928118830016	1.07099050415585	1.05507040819557	1.48696036104771	0.677778621267275	1.7663540122384	1.03952280632315	0.938816931005136
22.1105527638191	30.6263940202107	0.641318602446645	31.2049618818512	31.7201387916016	31.0162274106422	30.4610597571883	30.553831225159	30.5552578998286	30.9042656065121	30.5264490080765	30.8862654874853	30.6581726278069	30.3792983991683	30.8495522480255	30.3183925210801	30.6527362036214	28.7093012351128	45.6321261513686	0.412648226324334	45.2412261518538	45.4853611298593	45.7875980245306	45.9628161377127	45.8051086970208	45.7675749563833	45.1264355263326	45.365589358549	45.2432780347068	45.8471739162122	45.093281453893	45.3582016297999	45.8326273353225	45.9284236944534	46.6371962238997	0.981764991388747	0.385505346079809	0.855876582859286	0.769170677594097	0.89302952913061	0.468575209093288	0.684734715220097	0.539300522003018	1.03848387772421	1.0114621453492	1.44229601077794	0.623092033556956	1.72055498147873	0.993311182934911	0.891758224882043
22.6130653266332	30.6404588965562	0.627996448344187	31.1955695789626	31.6912510476264	31.0119834732181	30.3881153046851	30.571289617092	30.5497976023794	30.9485223347546	30.5608791495483	30.9405197180404	30.6609034867884	30.4450466993869	30.8606720637597	30.3240909295358	30.6921264667047	28.7661159758608	45.624703352931	0.416559949017784	45.2468670570001	45.5152388893817	45.7842130716831	45.9912560117173	45.808746232668	45.7750268955427	45.0971421394907	45.3490365165118	45.2006819624318	45.8437035916614	45.0588213089946	45.3492239025074	45.8450989589199	45.9044197828089	46.6010739726452	0.94666478186048	0.381394724866968	0.824948458228312	0.744658921100239	0.86067276500296	0.44992993809328	0.63426886184959	0.52003441104176	1.01129469168106	0.973200484729084	1.40355910146151	0.575471527930933	1.67986785826664	0.952137344047756	0.850757889012501
23.1155778894472	30.6497510262352	0.615997557667756	31.1772509528507	31.6567072790835	31.0060377795872	30.3181831612148	30.5860051508283	30.5379472537324	30.9891025664163	30.5877606636456	30.988931294138	30.6613732013078	30.5085015404717	30.8641561078616	30.321500491004	30.7242540773903	28.8185538739958	45.6209725698567	0.420254194789813	45.2514759496594	45.5417419421305	45.787045194708	46.0276065566421	45.8222312387339	45.7821294064342	45.0787292797114	45.332101134425	45.1653131656359	45.8494834101793	45.0342093850499	45.3426497594545	45.8566084402187	45.8794346043485	46.5638290805186	0.916042097988729	0.377547145366452	0.797670267768265	0.722940840981607	0.832110678976323	0.43411565577837	0.589331304815504	0.505381375857837	0.989010124609917	0.939456488488131	1.36993836639874	0.534066344992339	1.64358816718531	0.915696647215625	0.814900911023522
23.6180904522613	30.6524776586072	0.603611568984925	31.1486749023277	31.6139878782923	31.0018367267447	30.2520570142354	30.5870069251505	30.5153125255354	31.0270409083201	30.6023886482694	31.0223883632204	30.6486417130175	30.5585993183253	30.869272651314	30.3064021055154	30.7582202050377	28.8753349938016	45.6177858495403	0.42748520659711	45.2521036114381	45.5603452776625	45.8004371948958	46.0727985528829	45.8287450276618	45.7813820854511	45.0718885040476	45.3075755166884	45.1238220140566	45.8480270046656	45.0030434901264	45.3511323926729	45.8598388486921	45.8664204224002	46.5392277997624	0.889313223583078	0.373916499844681	0.773527994348966	0.703531119815916	0.80687444266237	0.420611821655339	0.549149120862337	0.494709724507732	0.970962179478375	0.909671495249984	1.34053974721746	0.498147679387007	1.61070818940859	0.883612898129798	0.783603515635263
24.1206030150754	30.6496180321236	0.593071656133341	31.1160786603711	31.5718966803087	30.9931915145247	30.1801475511685	30.578999556456	30.4921677849827	31.0523260897865	30.6148699472829	31.0446477762068	30.6275046423967	30.5997990768175	30.8685869776401	30.2914513021712	30.7864992355035	28.9261036862369	45.615864273954	0.43477646166996	45.2566723424877	45.583036316288	45.8146115349992	46.1115596444232	45.8345329628307	45.7871159531328	45.06163785862	45.2897963939861	45.0813388786542	45.8459555090464	44.9716648456647	45.3630610118194	45.8727680603706	45.8537276650478	46.5104851319395	0.865967147647869	0.37043224338532	0.752186678506297	0.686174176216692	0.784347261679436	0.408850474488944	0.513262660068955	0.487561360166678	0.956291825469454	0.883617335579095	1.31501512803941	0.467229676360104	1.58105895814839	0.855155515720799	0.756552364848848
24.6231155778894	30.6436108025248	0.585313583145757	31.0843175096816	31.5339975790073	30.9758329367596	30.1036780695308	30.5720994281684	30.4719973871642	31.0658974971705	30.6286885178197	31.0652941009431	30.608083769839	30.6422814457367	30.8557877791237	30.276460137757	30.8024781035035	28.9672677756675	45.6181345129704	0.439144509465197	45.2712873704199	45.6147543011003	45.8225278664593	46.1445710282696	45.8539428099432	45.8038100532811	45.0486731839975	45.2832105154026	45.0508956640906	45.8579050662642	44.9541092562806	45.3682350282493	45.8943813860988	45.8313559750805	46.4723581896192	0.845560038683511	0.367152796599023	0.733284969297623	0.67050403772159	0.764054240504283	0.398440853461116	0.48114648438441	0.48343927173532	0.944491006369618	0.860831137490378	1.29316196131924	0.440759582053944	1.55460675481123	0.829788616036686	0.73311953620974
25.1256281407035	30.6338419563083	0.577856299149957	31.0501035706961	31.4921411364589	30.9555266827069	30.0327456847302	30.5590738399969	30.4449403451224	31.0784067796827	30.6337957090566	31.0807683687245	30.5831135957275	30.6789341114725	30.8410165390286	30.250058007324	30.8159575934585	29.0110473804377	45.6231696834425	0.444315100124807	45.2903558670052	45.6435588474448	45.8319582138719	46.1867707533512	45.8757099041335	45.8159110053215	45.0473640754097	45.2725125068375	45.0265900165947	45.8728756129028	44.9392318042043	45.3802476422718	45.9066182801715	45.8134748694941	46.4443658526235	0.827637648351879	0.364120824902016	0.716336622536448	0.655979810183039	0.745771808634475	0.389112443276	0.452110094025376	0.481726876178694	0.93532090356271	0.840610075674891	1.27429682175812	0.41806087144514	1.53051538066382	0.807350163067191	0.712597703563998
25.6281407035176	30.6186989072724	0.570292393621666	31.0079825871976	31.4425593723801	30.9385436298568	29.9654878734709	30.5327972240953	30.4103972400373	31.0883601629908	30.6293341564792	31.0826973211619	30.5454831679054	30.7024575353228	30.8291648437192	30.2185582781698	30.8316448377294	29.0550153785691	45.6279672061099	0.452240567649985	45.3049643748393	45.6635993646811	45.8516602534303	46.2353447589163	45.8884623648633	45.8214611590342	45.0546536650346	45.2559202692964	44.9957946818844	45.879803163903	44.9159713804305	45.4052431918592	45.9178647357547	45.8065655148562	46.4221992128644	0.81173838066513	0.361243181049462	0.7008850565927	0.642220375922741	0.729274538319178	0.380478806315872	0.425653073266937	0.481931662942831	0.928254147359581	0.822565081295072	1.25765209396361	0.398594554160954	1.50809463055193	0.787491549952974	0.694691841400084
26.1306532663317	30.599687485258	0.564524582389446	30.9596439205	31.393310609309	30.9211678281258	29.8926046612483	30.5034243702245	30.3792559621227	31.0861940396467	30.6261623812514	31.0762321776421	30.5052970744581	30.7229449727326	30.810079551562	30.1916209574975	30.8390983321366	29.0882754404125	45.6340711651766	0.459799128352204	45.3164466817387	45.6863873444557	45.875809077284	46.2754400024115	45.9065248890992	45.8359910871369	45.0559228454442	45.2488392502427	44.9651897187334	45.8932419791214	44.8983663403386	45.4272866652121	45.9420587084436	45.7948883650888	46.388674522898	0.797495404176357	0.358501943119735	0.68667326240585	0.629105283438322	0.714147229994202	0.372115402492907	0.401482646927854	0.483760070188492	0.922597148063362	0.806565725512528	1.24299982209095	0.381982713793786	1.48746579498826	0.769596182303135	0.679124856438149
26.6331658291457	30.5787398065204	0.560141135804752	30.9119944974884	31.3487035599438	30.8965858465385	29.8175031039448	30.4755254027794	30.3509264702834	31.0755494425552	30.6236540157633	31.0704453548864	30.4669788685467	30.7451668905622	30.7826458873712	30.1597434118929	30.8367746901349	29.1188996551142	45.6438232164727	0.465817241794047	45.3339453336983	45.7184965446456	45.8939206972796	46.3115230705823	45.9363319837008	45.8581357741612	45.055393427987	45.2499255070375	44.9469667355133	45.9197876129279	44.8925195197258	45.4433479130558	45.9642602979572	45.7759649656178	46.3568288632011	0.784614595156567	0.355999703719221	0.673564758173721	0.616448468979731	0.69997614913696	0.36380500078177	0.379180581763901	0.486825131632193	0.918057879729822	0.7921958437164	1.2302403798504	0.367767516807858	1.46842920240218	0.753337625585488	0.66528530102112
27.1356783919598	30.554731847921	0.555825848168211	30.8670524741323	31.3009096616955	30.8670763532017	29.7492890449525	30.4381848101205	30.3154485063094	31.0664120968191	30.611574992018	31.0606444346865	30.4194672812262	30.7581577487513	30.7584088195401	30.1183881737895	30.8359739843827	29.1539893371904	45.6551302384033	0.472651949597024	45.3597656558737	45.7488717548323	45.9089358951266	46.3577221785302	45.9610781057861	45.8721936894288	45.0664988273177	45.2438062975179	44.9336672910439	45.9428302893631	44.8818964469579	45.4692823177671	45.9765975325973	45.7662349978907	46.3375722960167	0.772756852573552	0.353709094089838	0.661333328383161	0.603876977058556	0.686585949168239	0.355426659072034	0.358259748327847	0.490602732403613	0.914559101296932	0.778884322762376	1.21878180405332	0.355412369534248	1.45013032093744	0.738650050520122	0.652750426797497
27.6381909547739	30.5266454451155	0.552076219134991	30.8194786367583	31.2450009918457	30.8401835329907	29.6835988291694	30.3909313354472	30.275960215545	31.0547433385795	30.592896452806	31.0391122914555	30.3621435598715	30.7612256041749	30.7366195156385	30.0798530245047	30.8357897935037	29.1821445544421	45.6660204737174	0.481096186510502	45.3854213171641	45.7703460464493	45.9318399175447	46.4076167185688	45.9791541432745	45.882079702124	45.0826569338133	45.2345286391887	44.9135000526952	45.9609164136569	44.8649619643493	45.50331037371	45.997064320296	45.7641861886883	46.3127243742386	0.761586528437773	0.351517745414703	0.649640008787982	0.591157680568708	0.673910383977184	0.346716214619298	0.338459597095375	0.494771083357137	0.911664772262613	0.766430090248755	1.20797694102019	0.344539502754756	1.43228502865584	0.725177903065516	0.641438744546558
28.1407035175879	30.4961229884181	0.549213230126839	30.7655585289776	31.1882730322951	30.8155983394417	29.6119543102869	30.3454140203984	30.2423538809461	31.0319346582542	30.5775827191069	31.0120216311764	30.3064453703928	30.7661348540288	30.706850062216	30.0440364402812	30.8254943025571	29.2021926759117	45.6785445165072	0.489606541293705	45.4045814712875	45.7936870907946	45.962203297865	46.4477111506128	46.0075239947402	45.9023962807458	45.0905637835087	45.2365751852068	44.8945507398579	45.9910861221442	44.8581489772065	45.529184630564	46.0253319062582	45.7539278365627	46.2806952802531	0.750879617237283	0.34947378818001	0.638230476901035	0.578323125880283	0.661717625623787	0.337417599813279	0.319603594778386	0.499191175503609	0.908832907545278	0.754783261300406	1.19773399436031	0.33488640525035	1.415142319626	0.712419306606308	0.63101668004271
28.643216080402	30.4640116718853	0.546840969356347	30.7095523119857	31.1358355276654	30.7857124188384	29.5396741619934	30.2990302486552	30.2100643627212	31.0039104608627	30.560990864516	30.9875944919386	30.2495300931582	30.7704042007808	30.6731721984767	29.9993786296659	30.8089442376289	29.2263808693921	45.6936907307183	0.497636488672911	45.4226904221655	45.8269315939645	45.9886789600276	46.4860123277635	46.042184076649	45.9261284506016	45.0978196709517	45.243107995083	44.8879982994911	46.0294442418322	44.8572969939693	45.5519985821953	46.0432114086587	45.7411368196713	46.2607211177495	0.740440541414251	0.347648828825865	0.627040868730019	0.565342698621265	0.649663912283217	0.327488645413589	0.301347957514592	0.503537095075681	0.905970418371906	0.743549545100026	1.18804227512935	0.32606405749258	1.39827091094918	0.700243637174098	0.620981412935557
29.1457286432161	30.4289446595171	0.545178619054327	30.6575080327357	31.0804444381079	30.7488620942748	29.4743386970552	30.241575247112	30.1703714613724	30.9792418564117	30.5341894119867	30.9600115653417	30.1809884729824	30.7635501711243	30.6454782531989	29.9515860242918	30.7960245915375	29.249999575224	45.7091928928043	0.506138843801097	45.4482096692852	45.8600179035593	46.008615134226	46.5349360500266	46.0671580999596	45.9396718062422	45.116176714328	45.2409135699566	44.8849558636302	46.0601268359809	44.8467336084102	45.5860536071199	46.0586955785071	45.7404882329747	46.2451407178574	0.730014194925328	0.345940423251193	0.616041953802841	0.551972825582222	0.63757718867522	0.316901790174268	0.28338020390701	0.507397048682411	0.903096760388557	0.73229203361639	1.17837950220179	0.317655949298978	1.38096833738576	0.688626839782566	0.611222820105893
29.6482412060301	30.3908473179603	0.544038328014197	30.6082460490573	31.0162519325333	30.7120914348567	29.4093933711396	30.1794074117922	30.1296193115683	30.9516160973075	30.5035775289305	30.9222678021245	30.1069798428042	30.7517926901833	30.6175336147687	29.9101603114993	30.7804199963116	29.263352374527	45.7247743405173	0.515716797144604	45.4791576669696	45.8844855571584	46.0324876639532	46.5848185537823	46.0912786879838	45.9523425974965	45.1359829616541	45.2393515862869	44.8746771637654	46.0919884208498	44.835016922862	45.6220238090588	46.0862752220382	45.7428650184259	46.2188632754744	0.719388090604336	0.34428112227942	0.605062820964375	0.538056504340902	0.625471983742839	0.305464239289545	0.265595161052986	0.510646221135696	0.899816707631097	0.720970526119046	1.16822670417751	0.309442031544294	1.36333200271013	0.677193522329034	0.601694215044178
30.1507537688442	30.3511412147459	0.542910031185423	30.5555877703688	30.9497951582776	30.678627541134	29.3376881140225	30.1211982304349	30.0953398251086	30.9139357405784	30.4768611170343	30.8813718943653	30.0359475811228	30.7440221242586	30.5811358997987	29.8656581597396	30.7537888092245	29.2761602557206	45.742475126118	0.525557269185571	45.5060045216037	45.9100875797598	46.0653727500931	46.6243713355887	46.1276592850996	45.9757742705805	45.1461621009451	45.2499714735105	44.8665903352131	46.1381803650758	44.8346844524049	45.6473624923884	46.111439725285	45.73610304552	46.1973631587021	0.708436573062865	0.342756345310856	0.593862642220192	0.523673529684851	0.613269158366108	0.293037619472204	0.247843302682742	0.513248380804866	0.895733520187043	0.70955243800538	1.15762992452385	0.301225388781181	1.34550905284724	0.665589197376979	0.591983105402875
30.6532663316583	30.3094738656541	0.542783627333763	30.4983023740299	30.886965330806	30.6420093640402	29.2661346868497	30.0583496871419	30.0596895353186	30.8740005485356	30.4461393162977	30.844541844021	29.9591053321387	30.731534508981	30.544493504073	29.8130454494469	30.7244143597639	29.2933821433673	45.7617016625979	0.535200016481438	45.5264207294312	45.9461131692393	46.0978522662108	46.664652453942	46.1632713004848	45.9982536403661	45.1572988044957	45.2613811919099	44.8707394116513	46.185767215419	44.8328412392806	45.6740983038343	46.1258820189415	45.7325789398688	46.1883742538938	0.697005986101117	0.34136327694924	0.582331367756638	0.508847840159857	0.600712827573638	0.279665524904574	0.229840517335686	0.514908478952938	0.8909228067043	0.697645245747837	1.14663920019381	0.292647965429726	1.32686666681909	0.653840558363981	0.581826577916212
31.1557788944724	30.2646290738479	0.543973194829828	30.4422240836541	30.82126825862	30.5971416987225	29.2003961697078	29.9853197348989	30.016413811105	30.8384516801638	30.4051391076906	30.8049490273764	29.8708346441119	30.7084388673628	30.513500865746	29.7641798849911	30.6983371835586	29.3028410900089	45.7806174772283	0.545452106383115	45.5488216144784	45.9835689683651	46.1222835259356	46.7155591620925	46.1889878393977	46.0101733744238	45.1787349045488	45.2643271768217	44.8769551024398	46.225635087236	44.8206205201475	45.7113999079492	46.1476584833921	45.741583886358	46.1729526048386	0.68491185324296	0.33998928607424	0.57050085369174	0.49338900359764	0.587626306359412	0.26532601935474	0.211440849687656	0.515359346533285	0.885440778620226	0.684957302270673	1.13478441851842	0.283430599548897	1.3070027935121	0.641888000809653	0.571305265483467
31.6582914572864	30.2172869323814	0.544899062549483	30.3912718334063	30.7461094054551	30.5489145986436	29.1322097087742	29.9127216527981	29.9741885413546	30.799183200317	30.3628415401277	30.7563865267928	29.781692689662	30.6854831357527	30.478099028733	29.7190982749646	30.6655058301809	29.3055980187577	45.8003244486405	0.556610248812449	45.5791476639244	46.012738818644	46.1459959101827	46.7647654600263	46.220648178694	46.0249246361666	45.1983326908369	45.2721098784881	44.875691535943	46.2735867839101	44.8133859018954	45.7446154197047	46.177142079001	45.7486449529641	46.1531368192254	0.67204144649391	0.338639201096873	0.558349727707532	0.477168008781807	0.574050181571846	0.249850283292875	0.192622808628408	0.514649049663667	0.878916429259163	0.671566268734007	1.12167741982604	0.273484150443209	1.2862417387176	0.629344808473954	0.560234055813664
32.1608040201005	30.1683262275431	0.545936879604548	30.3414315276887	30.6672436708114	30.5033193808119	29.0562530250623	29.8429751909627	29.9371910344873	30.7510720477915	30.3236933457829	30.7065293078047	29.6940295268725	30.6653267826196	30.4344116271316	29.6661065104564	30.6221191673117	29.3131912675519	45.8222177083072	0.567572367479035	45.6115448701078	46.0421378070782	46.1783146862549	46.8039230101007	46.262382364161	46.0494828834906	45.2079399689655	45.291664755771	44.8775716400371	46.3337748664468	44.8149497469246	45.767982517165	46.1960637857742	45.7483192006872	46.1472135216426	0.658316615805192	0.337369125771206	0.545710749987909	0.460275581267698	0.560018523604761	0.233172459476201	0.173226695218889	0.512771996906283	0.871104619829861	0.657400410841015	1.10748404599847	0.262627355464925	1.26446965796568	0.61602154502183	0.548242274734693
32.6633165829146	30.1168351000892	0.549254904697969	30.2870868232408	30.5912953336205	30.4566426822325	28.9806749031677	29.7649210013974	29.8954471957491	30.7032691985654	30.2777894061929	30.6614706455519	29.5967679332282	30.636531368595	30.3928535117557	29.610356457517	30.5787964301778	29.3186236103465	45.8449758935229	0.578464710091698	45.6375298907413	46.0821326135013	46.2140908182346	46.8464643357567	46.296984987153	46.0690366721257	45.2204394002595	45.3085470973093	44.891342601478	46.388925472593	44.808577456662	45.7974101224386	46.2120159992659	45.7566890840841	46.144451851241	0.643616009209893	0.336116044091627	0.532423209227658	0.442759443582027	0.545371828916414	0.215350347010838	0.153067043706323	0.509464554290994	0.862204482075576	0.64208056200027	1.09228137343119	0.250589050356386	1.24103070378273	0.602020147177662	0.535339280813269
33.1658291457286	30.0621037448304	0.553733302840771	30.2297824639292	30.5126766352016	30.4016538411094	28.9089691994613	29.6797312803914	29.8460764449752	30.6600888470506	30.2224779712771	30.6134993880455	29.4913064037733	30.6001553179703	30.3540106851741	29.5612885894897	30.5362087826874	29.3136303219201	45.8676752472031	0.590510036165192	45.659313733371	46.1249207833171	46.2425723569028	46.8991084858599	46.3256563448088	46.0793187048138	45.2421145271238	45.3186534387767	44.905682910885	46.4399685325897	44.7955937966033	45.8345022571231	46.2399838707839	45.7754515215292	46.1322874435577	0.627829602386172	0.334822469676654	0.518484048054964	0.42446708990594	0.529930729412812	0.196313977406457	0.132138861273895	0.504625015909468	0.852251849820579	0.625465680790127	1.0756438278609	0.237315880069704	1.21590813585706	0.587185474099452	0.521567149503856
33.6683417085427	30.0047140971222	0.557245935998238	30.1757422702195	30.4242478654287	30.3399313323597	28.8317922106066	29.5981367334342	29.7989579332811	30.6121672459461	30.168030480415	30.5572942953377	29.3885343185593	30.5673878811493	30.3066569127087	29.5096264673832	30.4831020412157	29.309103468788	45.8913686662696	0.603084127917117	45.6864393329507	46.1596579119445	46.2661284897512	46.9475992455794	46.3652062808075	46.0958834043231	45.2590625388711	45.3372924597141	44.9123858058026	46.5034867784919	44.7922947381348	45.862796971399	46.2658624984002	45.788386377358	46.1280471605166	0.610898942793762	0.333525179036322	0.503958459701939	0.40529821490689	0.513711619505462	0.175897164946982	0.110420160088733	0.498410961855701	0.840892112874522	0.607684971445729	1.05731677240092	0.222846356083125	1.18942700019644	0.571163165909155	0.506601309271461
34.1708542713568	29.9448978029413	0.561855091491818	30.1260583204758	30.3309881904842	30.2787650046752	28.7460862917065	29.5155401368911	29.7544741711411	30.5565960585188	30.1150238160832	30.5010753145797	29.2840450191254	30.5337579867256	30.2523681017887	29.4499110870987	30.4211555908799	29.3076219539446	45.9164636251107	0.614823438560208	45.7209718321078	46.1934647907833	46.2960545961155	46.9870377319598	46.4091199323433	46.1199993822725	45.2665814991298	45.365736178898	44.9231351671267	46.572773564724	44.7923168970471	45.884730315472	46.2808710545902	45.7981330731773	46.1360283609134	0.59276672478762	0.332212083818529	0.488795957795232	0.385357649825014	0.496801740501789	0.15406823295915	0.0877542802226835	0.490792621765986	0.828009373683947	0.588593226926491	1.037561287419	0.207052044054743	1.16119576960016	0.553922384721143	0.490281034209468
34.6733668341708	29.8823726147501	0.569489595748536	30.0748963079617	30.2402026205844	30.218112055718	28.6608217367498	29.4226321336734	29.7021096674058	30.5031793882114	30.0530028941306	30.4497624571559	29.1689077737729	30.4896221412921	30.2013080707745	29.3936038577132	30.3606830906352	29.2967450254725	45.9425983623912	0.626735459529262	45.7543941488803	46.2376076052543	46.3327558511664	47.0323806609882	46.442522481875	46.1357828069893	45.2790744401071	45.3883864572905	44.9452699244233	46.6325746306888	44.7815080682999	45.9160992098321	46.3030467883179	45.8205180647832	46.1370542969722	0.573369249197284	0.330823183825766	0.472843800829038	0.364716068367096	0.479124904092134	0.130839606906468	0.0640963604828766	0.4815665304333	0.813843245870873	0.56786780352899	1.0164569592921	0.189860410324959	1.13076216383496	0.535552637101466	0.472748168102057
35.1758793969849	29.8170102490216	0.577516022626592	30.0184974993972	30.1473486984247	30.1504833509066	28.5772317331951	29.3268964672865	29.6429546900053	30.4535904444821	29.9833077042093	30.3949421296793	29.0508393495795	30.4425986678268	30.1487413582001	29.3409288957993	30.2969503996446	29.2798423466873	45.9697604566613	0.64008243614074	45.781073652995	46.285568865072	46.3649602694123	47.086745369662	46.4764852020744	46.1448890013955	45.2993829184493	45.4067672487986	44.9664928951024	46.6936527421754	44.7708598770892	45.9504295449075	46.3334097417033	45.8491690250378	46.1365204960442	0.552657263154091	0.329376825372572	0.45602920027585	0.343267433401656	0.460515821879989	0.106067099623709	0.0395200481427848	0.470793538338265	0.798347067972327	0.545526988019131	0.993631963167399	0.171379186643221	1.09843072474199	0.515812449026761	0.453860228214484
35.678391959799	29.7482539655355	0.584561286312598	29.9608933534648	30.0449308103624	30.0739411032737	28.4856541624707	29.2353008306237	29.5868389617505	30.3977750069028	29.916057680809	30.3322943537685	28.9368388401239	30.4000527369735	30.0852038097395	29.2801161390363	30.2205204538684	29.2673912398652	45.997167164568	0.653356276940718	45.8072475742155	46.3254911851911	46.389328762774	47.1348962455938	46.5223015054195	46.1628565817521	45.3127365246016	45.4360203884673	44.9800626676548	46.7672122669217	44.7713212728114	45.9734482249212	46.3535736531997	45.8699805173995	46.1510300975964	0.530584236869275	0.327895778514453	0.438414895277363	0.320961128317408	0.440966316325498	0.0795937849242547	0.0139699515516824	0.458664149886716	0.781173218418409	0.521713081578567	0.968972558577147	0.151610985560048	1.06434140120005	0.494472822863323	0.433344852924553
36.1809045226131	29.6759999057725	0.593637346086351	29.9074224406062	29.9371277321801	29.9954106590258	28.3856434616499	29.1383977995715	29.5304436967724	30.3352373600221	29.8479928967865	30.2704911152657	28.8176397816044	30.3522448345759	30.0173741619934	29.2158406316456	30.1382365689782	29.2504954459099	46.0245032543551	0.665463901637345	45.8414553646598	46.3629409061807	46.4161759235538	47.1758311043544	46.5651614109116	46.1850847001489	45.3181651784176	45.4715417515841	44.9985221011666	46.8382398191956	44.7687481707184	45.9951402031924	46.3706340920696	45.8929322877876	46.1669758013851	0.507132227354203	0.326336037128781	0.420043356733407	0.29793550753923	0.420602308800092	0.0514276851777843	-0.0126227796936973	0.445097955136598	0.762310690350209	0.496239605540701	0.942808656739973	0.130443908479737	1.02800338971948	0.47165378816796	0.411301394315214
36.6834170854271	29.6016272424455	0.6054313501683	29.8562158371834	29.8318140584569	29.9185467991647	28.286550614701	29.0324961336833	29.4643454880604	30.2759511192292	29.769700619302	30.2132766970142	28.6898004430651	30.2951053716989	29.9526596262375	29.1575716154172	30.0575826134423	29.2227916000269	46.0538356135984	0.6779806689486	45.8813499165515	46.4099072501753	46.4512695687559	47.2251605278135	46.5981672307461	46.1969150126199	45.3305963196895	45.4987783204526	45.0276327465284	46.8995055616407	44.7569002239413	46.0272160952821	46.3999729627519	45.9296774201416	46.1744850468861	0.482316823801627	0.324699800084284	0.400824177058929	0.274279311213049	0.399445065168091	0.0215560770499679	-0.0401458261121821	0.429963678430982	0.741996103296839	0.468914437313095	0.915198533830113	0.10792827460052	0.989348604286565	0.447378075347063	0.387798979908617
37.1859296482412	29.5252564156808	0.616932557103008	29.8009604458551	29.7255532591802	29.8374284605793	28.1874526870548	28.9284375877458	29.3934907902967	30.2190392100715	29.6862849601815	30.1517566461392	28.5641760302477	30.2398729761248	29.882316708564	29.0963343390687	29.9697816238851	29.1959605102177	46.0854841299225	0.691821341749491	45.9174870929841	46.4612990047738	46.4855526550649	47.2821459303773	46.638097522013	46.205765975863	45.3491607058813	45.5248559502531	45.0542382431944	46.9676640761784	44.7521682036995	46.0566821687897	46.4278273234697	45.9672796337479	46.1920374625481	0.456108833689061	0.323034527604631	0.38064128652588	0.249906911085359	0.377390536022216	-0.0101740759038897	-0.0685328761572079	0.413405158682747	0.720108187090651	0.439868534385382	0.885819501837931	0.0841570100554179	0.948787434643752	0.421382654365134	0.362596457771156
37.6884422110553	29.4446776236347	0.62793783510927	29.7406063427801	29.6106036979134	29.7470418681499	28.07918595582	28.8268101565292	29.3262571692189	30.1545678889695	29.6062513603815	30.0827553253855	28.4413703469185	30.1873789906433	29.8011128887554	29.026457798889	29.8696770844026	29.1700874797634	46.1159170627461	0.705167953305371	45.9481520093821	46.5045163336569	46.5108287748172	47.3313859255327	46.686401624669	46.2249835737161	45.3590980146762	45.5628251409888	45.0731336439369	47.0440810167259	44.7559856411406	46.0750448787803	46.4448472147445	45.9971793256146	46.2202928228104	0.428451709973139	0.321317314222067	0.359502922988785	0.22476149450433	0.354431399064063	-0.0438205089298553	-0.0978568534301767	0.395546106846684	0.696361173345657	0.409154339640116	0.854655789127711	0.0590483033267325	0.90617753715801	0.393601330440626	0.335675567407676
38.1909547738693	29.3599737380447	0.641116738195905	29.6808522199122	29.490190572993	29.652131121489	27.9639803785216	28.7170030890675	29.2561435406181	30.0845331349049	29.5230702858977	30.0153204405325	28.3110427774415	30.1265435589123	29.7191365907244	28.9591972699988	29.7674849798315	29.132976109826	46.1448788384379	0.717274895442743	45.9820379810901	46.5436214217339	46.5339965861689	47.3756058617804	46.7256375972669	46.2447301565095	45.3632487661593	45.6029472638509	45.0975633872638	47.1109410089709	44.7518584258866	46.0974295723858	46.4689313425496	46.0342691834677	46.2403640214847	0.39937473630696	0.319524139233982	0.337495748840058	0.198923128133264	0.330710567959285	-0.0792962443964659	-0.128049918417345	0.376251983849243	0.670860259255888	0.376532686706471	0.822024868811834	0.0325649973184246	0.861143203997254	0.364189069185048	0.307234007304219
38.6934673366834	29.2742183572308	0.65608241385754	29.6251190645406	29.3724647339896	29.5589601574735	27.8508877421125	28.6021047422189	29.1761285251301	30.0184155925632	29.4297835452102	29.9520197987893	28.1764333889416	30.0604672674659	29.63922266719	28.8951183501896	29.6660389542842	29.0901108283621	46.1770294817995	0.729804553653	46.0245495821026	46.5912627784579	46.5649141191802	47.4298767636789	46.7596728574023	46.253631403726	45.3761844444355	45.6338300018837	45.1316717194509	47.171777747668	44.743838331764	46.1285433410269	46.5016734021321	46.0831343413099	46.2608813927735	0.368934762585163	0.317717019756788	0.314628645292725	0.172426498801702	0.306317000898709	-0.116640237951055	-0.158957292391277	0.355480087256804	0.643812835766767	0.341926253359531	0.787914044732667	0.00482060575355951	0.813962626305722	0.333050440652465	0.277176827948566
39.1959798994975	29.1872398227808	0.67051381444552	29.5691636138965	29.2549796638219	29.4644843591616	27.7368805624537	28.4920317368588	29.0941543034526	29.952840697902	29.3345498949884	29.8836512747933	28.0473652918402	29.9997055128038	29.5509181088839	28.8225800157053	29.5549143124562	29.0503779926934	46.2122011420935	0.743317942583732	46.0691223022246	46.6439393151866	46.5991069551598	47.4894827804918	46.8046672536351	46.2638375233155	45.3934477432166	45.6672110295678	45.1617174063689	47.2426714796264	44.7474761874633	46.1520836776341	46.5245084212988	46.1273749373143	46.2963701188988	0.337089565918863	0.315925501040505	0.290824832575574	0.145174936804252	0.281200699334208	-0.155985995295551	-0.190617875521969	0.333415250443246	0.61504353128151	0.305507789938443	0.752032102467257	-0.024196809534459	0.764927137128539	0.29998324294511	0.245400087270857
39.6984924623116	29.0956487020313	0.684959572333602	29.5077281941939	29.1297595956809	29.3618791887203	27.6138198484108	28.3809896608918	29.0158986968946	29.8786058055505	29.2431615067747	29.8081866006853	27.9181550819684	29.9383977717488	29.4544292165881	28.7459046413529	29.4345105118415	29.0033042091669	46.244797607486	0.75604981338301	46.1071502337598	46.6885223233048	46.6255905105505	47.539757186403	46.8516277523009	46.284656298252	45.4012913869313	45.7121400683356	45.1842226339377	47.3143373989957	44.7541873156458	46.1674845739019	46.5439853412433	46.1661453829466	46.3308657057818	0.303806975538728	0.314115288627534	0.266070162874788	0.117135718205823	0.255346818774578	-0.197280848660563	-0.223069099611239	0.310097664036744	0.584358324665058	0.267242421721173	0.714439034512045	-0.0545958347111491	0.71374106260105	0.265086127579046	0.212121391333846
40.2010050251256	29.0001448277762	0.701049098989228	29.4427869095319	28.9990093269154	29.252673984614	27.4863150759781	28.2613641934491	28.9326673268711	29.8000808636704	29.1469284588303	29.7348300426043	27.7814527966403	29.8684060009071	29.3605479162924	28.6746105982008	29.3157654593262	28.9447334628118	46.2753651382852	0.767411304790819	46.1410774585724	46.7274599860007	46.6461406457071	47.5870672070824	46.8871848840484	46.3024656250853	45.4062074111219	45.7550074768946	45.2130188305167	47.3728680316033	44.751431231978	46.1912980284873	46.5758677760074	46.2157538357068	46.3576286454648	0.269173999892987	0.312324554868889	0.240464743729664	0.0884076919332074	0.228877833606098	-0.240417162849712	-0.256140809282709	0.285395657531803	0.551932567948744	0.226949397295303	0.6754179380028	-0.0863121797263893	0.660340215818187	0.228472205855118	0.177416023804359
40.7035175879397	28.9045563351401	0.717817105026031	29.3804920207973	28.8710459894469	29.1442633408855	27.3625220826197	28.1417205808224	28.8408487073153	29.7257597809574	29.0423312834749	29.6648999950285	27.6457963839941	29.7986048177283	29.2668773492127	28.6000924986695	29.1963518890664	28.8867383070819	46.3097900275933	0.779004919496988	46.1802109266046	46.7738270091019	46.6722871759952	47.645075598901	46.9246086256819	46.3108940905299	45.421473227257	45.7891878096026	45.2506222896341	47.431294803989	44.7520347560669	46.2200716757083	46.6067492505934	46.2726536969364	46.3958594772977	0.23324155665598	0.310635268284602	0.214090381870608	0.0590266183450797	0.201904225549989	-0.285504925311973	-0.289778315954479	0.259365353868248	0.517884307061281	0.184725553690685	0.634892268338571	-0.119277409696897	0.605121306793425	0.18998347122791	0.141157740662883
41.2060301507538	28.8081958820924	0.733956707424191	29.3216275784215	28.7444935493024	29.037251904596	27.2376409509446	28.0273902177372	28.750244665345	29.6501690137081	28.9393091798281	29.5890176958524	27.516440721104	29.7347723899004	29.1639229051703	28.5165726723877	29.0670190690513	28.8270657180362	46.3470011109004	0.791200150764937	46.2257919880829	46.8257547128385	46.7052734282519	47.7054084040424	46.9732732368458	46.3252306000873	45.4393061781759	45.8294956978439	45.282978399754	47.4988889829524	44.764861542587	46.2382953679756	46.6267187606607	46.3211136713936	46.4426256920136	0.195952172092777	0.309047797988518	0.186915486978122	0.028916114419668	0.174409172966769	-0.332642054514858	-0.324120877564485	0.232172516135013	0.481986644954164	0.140744391958151	0.592619961756523	-0.153621516673666	0.54807628578013	0.149578601509015	0.103488361027186
41.7085427135678	28.7077933271274	0.750401822387579	29.2604884340896	28.6113782904799	28.9248083011426	27.1051241686006	27.9087094025226	28.6631484402364	29.565593571368	28.8401792072802	29.5063305317084	27.3839880006783	29.6666876172449	29.0571544785243	28.4351483046081	28.9335676537198	28.7545935047069	46.3813152748723	0.80229334063174	46.2687224905185	46.8697913536174	46.7340504659253	47.7551212433355	47.0171563792507	46.3495159946823	45.4478136594399	45.879780715728	45.3084633702263	47.5591840465381	44.7746407809302	46.2535498858638	46.6535480034144	46.368404824088	46.479985909527	0.157318109318937	0.307554950726948	0.158881535058636	-0.00191887733678838	0.146374319424083	-0.381667105940621	-0.359110798017381	0.203775788457687	0.444133067458148	0.0949107444683563	0.54871283667732	-0.189388513433623	0.488918390295244	0.107453430760912	0.0645872297730998
42.2110552763819	28.6047215990362	0.767679971211039	29.1938818944669	28.472988508155	28.8050527902533	26.9715383978639	27.7839309316977	28.5700373477304	29.4785891511459	28.7354087447996	29.4260884751615	27.2469097156085	29.5921848226259	28.9553811615848	28.3567946379474	28.8049881940299	28.677049212472	46.4143042216453	0.811842627221827	46.3035374109931	46.9067426533324	46.7548466360412	47.803947042581	47.0521342412251	46.3683133955212	45.4567107488459	45.9245509309084	45.3413302175092	47.6077572861324	44.7775678673464	46.2797320446955	46.6894475161039	46.4283228634541	46.51962246999	0.117437807974949	0.306235132887406	0.130018050707341	-0.0333661862438371	0.117901769895624	-0.432484783596033	-0.394583650560272	0.174100390983358	0.40451828639322	0.0471803402117541	0.5033782427406	-0.226458299187367	0.427842923471715	0.0636095885502067	0.0243480074691779
42.713567839196	28.5022404497958	0.784405018979908	29.1261481390167	28.337774382465	28.6847395056051	26.8435892606143	27.6637077866177	28.4711229856647	29.3962178834663	28.6252979930301	29.3484200834029	27.1157601823746	29.5224728748758	28.8517896864684	28.2701738371771	28.6746955513366	28.6016965948219	46.4510592314473	0.82139291607181	46.3367672038773	46.9499319267511	46.7780779747386	47.8633691878715	47.0958232211335	46.3811156920668	45.477144853162	45.9630109166412	45.3824537456463	47.6624184268201	44.79036704391	46.3060910827787	46.7157390286107	46.4900456268483	46.5735325408537	0.0763188305750827	0.305153361725199	0.10040413816784	-0.0654015651412019	0.0891109496270463	-0.485244741571348	-0.430654680668994	0.143291437898651	0.363165677275609	-0.00221707876376478	0.456466387818966	-0.264896540261052	0.365089487168995	0.0179145626241392	-0.0172003619963621
43.21608040201	28.3993267937067	0.800267424091021	29.0623770732393	28.2055298920131	28.5678778863627	26.7150605080376	27.546988683009	28.376524853846	29.3113874640874	28.5200403935787	29.2640153099953	26.9895912501008	29.4565404945347	28.7402275103359	28.1793874716377	28.5369311243707	28.517421990452	46.4898180327001	0.831168426607388	46.3765812665076	46.9992116332013	46.8104754335267	47.921951510558	47.1471313329498	46.4040793130887	45.4984960814602	46.0110211856157	45.4177104405046	47.722114461495	44.8118798497475	46.3217859502931	46.7385020070115	46.5424685756049	46.6238614489377	0.0339245515884432	0.304303411747933	0.0700522294001956	-0.0980877032230292	0.0600142214496014	-0.539909267276408	-0.467446608926938	0.111464958271131	0.319870202233766	-0.0531778361111441	0.407783244027989	-0.30486514651613	0.300407553022106	-0.0294958071186411	-0.0598286216128993
43.7185929648241	28.2939514240187	0.816562078787145	29.0004611310469	28.0685278601391	28.44925490494	26.5812946388865	27.4241023327141	28.2848346192303	29.2183951397177	28.4182012359902	29.1732914089273	26.8591249861492	29.3838581600326	28.6298836921789	28.0940325946674	28.401085407913	28.4229232477476	46.5267086014278	0.839663916599903	46.4198812646532	47.0411048381061	46.8436798109707	47.9694269173811	47.1890385759271	46.4352628564973	45.5114421725363	46.0666136361007	45.4473563071987	47.7696462690271	44.8259963232804	46.3406857886255	46.7739800412591	46.5992914525673	46.6672227672863	-0.00966658941017714	0.30369845821285	0.0389190368973216	-0.131368096131419	0.0306042403287352	-0.596128790641045	-0.504763210186437	0.0785439794579846	0.27467843059033	-0.105796168282794	0.357467901002804	-0.346260447819946	0.233699632760627	-0.0784609178191725	-0.103569907722682
44.2211055276382	28.1877325632078	0.832869484821348	28.9343964975765	27.9272422638872	28.3240928751452	26.4502242538787	27.2996491053457	28.1869674519765	29.1254786842222	28.3106778358722	29.0855073650639	26.7290975114495	29.3089751591351	28.5254559474377	28.0059557666344	28.2718583791683	28.3304093513242	46.5638442769585	0.846679586816576	46.4570469608289	47.0748932881066	46.8692077004813	48.0183767607628	47.2281997289688	46.4593690210832	45.5282449723604	46.1144615870248	45.4857812052939	47.8118801021797	44.8392143408775	46.370560003123	46.8092451458531	46.6683038136961	46.7228795237369	-0.0543629577808896	0.303398598682022	0.00702687395913947	-0.165087864562643	0.000976353279198613	-0.653771161389582	-0.542523255836473	0.0445487365365562	0.227815702430879	-0.159916557846651	0.30564232745825	-0.388966066082582	0.1652365844903	-0.129105047253249	-0.148489979748582
44.7236180904523	28.0824722182496	0.847488863276215	28.8636524758714	27.7901729813017	28.1968477911701	26.3266483399217	27.1822989056836	28.0866697395284	29.037765250525	28.2012828108043	28.9997854326188	26.6081863611238	29.2411573972833	28.4175625445554	27.909300696958	28.139998403794	28.2357541426039	46.6040259323674	0.853451429423889	46.4869424878776	47.1140860111225	46.8935893307151	48.0773446239441	47.2797538237033	46.4816074693094	45.5571354137459	46.1595474979414	45.532092220659	47.8643334678523	44.8659557300367	46.3959565051259	46.8339223951812	46.7338743376388	46.7842476706582	-0.100181925392597	0.303445501603952	-0.0255213175815078	-0.199220325867729	-0.0287618313780263	-0.712947838463841	-0.580953733048055	0.00963561692157232	0.179235812143977	-0.215239109018475	0.252123145342478	-0.433157697080276	0.0949383661352245	-0.181451834958663	-0.19434047200931
45.2261306532663	27.9771628327864	0.860928216538646	28.7939788937903	27.6582893950208	28.0738296904381	26.2032427915462	27.0652975678986	27.9928130568553	28.946940461403	28.0989519061132	28.9072686085118	26.4900431985793	29.1731543225828	28.3047967312457	27.8148792795582	28.0041977399333	28.1297588483191	46.645229557947	0.860063936853316	46.5187134074014	47.1603768468099	46.9271820959231	48.1324791646879	47.3323816919191	46.5166155683649	45.5851853722122	46.2163502627993	45.5721511449938	47.9156870408138	44.8955570139355	46.4132683365942	46.8656616744401	46.7920458030032	46.8347879453067	-0.147109661910643	0.303840359722668	-0.0586545732597411	-0.23382350170012	-0.058622949114939	-0.773418490948653	-0.620034652744947	-0.0262030258933754	0.128803948627279	-0.271764199498687	0.196824049921489	-0.478879912239745	0.0224972529855028	-0.235278195397339	-0.241019514532505
45.7286432160804	27.871312968533	0.874670826331403	28.7284402077716	27.524237487502	27.9526607774972	26.0771438787795	26.9426474810238	27.9004713560479	28.8494633341548	27.9987946339235	28.809858751397	26.3691245659904	29.0981612236275	28.1977119506763	27.7240021605204	27.8748171586349	28.0221595604482	46.6859371132513	0.865497124504288	46.5575563455205	47.2005263250482	46.9661931889944	48.1767868230414	47.3744203459776	46.5566345941444	45.6060463350133	46.277118432025	45.6078785836626	47.9543138874453	44.9171561198337	46.4390697557076	46.9072577130069	46.85931639691	46.8887818524384	-0.19503974961355	0.304592044793309	-0.0923800438010919	-0.26881359104179	-0.0886674027894488	-0.834738795039569	-0.659513419084891	-0.0630688471286116	0.0766698504557973	-0.329514356690245	0.139954648712248	-0.525909216544866	-0.0519726701429807	-0.290593089598373	-0.288657093263148
46.2311557788945	27.7663890765322	0.887819859682592	28.6627260586976	27.3876458254349	27.8269816375602	25.9567730359125	26.8234085479569	27.8020746770038	28.7545258376161	27.8933550636321	28.7168407504024	26.2544620687979	29.0256788409713	28.0959710538301	27.6256549932175	27.7513007133839	27.918437043566	46.7281073966684	0.869614557037513	46.5967214338411	47.2322114792497	46.9993553739906	48.2248438901896	47.4207205143068	46.5885512009951	45.6336426128685	46.3286366169583	45.6533921685708	47.995490951938	44.9449204070116	46.4729275472699	46.9398099228515	46.9352476889169	46.9551391410676	-0.243934469846259	0.305763104944923	-0.12667795771003	-0.304041713297492	-0.118869041031529	-0.896921980808221	-0.69951101473211	-0.100872512703065	0.0229901162390123	-0.388168753145864	0.0815830723046538	-0.574300282631115	-0.128364896405567	-0.34758583065262	-0.337067416004695
46.7336683417085	27.6628326389817	0.898884040254461	28.5920263550183	27.2568240274976	27.6980826709284	25.8445974418769	26.7112395836017	27.7041011969003	28.6649662423658	27.7893024073807	28.6264851651672	26.1496912243391	28.9596802025567	27.9900907524277	27.5237417091812	27.6240907239726	27.8075698815119	46.7721747718192	0.873111967096805	46.6282939890755	47.2687505561202	47.0276170692867	48.2816249231082	47.4780891475603	46.6226041291271	45.6727151311469	46.3809030445503	45.7058890120288	48.0462929086775	44.9852753598452	46.4983442750393	46.9686708740581	47.0030208081475	47.0145303495167	-0.293823146381449	0.307439863422085	-0.161427577787018	-0.339534755294569	-0.149171761308503	-0.96013820534257	-0.74027283333591	-0.13950611399988	-0.0323529721166178	-0.447503330190858	0.0215413686322164	-0.624310238590695	-0.20702328116723	-0.406124561059408	-0.386010639148262
47.2361809045226	27.5598122108887	0.908686238818286	28.5186267501099	27.1337260161357	27.5731314691748	25.7324802610489	26.5966230788862	27.6129010356892	28.5717645141699	27.6931429010322	28.5305460488952	26.0455028806413	28.8896449483422	27.883636766996	27.4279733317877	27.496477090725	27.6910060696957	46.816192765343	0.876280984011839	46.6558874043005	47.3135038534392	47.0624253435272	48.3316877447046	47.5291817408414	46.6699766455372	45.7087815240084	46.4449577097608	45.7513201703192	48.0893354150692	45.0218376599967	46.5197654609706	47.0102897741327	47.0668457524025	47.0670952811347	-0.344641807339896	0.309649243721927	-0.196514004076076	-0.37539488876944	-0.179627676372564	-1.02405528960978	-0.781596922282401	-0.179074086397308	-0.0893743128487735	-0.507637233471692	-0.0401224847450335	-0.675809931387718	-0.288073318678402	-0.46602188200078	-0.435634182118245
47.7386934673367	27.4577752933985	0.918400780212248	28.4483298661692	27.0112724319235	27.4532094997307	25.619315968761	26.4795428251833	27.5207871847159	28.47366458841	27.5973244356318	28.4321487675877	25.9416457219602	28.8150260934567	27.7859767201069	27.3307902848537	27.3773051325877	27.5802898798988	46.8603485039237	0.878707839339764	46.6893685903764	47.3535323625383	47.1055837364839	48.3717923580232	47.5721958680606	46.7182515300402	45.7389053287141	46.5083021550993	45.7932439388175	48.1230442693031	45.0529697162105	46.5524005312548	47.0519469666818	47.1420461762117	47.1316440310408	-0.396296369484079	0.312396126936508	-0.231946686392566	-0.411539666697236	-0.210353565757194	-1.08831627743059	-0.823323609679196	-0.219622744254218	-0.147813916561984	-0.5684637184438	-0.103153504272549	-0.728604172415434	-0.371276874185527	-0.527481389360665	-0.485921228884468
48.2412060301507	27.357886395133	0.927339680757042	28.3813056971071	26.8879932251448	27.3320731515665	25.5135157269931	26.3700892684322	27.4227683365722	28.3801293293621	27.496985406201	28.3401368459343	25.8476719735586	28.746492940848	27.6920805155366	27.2263997334976	27.2611410357004	27.4695127405409	46.9063622488397	0.879862537046025	46.7298314621271	47.3848341981932	47.1459165606519	48.4176212638517	47.6246120737667	46.7584832439168	45.777948139024	46.5617806499051	45.8453822517202	48.1653327103141	45.0952222295198	46.5877306953598	47.0825256573143	47.2200104650861	47.1982021318451	-0.448806331339421	0.31578819209254	-0.267792519870935	-0.447824820174665	-0.24137954638653	-1.15317022184684	-0.865787659412107	-0.260995314191092	-0.207580804851435	-0.629582680562057	-0.167545757985518	-0.782965170199119	-0.456809913895279	-0.59062069446267	-0.536526748123961
48.7437185929648	27.2597813828128	0.934656216074151	28.3116184469389	26.7716083494602	27.2076358646194	25.4152479524303	26.2658037066569	27.3272839194219	28.29146493183	27.4006276253672	28.2516393180692	25.7608919182053	28.6811794255981	27.5947133219597	27.1253117954312	27.1404342564799	27.3512599097233	46.9534475573673	0.879976903821043	46.7682830499257	47.4203019938554	47.1786211033545	48.4702452984056	47.6822259465331	46.8047188930765	45.8269872742489	46.6192036084767	45.903179615679	48.2121156913947	45.1446512050077	46.6123728914081	47.1194374558545	47.2869276942528	47.252441639036	-0.502200388677188	0.31994197986942	-0.304036646842225	-0.484323527264504	-0.272692019159419	-1.21882499079251	-0.909117887250828	-0.303182995405424	-0.2687891138268	-0.690954030016165	-0.233413212761335	-0.839059561903759	-0.545030570012215	-0.655157197881394	-0.587491247637861
49.2462311557789	27.162504946119	0.940672652468558	28.2361265236906	26.6647616303979	27.086046929476	25.3161568475695	26.1580566922782	27.237565591245	28.1983065129405	27.3115074166822	28.1586890500148	25.6724179234429	28.6091270756892	27.501436833505	27.0291288964822	27.0222018421676	27.2360444262039	46.9997175255667	0.879862787036749	46.8000712968756	47.4649764998232	47.2134740999863	48.513622406967	47.7282267906906	46.8632100749191	45.8710016295971	46.6867068062512	45.9530658370323	48.2466403918971	45.1854712206495	46.6379437105732	47.1660395526027	47.3542645804682	47.3110479851674	-0.556400061129301	0.324828872880834	-0.340611076675254	-0.521191579227111	-0.304395536402691	-1.28488390782335	-0.953001657025399	-0.346359939873457	-0.331271182561883	-0.752761412492842	-0.300542736355488	-0.896570460107892	-0.635729632039225	-0.72105511508478	-0.639013237541996
49.748743718593	27.0665949357515	0.945800289876322	28.1588523121582	26.5605127535727	26.9712783769569	25.217002285334	26.0525025488903	27.1444827148385	28.1013863624744	27.2204995521581	28.0650699787269	25.5871834810298	28.5359471962487	27.4183309459886	26.9270724296295	26.9118484180541	27.1269546802122	47.0459493900645	0.879367328943128	46.8325091976606	47.506543626387	47.2575283205225	48.54853418634	47.7714276428996	46.918601641204	45.9108002311032	46.7488543896861	46.000373385229	48.2781394176304	45.2261272859885	46.6746884448959	47.2032428754198	47.4323133013528	47.3795569046484	-0.611355301317981	0.330441462950598	-0.377543042366267	-0.558368722878245	-0.336688188814455	-1.3511636347003	-0.997509276314942	-0.390485716254361	-0.394692139129587	-0.814732073144159	-0.368637671286169	-0.955476297392971	-0.728725399879019	-0.788629183102146	-0.690791572896191
50.251256281407	26.973054478519	0.950037732442184	28.0840152308963	26.456120087466	26.8584491832669	25.1257593002404	25.9563878051358	27.0463537370665	28.0095740654437	27.1258974465201	27.9787260666783	25.5117870405488	28.4693756053441	27.3371504161369	26.8225479341748	26.8006417598114	27.0130314990542	47.0939171339719	0.877359729543487	46.8737681613429	47.5395420130129	47.3025462275453	48.5908208637986	47.8252333952833	46.967357362102	45.9613535231522	46.8020101785324	46.0582919564061	48.3203913305475	45.2793533600899	46.7082073909526	47.2358035402777	47.5062479098138	47.4378297967213	-0.667129988997116	0.336927497494326	-0.414972607602746	-0.595752740131997	-0.36967476832432	-1.41815440460537	-1.04305219680214	-0.435395036191361	-0.459058742035557	-0.876492646370347	-0.437738701997098	-1.01617812174892	-0.824399522529315	-0.857771203806987	-0.742637098288588
50.7537688442211	26.8812326665624	0.953309957725611	28.0086562978995	26.3584257997745	26.7423647492124	25.0403480561933	25.8621840919302	26.9523316096693	27.9204953620958	27.0367625010539	27.8954965327288	25.4383149891587	28.400927631668	27.2546400928645	26.7250132791401	26.6848839041987	26.8976451008479	47.1426599915562	0.874029992702956	46.9203968274763	47.5762922446966	47.3392184226079	48.6376237371568	47.8759365443219	47.025351653787	46.0199892039121	46.8619913788039	46.1205564235641	48.3597431716778	45.3322390589706	46.7317088136785	47.2805493582237	47.5687188260366	47.4895842084298	-0.723735357173032	0.344331502096604	-0.452985031371062	-0.63352239119682	-0.403348251086444	-1.48604917115117	-1.08949659177676	-0.481212019551021	-0.524449038419515	-0.938220216826348	-0.50785978159891	-1.07858098317137	-0.922761772811574	-0.928094548573751	-0.794870016966861
51.2562814070352	26.7897789274287	0.955275460460061	27.9263769786498	26.2705481705901	26.6263165672531	24.952600942448	25.7651406755482	26.8620866281703	27.8249180239568	26.952605244636	27.8076761083836	25.3614215204047	28.3250672369315	27.1803685397866	26.6271540020593	26.5735776066755	26.7908256659374	47.1901403624729	0.870674572231903	46.963004894051	47.6233168705997	47.3733250832779	48.6734539193837	47.9138884888565	47.0929266760231	46.0719924541404	46.9291770872853	46.1741904695673	48.3866511546242	45.3755770556747	46.7612725820089	47.3251487885456	47.6357715620764	47.5524083509795	-0.781077860145034	0.352517015528748	-0.491528161251369	-0.671946779058381	-0.437794462174326	-1.55440399983101	-1.13652024489765	-0.528121069001742	-0.590549328186423	-1.00006629480406	-0.578621597517582	-1.1423014396758	-1.02324302827986	-0.999752923797537	-0.847436192186588
51.7587939698493	26.6989278991199	0.95573839558196	27.8363371282858	26.1856213685211	26.5158996070404	24.8650008610087	25.6741280019675	26.7662730194141	27.7256578445622	26.8637891529291	27.7197061681691	25.2892456319402	28.2515019820417	27.1155499548492	26.5228040864083	26.4675006920036	26.6849029876571	47.2371336928763	0.867056702076434	47.0012319697214	47.6688263847878	47.4155406376521	48.7032722802765	47.9555648423828	47.1538235236977	46.1217110698148	46.9874382297984	46.226092428451	48.4178165833391	45.4247351235314	46.7997335627189	47.3579658518698	47.71015995581	47.6130929492929	-0.839147382725837	0.361494150504805	-0.530560886942972	-0.711025024748707	-0.473248049115336	-1.62322297964366	-1.18445584622302	-0.575975482846229	-0.657087162969649	-1.06161159949324	-0.64975496781342	-1.20760848059222	-1.12585443410787	-1.07299824499336	-0.899953282842621
52.2613065326633	26.6095838150217	0.955296729637673	27.7434827717449	26.0995683528406	26.4087606711092	24.7846951717252	25.5908999041036	26.6666672000933	27.6309352727487	26.7717084445263	27.6387330716746	25.2230921337564	28.1822644748677	27.0503088306446	26.4218458134337	26.3568140184741	26.5739810935824	47.2856493980684	0.861919207522345	47.0445774385243	47.7055229701288	47.4626796768578	48.7421950118999	48.0053704485371	47.2103921069595	46.1830763698532	47.0393705495439	46.2885921192533	48.457660236115	45.4837239618388	46.8305050574592	47.39633769848	47.7746831979221	47.6600541276525	-0.898029599452134	0.371385424287154	-0.570197797121369	-0.750665708236687	-0.509882051954762	-1.69314049437404	-1.23361738583672	-0.624665784106812	-0.724223014091884	-1.1226429502967	-0.721407156047005	-1.2748481208536	-1.23091893136084	-1.14741612417643	-0.952658418757239
52.7638190954774	26.5209632514093	0.954487275896584	27.6497083685307	26.01815779508	26.2983026553416	24.7076130438934	25.5057798552251	26.5719266012202	27.5364799400637	26.68474919386	27.5596116307424	25.1529454807225	28.1066615305463	26.9853534213455	26.3259966049276	26.2424915620546	26.4686710875856	47.3348511007738	0.855780233995815	47.0977592373998	47.7447133433722	47.5031791261236	48.7836634983781	48.0455343669212	47.2780678223413	46.2495891109128	47.1006562246774	46.3536847072235	48.4882419340404	45.5355483926441	46.8552404486471	47.4443049644722	47.8306833826179	47.7118999518358	-0.957708221536898	0.382061007787102	-0.610600337725718	-0.791070272759593	-0.547696681364528	-1.76421490479088	-1.28362827708592	-0.674451944812391	-0.791969468925152	-1.18353853419165	-0.793537228876573	-1.34360981144008	-1.33789152395006	-1.22267956788153	-1.0058684836651
53.2663316582915	26.4316587000656	0.952815475029952	27.5499121980454	25.9448357084275	26.1848247798247	24.6263655452419	25.4196469451228	26.4783992915601	27.4344690534361	26.5990251810316	27.4752477622581	25.0792996892316	28.02570925151	26.9295461516288	26.2246177332797	26.1334165247011	26.3695646856837	47.3827207539887	0.849851994094872	47.1534395374079	47.7943591583503	47.5372471607324	48.8137146662387	48.07743895672	47.3510790241125	46.307604660319	47.1657897660874	46.4091032725811	48.5109764104038	45.5812768918285	46.8904632671112	47.4827248584972	47.8949436133035	47.7706500661366	-1.01810109556463	0.393317066891718	-0.651769079336069	-0.832544771903194	-0.586728803719723	-1.83591209410752	-1.33438168478035	-0.72546350111856	-0.859899249158516	-1.2443241887716	-0.865705838682621	-1.41367317371399	-1.44619691935585	-1.29915189966548	-1.05922826376849
53.7688442211055	26.3420088015783	0.949785391642562	27.4392262465507	25.8729020416111	26.074652804999	24.5450967434778	25.3414055199364	26.3779732803842	27.3300867475404	26.5061804782596	27.3908944901975	25.0108573589033	27.9495063207495	26.8789538335686	26.1206646233608	26.0258639760537	26.2658675580822	47.4301215210528	0.843663401805839	47.2036836430816	47.8436156438399	47.5764168550505	48.8409873030898	48.1187298144996	47.4144340706443	46.3648588693743	47.2201082973501	46.4631611085258	48.5435916243857	45.6374497807045	46.9306632580647	47.5158981254757	47.9618318735738	47.816392548131	-1.0792582574268	0.405219672596452	-0.693580743518602	-0.875071183145304	-0.627222434051601	-1.90838673816585	-1.38643718117531	-0.77746827296369	-0.927868257881509	-1.30449958338359	-0.937790391502653	-1.48559913680604	-1.55622967475791	-1.37685386404333	-1.11267399335163
54.2713567839196	26.2528577319702	0.946037407858357	27.3201981614137	25.7972928537177	25.9688670817028	24.4698174695365	25.2669230814757	26.2756833830186	27.2305306993084	26.4111258757796	27.3130063394312	24.9435178824539	27.873749492024	26.8246069421001	26.0235465645886	25.9116018214106	26.1623983315921	47.4787304565292	0.83642395478894	47.2522738048089	47.8837751708653	47.6232500446643	48.8786359779347	48.1627981762546	47.4760872677634	46.433574762222	47.271824607891	46.5271082882073	48.5793024521713	45.6977103754287	46.9608072913617	47.5610982282598	48.015864577507	47.8568458225984	-1.14127577362305	0.41778788608695	-0.736028983604782	-0.918492945254936	-0.669435151405121	-1.98230626407077	-1.43985583235481	-0.830497447349055	-0.996175777476514	-1.36410685325917	-1.01009798515213	-1.559483956913	-1.66801654569395	-1.45512326775897	-1.16676348929211
54.7738693467337	26.1634808655754	0.942435276271327	27.198699360197	25.723281555226	25.8613717520535	24.394860596564	25.1880682493935	26.17858947256	27.1299325101507	26.3209238874035	27.2357354263944	24.8692534541024	27.7897123597811	26.7715290442935	25.9264877066115	25.7962040651573	26.0675635437431	47.5273545920879	0.828781629813629	47.3086093822726	47.9249909919976	47.6666836755191	48.9165474541964	48.1943644693112	47.5488758055313	46.5039767082798	47.3339242468152	46.591330736484	48.6025947689745	45.7473761506639	46.9901487733546	47.6064230773317	48.0664817626772	47.90799087791	-1.20412448924842	0.430743881690217	-0.779301173530886	-0.96299715800337	-0.713404137535969	-2.05749769354557	-1.49417088304905	-0.884944666213673	-1.06473831929747	-1.42365963068102	-1.0825697801468	-1.63476433118216	-1.78067732711605	-1.53386809848761	-1.22147234629348
55.2763819095477	26.0731445177772	0.938817661427923	27.0750786516702	25.6553207358676	25.7495946362731	24.3142586703132	25.1109101992983	26.0804076222837	27.0221864909302	26.229266506738	27.1529105690848	24.7941768614398	27.7044516217042	26.7262920170362	25.8234270874397	25.6863901779617	25.9724959186175	47.5745813051037	0.821317191292704	47.3727016899017	47.976348305513	47.7012146566027	48.9429322973343	48.2251285547155	47.6216400148727	46.5645280506	47.3954572862996	46.6446049303321	48.6251582252076	45.7973089787052	47.0312569599291	47.6396615615024	48.1267021628829	47.9540759021569	-1.26779111624299	0.443947943173788	-0.823550835507234	-1.0089368970878	-0.759100077030891	-2.13334522493297	-1.54964521779666	-0.940854935332251	-1.13309359679686	-1.48302000518086	-1.15478771703423	-1.7116315247237	-1.89414264569386	-1.61355589678451	-1.276424351315
55.7788944723618	25.9825993094818	0.934663383706518	26.9444151515351	25.5877231625503	25.6390427802748	24.2338253550275	25.0410850195164	25.9754434098034	26.9142404571165	26.1304499412316	27.0707284423443	24.7240258429818	27.6245206464248	26.6811157040175	25.724079841771	25.5750250555939	25.873268832039	47.6215655944109	0.813579146260372	47.4347282834125	48.0278020647759	47.7363862075287	48.9694340904813	48.2669968168727	47.6828104514759	46.6259664891202	47.4451278104879	46.6967602006099	48.658837129985	45.8586965219964	47.0714132438545	47.6778995345422	48.183639580126	47.9869854908943	-1.33240314253394	0.457516765842218	-0.868739178108337	-1.05630404152571	-0.806724446618975	-2.21019762117237	-1.60688206716452	-0.997988591980893	-1.20129417331903	-1.54174844324256	-1.22683476958428	-1.7907454307499	-2.00906814136349	-1.69384966017299	-1.33206125293858
56.2814070351759	25.8922208442903	0.93030370429438	26.8051655912895	25.5151562755961	25.5338133849432	24.1583188399126	24.9702577712623	25.8711952247891	26.8116762063203	26.0320831989748	26.9950440505537	24.6507174279104	27.5409676812216	26.6302629124165	25.6306166360938	25.4574069693947	25.7806304936758	47.6688170065145	0.805332475581208	47.4899419792883	48.069069522378	47.7799549849247	49.0063642748255	48.304766790161	47.7449643279177	46.6979712674952	47.4956775880114	46.7579269062275	48.6881387765235	45.9169818135549	47.100820920155	47.7256801038536	48.2273396996643	48.0266561427363	-1.39804356824837	0.471340214961455	-0.914828089400559	-1.10489610959543	-0.856609285384963	-2.28874381033421	-1.66561131112456	-1.05657934760844	-1.26972349523727	-1.60021588573221	-1.29916305810809	-1.87178951066909	-2.12497780170954	-1.77405871138911	-1.38882782754499
56.78391959799	25.8012979325484	0.926462113547298	26.6624476436798	25.4425199247455	25.4297000381138	24.0810577208194	24.8948941856344	25.7721395643969	26.7073269672304	25.938785131686	26.9195557188255	24.5710161386869	27.4501788179974	26.5818313022661	25.5328401798137	25.3420304250208	25.6931452293092	47.7147965459821	0.797030098619941	47.5457037192896	48.1090095129326	47.8241730723551	49.0406814063466	48.3315022753922	47.8165288691703	46.7679697133445	47.5556495347628	46.8171127988115	48.7059387947991	45.9653086539553	47.1342486521484	47.763612631599	48.2730569142958	48.0714516405294	-1.46469353587556	0.48513806431172	-0.962009815679174	-1.15489146652287	-0.908860267329291	-2.36860964886132	-1.7255120211025	-1.11708216326094	-1.33815667778753	-1.65897670506255	-1.37167308452885	-1.95428819790222	-2.24107451359303	-1.85450537877474	-1.4462976632742
57.286432160804	25.7099625974597	0.923092769917262	26.5208899364597	25.3750854213483	25.3218565336535	23.9979923620878	24.8238932072045	25.6702809440648	26.5969973478852	25.8426290709392	26.8391605804414	24.4940272595048	27.3622319445274	26.5384441267785	25.433398442498	25.231734857714	25.6008169267882	47.7594246074789	0.788861840266744	47.6095962189308	48.157934525211	47.8592199135072	49.0635804919951	48.3647754749769	47.8824936091629	46.827195350039	47.6103043650998	46.8643686706832	48.7298360029393	46.0202021851091	47.1773640611594	47.7952997229709	48.3267382525454	48.1024602678535	-1.53244026634933	0.498928494418958	-1.01060341969803	-1.20669729345749	-0.963377944636731	-2.4492347058635	-1.78723532025036	-1.1793925362345	-1.40614990314684	-1.71773206403052	-1.44396636217564	-2.03889421650059	-2.35795877391036	-1.93563233853903	-1.50445375108997
57.7889447236181	25.6189774903811	0.919799235587196	26.3782167937172	25.308027019493	25.2135342831741	23.91621906224	24.7575209071059	25.562994176713	26.4887609633054	25.7410855155658	26.7608250109137	24.4202793560018	27.2775541499315	26.4903201700136	25.3416150804702	25.1177533923502	25.5099564747208	47.8038729921315	0.780670506940686	47.6772120508799	48.20710943345	47.8903031669582	49.0890912050528	48.4061458658654	47.9364800706765	46.888669800586	47.6535736986649	46.9108695855151	48.7612892543046	46.083132872035	47.213524267618	47.838271992702	48.3713831984904	48.1310384191733	-1.60144973563401	0.512809560809402	-1.06074014256052	-1.26031513502072	-1.0202562849873	-2.53124332011913	-1.8511875068032	-1.24329495455398	-1.47399593129778	-1.77622629251588	-1.5163045953514	-2.12606042489518	-2.47609545766671	-2.01681178115142	-1.56402368207962
58.2914572864322	25.52802798407	0.916751545853096	26.2296281122183	25.2355712414134	25.1106660682571	23.8388994695667	24.6863807699168	25.4590278382761	26.3862102887637	25.6430846146166	26.6896176383555	24.3408149819606	27.1859091067097	26.4363162624924	25.2511519365303	24.9998511928575	25.4272902391149	47.8473389563198	0.772267963934727	47.738701927529	48.2452258442425	47.9284802587577	49.1241206669059	48.4375525342387	47.9940345908325	46.9587991971814	47.7011684152696	46.965412764762	48.7820665492646	46.1368480784998	47.2408481216334	47.8809411346382	48.4050881987155	48.1707960623266	-1.67176924661895	0.526583786796389	-1.11234744299621	-1.31547199244144	-1.07986035633468	-2.61531883942747	-1.91683650206816	-1.30921954806387	-1.54213496625041	-1.83514254339774	-1.58922560632776	-2.21510154482474	-2.59451798010226	-2.0976803401424	-1.62495351629677
58.7939698492462	25.4367314329369	0.914210793617577	26.0760867443965	25.1619865217811	25.0118573526624	23.7586871613996	24.6126740811456	25.3596831078913	26.2813425573753	25.5500707858874	26.6187578980918	24.2582308059604	27.0899259942603	26.3855755218483	25.1558014006894	24.887172114176	25.343119446488	47.888765035926	0.76379307629375	47.7938395704611	48.2799668108172	47.971223106893	49.1536188708811	48.4629929523218	48.0579337207168	47.0229167925343	47.7560659549566	47.0157929761419	48.7962825925262	46.185069524829	47.2761411609732	47.9105075602725	48.4451656015536	48.2039583430122	-1.7434429804216	0.54011340744123	-1.16550069539373	-1.37232483537904	-1.14240159241032	-2.70090988322212	-1.98423257748361	-1.37758454709729	-1.61023934749694	-1.89496459709688	-1.66255226591635	-2.3059499736913	-2.71298051476713	-2.17901832905944	-1.68676643835484
59.2964824120603	25.3457554419003	0.911926369583921	25.9235673989503	25.0931577593849	24.9112519561434	23.6734994162441	24.5445906677355	25.2564012802503	26.1720594829715	25.4535295520679	26.5440781408409	24.1809869949492	26.9987961706769	26.3361182019883	25.0647762276817	24.7780794259421	25.2554389526782	47.9290732197167	0.755674086375131	47.8520347515023	48.3228273918226	48.0067318491955	49.1724634137528	48.4991089971064	48.1114345711553	47.0756713221917	47.8019150078219	47.0535830590358	48.8207772181524	46.243729032438	47.3167733096123	47.9438819036222	48.4890034819252	48.2261629864166	-1.81666364557832	0.55354486682637	-1.22059680064275	-1.43136297558665	-1.20774885688835	-2.78761447952999	-2.05425934890668	-1.44811156311403	-1.67800601111024	-1.95527535110223	-1.73591172001595	-2.39957520192478	-2.83257957831988	-2.26106433246384	-1.75004045192943
59.7989949748744	25.2553472147921	0.909904244699896	25.7745691561849	25.0251372335052	24.8091647260401	23.5910346854191	24.4769041017314	25.1498754750412	26.0670284474605	25.3542067244379	26.4729988077867	24.1042887717744	26.9068956562975	26.278607991184	24.9804085305934	24.6643431808932	25.174744733532	47.9684861885339	0.747977978237799	47.9172208228571	48.3665491314789	48.034483706372	49.1963092615212	48.5364046325993	48.1543575757176	47.1317373864788	47.8388356855627	47.0912422030304	48.8460561464074	46.3039175616612	47.3463283239713	47.9862049460929	48.5198481110501	48.2577973332074	-1.89159091251977	0.566868070623855	-1.27805671882514	-1.49264608247465	-1.27586711613087	-2.8763624902547	-2.12693318694163	-1.52069698426051	-1.74600031800599	-2.01609673090047	-1.80975303332495	-2.4959506683326	-2.95321478919543	-2.3430604704191	-1.81534912929225
60.3015075376884	25.165122597036	0.908538186095848	25.6251742732288	24.9518124938458	24.7119076740432	23.5125281579851	24.4026412572178	25.0488576808848	25.9677271449355	25.2609509047171	26.4095829778951	24.0217058836327	26.8068222364736	26.2167558116667	24.8926269969013	24.5500486822156	25.0976967798973	48.0059805877155	0.740025102837793	47.9812502283882	48.3989157991384	48.0660637672007	49.2283003002226	48.5608712792399	48.2030042205117	47.1939802466996	47.8832234049255	47.1361851603569	48.8581778960842	46.3522882297618	47.3713766264764	48.0179947625274	48.5445698343335	48.293507059865	-1.96829543133545	0.579880053600304	-1.33800270012855	-1.55587281087776	-1.34713879278445	-2.96778646914791	-2.20170037632296	-1.59597888819561	-1.81467536497888	-2.0783512307301	-1.88469604462506	-2.5942952897058	-3.07384457173376	-2.42516566352879	-1.88218425442762
60.8040201005025	25.0754628484884	0.907569004355577	25.4721172223979	24.8767666670901	24.6212149752061	23.4302938650087	24.328800192337	24.9514439771719	25.865862495994	25.1718679402209	26.346506352257	23.9404959816233	26.7065644276189	26.1584105638849	24.8034875401804	24.4427371279204	25.0153733984139	48.041983559538	0.7317905787662	48.0362045114318	48.4262011761037	48.1047923195602	49.2524161564286	48.5861125013596	48.2539916807943	47.246784751559	47.931899977288	47.1753225927617	48.8709932219747	46.4018194754715	47.4065664562002	48.0423162605342	48.5783436865098	48.3159886250925	-2.04697593021655	0.592639530699719	-1.40042529580894	-1.62121451002699	-1.42196165997637	-3.0611943190994	-2.27915555626749	-1.67426721007298	-1.88363772164231	-2.14236466820914	-1.96051396157967	-2.6951893588735	-3.19512225084201	-2.50839228653652	-1.95058846733342
61.3065326633166	24.9866417108866	0.906418332678833	25.3187203266101	24.8063848766086	24.5317661670241	23.3441494893492	24.2598331139987	24.8497698545603	25.7614665230559	25.0789743741099	26.2803561504922	23.8652818568645	26.611166657824	26.0974716446922	24.7220301798672	24.3368910478807	24.9353634003608	48.0768101439899	0.724286821445268	48.0864053721378	48.4608004049947	48.1397951343168	49.2676083896683	48.6216221321623	48.2912158774352	47.2888260293527	47.9690659511966	47.2020339581539	48.8941283022057	46.4617163490919	47.4415436046841	48.0770457600093	48.6106987271302	48.3396461673086	-2.12788878234565	0.605307148719156	-1.46560170917606	-1.68929295195113	-1.50028892890558	-3.15642409131618	-2.36016703552852	-1.75515431249035	-1.95281741778028	-2.20768609346053	-2.03692618350935	-2.79961072125958	-3.31819744462067	-2.59259547796755	-2.02155674586163
61.8090452261307	24.8981390551231	0.905509465280075	25.1704757039169	24.737638825746	24.4410422191506	23.2618160391453	24.1872083126517	24.7476765889312	25.6632009964441	24.9860139499523	26.2186959646129	23.7879249075841	26.5114374214309	26.0273457491272	24.6421539781925	24.2268211055862	24.8626340643741	48.1091654182457	0.717554384420553	48.1413132201263	48.4969698412548	48.1649222186287	49.2901171251531	48.650576959457	48.3207831691057	47.3355801700768	48.0008844088422	47.2299017761273	48.910762643063	46.5160137932144	47.4641895158713	48.1110185730831	48.6294030866706	48.3750447730106	-2.21115590813667	0.617752428190009	-1.53410067606592	-1.76028297925211	-1.58195712109227	-3.25467559783236	-2.4443218270309	-1.83876718555787	-2.02307013833489	-2.27469712844473	-2.114614247517	-2.90699172638012	-3.44233206490502	-2.67709963071974	-2.09511942177101
62.3115577889447	24.8105154405314	0.905441563980285	25.0272749026378	24.6641812775264	24.3542382834994	23.1825758237839	24.1091080479888	24.6527372853061	25.5703746347387	24.900540941444	26.1644266478452	23.7068758836513	26.4056573290593	25.9555549350653	24.5573225940365	24.1198171327999	24.7870458885889	48.139778024245	0.710300475536357	48.2003871877707	48.52171927527	48.1894222221343	49.3190012372772	48.6685602721231	48.3573881323253	47.3861465541804	48.0419806270815	47.2648142907982	48.9166248619368	46.5604416412684	47.4879023960616	48.1309839128402	48.6483943287378	48.4029034238702	-2.29698737616113	0.629881335483978	-1.60632799501424	-1.83388482465982	-1.66727828378544	-3.35643765581798	-2.53134985805093	-1.92593387768518	-2.09485344725534	-2.34449074946598	-2.19429539457773	-3.01690789607516	-3.56702469518995	-2.76265903616751	-2.1707887104327
62.8140703517588	24.7247831424523	0.905530883803395	24.8843766283382	24.588866250548	24.2757196958377	23.0989638725052	24.0346180550216	24.5602245286251	25.4748631961743	24.8177247482899	26.1097114966904	23.6312031098052	26.3039490772844	25.8866519847114	24.4762082153655	24.0201201437669	24.7085461338213	48.1704658777568	0.702632036194934	48.2536067511838	48.5397880161076	48.221666553126	49.3381325105687	48.6936445954677	48.3919098429029	47.4249599722391	48.0833519917402	47.2930041772986	48.9299850231187	46.6122795436885	47.5214749273637	48.1537683970669	48.6768207544867	48.4225951099935	-2.38578248893858	0.641902142963426	-1.68230486837572	-1.91029342737283	-1.75682895226808	-3.46087612912549	-2.6223357417765	-2.01678723281255	-2.16779041473638	-2.41721271602996	-2.27572313976172	-3.1306026896181	-3.69382405104971	-2.85027012604264	-2.24940388132067
63.3165829145729	24.6398816218448	0.905032750269895	24.7404836451913	24.5184726973984	24.2019739317493	23.0128227167674	23.9628293612809	24.4639644261203	25.3786845666562	24.7312404989673	26.0519440539788	23.5601416251474	26.2053633813352	25.8120170526808	24.4013127986957	23.9198843530443	24.6370892186586	48.1990335724243	0.696034320999757	48.296882703927	48.5642783665111	48.2543862435599	49.3504604119538	48.7244497489353	48.4112291723246	47.4548282365197	48.1119667716791	47.3097484716088	48.9494945005509	46.6703043160635	47.5493575655679	48.1852235397616	48.698863718708	48.4540298186934	-2.47776812052894	0.653884297216519	-1.76205402387884	-1.9902941164261	-1.85074404268192	-3.56811003726014	-2.71781523964256	-2.11087255924025	-2.24211854894187	-2.49250718033419	-2.35874741441811	-3.24867683421813	-3.82346019725859	-2.93943821949272	-2.33183527815735
63.8190954773869	24.5550553989796	0.904638172055449	24.600304663085	24.4509388827905	24.128263861167	22.9316101113894	23.8852125264213	24.3701637391243	25.2899141227237	24.6473146157512	25.998839526978	23.485467609797	26.1006874847159	25.7294655417104	24.3227326041217	23.8172978695576	24.567617825361	48.2235759889946	0.69017763334145	48.338250528568	48.5910662093763	48.2772750014522	49.3717156119748	48.7432002428453	48.4269091694066	47.4910031603501	48.1392152920287	47.3294764953808	48.9573817445944	46.7174416846272	47.5667802674832	48.2060059180491	48.709755352718	48.4881631560647	-2.57306960079637	0.665670166400464	-1.84602063590901	-2.07422902952171	-1.94877623625596	-3.67956915925591	-2.81709286427009	-2.20865329945423	-2.31894917200507	-2.57117425543297	-2.44428958003108	-3.37021789240375	-3.95490484465912	-3.02990513999428	-2.41761274754377
64.321608040201	24.4724087616639	0.904928528719465	24.4677040685776	24.3798118290325	24.0572637405466	22.852940951279	23.8056327908095	24.2840818573278	25.2057489467577	24.5713005388331	25.9522242154566	23.4110703095685	25.9942534125946	25.6484203880607	24.2421389979938	23.7210359364294	24.4925034416919	48.2478777665028	0.683426720225344	48.3851188545564	48.6065953548416	48.2949342379032	49.3969165712963	48.7567446974115	48.4498945337254	47.5288462870521	48.175897223722	47.3563858515956	48.9606025313293	46.7600829151086	47.5906642383844	48.2188839402535	48.7268918010389	48.509707459323	-2.67217415361124	0.677351333859583	-1.93484668517892	-2.16183148525476	-2.05110582227659	-3.79554399755018	-2.92049721313105	-2.3110925091408	-2.39870829465215	-2.65439556571049	-2.53314863700489	-3.4955535947581	-4.08869897011213	-3.12301196414313	-2.50692979340955
64.8241206030151	24.392635633006	0.904969518679357	24.3401961593581	24.3071954164333	23.9946273457825	22.7701904283289	23.7317339947917	24.1987816946069	25.1186364357728	24.496226975204	25.9039491941023	23.3445085216665	25.8943434701885	25.5691144070429	24.1685774938935	23.6312043427022	24.4202486152165	48.2733397173675	0.676412448657927	48.4325108441652	48.6139698116535	48.3187511700998	49.4109005944683	48.7806269608255	48.4666210603734	47.5538841426421	48.2084624473961	47.3761804962848	48.9747443228185	46.8131238456205	47.6217160909316	48.2422565627926	48.750995762375	48.5353516480649	-2.7756294828622	0.689148717055366	-2.02880466968969	-2.25333500793591	-2.15848111450858	-3.91512084547357	-3.02938938497246	-2.41810463948431	-2.48107442864877	-2.74213270321431	-2.62504737378496	-3.62628467749251	-4.22681414774259	-3.21952998720916	-2.60120357271997
65.3266331658292	24.313224868031	0.904092654298172	24.2133095818846	24.2401334819956	23.9392597867611	22.6871001026794	23.6577628325333	24.1104656932587	25.0323498401085	24.4182504587798	25.8522971162784	23.2802027019619	25.7945691800499	25.482703676655	24.0964756594194	23.5396429277167	24.3538499803821	48.2948491326041	0.670743550630774	48.4707216715993	48.6267602296756	48.3469046538981	49.4205089316643	48.8030213385574	48.4688852935633	47.5728955479663	48.2285452571784	47.3859485661424	48.9878945159088	46.8652595961237	47.6430090379923	48.2656352511804	48.7647368716503	48.5720102259613	-2.88355728284368	0.700961950720117	-2.12778364076237	-2.34972931153696	-2.27136959851502	-4.0387868063916	-3.14374200475075	-2.52932488302931	-2.56661616947829	-2.83421885230563	-2.71995754484088	-3.76232909550382	-4.36916674076648	-3.31879697204892	-2.70069173312364
65.8291457286432	24.2343797162971	0.90315535588567	24.0879393664826	24.1775164234862	23.8852115678637	22.6103823494834	23.5785037492182	24.0268295995165	24.9539450153955	24.3451886177883	25.8050610330398	23.2130084655397	25.689213889263	25.3918661159251	24.0194050369619	23.4487194546737	24.2829050598189	48.3122711382694	0.665326909337522	48.5004339544626	48.6425071376135	48.3675039198002	49.4399876990295	48.8119953386996	48.4720622990856	47.5998701908765	48.2511893570151	47.4004970916874	48.9880657306483	46.9049004851999	47.6582530592583	48.2755706063769	48.7719232556575	48.5993069486302	-2.99622066157353	0.71268694301507	-2.23190918213439	-2.45158449716579	-2.38958167068305	-4.1681809702794	-3.26287800487092	-2.64564961452482	-2.65663933603742	-2.93184790939446	-2.81902856668101	-3.9028463453166	-4.5148644770219	-3.42121502371268	-2.8049202126608
66.3316582914573	24.1592152454146	0.902611203808112	23.9692520420376	24.1128329408907	23.8318271175642	22.5361539258852	23.501958185942	23.9503116976913	24.878798825065	24.2795940487203	25.7630084691781	23.1506676564075	25.5869570154693	25.3054726650231	23.9459511235955	23.3663784459332	24.2090645218163	48.3315629355921	0.658662647907119	48.53162145836	48.6472945329058	48.3793791962376	49.4606106470098	48.8230549625252	48.4817606662172	47.6266676095158	48.2818285243865	47.4220486528616	48.9907796125373	46.9468344539742	47.6835963764325	48.2888177527693	48.7890489164852	48.6201006716638	-3.11442367354147	0.724575199655659	-2.34184773615209	-2.55868538811488	-2.51311218201961	-4.30337093703056	-3.38783914327467	-2.76809786135289	-2.75147189000746	-3.03615906248784	-2.92312590579233	-4.04910658751547	-4.66547286364005	-3.52851553132162	-2.91502585679127
66.8341708542714	24.0868313335336	0.901394330360958	23.8589472261158	24.0473382227021	23.7844578239273	22.4589508634699	23.4315506948486	23.8729340365587	24.8004603833506	24.2134380754535	25.7178470424247	23.0964745628017	25.4913992339618	25.219487947779	23.8791339602902	23.2887330865946	24.1413168427255	48.3509994969782	0.652170999794786	48.5679251947926	48.6425577605804	48.3941288903339	49.4691096625578	48.8432137078361	48.4819412984044	47.6407529467641	48.3042990836392	47.4358011359769	49.0029927739383	46.9978912301136	47.7113724136218	48.3118778773588	48.8082034386891	48.6529250400664	-3.23867067110452	0.736729331491277	-2.45826505604169	-2.67126754809362	-2.64278089739249	-4.44346374541167	-3.5198514137521	-2.89636512917081	-2.85080552048301	-3.14689592789035	-3.03193043709889	-4.20257874131678	-4.82265345902614	-3.64106911066679	-3.03227850505826
67.3366834170854	24.0144368361343	0.899016367942081	23.7529589302206	23.9881665485151	23.7445449427307	22.3840551734197	23.3590867272	23.7939115456698	24.7243041050124	24.1459106584341	25.6688819354148	23.0422597564011	25.3935532367402	25.1270445079713	23.809573780674	23.209271947716	24.073028745895	48.3646321968391	0.647118165436829	48.6009435463173	48.6421559773619	48.4158176847176	49.4757459244115	48.8546940050409	48.47050788099	47.6522579567206	48.3161504686854	47.4405344764218	49.0068207907183	47.040999175854	47.7273902343	48.3254529375854	48.8148426153662	48.6851692780951	-3.36898430159866	0.748875855608093	-2.58123484945531	-2.79050934081681	-2.7794789291473	-4.5894199691674	-3.65826405421936	-3.03033891043976	-2.95547779017666	-3.26413637888434	-3.14554283894776	-4.36246955506243	-4.98546277431721	-3.75826755315822	-3.15620872078716
67.8391959798995	23.9443441446781	0.896485431197649	23.6481036143063	23.9351282603648	23.706396458185	22.3170284179511	23.2845842135964	23.7215040520547	24.6560569308787	24.0853925600764	25.6240293375843	22.9877964781412	25.2934666473168	25.0348335667279	23.7388644259734	23.1338636335713	23.9981135734427	48.3764997200518	0.64170525371392	48.6233757089426	48.6453749964001	48.4338442658786	49.4923268040566	48.8559747259776	48.4644183447934	47.6727900763294	48.333938852207	47.451135400763	49.0007303054232	47.0745953850979	47.7428803050533	48.3316539269715	48.8204449627748	48.7040117401088	-3.50598352542745	0.761033602104745	-2.71055600712862	-2.91723232539438	-2.92327841225201	-4.7430653240078	-3.80286124797303	-3.17138194889108	-3.06691818309235	-3.38943015748156	-3.26535690654235	-4.52855191298529	-5.15374035436746	-3.88124622499856	-3.28701766487982
68.3417085427136	23.8790901713399	0.894120938249078	23.5472711067791	23.8817360629759	23.6663217841594	22.2527807093843	23.2170896465149	23.6552007823795	24.5896427424684	24.0313960634572	25.5831512442854	22.9418036579692	25.2009290826917	24.9489959874594	23.6762031788058	23.0679342448971	23.9258962758704	48.3915208553227	0.634964002208543	48.640454520103	48.6381981915935	48.4414755452064	49.5068811479989	48.865208274384	48.4631376665403	47.6910135529284	48.3568676313637	47.4678259382038	49.0029108914873	47.1162246343016	47.7691800802514	48.3489304052344	48.8365372469734	48.7279671032709	-3.65070641399392	0.773584138945352	-2.84655436883211	-3.05126723359033	-3.07403617970416	-4.90422382337378	-3.95535843489333	-3.32043876841465	-3.18532172908128	-3.52375477888406	-3.39230186688158	-4.70290166884681	-5.32990995447502	-4.01181434967994	-3.42655409821462
68.8442211055276	23.8155170704917	0.890770014787297	23.4551162796317	23.8283778397655	23.6282634698868	22.1872857408331	23.1547511608574	23.5871983974543	24.5200830599259	23.9759448067306	25.5381087621159	22.9023553780588	25.113828465892	24.8624048693021	23.6166316185288	23.004748157773	23.8576580506199	48.403119870846	0.62877375894534	48.6617583368459	48.6203717230726	48.4476338824154	49.5088492788334	48.8780700497198	48.450445993632	47.6969062227875	48.3683419814842	47.4755990360381	49.0090102374661	47.1619208072084	47.7921104310049	48.3670382342027	48.8485403473074	48.760201500671	-3.80338571302971	0.786476772195817	-2.99011064558918	-3.19282376352674	-3.23253117196776	-5.072114013818	-4.11643933568997	-3.47700493638739	-3.31045420169503	-3.66663504496832	-3.52599662868476	-4.88631132921387	-5.51482269557954	-4.14983470069553	-3.5752882005349
69.3467336683417	23.7524890649441	0.88605846874329	23.3710328576093	23.7821526373683	23.5961513185061	22.1269768744442	23.0901880738948	23.5198612585843	24.4540187062541	23.9212787386545	25.4893727318812	22.8619463787902	25.0241639586115	24.771804355749	23.5537997481161	22.9410407369408	23.7835475987573	48.4082864718582	0.623829332553048	48.6861929882991	48.6057747853444	48.4612950281133	49.5112526513804	48.877545092381	48.4305795714068	47.7031320342429	48.3720561393971	47.4750603417769	49.0020142746562	47.1953353185877	47.8037503913537	48.3717546941386	48.8483312601935	48.7802225066017	-3.96412404871788	0.799328683470282	-3.14179271685393	-3.34329691357483	-3.40009999870885	-5.24823726630082	-4.28507460368046	-3.64139771854399	-3.44353011247307	-3.8184961630709	-3.66667258907867	-5.07755979185012	-5.70715770868043	-4.29497966842324	-3.73256599565972
69.8492462311558	23.6946235923941	0.881036134508137	23.2903392368829	23.7437714497736	23.5664085310068	22.0759777995777	23.0285729738176	23.4610210702634	24.3956210996939	23.8752089589524	25.44493039161	22.8254082665788	24.9376149983964	24.6861449874316	23.4960545804414	22.8848194988837	23.7074600426011	48.4157381506756	0.618344645991768	48.7036446068622	48.5953732842813	48.4757954267948	49.5226932200203	48.8730356584324	48.4195479837423	47.7180956930363	48.3836130347314	47.4810444839647	48.9914059107935	47.2255448016732	47.8201007464318	48.3791830420728	48.8522433084995	48.7947510587973	-4.13414064607765	0.812301460354967	-3.30143980512039	-3.5038416224154	-3.57728553140756	-5.43455237616771	-4.46195999966518	-3.81545415613428	-3.58615299959959	-3.98122245839109	-3.81599302025596	-5.27751298207402	-5.90803309339412	-4.4490906634612	-3.89978533396685
70.3517587939699	23.6421279687333	0.875950414289044	23.2117837572738	23.7068598612386	23.5337672842194	22.0283304777047	22.9766867617177	23.4075203879164	24.3379040975744	23.8343722164696	25.4038088798129	22.7993486330197	24.8615227151478	24.6075401193792	23.4467978310821	22.8379213565561	23.6377551518869	48.4254968490928	0.611717525394877	48.7107150738717	48.5751755195261	48.4804988193619	49.5287067352391	48.878320069691	48.4106463968034	47.727970034731	48.3959964432001	47.4918449218172	48.9909968886792	47.2660549633873	47.8448344720429	48.3960696673036	48.8639648551619	48.820657875576	-4.31449550122157	0.825834286648925	-3.46895686598842	-3.67437571815182	-3.76386937840193	-5.63061316578619	-4.6491837645337	-3.99992213747399	-3.73841403101104	-4.155510760006	-3.9749472707128	-5.48862135721179	-6.12021022979795	-4.61375095857057	-4.07874006046261
70.8542713567839	23.5902060619415	0.869734811666004	23.1397131099863	23.670962507008	23.5001992821665	21.9816038216683	22.9283383931082	23.3529263287599	24.2778779775338	23.7919565548414	25.3582325048775	22.7775745523949	24.7892087586696	24.5277605815933	23.3970014942862	22.7925563797175	23.567178682512	48.4269759776967	0.605497572669465	48.7159124563865	48.5431434247435	48.4793693436035	49.5221432356581	48.8793509183829	48.3895825957424	47.7259634924328	48.3945045449542	47.4925474585838	48.9867108162283	47.3035207249808	47.8606957783668	48.4028282073098	48.8658551652469	48.8425115028301	-4.50499922912637	0.839736746723874	-3.64515419531517	-3.85505693843286	-3.96035995526493	-5.83584922715415	-4.84661999192617	-4.19418440312043	-3.90023394644231	-4.3407150936894	-4.14306860827631	-5.71066809342823	-6.34343411911261	-4.7883414348246	-4.26887311531982
71.356783919598	23.5409089164563	0.862086181186431	23.0775874738837	23.6431129795795	23.4713533924266	21.9429758716845	22.8796847219948	23.3024287285824	24.2232971852524	23.7529663277139	25.3099358388205	22.7561047519367	24.7167005139226	24.447990754723	23.347951465685	22.7494745481098	23.4920691925295	48.4232868301885	0.600247819817936	48.7261599151605	48.5128914919658	48.4839305760669	49.5179864910229	48.8664291399765	48.3660480692748	47.7266060204435	48.3885185854173	47.4855789255145	48.9688604920777	47.3286105612306	47.8679316219456	48.4007218899092	48.8582546205244	48.8507740522964	-4.70615885236168	0.853617180693728	-3.83126809364817	-4.04750990358039	-4.16835541086249	-6.05235466404203	-5.05344707531796	-4.39915838865719	-4.0732836751407	-4.53776850089266	-4.32075146594464	-5.94265687807807	-6.57674846690475	-4.973097280259	-4.47028918431833
71.8592964824121	23.500047107156	0.85397844069512	23.0230100376738	23.6250079381553	23.4467481784641	21.9149886975828	22.8390122782482	23.2624297563346	24.1767512087968	23.7237282672008	25.2669796639117	22.743086899904	24.6530996815306	24.3773816480459	23.3088607373401	22.7169348460669	23.4226867680845	48.4255536934279	0.594792214104178	48.7357326884987	48.4870160997885	48.4929052333762	49.5210849376575	48.8562976879739	48.3526579659429	47.7346699634425	48.3905609749159	47.4854295217908	48.9542657025405	47.3576356731471	47.883273119144	48.4082402707057	48.858293446314	48.8652421161805	-4.91991778373249	0.867761519174506	-4.02782859031757	-4.25331226745826	-4.38899536606552	-6.28212573248995	-5.27158007276341	-4.61705622531472	-4.25933108075766	-4.74885121400688	-4.50999459090941	-6.18680536680886	-6.82276117125558	-5.17047728618567	-4.68545754841361
72.3618090452261	23.4647157922499	0.845740562902528	22.9719789824493	23.6105910125355	23.4208785377964	21.8912143424091	22.8085352446	23.227660573438	24.1308961602188	23.6986471506969	25.2277089712141	22.7407874921853	24.6008145900651	24.3138247980323	23.2752942896672	22.6928888760618	23.3590158623786	48.4268975939712	0.588315605114825	48.7349584762102	48.4517757133762	48.4941513441612	49.5154097859237	48.8530199523818	48.3373661369003	47.7348014955049	48.388501214363	47.4884308187499	48.9470311717011	47.3948388570023	47.9017205389389	48.4154703979869	48.860865595412	48.885122410956	-5.1470570028507	0.882549486228555	-4.23467512047038	-4.47252755503792	-4.62214123452297	-6.52438308813218	-5.50293585231729	-4.84824149401458	-4.45832414021976	-4.97424649519269	-4.71185541652773	-6.4452486587642	-7.08384691004728	-5.38155358331159	-4.91515896597596
72.8643216080402	23.4301256894259	0.836509893964612	22.9256503646548	23.598653376106	23.3932797913607	21.8709156919991	22.7802944986253	23.1938933380704	24.0848234849293	23.6731102282943	25.1849212796792	22.7412372842529	24.5513309230342	24.2500902256575	23.2408676169197	22.6703576379929	23.2924595998122	48.4161024757343	0.581816783074058	48.7251051953143	48.4034117371863	48.4855350334067	49.497696913437	48.8381507444506	48.3097084016516	47.7239292841239	48.3717978613053	47.479969119076	48.9287425268325	47.4225391760462	47.9071918312153	48.4076752883943	48.8496486651345	48.8904353584399	-5.38701462397422	0.897678064432057	-4.45221389355289	-4.70526712965988	-4.86788018042916	-6.77885550868918	-5.74656112252534	-5.09207383729509	-4.67039233101145	-5.2132620992272	-4.92576005851369	-6.71675749810503	-7.35875159911072	-5.60538815187707	-5.15840215068958
73.3668341708543	23.4015152488096	0.825949103376535	22.8890759579774	23.5960897191341	23.3699465880814	21.8616124936363	22.7555635337004	23.1684040006597	24.0467931791734	23.6542859729024	25.1415191937597	22.7454819744603	24.5061279212838	24.1913526876603	23.2136897290842	22.6538549479761	23.228930832654	48.4028015467783	0.576324558193328	48.7161527899857	48.3550809278909	48.4782252467613	49.4839237173326	48.8129500405571	48.2834349397912	47.7175372026089	48.3542939256504	47.4643008001219	48.9007114252405	47.4419459218053	47.9081143880868	48.4006512196013	48.8333863922639	48.8913142639765	-5.64104742440965	0.912897016519714	-4.68197906545502	-4.9534392096945	-5.12784885381241	-7.04829999678049	-6.00250127280359	-5.35022201004456	-4.89773111034005	-5.46754711411121	-5.15232591276499	-7.00134667591905	-7.64771372009933	-5.84309210414431	-5.41693981292986
73.8693467336684	23.3839827842393	0.814974362480265	22.863914588771	23.6055571604382	23.3536684479981	21.8641959557305	22.742972194787	23.1554178374384	24.0176182561203	23.6462804896481	25.1053951688263	22.7620106630406	24.4744751481497	24.1448048491624	23.1976494366245	22.6500332486956	23.1757483181591	48.3965290823651	0.570919381777088	48.7109362985394	48.3109923451453	48.4766367985393	49.474838671161	48.7949731665656	48.2660292745371	47.7164455590135	48.3436394654586	47.4554364034229	48.8805031483183	47.4702407954218	47.9178113378353	48.4016825353815	48.8257273066365	48.9020431295011	-5.9116742609242	0.928593813798897	-4.92550964107271	-5.21916677405087	-5.40392776092038	-7.33468118155808	-6.27371259656363	-5.62512033467893	-5.14220426688338	-5.73948713895197	-5.39399117181512	-7.30238530171664	-7.95453326177023	-6.09754224814036	-5.6933650763697
74.3718592964824	23.3722373042373	0.804035632341414	22.8464553254347	23.6213650536368	23.3401950652033	21.8721273447143	22.7397674904183	23.1483391686207	23.9899747291721	23.6420926360432	25.0741777984995	22.7880109386447	24.4533279102131	24.104806056823	23.1841280800125	22.6536036435028	23.1251883226202	48.3848864671372	0.564383685343485	48.7004782815075	48.2579338900914	48.4701272922642	49.4538555472566	48.7769446461456	48.2418385113274	47.7047317535042	48.3242907186541	47.4479118925408	48.8607876390254	47.500628100259	47.9238108794478	48.3912720829138	48.8140153783721	48.9046703937475	-6.1991458138429	0.944906126524389	-5.1832112643758	-5.50270728915778	-5.69642577377387	-7.63689855452681	-6.56124021170305	-5.91660188295197	-5.40350993959992	-6.02883656665841	-5.65189975282447	-7.62093025708911	-8.28041352823443	-6.36903205313443	-5.98695848779186
74.8743718592965	23.3632553148387	0.792269917272684	22.8340171091349	23.6414661057683	23.3268814132919	21.8863874070826	22.7393812182823	23.1455963571416	23.964999517087	23.639866727011	25.0412942324303	22.8166597638289	24.4356295221222	24.0668141946968	23.1742026444162	22.6600912771673	23.0755422331191	48.3601179664982	0.557980525593224	48.6777903074913	48.1906113473486	48.4509901399812	49.421795891947	48.7431217982326	48.2057463565155	47.6831868856016	48.2913040644551	47.4277640853039	48.8257349569176	47.5178111543312	47.9152128110969	48.3702315923531	48.7873063466585	48.8931617592383	-6.50287651410692	0.961445771256912	-5.45506657734172	-5.80402966936228	-6.00503753134909	-7.95518160358092	-6.86365851040641	-6.22423729182046	-5.68203003967837	-6.33510816635799	-5.92535879615424	-7.9552193586293	-8.62361953137272	-6.65662128872893	-6.29764211417709
75.3768844221105	23.3639732041952	0.779432453999541	22.8297881012774	23.6723869588735	23.3186296285059	21.914534666575	22.7477499047452	23.1554588089703	23.950983359775	23.647919416936	25.010804549241	22.8536546704754	24.4277715402443	24.0387322068681	23.1773397437756	22.6767637651989	23.0370807414666	48.3354966094636	0.552910390328165	48.648519393977	48.1216626769643	48.4272606982942	49.3945826501649	48.7052671634519	48.1737047443934	47.6671585279893	48.2609106869719	47.4010250075391	48.7870409044955	47.5331663107963	47.9065206326827	48.3573556109901	48.7604965116589	48.887777621585	-6.82507136691697	0.97833186474168	-5.74222716864561	-6.12526304135203	-6.33112172200848	-8.29304593870426	-7.18252483428096	-6.55062026989959	-5.98056490892557	-6.66086349099933	-6.21527781588301	-8.30700290692176	-8.98623930725147	-6.96256596892872	-6.62882480893585
75.8793969849246	23.3772396911282	0.766754691767852	22.8385875071554	23.7175908798422	23.3207478706946	21.9559036823713	22.7708037828623	23.1793516559678	23.9470063152237	23.6675954555715	24.9904701422781	22.9048773567704	24.4360331030617	24.024301054891	23.1898435887762	22.7072475853403	23.0082353861173	48.3155040343134	0.547427460318255	48.621773388489	48.056973141151	48.407928714057	49.3688042941046	48.6749671159762	48.1470982212939	47.6533536482486	48.2347353757104	47.3809251696394	48.7562249238427	47.5582168645144	47.9042524294084	48.3433682613365	48.7402230190514	48.8837159478777	-7.16836243689038	0.996020085438817	-6.04697466695154	-6.4691399074969	-6.67725339398026	-8.65230055402103	-7.52126735536823	-6.89815318471262	-6.30097706660385	-7.0084514853032	-6.52460044057431	-8.68009814295262	-9.37246360121009	-7.28976500952623	-6.98173233511259
76.3819095477387	23.3972036361086	0.754496081131396	22.8601677552169	23.7717018100591	23.3311805524966	22.004250584223	22.8019854535885	23.209968923822	23.9462078516537	23.6913318842814	24.9774239354951	22.9636120134429	24.4533037870868	24.0158327745949	23.205403546684	22.7443330019342	22.9813506670493	48.2862775779814	0.540740677417131	48.5954979340706	47.9842116447681	48.3864614623377	49.3284156644391	48.6363897051454	48.1089769669107	47.6262064061236	48.1960284121695	47.3602279291838	48.7173460313331	47.5777482657279	47.8915296257237	48.3134376755288	48.7093326545273	48.8623532917318	-7.5324172675406	1.01415247828162	-6.3709505616708	-6.83613239586032	-7.04457120495738	-9.03148817882418	-7.87955784653854	-7.26599530725251	-6.64263413536612	-7.37695018740229	-6.85448619859439	-9.07393776008358	-9.78176484610241	-7.6375058555581	-7.35477784484852
76.8844221105528	23.4235282862596	0.741396552062764	22.8904308759748	23.831719492214	23.3455570108167	22.0622208125999	22.8385557068419	23.2481970692744	23.9516509219169	23.7200824462882	24.9658921158433	23.0267964578852	24.476647215937	24.0124862443737	23.232074934655	22.7871032639398	22.9635097253327	48.2459808624998	0.535434939337902	48.5593158103758	47.896744478719	48.3515430612521	49.2783157406396	48.5824970394399	48.0604074263317	47.5902549352837	48.146126596123	47.3258191133234	48.6632518114246	47.5847872754	47.8653976479635	48.283345466094	48.6648925023122	48.8370140328139	-7.91718655852468	1.03232688167472	-6.71437737177449	-7.22596689709835	-7.43256398081215	-9.43149648429403	-8.25630555485156	-7.65419903404379	-7.00632328361751	-7.76636195806635	-7.20402559945965	-9.48718400192082	-10.212864737211	-8.0053039563479	-7.75015313557404
77.3869346733668	23.4627375414883	0.727801945798561	22.9285962020748	23.9036311628682	23.3661870072657	22.1369935509658	22.8891324610036	23.3020085786662	23.9711404281557	23.7620887446134	24.9609343810086	23.1029041467761	24.5152372072633	24.0230825718274	23.2744760222798	22.8440035521057	22.9606471054508	48.2070723924423	0.531598027292664	48.5104250935105	47.8064837424119	48.306254413832	49.2333798522919	48.5308840715923	48.0173534287863	47.5596788563924	48.1012729867091	47.2854403483532	48.6114401621444	47.5965040642177	47.8428257321858	48.2611371372942	48.6241270371853	48.8188789597268	-8.3256969852758	1.05127280729764	-7.07765687752485	-7.64095617302371	-7.84197544593818	-9.85660196436249	-8.65488006560737	-8.06631675410361	-7.39553631222283	-8.18022624964017	-7.57449051972538	-9.92363317940457	-10.6699259135488	-8.39665478982294	-8.17155335926076
77.8894472361809	23.514914077922	0.715518024911095	22.9791754270384	23.991655938923	23.3993531146132	22.2262612979552	22.9551072085095	23.3697210243007	24.0019893597688	23.8156568833663	24.9699497672963	23.1932365040552	24.5704124614076	24.0471988786537	23.3244452955085	22.9149502610008	22.9645977464325	48.1679891889262	0.526008655225092	48.4576765595212	47.7208191680718	48.2620909199453	49.186320500156	48.4826359578672	47.9749459595433	47.5272644710815	48.0567947513454	47.2513862888729	48.5628664785887	47.6142106247241	47.8218685546909	48.2277746745567	48.5849372625582	48.7882456623703	-8.76005359992092	1.07134955963545	-7.46298040628542	-8.08456022348058	-8.27581998602254	-10.3082074706953	-9.07815194118122	-8.50428964733999	-7.81192089568035	-8.62044288314669	-7.96942679852803	-10.3863823266901	-11.1562769311024	-8.81386158410966	-8.61784066061015
78.391959798995	23.575390041565	0.703943663059752	23.0456818287122	24.0908239977976	23.4456392073713	22.324111365052	23.0287302043697	23.4440903505242	24.0379211110401	23.8734628529019	24.9894602235789	23.2897106341124	24.6337606625007	24.076904056679	23.3827618778824	22.9925678247574	22.9752244261958	48.1177339003373	0.519717701340713	48.4074622734455	47.6284199254587	48.2183154355256	49.1227674592126	48.4194945901717	47.9173866856489	47.4788566626465	47.9970615480989	47.2148564504503	48.4990867616124	47.6199926101951	47.7854959332198	48.1838727324594	48.5299511909667	48.7429882459481	-9.21956835172465	1.09148735563331	-7.87330927685501	-8.55752558538228	-8.73641592904191	-10.7844003382384	-9.52430644869156	-8.96651429832979	-8.25435546728885	-9.08533459797941	-8.38992925520115	-10.8732027251145	-11.6695649796197	-9.25517070499657	-9.08845224824983
78.8944723618091	23.6462665810369	0.691364960570465	23.1258330057491	24.1972440315139	23.5001407380845	22.4344621213094	23.112311414929	23.5284684321475	24.0834974501034	23.9390427290629	25.0142721326948	23.3943347853978	24.7076487155278	24.1152366012484	23.4591929991579	23.0798079204504	23.0025056381771	48.0600495159778	0.516694219315218	48.3535380457676	47.5213803837553	48.16280464632	49.0514092260538	48.3458463988935	47.8517618780174	47.4225657829888	47.929329276027	47.1638944499355	48.4243264269227	47.6178388604789	47.7394357232847	48.1485553770439	48.4649571660795	48.7030990980981	-9.70524635015007	1.11149762731627	-8.31010146011673	-9.05920081509237	-9.22344382069958	-11.2868350271892	-9.99363343555573	-9.45391133565709	-8.72415546986117	-9.57578466576523	-8.83477707603287	-11.3844035286238	-12.2101280007984	-9.7212211289323	-9.58800873871769
79.3969849246231	23.7321652642893	0.679263546246397	23.2157295344622	24.3163292848469	23.5622098488434	22.5636494387725	23.2143262405914	23.6298681032565	24.145585851299	24.0195469446801	25.0501183176676	23.5155127348856	24.8009365703437	24.1700427967181	23.5507240301963	23.1844540100353	23.0434452577408	48.0031752409418	0.514747791933495	48.2866764788313	47.4106957513618	48.0928606197687	48.9850648937452	48.2783422703489	47.7917430090389	47.3705980388834	47.8673825674995	47.1078469042384	48.355086814254	47.6241142443655	47.698763914154	48.1132950657612	48.4051561727109	48.6600018691657	-10.220454345857	1.13277055189955	-8.77336348662372	-9.59196869085216	-9.73672400350677	-11.8203913832949	-10.4909633524349	-9.97089932980947	-9.22547068464431	-10.0962051212887	-9.30567243977039	-11.9253862997076	-12.7836625709691	-10.2165877237043	-10.1181471253637
79.8994974874372	23.8310302449645	0.669626270522281	23.3165740794481	24.453067648194	23.6377776737249	22.7077301584875	23.3313038583904	23.7439576105012	24.2199311909704	24.1104969807369	25.1038239187366	23.6495505626169	24.9096587348359	24.2369662320701	23.6507406679859	23.3027137002179	23.0911606575517	47.941153726889	0.509856589508349	48.2089955291526	47.3051437924025	48.0195086940958	48.9130200871071	48.2072872447528	47.7269354816403	47.3124180361273	47.8008719093264	47.0578844700972	48.281442694911	47.6294124075662	47.6534837027108	48.0632444570718	48.3402771902349	48.597380206138	-10.7662301649376	1.15518528507591	-9.26419959394625	-10.1600757828412	-10.279123065727	-12.3856175057401	-11.0173689988708	-10.5184147517548	-9.75935281090239	-10.6474755801681	-9.80678651184863	-12.4971642743931	-13.391134536988	-10.7422171340834	-10.6760713067826
80.4020100502512	23.9402919190243	0.660646813304382	23.4335029848759	24.6029914402238	23.7302043905355	22.8614000158409	23.4571684831613	23.8647323775043	24.3013138952863	24.2058632018152	25.1711843766059	23.790007398342	25.0271210764559	24.3097431398112	23.7669974969032	23.4286509528021	23.1534975552003	47.8680865479155	0.505506723697545	48.1305543834359	47.1946135526935	47.9477792290208	48.8234624348547	48.1191872776476	47.6450347969116	47.2363633935671	47.7175217474835	47.0038658376345	48.1896234117128	47.6200877041753	47.5906333331511	48.0139899850383	48.257167258485	48.5314138729203	-11.3419220834673	1.17706273663088	-9.78594519301289	-10.7645253967646	-10.854211721915	-12.979989050968	-11.5701175662559	-11.09417455876	-10.3240404067479	-11.227222451465	-10.3389264585192	-13.0965547385368	-14.0289861990052	-11.2956211919817	-11.2643258075006
80.9045226130653	24.063543489955	0.650851376818297	23.56830803415	24.7613057318338	23.8355230684666	23.0298615155372	23.5986384780829	23.9978943172155	24.3958568532915	24.3116440278263	25.2473650684412	23.9435209146219	25.1602957891339	24.3948297866962	23.9047736575453	23.5684429988874	23.2348921075947	47.7909061147319	0.50576584573297	48.0535927365293	47.0701299775575	47.8675460646156	48.7282475067969	48.0281345123868	47.5581993945549	47.1536871412955	47.6295452991328	46.9353219506387	48.0934929217064	47.6096372386872	47.5230580537639	47.9742230072147	48.1689022260437	48.4698736900542	-11.9497110408599	1.1988410695353	-10.3418392262324	-11.403997454058	-11.4623732628559	-13.6060905731871	-12.1518519944938	-11.7004161624279	-10.9216013685818	-11.8376387382737	-10.9003616707421	-13.7265306954396	-14.700155595775	-11.8792114326174	-11.8878964642008
81.4070351758794	24.2031705720462	0.642662485615342	23.7173288667283	24.9326774788506	23.9503479288243	23.2184728159105	23.7611692166175	24.1486934425795	24.5094098918568	24.4332841494657	25.3384934830101	24.1155362575039	25.3147047777576	24.4975625795263	24.0559384988134	23.7274517272969	23.3264874659515	47.712944701319	0.506374454113479	47.969140737762	46.9416604146176	47.7709404237332	48.6373498361233	47.9434452201064	47.4759129929646	47.0738872495798	47.5464743173393	46.8631908121228	48.0021037750251	47.607287154545	47.4600619405951	47.9254079806028	48.0848731432742	48.3924345213941	-12.5926256976539	1.222137897826	-10.9326434987032	-12.0806538630026	-12.1023524443247	-14.2692093299322	-12.7676510951795	-12.342055822024	-11.5567270824988	-12.4836068748446	-11.4932699540299	-14.3926479946073	-15.4102722404848	-12.4979067144996	-12.5445626354164
81.9095477386935	24.3560756416138	0.637339816850117	23.8778419368682	25.1227349577885	24.0787319795195	23.4218785914265	23.9376150927797	24.3105386704495	24.6365025289153	24.5642722734548	25.4506629357117	24.2986164772061	25.4824057241194	24.6108003213971	24.2205014131088	23.8989011289866	23.4291305924753	47.6267680531315	0.504208613763342	47.8712826639028	46.8192723710221	47.6658072418957	48.537484215581	47.84857986232	47.3838695021491	46.9839134202672	47.4540289076885	46.7974835472718	47.8985554335654	47.5964640773509	47.3861388364164	47.8679288595443	47.989350151841	48.301361706157	-13.2704493332208	1.24585283535645	-11.5581081649356	-12.7994712831307	-12.7759933121695	-14.9685698270965	-13.4157790162189	-13.018379791182	-12.2293650694399	-13.1643012750088	-12.1223963247047	-15.0927423522426	-16.1566268163934	-13.1504376367937	-13.2325619131206
82.4120603015075	24.5215710409145	0.632650099889984	24.0530812492856	25.3274883314104	24.2260269675326	23.6357216098581	24.125815174008	24.4793217313846	24.7732449352828	24.7008707815887	25.5788261993353	24.4903752597952	25.6608254244559	24.7316090872382	24.4084757517234	24.0796598578298	23.552223252989	47.5311531574087	0.504161407001819	47.7666880269741	46.6943059014911	47.5616951753328	48.4203166476203	47.7400266556571	47.275077503986	46.8754649856147	47.3452569430596	46.727082702254	47.7790090045323	47.5729341425104	47.295680635411	47.8211985157425	47.8767405935769	48.2158199273676	-13.9828493843549	1.2683687322436	-12.2203157435313	-13.5615985325704	-13.4877326358869	-15.7010724633709	-14.0939259299656	-13.726733837585	-12.9370185062502	-13.8769418925487	-12.7878900611884	-15.8241790259168	-16.9358813406993	-13.8342357284465	-13.9578106816122
82.9145728643216	24.7035620689627	0.628130284690479	24.248044469905	25.5411556158895	24.3903368323583	23.8663120848585	24.3347932664186	24.6624425964466	24.9269621311649	24.8509526269255	25.7183646851193	24.6998421039096	25.8592026133543	24.8686622645347	24.6172786001359	24.2779409351625	23.6911402082567	47.4335918209509	0.508759830882493	47.6645367458819	46.5569769682306	47.4530207564049	48.300142302092	47.636061503078	47.1649770004945	46.7621912007026	47.2356428171244	46.643334824354	47.6614549715387	47.554307019281	47.2054189794506	47.777603686466	47.7640039929643	48.1242045462006	-14.732742452428	1.29112930740237	-12.9235768177408	-14.3646278335512	-14.2391222466927	-16.4704829259025	-14.8073964353261	-14.4710215692512	-13.6827057833648	-14.6253890965123	-13.4872159143328	-16.5928386965332	-17.7537117763922	-14.5538006386352	-14.7219229132498
83.4170854271357	24.9026436600455	0.625767062448366	24.4625048523225	25.767492826681	24.5664560751418	24.117594502978	24.5650546114782	24.8626786572499	25.102065272814	25.0175168448657	25.8756708355664	24.9273062690498	26.0775201989644	25.0236042948491	24.8393340886779	24.4954472657189	23.839408304325	47.3340352395298	0.513497798897428	47.5626678933803	46.4161690428124	47.3289406967001	48.1835234827837	47.5352957080694	47.0575671062446	46.6502826840499	47.1292019717999	46.558651822797	47.5441083189261	47.5388942812034	47.1166917038696	47.7224647434358	47.6523912366466	48.0136779002277	-15.5222012303152	1.31500495247566	-13.6705932378245	-15.2100820639717	-15.0279104266082	-17.2820661878862	-15.559455998033	-15.2558215000337	-14.4712310044604	-15.4141684149905	-14.2230165417802	-17.4021235463582	-18.6130258700023	-15.3130039615811	-15.5196649246473
83.9195979899498	25.1155331329335	0.625675451503215	24.692077320447	26.0126709775111	24.7555996540686	24.3826986345505	24.8081916144862	25.0719320378266	25.2918656162844	25.1926915138377	26.0559624060564	25.1639175586877	26.3062406617288	25.1880101812693	25.0817547714736	24.7238224868814	24.0055615588933	47.2258801889762	0.517388916052232	47.4516314657277	46.2831599083376	47.1925692073409	48.0556184393154	47.4210070411515	46.9368549865418	46.525175337835	47.0099212539821	46.4817886394578	47.4098337393773	47.5090864850678	47.0126572089534	47.6712195325215	47.5248095907334	47.9028699982996	-16.3498618141096	1.33768391987294	-14.4607426906214	-16.103538724281	-15.8538950977433	-18.1330402919058	-16.3453729945145	-16.0780233979963	-15.3006607998311	-16.240028800745	-15.0004118652342	-18.2465682424326	-19.5070564385885	-16.1077532672957	-16.3535123623464
84.4221105527638	25.3425743895022	0.626718636184679	24.935777180177	26.2731755239125	24.963996033238	24.6582125400504	25.0670448734704	25.2887490092259	25.4936880083234	25.3754440667158	26.2531137664211	25.4123017683627	26.5477636542534	25.3628540039308	25.3502588007545	24.9636577721025	24.1925788415952	47.1107650649891	0.524567289049058	47.3302372879305	46.1510019120923	47.0558830403665	47.9121690598667	47.3010178335445	46.8022246771134	46.3826351792253	46.8771600052375	46.4009125969974	47.2661670096475	47.4713696469953	46.8966499783758	47.6333194145405	47.3846150559165	47.7961132769877	-17.215601502522	1.35867909153765	-15.2935529645628	-17.0461253863828	-16.721437777307	-19.0197038721019	-17.1650633512648	-16.9350569856025	-16.1676491218583	-17.1002879281851	-15.8183240288824	-19.1260441748719	-20.434638210875	-16.9364924192223	-17.2296298164739
84.9246231155779	25.587058939075	0.628942109456176	25.1983367610439	26.5421274287941	25.1926251380769	24.9512157326545	25.350040637563	25.521472170878	25.7154220923202	25.5744165826033	26.4624377857677	25.6806643358152	26.8101590016287	25.5568718470675	25.6358694881058	25.2234973032666	24.3907277805395	46.995247160249	0.535194276181075	47.2082511245469	46.0094557038262	46.919370896592	47.7689776932241	47.1908668143386	46.6702016327483	46.2379917731974	46.7474425975569	46.3092437426366	47.1282986458794	47.4403386936624	46.7852506446558	47.5908795882533	47.2483972680833	47.6737405845339	-18.1222373014434	1.38032423855129	-16.1722072447496	-18.0338141580204	-17.6335099667155	-19.9470101942709	-18.02546397166	-17.8324974092914	-17.0762303517508	-18.0004902610241	-16.6730503942519	-20.0480793097805	-21.40268427779	-17.8055109859944	-18.1434297936442
85.427135678392	25.84824826276	0.632421333958475	25.4835391880769	26.8220862388613	25.4358585245968	25.2638298573786	25.6522944596069	25.7697941168227	25.9594195608293	25.7894116882738	26.6903657046135	25.9635056473052	27.0870836649513	25.7671880533292	25.9368935567684	25.5006504357306	24.6018032442559	46.8777912909746	0.546598186848333	47.0921039726531	45.8663808249054	46.7720981024877	47.6289009605859	47.0794540356673	46.538951293982	46.0940355307098	46.6189244069072	46.2202037710038	46.9846727781304	47.4036794413621	46.6719010927127	47.5439014804394	47.1092495425499	47.5424121305232	-19.0704196013861	1.40167889056811	-17.1012003654085	-19.0669206094172	-18.587277672797	-20.9193105576047	-18.9256486592692	-18.7732505529869	-18.0305068652727	-18.943451891942	-17.5676668485353	-21.0113105993304	-22.4083084852092	-18.7157559821516	-19.0908058582913
85.929648241206	26.122891983021	0.637294906468509	25.7887749562566	27.1195436547835	25.6914385070863	25.5877476806362	25.9670790577906	26.0247985522194	26.2175539217287	26.0117496817497	26.9409561666644	26.2534643466004	27.3701870793014	25.9855932641214	26.2631749253632	25.7867551060611	24.8345628449515	46.7535899526225	0.559696001670493	46.9760258742591	45.7342041514252	46.6119292897844	47.4766914898724	46.956534035926	46.3933446986908	45.9360366703369	46.476441821677	46.1409139997821	46.8247706352143	47.3491130077944	46.543058680308	47.5118596039246	46.9532691838356	47.4196561465072	-20.0576951781954	1.4197066737243	-18.0812447856882	-20.1513772353867	-19.579580685089	-21.9309155717753	-19.8591193544336	-19.7512472302207	-19.0257458398979	-19.9229362678692	-18.5072866823989	-22.0083696815711	-23.442004260127	-19.6604269327067	-20.0788977823113
86.4321608040201	26.4115404869636	0.644300338990893	26.1093340481986	27.431417643164	25.9644794350871	25.9206902942087	26.3016815652538	26.2877526762294	26.4881544350472	26.2429770452995	27.2066080511011	26.5574792643214	27.665841029519	26.2167492081025	26.6116992457039	26.0860271803786	25.0822161828383	46.6257710913894	0.575861594110405	46.8523838898142	45.6078598010099	46.450398928755	47.3124950347201	46.8382229710239	46.2392590754787	45.7642328143115	46.3258619042918	46.0587584859295	46.6645483769767	47.2909545049144	46.4102510766881	47.4879141274794	46.7918739360901	47.2915514433578	-21.0837633617098	1.43587167298743	-19.1095073502421	-21.288027183952	-20.6132244954365	-22.9775816694485	-20.8294904608409	-20.7647575705902	-20.0578502657686	-20.9371305221731	-19.488813135542	-23.0431691589611	-24.5062646351117	-20.6402376658542	-21.1084192492481
86.9346733668342	26.7162805074734	0.652323025444056	26.4459369053866	27.7497644987099	26.2583010839566	26.2700702461474	26.6607955359846	26.5667034319466	26.7791376608244	26.4911938016931	27.4822095629362	26.8797234535214	27.97721658403	26.4674049710877	26.9725589787312	26.4051402082811	25.3380506888642	46.4995102252144	0.593516293718481	46.7249483113836	45.4767752916831	46.2938280803559	47.1526898715227	46.7317027906399	46.0919998430744	45.5945228961671	46.1825068408489	45.9685633262692	46.5108434008407	47.2348093688932	46.2858997411611	47.4571455998138	46.637237526124	47.1491804894386	-22.1505428871873	1.45250485401491	-20.185393787607	-22.4705433852069	-21.6923952741381	-24.0653100201556	-21.8425987819902	-21.8205634953036	-21.1319071630414	-21.992799282935	-20.5069525027477	-24.1218433828591	-25.6055969341137	-21.6618477040706	-22.1699899237713
87.4371859296482	27.0350458562781	0.659941486573966	26.8037263788602	28.0761048883872	26.5678094607476	26.6355713565779	27.0351931993617	26.8578863435778	27.0902884046567	26.7526585872466	27.7739364492931	27.2102968823204	28.29248516525	26.7304358316901	27.3514953835168	26.7369441305083	25.6108553821767	46.3724982176829	0.612893400309618	46.6043864023026	45.3474478181239	46.1338113598725	46.9965500567774	46.6209016324896	45.944464574334	45.4261328015283	46.0392581510947	45.8842432708898	46.3473500618809	47.1621474442955	46.1575977384304	47.4342353535651	46.4764431634975	47.0125034361617	-23.2567171000535	1.46655524705285	-21.3128507265567	-23.6972883257407	-22.8144129515736	-25.1963179633687	-22.8917269160685	-22.9181899076063	-22.2502374832186	-23.0893561546387	-21.5651516252913	-25.2366511114153	-26.7292595184847	-22.7212692734341	-23.2654811258492
87.9396984924623	27.3646302001516	0.669275069017829	27.1840310085435	28.4176329323045	26.8870938044248	27.0073886900032	27.4221716581481	27.152692301449	27.4119932630979	27.0189704502776	28.0842859663778	27.546342962625	28.6068632647297	26.9997095992513	27.7540248876215	27.0748886880809	25.9013635253385	46.2418133227737	0.635489252855736	46.4931333264172	45.2329970941959	45.9635558934742	46.8296922587356	46.5059692156462	45.7846936937929	45.2450720834201	45.8840953948979	45.8110202447836	46.1743073193766	47.0704871695649	46.0185787790178	47.4289131400866	46.3023946977612	46.8822895304345	-24.3985371905508	1.47566807407403	-22.4948106918196	-24.9741749905722	-23.9727272488235	-26.3612417571283	-23.9713058217473	-24.0485622592984	-23.4045831425603	-24.2175951165248	-22.6679636960694	-26.3813741350961	-27.8681849134487	-23.8101587219047	-24.4018819940446
88.4422110552764	27.7057533808714	0.681627890766316	27.5815670597017	28.7722922955613	27.2182506927237	27.38450182728	27.8309476688887	27.455486057728	27.7435504855207	27.2946799878551	28.4037868012128	27.8971566015114	28.9279348315017	27.2828245655965	28.168888870606	27.4263552818276	26.1980776855556	46.1118057909188	0.659477149708113	46.38329462715	45.1301021499176	45.7913545550922	46.6566621717109	46.4051782940919	45.6240944925386	45.0557114850909	45.7283995426995	45.7355253169967	46.0099150310774	46.9760937741373	45.8855627945075	47.4232539658441	46.1316159714002	46.7403226915267	-25.5753642124643	1.48314942871102	-23.7280013849126	-26.3014306366641	-25.1668074409347	-27.5557472500716	-25.0885394800347	-25.2117559976623	-24.5905982697111	-25.3775908452538	-23.8094107908204	-27.5637793317519	-29.028053516711	-24.9324275780669	-25.5705060622062
88.9447236180904	28.0591458623673	0.693504682398396	27.9915823986074	29.1316668187695	27.5659076510878	27.7743434290805	28.2598309599459	27.773187791628	28.0924195872197	27.586766348499	28.7268821215793	28.2608684968045	29.2512004487646	27.5828261098833	28.5916055309292	27.794504913367	26.5035953293439	45.9860385651416	0.683310043925322	46.2707324499408	45.0278769791084	45.627739545061	46.4933229658391	46.3151221111209	45.4746734301229	44.8733105339907	45.5841972530024	45.65404723794	45.8505416346416	46.8729143504857	45.7640485400206	47.4158977200412	45.9691184612677	46.5970352645417	-26.7876358799096	1.48992324651489	-25.0067813007457	-27.6696992978781	-26.4011974571441	-28.7866767227833	-26.2442331041492	-26.4146064525043	-25.8142923252437	-26.5761980854238	-24.9824156037389	-28.7843452469797	-30.2060077217427	-26.0925841713173	-26.7636871821503
89.4472361809045	28.4212158310441	0.704205605701795	28.4159825352099	29.4964756718898	27.9266669168417	28.1739764987438	28.6975798958038	28.0989285620678	28.4554505991054	27.8885821507041	29.0597012958105	28.6264774669937	29.5623540816182	27.8896925631701	29.0314415791376	28.1690749852845	26.8258526632807	45.8611325892719	0.709516773296564	46.1632396276234	44.9313142681373	45.4689643094658	46.3355019917005	46.2211370078103	45.3253504566981	44.6937060855853	45.4403909920139	45.5806590253978	45.6817456972693	46.7428599837075	45.6393141472529	47.4255506651596	45.7995857404692	46.4676688407876	-28.0312109741746	1.49200318100946	-26.3306191060836	-29.0746142522963	-27.6742423887163	-30.0527844706054	-27.4265190429157	-27.6515157961189	-27.0748643231488	-27.8077491321964	-26.1909279195719	-30.0298129918952	-31.3844333233298	-27.2806215816781	-27.9897461260269
89.9497487437186	28.7890954905699	0.718129781752406	28.8586775358843	29.8745532502322	28.2920042969567	28.5728868006879	29.1466547094688	28.4257547429349	28.8219946206779	28.1935675438485	29.4032652063356	28.9972076130713	29.8620380620863	28.2013010851041	29.4838778283754	28.5472641711061	27.1553848917788	45.7361769028176	0.738492553438296	46.0700936877692	44.8540205497314	45.3056326949843	46.1704057295218	46.1335509866013	45.1689121043866	44.5045643030806	45.2897306208451	45.5185720669223	45.5141897893741	46.5935398101946	45.5129966327816	47.4452298791321	45.6243563074379	46.3368583795017	-29.3009688489859	1.48966416139374	-27.7030383021115	-30.5217363347764	-28.9763584691711	-31.3408405460466	-28.6341302972299	-28.9112323412512	-28.3602176792616	-29.0609963337669	-27.4383827187127	-31.2987586645808	-32.5586369167971	-28.489141195018	-29.2473789089357
90.4522613065327	29.1640422273597	0.734839985703778	29.3170863230417	30.2647229369035	28.6600716165232	28.972210664883	29.6146782898394	28.7607102483754	29.1930372336214	28.5089688518099	29.7465469691275	29.3810034459468	30.1555234416385	28.5269703528391	29.9354751359752	28.9379592531014	27.4856686467696	45.6167976321545	0.766854702332164	45.9893375820208	44.7944488746389	45.1412001133975	46.0061591884023	46.0661025701048	45.0203482029431	44.3139171081662	45.1472370889525	45.4537705067154	45.3615064669827	46.435947794149	45.4028671354543	47.4584597291325	45.4608460417634	46.1998160794938	-30.5962936693232	1.48682926666412	-29.1226818171757	-32.0104906109346	-30.3020949729463	-32.6473896513521	-29.8752088929569	-30.1965351623481	-29.666691610961	-30.3388586926057	-28.715254799692	-32.5998124347796	-33.7337525377957	-29.7251286160825	-30.5214712638458
90.9547738693467	29.5451374013269	0.749770089066603	29.7831014689619	30.6576478991234	29.0358504019872	29.3793604018464	30.0929732925582	29.1081342641945	29.5756409108082	28.839179558361	30.0843176581978	29.7693977483373	30.4304961761965	28.8650604834798	30.3904520566824	29.3390974520617	27.8263512471067	45.50430195063	0.794862817225089	45.9125094593959	44.7414531013942	44.9880423810026	45.8568039689255	46.0065460659867	44.8867011742043	44.135400308295	45.0200493303649	45.3838963109106	45.2115968698277	46.2538447891034	45.3066274839678	47.4780085157591	45.3060476157771	46.077001884535	-31.9154279568724	1.48223632048044	-30.5804881930977	-33.5279982895442	-31.654929927538	-33.9796882671638	-31.1421322001761	-31.5124211819465	-31.0008726120198	-31.6464279048431	-30.0129249887205	-33.9242684857841	-34.8956372346614	-30.9877685951114	-31.8132494306828
91.4572864321608	29.9271438386599	0.765011047961841	30.2524316978907	31.0523638522237	29.4190069782875	29.7888106541914	30.5723433968776	29.4582666071105	29.9638963720681	29.1746184611861	30.4231741961994	30.1538927097681	30.6750376044259	29.2048739745866	30.8537863510902	29.739026590951	28.1756281330417	45.3940513192911	0.825508714354682	45.8392877505685	44.6981702282513	44.8481469768509	45.7148802778594	45.9470926538033	44.7544651948437	43.9618741030162	44.894751396334	45.3228142376324	45.057411056819	46.0358511869744	45.2110490577486	47.5128550695039	45.1461227294294	45.9659978697321	-33.2506515172183	1.47377947250621	-32.0683675388216	-35.0666143794825	-33.0351066520961	-35.3317483664691	-32.4215676082808	-32.8470971638027	-32.3575568767589	-32.9719608421996	-31.3361564384292	-35.2575915290619	-36.0247366048529	-32.2619016691946	-33.1303718857413
91.9597989949749	30.3080250762212	0.78524513172037	30.727846350327	31.4564357906597	29.8007183955896	30.1900831010999	31.0604573556282	29.8066652378023	30.3471009345277	29.5108324879586	30.7627017921547	30.542566012135	30.8946947449634	29.5490818476743	31.3110322820956	30.1396844257397	28.5204753849616	45.2873761883033	0.857605256341505	45.7791908479494	44.6780544277857	44.712138141341	45.5696511683967	45.9042324917624	44.6217220944101	43.7832722451872	44.7695971702311	45.2714828681313	44.9157756805252	45.7957232356044	45.1255297907929	47.5435715289873	44.990048890811	45.8506522426333	-34.5962634675382	1.46567068704479	-33.5860682451302	-36.63137770836	-34.4315147088494	-36.6870823059036	-33.7185078924494	-34.189218001318	-33.7213228134064	-34.3042807030497	-32.6866877941596	-36.605317420196	-37.1226890050072	-33.5442124193814	-34.4587687011731
92.462311557789	30.6893721034773	0.808318608154426	31.2108894844523	31.8688479419411	30.1753963507333	30.5864201455443	31.5599046002347	30.162270752423	30.7284857951094	29.8564285094145	31.0905018464975	30.9378720644642	31.088254906778	29.9060722246839	31.754909265909	30.5492579810971	28.8650696828769	45.1902441143192	0.889490948816614	45.737717546453	44.6807633641032	44.5780698116001	45.4320211119804	45.8823149224407	44.5046529292435	43.6104777843722	44.6610282051587	45.2151003334868	44.7910546080929	45.533739454614	45.064732543524	47.5660211410905	44.8517587905302	45.7442091680975	-35.9519553488094	1.46113912977706	-35.1344426514347	-38.2209270188337	-35.8331796897389	-38.0444263879472	-35.0368908294543	-35.5448773420442	-35.0904612124881	-35.6496987988995	-34.0510655846798	-37.9715063792581	-38.1877175644289	-34.8428614207582	-35.7870700951923
92.964824120603	31.0679950390829	0.832375792311288	31.694846830796	32.2786161509745	30.5468938362869	30.984063486214	32.0571133592152	30.5258659882285	31.1143411918236	30.2119368089849	31.4019105252856	31.3265942911398	31.2383830215829	30.2687427580854	32.1943012098125	30.9601030787145	29.2162130490993	45.1008813835583	0.924039759744038	45.7084763926084	44.6942217580128	44.4570801526667	45.3134198611492	45.8648881936629	44.4044660179657	43.4546883831256	44.5705029296462	45.1522401066693	44.6676418556009	45.2289142356077	45.0194944039297	47.5970350327592	44.7211950863502	45.6589563436207	-37.3126463269757	1.45892485890857	-36.7048916892991	-39.8186431487509	-37.2408518110345	-39.4107350261705	-36.3602664637128	-36.9150289123369	-36.4714044437238	-37.0093061977282	-35.4197778179072	-39.3382574204176	-39.1950553068116	-36.1491329866838	-37.1254943323601
93.4673366834171	31.4375905858985	0.861920444076914	32.1702611425354	32.6822364208191	30.9179192137192	31.3743472510979	32.548674586997	30.88581286047	31.4961489578911	30.565646629609	31.7036090163437	31.7059809548165	31.339871422984	30.6275827709535	32.6224458649532	31.3618792047565	29.5614424905314	45.0142009758577	0.962886776190147	45.6834193517179	44.7186948956641	44.3561680986949	45.2036436331866	45.8535264631539	44.3069456238759	43.3063112316723	44.4839938435531	45.0958164014597	44.5482000180051	44.8799862741207	44.9809979975121	47.6279173005125	44.5891011535157	45.5782923512209	-38.6676454289097	1.46216496266359	-38.2823052019555	-41.4133045868378	-38.6571906037072	-40.77450177989	-37.6797518340894	-38.2821714596676	-37.8536180864148	-38.3657679457899	-36.7987603056661	-40.6963329759732	-40.1306933540381	-37.4461345286688	-38.4702997072219
93.9698492462311	31.7973298177004	0.89956993177238	32.6346994502747	33.0861413673249	31.2809812545658	31.7472909587652	33.044323750118	31.2407303629342	31.8642005114543	30.9160043655409	31.9929647638404	32.0857025106625	31.3996988805984	30.9890771755135	33.0220056255571	31.7608594317173	29.8952668566383	44.9334872644332	1.00491158274158	45.6651117597329	44.7664280959136	44.2681398566621	45.0944129362336	45.864516473906	44.2152993638228	43.1578270244158	44.4049046189788	45.0438020013667	44.4493392405934	44.4998215174111	44.963742214621	47.6388351403004	44.4696330036352	45.5004957189041	-40.0124375856529	1.47768282574063	-39.8579673452152	-43.0094381416813	-40.0719804539351	-42.1177304106349	-39.005205075747	-39.637919056954	-39.2198972854161	-39.7109890152457	-38.1874957585227	-42.0565705428135	-41.0000784029401	-38.7370465764367	-39.8006061531009
94.4723618090452	32.1477589633664	0.944635843884003	33.0912761992582	33.488768164787	31.6271364483484	32.1082880472626	33.5385979025455	31.5994025689719	32.2241626363202	31.2715380028693	32.2557141448477	32.4602458309527	31.4081450975626	31.3575026771337	33.3958849432761	32.161341036707	30.2283807496535	44.8627537628731	1.05306127372991	45.6618614087461	44.8374531134635	44.1860201958767	44.9984518170928	45.8910029405111	44.1446103238123	43.0217684704934	44.3485939527397	44.9798709827729	44.3649738479119	44.0764000958902	44.9759326111413	47.6392142421957	44.3702169559818	45.4449354844667	-41.3461695139622	1.50859321166421	-41.4317807231042	-44.6051426800956	-41.4695214137268	-43.4428852946473	-40.3311459950072	-40.9911966748792	-40.5720028917247	-41.0541920242025	-39.5686961226785	-43.4129597994225	-41.7891601515619	-40.0275975045044	-41.1184116259281
94.9748743718593	32.4829206126139	0.999940869612002	33.5378004373629	33.8768737770306	31.9575760686846	32.4617867633311	34.0169166255265	31.9573763502013	32.5808066176031	31.6277342783412	32.4873699757584	32.8158587979243	31.3489230653593	31.7205187076739	33.7478202088237	32.550482479893	30.5559650356946	44.7968486723496	1.11164984379081	45.6731841914476	44.918027744408	44.1166435396228	44.9237939283151	45.9177054030298	44.0901797608976	42.9058808903281	44.3106277253971	44.9025573484875	44.2817893483492	43.591282500935	45.0036726091527	47.6354356206408	44.2764813131052	45.4054681611281	-42.6597004413276	1.55827206307775	-42.9990711710859	-46.1802055681384	-42.8464119628931	-44.7557915374734	-41.6369022320508	-42.3367174051135	-41.9154356260109	-42.3903703749989	-40.9331255610125	-44.7435370226122	-42.4700142166057	-41.3008754758612	-42.4328142811492
95.4773869346734	32.7969404989514	1.06872945154536	33.9636088641239	34.244067332815	32.2776073310787	32.7963996814145	34.4830585245428	32.3015249842277	32.9232047936439	31.9714949835692	32.6939697344478	33.15680521712	31.2253276367247	32.071610454306	34.0594092964772	32.9215126632266	30.8645059865525	44.7317696360349	1.18054943270992	45.6880751289661	45.0046560452599	44.0698035770723	44.8578297579282	45.9542234351236	44.0387255962863	42.7981919176553	44.2779083197065	44.82276118698	44.2108907299264	43.0524284311353	45.0441438068547	47.6041052661465	44.1858038433179	45.3669974981646	-43.9422748286253	1.63243531930629	-44.5427142527545	-47.7198345335333	-44.2076882434422	-46.039745503458	-42.9233085318387	-43.6534357724859	-43.2345653388982	-43.6988795346951	-42.2884194564705	-46.0497017330206	-43.040271452169	-42.543617767252	-43.7248784227613
95.9798994974874	33.090249132324	1.15117393976096	34.3594575783672	34.5960022634533	32.5834245997343	33.103831375712	34.9438421556038	32.6335531844801	33.24362843925	32.3042462114115	32.8700790971993	33.4897585381842	31.0409883292686	32.4194441477636	34.3210816443767	33.2834202013923	31.1609792186625	44.671467887046	1.26159434384695	45.6987293424128	45.1073600812588	44.0418857998317	44.7947172546446	46.0100781337298	43.9978116464468	42.6933974457055	44.2581886057988	44.7345915820047	44.1627304629757	42.4650151355715	45.1133740804736	47.5363291692036	44.1140641489399	45.3437454166924	-45.1921155778074	1.73413812370565	-46.0443214593251	-49.2282086531697	-45.5470041833621	-47.2782079759766	-44.1996479815747	-44.9388195710172	-44.5133251455017	-44.977669847486	-43.6316243096546	-47.3414512438825	-43.502717562622	-43.7656253392691	-44.98162816976
96.4824120603015	33.3610919242876	1.24953584169874	34.7251784557988	34.931622080186	32.8654308477218	33.3917648782964	35.3857195222275	32.9610080631934	33.5503409229888	32.6330668074718	32.9999815352712	33.8020350328446	30.7805043870658	32.7624846220475	34.5416880681892	33.6345962184525	31.4509574225582	44.615556353296	1.3612062671984	45.7083556788425	45.2256305159816	44.02238265532	44.7479915843201	46.0688213267473	43.9793213034851	42.604615042762	44.2636290073811	44.6196754094298	44.123222825777	41.8087997351827	45.2111712804239	47.4451140698976	44.0606102205105	45.344004643379	-46.4058932873847	1.86708839297153	-47.4974852750606	-50.7033455816793	-46.8464968853718	-48.4787604357243	-45.4492223215223	-46.2028105336398	-45.7585126491146	-46.2371319744477	-44.9426490394114	-48.6008597910411	-43.8321533376857	-44.9662021565313	-46.2172055644754
96.9849246231156	33.6023264400712	1.36679222316313	35.0627741217573	35.2372017844854	33.1227633737961	33.6626535331136	35.7984063678443	33.2751337452001	33.8465072159045	32.9488419541086	33.0805204076711	34.0851556738767	30.4362675577031	33.0863759399243	34.7120964555329	33.960088299392	31.7201101707585	44.5564771196591	1.48147918028686	45.7208015468614	45.3432557980172	44.0119499781681	44.7217973718867	46.1210427886413	43.9730239993018	42.5358061602721	44.2842177943141	44.4762499995736	44.0859857210791	41.0749813744397	45.3215981922727	47.317257914308	44.0100240395385	45.3491641162119	-47.5716323204035	2.03545908210132	-48.9011905497323	-52.1220119784316	-48.0980080098463	-49.6452554022814	-46.6556381796704	-47.4328546757345	-46.9740343335718	-47.4652189904325	-46.2144728393031	-49.8107822283389	-44.0096875645104	-46.1235008801927	-47.4266960751415
97.4874371859297	33.8114131466925	1.50198099266453	35.3656161072474	35.5055185900609	33.3632373344866	33.9037971357637	36.1913327810195	33.5650797461147	34.1202640266163	33.2402850068565	33.1180123625914	34.3495792772877	30.0183104578614	33.3911640112013	34.8127023511456	34.2598084764108	31.9664895357234	44.4926511495543	1.62178712630012	45.7280312665349	45.4523142206494	44.0206550339306	44.7017170268901	46.1802757814238	43.9677475857559	42.473376117831	44.3088588701659	44.3129145586765	44.066390327038	40.2762850344412	45.4479904414452	47.1274514723386	43.9665671316399	45.3591923745538	-48.6824968157628	2.23694923706878	-50.2429757949174	-53.4662617183133	-49.3080062557311	-50.7572702058054	-47.8301616946089	-48.6084988340028	-48.1406934736206	-48.6420758719235	-47.4572063807879	-50.983432851421	-44.0444405062302	-47.2332983897967	-48.5860540949621
97.9899497487437	33.9901376952704	1.6550238615698	35.6212190720551	35.7427672702104	33.5885169902856	34.1105147942883	36.5637553173634	33.8379009150468	34.3678476605096	33.513947174407	33.1053629067646	34.5957947239512	29.5239326582329	33.6868172313816	34.8468924180267	34.5438727331559	32.2029235633771	44.4268993312984	1.78703783874585	45.7150833271981	45.5601870070486	44.049506702128	44.6847291178017	46.2447724544506	43.9740427664727	42.4146685508668	44.3482541314	44.1198035181262	44.0651054668615	39.407259413816	45.6041628335288	46.8805049308746	43.9440656451644	45.3913441037385	-49.7393286200243	2.47025209744838	-51.4992963166321	-54.7404245827642	-50.4763664729896	-51.8035207117995	-48.9743564665368	-49.7355421544763	-49.2475492175181	-49.7740633667004	-48.6657647927323	-52.120126665873	-43.9303087656913	-48.3091552557519	-49.7012902336892
98.4924623115578	34.1342196317765	1.82887385901059	35.8234111235534	35.9489514045793	33.79052233809	34.2919388834352	36.8979702073505	34.0990368145992	34.5984191918142	33.774922609158	33.0272621775714	34.8091860586209	28.9383890561713	33.9664722229856	34.8189071760897	34.8050192508426	32.422885961786	44.3538266025026	1.98201870637262	45.6748200065461	45.6656554944889	44.0874716837549	44.6845143815653	46.2932474893348	43.9987410534521	42.3730885330587	44.409278429192	43.8766759505584	44.0652873737764	38.4475335153049	45.781036039623	46.5808643361745	43.9339735174999	45.4352112332091	-50.733072523309	2.73977583240601	-52.6542431976599	-55.9398644656467	-51.5866677758485	-52.7890135454143	-50.0652521342449	-50.8187080980389	-50.2979957059897	-50.8663249623265	-49.8196404802664	-53.1961425863964	-43.6401736885486	-49.3410532767395	-50.7811736982379
98.9949748743719	34.239095213232	2.01984650349062	35.9751178808615	36.1102137774623	33.9634351505543	34.4518984875774	37.1895010881737	34.3380118806013	34.8202537329966	34.0125304709447	32.8890158553936	34.9895747494567	28.2805762414661	34.2155270172965	34.7083375467784	35.0289338545824	32.6135004643349	44.2675647918426	2.20016972532811	45.6121964608659	45.7503124529715	44.1281032402114	44.7029260572045	46.3253933637191	44.0273086154266	42.3485221784806	44.4776658288585	43.589703467611	44.0693812149761	37.4224054043727	45.9604614399918	46.2009548676318	43.9230609175947	45.4750763677234	-51.6517505777968	3.04237356187068	-53.6971796836635	-57.0407273252334	-52.6127628641345	-53.7483011441455	-51.0851952265843	-51.8417653198725	-51.3304208715361	-51.9033637284599	-50.9010831285006	-54.1944216907223	-43.1899141686347	-50.2963891054728	-51.802650385937
99.4974874371859	34.3052077454594	2.24727918758947	36.0731221235793	36.2229295011328	34.1306648495889	34.5778749688251	37.4634094462426	34.5710181732404	35.0208642414538	34.2421301404089	32.6638746746109	35.1590853608239	27.4766938273047	34.4678967571513	34.4590550516816	35.2444883943583	32.805008671488	44.1560367609896	2.46780290233447	45.51055423601	45.8040337636929	44.1890810254269	44.7246861689242	46.349839161523	44.056566784185	42.3266180094464	44.5560652972439	43.2199042242476	44.0946020844634	36.224741436443	46.1811082870693	45.6450256076586	43.9237645016566	45.5339608268534	-52.5646606517635	3.40339106558822	-54.6731158978014	-58.1172539892466	-53.6752845249915	-54.6571792807106	-52.1291162809204	-52.8922233732017	-52.3210230264488	-52.9766263732808	-52.0126928935081	-55.2062493347431	-42.5022318511032	-51.291909664373	-52.8706239335925
100	34.3075565306739	2.4615114038491	36.1125077805074	36.2577940687809	34.2303028496888	34.594484514241	37.6778803572819	34.6636761415372	35.0511493310143	34.3331705655975	32.4275637411591	35.291792168566	26.6902674602132	34.6330535857448	34.3189936978992	35.3828880523635	32.9478236455129	44.0535460733365	2.74082334448427	45.389842588878	45.8199852489135	44.2365175206778	44.7220935639155	46.3576242836095	44.0704979580791	42.316521309677	44.5905155669424	42.8682940233062	44.1252540845425	35.0837733562516	46.3414885308681	45.3525865745915	43.9365268993006	45.5916695904942	-53.0589835284787	3.67179730113629	-55.4361754322417	-58.4952698085683	-54.3074235975157	-54.8109512016753	-53.0250608004831	-53.311270573204	-52.4900424307008	-53.4057633313365	-52.9201094494933	-56.0671438210646	-41.7484541252289	-51.9363497869634	-53.4000444579701
[truncated: 53 more columns]
