# Supplementary material for: Cranio-caudal and medio-lateral navicular translation are representative surrogate measures of foot function in asymptomatic adults during walking
Source: PLoS One. 2018 Dec 5;13(12):e0208175. doi: 10.1371/journal.pone.0208175 (PMC6281217; doi:10.1371/journal.pone.0208175)
Supplement: S1 Data — NCC, NML, FPitch and the GRF (Rx, Ry, Rz) are provided in .mat files (Matlab). NCC and NML are denoted as NEle and NDev, respectively, in the data files. FPitch denotes the global plantar-/dorsiflexion angle (see also S1 Fig in the supporting information). One file with all steps under consideration is provided for each participant. (ZIP) [file pone.0208175.s002.zip › S2_M4Foot_Data/EGLOND21_Walking_M4Foot.csv]

ST	NEle_R_X_Mean	NEle_R_X_SD	NEleR_Meas1_X	NEleR_Meas2_X	NEleR_Meas3_X	NEleR_Meas4_X	NEleR_Meas5_X	NEleR_Meas6_X	NEleR_Meas7_X	NEleR_Meas8_X	NEleR_Meas9_X	NEleR_Meas10_X	NEleR_Meas11_X	NEleR_Meas12_X	NEleR_Meas13_X	NEleR_Meas14_X	NEleR_Meas15_X	NEleR_Meas16_X	NDev_R_X_Mean	NDev_R_X_SD	NDevR_Meas1_X	NDevR_Meas2_X	NDevR_Meas3_X	NDevR_Meas4_X	NDevR_Meas5_X	NDevR_Meas6_X	NDevR_Meas7_X	NDevR_Meas8_X	NDevR_Meas9_X	NDevR_Meas10_X	NDevR_Meas11_X	NDevR_Meas12_X	NDevR_Meas13_X	NDevR_Meas14_X	NDevR_Meas15_X	NDevR_Meas16_X	FPitch_R_X_Mean	FPitch_R_X_SD	FPitchR_Meas1_X	FPitchR_Meas2_X	FPitchR_Meas3_X	FPitchR_Meas4_X	FPitchR_Meas5_X	FPitchR_Meas6_X	FPitchR_Meas7_X	FPitchR_Meas8_X	FPitchR_Meas9_X	FPitchR_Meas10_X	FPitchR_Meas11_X
0	33.4096357835983	0.700330232460693	34.0131651703202	32.5152007195977	34.308503012775	32.3729315424571	34.2915404184022	33.0332090898635	33.7663331590055	32.7122485877589	33.8972634652379	33.2908633490092	34.1475168344887	32.5201015575946	33.9156456288292	33.030721328473	33.996538943685	32.7423897300751	42.1739304150189	0.442389323975326	42.1097612735007	42.5554645116345	41.7904942990186	42.2275225954493	43.6439561255659	41.9892622312164	42.1705471047769	42.1081341637002	42.0569362781991	41.8516722217143	41.9352699692759	42.420998074757	41.9259313589154	41.8750636098872	41.9497485770894	42.1721242456018	14.2957168422505	0.844630722913585	15.4545393506988	14.2738198493091	15.8237160700044	14.1151533096823	15.2085014240366	12.4639746179991	14.5281599592645	13.6715363170174	14.3145835189129	13.3657642320759	13.8143656620879
0.50251256281407	33.3432880473615	0.68040476620331	33.8839477523979	32.4474274591295	34.1855494784388	32.3357899386387	34.2118035331955	33.0001846483187	33.6975933138701	32.6787771230395	33.8126246019393	33.2359342618593	34.0997240959096	32.4589372605638	33.8708038759678	33.0025946976643	33.876504396547	32.6944123203046	42.2142883577471	0.454584407475033	42.1758402949705	42.57897880248	41.8598450471641	42.2435787205772	43.7472919944029	42.0127493366879	42.1794902699516	42.1302923825635	42.107667465684	41.889764186048	41.9686504081673	42.4529892225442	41.9584705579775	41.9014442332839	42.0082792050139	42.2132815964367	13.8246301407878	0.826819369932097	14.9317732736881	13.6869347233972	15.2124953434042	13.7357999994065	14.7014039977999	12.0638621384664	14.2719155831969	13.1173333575611	13.9114119029566	12.7849537621115	13.5416209741518
1.00502512562814	33.262933942014	0.652497958622393	33.752549984775	32.3760754666448	34.0590754170451	32.2940836110947	34.1168271678652	32.9670132862208	33.5593998174476	32.640481777747	33.7094125089325	33.1742323206414	34.0106280575898	32.3954573028483	33.7813095338276	32.9740583376509	33.7532294923425	32.6431089895509	42.2646594138883	0.455380817281704	42.2377240578724	42.6002584893291	41.9256685170353	42.287301460253	43.820206158111	42.0621213429847	42.2090737872072	42.1483730911416	42.1946407570821	41.9252735397957	42.0480886740553	42.4810761465393	42.0378679643496	41.9512782346388	42.0635132483591	42.2420851534582	13.2522137229474	0.838497532112064	14.3905915946612	13.07620998119	14.5894130163415	13.151339048479	14.1985969100743	11.5157278345539	13.716786795183	12.5485275087393	13.3557276118082	12.1960868347631	12.9862130161315
1.50753768844221	33.1911650790501	0.626092641758859	33.6405694366538	32.3190124009117	33.950317100872	32.2515475193152	34.0287830080561	32.9327338728327	33.4358445356578	32.6131147066095	33.612916536901	33.1230515107886	33.9184032101489	32.346542337702	33.6927872238564	32.9486438662746	33.6470382999147	32.5973356983062	42.3158901810113	0.457038963717458	42.3110342434319	42.6333913006335	42.0032706567177	42.3172685366089	43.8904475678433	42.1041655280348	42.229905977859	42.179608641009	42.2709009005407	41.9753665518244	42.1097575275704	42.5220026882819	42.1004847379608	42.0006383910699	42.1306931934437	42.2753064533515	12.7066356697866	0.845605758010006	13.8621092380095	12.4934729376823	13.9898555226603	12.6080070930303	13.7111196416437	11.0137353470049	13.1963914918471	11.9959770965666	12.8392786311273	11.6318669566454	12.4691020732377
2.01005025125628	33.1152412514881	0.598626449470791	33.5233031470502	32.2523989267684	33.8347702924038	32.2114292109399	33.9204923649406	32.8903189362284	33.321326576212	32.5819311862819	33.5084641760708	33.0629183188268	33.8260229898626	32.2954138894497	33.6060556343448	32.9127497274628	33.5371038121446	32.5591608348227	42.3635643867825	0.454092734563281	42.3794547171427	42.6554238933632	42.0765938261809	42.3482673395279	43.9362431479628	42.1393262286821	42.2552379210329	42.2086882618078	42.3410035256057	42.0222440124157	42.1743639966576	42.5607027597908	42.1648052901311	42.0403534594159	42.1964265556838	42.3178952531197	12.142550784961	0.852690108627631	13.3069025604555	11.8866485491761	13.3675071411542	12.0520166604818	13.198400377061	10.4980989419206	12.6659407445342	11.4211682606253	12.3036884800946	11.0484525325777	11.9451427278451
2.51256281407035	33.041508866625	0.572673740187966	33.4044947733201	32.186943538503	33.7159633042138	32.1819221305041	33.8133327100154	32.8576263945251	33.2218520821187	32.5441602710052	33.4149086249104	32.9957641446364	33.7391034753726	32.239758603103	33.5282589585919	32.8811029167791	33.4223050141378	32.5166449242637	42.4138532405935	0.450228940519446	42.4418576108699	42.6774186971863	42.1443823142971	42.3917859755011	43.9804056690012	42.1897315481177	42.2951581179309	42.230161862292	42.4269148563312	42.0656205860637	42.2511322243178	42.5912655725656	42.2415299807529	42.087031019886	42.2541623867969	42.3530934275859	11.5698861348203	0.860020188670697	12.7392957574381	11.2748757838874	12.7384069390539	11.4833308553631	12.6808344558179	9.9788703791758	12.1242663182011	10.8364734169035	11.7607250427518	10.460718327842	11.4108892576092
3.01507537688442	32.9701097672107	0.546024280182592	33.2995953172219	32.1314857233014	33.6095071155245	32.1438686123518	33.7034672461171	32.8171372171413	33.1225057342354	32.5159707475803	33.314879939636	32.9371176288212	33.6407878242427	32.1954119302417	33.4441628237185	32.8551088041912	33.3190845039114	32.4716651071339	42.4663741281162	0.445137393046105	42.517852668996	42.7112113243653	42.2260896996417	42.4214307477157	44.0188116820865	42.2325886003316	42.3291659452576	42.2645272066187	42.5055838434219	42.1249623638108	42.3170633099063	42.6341551953894	42.3097450842608	42.1419214669476	42.3241412220004	42.3827356891083	10.9914154645623	0.86782852072859	12.166780459755	10.6605470831063	12.1095608995318	10.9023541812081	12.1549178607671	9.45293987938621	11.5711095103669	10.2497045528737	11.206798225313	9.87426537983105	10.8667235563695
3.51758793969849	32.897299599897	0.51764753206814	33.1930856885151	32.0677973027403	33.499693017125	32.1148970835694	33.5817387082856	32.7723549208318	33.026806369553	32.4886684713491	33.2125532936048	32.8717281058226	33.5411354036714	32.1536726067775	33.3577243454171	32.8204713501011	33.2182024879105	32.4362644430774	42.5155724595508	0.436612823750286	42.5874803109839	42.7319326469894	42.3019202834085	42.4601843241865	44.0375129428555	42.2713807790106	42.3610700589152	42.3003247499574	42.5801251956066	42.1806129240158	42.3831499777675	42.6776112314155	42.3730903121815	42.1855737375099	42.3947584246557	42.4224314533526	10.4091106895315	0.875234414143957	11.5847532943139	10.0405209653255	11.4761938667586	10.3203912113517	11.6228916176301	8.92686777778285	11.0134737628323	9.65827172351977	10.649601419348	9.28514933538603	10.3211171268532
4.02010050251256	32.8277321492948	0.491939881578589	33.0852554213026	32.0088330470569	33.3868649115342	32.0912433780955	33.4710607873934	32.7372527669974	32.9472237423738	32.4538406489845	33.1219823925868	32.7999258584045	33.4493748807874	32.1063604400707	33.2820706486189	32.7866408493897	33.1114045613999	32.40438005372	42.5667723878346	0.430757128840454	42.6492297719683	42.755748765562	42.3703793051236	42.50350553682	44.0666655144001	42.3241174225289	42.4073911888759	42.3258272457718	42.6686764695685	42.2312204806276	42.4611249616615	42.7094932449576	42.4482520611598	42.2286037033084	42.453820271451	42.4643022615685	9.82760303125179	0.882693763177598	10.9997686949206	9.42477920236518	10.8449961659282	9.73480865845276	11.093132914696	8.40421140962933	10.4571885579202	9.06531432124872	10.0939664104305	8.69947086543097	9.77702008360312
4.52261306532663	32.7604028943222	0.465185246309223	32.9919114532262	31.9596069702697	33.287071403982	32.0601739968145	33.3488729279039	32.6925976499922	32.8702837230443	32.4276164736825	33.0238628554629	32.7379743266617	33.3484065973001	32.0695302604603	33.2038947358624	32.7627932934019	33.0152405173565	32.3666091237344	42.618272038261	0.420379048447644	42.7235418208584	42.7894335627894	42.4518288974562	42.5339626755854	44.0761878548273	42.3656405726875	42.4510888956983	42.361555880825	42.7457458192468	42.2969524250787	42.5285231895512	42.7503322205917	42.5182723936816	42.2821217666952	42.5216781082752	42.4954865283283	9.24859042418905	0.889683376546173	10.4185982026264	8.81348748922836	10.2222778215412	9.14789961077311	10.5588917887893	7.88152558082105	9.89914473935319	8.47883497570052	9.53596062528512	8.12230268311754	9.23165848267827
5.0251256281407	32.6942210043061	0.437704798428742	32.8982004992153	31.9030762867965	33.1853531254579	32.0421955054721	33.2321318621364	32.6479601486218	32.7927691437567	32.4063800580564	32.9282519510521	32.6715871019997	33.2462273260207	32.039641250819	33.1203650845655	32.7347870964812	32.9257195792078	32.332890049239	42.6679184023521	0.411315539483885	42.7912016001856	42.8091984829023	42.5272602477846	42.5787076359741	44.0868287589809	42.4071323707962	42.4871467324034	42.4027062129752	42.8222381374975	42.3588092123661	42.5933079346849	42.7951569999156	42.5781073708414	42.3268544110788	42.5934855887058	42.5285527405411	8.67461250088196	0.896287034098125	9.83726119617783	8.20567900900621	9.60395619336324	8.5680909526778	10.0307454422989	7.36625458252601	9.34394310417727	7.89739533132718	8.98433999198592	7.55041581642949	8.69248071409435
5.52763819095477	32.6310704197227	0.412554717238863	32.8031678810164	31.8547913235703	33.0809033988982	32.0229195231484	33.1203480704985	32.6123914518562	32.7299682061121	32.377725521742	32.8439678857506	32.6002280274936	33.1545048482762	32.0045131330197	33.0474263728306	32.7044755356883	32.8305047499592	32.3092907857022	42.7174793411109	0.403643356919595	42.8493637872957	42.8349682467613	42.5938183299759	42.6187699990686	44.0988260999726	42.4603348169615	42.535402076398	42.4322819279951	42.9100977509558	42.4139322491389	42.6701324779016	42.8266783797295	42.6478489593209	42.3637857036946	42.6518758391756	42.5715528134297	8.10862982739015	0.902195031485285	9.26143025001493	7.60997815519744	8.99577075476348	7.99089816952069	9.50598242915168	6.85914448159602	8.79807221701275	7.32242851645203	8.44059236846556	6.98912922175006	8.16236652483881
6.03015075376884	32.5716127412739	0.387107638615488	32.7229201157753	31.8156519067052	32.990107788466	32.0008745545356	33.0009611984476	32.5670467316252	32.6736010810532	32.3559080230672	32.7521012354457	32.5405076308649	33.0569011432935	31.9780817535019	32.9769952334001	32.6859453395638	32.7442011948061	32.2839989298309	42.7673489168453	0.391928226423702	42.9193310048939	42.8680662214644	42.6726688137813	42.6515660520912	44.0937372284701	42.4999389352375	42.5853738474171	42.4683541448707	42.9835965076962	42.483210201683	42.7370425564351	42.8631158932977	42.7172147342644	42.4107281273263	42.7148482468567	42.6087901537388	7.55282425082011	0.907363692690594	8.69666163130195	7.02481907255003	8.40281150313949	7.42259375720454	8.98605191393872	6.35862957288644	8.25923396972436	6.76092702647356	7.90274076538375	6.4424284656685	7.63871504131269
6.53266331658291	32.5153032591187	0.362144924984383	32.6433038117939	31.7703001084163	32.8987706695474	31.9923094119349	32.8971934544941	32.5263807939491	32.6143379773056	32.3427455164577	32.6672571010206	32.4787746263068	32.9587414280952	31.9619507171519	32.9000543114017	32.6687824933177	32.6683311348135	32.255618589893	42.8164459675834	0.384316084319747	42.9828218961774	42.8869631819058	42.7456571411629	42.6990625394101	44.1028216011007	42.5436956403358	42.6240544400554	42.5133694098203	43.0604833443162	42.5484561825587	42.7987181629963	42.9069103544405	42.7732583524659	42.4538688329916	42.7849398385248	42.6380545630721	7.00887575348821	0.911791195998843	8.13944033796831	6.45101167659613	7.821520049205	6.86646025641563	8.47760254980621	5.87139153506112	7.72954128465551	6.2123179207468	7.37877173741061	5.90758884118794	7.12746901619471
7.03517587939698	32.4608436820158	0.339119412242276	32.5620495180615	31.735828532481	32.8048435673959	31.9770483214654	32.7875073257584	32.4934884876239	32.5671272191768	32.3230926404109	32.5921694688271	32.4129975124918	32.8733531234118	31.940977440781	32.8321698174774	32.6464742046963	32.5877737282663	32.2365980039282	42.8626389233542	0.375474870641305	43.0357697384885	42.9144741115741	42.8086413663662	42.7343277556935	44.0971988953335	42.5958343407069	42.6707629649676	42.5471134418221	43.1452278836525	42.6054542057107	42.8724179496967	42.9375938613625	42.8356189117073	42.4841712291961	42.8416945829071	42.6759215344816	6.47878189476371	0.914949539033135	7.59452756943094	5.89520232386608	7.25665184842865	6.31957666849243	7.97513124031982	5.39619626726461	7.21517066822257	5.67677938579504	6.86770505914829	5.38908553919483	6.63119701218837
7.53768844221105	32.4118984969437	0.317573081455943	32.4954464697811	31.7088489630026	32.7249316449061	31.9651376265844	32.6847304505285	32.4513952200007	32.5301818302492	32.3072943885505	32.5099040121259	32.3596643195527	32.7850264283313	31.9251210690359	32.7717623252996	32.6339467317941	32.5132851087503	32.2236993626061	42.9107207001795	0.366541753620612	43.1002497855593	42.9464177175031	42.8835338317836	42.7706141449134	44.0931354737647	42.6333733248105	42.7236048671474	42.5831051804922	43.2144383526174	42.6758539686373	42.9373179284385	42.9688252073284	42.9026787052688	42.5212413462813	42.8986799887868	42.7184613795391	5.96506067019346	0.917377991623784	7.06631801804	5.35493113437739	6.71210769999245	5.78917661516954	7.48655729502419	4.93333796532808	6.71488543794976	5.16000089865981	6.36952065336217	4.88981174315622	6.14747518168796
8.04020100502512	32.3666033904769	0.29730073632901	32.430006901097	31.6761307523863	32.6455926170528	31.9629791507904	32.5915787002369	32.417644330538	32.4896453929386	32.3021247872049	32.4380699706398	32.3054882699122	32.6958831937178	31.9208454118663	32.7052131466853	32.6273912171912	32.4515061219066	32.2055542834664	42.9583835450529	0.359537880975337	43.1589775948267	42.9645772767314	42.9531278703507	42.8170152251364	44.0954511620831	42.6789681137127	42.7640254679876	42.6308296376739	43.2909938218629	42.7424626813015	42.9947457850092	43.0101271277955	42.9559569237971	42.5606326216193	42.9655792116227	42.750666199336	5.46814093956298	0.918437631385842	6.55174696389516	4.8322895137903	6.18478839742735	5.27426041113886	7.00978276347706	4.4878724592863	6.22887603296145	4.66201727963607	5.89038738847957	4.40744344285755	5.68084529401121
8.5427135678392	32.321783180813	0.279333475131345	32.3621134612953	31.6555226343742	32.5635274273113	31.9514666217793	32.4920985433587	32.3889927490943	32.4570035228772	32.2913556048835	32.3731600247321	32.2468904614767	32.6204063040024	31.9119287996045	32.6445390028285	32.6138398864768	32.3863100281421	32.1893758207712	43.0014056416091	0.352089723503817	43.2065887455067	42.9935594560036	43.0119329749335	42.8479214340973	44.0817798399172	42.7288876266457	42.8072132783745	42.6692568828733	43.3712799624798	42.7997833040546	43.0641457153104	43.0401680286497	43.0108129365131	42.585765491663	43.0211619263184	42.782232662405	4.98968646770194	0.918343296590118	6.05468544669551	4.33164158131698	5.6784707429427	4.77506808018358	6.54553433764853	4.05757973910513	5.76225960536645	4.18218625193386	5.42792710096535	3.9455549343736	5.23340531586386
9.04522613065327	32.2828995921567	0.264265657102137	32.3081559713075	31.6395556340039	32.495485185542	31.9487948682262	32.4093349894178	32.3518038836496	32.4370341882995	32.2802657527834	32.3017382481151	32.2003612149763	32.5438215548651	31.9034406261918	32.5947340011707	32.6049201087299	32.3234467026282	32.1835005446002	43.0474079927992	0.347413931735198	43.2657623729921	43.0238563306554	43.0824175860674	42.8879080399515	44.0839860985812	42.7647894747992	42.8603503390708	42.7057114039699	43.4364733481213	42.8701139199348	43.1262966474871	43.0662841726444	43.0745766549016	42.6125934855515	43.0727228356414	42.8246851744175	4.53172711706494	0.917323695905587	5.5783911541396	3.85031195348082	5.19589270088587	4.29682138390096	6.09866602128823	3.64409036238893	5.31474807465084	3.72471923712743	4.98353104646952	3.50592970926157	4.80286955146894
9.54773869346734	32.2472996038149	0.251700724655707	32.2553285129882	31.6178163699043	32.4288046588154	31.9493463101084	32.3231988945532	32.3251455976553	32.4138596534744	32.2799010555482	32.2428189278089	32.1532349902924	32.4651471792078	31.9062889381849	32.5401469663003	32.6045737623711	32.2739549407508	32.1772269030743	43.0932293927188	0.340521524451813	43.3202269837481	43.0414652966439	43.1482945165318	42.9299188706055	44.0752945321484	42.8120021813134	42.9028893837826	42.755546048468	43.5121690614957	42.9372645836275	43.1789853646176	43.1038529800342	43.1265752143305	42.6472698624799	43.1358256268752	42.8640897767986	4.09395208743545	0.914702400679987	5.12013829597283	3.3909507741884	4.73428182747193	3.83663334159672	5.66481293572101	3.25033105806227	4.88525401920594	3.28983775957064	4.56100672091957	3.08648757407265	4.39243031039905
10.0502512562814	32.2115386724963	0.241263068026484	32.1987582518401	31.6083768184675	32.3589963115036	31.9416762596469	32.2424303990458	32.2999383272729	32.3931631235668	32.2750770489377	32.1871763532485	32.1007536330427	32.3997966899428	31.9055544610158	32.4870919185922	32.5971666360488	32.222814972211	32.1658475555582	43.1344783198468	0.336756715647083	43.3632586764409	43.0715668532599	43.2026040358713	42.9585316851802	44.0672499386573	42.8590939962586	42.9428381540834	42.799273830469	43.5867549698015	42.9943021291231	43.2432425015593	43.1330502986911	43.1747861897776	42.6701434662452	43.190797751078	42.8941586410518	3.67755089400027	0.911332947661691	4.68283173216788	2.955635369873	4.29636739692988	3.39719566146463	5.24941374306259	2.87390000683665	4.47739368219706	2.87630443725582	4.15750929135766	2.68984875470338	4.00355009374627
10.5527638190955	32.1802167285593	0.233897878760423	32.1550307768394	31.6002385244101	32.303016532942	31.9459362254112	32.1731005134119	32.2674249334843	32.3852981352618	32.2656583895624	32.1262863584108	32.0596603436556	32.3344209997038	31.9012351333542	32.4462959983119	32.5880570313689	32.1703128106162	32.1614949502043	43.1775581668375	0.335108033584834	43.4179547895616	43.099715063333	43.2681638561645	43.0010668736254	44.0693107769659	42.8940786453915	42.9949280561634	42.836898111308	43.6476401929685	43.0638570770145	43.3017982896131	43.1538807599802	43.2340470764352	42.688868820692	43.2376336918357	42.9310885883472	3.28355853814336	0.906798661422546	4.26857769936369	2.54192713500633	3.88371774365042	2.9802739423615	4.85068263307086	2.51692500149548	4.09146253686444	2.48682666754518	3.77502891102109	2.31673755286673	3.63399376969171
11.0552763819095	32.1521880559152	0.230599257128984	32.1121963822897	31.5866006575745	32.2491448754995	31.9464322606807	32.0966443043917	32.2465774108741	32.3754894410884	32.2659051260003	32.078972236365	32.0181958503796	32.2651895397632	31.9075708229635	32.4033328179903	32.5881042366177	32.1305792477448	32.1640736844197	43.2211234236907	0.330122148323783	43.4690303412172	43.1167238116443	43.3295742769697	43.0365812710025	44.0557690094834	42.94235833609	43.0402393097774	42.8876984720884	43.7204945843343	43.1305860435412	43.3487842993958	43.1857522570922	43.2853201776619	42.7183387522169	43.2959230875791	42.9748007489568	2.91152539144504	0.90101531453334	3.87483295289043	2.15232563847329	3.49372045611012	2.58342717755373	4.46867187227751	2.18026508681275	3.72564465207259	2.1214584082978	3.4150813924551	1.96521510956754	3.2857215906745
11.5577889447236	32.124242353979	0.227675842833438	32.0643301337392	31.5851265092188	32.1918859032606	31.9434319335679	32.0358547065448	32.223498824962	32.3627568038185	32.2637062861028	32.0313459724225	31.970645886298	32.208270808462	31.9127865740054	32.3578615426696	32.5836086140879	32.0914768203532	32.1612903441506	43.2609551204017	0.32951888708239	43.508261414672	43.147111753805	43.3783354841326	43.0651215899734	44.0583249938297	42.9857792795136	43.0777465631736	42.9359446497172	43.7866876847907	43.1859044522703	43.4062693676489	43.2127054345944	43.3275991869647	42.7411164291209	43.3498557648199	43.0085178774012	2.5617550435284	0.8946503288688	3.50351377022841	1.78696133870549	3.12806651438698	2.20979296718592	4.10643901261427	1.86192524039652	3.38192685414936	1.77855981290404	3.07504132428007	1.63701550581271	2.95952967750523
12.0603015075377	32.0983730017267	0.227183984656966	32.0282096119221	31.5818971830123	32.1483789370175	31.9520891309697	31.9728481702541	32.1951952522587	32.3612339609477	32.253650424711	31.9806369713556	31.93395094988	32.1522454268504	31.9116749801971	32.3243007122114	32.5721890283042	32.0477656915184	32.1577015962177	43.2996997645393	0.329464470207585	43.5589435655367	43.1721787772356	43.4375220448858	43.1072215508742	44.0529110205749	43.0198582007539	43.1268255875823	42.9742728326486	43.8412658032698	43.2526478423795	43.4593879675559	43.2274525722192	43.3805045217784	42.7543806233653	43.3920500819805	43.0377732399877	2.23450565288902	0.887248024392879	3.15567686118259	1.44391247709811	2.78732066670512	1.85819095691553	3.76048340766381	1.56385329130372	3.06077309791799	1.45957136364744	2.75681880353064	1.33196865746664	2.65323285604117
12.5628140703518	32.076289730416	0.23076819623145	31.992785900872	31.5740761240012	32.1078615405104	31.9520111099148	31.912577895199	32.1786959331766	32.3602565200143	32.2514872390968	31.943652036393	31.8972469186426	32.0907747504028	31.9199141303666	32.2921615615442	32.5684481604949	32.0149030755028	32.1637827905237	43.3397641151171	0.328654787435265	43.6067550252765	43.188122083255	43.492727005672	43.1351975575665	44.0459205654882	43.0675980370912	43.1737579010371	43.0236877736759	43.907640068117	43.3164165235967	43.4988792131382	43.2512641911868	43.4303638036236	42.7777553113268	43.4438486604109	43.0762921214109	1.92929632380695	0.879082414748062	2.82890270697053	1.12506937990408	2.46903007832839	1.52775651787384	3.43408260728655	1.28536339275369	2.76008974090981	1.16424258649781	2.4601725442359	1.04825808001143	2.36780350664069
13.0653266331658	32.054547349387	0.233535503303185	31.9510887962748	31.577997139127	32.0637460952104	31.9549327980769	31.8645017665589	32.1566225501614	32.3523942078032	32.2495205236327	31.9031218434222	31.85376248843	32.0404625489462	31.9300610528473	32.2543941729452	32.5642029948078	31.9850164647045	32.1709321472431	43.3765867121626	0.328583963913533	43.6419741342961	43.2177029926438	43.534078726566	43.1646785370845	44.0511845858094	43.1058954512762	43.208728872127	43.0741998130035	43.9621397401526	43.3672157635387	43.5475239023072	43.2740749113939	43.4674645897462	42.8010484342891	43.4952491270864	43.1122278132813	1.645558208117	0.870334864648892	2.52423812220037	0.829188177229935	2.17408165752967	1.22029795381972	3.12557469285702	1.02518099494483	2.48045532632008	0.890727909628918	2.18307760672695	0.786880549926774	2.10346998706937
13.5678391959799	32.0330614429894	0.237531850174542	31.9199897099414	31.5773588469318	32.0331985293372	31.9656146063753	31.8081752915009	32.1320146996401	32.3526986147332	32.2375662045991	31.862106116194	31.8204957916851	31.9921080756979	31.932100855657	32.2261281027526	32.5497482029153	31.9480101856494	32.1716692542211	43.4101044894314	0.329849593777531	43.6881216501306	43.2389347521352	43.5849948144256	43.2022766232694	44.0401665049557	43.1383888418473	43.2522394913159	43.1120328334018	44.0083314433715	43.4282344472301	43.5934601145482	43.2823235581139	43.5126676781569	42.8119188859835	43.5324350185213	43.135145173495	1.38317354940157	0.861035222066533	2.2419002656072	0.554980161847274	1.9023309936472	0.933341166341643	2.83450136459178	0.784607692645417	2.22223475505109	0.639551246253862	1.92689908273528	0.546965195760004	1.85815809595482
14.070351758794	32.0152068285303	0.243728720330137	31.8893280050822	31.573297519646	32.0063607220379	31.9658111645503	31.7657740998249	32.1183297986558	32.3564401833479	32.2308725599365	31.8337237571878	31.7874662247716	31.9370017325391	31.9411502217194	32.2026229380304	32.5392257393536	31.9188449001025	32.1770596896993	43.4451917849874	0.333212672205761	43.7320454331607	43.2536417161993	43.6322858251985	43.223228532552	44.0437589198718	43.1834944538316	43.2985491833547	43.1575633892045	44.0651147364485	43.4862804555459	43.6244828395506	43.2967930938696	43.5604404630725	42.829406818954	43.5761455163082	43.1598371826767	1.14141697848806	0.85123610503966	1.9796201037625	0.303478398880126	1.65156253529299	0.667350830092431	2.56243324979371	0.562051302514053	1.98341374838876	0.410146251119134	1.6902955123973	0.326812365351609	1.63213019593111
14.572864321608	31.9973934726734	0.250184711241491	31.8510903861739	31.5799615768034	31.9755276461606	31.9745740827201	31.722092690026	32.0964224525274	32.3508782904643	32.2269477223727	31.7988928996915	31.7469011424656	31.891713253972	31.9549023164096	32.1714082186523	32.5321549862943	31.8948305661373	32.1899973319035	43.4771690601465	0.331837773809566	43.7627690122153	43.2817234232474	43.6648876209515	43.2534733228446	44.0412834707412	43.2155047177196	43.3309345955757	43.2078663536994	44.1062283190932	43.5301540971554	43.6636511351084	43.3146004628738	43.5942522577955	42.8535026501031	43.623544693663	43.1903288295572	0.919257383789625	0.841047285100512	1.73778762684971	0.0726509306937113	1.42209182816448	0.422122298336616	2.30658766418778	0.356936104350241	1.76358101124826	0.200581005161742	1.47189094771594	0.12683014079538	1.42517941847112
15.0753768844221	31.9793081122697	0.255968091825275	31.8221735084437	31.579374047516	31.9577965412596	31.9845564960472	31.6783646809768	32.0750704199539	32.3489019520619	32.211932604749	31.7661650825862	31.7158466597369	31.8494280106189	31.959695374757	32.1454663880137	32.5141818703953	31.8622320337798	32.1977441254187	43.5059363620803	0.334507148904289	43.804055853251	43.2989905928667	43.7064823871161	43.2833541310056	44.0341410965901	43.245939905596	43.3671115923116	43.2444196585008	44.1434922430371	43.5833347435637	43.7024814239699	43.3174821046951	43.63220677184	42.8657856054183	43.6560866585258	43.2096170249969	0.716316100168171	0.830784263519494	1.51604243646089	-0.138214682621183	1.21326970092089	0.195491730541603	2.06863520962097	0.169659897191767	1.56285326039994	0.0107904934174992	1.27228921308864	-0.0543552468191587	1.23539231676326
15.5778894472362	31.9634454222975	0.262229249018471	31.7933543832937	31.5766523819145	31.9441797744849	31.9859173099026	31.6471857855737	32.0628427098915	32.3524859400757	32.1987476630655	31.7437631900122	31.6853022783842	31.7993130866107	31.9683027294498	32.1267693368145	32.4950906923776	31.8336923499083	32.2015271450012	43.5352971367225	0.339922490824301	43.84404598399	43.3128855389322	43.7451607325739	43.2997169304323	44.0404671464145	43.286765877398	43.4104457882747	43.2845365494611	44.1892642152586	43.6338973114218	43.7260688676338	43.3231415030206	43.6779078566729	42.8793783818391	43.6914943499375	43.2195771542988	0.531570818469732	0.820169274267991	1.3123318663908	-0.328995596209829	1.02310859115952	-0.0117553604780052	1.84701497588815	-0.00167472919401781	1.37945964835309	-0.160037775103619	1.08967585089249	-0.218311110614654	1.06255661869695
16.0804020100502	31.9471789915956	0.270343430803915	31.7557254143548	31.5831307595392	31.9257866548923	31.998490774414	31.6067938467583	32.040674149872	32.3459437215884	32.1904123129992	31.7126586755414	31.6466395590987	31.7575786384743	31.9838445030932	32.0999721870353	32.4822822634368	31.811958273889	32.2129721305423	43.5618420843472	0.337691207589072	43.8705225470654	43.3394917508097	43.7686728125508	43.3297819756544	44.0299369006662	43.3121918248332	43.4404475592842	43.3326838710163	44.2172364694504	43.6694267440411	43.7570278069947	43.3360787737597	43.710928954319	42.9044201656043	43.7344723937154	43.2361527997906	0.363907915698388	0.809566711738223	1.12661062997718	-0.501991359631916	0.851465484093563	-0.201365740823813	1.64099542295708	-0.157162733863884	1.21237471042312	-0.313866297386691	0.923192640390584	-0.365033529701994	0.906155417237938
16.5829145728643	31.9309710208112	0.27609245334378	31.7262787784009	31.580088761497	31.9194871252486	32.0053243914355	31.5782177195563	32.0221907848332	32.3375684325643	32.171107358172	31.6861608980359	31.6169776539859	31.7200353983971	31.9906269473155	32.0735521953694	32.460817270835	31.7812829142765	32.2258197030563	43.5866530803408	0.34118661471931	43.9073030324379	43.3536116848895	43.8008280295593	43.3508962602483	44.0321753330309	43.3404755435299	43.4686951262496	43.3676410376384	44.2461634483501	43.7135348680387	43.7903283740732	43.335303645898	43.7429833821679	42.9214566940935	43.7638595721712	43.2511932530773	0.21264663339198	0.799116645619221	0.958157435411759	-0.657482995509617	0.697326788499609	-0.374387858820448	1.45107434354191	-0.297286915167626	1.06139067488274	-0.45110580901657	0.772709527664192	-0.496173431455168	0.764464384629261
17.0854271356784	31.9150649832527	0.282147759130529	31.6968715555173	31.5764855020188	31.9170920564425	32.0084576345525	31.5491939351919	32.0102347850311	32.335730800639	32.1499899433409	31.6668679101859	31.5883880250547	31.6741446517972	31.9975584067904	32.0558541623085	32.4334854364206	31.750562247092	32.2301226796606	43.6103416232619	0.346462098995333	43.9437863488148	43.3678781592903	43.8310235113308	43.366052998262	44.0306241461404	43.3758778106767	43.5070800839897	43.4014816399175	44.2804637124806	43.7555814302587	43.808528854841	43.3332816865863	43.7860641846157	42.9339614598944	43.7921470662279	43.2516328788629	0.0766624331208914	0.788541053738515	0.805166041625053	-0.796165464552579	0.558909385779748	-0.530691487238019	1.27507512097131	-0.423777628517042	0.92502493720008	-0.572697175930221	0.636411669091358	-0.613111414828564	0.636990316857734
17.5879396984925	31.8986731066256	0.290043494083118	31.6578623870256	31.5803090622939	31.9085054565858	32.0216614365681	31.5171810723555	31.9876697350384	32.3248686533701	32.1352599998432	31.6377000355971	31.5514529198424	31.6354021807441	32.0128332678382	32.0316166301239	32.4134917489936	31.7277067122398	32.2352484075508	43.6319427074699	0.344933526357165	43.9664501762573	43.3936854277483	43.8458220749746	43.3942126288439	44.0218743134406	43.395060620945	43.535215770679	43.4455201362244	44.2963214452384	43.7819654235646	43.8331083359509	43.3413798065116	43.8196635804856	42.9593845819429	43.8309466160767	43.2504723806352	-0.0451139979020681	0.778310856895501	0.667311479054902	-0.920228446736909	0.435753699460058	-0.672536839966212	1.11361056866618	-0.536520347965524	0.802000630336801	-0.68058323463519	0.513758063849615	-0.716042840416434	0.523033580885644
18.0904522613065	31.8824604399196	0.295275540600306	31.6262874804751	31.5730445559897	31.910387673331	32.0242200223953	31.4974843951871	31.9716035761391	32.3072014174616	32.1110014662061	31.6154402945468	31.5232364262987	31.6023167513351	32.0205973591638	32.0031924693975	32.3893845369461	31.6969334176209	32.24703519622	43.6527730930816	0.348332205006584	43.9990199998829	43.405945635226	43.8689923695841	43.4075158103208	44.0279856686013	43.421225711368	43.5562567510334	43.4783120291301	44.3175380725078	43.816326553762	43.8625472886344	43.3384200413501	43.8468669761334	42.9826546999202	43.8588364341126	43.2559254477381	-0.153590376661221	0.768296488659109	0.54367101464174	-1.02971277327224	0.326668675815897	-0.799985919347802	0.965270431096841	-0.636669930432023	0.691883799193592	-0.775322234737959	0.404075061752625	-0.806704254377922	0.421079912019048
18.5929648241206	31.8653532282229	0.301462759309002	31.5951039130152	31.5670600846881	31.9154461930545	32.0293612173696	31.4674716543574	31.9588630063664	32.2959523299932	32.0814979309956	31.5967882391476	31.4968338345679	31.560889677639	32.0248600303019	31.9836406881115	32.3560866295875	31.6624551460017	32.2533410763699	43.6715034139048	0.352525208619339	44.0321866894115	43.421775540144	43.8912427926274	43.4240579066655	44.017663055754	43.4504732777323	43.5883510128773	43.5052733869991	44.3401370262603	43.8493721612449	43.8772295119393	43.3302626707509	43.8858629652483	42.9966075751665	43.8814749340594	43.2520841155965	-0.249810997041861	0.758446697127631	0.432691030083377	-1.12594048821234	0.230109357929285	-0.913999814319542	0.829280040938758	-0.725517185302868	0.593492070219066	-0.857803483789201	0.305827415821663	-0.886257390291613	0.33050743087531
19.0954773869347	31.8478115072732	0.308238974476348	31.5539457959624	31.5665678826484	31.9125794689401	32.0399454355159	31.4465423703478	31.9358816346505	32.2786386960108	32.0591071579289	31.5682255597781	31.4619645890381	31.5254185047309	32.0379513727406	31.9606245995958	32.328812398701	31.6364180090118	32.2523606407696	43.6888831956447	0.352494344124464	44.051199126696	43.4472775471112	43.8979625563997	43.4479432830087	44.018441269186	43.4642567780358	43.615046003172	43.5433103051164	44.3452448811226	43.8663961735975	43.8969376621603	43.3338733243105	43.9200259617391	43.021136346104	43.9160010125064	43.2370789000485	-0.334797751117359	0.749063404405051	0.333897547145225	-1.21074342339369	0.145475238505642	-1.01638555478891	0.705525586281455	-0.802988105849817	0.50555412832258	-0.929878298575723	0.218606673034211	-0.954958589738234	0.250530473425274
19.5979899497487	31.8299437265713	0.313154968913992	31.5197655337009	31.5541503668894	31.9183162263796	32.0386289526842	31.4256068375015	31.9215814913053	32.2509673036831	32.029643794954	31.5483173211239	31.4354797701304	31.4970410447393	32.0457507104838	31.9298897153448	32.3026508721391	31.6048533387461	32.2564563453353	43.7053740612814	0.355483201098464	44.0796381160239	43.4586400459001	43.9127741935825	43.4557835305369	44.0182005811446	43.488441983915	43.6304160825087	43.5733355658056	44.3593839025645	43.8909768719082	43.9236957215594	43.3304314344526	43.9432327950843	43.0497610497483	43.9432587920448	43.2280143137234	-0.409506736638129	0.739954152660715	0.246300098957049	-1.28406699695703	0.071555486319268	-1.10688279679799	0.592379477732708	-0.870615545535351	0.4274779870728	-0.992130167024	0.141431963237942	-1.01450748903887	0.179842965303834
20.1005025125628	31.811142970048	0.319203247944104	31.4865951600501	31.5449680910269	31.9263770801827	32.045244465394	31.3985394791445	31.907114269414	32.2284962186781	31.9920337501306	31.5281521347684	31.4114529446597	31.4605734516296	32.0468998048736	31.9066807811112	32.2660542527594	31.5667270992521	32.2623785376934	43.7202104008476	0.358763909114	44.1095646100421	43.4766590664698	43.9277497223686	43.4745647434739	44.0086098308958	43.5113263244473	43.6554217399491	43.5934718555354	44.370600845307	43.9152244247497	43.9361664236094	43.3185071972472	43.9764527624948	43.0666410070132	43.9614313626096	43.2209744973485	-0.474872409168994	0.731214830943111	0.168600565560731	-1.34759653085975	0.0070586690705907	-1.18730419200172	0.489904934159585	-0.929164126235259	0.358302496672462	-1.04526654313019	0.0731476676046305	-1.06584775194719	0.117796706803329
20.6030150753769	31.7915535189836	0.325342200659905	31.4433446863257	31.5392319371514	31.9248199211257	32.0507130489087	31.3829990268789	31.8838425227467	32.204157564483	31.9613483968332	31.4990663737974	31.3787377213964	31.4287165398425	32.0564233818132	31.8838998776688	32.2320442742827	31.5368693842162	32.2586416462672	43.7336905094103	0.359735711055552	44.1250777820044	43.5018633452068	43.9271779107915	43.4921114497083	44.0149609039034	43.520982095002	43.6806730721075	43.6242612004649	44.3668776036904	43.9233796795613	43.9519334947441	43.3186553397014	44.0101262524167	43.0886040219025	43.9912231401925	43.2011408591677	-0.531825755919269	0.722924050456615	0.100282715896844	-1.40267379997237	-0.0486429680210134	-1.25852103818883	0.396897356714568	-0.978764501863472	0.296868299329864	-1.09099908789373	0.0133491652114113	-1.10920265621502	0.0636108492985361
21.105527638191	31.7713525356702	0.330178031398437	31.4067632154457	31.5214759422019	31.9300983068158	32.0471170738602	31.3561102603603	31.8706585165993	32.1679730686089	31.9268166272977	31.4795861784894	31.3538920950489	31.4051608740779	32.0636104559032	31.8515266443691	32.2036247916098	31.5046617411279	32.2525647789071	43.7462718972777	0.362704101480845	44.1495111116262	43.5128887471107	43.9344361398834	43.4976605920371	44.0055970562673	43.5433485343606	43.6922558815885	43.6512407474647	44.374794087987	43.9388341765639	43.9765242768285	43.3166205250304	44.0300280475952	43.1196656464096	44.018041105124	43.1789036805666	-0.581245084453999	0.714981738274906	0.0403817674254954	-1.44923579732994	-0.0966779719345317	-1.32062130972577	0.31269048111365	-1.02103283226653	0.242508003842709	-1.12990788422412	-0.0390282354512869	-1.14615473494825	0.0161907809886363
21.608040201005	31.7505472155445	0.335651535705894	31.3719356221229	31.5088528912879	31.9370635234495	32.0540061328727	31.3353001403538	31.8539258789624	32.1348471644748	31.8821896150752	31.4560681281197	31.3319702875248	31.3738992403752	32.061884681177	31.8240832517231	32.1661009279731	31.4639041475068	32.2527238157132	43.7579740142772	0.365562211834606	44.1763195519985	43.5332163635609	43.9430040991181	43.5177539817961	44.0052079173596	43.5600465642946	43.7099878700978	43.6654238276411	44.3756161725231	43.955131699489	43.9874018163704	43.3038477631986	44.0559160702748	43.1397970867499	44.0327630140641	43.166150429898	-0.623967181550655	0.707466784370107	-0.0121619218696844	-1.48910020564857	-0.138088267095303	-1.37563195909649	0.236883646078898	-1.0562601583477	0.194444569737144	-1.16244811976063	-0.0847768767937858	-1.17744198123786	-0.0250536816666306
22.1105527638191	31.7281760159615	0.342245969562523	31.3270539147597	31.4975387382218	31.9331282587803	32.0534952114623	31.3149104522186	31.83076549597	32.104350751334	31.8434737734729	31.4255620459836	31.3009943992969	31.3457400302495	32.0671793224348	31.8010186736169	32.1268032950181	31.4302870107901	32.2485148817747	43.7674873783668	0.366492303287795	44.1884849050919	43.5577488776489	43.9361376467038	43.528142674085	44.0063608422939	43.5669628983475	43.7333720327561	43.6885681845446	44.3653636510041	43.9555193771737	43.999540863201	43.3020453457576	44.0871362766767	43.1581228422875	44.057191215493	43.1491004208036	-0.660756233760567	0.700353668423207	-0.0578464431371603	-1.52309846441826	-0.173441629906764	-1.4235647364092	0.168296960080023	-1.08485445136321	0.151704424393398	-1.1901422345226	-0.124350166572464	-1.20318681417072	-0.0608281530561391
22.6130653266332	31.7061482492316	0.347279421793919	31.2885593937877	31.4747644547725	31.9347140441781	32.0498146432362	31.2856116785716	31.8181877483051	32.0625997545712	31.8045428880643	31.4047495116874	31.2771610575658	31.3268258228735	32.0734441878489	31.7684512137187	32.0958403982587	31.397714201223	32.2353909890431	43.7776022849432	0.369527845736005	44.2089740075059	43.5685706456746	43.9368962288805	43.5344436427906	43.9960085202934	43.5875761154287	43.7431618041595	43.7125454655343	44.3680246473245	43.9631031243681	44.0218864268753	43.3031919172433	44.1040370614439	43.1881076055449	44.0830024598175	43.1221068862056	-0.69240418320196	0.693630574131435	-0.0975623880980489	-1.55121485814803	-0.203722367531844	-1.46518408719959	0.106769687985827	-1.10828468912563	0.113650446153798	-1.213577568555	-0.158731489895322	-1.22479983637346	-0.0920255192949134
23.1155778894472	31.6830233766201	0.35240601311032	31.2525862142171	31.4588627466883	31.9379145729296	32.055397288603	31.2671231685008	31.799124268599	32.0209065970857	31.7547192790196	31.376638891152	31.2565151549091	31.3007246024586	32.0696372299631	31.7374139931883	32.0595177367382	31.3555247756032	32.2257675062659	43.7862902553061	0.372061249345508	44.2326518824592	43.5907455131357	43.9402329447284	43.553557768298	44.002065951963	43.5986656577033	43.7542759340396	43.7222802026047	44.359973357586	43.9728999810434	44.0313092223803	43.2925969918986	44.1214206457709	43.2111118655412	44.0948101280113	43.1020460377347	-0.719600942637154	0.687298496232206	-0.132165127132175	-1.57521908056957	-0.229745774333274	-1.50209619541424	0.0513184939045778	-1.12650011537655	0.0796726367395506	-1.23293538042328	-0.188425536013523	-1.24283101669593	-0.119135490596525
23.6180904522613	31.6577257440843	0.359881811029347	31.2066599077445	31.442212617995	31.9296763715152	32.049729375366	31.2371202390316	31.7767239394271	31.9854371648958	31.7090467171985	31.344341717288	31.2263109142714	31.2760689866434	32.0707123026199	31.7139474735753	32.017525549557	31.3184138940118	32.2196847342088	43.7919651348124	0.372413297431511	44.2414419467523	43.6138071776385	43.9284817144124	43.5575646953448	43.9933066876042	43.6043586991034	43.7752161030207	43.7381643670712	44.3456693677293	43.9672270854969	44.039870960821	43.2905064424674	44.1477200773715	43.2259576933024	44.1129767290625	43.0891724098008	-0.742929787367336	0.68131431905919	-0.16210194150554	-1.59547369116181	-0.251979118091111	-1.53388554020243	0.00145093804796364	-1.14016990037518	0.0489882704843176	-1.2494919990715	-0.213931115473187	-1.25726205932192	-0.142750989371555
24.1206030150754	31.6348630723479	0.365594494230618	31.1668901488165	31.4154022569284	31.926375015931	32.0476840263527	31.2108818454857	31.764450581662	31.9410179492101	31.666714448253	31.3211121124551	31.2023932456867	31.2612567435312	32.0759890599748	31.6829254547911	31.984265092147	31.2855330520233	32.2049181243185	43.8011034665787	0.374816549751271	44.257853250885	43.6242294653408	43.9242889149327	43.5665623168178	43.9910000018018	43.6233221856335	43.7850188498993	43.7593608883567	44.3441596165193	43.9687569425267	44.0597717490352	43.296031568724	44.1616060974441	43.2518068105755	44.1365047531849	43.0673820535815	-0.76313175888625	0.675714631810645	-0.188164612315921	-1.61203428272729	-0.271245428123781	-1.56191875348718	-0.0432890909945031	-1.15046276702859	0.0210227773835336	-1.26386358241572	-0.236058401627445	-1.26932223448836	-0.163588684447888
24.6231155778894	31.6094758067831	0.371214940049625	31.1305217389703	31.3969932998986	31.9253786337854	32.0502657739111	31.1864307608682	31.7434852756329	31.8933371800891	31.6138980820983	31.2883772885074	31.1818866242626	31.2397979135377	32.0712517934835	31.6497395221885	31.9508691675392	31.2431482555808	32.1862315981763	43.8067541975993	0.37655339717923	44.2781828450342	43.6475074332063	43.9240838480508	43.5819599605511	43.9926066168924	43.6297362031705	43.7908157826044	43.7664456575129	44.3293023176999	43.9739557172595	44.0679017336325	43.2900433264684	44.1701433984583	43.2765784207651	44.1456289212173	43.0431749790648	-0.780683700805443	0.67044275645219	-0.211040034671641	-1.62653752967262	-0.288172742166574	-1.58701769491241	-0.0837319814371831	-1.15713227860708	-0.00470839168584987	-1.2759817975685	-0.255113880095587	-1.27941554439906	-0.182027987335124
25.1256281407035	31.5820274320519	0.379040907103176	31.0845400262833	31.3759244659083	31.9131951477209	32.0414449824374	31.1516727111839	31.7226504834217	31.854019549577	31.5629288059424	31.2550005545767	31.1514597181023	31.2179529506348	32.0686861992248	31.625754784238	31.9095730539578	31.2033703822366	32.1742650973838	43.8093402181685	0.376613922055868	44.2833590279238	43.6683217817325	43.9092756799867	43.5818681414098	43.9807432846383	43.6354939202222	43.8084846049697	43.7760102581549	44.3134885746177	43.9641960844535	44.0731211766918	43.288932093531	44.189314166784	43.2890602341757	44.156952279317	43.0308221820875	-0.796033986078896	0.665440337166795	-0.231102666366502	-1.63898182017589	-0.303112704292468	-1.60883423145859	-0.12004968666997	-1.16103929815019	-0.0288226741139748	-1.28683139936998	-0.271613289458069	-1.28738730295025	-0.198536625503795
25.6281407035176	31.5590095914477	0.385943837544887	31.044687681608	31.3465128241197	31.9059555964701	32.0415848111708	31.1278877221073	31.7105410407834	31.8095560892832	31.5183642707692	31.2294716617176	31.1266375267467	31.2062037945817	32.0730348070308	31.5973946757076	31.8750710702624	31.1707677279194	32.1604821628848	43.8178926738604	0.377568218466534	44.2953361200977	43.67821649181	43.9018920777811	43.5939281408502	43.9853168487394	43.6525890442908	43.8193181600048	43.7946021159714	44.3089071661848	43.9615590343446	44.0905901510964	43.2990719663415	44.2001816589287	43.3087729955365	44.1769913569628	43.0190094528254	-0.809874255695108	0.660800074152574	-0.249025590204042	-1.64955080643317	-0.316730210111069	-1.6289873748737	-0.153018958154766	-1.16298881150558	-0.0518116807194944	-1.29708349073107	-0.286168076598327	-1.2942984497041	-0.21368699459027
26.1306532663317	31.532342887216	0.39266482007788	31.0093211178586	31.3266093535547	31.9021972705703	32.0399387131279	31.0939100336899	31.6884151093526	31.7590042012553	31.4648849257165	31.1934251724256	31.1056802773873	31.188479205765	32.0685495644267	31.5633903274206	31.8457572010414	31.1302546565022	32.1376690653622	43.8210791179247	0.377715777834745	44.3118718503125	43.7018783185639	43.8997681860123	43.6035590226725	43.9763605251273	43.6551244892971	43.8213107733488	43.8007131958261	44.2894094858738	43.9639440914551	44.0977788839744	43.2992156978522	44.2007076847986	43.3335590549281	44.1839455054269	42.9981191213259	-0.822470016265086	0.656440622910431	-0.265355162106054	-1.6597133832509	-0.329509568588989	-1.6474901799706	-0.182956451405428	-1.16267026894974	-0.0740243298311648	-1.30649428609536	-0.298964151817149	-1.30044902555461	-0.227755684848344
26.6331658291457	31.504177474628	0.400129096029059	30.9648838758543	31.3022651124116	31.8878936446713	32.0305197534334	31.0624485725107	31.6698747033367	31.7172088585684	31.4106798771994	31.1604404244356	31.0747492484134	31.1686089197281	32.0631727974662	31.5382825888617	31.8086061639782	31.0899351729325	32.1172698802465	43.8216288271565	0.377672032757855	44.3130131859585	43.7198516415397	43.8833663853554	43.6024924526614	43.9712533796683	43.6616417628229	43.8347244085846	43.8051700887096	44.2740108149924	43.951827618396	44.1001041999365	43.2999949104364	44.211363304023	43.3452318087737	44.1886409475552	42.9833743250902	-0.834172131584172	0.65227548597149	-0.280375303643424	-1.66919958613618	-0.341690137419858	-1.66441269306499	-0.210264791665081	-1.16103445152506	-0.0959213615611087	-1.31572804320532	-0.310499954906169	-1.30555534311905	-0.241082970524964
27.1356783919598	31.4811645618706	0.40819903017361	30.9265902371786	31.2717837798608	31.8787035727221	32.0321396029813	31.0351737248614	31.6578348296701	31.674869118855	31.3650776542224	31.1333837718404	31.0489673964266	31.1589266906323	32.0664760097574	31.5126847879018	31.7744816119063	31.0591229086572	32.1024172924564	43.8287393284831	0.377044289079834	44.3201376713663	43.7291666626521	43.8739718553235	43.6163300494045	43.9724306721054	43.6763230937958	43.84668279682	43.8211494611182	44.2668691887782	43.9465991408027	44.1153004540938	43.3142999488739	44.2191370211014	43.3581836817025	44.2042955167678	42.9789520410229	-0.845589765855414	0.648460838112738	-0.29464092687858	-1.67830661702982	-0.353798611775451	-1.68121815773634	-0.235545520383644	-1.15851406023831	-0.117910542170806	-1.32551904362849	-0.321201962911115	-1.31053063942578	-0.254128318266017
27.6381909547739	31.4549510146305	0.415717029429306	30.8938367154355	31.2514518584978	31.8742195434871	32.0260501646964	30.997467358594	31.6354737121549	31.6246846335858	31.3130589534469	31.095846163932	31.027714007223	31.1441855481438	32.0630066222379	31.4790437113566	31.7494068191301	31.0230119175865	32.0807585045788	43.8306783132333	0.375054479738938	44.332531142453	43.7524979755235	43.8708261180789	43.6195335033246	43.9586222285641	43.6757934238074	43.8464169806587	43.82760329368	44.2443997065721	43.9476022392025	44.1219587941771	43.3212692549898	44.2131830540911	43.3807527336624	44.209578016633	42.9682845463142	-0.856866581489178	0.644909738600208	-0.308595108075426	-1.68829484733119	-0.366217893914108	-1.69734856525953	-0.258901681658347	-1.15481323251064	-0.140221381577856	-1.33553983779085	-0.331184619092182	-1.31560923067958	-0.267081987132601
28.1407035175879	31.4274494987852	0.422859745828836	30.8525056519352	31.2251392745094	31.8598017351304	32.0183806600769	30.9714818293008	31.6198383040643	31.5819304692605	31.2577306661022	31.0647514524146	30.9966821939253	31.1256637839226	32.0555105080129	31.4523627791417	31.7187468595444	30.9845697984468	32.0540960147758	43.8298992245717	0.374120677396497	44.3295018589931	43.7671810599459	43.8535304935671	43.6203191205238	43.9609894033704	43.6834633938229	43.8547340066422	43.8283048246856	44.2303958490664	43.9344890744658	44.1219091444606	43.3244831106726	44.214537712417	43.3927644777762	44.2082410822489	42.9535429804889	-0.868252278607793	0.641517523046855	-0.322435728243005	-1.69868042008952	-0.37907974727839	-1.71341125012394	-0.280945172513233	-1.15087757369857	-0.163179534833893	-1.34612383065902	-0.340906141111075	-1.32039140205054	-0.280161646224322
28.643216080402	31.4045378142423	0.431395652610046	30.8172118436075	31.1951821414203	31.8504762971882	32.0198977418761	30.9376303008166	31.6079126824325	31.5432910337702	31.2120436578722	31.0371378866941	30.970506614091	31.1172015138684	32.0572597303751	31.4292496088847	31.6865648981865	30.956597922322	32.0344411544713	43.8344784751438	0.372562750149382	44.3317837531943	43.7758947828899	43.8425855332272	43.6333788504824	43.9515714234368	43.6953072849115	43.867051364223	43.8415015120154	44.2206289383285	43.9278795618664	44.1350354699746	43.3418146112338	44.2185575796712	43.399425046584	44.2186818615311	42.9505580287307	-0.880234183312797	0.638459750201047	-0.33661508838545	-1.70985054074346	-0.392788368581211	-1.73036868301119	-0.301853695706486	-1.14680807119996	-0.187135335777223	-1.35805741164536	-0.350641024189202	-1.32565882983928	-0.293740083460052
29.1457286432161	31.3804124173768	0.438780868241394	30.7884010830751	31.1755194088423	31.8468330047745	32.0103590476325	30.9055835204922	31.5864299675503	31.4965999674159	31.1630490779052	31.0001831917452	30.9496545932216	31.1047152269385	32.0549361694301	31.3973517288939	31.6648282228598	30.9262374039976	32.0159170632532	43.8362449220962	0.368730751441798	44.3402012861964	43.7981954232663	43.8386877319732	43.6310536623159	43.943451770944	43.6927828665069	43.8658844138783	43.8490764852873	44.1963956431709	43.928578259168	44.1415927212631	43.3552643800469	44.2076406643234	43.4172565116885	44.2226058469387	42.951251086572	-0.892933001046197	0.635667805738864	-0.35151269037722	-1.72285223675891	-0.407658185092702	-1.74742946042581	-0.321900561416185	-1.1423806164619	-0.212217322677441	-1.37103243757569	-0.360460031448678	-1.33160850676667	-0.307938650004297
29.6482412060301	31.3545690858507	0.446348304633799	30.7514790727178	31.1486217797518	31.8336185945036	32.0058888529409	30.8805056390192	31.5742070222617	31.4547137967724	31.1084959840478	30.9725282522079	30.9193656222387	31.0868949645184	32.0457957278866	31.36928908484	31.6414300156619	30.8910196237113	31.9892513405309	43.8342968430361	0.365560228394462	44.3333995843146	43.8093000469923	43.8207180197636	43.6352163560507	43.9439841000184	43.7018728663344	43.8686291945037	43.8472882427049	44.1839435459698	43.9155042786346	44.139790458745	43.3609472700771	44.1994126142024	43.4297111131183	44.2163023920797	42.942729405068	-0.906474203779246	0.633048421444328	-0.367250593363101	-1.73703438079002	-0.423717253152457	-1.76563155325186	-0.341544602805364	-1.13847410438987	-0.238618849462018	-1.38505465151224	-0.370772790283918	-1.33773568680609	-0.322856690559471
30.1507537688442	31.3324230489318	0.454299526179526	30.7204385040388	31.120694771721	31.8251436602742	32.005518780334	30.845521465034	31.5626169976586	31.420940318205	31.0634659722447	30.9457712162797	30.8936633112177	31.0787391100831	32.0452715127167	31.3482808122557	31.6125814646887	30.8657501691445	31.9643707170116	43.8360831848198	0.363806283829884	44.3313509258469	43.8174161249017	43.8083665050276	43.6445576372655	43.9285575237597	43.7107378750341	43.8798684091016	43.8573183041386	44.1711046211183	43.9084423289795	44.1511802826956	43.3796188246397	44.1984870076458	43.4313799937475	44.221213954397	42.937730638818	-0.921199762660587	0.630728483464323	-0.384199492216112	-1.75286675989094	-0.441263666363558	-1.785252141873	-0.360757904300775	-1.13492020889744	-0.266655909219851	-1.40090766365729	-0.381730296489489	-1.3447142214471	-0.338804396657725
30.6532663316583	31.3113092011429	0.460735988153538	30.6967827032714	31.1026772964293	31.8229930088298	31.9945418412426	30.8230103220091	31.5432181114329	31.3806766225712	31.0186625648859	30.9119240196283	30.8740484012202	31.0676684724725	32.0437840953049	31.3195545473155	31.5928548216862	30.8410990734287	31.9474513165573	43.8378101184738	0.35934490512855	44.3363863438949	43.8380148771248	43.8038171096282	43.638880931863	43.9287891676979	43.7074883103537	43.8787040367812	43.8661478798537	44.1458911313653	43.9096712726984	44.1581705440208	43.3982885584455	44.1838492644982	43.442441626387	44.2242555677711	42.9441652731966	-0.937260060073683	0.628685989110826	-0.402711951625371	-1.77119484587783	-0.460569983700319	-1.80561253012989	-0.380025745844463	-1.13159936290026	-0.296386574022412	-1.41837680216261	-0.393367552042687	-1.35273531299397	-0.355857569098673
31.1557788944724	31.2879693789589	0.469105915800618	30.6654885641453	31.0764855401556	31.8113718849461	31.9935181951498	30.7953663745595	31.5347473451703	31.3420136451135	30.9668714358137	30.8894975789446	30.8453142579555	31.0498186315554	32.0334697659321	31.2909571519799	31.5760537594778	30.8095822975716	31.9269536348713	43.8346771217719	0.353282904939678	44.3265350064298	43.8453831023386	43.7853434682206	43.6461532007273	43.9193829771252	43.7181207837612	43.8757943027101	43.8629989096022	44.1344595541623	43.8974711416255	44.1553816007806	43.4060483150814	44.1663845407598	43.4546365428162	44.214670592411	42.9460699097984	-0.95466466123484	0.62686186806192	-0.4228420607197	-1.79123576106458	-0.481560408310191	-1.82795730997839	-0.399429587983137	-1.12928251839833	-0.327868088343455	-1.43715253168621	-0.406047272228568	-1.36121116180726	-0.374011468852704
31.6582914572864	31.2678076866041	0.475657760182134	30.6398428779437	31.0518749671186	31.8038987163065	31.9901170864328	30.7688572060188	31.523808728278	31.3142583384336	30.9235355942475	30.8654896480841	30.8208080625759	31.0409534599651	32.0301434651668	31.2716582281451	31.5516342319796	30.7863394496522	31.901702925318	43.834235925247	0.35126088386469	44.3208823217957	43.8528589840273	43.7717710846484	43.6495072103814	43.9087254400662	43.7241327146836	43.8840108393683	43.869522288023	44.117930391485	43.8907184408128	44.1654937780526	43.4240622122211	44.1590918098704	43.4534722332506	44.2143861949185	42.9412088603471	-0.973618380133247	0.625290174914771	-0.444885129514737	-1.81355248165935	-0.504441764422781	-1.85186872715083	-0.419100309013872	-1.12759450893395	-0.361395427637568	-1.4579488626283	-0.419807873603252	-1.37073601992749	-0.393541522261516
32.1608040201005	31.249984128671	0.480936857988933	30.6223668295671	31.0362974788564	31.8032165924241	31.9802571287969	30.7519077655719	31.5075458617253	31.2832166262808	30.8840794273643	30.837389473907	30.8030602692335	31.03027566114	32.0291353083076	31.2472664813227	31.5326861935124	30.7667285539484	31.8843164067778	43.8352186779289	0.347577615221355	44.3232306993409	43.871060761521	43.7667794361646	43.6432107155221	43.9088301143794	43.7214274946365	43.8830073429756	43.8793672508705	44.0922198790173	43.8931579424866	44.1734956498549	43.4458773795646	44.1415416847284	43.4571962971486	44.2170419670325	42.9460542316197	-0.99430237914847	0.624016897031875	-0.469180607838289	-1.83880179907731	-0.529467272503267	-1.87706906235901	-0.439449826467154	-1.12653745682459	-0.396993732946575	-1.48071700396112	-0.43464820349736	-1.38152511093169	-0.414508952069599
32.6633165829146	31.2300055611511	0.489387082210725	30.5976208989691	31.01198727375	31.7931289159674	31.9818258937629	30.7256530464233	31.5027612185802	31.2507047997447	30.8371918206184	30.8217494243536	30.776495075373	31.0114354766184	32.018434926537	31.2193779783901	31.5206117811463	30.7392097116646	31.8719007365182	43.8310574555811	0.33951450631214	44.31105701135	43.8745874730805	43.7481406962363	43.6516390099774	43.8922537872894	43.7334457830413	43.8746924697559	43.8760047896476	44.080850337266	43.8825049826787	44.1705384766533	43.4548175691292	44.1158458714434	43.4681501808959	44.206086712685	42.956304138168	-1.01664455241174	0.623010995544231	-0.495692350437751	-1.86609662869983	-0.556457084592774	-1.90470943398644	-0.460325136102357	-1.12675066048738	-0.434564798602237	-1.50489183836603	-0.450888019330375	-1.39292878238992	-0.436822645243653
33.1658291457286	31.2128624923756	0.494483684834405	30.5781077201395	30.991776905506	31.7865410148857	31.9754128931426	30.712061840878	31.4925636190908	31.230160652389	30.7968119197424	30.80221574986	30.7537447292183	31.0005535903305	32.0124040570211	31.2013573082356	31.5010550146053	30.7174532123228	31.8535796506421	43.8288639695158	0.336479126437723	44.3024690124742	43.8812759187848	43.7337439517192	43.6482022492927	43.8902152509846	43.7368125849048	43.8778198952183	43.8790049555532	44.0601083085679	43.8766397127375	44.1798680738175	43.4699412347481	44.1009291522421	43.4667799982497	44.2013497711298	42.9566634418293	-1.04074189828997	0.622230345570028	-0.52462367202989	-1.8961086356635	-0.585535037231939	-1.93382548165169	-0.482140111359264	-1.12771208832769	-0.474364161000348	-1.53105285193125	-0.468444053042627	-1.4054814319915	-0.460742771572628
33.6683417085427	31.1985218645924	0.498876317356149	30.5673347948238	30.9793175391151	31.7871524449347	31.9689508563592	30.6958472367785	31.4799163807614	31.2104266420477	30.7635549833342	30.7819237036617	30.7383517851691	30.9888608926469	32.0118564431907	31.181967522872	31.4819548673338	30.7020117626355	31.8369219778135	43.8284966258468	0.334339651249872	44.3027138996469	43.8963722809566	43.7287413973961	43.6436311154559	43.8806273505106	43.7356132564303	43.8765052326581	43.8894450622753	44.0342174213084	43.8807480543696	44.1894208369584	43.4921047984255	44.0808286707737	43.4643341683626	44.2039478303612	42.9566946376595	-1.06678118340476	0.621794952811191	-0.556306520472902	-1.92930210479498	-0.616949788028684	-1.96471292447192	-0.50494064045839	-1.12956172619616	-0.516417795290768	-1.55937333249298	-0.487289102827254	-1.41944060061399	-0.486339462467286
34.1708542713568	31.1825402395979	0.506092134026649	30.5494831350036	30.9580144143741	31.7784231481035	31.9714794610557	30.6796762317628	31.4780896144613	31.186610686284	30.7233650370271	30.7739033246225	30.7144078476126	30.9676939034008	32.0020804195702	31.1563314572808	31.471877452833	30.6786448267999	31.8305628733741	43.8235008385547	0.326446338916584	44.2887875607712	43.8960349712344	43.710473645124	43.6502664831493	43.866928138838	43.7484439536819	43.8635972476477	43.8870008464551	44.0217726559999	43.8720529668152	44.1870868099099	43.5008184216172	44.0485184106693	43.4731167721152	44.1934919028584	42.9676226299888	-1.09463012138809	0.621661469487694	-0.590597860140249	-1.96470285376201	-0.650411895921989	-1.99811183059194	-0.528711606083164	-1.13279502667744	-0.560450125586296	-1.58911952181419	-0.507706416042235	-1.43410333770484	-0.513436058013792
34.6733668341708	31.1686703506339	0.510382512495914	30.5362399036814	30.9431655235477	31.7725156541381	31.9632116085943	30.6750139421649	31.4683681082673	31.1735870440232	30.6870372468989	30.7600229348072	30.6937346641347	30.9531530120434	31.9942802623911	31.1394933166856	31.4566536060184	30.6579528624391	31.8242959203077	43.8192866128734	0.322119843035743	44.2777147286083	43.9017433769304	43.6957743816422	43.641015566345	43.8654613303002	43.7493442382342	43.8601936982778	43.8868534053526	43.9965714630926	43.8673592875676	44.196099436272	43.5107367080843	44.0252599420103	43.4739580937439	44.1853444169498	42.9751557325639	-1.12431380094354	0.621780295017154	-0.627620723782846	-2.00310740659302	-0.68598170666834	-2.03280637670662	-0.553884692812332	-1.13680348712339	-0.60663749831811	-1.62067029064227	-0.529480433959529	-1.44995167821909	-0.542273592021973
35.1758793969849	31.1583258249116	0.514233289193171	30.5321025199426	30.9344818629499	31.7741888024976	31.9613338600898	30.6614368120503	31.4593105552313	31.165302971834	30.6602750077047	30.7487366016843	30.6808217053346	30.9387229636172	31.9946204330779	31.1255442362237	31.4368745265421	30.6456391222586	31.8138212175469	43.8177956866938	0.321355743396798	44.2761407679351	43.9131006415912	43.6911934462406	43.639356101907	43.8466066023512	43.7501804686923	43.8578908899771	43.8973881348287	43.970711147156	43.8732746980118	44.2076346457284	43.5298818372388	44.002565878275	43.4679801473389	44.1879175655393	42.9729080142897	-1.15602363958584	0.622322685113325	-0.667728018822908	-2.04476674477247	-0.723934896115125	-2.06967702176469	-0.580173085938366	-1.14187981772909	-0.65505596405409	-1.65444468501054	-0.552599518732742	-1.46729748709912	-0.572936531129126
35.678391959799	31.1464468201107	0.51947226634017	30.5209549765445	30.9173204853598	31.7666469308428	31.9629396463714	30.6599789598863	31.4593958834249	31.1511595454154	30.6279881917015	30.7483529038915	30.6594284883729	30.9136744774407	31.987379600854	31.1041380611014	31.4258927505036	30.6265368837486	31.8113613363117	43.8117603068332	0.315764932580916	44.2606448472252	43.9089716154395	43.6736591210875	43.6413050131249	43.840442584597	43.7628596524068	43.8418154353169	43.8968874279984	43.956038762424	43.8666260457981	44.2066011009317	43.5362866358007	43.9656178781434	43.474002964803	44.1793320103956	42.9770738138384	-1.18955779497592	0.623182599487445	-0.710678606720947	-2.08864150121516	-0.763894802400218	-2.10879295871424	-0.607930319002864	-1.14836743876429	-0.705281447035655	-1.68964370669141	-0.577312084369015	-1.48539154150468	-0.605144436057115
36.1809045226131	31.135539857835	0.523618596386212	30.5136588357555	30.9087193338848	31.7612550235444	31.9547127617285	30.6580154078673	31.4499137868443	31.1447345183721	30.5966086208177	30.7407084843399	30.6405019126747	30.8937138510944	31.9792517234906	31.0891362911905	31.4137107711772	30.6070191752704	31.8169772273084	43.8047472357904	0.311169257606134	44.2471138996105	43.913412656107	43.6588506483734	43.6286333303435	43.8286395732663	43.7613391368175	43.8313819623217	43.8943353564864	43.926440721566	43.8631316928502	44.215632051278	43.5384381909685	43.933968512621	43.4785297118855	44.168623930697	42.9874843974533	-1.22490213187459	0.624385110249959	-0.756536916765909	-2.13567405893077	-0.805890212792487	-2.14908638735184	-0.637194442746872	-1.1556343998022	-0.757385307483669	-1.72638515829451	-0.603277448624041	-1.50466878801983	-0.639104163108898
36.6834170854271	31.1298054930932	0.527170521987939	30.5156862814233	30.9044918165522	31.7637878535996	31.9572070797563	30.6545230248854	31.4441472241479	31.1463479102243	30.5762664539649	30.7387830869215	30.6294571157683	30.8747428760498	31.9810366042677	31.0810414767862	31.3934682436762	30.5972930519616	31.8186077895061	43.8027165232999	0.31119598319599	44.2435984761225	43.9203879714102	43.6546873710407	43.6293935014267	43.809688909706	43.7641066875891	43.8272416775335	43.9044133122503	43.9006989142875	43.87085981614	44.2293588409922	43.5506369207044	43.9081877868302	43.4721657636687	44.1705017821115	42.9875366409854	-1.26229182764645	0.626093748960235	-0.805702734895222	-2.18587334635907	-0.850249422078986	-2.19182739460209	-0.667768451584351	-1.16412503497918	-0.811558118933176	-1.76532114713648	-0.630553764358877	-1.52550118472668	-0.674919063896347
37.1859296482412	31.121689698667	0.530869368688891	30.5106664977927	30.8926326199106	31.7572187173774	31.9566209538983	30.6637042365754	31.444931740787	31.1418451686815	30.5526971449823	30.7453893322138	30.6097976871505	30.8442526948118	31.977918049172	31.0659592531243	31.3795762791303	30.5830831903421	31.8207416127217	43.7949381384829	0.308874738141017	44.2264113964921	43.9125084699312	43.637793324676	43.6246405781637	43.803924249837	43.7752415363113	43.8096305182755	43.9065461670021	43.8827961451457	43.8664153592912	44.2300877989221	43.5521223504785	43.8685293628619	43.474934776456	44.1642158657129	42.9832123161698	-1.30141505649633	0.628123323240582	-0.857833991997896	-2.23818325809711	-0.896511905672942	-2.23630530217374	-0.700141305824915	-1.17400529293357	-0.867289752279983	-1.80570420570967	-0.659326191227042	-1.54709053930531	-0.712195632156652
37.6884422110553	31.1135249093783	0.535061002614022	30.5085452881315	30.8911082561854	31.7520180541194	31.9507515152628	30.6640007433519	31.4353512742053	31.1408956269804	30.5273092412839	30.7440472038716	30.5915821829607	30.8171817467433	31.9713599659121	31.0538221102418	31.3689533881881	30.5657369483153	31.8337350042999	43.7847241120053	0.306078887701203	44.2103010671368	43.9152919308007	43.6226368721717	43.6112996781238	43.7803938990721	43.7712371814135	43.792609397543	43.9024283646182	43.8493265861912	43.8644231887963	44.239333951681	43.5443352523467	43.8292163299415	43.4827306906896	44.151504270555	42.988517131004	-1.34223282288106	0.630616787942864	-0.912929728113193	-2.29372037240206	-0.944670994983336	-2.28200065116203	-0.733870196240875	-1.18465584701188	-0.924491894523532	-1.84735315207155	-0.689141279424504	-1.56982011721158	-0.75109544052434
38.1909547738693	31.1123444106423	0.538713852675998	30.5157037792832	30.8920211387516	31.7548899260133	31.9564164692901	30.6749725042723	31.4321215551524	31.1500554890703	30.5134811281174	30.7509891970564	30.5811372111719	30.7919427952831	31.9755259647282	31.0513267600583	31.3491498766806	30.558646322776	31.8491304525717	43.7821565074079	0.306917984695821	44.2047164739938	43.9174095621431	43.6184457237936	43.6122848826879	43.7674386777939	43.7754915753299	43.7857604316925	43.9113052665738	43.82393728852	43.874391146564	44.2553571736005	43.5462579340025	43.7998025026005	43.4782771437677	44.1517092840482	42.9919190514144	-1.38505753359029	0.633659028581361	-0.971440590050802	-2.35222030731591	-0.995109857125191	-2.33018621049693	-0.769247400308748	-1.19663634600166	-0.983496453905646	-1.89111001975632	-0.720165572229739	-1.59412469628748	-0.791748475934836
38.6934673366834	31.1074725122224	0.54222966365081	30.5155336689154	30.8864856562363	31.7485625667059	31.9536768549295	30.6869035222416	31.4321503547539	31.1542065148976	30.4994912026447	30.7632152619857	30.5617841234356	30.7545754343176	31.9782356515334	31.043593180273	31.3315692410714	30.5499998124271	31.859577149189	43.7722204900162	0.307684898322537	44.1858103681832	43.9061532265588	43.6015798956955	43.6002684748105	43.7510407929001	43.78389588741	43.7681984333266	43.9161947379619	43.8024118510033	43.8727748707273	44.2583330589007	43.5408368635037	43.7594516484883	43.4773123218192	44.1477334732096	42.9835319357611	-1.42943825851825	0.637032793127925	-1.03289936124192	-2.41267834284053	-1.04726874880376	-2.37949616014563	-0.806330743654979	-1.20990782943393	-1.04379509340862	-1.93640409164991	-0.752473431505802	-1.61915473125194	-0.833637366651033
39.1959798994975	31.1019904933838	0.54660641899814	30.5170714755425	30.8924695332514	31.7425038387356	31.9521365766456	30.6950762164969	31.4219652961244	31.157133291625	30.4815355877723	30.7674361439058	30.5427005221814	30.7188901415445	31.9754610358892	31.0346543451152	31.3208463106384	30.5358473294109	31.8761202492614	43.759441839304	0.308446373211771	44.1671076220452	43.9072959702758	43.585221847935	43.5884180992053	43.7249623427928	43.7778392754145	43.7459735376256	43.9113387316218	43.7663732689074	43.8729823749837	44.268134398039	43.52231925708	43.7144321900407	43.4863571439618	44.1338532273493	42.9784601415855	-1.47532452568468	0.640977978489999	-1.09723146527885	-2.47637682456576	-1.10109760682886	-2.4302253148008	-0.84471764163399	-1.22390537725421	-1.10509753659387	-1.98274681705113	-0.785541890137853	-1.64523358105878	-0.876862098113711
39.6984924623116	31.1039729351377	0.55103847609273	30.5276399410747	30.8986577167658	31.7443023151545	31.9590383966212	30.7161179997985	31.420082293928	31.1703286416138	30.4745468031681	30.7815678466578	30.5311442335481	30.6858277982834	31.9829399362481	31.0360666863344	31.3024050562079	30.5310871471988	31.9018141495994	43.7554395246435	0.31124036056189	44.1593870247487	43.9047984956943	43.5798993883113	43.5865897756756	43.7130904387838	43.7833440218309	43.7357405481796	43.918295030106	43.7419771397315	43.8858651806982	44.2866909101014	43.5121584316084	43.6814469994321	43.4851509522939	44.1317638859326	42.9808341711682	-1.5230845029211	0.645463278014138	-1.16494871189386	-2.54272467287986	-1.15703839487398	-2.48317507084405	-0.885007504950336	-1.23927419643877	-1.16787966305103	-2.03108392619021	-0.819674888382311	-1.6728520139164	-0.921588123182983
40.2010050251256	31.1016973478906	0.555831101443473	30.5305364529008	30.8996080667165	31.7365270395092	31.9551415244261	30.7278684588157	31.4177678346207	31.1806109219099	30.470636166352	30.7970371150067	30.5103911787368	30.64032062052	31.9924644433475	31.0347899318224	31.2814972504383	30.5277052456926	31.9242553154352	43.7438692345298	0.314582637739889	44.138705129231	43.8912468741691	43.5618754102579	43.5685725603045	43.6840259564243	43.7885272139292	43.7194178599077	43.9256945856256	43.7172492212135	43.887749759105	44.2925085676946	43.4990245844888	43.6425306145193	43.4807849194924	44.1300355633231	42.9739589327904	-1.57218156998432	0.650316400135093	-1.23544598635012	-2.61082183285085	-1.2144226446172	-2.53670435292573	-0.926617276869326	-1.25575423643534	-1.23176334595089	-2.08112214072165	-0.85478693357926	-1.70109425731246	-0.967172739157043
40.7035175879397	31.0984949118509	0.561185618208938	30.5339223817724	30.9124275343024	31.7277380028402	31.9585193204487	30.7480599739192	31.4063142128008	31.1852306094372	30.4611645979497	30.8050405454381	30.488781641406	30.5947272450842	31.9948909584267	31.0282118774834	31.2691911129547	30.5169055572966	31.9447930180546	43.7297451884018	0.319140789883802	44.1172937097485	43.8913811935262	43.5431327059282	43.5592110300166	43.6636996502828	43.7815286624035	43.6938498871646	43.9209908791536	43.6805870690691	43.8907168797448	44.3032862898888	43.4706674794009	43.5948662345138	43.4885951354588	44.116157117495	42.9599590906331	-1.6225641149205	0.655815280303903	-1.30856293610281	-2.68207724200771	-1.27315108427779	-2.59193153586208	-0.969809298949276	-1.27288263802823	-1.29625258571177	-2.13207134206417	-0.890362463135245	-1.73021905257497	-1.01364383720206
41.2060301507538	31.1013351338945	0.567051598293205	30.5460212715653	30.9228623563363	31.7264993715845	31.9643178688962	30.7701812914038	31.4042172757712	31.1984808286533	30.4608125791995	30.8235058803519	30.474501146745	30.5524896455725	32.0056201874861	31.0305396716575	31.2528688104133	30.513321926162	31.9751220305136	43.723157870499	0.325489754258422	44.1072181936425	43.8852208772098	43.5355549972071	43.5519127347541	43.64275505313	43.7884583085658	43.6795387940852	43.9254820349228	43.6580246102073	43.9068972769093	44.3245480037731	43.4484836655268	43.5591294824447	43.490969004503	44.1116004429743	42.9547324481284	-1.67456107859146	0.661815942221317	-1.38487781211389	-2.75552369142547	-1.33373048116563	-2.64879014006046	-1.01472340109862	-1.29135197747361	-1.36191867484197	-2.1848414238425	-0.926854385466774	-1.76079722184085	-1.06122185835121
41.7085427135678	31.1007964764211	0.574175060370779	30.5500427431484	30.9291464791856	31.7154354857501	31.9606010456138	30.786047148992	31.397940857558	31.2116606731251	30.4664718306914	30.8390936142818	30.4508737575087	30.4978432911208	32.0213769094205	31.0330395192713	31.2301904687185	30.5136902345742	32.0092895637769	43.7111145829839	0.331185253339925	44.0845569362275	43.8709592742148	43.5155154278365	43.5306853903261	43.6103732140349	43.790855676695	43.6645996578988	43.934737334585	43.6310085476327	43.9125648968011	44.3336211039069	43.4281790448708	43.5236569758071	43.484387628887	44.1119306099149	42.9502016081026	-1.72768796779271	0.668236076424143	-1.46363210283731	-2.83044873503955	-1.39537903584601	-2.70591234472023	-1.06075698009429	-1.31067401572365	-1.42863027577608	-2.23946853315142	-0.963992657550187	-1.79188336356421	-1.10915874122558
42.2110552763819	31.0987378613113	0.58210296832252	30.5530840437243	30.9467387434105	31.7022496389308	31.967655470703	30.814358249833	31.3844056373545	31.215928921888	30.4657705617369	30.8484215672191	30.4253883061284	30.4414233781299	32.0289971878448	31.0268711626175	31.2155054259117	30.5054376561851	32.0375698293632	43.6966224096973	0.338576643254019	44.0602811486859	43.8710678861301	43.4938464217473	43.5234364149415	43.5933360035514	43.784784683682	43.6372961721398	43.9308873047378	43.595759645664	43.9184473204379	44.3455824378474	43.3924511524188	43.4771913265441	43.4887744507135	44.0993006265905	42.9335155593243	-1.78186950671859	0.675344251823998	-1.54459870563009	-2.90832664310526	-1.45795312937917	-2.76493137745561	-1.10866727019424	-1.33053037086988	-1.49568236655818	-2.29487985140026	-1.00138620761753	-1.82372210700494	-1.15743437114026
42.713567839196	31.1002376578451	0.589961975220461	30.5641005698239	30.9591026075053	31.6964125297559	31.9701475800738	30.8329095303447	31.3802885563757	31.2255722135707	30.4714419651365	30.8676912741087	30.407159575346	30.3890614633907	32.041743486577	31.0260749604601	31.2015785170401	30.5012193292001	32.0692983668118	43.6872711281249	0.349137700829481	44.047783162058	43.8625675761601	43.4838213903235	43.5094612089987	43.5605425679253	43.793847694304	43.6181126956152	43.9324655095261	43.5756654483976	43.9379417367774	44.3694314514857	43.3601426650651	43.4404941131756	43.4941143201407	44.0923864040124	42.9175601060337	-1.8373073153629	0.682889417061628	-1.62846293085986	-2.98778147757019	-1.52204969359494	-2.82477994966211	-1.15775552626635	-1.35156552471318	-1.56362111609728	-2.35180823384929	-1.03961849730744	-1.85698760368395	-1.20638590853074
43.21608040201	31.0998901515803	0.600106309828707	30.5661664990829	30.9683389208018	31.6805892679557	31.9675292849333	30.8571483588224	31.368603377534	31.2379864153686	30.4855426359457	30.8800413929994	30.3797064539335	30.3246786602052	32.0617260354228	31.0277888522949	31.1790711061967	30.5029035775925	32.1104215861951	43.6757907519653	0.357243400303709	44.0233682540669	43.8492616502227	43.4621228411455	43.4885303986509	43.5348265942698	43.7947956277999	43.6036490183181	43.9425347486515	43.5474821213458	43.947393979871	44.3818965221714	43.3344731113791	43.4104413491184	43.4872851756247	44.0942706892035	42.9103199496057	-1.89371190043442	0.690902687596902	-1.71433907115049	-3.0683791145796	-1.58679948942663	-2.88492545950029	-1.20825372767037	-1.37302890328047	-1.63263684431561	-2.41067800764482	-1.07823857404488	-1.89070975009457	-1.25523904147877
43.7185929648241	31.0969940366218	0.61207445465195	30.5654356065313	30.9876072756377	31.6614291815254	31.9752510986881	30.8838637037652	31.3522474937977	31.2399195949382	30.4934093810326	30.8878508093704	30.3497704463475	30.2569676729098	32.0734061611146	31.0185457435843	31.1616109596126	30.495613251856	32.1489762052382	43.6615982998119	0.366516761318877	43.996742716928	43.8502171296259	43.4384529146168	43.4819606635975	43.5116921979997	43.7919153847066	43.5758976048996	43.9400596056799	43.5156886439006	43.9561559597279	44.3950657258788	43.2951131191868	43.3695809722225	43.4872146256501	44.0839352103657	42.8958803220049	-1.9509333281552	0.699633066019058	-1.80193107850755	-3.15160551636029	-1.65205524375693	-2.94695792109454	-1.26044073782692	-1.3947466269957	-1.70186286175473	-2.4702723487918	-1.11706680128265	-1.92506307517655	-1.30397026273453
44.2211055276382	31.0955182118943	0.622534630354058	30.5718393692822	30.9989356957259	31.6491613981347	31.9727254783629	30.9015051819319	31.3444081292455	31.2430433368103	30.5042341164223	30.9039492319312	30.3274385117048	30.1940702518839	32.0864801196198	31.0095704498098	31.1493812260983	30.4885146770304	32.1830342163151	43.6508702625036	0.380253363001792	43.9825141437278	43.8405053517317	43.4273927737601	43.4621668942529	43.4760156608484	43.8039537163927	43.5514790740986	43.9386419164603	43.4988377347267	43.978806228865	44.4211629831445	43.256046091356	43.3348286049044	43.4941955547667	44.0751787365386	42.8721987344833	-2.00903813282455	0.708705365538078	-1.8920347558597	-3.23571908243658	-1.71853734012109	-3.00904664425634	-1.3135085615271	-1.41726129064612	-1.77165809640472	-2.53104908050007	-1.15671823797597	-1.96078449512512	-1.35306542727364
44.7236180904523	31.0930539448407	0.635990931744962	30.5687775253139	31.0083001681259	31.6264955744715	31.9710125532384	30.9303479239885	31.3263016098101	31.2514803648487	30.5249589749989	30.9095690087465	30.2965830893153	30.12014178016	32.1083505710745	31.0045018232435	31.1287662820985	30.4884068526455	32.224869015372	43.6404013068615	0.390779565376498	43.957208804407	43.8292829532045	43.4059610154916	43.4447244469983	43.456792054182	43.8051040873507	43.536115482848	43.9484584996782	43.4713451115382	43.991775131792	44.4368154148062	43.227481386005	43.3121124853648	43.4890256863655	44.0783172574008	42.855901092351	-2.06793887667029	0.718321470569842	-1.98362522511022	-3.32072559302859	-1.78530985805679	-3.07177675713917	-1.3684023968754	-1.43962483690419	-1.84255453431823	-2.59381471833809	-1.19654854135261	-1.99683923129242	-1.40174672188317
45.2261306532663	31.0873122580296	0.652180945503719	30.5617990292413	31.0259146254872	31.5991007413714	31.9753742017476	30.9486234624158	31.3064473929723	31.2502076533291	30.5403575558298	30.9127483034996	30.2631742034256	30.0419244083854	32.1230858099851	30.9879525070959	31.1089772798009	30.4799222537978	32.2713867000885	43.6271852592122	0.401454884742038	43.9290939252328	43.8312692099582	43.3824991068235	43.437012212252	43.4240022787357	43.8073928164532	43.5089485327328	43.9477295284894	43.4454084462032	44.002855741428	44.4507057405481	43.1883363461388	43.2810508225019	43.484230634857	44.0717047586812	42.8427240463601	-2.12738515376116	0.72866359256226	-2.07636831711273	-3.40803868755889	-1.85219108092216	-3.13602099611235	-1.42433603192191	-1.46194941939495	-1.91362627170265	-2.6573013016038	-1.23661310501932	-2.03333540755096	-1.44995258905702
45.7286432160804	31.0820019134797	0.665886797654675	30.561852318826	31.0332365509372	31.5780556997029	31.9671406894434	30.9691979409043	31.2931839293982	31.2461248988071	30.5550119638583	30.9217453946645	30.2382088935558	29.9697400578317	32.1357093951169	30.9664201594289	31.0975906880247	30.4677401420834	32.3110718930923	43.6168828185345	0.416311047883236	43.9138654948514	43.8207250193668	43.3726662715169	43.4141251898339	43.3968104554003	43.8228605928821	43.4795212210231	43.9434012988478	43.4328643564085	44.0276390090589	44.477911475072	43.1460418513823	43.2513484660476	43.4902520040319	44.0625577488708	42.8175346419581	-2.18738441964454	0.739224370345806	-2.17123612836459	-3.49560923370151	-1.91999313198023	-3.19972153853175	-1.48146456043208	-1.48465349031518	-1.98491686579106	-2.7215245768636	-1.27744891707219	-2.07110712318469	-1.4983342459383
46.2311557788945	31.0754893891357	0.682529537121588	30.5527238447251	31.0399327167327	31.5463737570693	31.9652382124915	30.9923028842698	31.2677513783161	31.2493043866938	30.5799215766412	30.9179169946326	30.2059674375065	29.8884437470907	32.1579986386924	30.9495599963316	31.0805290561869	30.462822790911	32.3510428078807	43.6070989010491	0.428803146309122	43.8883238975377	43.8116251953317	43.35372459377	43.4019951189692	43.3756848911657	43.8256009033655	43.4614710970009	43.951464100482	43.4081241447891	44.0426111827047	44.4954592882331	43.1165624382489	43.2366488697729	43.4871323220051	44.0670792391578	42.7900751342516	-2.24796290726482	0.750446213241616	-2.26713468246622	-3.5839337308769	-1.98767491119788	-3.26448940328227	-1.54023459243491	-1.50672683168918	-2.05728057706778	-2.78761176600325	-1.31824938219831	-2.10910257723592	-1.5461619963394
46.7336683417085	31.0659875869553	0.701887171125894	30.5391037284312	31.0528880387388	31.5089054593129	31.962905717806	31.0034907790032	31.2434395442314	31.2457401903732	30.6010566873454	30.9143696191409	30.1715934855271	29.8026943037758	32.175383749981	30.9231722999475	31.0600055980492	30.4511457268629	32.3999064627576	43.595247821881	0.440430130199285	43.8592834536827	43.8135764885675	43.3324560368778	43.3915504242043	43.3415776330527	43.8341642847099	43.4349460827873	43.9518670123054	43.3896907532245	44.0539432270965	44.5083694663212	43.0806003101694	43.2173785571371	43.4776149183683	44.0653940432552	42.7715524583365	-2.30884784610622	0.762327143285927	-2.36373054652685	-3.67422088767027	-2.0550027343728	-3.33003072961396	-1.59956593920662	-1.52861475923935	-2.12990924166118	-2.85441799623673	-1.35933061820573	-2.14739808726618	-1.59336739272555
47.2361809045226	31.0565403669625	0.719038296961271	30.5327003156154	31.054129172923	31.4776221657481	31.9499563845936	31.0242558673659	31.22297211539	31.2361235955339	30.6176732832653	30.913996172244	30.1468849765808	29.7247478828015	32.1873700914314	30.8879676512366	31.0488577740439	30.4323709859956	32.4470174366302	43.5857515715978	0.45475546939506	43.8435128565654	43.801185203129	43.3254584460854	43.3691071709639	43.3249725258752	43.852688099937	43.4005460853048	43.944007101831	43.3814708310017	44.0782170320323	44.5341551603399	43.038308956174	43.1940877001477	43.4794842391594	44.0571077660318	42.747715970986	-2.3700667310945	0.774315243210078	-2.46219241761251	-3.76419628747064	-2.1229098321746	-3.39483270288519	-1.66058189963653	-1.55054300409237	-2.20243792711558	-2.92151011416705	-1.40105578577168	-2.18694807801964	-1.64079169616248
47.7386934673367	31.0454018372772	0.73834020171807	30.5175710749681	31.0567691468415	31.4359992948303	31.9466301789284	31.0339464579632	31.1896107580299	31.2344346018183	30.6434403347011	30.9002406561747	30.1165147208718	29.6405918187949	32.2085425924518	30.8578535718095	31.0365010449879	30.4204084922114	32.4873746510518	43.5758631337294	0.46796451794894	43.8182455185031	43.7926826909476	43.3102720969677	43.3619139790159	43.2976781137837	43.857617946558	43.3772092507526	43.9477399111159	43.3602147504883	44.0921422149424	44.5507373897277	43.0096019235916	43.1854538974876	43.4776565226977	44.0622372746153	42.7124066584758	-2.43168693812613	0.787096908512978	-2.5613628330882	-3.85492297357887	-2.19029795120244	-3.4610473743251	-1.72242363775946	-1.57156029031686	-2.27594884502783	-2.99028817723823	-1.44254043259221	-2.22670437094116	-1.68779726709709
48.2412060301507	31.0324114387559	0.759231928342411	30.4974491127578	31.0640116072003	31.3880641552218	31.9365519055391	31.0426419887013	31.1603098986658	31.2302031446307	30.6671626203183	30.8898951330748	30.0846148113145	29.5527941651334	32.2272715303378	30.8225064730963	31.0176779171546	30.4043414558549	32.5330871010922	43.5650186660447	0.479599083519173	43.788914807982	43.7922787911896	43.2921409783373	43.3475595169462	43.2746822656361	43.8721925913198	43.349904844006	43.9470524188569	43.3489438294548	44.1004541835268	44.5592807436693	42.979329230817	43.1764508516718	43.4642836378858	44.064899583128	42.6819303822883	-2.4935155255845	0.80038920895578	-2.66088481566498	-3.94728176044891	-2.25692705286347	-3.52716175941528	-1.78515709481612	-1.59242762115219	-2.34995126405615	-3.05994167156601	-1.48440954632115	-2.26671101390384	-1.73428319816943
48.7437185929648	31.0189038425831	0.778604400740081	30.4847952696685	31.0592768764576	31.3465407982713	31.9216548649459	31.0540428163917	31.1320943154265	31.2176717176182	30.6829862430403	30.8801219122576	30.0636296725521	29.4752451482424	32.2375319403785	30.7767232281157	31.0070166398977	30.3790407621045	32.5840892759605	43.5549654952759	0.4926540748176	43.7733485525326	43.776439496358	43.2886610697586	43.3281717413898	43.2613411668542	43.892201071343	43.310348656383	43.9338159061982	43.3433250612814	44.1208571719185	44.5793193273136	42.9404390335473	43.1584602616058	43.4594532057346	44.0570751114628	42.6561910907332	-2.55557976775276	0.813742006764952	-2.76212465617562	-4.03888276854823	-2.32387803049428	-3.59284790005044	-1.84948014008039	-1.61312216309156	-2.42367917427114	-3.12959802229058	-1.52681251310033	-2.30805186403022	-1.78127199432015
49.2462311557789	31.0041420206574	0.799288195569551	30.4641230502357	31.0581919502988	31.2953409590549	31.9164761992766	31.0512210930814	31.0921251498686	31.2119734556671	30.7058723687754	30.8580243361768	30.0385877999181	29.3953919340863	32.2550085128001	30.7359859974356	31.0004932491882	30.3598373745694	32.6276189000853	43.5442377769981	0.504527715707843	43.7493332941299	43.7670540467715	43.2778859236895	43.3228835053733	43.2350224594793	43.898699689799	43.2793588758486	43.9294343550104	43.3247896589177	44.1305814119997	44.5902734323598	42.9144245528166	43.1517297643292	43.4570405577468	44.06026549747	42.6190274062278	-2.61801500006766	0.827926525136291	-2.86386678061767	-4.13131725649347	-2.39002002919211	-3.66001440073244	-1.91408087298436	-1.63286567850797	-2.49828987640204	-3.20080045232743	-1.56896001008021	-2.3497014634364	-1.82824647294521
49.748743718593	30.9888133813126	0.819802999174931	30.4384001133081	31.0599415866707	31.2375201699429	31.9008373926999	31.0563864035856	31.0593547258494	31.2080960560533	30.7290622056652	30.8422159219553	30.0125512858841	29.3134950153193	32.272424285596	30.695690459228	30.9869883837284	30.3402677329299	32.6677823625861	43.5333342270826	0.514700782144614	43.7208265711246	43.7628417680432	43.2636805866397	43.3036258742738	43.2267621279192	43.9173988300801	43.2497350270263	43.923879089462	43.3188194358846	44.1330480638399	44.589661042157	42.8920298682413	43.1487921049739	43.4407159805237	44.064542800827	42.5769884623055	-2.68072894433562	0.842432248620906	-2.96571555384173	-4.22499747911699	-2.45509682553151	-3.72634701460102	-1.98029081295912	-1.6526312421834	-2.57378837436508	-3.2732330195591	-1.61178735538866	-2.39169016556801	-1.87504721733178
50.251256281407	30.9722378083577	0.838639055792417	30.4209270393016	31.0500020942864	31.1864781265904	31.8880621941203	31.0505900276608	31.0255220053855	31.1949299680072	30.7425309447824	30.8243430285825	29.9985148880177	29.2444447591035	32.2789575019705	30.6456235948409	30.9789079800256	30.3110201242668	32.7149506567812	43.5210851637159	0.525959590403095	43.7065189639549	43.7433363387918	43.2646179630915	43.2875982746017	43.2106771969891	43.9361102188809	43.2060691297559	43.9025969887586	43.3133679135822	44.147033005591	44.5988616871382	42.8597990847969	43.1337177485844	43.4272804773171	44.0553612156136	42.5444164120071	-2.74367717374048	0.856982858188377	-3.06923406110616	-4.3175491299688	-2.52033690058228	-3.79294174386271	-2.04725878347831	-1.67210552822296	-2.64908293949973	-3.34563021105078	-1.65519498061277	-2.43525445245429	-1.92284796895129
50.7537688442211	30.9558518579368	0.858414913706625	30.3968368643039	31.0457043545387	31.1266764180679	31.8819505968395	31.0410461112426	30.9830012640173	31.1860183040112	30.7609730846045	30.7963346647756	29.9817948820421	29.1771602963968	32.2895832382355	30.5997409772734	30.9798121427903	30.2869441587711	32.7600523690787	43.5089492787438	0.534502057838683	43.6847078438239	43.7329299659189	43.2593335218107	43.2792398585604	43.1969370394224	43.942361919425	43.167133001793	43.8861595384642	43.2964844536226	44.1504121683644	44.5996092703393	42.8381758594843	43.1246811501756	43.421336759672	44.0533173639373	42.5103687450863	-2.80713563439165	0.872238012537492	-3.17314740074663	-4.41109656069445	-2.58459012809771	-3.86066722830573	-2.11491154702457	-1.6907598457554	-2.72519273810011	-3.41949961164806	-1.69860546205207	-2.47941765922959	-1.97126265715852
51.2562814070352	30.9398180856975	0.87663919556559	30.3681573269589	31.0422454426073	31.060323329839	31.8655031549589	31.0349730950834	30.9507375051091	31.1828588192034	30.7829728686986	30.7767790696956	29.9640028113636	29.1093392906291	32.3022714068399	30.5597891025626	30.9755794506608	30.2666577646388	32.7948989323104	43.4968256297416	0.541592516383939	43.657818348931	43.7248631327301	43.2501247290121	43.2545619880084	43.1954606357481	43.9619211724276	43.1348696126713	43.8718337203748	43.2936728624712	44.145400162872	44.5861084394029	42.8248167925107	43.1233960074648	43.4027831970024	44.0557152821203	42.4658639921171	-2.87106510301358	0.887667363754807	-3.27697500710835	-4.50551841091441	-2.64758289790343	-3.92715807028162	-2.18425407902878	-1.70967856301112	-2.80272370114276	-3.49513082966087	-1.74316336389599	-2.52417017146637	-2.02002024158849
51.7587939698493	30.9222184896007	0.892034642610663	30.3485875465193	31.0278649144722	31.0014555112109	31.8586606953397	31.0136882369902	30.9159107840916	31.1711930675735	30.7954318829099	30.7527439680029	29.9581675625899	29.0563124629622	32.3026764593076	30.5123280250687	30.9723723808762	30.237630737529	32.830471598168	43.4820100784439	0.550062301021647	43.6454651340366	43.7026757154455	43.2563638670295	43.2400019191249	43.1803210015889	43.9758916888174	43.089646752457	43.8405120343421	43.2863475358772	44.1519928661394	44.5811228213379	42.8014607097569	43.1098482360921	43.380762467084	44.0432554221016	42.426493083871	-2.93534938489039	0.903104032444886	-3.38245818618526	-4.59865834187759	-2.71070445219251	-3.99463698240689	-2.25373061072491	-1.72828479251099	-2.88043625981655	-3.57097109733483	-1.78848592254346	-2.57086728650291	-2.0704100152946
52.2613065326633	30.9056955838523	0.908160599043249	30.3234810386967	31.0207392654268	30.9351390780721	31.8531924533627	30.9997675614474	30.8762457020006	31.1602515678062	30.8105814345863	30.7218717154187	29.9494177193789	29.0084287737687	32.3032619452429	30.4669983278336	30.9798216016843	30.2122840464966	32.869647110415	43.467904886038	0.554713815457768	43.6267296281923	43.6920156394511	43.2572726872095	43.2238455666588	43.1822478263272	43.9798663841843	43.0446676455481	43.8097731060926	43.2703210403857	44.1490846904128	44.5692311250254	42.7851534234642	43.0967586023146	43.3695744764236	44.0332085150907	42.3967278198268	-3.00037377345283	0.918997953932223	-3.4882556139283	-4.69311325167094	-2.77281821069503	-4.0624800380764	-2.32487298044219	-1.74638478126511	-2.95899372235259	-3.64827038708759	-1.83427808628925	-2.6185482222719	-2.12220509417907
52.7638190954774	30.8899299387253	0.922907989329144	30.2934402746148	31.0123089224415	30.8625689823005	31.8409087019301	30.9767089263269	30.8482207756284	31.1575878963727	30.8319528710265	30.7008573622442	29.9375820115601	28.960238140273	32.3074461001949	30.431438350773	30.984341061007	30.1940881624868	32.8991904804249	43.4543110898537	0.55762168631225	43.6027094681567	43.680966697856	43.2536465958454	43.1947110689954	43.178149511761	43.9974389465235	43.0106214577675	43.7847809705354	43.2686202815804	44.1378634434258	44.5416406057355	42.7808232358469	43.0946487950303	43.351153518725	44.0305552825682	42.3606475573058	-3.06617038277083	0.934990415553621	-3.59379002725775	-4.7881716032952	-2.83364898677759	-4.12917740885132	-2.39691980977403	-1.76505574736721	-3.03958636356477	-3.72794842473874	-1.88175966463079	-2.66710983531733	-2.17502396788829
53.2663316582915	30.8725783215587	0.933696110279648	30.2724211442892	30.9941103914253	30.7982429461704	31.8411502990947	30.9489038459453	30.8152061415446	31.1483264584834	30.8441543536253	30.6734467789346	29.9358852425782	28.9263175983606	32.2989847268581	30.391580651019	30.9841212927321	30.1682135027856	32.9201877710931	43.4385278553773	0.562366762485035	43.593873489298	43.6578426265001	43.2656693238231	43.1793216372897	43.1731200293154	44.0051131132289	42.9674322618177	43.7445012706499	43.2579588894032	44.139312273591	44.5222801981257	42.7677228295601	43.0830890567865	43.3245068103301	44.0137910278366	42.3209108484813	-3.13264122004542	0.950904879042975	-3.70101195761375	-4.88205313753632	-2.89476079855895	-4.1974031073173	-2.46962401637439	-1.78351338155204	-3.12103361636047	-3.8082993347145	-1.93024922777533	-2.71801983501681	-2.23026892848278
53.7688442211055	30.8549666951369	0.944555290900594	30.2460762779343	30.9841499087225	30.727813208924	31.8361881602678	30.9270078020452	30.7800101176045	31.135599987906	30.854958901827	30.6429174312746	29.9296817337347	28.8980219512841	32.2864088134456	30.3511487924988	30.9924225258015	30.1424483759608	32.9446131329592	43.4227365547483	0.564600319838197	43.5801103369619	43.64833776301	43.2732958869004	43.1541293168244	43.1814157957328	44.0071496974937	42.9202717901262	43.7017253816005	43.2424337040322	44.1331875659814	44.4992530431695	42.7575374059291	43.0666894295404	43.3095384605252	43.9952877423944	42.2934215557508	-3.20008364373564	0.967032441359473	-3.80855984230214	-4.9776889793645	-2.95505966521393	-4.2651633975401	-2.544368695772	-1.80193709530424	-3.20338508691925	-3.8901263608961	-1.97974962585784	-2.77034791402701	-2.28791782109035
54.2713567839196	30.8383139664821	0.955858719701411	30.2138481823653	30.9704209787436	30.6514778068506	31.8288913947445	30.8912258895822	30.7552311803088	31.1314536056014	30.8723041264625	30.6222798844545	29.9178108977	28.8667314478895	32.2783077070728	30.3222715532162	31.0003698831532	30.1242866781023	32.9661122474669	43.4092358938173	0.563762007725746	43.5609954344945	43.6360322732695	43.2757903146039	43.1245765107369	43.1744806188946	44.0224857515052	42.8865979324644	43.6688872999427	43.2404046900266	44.119133600593	44.4611272419831	42.7618152311853	43.0626103336487	43.2950578170315	43.9873450505548	42.2704342001421	-3.26874297997159	0.983225719175018	-3.9157709424342	-5.07373942653434	-3.01425369499284	-4.33251956519207	-2.61937819439233	-1.82130476801862	-3.28819340317695	-3.97497002652631	-2.03139962679696	-2.82392295947108	-2.34744351085616
54.7738693467337	30.8200631717588	0.962880944764345	30.1900983640307	30.948028106178	30.5841684631581	31.8314282682156	30.8638669348971	30.7222163119001	31.1230857786911	30.8804986187544	30.5934039479074	29.9142338169926	28.8466349946873	32.258628991893	30.2929777506872	30.9989903176323	30.098223369092	32.9745267134238	43.3953786991469	0.564934664363328	43.5576538249611	43.6146144490048	43.2940144002908	43.1083433506603	43.1821468150732	44.0252055242325	42.8498525637967	43.6253068211908	43.2262498904188	44.118667698091	44.4320120211779	42.7596567323786	43.0537975330473	43.2700788533322	43.9688606314973	42.2395980771978	-3.33859887274294	0.999265826543628	-4.02481499692359	-5.16894013252674	-3.07407169110172	-4.40165968910439	-2.6963550877695	-1.84073136977704	-3.37451440025122	-4.06121025805014	-2.08421760990364	-2.88038255234846	-2.41027201150662
55.2763819095477	30.7987731729764	0.96851453732828	30.1610238344788	30.934035522446	30.5122225586975	31.8226581607297	30.8312968732046	30.6891000564526	31.1067399443942	30.8825874169163	30.5647700158729	29.9050979068506	28.8310599762084	32.2311719220593	30.2602172581823	31.0016765167245	30.0670680319053	32.9796447724987	43.3796720076058	0.566752722460005	43.5507494231477	43.6084952924904	43.3086568046427	43.0782853304023	43.1847657127541	44.0275240851286	42.8064639659527	43.5770022798397	43.2119192077179	44.1121813161785	44.4033891958614	42.7558183095043	43.0359428909862	43.2544122071209	43.9454708174911	42.2136752824737	-3.40965673704621	1.0153639675953	-4.13433016037781	-5.26643867847054	-3.13347728511337	-4.46988332088694	-2.77472438622035	-1.86079028349392	-3.46164074119231	-4.14906881877723	-2.13853559738281	-2.93889470297548	-2.47656231437683
55.7788944723618	30.7788754409437	0.976526105589057	30.125143700355	30.9137371029306	30.4348573222492	31.816310973093	30.7947266222731	30.6637479752513	31.0968821139433	30.8906037661051	30.544495796132	29.8886326456892	28.8094293432994	32.2087606664195	30.2380768603487	31.00690217382	30.0420591881686	32.9876408050218	43.3685577406383	0.563811976375303	43.5382325272211	43.5974441712636	43.3173811603715	43.0543040678808	43.1825135317773	44.0416759379029	42.777209335483	43.5417288251648	43.2092276125922	44.0975857340567	44.3608808054941	42.7670150281344	43.029644902854	43.2466763082866	43.9349252489671	42.2004786527626	-3.48252380678635	1.03150064615458	-4.2435461127167	-5.36432454594772	-3.19215927723966	-4.53897462116258	-2.8540044724701	-1.8822756329004	-3.55132629351955	-4.24061911092905	-2.19531577124168	-2.99925317441311	-2.54556249518351
56.2814070351759	30.7574599454492	0.980920667130744	30.0973730200528	30.886399335262	30.367359182021	31.8135950563765	30.7676309744971	30.6276216951196	31.0856631311161	30.8909832617642	30.5143649358302	29.8795551073532	28.795732991766	32.1774081069514	30.2188158936099	31.0011449058571	30.0095171301775	32.9861943994329	43.3587303935954	0.562216092391597	43.5417250456952	43.580519283105	43.3416119710373	43.0387822007826	43.1938864344085	44.0417173780519	42.7519073750273	43.5011692774608	43.1926488781876	44.0968424016405	44.3278759420444	42.7746828123521	43.0245281133689	43.2287957895926	43.9185874317228	42.1844059630487	-3.55727791229101	1.04750011994549	-4.35486650934836	-5.46204326861336	-3.25202977019058	-4.60981235691309	-2.93601479362711	-1.90430051844131	-3.64326897800795	-4.33458004169514	-2.25337727914825	-3.063278212354	-2.61866288684835
56.78391959799	30.7311065547177	0.982492649414054	30.064682102591	30.8674829160424	30.2967584886247	31.7978340640447	30.7291159858419	30.5936241589902	31.0640226297359	30.8819779286144	30.4872953621064	29.8648750828299	28.7857516314354	32.1356352474564	30.1932648404094	30.9942665290436	29.967466062084	32.9736518456328	43.3456610393548	0.56413517925232	43.5426683132048	43.5795371854963	43.3628136118548	43.0101147896272	43.1887633077496	44.0464738587838	42.7183631517156	43.4536841357723	43.180689746711	44.091094999809	44.2992517308872	42.7762457797893	43.0081987418032	43.214827820505	43.8944612034595	42.1633882525078	-3.63366210011544	1.0634810833006	-4.4669708838078	-5.56282204999768	-3.31214920134809	-4.6799838359733	-3.01878519762443	-1.92778540974765	-3.73629674781811	-4.43051762958959	-2.31347641730378	-3.13024610775526	-2.69623962316829
57.286432160804	30.706168061714	0.987181599153283	30.0247413178746	30.8404406707492	30.221167147729	31.7889722828142	30.699974649665	30.5642296018033	31.0465436247919	30.8783621350903	30.4658246057904	29.842091727508	28.7674194015932	32.0988692945276	30.1749146415513	30.9924732717888	29.9298370119375	32.9628276022091	43.3380659792506	0.560890247875591	43.5373873998672	43.5713097956916	43.3770711496827	42.9956615449266	43.1957297033475	44.0602158755364	42.6963165657341	43.4201569991496	43.1774257735622	44.0766704307646	44.2579456773883	42.791780040434	43.0007075580894	43.2135302186766	43.8835339363023	42.1536129988566	-3.71257864840067	1.07948823751725	-4.578997185212	-5.66426154804846	-3.37217046170426	-4.75250888359049	-3.10411800933643	-1.95328306824321	-3.83219320840149	-4.5308679787234	-2.37633096156207	-3.1998617127535	-2.77734006545443
57.7889447236181	30.6799647091888	0.989517872142225	29.9928638001354	30.8086421234628	30.1559994552423	31.7766548387727	30.669248617409	30.5229633788892	31.0318834412886	30.8702210736606	30.4335115030555	29.8264233950616	28.7542692440443	32.0566910716551	30.1619034729562	30.9812618617751	29.8865212756414	32.9503767939714	43.3326851217093	0.557800939151369	43.5479917029501	43.5602978837674	43.4063561113081	42.9818859649727	43.1993304347177	44.0594260670912	42.6837485071578	43.386775712611	43.1598785981906	44.076037554632	44.225988735722	42.8074417545266	43.0002361972722	43.2048978167712	43.8718008090082	42.150868096651	-3.79422509068811	1.09548667838016	-4.69361048666548	-5.76658790452211	-3.43415366677458	-4.82657674337608	-3.19171039837198	-1.98000421249496	-3.93154048801501	-4.63493638053437	-2.4407175091898	-3.27409974172546	-2.86332423963214
58.2914572864322	30.6489471304259	0.988654014711226	29.9567440808832	30.7850538530052	30.0888588039105	31.7542527657709	30.6342880714088	30.4862226383636	31.0069093772068	30.8510332267099	30.4065588118589	29.8056275248548	28.7446779099981	32.0024691662402	30.1409318138991	30.9639797178847	29.8310170668423	32.9245292579782	43.324687168248	0.559195802981783	43.5568361057645	43.5647849569136	43.4330411421924	42.960210853111	43.195087372799	44.0676862225015	42.66249269924	43.3445233205867	43.1512528833091	44.071296761329	44.2017229837505	42.8137344032568	42.9885674083312	43.1935326060939	43.8499370347854	42.1402879380028	-3.87829644968687	1.11141800051158	-4.80957858395119	-5.8729123936654	-3.49723747980947	-4.90099411630034	-3.28071707542856	-2.00916119493994	-4.03281099029076	-4.741624030934	-2.50784675432586	-3.35233045818124	-2.95486317642944
58.7939698492462	30.6178373792151	0.99027126015344	29.913125715481	30.7519951784599	30.0166338530612	31.7406392141344	30.6107854276656	30.4508258001785	30.9829719801952	30.836384145421	30.3817582186452	29.7763037669905	28.7254595898443	31.9523838623722	30.1224978547266	30.9526453656898	29.7782139729816	32.8927741215953	43.3203962066616	0.556670249924466	43.5587026540442	43.5597973799539	43.4517226158051	42.9561927053779	43.2053155584046	44.0809085199957	42.6478714159414	43.3149992956377	43.1474858289424	44.0573251218436	44.165767087716	42.8317294658092	42.9812919773872	43.196060972444	43.8397603700146	42.1314083372686	-3.96562259512704	1.12740197877295	-4.92592967813999	-5.98041876956965	-3.56097038691799	-4.97906355208154	-3.373386248807	-2.0410383787336	-4.13736276694086	-4.85347809104639	-2.57811315560479	-3.43412188114893	-3.05083966368479
59.2964824120603	30.5860414425813	0.990298391633237	29.8776469986656	30.7166612046941	29.9547989871419	31.7173352802731	30.5769494781342	30.4039406251561	30.9650653765319	30.8209751736477	30.3461270916379	29.7539877254011	28.7093919880557	31.9007500718031	30.1110937664295	30.9356261622184	29.7226252060472	32.8636879454637	43.319265628496	0.553526777587985	43.5761365513624	43.5550541572269	43.4848651641383	42.9451978328434	43.1991217754448	44.0803285832889	42.6466680053852	43.2905922868316	43.1303517445243	44.0570712665364	44.1382354247536	42.8539349236697	42.9854309948137	43.1963072361123	43.833614138566	42.1353399704386	-4.05664500558977	1.14358758265475	-5.04558210502948	-6.09015168152773	-3.62753964604233	-5.05851947806726	-3.46750602120314	-2.07501888642783	-4.24664194265708	-4.97059280590071	-2.65040652246464	-3.52160907414991	-3.15254020231422
59.7989949748744	30.5510300104281	0.98805025674656	29.8387929193127	30.6888790309789	29.8915749437207	31.6899157510335	30.5515185376513	30.3637218746456	30.938317758665	30.794099527023	30.3175910323751	29.727169636838	28.6974824947088	31.8365974653016	30.0919409182845	30.9087771509846	29.6539454998701	32.8261556254558	43.3178180829084	0.553725099683513	43.5924830344527	43.5644913188198	43.5158267949568	42.9346252422221	43.2030856354634	44.0920435831892	42.6383800970454	43.2561348950117	43.125462817774	44.0536953114405	44.1209652833864	42.8649853617795	42.9804138104134	43.1882287583654	43.8160093153385	42.1382580668749	-4.15124123626158	1.15969326831725	-5.16741449024053	-6.20493976902093	-3.69617366170661	-5.13998880123198	-3.56481874987565	-2.11253255947476	-4.35905253186693	-5.09128188252591	-2.72635885998266	-3.61427388234075	-3.2609707768275
60.3015075376884	30.5131919838893	0.987189938699982	29.7924253558205	30.6507100884714	29.822698871838	31.6695010028587	30.5264022873407	30.3216262885112	30.908775493459	30.7702079075588	30.28754122241	29.6915710423768	28.6757516101238	31.7749877855953	30.0705995834191	30.8865871130487	29.5862624869341	32.7754236024623	43.3162379884089	0.55166771849683	43.6010106269323	43.5625535210201	43.5377271354842	42.9395675445648	43.2063141881684	44.1040381626803	42.6309896929222	43.2315052221089	43.1210257126556	44.0406325190934	44.0927475852647	42.884383393853	42.9744579109233	43.1917060912297	43.8070213603212	42.1341271473206	-4.24977208840936	1.17591388849588	-5.29031977127432	-6.32166159643401	-3.76630639671411	-5.22602031000034	-3.66534118237068	-2.1535907172923	-4.47523455331027	-5.21789217693453	-2.80596959792482	-3.71151906895644	-3.37485222753336
60.8040201005025	30.4758573823657	0.984408201497814	29.7544126023201	30.6127997514778	29.763697627816	31.6359055999658	30.4951488218434	30.2696627460638	30.886880976254	30.7491512150979	30.2477394533236	29.6630168881478	28.6558265363395	31.715612141808	30.0570439476551	30.8635039502834	29.5192827725534	32.7240330869015	43.3193553683926	0.549422703506047	43.6246338075289	43.5637880760649	43.5734391711687	42.9327941322987	43.1998105686743	44.1041821684632	42.6387750915642	43.2162640661996	43.1053369322037	44.0411912502058	44.0713395385651	42.9118432428206	42.9821523009608	43.198912156761	43.8062530116746	42.1389703791278	-4.35313692973003	1.19258683070153	-5.41748133334873	-6.44218881518637	-3.84027307144246	-5.31369988906854	-3.76770678239187	-2.19781497070741	-4.59739231833934	-5.35143187135122	-2.88837572427896	-3.81563069140436	-3.49534557925056
61.3065326633166	30.437034935231	0.980829109211311	29.7140351639183	30.5813887413656	29.7034902356222	31.6048429111942	30.4753641232928	30.2258776596838	30.8589349760588	30.7172854342252	30.2160480469596	29.6308342384071	28.6412421391428	31.6445237017291	30.0377989473123	30.8290706222592	29.4401190346844	32.6717029878413	43.3242912946109	0.548523768029562	43.6477562100616	43.5771390613114	43.6073704622602	42.9351653931263	43.2091305285858	44.1185815760008	42.6428462082315	43.1909879207677	43.103952672222	44.0396284613393	44.0620519483842	42.9279044755691	42.9845859404817	43.194822092238	43.7939295255873	42.1528082376074	-4.46144031487932	1.20926269286377	-5.54793415327204	-6.56891331197266	-3.91743586458215	-5.40551465283838	-3.87461053997425	-2.24679006440748	-4.72425992523895	-5.48978686879262	-2.97552736135764	-3.9261964489404	-3.62384701234626
61.8090452261307	30.392915623223	0.978097063356819	29.6662141330031	30.5391752016445	29.6367856443121	31.5758101325058	30.4449188984683	30.1772419038392	30.8246186421854	30.6862594908646	30.1793297982257	29.5899511224943	28.6175135065962	31.5739742858771	30.0123923029022	30.7962189078121	29.3603865288189	32.6058594720193	43.3252342635088	0.546025458981781	43.6621554745572	43.5776886055194	43.6311963059284	42.9461890893356	43.2033916629254	44.1284709722919	42.642363818442	43.1714990403971	43.0985406432861	44.0279385698725	44.0423916102739	42.9481444054701	42.9810990646332	43.1969844343446	43.786085694991	42.1596088238722	-4.57442692518165	1.22609865489085	-5.68041768395591	-6.69852674005368	-3.9971173991751	-5.50243114945638	-3.98361448764845	-2.30026139454329	-4.85556216768024	-5.63477434685876	-3.06696932134566	-4.04238504016569	-3.75895900220026
62.3115577889447	30.3508351358684	0.972609278203176	29.626928369178	30.499719945828	29.5792315353234	31.5339409929022	30.4203350537369	30.1213483163523	30.7978554183567	30.6610927811051	30.1349079583503	29.5564395515719	28.5947821236246	31.5090498528979	29.9943553142018	30.7669466504054	29.2849166371819	32.5315116728778	43.3325846112044	0.544600965049408	43.6910127343558	43.584146877108	43.6681152116002	42.9453667429517	43.2063710498018	44.1295527182377	42.6563817547622	43.1645602556141	43.085100255418	44.0296915266746	44.0273393554262	42.979490201729	42.9910697183322	43.2080769759568	43.7896951166498	42.1653832846516	-4.69357004739106	1.24365111118449	-5.81837082819703	-6.83371719208437	-4.0818222906574	-5.60195382274644	-4.09632357321222	-2.35813296495141	-4.99398953223121	-5.78836215640527	-3.16220850873542	-4.16663503779969	-3.90166296153344
62.8140703517588	30.3082498754505	0.967078695354375	29.5862558005234	30.4654197231211	29.5205894155681	31.4995684740486	30.3967535724909	30.074348245677	30.768727013049	30.6268477529984	30.0988359227499	29.5205298287021	28.578973953447	31.434530933742	29.9740758784738	30.7273624485206	29.1997543183992	32.4594247256975	43.3425045059948	0.543340628877551	43.7198181024032	43.6000401464805	43.7036541458213	42.9599009792964	43.2119056822885	44.1453795694506	42.6712401305151	43.1488026956944	43.086669993673	44.0302925349553	44.0255523200384	43.0006211750824	43.0008332011366	43.2082510728632	43.7831192804787	42.1839910657399	-4.81907894292149	1.26143400692541	-5.96100615254798	-6.97631242297412	-4.17108721815256	-5.70783135208766	-4.21321419618021	-2.42208048709918	-5.13904027177471	-5.94828961937746	-3.26340096213486	-4.29865755196952	-4.0537781083556
63.3165829145729	30.2593531405036	0.962616619969284	29.5381838929678	30.4204626234651	29.454693784927	31.4608377185314	30.3644854623653	30.020081564299	30.7306622441951	30.5910499594743	30.0548220484891	29.4763682199255	28.555420802034	31.3584780183874	29.9452091718927	30.6852836825903	29.1127557712166	32.3808552832978	43.346151414667	0.539729756116277	43.7388470411335	43.6022814460404	43.7281004119927	42.973869503605	43.2064693583695	44.1522488123145	42.6773821803877	43.1341356373547	43.0801931280658	44.0203045801226	44.0138181097024	43.0212499305193	43.000912719808	43.2077981850511	43.7764806686893	42.2043309215157	-4.95024779340481	1.27936931797991	-6.10684789303888	-7.12295826494782	-4.26410557113992	-5.81910472309542	-4.33234735757691	-2.4915857035621	-5.28954788880782	-6.11555703916589	-3.3696292936414	-4.43736259199836	-4.21379561915184
63.8190954773869	30.2137550651763	0.955157534134018	29.4987251095547	30.380637187581	29.3972977682233	31.4133691021598	30.3429106825193	29.9619051361741	30.6984341084142	30.5632994803899	30.0060442482833	29.440166021098	28.5324581750408	31.2906875757966	29.9222894273444	30.6496868329456	29.0332695995881	32.2889005877069	43.3570880367581	0.538203300132146	43.7714282224072	43.6128721848454	43.7649206127426	42.9805638067912	43.2180381103333	44.1541454642538	42.6949316271845	43.1337239869017	43.0697603682371	44.0234218450161	44.0040189158113	43.0546582408631	43.0117396630903	43.2191262706689	43.7832732089884	42.2167860599938	-5.08901266322696	1.29828323784472	-6.25957205714216	-7.27713807842564	-4.36355286112621	-5.93469546480518	-4.45694339688741	-2.56688364322155	-5.44829343618047	-6.29302438988684	-3.48092130955777	-4.58536777968487	-4.38239289463909
64.321608040201	30.1682512497903	0.947087587399317	29.4587760801019	30.3444187202957	29.3390589944093	31.3750227583231	30.310417607592	29.9124974726377	30.6677808677018	30.5291613147313	29.9651981399286	29.4030626346571	28.5181781656955	31.2164141064474	29.9013807078716	30.6071605015314	28.9479600922056	32.1955318325151	43.3704390580766	0.537091813300021	43.8041607933596	43.6297353662239	43.8008476745182	43.0042091731668	43.2162950113142	44.169783122524	42.7180292832654	43.1268221460527	43.0736482511604	44.0261983613136	44.0079716150068	43.0801378322833	43.0274841531443	43.2230486330758	43.7825073228309	42.2361461899864	-5.23562952319823	1.31776962655972	-6.41859236677305	-7.44000478461482	-4.46916560161251	-6.05859922570775	-4.58445732511824	-2.64968147650379	-5.61590279808036	-6.47862407181591	-3.59951245280849	-4.74254178659119	-4.56181729547836
64.8241206030151	30.1166630652749	0.940464122907386	29.4113936871897	30.298228280342	29.2729795544477	31.3268206069176	30.2812578276894	29.8542079330459	30.6271864436213	30.4912192289051	29.9145439627285	29.3583861286612	28.4980076177484	31.1385547811517	29.8714710901034	30.5583618207244	28.8600762726001	32.1039138085226	43.3765468816391	0.532382356423266	43.8258434500592	43.6327207095558	43.8248396847981	43.0188598491389	43.2214171497086	44.1728668284314	42.7301803967374	43.1162744725667	43.0663288543259	44.0177271180856	44.002348199008	43.1003331269038	43.0316528105893	43.2196757918859	43.777116210476	42.2665654539553	-5.38915892052251	1.33738907041149	-6.5821684228436	-7.60830758612486	-4.5799681107623	-6.18820511901476	-4.71632001637903	-2.73919359723019	-5.79051488597558	-6.67228432534059	-3.72405750450282	-4.9074994005349	-4.75046868998246
65.3266331658292	30.0690504183481	0.93162409120835	29.3725657375967	30.2592755783058	29.2148605866082	31.2763018490641	30.2540858795131	29.7957447276765	30.5895029801006	30.4625305343276	29.862780960738	29.3223519073635	28.4781673014586	31.0703337464469	29.8453148452413	30.5167749092955	28.7822912065745	32.0019239432583	43.3895912648915	0.529880060920754	43.8598887907117	43.6460800003909	43.860535625508	43.0339361696734	43.2319967086768	44.1753326705717	42.7487206504717	43.1200728024259	43.0595790465868	44.021699923264	43.9956863654391	43.1332949128693	43.0418098655926	43.2276793419244	43.7854552976253	42.2916920665329	-5.55174875795957	1.35822731748234	-6.75420019185274	-7.78629247568893	-4.69880579503592	-6.3245003775819	-4.85366703448228	-2.83603410851431	-5.97447907719755	-6.87755949299669	-3.85522598677743	-5.08306006212079	-4.94863708419824
65.8291457286432	30.0225948743027	0.921016847275857	29.3340633580713	30.2222191308931	29.1563044191425	31.2326817045894	30.2165005023176	29.7451231082164	30.556925222994	30.4308875084373	29.8180243235334	29.2869885418026	28.4686276706545	30.9991433961803	29.825339922193	30.4732245961278	28.7034018351208	31.89206274857	43.4052587338608	0.528500917872888	43.8940782649993	43.6622095685913	43.8959247759739	43.0623035003731	43.2301393758353	44.1892193481918	42.7767239323919	43.1205494554718	43.0651295664923	44.0258477836892	44.0027055583067	43.1613481388004	43.0610538373041	43.2338753095435	43.7896250250492	42.3134063007593	-5.72386149583348	1.37999833350144	-6.93432620196225	-7.97433689259936	-4.82564177020486	-6.47057650801308	-4.99397407112386	-2.94185613216083	-6.16971669758987	-7.09297576161164	-3.9951591656489	-5.26928778889376	-5.15904504752744
66.3316582914573	29.9703946503906	0.911635886084435	29.2881157008957	30.1763233935311	29.0895814475897	31.1765256663384	30.1892164036831	29.684973356971	30.515242542486	30.3936724318041	29.7628810000747	29.2447611794546	28.4551846824498	30.9224466084222	29.7979505209264	30.4211552379671	28.6216969763049	31.7865872573507	43.4126224697985	0.523192925718737	43.9158271249662	43.6648777224968	43.9186699795986	43.076860824103	43.245514666652	44.1882344588733	42.7938782108197	43.1131570966959	43.0574625710654	44.0178548528321	44.0005791469342	43.1796874802917	43.0689632552486	43.228158606365	43.7850098242802	42.3472236955531	-5.90430881939353	1.40200874638121	-7.12046794026867	-8.16944695961323	-4.95928492493753	-6.62300725686281	-5.14102214587783	-3.05558822565714	-6.37405702286683	-7.31728800881409	-4.14213433210353	-5.46446612290188	-5.38008870933244
66.8341708542714	29.92259280262	0.901292347749998	29.2507216860493	30.1393720027077	29.0305384446036	31.1245955541984	30.1517413645334	29.6284412784761	30.4730149945585	30.3658348862654	29.7105924933065	29.2117972589135	28.4417204499555	30.8553475404248	29.7716605741583	30.3748705495398	28.5515784498712	31.6796573143578	43.4259449854672	0.519614801204901	43.9485884714438	43.6794330420511	43.9524825355503	43.0999504348148	43.2490509239982	44.1911019052945	42.8113656482291	43.1186074100534	43.0548642910124	44.0213555372063	43.9943629397528	43.2089962238056	43.0768484843281	43.2302389768272	43.7926575387572	42.3852154043505	-6.09528265751756	1.42543188707109	-7.31672786625792	-8.37655195189774	-5.10273863797032	-6.78493549875011	-5.29228027329192	-3.17828460887273	-6.58887626109686	-7.55445179050333	-4.29755766877667	-5.67163719635796	-5.61160204660369
67.3366834170854	29.8776725819548	0.888622342225108	29.214647962284	30.1025040784024	28.9718044026106	31.0744089520106	30.1156575168151	29.5781891998664	30.4384700010794	30.3388191630475	29.6639113438083	29.1810403575745	28.4397981057893	30.7889097755782	29.754737195705	30.332009334773	28.4852262453273	31.5626276766052	43.4428333438319	0.516991926029285	43.9814092747162	43.6930836919823	43.9866510905937	43.1285273806405	43.2568528827127	44.2019777257367	42.8405804065603	43.1244383118733	43.0613607097445	44.0253222490837	44.0013622337786	43.2367366222795	43.0961332345299	43.2365499574029	43.799881651093	42.4144660785824	-6.29768697821557	1.45007207422947	-7.52299495405848	-8.59512666093836	-5.25620586909777	-6.95757282017733	-5.44883718595302	-3.31142624834123	-6.81729786989226	-7.80400443418252	-4.46327398672713	-5.89109639749396	-5.85681641713231
67.8391959798995	29.8269875267617	0.876333836230903	29.1714248817196	30.0583088900017	28.9050075783374	31.012896436961	30.083061464908	29.5188427773807	30.3974475454982	30.3051629109046	29.6074388089382	29.1441354662989	28.4359000767597	30.7156560236287	29.733592320513	30.2807808366456	28.416237272365	31.4459071373261	43.4496976313199	0.511442960279501	44.0004244688828	43.6943046841504	44.0075723048111	43.1436342852863	43.2723299366874	44.1971479517295	42.8611943348193	43.1192736234421	43.0539047741007	44.0160950770766	43.9998571151153	43.2512341785687	43.1063231349249	43.2294771268279	43.7950515818757	42.4473375228198	-6.50988895030731	1.47529868910721	-7.73678828091115	-8.82255385779082	-5.41819715281128	-7.1378811442101	-5.61263153030816	-3.4536594230617	-7.05736159121599	-8.06352548210825	-4.63727381127214	-6.12073136989104	-6.11421139509973
68.3417085427136	29.781301433045	0.863946668286784	29.1370317670071	30.0242879818929	28.8459854251662	30.9602375238977	30.0390940507576	29.4666473603639	30.3526526798193	30.2799791263332	29.5574865227653	29.1170844124134	28.4314566631867	30.650890906152	29.7109490720027	30.2324318120084	28.3590305261898	31.3355770987644	43.4616240266737	0.50738730319761	44.0290767319968	43.7082918091421	44.0388981410977	43.1728034209539	43.2736847560109	44.2002569337781	42.8760166312944	43.1240643651829	43.0554902336445	44.0171617990237	43.991327270353	43.2734287953475	43.1102456142968	43.2241884352854	43.7993923629137	42.4916571264575	-6.73411459142014	1.50203106013435	-7.96241322872032	-9.06434315789486	-5.59184323563922	-7.33058409712611	-5.78043369725407	-3.60657541597316	-7.3090265109305	-8.33691053816846	-4.8217567363622	-6.3638030082044	-6.38303932721984
68.8442211055276	29.7401571470323	0.849589067875532	29.105266858836	29.9885218275682	28.7884219674785	30.9033497652186	30.0052430698662	29.4187517705346	30.316776356326	30.2594159873392	29.5111884501003	29.0937923390749	28.4393303650664	30.5904695479837	29.6993462586287	30.1920761108849	28.3100859189852	31.2204777586247	43.4777443331278	0.503118890859605	44.0577507959602	43.7176328381956	44.0712289352949	43.1979874071176	43.2915932958476	44.2071298953615	42.9025633522671	43.1329905473429	43.0620278157054	44.0187720330913	43.995230390655	43.2974734488403	43.1254303115357	43.227649958666	43.8069079120274	42.5315403921357	-6.97174722971705	1.53017292375167	-8.20005402567841	-9.3189434714862	-5.77759488110546	-7.53448436997367	-5.95654863381537	-3.77133064717771	-7.57626150136817	-8.62503623977479	-5.01802849074798	-6.62086430820606	-6.66701671523029
69.3467336683417	29.6936911290039	0.835081948454502	29.0669584782276	29.9472487018373	28.7233289968915	30.840116091206	29.9626513285021	29.3632293287207	30.2784451581	30.2321575420188	29.4565001166735	29.0651119777806	28.4470102353537	30.5230365992804	29.6878246261661	30.1460804663863	28.2591968668987	31.1001615500195	43.4826079037908	0.497021625262991	44.0713941802107	43.7160559141313	44.0897097991013	43.2149222169401	43.2989435040709	44.1989269985817	42.9243174790537	43.1291298209394	43.0551589205956	44.005994030863	43.9914739217662	43.3062255611627	43.1351571287776	43.219572676102	43.8003072757251	42.5644370326312	-7.22073218300687	1.55946774733981	-8.44676264452998	-9.58429131965792	-5.97358266115386	-7.74816315071461	-6.1385692657848	-3.94636874747983	-7.85795164445787	-8.92447283360083	-5.2239256440946	-6.88932990874884	-6.96477745635536
69.8492462311558	29.6527925356726	0.820460447114671	29.0379155755365	29.9169088857065	28.6664125469928	30.7872137961229	29.9200723422707	29.3177821539036	30.234148945012	30.2117483145282	29.4111157349328	29.0468466278264	28.4534241664941	30.4623572485482	29.6727921686887	30.0996026562195	28.2191279882819	30.9872114196965	43.4915071164591	0.49317611953666	44.0933548310429	43.727371678142	44.1178230946281	43.2467743965701	43.3073822457819	44.2018518375936	42.9351064809235	43.1311474906957	43.0603083442458	44.0021110864163	43.9779200056883	43.3184173238646	43.1332106848083	43.2063453084414	43.7984948922002	42.6064941623034	-7.48328814431393	1.59021936857697	-8.70703541894351	-9.86638617881307	-6.18307012936709	-7.97675527320642	-6.32704019996077	-4.13392949653585	-8.15245350817763	-9.23855145589143	-5.44246605398253	-7.17269001802062	-7.27485028581533
70.3517587939699	29.6171691956283	0.804504556410534	29.0128925144182	29.8831832461538	28.6123757729368	30.7257551474754	29.8830387014773	29.2743890672352	30.1987093611385	30.1995114975574	29.3668903249194	29.0338663156689	28.4724212060691	30.4095456271262	29.6685864843524	30.0637875021435	28.191079346541	30.8786750148391	43.5037407877112	0.488118830416508	44.115395394639	43.7303737920738	44.1475076687063	43.2666238067432	43.3250551997712	44.2037712284959	42.9552151362327	43.1405206591853	43.0656250821469	43.9987127787749	43.975689126859	43.3355858765079	43.139958228564	43.203530725244	43.8028831621084	42.6534047373259	-7.76102408504719	1.62259147224417	-8.98139430173652	-10.1625580147627	-6.40680190407935	-8.2167962391964	-6.52486880628673	-4.33464881271395	-8.46398374775151	-9.56974383723855	-5.6741554982393	-7.4718079852677	-7.60140445064939
70.8542713567839	29.5782167945229	0.789234354465989	28.9818958796548	29.8462140603645	28.5515661630061	30.6652532121841	29.8347723603442	29.2256111155349	30.1657739227489	30.1816571345738	29.3162380997197	29.0162121383341	28.4928046900363	30.3507697766086	29.6689025813457	30.0270282078159	28.1623660558172	30.7644033142774	43.505660925529	0.48084303199419	44.1213429423594	43.7243976600502	44.1627024758357	43.2864013386325	43.3267905949705	44.192536521449	42.9750606570716	43.1367514924662	43.0591838953544	43.979714627844	43.9668013599137	43.3370891779619	43.1457108850374	43.1938151670632	43.7925662486779	42.6897097637769	-8.05197519552407	1.65673030532175	-9.26635192770461	-10.4715275750338	-6.64247642951869	-8.46945103995169	-6.72801495208052	-4.5469369890926	-8.79289347101155	-9.91397790568888	-5.91690135456195	-7.78356868713589	-7.94333857740179
71.356783919598	29.5446669272702	0.773078010707726	28.9603807200168	29.8207159188901	28.4994082651872	30.6132560719101	29.7969983558973	29.1888725580407	30.1263951349863	30.1685324073577	29.2765769323425	29.0093867228713	28.5110179063154	30.2966256015391	29.664490293329	29.9871013835312	28.1426438341187	30.6522687299897	43.5096345362702	0.477588986402782	44.1343431321853	43.7307140317311	44.1866056142613	43.3167744565351	43.3435580554576	44.1942831051502	42.9806113517837	43.133981350428	43.0663543606459	43.9681407222773	43.9455607097156	43.3372067580741	43.1364703602381	43.1730677607046	43.7818934428592	42.7245873682765	-8.35802812439459	1.69218499367434	-9.56660506424946	-10.7996449831597	-6.89350628818654	-8.73876956515719	-6.94123376755673	-4.77374089458123	-9.13608772563697	-10.273455883447	-6.17450977084658	-8.1117150061001	-8.2983270058431
71.8592964824121	29.5161565384743	0.755983313700012	28.9440073576676	29.7907852470754	28.451564258883	30.5517553007005	29.7529760652306	29.1518133192186	30.0946717462865	30.1664429148786	29.2353946429498	29.0092139636278	28.5415511918733	30.2532920281473	29.6686720766176	29.9581144581167	28.137712377954	30.550537666361	43.5147079734693	0.47326198234623	44.1475540525859	43.7253569288563	44.2125081100448	43.3311655089824	43.3508862004715	44.1900567766619	42.9910703526344	43.1407958992767	43.0686587836039	43.9569671244844	43.9342288968649	43.3446615057947	43.1316446995855	43.1611546649515	43.779505045826	42.7691130248842	-8.68067234033787	1.72959474847201	-9.88308523895593	-11.1430303815898	-7.16098852515951	-9.01995368540952	-7.16237696964599	-5.01493788391758	-9.49724215204185	-10.6523040055352	-6.44642202122276	-8.45749198573886	-8.67093611556446
72.3618090452261	29.4877942866609	0.741681857503836	28.9219842160868	29.7605231491239	28.3976599933139	30.4984596091275	29.7083058288437	29.1121329622119	30.0703887432609	30.1607701588234	29.1903467426757	29.0049252660314	28.5747969726814	30.206154222447	29.6809643248083	29.9338186372588	28.1340276951337	30.4494500647465	43.5127133837182	0.464746034027473	44.1437389553502	43.7133139413228	44.2231876582926	43.3535217604249	43.3557620723833	44.1755431498679	43.0056286020292	43.1355342491961	43.0618099950658	43.9290479918681	43.9173840620003	43.3377011246178	43.1304478730087	43.1485576756811	43.7633196899992	42.8089153383835	-9.0187927601842	1.76922234581344	-10.2117136656224	-11.5014287088674	-7.4421293670068	-9.31708604742763	-7.39116618218588	-5.26915764606268	-9.87861518156077	-11.0463143870209	-6.7309302831876	-8.81719361785639	-9.06046717364106
72.8643216080402	29.4637826882907	0.725612850552223	28.9094660198756	29.7422952156323	28.3527185211367	30.4494249310849	29.6716526901561	29.0853844448225	30.0408204531492	30.1574719800556	29.1570356456957	29.0116875935761	28.6048070082458	30.1615150658665	29.6882294356543	29.9054240536522	28.1370375965785	30.3455523574688	43.5096402080333	0.462047540975113	44.1457141470243	43.7122155143693	44.2414524784641	43.3781417010407	43.3709217467741	44.1742374430629	43.0050432418931	43.1261712395511	43.0686748050381	43.9070591516696	43.8859595328298	43.3244289677391	43.1137338740262	43.1217887790848	43.7414093660134	42.8372913399515	-9.37343154377013	1.8100851329325	-10.557398438169	-11.8813281008717	-7.74050175030214	-9.63164627925176	-7.6316377770772	-5.5400046556292	-10.276156394813	-11.4560162975531	-7.03247957677434	-9.1948286669339	-9.46363017862473
73.3668341708543	29.4444059244546	0.708931791006871	28.9031455054698	29.7194314367367	28.3133407765915	30.3937144961662	29.6245422759677	29.056143106399	30.0165758274131	30.1670856150997	29.1199452630322	29.0263260770361	28.6464019433288	30.1299523021062	29.7003600331111	29.8861672659254	28.1564436417697	30.2509192251206	43.5052854342439	0.459391721882744	44.148028320425	43.6964543229006	44.2619499100131	43.3878953441669	43.3685291174252	44.1622351502507	43.003773481792	43.1273997210772	43.0659691362973	43.8853888139674	43.8628553148209	43.3196624191633	43.0961983383845	43.099447125227	43.7285734745978	42.870206957393	-9.74581364918144	1.85326726378275	-10.9215612178	-12.2775669123661	-8.05761726718092	-9.95910250584521	-7.87881745435885	-5.82634935066759	-10.692108837596	-11.8870333566887	-7.34919812539359	-9.59209514409607	-9.88532945455311
73.8693467336684	29.4287824794699	0.6971059397216	28.8916058135523	29.6997092985914	28.2684606902457	30.3511199807749	29.5881644335421	29.0274861549278	30.0035374188522	30.1759194001189	29.0822528269833	29.0373372202201	28.6918280884972	30.0979603095203	29.7230372631295	29.8770036120033	28.1794910914523	30.1656060691071	43.4974378937376	0.450628448112166	44.1324292351564	43.6763604862047	44.2663336515555	43.4103886358944	43.3791613186039	44.1435622280152	43.0099063807922	43.1189395917702	43.0575242206653	43.8459377045727	43.835628834201	43.3029904811707	43.0859705140637	43.0823146158118	43.7040960066978	42.907462394627	-10.1360888597413	1.89893926371117	-11.2994673736768	-12.6911902964052	-8.39011161359644	-10.3058537706247	-8.13781485683448	-6.12738020626103	-11.1307404430236	-12.3356800581853	-7.68014854106983	-10.0046085995343	-10.3254558768506
74.3718592964824	29.4164683138699	0.683341733803379	28.8897173950485	29.6925199179186	28.2326901239558	30.3078525447493	29.5480920970725	29.0117206637644	29.9876762220775	30.184799996421	29.0563083685373	29.0595792458545	28.7328552784112	30.0669291947169	29.7421138291802	29.8652221561102	28.2067090334225	30.0787069546773	43.4853340225348	0.448218716378128	44.1212968766115	43.6649804709585	44.2769033966947	43.4253632623157	43.3816403312928	44.1367965037406	43.0025467286727	43.1015786857384	43.0614520515871	43.8109746757717	43.7921435997492	43.2752626124127	43.0621912457845	43.05111087283	43.6688069059825	42.9322961404146	-10.5442232796675	1.94597903784841	-11.6962377270935	-13.1285492157542	-8.74172302219566	-10.6698430450134	-8.40694047330244	-6.44717835575567	-11.5878816805831	-12.800390186212	-8.03012755421071	-10.4366184685345	-10.7796733627635
74.8743718592965	29.4088796430249	0.66962357402927	28.8952397032618	29.6810917044561	28.2036354709495	30.2637502087879	29.5064219119882	28.9919124266015	29.9742012692971	30.2072446557669	29.0251284970897	29.0909764530083	28.7841817874536	30.0505779042787	29.7624411591496	29.8595312039678	28.25046097744	29.9952789549013	43.4703422325135	0.447317298905918	44.1105991218478	43.6362742321473	44.2896701734548	43.4310751436723	43.378186201097	44.1154859537349	42.9885701089114	43.0942639849134	43.0519440691053	43.7763494730171	43.7554160959595	43.255570279391	43.0318583004371	43.0178042499163	43.6419267021606	42.9504816304504	-10.9712574266979	1.99546421481187	-12.1138731116828	-13.5831968947043	-9.11445282888308	-11.0487391324729	-8.6848328177331	-6.78342174688946	-12.0635562306685	-13.2878753259355	-8.3958004633195	-10.8903302431722	-11.2531263344176
75.3768844221105	29.4072610335314	0.661720131615631	28.8961244410656	29.6762834014096	28.1696612071526	30.234082362571	29.4746047595443	28.9762423656392	29.974087828758	30.2321715050121	28.9969716884896	29.1194190999663	28.8400587596725	30.0381373987278	29.794942030192	29.8677729381721	28.3002771178519	29.9253396322777	43.4534571302608	0.440026162690044	44.0812037301668	43.6054022373574	44.2852618970549	43.4491604337126	43.3858106386613	44.0916212678571	42.9833507899116	43.0803472580406	43.0405782809529	43.7231580950615	43.7162983783932	43.2271872616675	43.0103041242268	42.9930872531406	43.6065563872062	42.9759860507624	-11.418293692102	2.0477500129525	-12.5469133446158	-14.0577803069011	-9.50429189383368	-11.4496386747495	-8.97687083922035	-7.1362919034568	-12.5637250015937	-13.7957039392662	-8.77747309184042	-11.3605579969275	-11.7465035899537
75.8793969849246	29.4089883427436	0.652762871006879	28.9067552597612	29.6840204911943	28.1450152381848	30.200165470876	29.4328123259898	28.9726874843173	29.9749003729048	30.2552634785283	28.979686744887	29.1594504549261	28.8901823773863	30.0259347045048	29.8272325672086	29.876852013334	28.3516445372438	29.8612099626505	43.430669765376	0.438056358981484	44.0550505652776	43.5801799808619	44.2854414896589	43.4517349212678	43.3747205066498	44.0769955139696	42.9682109289013	43.0532442825587	43.0389069749901	43.673228087324	43.6598912408239	43.1836946827614	42.9787776272565	42.9571688234377	43.5562696844198	42.9972009358578	-11.8846304861871	2.10167916609017	-13.0006921220482	-14.558135473334	-9.91513508375995	-11.8669972776125	-9.27709885989391	-7.51001224683405	-13.0851978856696	-14.3199660125338	-9.17984630119877	-11.8517616194633	-12.2543670624485
76.3819095477387	29.4158540359635	0.644752711144876	28.9258241205423	29.6880611408364	28.1283766844331	30.1726154516148	29.4012572395774	28.9644510525528	29.9756405757037	30.2914696582272	28.9563026276058	29.2101085063887	28.9490320707171	30.0290849749572	29.8580917061957	29.88843055795	28.4181020023535	29.7968162057596	43.4040269192825	0.439073674291763	44.0296140655468	43.5354842430996	44.2876476018908	43.4530808345605	43.3743248660606	44.0452103534052	42.9410863790286	43.0339302936675	43.0211632528961	43.6239212260064	43.6086829378904	43.1463335656112	42.9352683721189	42.9121551910656	43.512503013274	43.0040245123978	-12.3711485738088	2.15779225175061	-13.4778947878282	-15.0765820951485	-10.3495429204568	-12.3023099666987	-9.59084820061218	-7.90101752509482	-13.6253069772354	-14.8677884087343	-9.59814351899499	-12.3667296158147	-12.7819857610343
76.8844221105528	29.4292301733462	0.642569363977034	28.9405003464203	29.7018202713017	28.107602796337	30.1571741675128	29.3682439858522	28.9640243032702	29.9903225449069	30.3337038344808	28.9391708909911	29.258631782768	29.0133444990829	30.04074066454	29.901512908636	29.9150460871392	28.4927928844458	29.7430508058537	43.374808061735	0.434774591450751	43.9850610442299	43.49066363111	44.2716411001156	43.4611909967047	43.3672350142982	44.0149740901286	42.9216705789448	43.0113792087365	43.0055985503439	43.5556702736433	43.5569382995786	43.1041202262425	42.8994426582294	42.8757239751165	43.4641755339356	43.0114438064021	-12.879161525653	2.21721142825501	-13.9722636775914	-15.6176252618007	-10.8027457485008	-12.7610094705649	-9.91715170289119	-8.31091781937762	-14.1909185059433	-15.4387206853782	-10.0343775167143	-12.8993686596503	-13.3310956524829
77.3869346733668	29.4472212027034	0.640602300202635	28.9646767977499	29.7275788624707	28.0964330524304	30.1366683909515	29.3325969093055	28.9743408366689	30.0105341787827	30.3729779660958	28.9308801747418	29.3190695288451	29.0714357982695	30.0524639418732	29.9491951038677	29.947059246135	28.5667139220535	29.7029145330136	43.340037127934	0.434165203052845	43.9427671370223	43.4479926951313	44.2586230246895	43.4501513611101	43.3508536625212	43.9900751133541	42.8969635683117	42.9725225567128	42.9960929535016	43.4897584962181	43.4872657289034	43.0442428037696	42.8582447978368	42.833104772602	43.3984164033503	43.0235189719093	-13.4081173720951	2.27844589700802	-14.4893228594813	-16.1860985394026	-11.2787640994413	-13.2354533256198	-10.2532305209513	-8.74353699180107	-14.78097618298	-16.0265506345497	-10.4925310290645	-13.4543145506768	-13.8951541226205
77.8894472361809	29.4705498302574	0.640262901863729	28.9981649884784	29.7503981564853	28.0945289597085	30.1288297477433	29.308473320747	28.980295281223	30.0292362982471	30.4237912452229	28.9160273620655	29.3914777137791	29.1374563041813	30.0788617019544	29.9939861013814	29.9788626414058	28.6530319068121	29.6653755546837	43.300384289536	0.437773511488708	43.9016352323967	43.3846787452521	44.247508869563	43.4452110052902	43.346037553996	43.9467474808187	42.8563104478007	42.9379524914846	42.9695507596476	43.4250427053173	43.4210236763435	42.98765674044	42.8011262433017	42.7759952284204	43.3363275907642	43.0233438617387	-13.9585034693162	2.34150663424612	-15.0325366643474	-16.7732394188291	-11.7807982191691	-13.7315943927788	-10.6059886287042	-9.19415605323831	-15.3901050444083	-16.6379232951748	-10.9666343162471	-14.0350195594408	-14.4793801939526
78.391959798995	29.5003577642909	0.645416330021336	29.0277576966148	29.7857335306754	28.0891447362036	30.128100320585	29.2754603579506	28.9974674923283	30.0607773771636	30.4838681453635	28.9099621683184	29.4623316866256	29.2108428188329	30.1178492237025	30.0502323357861	30.0243373534118	28.7495202086957	29.6323387763967	43.2568411996931	0.437111152904064	43.8410728605508	43.3233749428699	44.2173407407692	43.4377632848	43.3218215692428	43.9085075972543	42.8199747780089	42.9035514000175	42.9490917195922	43.341366487632	43.3559915172013	42.9304033001611	42.7483834431877	42.7241048220306	43.2738298869446	43.0128808448264	-14.531405072117	2.4083394008901	-15.5947302955803	-17.3856528475863	-12.3032115043992	-14.2507928972377	-10.9684327882691	-9.66614839630386	-16.0248261253384	-17.2749798260279	-11.4607751507021	-14.6343527509815	-15.0867929930234
78.8944723618091	29.5363571456375	0.651633116656195	29.0671428968384	29.832197857315	28.093468488363	30.1246186065996	29.2524661996929	29.0234818371178	30.1024487467202	30.5405615867573	28.9098841653669	29.5450634627839	29.2787290570104	30.1573762120297	30.1153463120891	30.0801810773811	28.8439066860619	29.6148411380723	43.2087567965217	0.439066852550156	43.7816661310484	43.2607699627777	44.1886739443181	43.4128509448668	43.3057990513956	43.8707506127422	42.7830437511832	42.8512816523029	42.9305246526923	43.2593589432602	43.2727713579747	42.8548420517241	42.6950827498285	42.6716805748372	43.1930383797304	43.0079739836649	-15.1269034783386	2.47697776986751	-16.1815371783384	-18.0266163304041	-12.8501219184561	-14.7859383434149	-11.3458945646803	-10.1622321202313	-16.6871379788886	-17.9295673622135	-11.9774725296534	-15.2570678241833	-15.7097376219784
79.3969849246231	29.5776353814854	0.659798936727069	29.1174432074213	29.8768327034147	28.1082275692928	30.1373199041462	29.2309163807211	29.0462816204648	30.1426100472428	30.6062447161595	28.9035504561574	29.6407289971378	29.3543356303352	30.2098979735553	30.1775863334082	30.1350432268709	28.9475551801203	29.607592157318	43.1545156253755	0.445793887423499	43.7236842931267	43.1776406204035	44.1618789143365	43.3978475374335	43.2848509688793	43.8147091352076	42.7283008378372	42.7989113950767	42.8956835632104	43.1793539775921	43.1911445497044	42.7792045571133	42.624166815675	42.6023260379379	43.1121768273236	43.0003699751507	-15.7447859526033	2.54744201127608	-16.7972714367149	-18.6866095482568	-13.4254644681022	-15.3464398803817	-11.7384527374658	-10.6768631089767	-17.3695036363454	-18.606791659496	-12.5100954523375	-15.9073591208558	-16.3531282126005
79.8994974874372	29.6259643049722	0.672601340764876	29.1651638419604	29.9365119387802	28.1202786641394	30.1513160165094	29.2064244435288	29.0830637229492	30.1932248253325	30.6838305270571	28.9080461319059	29.7350534516463	29.439658497769	30.2784073172069	30.2488707059757	30.200079666059	29.0633628331833	29.6021362955515	43.0961225686096	0.44893842572029	43.6458952124196	43.0987669731177	44.1153495059971	43.3704949643871	43.2517554134533	43.7663713262274	42.6727737751605	42.7496540660632	42.8701442256686	43.0807050565447	43.1124792864021	42.706914616158	42.5527664890991	42.5323568152407	43.0345332023423	42.9770001694726	-16.3861380456998	2.62153458423734	-17.4336820039083	-19.3745157072002	-14.0226147589223	-15.9280744857229	-12.1415737442583	-11.2153855448442	-18.0765396047993	-19.3117714942021	-13.0649753814391	-16.5769103721708	-17.0214767226839
80.4020100502512	29.6812836558744	0.687059996872572	29.2235785231962	30.0062441705233	28.1423964545309	30.167375183862	29.1954780591401	29.1263446484712	30.2578795552765	30.758531397031	28.9156278264272	29.8408106920271	29.5207598354857	30.3485974921729	30.3328908022036	30.2792383862685	29.1773130669398	29.6074724004345	43.0332496427024	0.454057803382468	43.5681381233388	43.015466774239	44.0689155324143	43.3320889151572	43.2306942175872	43.7132419303454	42.6205432501518	42.6826311039754	42.8419975737165	42.9832820902484	43.0159163680788	42.6174977357313	42.4849629923987	42.4666089027296	42.939336877436	42.9506718956904	-17.0513370561194	2.6975439121275	-18.0964141242786	-20.0914423119385	-14.6457348910589	-16.527407680996	-12.563908064358	-11.7786222323806	-18.8137221228581	-20.0351614767769	-13.6423962868316	-17.2705052303382	-17.7060306637538
80.9045226130653	29.7419769541005	0.703238642749754	29.2949841626276	30.0755578804804	28.1765184826131	30.1993137378148	29.1775531793456	29.168180945147	30.3225530013799	30.8389112444825	28.9186270111768	29.9600359486547	29.6094718157243	30.4289598732827	30.4155427596238	30.3585864397135	29.2974709691169	29.6293638144248	42.963424962864	0.463743452578384	43.4921578939747	42.913061832812	44.0244279012146	43.3024957616142	43.190350901683	43.6434600660612	42.5511485262096	42.6107576618027	42.799674142063	42.888878086191	42.9192149738057	42.5242678361005	42.4004815112253	42.3852551980456	42.8399359100444	42.9292312029765	-17.7395028909815	2.77570839707609	-18.7907128081601	-20.8275968873714	-15.2995892023954	-17.1545653180349	-12.9974973508182	-12.3608081922517	-19.5725054961274	-20.7794835250296	-14.2359017719809	-17.9931617883623	-18.4110598974759
81.4070351758794	29.8107871693533	0.722183424145672	29.3654281323926	30.1618641797085	28.2092542179112	30.2279296165285	29.1697671815907	29.2257534260406	30.3943760715089	30.9326564739205	28.9344155095872	30.0776423569818	29.710282838232	30.5270174837657	30.5039332277546	30.4434022728099	29.4314868893843	29.6573848315359	42.8903204135749	0.470859285245373	43.3963497439276	42.8171547430181	43.9598310963875	43.2536251229042	43.1557824724881	43.5828746919536	42.475295074256	42.5441789252841	42.7685635330098	42.7764677832282	42.8272684510652	42.4375290016145	42.3101562897208	42.2969029234724	42.7466287954281	42.8965179694406	-18.4521573855897	2.85654344732914	-19.5070877783224	-21.5941684315755	-15.9764246407663	-17.8000665193012	-13.4474240242938	-12.9691898633026	-20.3540505406419	-21.5529232065629	-14.8539359015783	-18.7352352847783	-19.1427370931636
81.9095477386935	29.8863858365451	0.743603524509432	29.4475541550248	30.2565509199956	28.2529244977725	30.264488683208	29.1668925663218	29.2870521716141	30.4825241328719	31.0244924271796	28.9512017470768	30.2055983527049	29.8084645057502	30.6277348652793	30.6073675375226	30.5438754285255	29.5650852336354	29.6903661602385	42.8118265372337	0.478705629177444	43.2998225911025	42.7142373656858	43.8942332088507	43.2024951547365	43.1184010544399	43.5124080393269	42.4053044841836	42.4616605973668	42.7301919132466	42.6651077480789	42.7182862453425	42.336420194924	42.2262871478893	42.2156540525912	42.6383297721374	42.8503850258371	-19.1892339635718	2.93992542621721	-20.2510768392586	-22.3894445370921	-16.680357290673	-18.4666674844926	-13.9152446005646	-13.6019044115441	-21.1670411395944	-22.3460739439712	-15.4938662943301	-19.5014768710658	-19.8912511155728
82.4120603015075	29.9678420319449	0.765521881744624	29.5447627891629	30.3517727388053	28.3106241849492	30.3130660098244	29.1614646061893	29.3488597353413	30.5732776638056	31.1182027810811	28.9666989390543	30.3468609230782	29.9140577463399	30.7345880596764	30.7120727528432	30.6474112206208	29.7017959242081	29.7399564361379	42.7268211114932	0.490641098940934	43.2058392039427	42.594936906898	43.8310137441561	43.1544136062821	43.0665122541603	43.4282996450255	42.3214071306248	42.3698620456252	42.6806906929349	42.5580461361206	42.6075865295466	42.2279951861452	42.1292728027532	42.1237929323739	42.5221061315577	42.8073628357449	-19.9496221535266	3.02549635330606	-21.0289282728466	-23.2040083359959	-17.4170468349711	-19.1613570510503	-14.3943068755621	-14.2538277117424	-22.0036010435752	-23.1579347085066	-16.1504392407552	-20.2978559517556	-20.6598255614097
82.9145728643216	30.0579347788907	0.78814086497628	29.6425981511002	30.4646431214148	28.368591438201	30.356646743632	29.1719437626701	29.4267138306271	30.6675436105193	31.2256200617904	28.9968222909686	30.4855080229929	30.0338637911204	30.8590723533548	30.8188861779813	30.7515975547204	29.8530912227004	29.8038143284572	42.6392945893116	0.50114055113968	43.0925937610844	42.4843685795182	43.747858491966	43.0852836554658	43.0269256105899	43.3537009290864	42.2261157219081	42.2846994897646	42.6428001554288	42.4339932986158	42.5034268181759	42.1283065263846	42.0217720549806	42.019913276943	42.4140141916072	42.7629408674658	-20.7351222490615	3.11260017449275	-21.8297138467486	-24.0511808806872	-18.1774038334177	-19.8719784758626	-14.8951662183909	-14.9337004173928	-22.8602691793461	-23.999379123695	-16.833623856885	-21.1133061214474	-21.4564110810148
83.4170854271357	30.1544607275052	0.813942464706828	29.7529576751415	30.5831839979118	28.4383928335938	30.4132555560729	29.1782444267523	29.5050629340389	30.7785107978934	31.3331322802913	29.0267828006003	30.6327291436286	30.15252957898	30.9877045746506	30.9411205909795	30.8698682295813	30.0060741122087	29.8718221077583	42.5460061817389	0.510646936970182	42.9784618786816	42.3650163142119	43.6631585432161	43.0217089758149	42.9687096636787	43.2649917106886	42.1376957042316	42.1871629080297	42.593406742791	42.3110740804647	42.3836462441246	42.018694123644	41.9219775421746	41.9233658284413	42.2951183161211	42.7019103315086	-21.545029972591	3.20318083811538	-22.6586953736617	-24.9257931587771	-18.9653135907783	-20.6080586105514	-15.4090074727722	-15.6363592890346	-23.7478885357451	-24.8622710260222	-17.5373609494192	-21.9524960451708	-22.2702069089334
83.9195979899498	30.2575183665494	0.838432554926418	29.8802764229873	30.7027821049782	28.5241192108608	30.4757735517773	29.1952591896257	29.5858138782511	30.8956262376695	31.4394907055067	29.0596411954146	30.7925217542279	30.2777620754815	31.1189359613504	31.0682061958971	30.9944803173524	30.159044410825	29.9505606525855	42.4477008749646	0.523731980375962	42.8682902851111	42.2331902776782	43.5818679804862	42.9526427861323	42.9137340654292	43.1669040562656	42.0408530177191	42.0771153816744	42.5367954456281	42.1939471411274	42.2608088712074	41.8993238336124	41.8146928401942	41.8233495729317	42.1654892594991	42.6342091847378	-22.3784044527037	3.29520173803121	-23.5231783408526	-25.8195719592512	-19.7873575996912	-21.3697937916577	-15.9402445702065	-16.3584031884946	-24.6612313526751	-25.7413672450282	-18.2586648804551	-22.8224915463238	-23.1029144372602
84.4221105527638	30.3686319753354	0.862888818785377	30.0094634238328	30.8399037288572	28.6114886525013	30.5352618900721	29.2212472159187	29.6814357791426	31.0133709134465	31.5594738195192	29.10822059886	30.9483489593615	30.4183777319272	31.2670856045738	31.1946194696531	31.1159386959909	30.325800497147	30.0480746245623	42.3467532782157	0.535566537587967	42.7403156003989	42.11221577422	43.4816137777411	42.8664270094003	42.8580915796756	43.0775993406354	41.9296397690553	41.9744661903673	42.4908598351478	42.0611553670009	42.1463192406453	41.7900743471304	41.6940889211793	41.7090283764069	42.0450511799885	42.5711061424578	-23.2364523154945	3.3883337569563	-24.4105749406415	-26.7475166158483	-20.6328701718751	-22.1467144503098	-16.4923567425853	-17.1092302887315	-25.5918076658818	-26.6493047447044	-19.0080129961442	-23.7107171387047	-23.9643386357884
84.9246231155779	30.4864637516712	0.890175339780107	30.1514581072468	30.9799324410545	28.7112057351138	30.6106897920127	29.2456981712477	29.7741924948975	31.1463320906103	31.6828741398149	29.1559829966771	31.1108851510739	30.5585984556211	31.4219083489722	31.3351998503672	31.2474147017268	30.4962155441092	30.1548320061943	42.2414838828601	0.545680303170121	42.6121302451953	41.9815504447723	43.3799846695372	42.7898885137066	42.7859689000296	42.9713971259727	41.8248399079178	41.8647140704827	42.4302238713077	41.9298751519489	42.0182359820293	41.6766124208371	41.5808178018834	41.599730194867	41.9192752114429	42.4984976138318	-24.1185085401339	3.4852576553777	-25.3257064132125	-27.7004259927323	-21.505352642583	-22.9529315299884	-17.0561121818435	-17.880083346096	-26.5507813239045	-27.5805830603229	-19.7757624027575	-24.6216822167551	-24.8428555865136
85.427135678392	30.6111985580963	0.914990451688246	30.3116788704801	31.1220525443988	28.8283212860613	30.6862245543164	29.2884391880537	29.8710471132682	31.289115420135	31.8033065994832	29.2109285637671	31.2854299500225	30.7035325841266	31.576523850217	31.4846982635641	31.3886341722022	30.6631662565785	30.2660777128659	42.1330132964977	0.558285137093317	42.4900591856408	41.8431977228464	43.2834551992865	42.6997400352685	42.7261533803438	42.8609483584802	41.7184713762509	41.7410492239786	42.3668722817533	41.8061911040708	41.8861381564764	41.5522294923441	41.4669029986656	41.4945217155902	41.7814788131047	42.410803699862	-25.0237343170915	3.58255551536653	-26.2770185574155	-28.6720376261877	-22.4123807180241	-23.7800121193118	-17.6440053892102	-18.670384256719	-27.5373668134636	-28.5253070101453	-20.5622569171367	-25.5636741894568	-25.7382384292331
85.929648241206	30.7427417334692	0.940160879748605	30.4743772713905	31.2812855892181	28.9479776121624	30.7643656723459	29.3300792515139	29.9802081405436	31.4305067068359	31.9364653345575	29.2815842877474	31.4551611415922	30.8639442506344	31.7460247909707	31.6319967685799	31.5257888787935	30.8411601681023	30.3929418705189	42.0216143944486	0.568822149203336	42.3523190786736	41.7175113886125	43.1696660251645	42.6008435517356	42.648954475	42.7576447137508	41.5973644929038	41.6248954656076	42.312103685452	41.6686238107085	41.7642671315426	41.4381572102988	41.3392734357382	41.3763130432623	41.6531171416513	42.3247756610755	-25.9519221550128	3.68122038664114	-27.250082460072	-29.6782771875046	-23.3415241733982	-24.6238974209155	-18.246496175928	-19.488891926962	-28.538531309258	-29.4963517397911	-21.3771416242125	-26.5224868675589	-26.6622578297017
86.4321608040201	30.8814661320436	0.966550272602897	30.6495584393185	31.4407906431105	29.0798534364614	30.8584963887353	29.3825689235397	30.0834278891644	31.5835920212557	32.0765368173908	29.3511200839798	31.6302879679061	31.0241854846692	31.9244449386371	31.7904587025457	31.6679802377883	31.0243116373202	30.5358445008752	41.9084419331811	0.578341133964734	42.215366713783	41.5819834891206	43.0552722024446	42.510962403084	42.5726746331056	42.6363713432353	41.4808763533302	41.5077266925966	42.2408339544279	41.5332721772334	41.6314434578982	41.3259053295511	41.2171147453828	41.259095775715	41.5256688985476	42.240502761441	-26.9030068577079	3.78269016059111	-28.2491120921795	-30.7054764619661	-24.2957461860642	-25.4985084967817	-18.8667375954355	-20.3234174702905	-29.5632592206256	-30.4920221138736	-22.2075830470512	-27.5022752610756	-27.6028021743056
86.9346733668342	31.0269908876808	0.990638772145239	30.8436660902388	31.6033954827367	29.2298649933736	30.9492848362323	29.4475508934168	30.192325038534	31.7493474513017	32.2123123699885	29.4317394768629	31.8173543784613	31.1868592179266	32.100083056408	31.9612412273194	31.8225153293633	31.2011758673785	30.6831384933504	41.7937724460109	0.588470354170165	42.0868038487808	41.4439523779334	42.9481887443709	42.4030293604954	42.4982190909887	42.5162463551527	41.3696867270598	41.3767600992922	42.1714693575712	41.4075215362295	41.4940288029721	41.2027149444708	41.1010117306875	41.1518909513476	41.3864667699156	42.142368438906	-27.8760210085439	3.88409749971575	-29.2837569582363	-31.7502530404867	-25.2836804034893	-26.3880321865024	-19.5106026990969	-21.1771361932439	-30.6163165322651	-31.4978726007836	-23.058168317956	-28.5125780517315	-28.5573418296854
87.4371859296482	31.1782988557694	1.0149728239835	31.0402877072987	31.781759865625	29.3824537224948	31.0496560204051	29.5113843159044	30.3099062918266	31.9130146557107	32.3583350384786	29.5268816241682	31.9991190562093	31.3646849893854	32.286922480647	32.1296160210437	31.9748092043152	31.3856380784549	30.8383126203429	41.6768791715306	0.596170645748224	41.9447966430926	41.3198310827214	42.8261265141802	42.2965733241589	42.4062467143656	42.4008543909183	41.2459560240477	41.2523216260453	42.1076263598788	41.2698306503718	41.3686557209931	41.0886641365048	40.9731911936845	41.03617315932	41.2558197243234	42.0373994798838	-28.8694068454882	3.98657912270992	-30.3375322708708	-32.8283780958142	-26.2909278923675	-27.297944303814	-20.165808314338	-22.0565570762991	-31.6816572724851	-32.5251893972488	-23.9361234692736	-29.5373345633631	-29.5396293123667
87.9396984924623	31.3361607814399	1.03914613467959	31.2483234699471	31.9573050359094	29.54615256531	31.1625828532893	29.5947682215465	30.4190644291937	32.0836213941072	32.5139191307165	29.6209121052528	32.1849300858708	31.5427432336279	32.4841387706668	32.304775884071	32.1269302371434	31.5772047712882	31.011200315097	41.5598393315935	0.603360926382607	41.8046065178808	41.1862364778035	42.7046466769555	42.1943103457213	42.326818715678	42.2681673255506	41.1239736970514	41.1327425689103	42.0269896440857	41.1350505769688	41.2353554634971	40.9820412828029	40.8477775061454	40.9168901435309	41.1320014024323	41.9398209604807	-29.8829048587148	4.09013793558193	-31.4138439478151	-33.9215273625974	-27.3197243038863	-28.2359765160222	-20.8467724165315	-22.9468880645594	-32.7634810867317	-33.5770836095178	-24.8264018473447	-30.5800986328471	-30.537414206384
88.4422110552764	31.5005211248788	1.06194638235896	31.4751466448128	32.1365418458272	29.7277145576813	31.2714809201939	29.6793747206482	30.5350453937293	32.2685651533791	32.6643043966983	29.729208863837	32.3822691449954	31.7210918661399	32.6765080191094	32.4942737105012	32.2917483888355	31.7614487097004	31.1936156619723	41.4433729025251	0.609608198363143	41.6751059109972	41.0552515297777	42.5930182475012	42.0749590238594	42.232295078993	42.141784825043	41.0127680665926	41.0009710569326	41.9524904181777	41.0117811703057	41.0971009963975	40.865726387951	40.7336602690158	40.810411012921	40.9979336518813	41.8387087940552	-30.9158996234611	4.19388326439025	-32.5236236519333	-35.0301558722471	-28.3798105076633	-29.1835182032774	-21.5435200913026	-23.8557049079971	-33.8722458331199	-34.6355181672124	-25.7382727015654	-31.6516957156643	-31.5453843626079
88.9447236180904	31.6700904885113	1.08380300162776	31.703569939282	32.3291591927487	29.9108688834849	31.3953041453992	29.7738812105882	30.6552667913135	32.4523652250376	32.8212075308127	29.8497650123276	32.5731875929367	31.914149524407	32.8752168315328	32.6826017348418	32.457970656072	31.9498119660434	31.377121579353	41.3266592566183	0.614251486399787	41.5345445574815	40.9386665230149	42.4690785904059	41.9657109706367	42.1370250834151	42.0173594718394	40.8932360837854	40.8740658165705	41.879807700125	40.8784829122739	40.9724172477044	40.7563929931374	40.6118411169785	40.701977259078	40.8704847800518	41.7254569993939	-31.9662456972206	4.29691970148226	-33.6481888402915	-36.1686083244296	-29.4546343144194	-30.1553678139912	-22.2573213666614	-24.7855641814282	-34.991438819813	-35.7083799374626	-26.6748417919792	-32.7340455987335	-32.5791327452379
89.4472361809045	31.84386694866	1.10581935509842	31.9413662544347	32.5157011011431	30.1030365094541	31.5252964942297	29.8833650382478	30.7657506613853	32.6380943683996	32.9894137601578	29.969575723326	32.7659323739856	32.1080997651948	33.0849522145681	32.8729100056964	32.6198185673944	32.1473200263585	31.5712383145833	41.209606083436	0.617127685247864	41.3969208327337	40.8133255854232	42.3471994667991	41.8537227605992	42.0466474759644	41.878164926512	40.771976280788	40.7574454831588	41.7916290650558	40.7487185715457	40.8429635761212	40.6592634218472	40.4888839187119	40.586360370247	40.7548569968275	41.6156186026408	-33.0314972280355	4.39995203115503	-34.7900272197056	-37.3141998257176	-30.5455645821998	-31.1481262932777	-22.9970055799703	-25.7206035615101	-36.1183060745323	-36.8041958467405	-27.6203498074891	-33.8299151290144	-33.6266364177214
89.9497487437186	32.0240945340075	1.12662647459222	32.1969923287049	32.7063059629101	30.3119317280706	31.6531598412794	29.9912535725667	30.8843070244766	32.838284845775	33.1524186117734	30.1059004695416	32.9689109156223	32.3003091440789	33.2888196529247	33.0778699258447	32.7922870922827	32.3380635695456	31.7786978587231	41.0961561580809	0.619421351661607	41.2722898983695	40.6953645255783	42.2379126798949	41.7309000356266	41.9388643038486	41.7498559576578	40.6645425751876	40.6320026546741	41.7131387186916	40.6322691770293	40.708246280817	40.5549880481619	40.3802460427051	40.4827263091337	40.6317032164935	41.5134481054243	-34.1127845650772	4.50269110504772	-35.9614910087739	-38.4721491704135	-31.6635644542308	-32.1472095405695	-23.7468707710034	-26.6727594632252	-37.2678674140727	-37.9029579589808	-28.5885614335517	-34.9514995074532	-34.6793686569113
90.4522613065327	32.2089416968727	1.1454436285331	32.4527503019313	32.9070887734376	30.5207716448641	31.7976128991529	30.1186662650245	31.0029684662251	33.0396357520575	33.3176293779017	30.2513685469511	33.1636223807326	32.5065440423219	33.4938392682099	33.2841138938316	32.9707919662242	32.5294592622563	31.9862043088414	40.9846545396466	0.620890466563321	41.1389760363697	40.591575125842	42.119176589452	41.6226963107352	41.8442062493625	41.6208019293733	40.5542764054707	40.5096408942592	41.6326562382224	40.5076777067727	40.588143594797	40.4549173836842	40.269446465077	40.3842373473703	40.5125241148547	41.4035202427025	-35.2076581734054	4.60225654247107	-37.1416510885041	-39.6538822423218	-32.7898756157418	-33.1723874428041	-24.5231302565294	-27.6390267578494	-38.4262573943172	-39.0072818697451	-29.5769411216858	-36.0786183191922	-35.754559640291
90.9547738693467	32.3949646983123	1.16577430595096	32.7156138433137	33.0985878604807	30.7361483180432	31.9408124611431	30.2487220805375	31.1123636810438	33.2381507595746	33.4948191767965	30.3969066141319	33.3574429639072	32.7144439735449	33.7099321410628	33.4875800293186	33.1432448887625	32.731533611669	32.1931327696674	40.8720238641132	0.61847828457062	41.009508366073	40.4801022850822	42.0038937195949	41.5056328319415	41.7377580143357	41.4810880404581	40.4391555975016	40.4021157085975	41.5395697953232	40.3871584380491	40.4663115899213	40.370416851029	40.1545802446178	40.2772971336879	40.408684069512	41.2891091400858	-36.3102055291263	4.70174339833345	-38.3319928628415	-40.8331374900906	-33.9249776238662	-34.2076124593685	-25.3158000120202	-28.6044677791051	-39.5825818232508	-40.1309016069325	-30.5710031319797	-37.2131423157966	-36.8408819359606
91.4572864321608	32.587530765635	1.18356009070001	32.9952994099368	33.2942859189799	30.9670186147808	32.0859518182892	30.3864821317748	31.2307793931807	33.4488930314421	33.6675613302738	30.5602853225297	33.5599101776908	32.918632005224	33.9206159132009	33.7033690863797	33.3224790280684	32.9286339283091	32.4102951400993	40.7663953107023	0.61768299842859	40.8949737376454	40.3802703591342	41.9036041710258	41.3873731105825	41.6295672494609	41.355833114657	40.3383664500491	40.2905249739475	41.458769258715	40.2816380352143	40.3388055209565	40.2821078895596	40.0548088502548	40.17872439881	40.300852312515	41.1861055387092	-37.4243961751055	4.7983202176621	-39.5464116636882	-42.0205916785812	-35.0812345354858	-35.2488796105209	-26.1234850172037	-29.5845079238836	-40.7540028520061	-41.2538512160349	-31.5880912186419	-38.3687915098764	-37.9262586623146
91.9597989949749	32.7832641436913	1.19994913348934	33.2737046417148	33.4962916654495	31.1964364076306	32.2452298568235	30.5404090321266	31.3451975048372	33.6631670906547	33.8377742087501	30.7293970072528	33.7522710018055	33.1357604794458	34.1278770581006	33.9226143307116	33.5118980659524	33.122915899211	32.631282048594	40.6637599547463	0.615173860788438	40.773737768997	40.2936412921955	41.7962042233843	41.283042906438	41.5297497772994	41.2274545912028	40.2409288956594	40.1802070918892	41.3724436984155	40.1698310603864	40.2263721008573	40.19454124217	39.9593933434611	40.0915610802903	40.1938915687083	41.0871586345859	-38.5465687418886	4.89052685878217	-40.7617062978991	-43.2231618296832	-36.2377397900629	-36.3132701706951	-26.9584802752962	-30.5694697867395	-41.9324007317778	-42.3719484124711	-32.6189822061073	-39.5233466986773	-39.0293068630941
92.462311557789	32.9780624379208	1.21819531319904	33.5566489594155	33.6862345581657	31.4303415051516	32.3976705225734	30.691197357964	31.4515569567449	33.8703780079506	34.0192252844234	30.9002331672569	33.9412103077738	33.3551588862484	34.3459741788942	34.1344203825333	33.6958944538918	33.328159936417	32.8446945413284	40.5605424485458	0.608282706203664	40.6568201563499	40.2004594142695	41.6928872989797	41.166903657467	41.4136118149782	41.0935982952975	40.1367083931155	40.087546123145	41.2775244518703	40.0626093916548	40.1150715009781	40.1236069404781	39.8584816712994	39.9979063232486	40.1039438089418	40.9809999346598	-39.6686854869763	4.98210483986018	-41.9782553579819	-44.4123792765515	-37.3940942323885	-37.3755123589252	-27.8012892595566	-31.5477122279317	-43.0990321721996	-43.5032197995177	-33.6527090966184	-40.6777957775172	-40.1399777939704
92.964824120603	33.1789150260294	1.23233871582424	33.8547961200638	33.8807082258684	31.6789651171387	32.5573824455205	30.8599196952457	31.5667159730191	34.0855155996237	34.1977264837961	31.0895376763599	34.1375970753733	33.5685514849577	34.5609109384298	34.3536801473472	33.8811097213649	33.53064636661	33.0588773457508	40.4664695352517	0.605032304834441	40.5563062758015	40.1220825481773	41.6061039188198	41.0595300444314	41.3113171981965	40.9764202900249	40.044683083288	39.9957878816667	41.1960733071712	39.9719678748526	39.997741014846	40.0520360374433	39.771081620476	39.9075625750562	40.0140760777194	40.8807428160571	-40.796850352085	5.06678147138462	-43.2116342646717	-45.604786035845	-38.5642471147889	-38.445584031214	-28.6695789358525	-32.5365006553288	-44.2698421645959	-44.6302031824094	-34.7085069087698	-41.8476028046317	-41.2425022904755
93.4673366834171	33.3805760662522	1.24725837746773	34.1493491074538	34.0777326936205	31.9251920270325	32.7254567248599	31.0315450949193	31.6737602175452	34.3066147163798	34.3697760760427	31.2814707695772	34.322781176531	33.7931364277044	34.7690758322256	34.5782765169377	34.0782446502125	33.7266464921543	33.2801585368393	40.3748402869563	0.598031893247171	40.4506613095699	40.0547116866011	41.5137477087559	40.9609673756537	41.2012238508125	40.8542428775401	39.9614304884228	39.9027768956471	41.1059150777725	39.876762534439	39.8954293070464	39.9770969955927	39.6939706382918	39.8322783037899	39.9221360290616	40.7940935123046	-41.9248603500935	5.14783005543579	-44.4364755349327	-46.8013629318874	-39.7252819494409	-39.5295392750451	-29.5538750923111	-33.5192681894016	-45.444870759122	-45.7411790259638	-35.7701844589796	-43.008691251482	-42.3566400073256
93.9698492462311	33.5812262986668	1.26265363339454	34.4449751229591	34.2613522525056	32.1739924714073	32.8847785747531	31.2073658812425	31.7746452583152	34.5184500814271	34.5519457171387	31.4776465008213	34.5029884535083	34.0204579113151	34.9871627805831	34.7927682597713	34.2727608992901	33.9322540256424	33.4960765879876	40.2848863803173	0.588836303550111	40.3492211826348	39.9812822560177	41.4253929518556	40.8521792615788	41.0888411533461	40.7322954234623	39.8707061918192	39.827244716277	41.0116495579182	39.7862123965538	39.7967844960542	39.9173894776246	39.611155215612	39.7546142299127	39.846993279998	40.7062202944112	-43.0460851061515	5.22557234538993	-45.6521732387356	-47.9734811820034	-40.8759867853425	-40.6009509765946	-30.4492753221255	-34.4900416516218	-46.5994795848941	-46.8568388985834	-36.8325236909598	-44.1612011274748	-43.4743428880511
94.4723618090452	33.7866841816557	1.27416288598853	34.7535013865719	34.4506065944649	32.4365384934637	33.0554593172018	31.3993258411953	31.8831568593747	34.732742903009	34.7342131103137	31.6920542662097	34.6905009476115	34.2399627245254	35.2049562435826	35.0091118639446	34.4633508235525	34.1375949533074	33.7038705781621	40.2038833787687	0.58362783840557	40.2648391642033	39.9241945593433	41.3544838720957	40.7595350961317	40.9883825572721	40.6277667218621	39.7878131122421	39.756403673462	40.9304418865733	39.7130848326251	39.6913680865585	39.8599991290576	39.5377925074703	39.6744569649406	39.7759751930345	40.6155967034265	-44.1663231998615	5.29370907405415	-46.8762964350509	-49.1434471287984	-42.0320850440003	-41.6817284741038	-31.3720675529273	-35.4655830155163	-47.7446128904038	-47.9646762789765	-37.9143123048961	-45.322522349675	-44.5762333863034
94.9748743718593	33.9904958076658	1.28829947297773	35.0557897960834	34.6392714215109	32.6951974444631	33.2264151323425	31.5859867478144	31.9802007678441	34.9544371409554	34.907502216783	31.9062748742475	34.8669122922783	34.4693530099165	35.412753872155	35.2325516025454	34.665171187054	34.3336397166382	33.9164757000215	40.1238961609076	0.573637874316086	40.1759175325313	39.8745439994434	41.2791061619713	40.6684096637479	40.8733353355728	40.5170643329006	39.7176708898668	39.6811120548781	40.8380412206665	39.636160125169	39.5998576655766	39.7956710750981	39.4787262671571	39.6088452722486	39.7000752120537	40.5378017656407	-45.2763839123758	5.35894044181472	-48.0816829901594	-50.3051109214599	-43.1688723989364	-42.7614629987441	-32.2988295666563	-36.42335427309	-48.8894493690226	-49.0453826811514	-38.9931135815169	-46.466920814613	-45.6829100029594
95.4773869346734	34.1941918735391	1.30089036203601	35.3553938700017	34.8144631444244	32.9535037088548	33.3902957573265	31.7882755441471	32.0737486050931	35.1657469668166	35.088413324251	32.1272706776152	35.0377332127279	34.7028074510674	35.6270942294364	35.4455470686664	34.8685868825448	34.5369749974607	34.1312145361912	40.0481708634454	0.56436146713622	40.0900373651352	39.8187954174336	41.2073052766693	40.5728333353148	40.7726108479757	40.4123122855001	39.6414495255979	39.620617201448	40.746306852028	39.5628511038988	39.5137076545565	39.7438381973794	39.4151142177389	39.5458097854676	39.6386579269884	40.4684868219934	-46.373867610179	5.4165325027226	-49.2669064058031	-51.4319515477988	-44.2843956859741	-43.8227374443113	-33.2483018130614	-37.3649731083838	-50.0068176899993	-50.1198231969822	-40.0712603643249	-47.5936835890965	-46.7890276639948
95.9798994974874	34.4004762441593	1.31127028496229	35.6650305733071	34.9962340572018	33.2233155359707	33.5663979512707	31.9937748820437	32.1730010653006	35.3720480782999	35.2714993637232	32.3645931631297	35.2163032145058	34.9273254901231	35.8423593634771	35.6540182221273	35.0636493331922	34.7427301871742	34.3353394257016	39.9799363503343	0.55830637191963	40.020933437814	39.7797333786766	41.1535004823545	40.4959573326294	40.6681872451806	40.3242646976279	39.5682480739235	39.5680745662902	40.666014208631	39.5066752251715	39.4197528533881	39.6977563419486	39.3556811547336	39.4758406751349	39.5849279305745	40.3934340012702	-47.4621355999508	5.46456263395568	-50.4516517287292	-52.5510117856452	-45.3963270991923	-44.8916389470533	-34.2123058251454	-38.3039871038998	-51.099162742546	-51.1823630148426	-41.1643225433754	-48.7222088600282	-47.8716700900892
96.4824120603015	34.6023296102897	1.32382112917024	35.9648538911389	35.173767904314	33.4863503620829	33.7348838378532	32.2002258590053	32.2585603180638	35.584059822152	35.4421039799824	32.5985792517233	35.3841182834564	35.159881167052	36.0433541700504	35.8691846937278	35.2651128209645	34.9369303475597	34.5353070555087	39.9117508494019	0.548121832815078	39.9472823917658	39.7440692014792	41.0960083998506	40.4136840091748	40.5607455995537	40.2296656730397	39.5105201643831	39.5091154257084	40.5733210173975	39.4464927830366	39.3382151901244	39.6430712398244	39.3126007032697	39.4167828449188	39.5245303741765	40.3219085727268	-48.5296622776348	5.50778485801319	-51.6071269785827	-53.6480828581496	-46.4784843697157	-45.9419057313182	-35.1816886336182	-39.2140376020546	-52.183910111902	-52.2069520259389	-42.2454193550143	-49.8252504435226	-48.9516362942364
96.9849246231156	34.8032778375154	1.33345724147672	36.256803001818	35.3373235443106	33.7448027663473	33.9012011043457	32.4230740409678	32.3436961465491	35.7844819894496	35.6145226449198	32.8411150416986	35.5452668625984	35.3968089565898	36.2445312857986	36.0740437265185	35.4705946558503	35.1341798294543	34.7399998030307	39.8493756692184	0.539540923332125	39.8753489498321	39.7028761462608	41.0411813682326	40.3348590043505	40.4680332028795	40.1462048373399	39.4506236325707	39.4615638946278	40.4860653104937	39.3882174457515	39.263872514313	39.5978304252052	39.2681058668713	39.3656820200104	39.4752525437825	40.2642935449732	-49.5780995265637	5.53979743316897	-52.7308953999106	-54.7009047909081	-47.5283155270805	-46.9731803826309	-36.1772345115672	-40.1053753250404	-53.2356640294885	-53.2118606049669	-43.3254845522286	-50.9010468715924	-50.0267441870689
97.4874371859297	35.0038089410917	1.3417825681985	36.5543350509415	35.506604688993	34.011371034646	34.0768552483135	32.6395215596354	32.4320542831907	35.9711010032412	35.7885843182373	33.0961703384554	35.7136031895554	35.6221978831218	36.4458552564755	36.2667056935096	35.6637151534757	35.3349972995233	34.9372710561527	39.793792541285	0.533962660472694	39.8199924753556	39.6786101133684	41.0042450664031	40.2716746728103	40.362124931221	40.0772456641682	39.3897306091466	39.4255004768158	40.4076483325731	39.3463759238487	39.1814854523386	39.5622373863516	39.2230119186195	39.3064956146866	39.4370706590193	40.2072313638341	-50.6088192071855	5.56312160817979	-53.8446995540155	-55.7396173264504	-48.5656059324504	-48.0045927256278	-37.1726148301422	-40.9857618511243	-54.2461547843447	-54.1997229096009	-44.4141279488869	-51.9709410047012	-51.070562700768
97.9899497487437	35.1965054064008	1.35027107356866	36.8371916160916	35.6664266810337	34.2675242326294	34.2399401441387	32.8679194165886	32.5061467759315	36.1587048184878	35.9459345442619	33.3448623417828	35.8702174761939	35.8517689360764	36.6286278354019	36.4623289306529	35.8546135050533	35.5218961528523	35.1199830952369	39.7380295057691	0.525388813930952	39.7604652888205	39.6544026122119	40.9636902463857	40.1987729459178	40.2705305397988	40.0017725073344	39.3452244055043	39.3831460750805	40.3168119402476	39.3002798032649	39.1103554545061	39.5185122834182	39.1944181128061	39.2528950661814	39.3920302266123	40.1451645842145	-51.6088206744093	5.57835339274617	-54.9189506274054	-56.7421707549669	-49.5636846992141	-49.0023241141878	-38.1797032265163	-41.8288769066549	-55.2384862830255	-55.140469358969	-45.4837909510189	-53.0069562477088	-52.1035796009831
98.4924623115578	35.3838209871558	1.35551698972167	37.1028314031055	35.8091324167475	34.5108991553328	34.4054065517329	33.0987873284291	32.5829003650944	36.3339753926331	36.0957830160582	33.6007156658098	36.0157319842409	36.0840955717378	36.8020713815815	36.6478032784782	36.0487358306605	35.7037660649607	35.298500387889	39.6883788116455	0.517330853220877	39.7023584972778	39.6264745674997	40.9245348320154	40.137238211289	40.1791543918889	39.9414311422139	39.3038321208128	39.3488886144567	40.2361969894913	39.2549965846995	39.0486739742674	39.4813214454254	39.1689562230216	39.2117709896317	39.3544344925673	40.0937979097698	-52.5745210645543	5.58116712502429	-55.9370682849378	-57.6799341626436	-50.50737164039	-49.9765960706039	-39.1926170098144	-42.6469621250348	-56.1938919907091	-56.0380282518477	-46.5446747572661	-53.9932166498091	-53.1266147645402
98.9949748743719	35.572504812558	1.35595552383071	37.3800865917218	35.9617543895956	34.7683748989013	34.5746033086958	33.3586194344281	32.6611266918118	36.4854630245281	36.2486100895015	33.8653035948472	36.1723395550032	36.2977018953608	36.9778969157279	36.8114804453662	36.2261553631509	35.8935799450657	35.4769808572215	39.6450113389538	0.512208990559772	39.659335916621	39.615300316846	40.9017733595046	40.0836562664937	40.0725522260182	39.8912830810805	39.258827578523	39.3290914323571	40.160413803884	39.2244993503431	38.9801915258549	39.4567516515968	39.1394001921815	39.1654275938386	39.3300770076834	40.0516001204345	-53.5373057482036	5.55799867912643	-56.97740949612	-58.6417211281504	-51.4687256319769	-50.9433352183228	-40.3364008477375	-43.451293394047	-57.0803492518387	-56.9366409783052	-47.6143907134909	-55.0071276195946	-54.0953832894495
99.4974874371859	35.7573257747663	1.36107547299806	37.6469960176838	36.1021050730773	35.0192214022725	34.748964773245	33.5734453433402	32.7349797075628	36.6407267123657	36.3891300256757	34.152018710884	36.319874348707	36.5308952770368	37.1413767852633	36.9833798849366	36.4105456697845	36.0784484041606	35.6451042602656	39.6000102314174	0.505629171857201	39.6115488808931	39.6013030978229	40.874466993729	40.0143438325534	40.0037270674065	39.8298104193426	39.2269558364666	39.3040871533976	40.0640284264569	39.1889339909436	38.9168906260723	39.4247811240943	39.1237572435958	39.1147695048746	39.2987219619618	40.0020375430681	-54.5066405559502	5.56245385055918	-58.0017859477601	-59.5730706231857	-52.4134040132202	-51.9773615158375	-41.2424587107934	-44.3022223132862	-57.9999988907367	-57.8337465766374	-48.7872647900558	-56.0121485857952	-55.1376796471455
100	35.8383369520629	1.37308867125483	37.7136016503405	36.1340144226877	35.0820110906366	34.8579047689878	33.5794490013452	32.7805656875277	36.7713628496473	36.4284100661043	34.3137463010817	36.3545604036321	36.7290634600876	37.1875885875333	37.1311453827754	36.535259833128	36.1317266228134	35.6829811046773	39.5804566319496	0.505812592634704	39.5934138577171	39.5918814642542	40.8616989460045	39.9842311847091	39.992696080781	39.8054082614817	39.2058053837293	39.293185655114	40.0197417029728	39.1741308416311	38.8737890084301	39.4116082910111	39.1168384412065	39.0924037025327	39.2857737448978	39.9846995447201	-54.944558119508	5.61819191666246	-58.2695163560562	-59.8122523376022	-52.6603480246335	-52.5850916575089	-41.285797575248	-44.7645796088419	-58.7954877742473	-58.1025193828234	-49.4290630494133	-56.2752454209923	-56.0058480540023
[truncated: 59 more columns]
