# Supplementary material for: Cranio-caudal and medio-lateral navicular translation are representative surrogate measures of foot function in asymptomatic adults during walking
Source: PLoS One. 2018 Dec 5;13(12):e0208175. doi: 10.1371/journal.pone.0208175 (PMC6281217; doi:10.1371/journal.pone.0208175)
Supplement: S1 Data — NCC, NML, FPitch and the GRF (Rx, Ry, Rz) are provided in .mat files (Matlab). NCC and NML are denoted as NEle and NDev, respectively, in the data files. FPitch denotes the global plantar-/dorsiflexion angle (see also S1 Fig in the supporting information). One file with all steps under consideration is provided for each participant. (ZIP) [file pone.0208175.s002.zip › S2_M4Foot_Data/EGLOND07_Walking_M4Foot.csv]

ST	NEle_R_X_Mean	NEle_R_X_SD	NEleR_Meas1_X	NEleR_Meas2_X	NEleR_Meas3_X	NEleR_Meas4_X	NEleR_Meas5_X	NEleR_Meas6_X	NEleR_Meas7_X	NEleR_Meas8_X	NEleR_Meas9_X	NEleR_Meas10_X	NEleR_Meas11_X	NEleR_Meas12_X	NEleR_Meas13_X	NDev_R_X_Mean	NDev_R_X_SD	NDevR_Meas1_X	NDevR_Meas2_X	NDevR_Meas3_X	NDevR_Meas4_X	NDevR_Meas5_X	NDevR_Meas6_X	NDevR_Meas7_X	NDevR_Meas8_X	NDevR_Meas9_X	NDevR_Meas10_X	NDevR_Meas11_X	NDevR_Meas12_X	NDevR_Meas13_X	FPitch_R_X_Mean	FPitch_R_X_SD	FPitchR_Meas1_X	FPitchR_Meas2_X	FPitchR_Meas3_X	FPitchR_Meas4_X	FPitchR_Meas5_X	FPitchR_Meas6_X	FPitchR_Meas7_X	FPitchR_Meas8_X	FPitchR_Meas9_X	FPitchR_Meas10_X	FPitchR_Meas11_X	FPitchR_Meas12_X	FPitchR_Meas13_X	X_R_X_Mean	X_R_X_SD	Rx_Meas1_X	Rx_Meas2_X
0	21.8109625165129	0.845808820341643	21.2038823598275	20.1012353991287	21.6101211853453	21.3111314190804	21.4215110556785	22.5254411614308	23.5224062457107	22.4220099030342	21.5348388631235	22.6733579595768	21.3873645803532	21.8214154679913	22.0077971143871	36.0324362645386	0.607074195960488	35.6034380188799	35.6742916171771	35.6008021806384	37.1517735915711	35.447629937738	35.8487298599799	37.4236140286605	35.9226861548724	35.6751967627441	35.8650373249919	36.1974475086542	36.2913878198531	35.7196366332418	16.9583465007634	1.90518076776294	21.091014859128	18.1344388104084	18.5691230485079	16.799696329864	18.6641768626596	16.004175228676	14.8638667503235	14.8844011917977	16.8409398222952	18.3163657956606	15.9478262225122	14.5797983719737	15.762681216118	8.07489512513865	4.08944920876833	8.45099178732853	5.21486027790956
0.50251256281407	21.7398232966733	0.858246235823085	21.1041136268445	20.0301380431313	21.5045796688595	21.2187734540405	21.3414706689864	22.4618881107926	23.496748534513	22.3693600299724	21.4924501315317	22.6034062426875	21.3153976965422	21.7535519921964	21.9258246566549	36.1256882300574	0.607083628926767	35.7171096081321	35.771676799916	35.7427130250201	37.2118322820586	35.5214850464566	35.9207501614038	37.5460300077824	36.0088619251658	35.7784633814983	35.935763736034	36.2565132486013	36.420990786592	35.8017569820859	16.4220467293728	1.85159120318881	20.4181242361353	17.4597659040381	17.8253590982581	16.2925991969712	18.2136596928118	15.65229224186	14.4903563758388	14.4116106241689	16.3004539260662	17.8633420077503	15.3761649688118	14.0234472468325	15.1594319623031	17.3917735317587	6.1936120841279	23.4861285155883	14.9848570786022
1.00502512562814	21.654235963232	0.865695122241696	20.999768541479	19.9555834643361	21.3943585334114	21.1104061837505	21.2272081587087	22.3498480252803	23.4598951021672	22.3020161270186	21.4470488576802	22.5021867062878	21.237808915951	21.6809139399679	21.8380249659775	36.2447255085506	0.614038026586196	35.820069598578	35.8754633096897	35.8738413274535	37.2919722999443	35.6530662352443	36.0692814603285	37.7319441217945	36.151898358858	35.8896324056508	36.0629786536562	36.3222721346918	36.5403315689668	35.8986801363012	15.7769763489649	1.81773481111367	19.7542114947936	16.7545408310179	17.0996966352733	15.6768024171079	17.5224194739592	14.9945144553869	13.9469401301219	13.7276271953015	15.7242381396356	17.1655886192579	14.767392508248	13.4714140437228	14.4953065927171	25.980824570936	7.23904511431765	37.8038415291168	26.0849687825065
1.50753768844221	21.5716818904675	0.866193716716881	20.903654185427	19.8901721013046	21.2925526079317	21.0069306864012	21.1184087099683	22.2389139935121	23.3978790427636	22.2325679969826	21.4082599659112	22.3979191682654	21.1673731571392	21.6168671229308	21.7603658375398	36.3580029703441	0.611843103408249	35.9343438555505	35.9838631362793	36.0161831242734	37.3606223077775	35.7677268476859	36.194936105651	37.8699650465253	36.2740095509372	36.0064515410447	36.1742647484595	36.3975233828166	36.6708280372229	36.0033209302498	15.1679426217861	1.78459840682615	19.1086010934168	16.0964764091172	16.3995749160719	15.100764991519	16.8837961294746	14.3834035008312	13.4360881650613	13.097772833818	15.1736860825659	16.5155883779721	14.1862099587641	12.9348842123644	13.8664074122429	27.8695737604417	9.83349505308287	41.1921567300025	30.4350875364037
2.01005025125628	21.4818913363183	0.867799130760693	20.7982418465988	19.8157353382736	21.1811437462065	20.8940744199621	21.0092977558734	22.1351033263756	23.3212171289129	22.1622744182081	21.3595897510158	22.2877418838918	21.0856265190091	21.5417569616621	21.6727842761477	36.4681948998995	0.607364042793376	36.0445571474026	36.083471969122	36.1556855166958	37.4186579625085	35.8863551019373	36.3309555925878	37.9981073315471	36.4012306752591	36.1157946506034	36.2904434282134	36.4647977848941	36.7939925958214	36.1024839421009	14.538913215161	1.74973217161166	18.4318412253728	15.4152852105635	15.6730104473591	14.5007728317067	16.2333967255621	13.7791763374562	12.9127953674872	12.460732076127	14.5936343957362	15.8496087186088	13.5754991838301	12.3713876198343	13.2087316574485	22.1027329976656	12.1659676859902	32.6087297688812	24.8875974339316
2.51256281407035	21.3936347287016	0.866252717028987	20.691690320527	19.7475629437425	21.0684880842139	20.7869433007335	20.9052458154452	22.0290318546493	23.2335034165929	22.0927603392344	21.316679129273	22.177542395148	21.0090543344832	21.4688797387658	21.5898698003114	36.5876735884748	0.601568520745712	36.1558028688183	36.196433588457	36.2965795471004	37.4891976399066	36.0188543001478	36.4708984202089	38.1243945649525	36.5390459489519	36.239524962123	36.4217036165119	36.5471332211195	36.9260931966484	36.2140947752268	13.9008931253257	1.71645106788396	17.7455518794714	14.7358474316962	14.9428583294672	13.8930660887907	15.5713086375776	13.1583678861184	12.3732022436933	11.8106083856109	14.0066893279132	15.1679465011499	12.9579988718077	11.8026185102894	12.5455465356484	11.8447407324064	12.4640881443771	17.9468637100103	13.3675806460277
3.01507537688442	21.3013279586988	0.860094444500495	20.5907204745081	19.6780474393874	20.9613047487901	20.674077486256	20.7956316477375	21.9192131600077	23.1244363796311	22.0134663469989	21.2712091790654	22.0556310601166	20.9297229241412	21.3953491020349	21.508453514409	36.7044663029643	0.59008032252427	36.2791547142993	36.308555180405	36.4499479960558	37.5494471557548	36.1412463753527	36.6038174371354	38.227108709821	36.6657121856076	36.3633382907804	36.544105400169	36.6300542506359	37.0631162137773	36.3324580287424	13.2533878729403	1.68456238697776	17.0532752784461	14.050805596437	14.2117351401583	13.2714895388799	14.8964619683846	12.5328872976116	11.8204921544209	11.1530635705448	13.4064689273661	14.470092575317	12.32783600172	11.2253526952137	11.8740816037235	0.00923155416734399	12.359992547508	1.59274999939437	-0.129018805152779
3.51758793969849	21.2086175108066	0.855484984089191	20.4840297937422	19.6071345720008	20.847918304732	20.5632131794081	20.6934784696944	21.8191658078419	23.0129774943715	21.9404511592088	21.2225972169871	21.9360865466655	20.8479053110142	21.3150133473181	21.4220564375007	36.8211767053705	0.580834271067389	36.3911338037607	36.4158275968639	36.5919179935714	37.6091644922781	36.2719371916451	36.7514128166001	38.3347840417105	36.806504960566	36.4828527780607	36.676297599503	36.7096552908922	37.1910782316122	36.4427303727533	12.6028909501432	1.65171686168611	16.3481580852911	13.366845641567	13.4751764564515	12.6467459510842	14.2226469802547	11.9104400166349	11.2659746349707	10.4988958603701	12.7996894302132	13.7703544133701	11.6922833912345	10.6432143018301	11.1971571885892	-12.4909806617527	13.2440147977031	-15.2336910614678	-14.6882177746742
4.02010050251256	21.1195649725672	0.845270850552289	20.3850187817153	19.5452851046061	20.7417250601723	20.4601818893545	20.5969037963536	21.7151800156458	22.8873539334055	21.8614891322395	21.1821073022332	21.8168909553758	20.7749090842714	21.2421987669982	21.345100821002	36.9439190121054	0.567303019634531	36.5114034728182	36.5372393077648	36.7419091872263	37.6788420521368	36.4071351251584	36.8889999526846	38.4271411731997	36.940991685831	36.6168666491136	36.8144587902476	36.8047500446363	37.3342221693645	36.5669875471883	11.9524247832433	1.62068643913412	15.6453259994467	12.6893920055832	12.7468963807478	12.0202966534835	13.5461401974786	11.2844799339745	10.702919086922	9.84171690859383	12.1926353289353	13.0653713319383	11.0570464666595	10.0642712588682	10.5250306295308	-25.5737020726534	14.8633896489548	-32.3685531252082	-30.4965011653872
4.52261306532663	21.0287354970657	0.834459292671191	20.291274994853	19.4798667917751	20.6399623153541	20.3542250225468	20.4995474450547	21.6165477653503	22.7546998495557	21.781334177022	21.1357130457103	21.6914517707029	20.6974606996055	21.1624705080758	21.2690070762477	37.0602268166285	0.55281267021804	36.6353125206991	36.6472330137599	36.895231612023	37.7355082824672	36.5307721889466	37.0282906613672	38.5104301418409	37.0731637570304	36.7394583960581	36.942276630447	36.8894501752233	37.4662943033502	36.6895269329576	11.3014142825126	1.58924409746672	14.9398169567239	12.0117664194294	12.0224364620092	11.3889090848943	12.8681433607777	10.6661464489109	10.1403940233042	9.19143400776704	11.5793576704442	12.357312726846	10.4171588584954	9.48295636317883	9.85255328988293	-38.7917609544516	16.3345713912999	-49.2063832738537	-46.9532720451808
5.0251256281407	20.9435226157556	0.823224917268828	20.1973327563095	19.4222357647044	20.5367254424024	20.2593812888949	20.4153493941819	21.5257184683582	22.6234824505325	21.7071104991125	21.0954043697521	21.5749305571627	20.6278016518404	21.0865995790019	21.1937217825692	37.1806902317976	0.540772343685978	36.7483722638659	36.7643662986029	37.0368335961408	37.8027494650179	36.6657544609892	37.174408387122	38.5984965760459	37.2154769564523	36.8687803851199	37.0827368915992	36.9823100108156	37.6027157366837	36.8059719849134	10.6569438591792	1.55764002559497	14.2329948434849	11.3458072338156	11.3047181976952	10.7640306492943	12.1993609852954	10.0543572872713	9.57990042541255	8.54868407929667	10.9720106311377	11.6572114325698	9.78438369071507	8.91009766280233	9.18671305053928	-51.0264883349703	16.814832798579	-64.1106214720339	-62.4943715639224
5.52763819095477	20.862000839395	0.807075402151975	20.1170389030217	19.3706723092147	20.4458368982328	20.1708691877199	20.3356956268865	21.4317128083979	22.4815633671352	21.6258238715293	21.0592885986141	21.4581731689456	20.5641089373802	21.0143568013175	21.1308704337398	37.3010751163994	0.523518297121188	36.8742922307196	36.8858422062892	37.1903767208533	37.8717184056613	36.7958691445594	37.3053910412463	38.6666786183676	37.3429532607334	37.0017795288085	37.2193576603392	37.0801494104379	37.743806449179	36.9357618359978	10.0181609765978	1.52731528996003	13.5357103516327	10.6867980398881	10.6025814049523	10.1405139751631	11.5331491138007	9.44894455954512	9.01935550256096	7.91268258748307	10.366941327274	10.9590290603506	9.15506358653173	8.34296439040531	8.53235879618359	-60.678560449192	15.7076950872931	-74.4131718817017	-74.8764723192908
6.03015075376884	20.7830997980945	0.7931304498118	20.040664993436	19.3188979806091	20.3570679751607	20.0852607036893	20.2608963027794	21.3491846864365	22.3466451921247	21.5531635550438	21.020167398438	21.3419912013207	20.4998177232759	20.9380319644669	21.0685076984481	37.4164981715424	0.510486181225551	36.9943440174599	36.9967454563184	37.336782183498	37.9326700900792	36.9178289934905	37.4456669931992	38.7419632476529	37.4803866443607	37.1229572238605	37.3486212508733	37.1679487812645	37.8719455250858	37.056615822909	9.38799150462691	1.49561675094211	12.8398820803426	10.0369050720315	9.90976305425132	9.52235270541062	10.8761617964877	8.85888327019247	8.46837108188065	7.29231031531638	9.76674507551621	10.2702892596524	8.53249408419573	7.7842091850105	7.8855225798617	-66.2645716371738	13.1149255490352	-77.8097210291643	-81.6708194148587
6.53266331658291	20.7126084497093	0.775972671417926	19.9708040493347	19.2800162279311	20.2729559233755	20.0151718919177	20.2013253287579	21.2685688448937	22.2105723420139	21.4808181485767	20.9923297022481	21.237473877182	20.4488663618513	20.8726421869559	21.012364961183	37.5367402273965	0.496233771491747	37.109749795495	37.1219727864318	37.4767525742485	38.0094035105147	37.0507666421632	37.5790730388108	38.80991592665	37.6135767204876	37.256974812885	37.4897588100731	37.2705438196054	38.0133431631015	37.1757913556876	8.77032944164514	1.46485168213871	12.1537065204788	9.40276536839981	9.23427926224509	8.91544751499508	10.2330407652056	8.27884107636205	7.92179574511014	6.68257888090748	9.17876737046786	9.59568430649316	7.92309900644958	7.23969315025378	7.25458377401843	-67.2459588266219	10.091786523557	-74.3928772632792	-81.6809379322442
7.03517587939698	20.6457733861446	0.757338088290152	19.9160421900114	19.2424358103527	20.2021909797922	19.9488656421561	20.1448640579684	21.1896850973689	22.074771331265	21.4087982144035	20.963023867603	21.1318433854309	20.3989446702845	20.8049062258839	20.9686825473595	37.6518316665003	0.479964484021792	37.2371098613027	37.2387378715264	37.6269294394203	38.0788691862904	37.171097287452	37.7022605685093	38.868004289833	37.738822566208	37.3805581523055	37.6188172158938	37.3648892858638	38.1428367187697	37.3048792211296	8.16422365378715	1.43392774032588	11.4804607334126	8.77793465893154	8.57796775685967	8.31440820683279	9.598571354004	7.71495793526035	7.38565628045509	6.09007697599158	8.59739828335482	8.93087139202803	7.32200639762289	6.70495403085458	6.63964349362496	-64.4823401253959	7.85637024552687	-66.9407260257215	-76.179750230755
7.53768844221105	20.585812938362	0.740600397308686	19.8640333297993	19.2117773401895	20.1322588594122	19.8922174099347	20.0984151014916	21.1226435661866	21.9507000554264	21.3478784037577	20.938272889253	21.0329084242289	20.3561336009384	20.7433207579635	20.9250084601241	37.7659827823704	0.469139783278876	37.3518298306673	37.355952468731	37.7620751230129	38.1503389526541	37.289498591487	37.8342645901258	38.9364975492743	37.8756717016663	37.5022400083692	37.7464115760038	37.4600499251144	38.2727249551799	37.4202208985292	7.57386376580696	1.40218450492277	10.8148835717816	8.17059562492546	7.93762624686691	7.7272807677775	8.98153358597548	7.16926106332939	6.86206555054907	5.51567930588837	8.03118933001298	8.28509942115962	6.7374931241626	6.18778792012223	6.03973344293929	-59.8859774125832	6.39242276639607	-59.0744344319646	-68.3161312289888
8.04020100502512	20.533905651537	0.719723350041683	19.8241859930844	19.1922769188522	20.0731122596656	19.8500462784595	20.065921784458	21.053269875576	21.8244231545818	21.2837577111442	20.9227309974467	20.9447462814401	20.324876315141	20.689899960838	20.8915259392941	37.8813710366174	0.453746898598431	37.4704183388123	37.4828153736528	37.8985262657342	38.2340290381406	37.4142546004783	37.9486600078343	38.988217465165	37.9972623598496	37.6310213768823	37.8808740761863	37.565071763387	38.4076998464238	37.5389729634799	6.99997710913997	1.37146570702023	10.1671231302538	7.57899719662776	7.32150823429749	7.15325017459406	8.38097129921971	6.63879853736042	6.34862144430485	4.95805650846432	7.47919178897207	7.657422423126	6.16810377125659	5.68579966247877	5.46185824786376	-55.5035688624999	5.01911334993195	-53.2197966389954	-61.0282575822304
8.5427135678392	20.4868632721226	0.700865186527996	19.7966638288844	19.1728677894812	20.0250485732497	19.8106921558347	20.0359737604564	20.9923434949707	21.7101224387797	21.2292993529871	20.9041217811665	20.855798273738	20.2935096144313	20.6348452595835	20.8679362140308	37.9906704234175	0.441535291927505	37.5943457308826	37.5961694254187	38.037659075015	38.3060564265137	37.522413322807	38.0634795033396	39.0460765231798	38.1251620365515	37.7432246649138	37.9988547404513	37.6568447039482	38.5268494402265	37.6615799111798	6.44332782945213	1.33970218182515	9.53407445406926	7.00244470428296	6.72641908677084	6.59133348770675	7.79545493803983	6.13050710087318	5.85263425784649	4.42350332866814	6.94113800272601	7.0473447933989	5.61437862379911	5.20071266798718	4.90331633670908	-52.9066565584415	3.86397067745969	-50.3288549857084	-55.9922757946054
9.04522613065327	20.4487473612106	0.6812985381098	19.7720857622524	19.1664902089386	19.9790089259531	19.7861904193813	20.0199213580324	20.9385548522698	21.6034200259882	21.1800602041254	20.8965155584135	20.7786408550838	20.2757380151035	20.5928625761191	20.8442269340761	38.1012261376862	0.431171191441042	37.7043151714836	37.721249849186	38.1595531178767	38.3895768802292	37.6350612067381	38.1777598930353	39.1029932944139	38.252706633032	37.8640170591312	38.1216043284207	37.7606604229428	38.6576473561441	37.7687945772875	5.90664100486475	1.30822867599888	8.91598608500777	6.44712294790054	6.15362365707257	6.04817538258576	7.23219252488799	5.64111696305203	5.37042535873675	3.90818961737804	6.42354947228344	6.46190539910107	5.08182753696078	4.73624060108791	4.36597751718707	-53.0473057914723	3.86548604118164	-50.581643395369	-53.8643795393329
9.54773869346734	20.4172251873348	0.659390886488462	19.7629797293914	19.1653662617668	19.9480062610472	19.7713740365652	20.0142625870369	20.8832852481021	21.4998667445452	21.130513771371	20.8911876117746	20.7096162493263	20.263196546751	20.5514520534991	20.8328203341751	38.2084736973364	0.417074939228226	37.8246813598707	37.8429944830231	38.2887802693449	38.4751049216383	37.7463130433915	38.273989507264	39.1477710483122	38.3680470409417	37.9779273734167	38.2431832290341	37.8612658368769	38.7766515278568	37.8834484244029	5.38958000565463	1.27702721978906	8.3199379649754	5.90796635346025	5.60772660035418	5.51964949859077	6.68719785326479	5.17232161927961	4.90555084361488	3.4161318100239	5.92192196592665	5.8972799818663	4.56635691445704	4.28887717397344	3.85362149372295	-56.2174034320336	5.09773483316279	-53.653974526601	-54.7440487763468
10.0502512562814	20.3924255992511	0.640428978195657	19.7614473134819	19.1685974319695	19.9241611094275	19.7612627614972	20.0119729130373	20.8404705307341	21.4127401846049	21.0935208351213	20.8869279262449	20.6423239074889	20.2548614003891	20.5160741858853	20.8271722903821	38.3119526475819	0.408964619104765	37.9407051070086	37.9582486096846	38.4102476385037	38.5518580020111	37.8418913846794	38.3782769528182	39.205422123166	38.4956465504184	38.0815782315822	38.3490537743928	37.9555536128427	38.8925817128934	37.9943207185639	4.89368005021053	1.2451515547657	7.74047557581348	5.38977047740087	5.08440833642241	5.00929794911238	6.16267646469123	4.72702937281085	4.45980611401951	2.94764299742355	5.44102732991981	5.35622599739835	4.07283957383965	3.86366290930799	3.36297755457677	-61.9240107795497	6.54289887971146	-58.6735482722958	-58.3236852602501
10.5527638190955	20.3759519928911	0.618350753280778	19.7653985021301	19.1856884513504	19.9057135851458	19.7675532258721	20.025191581126	20.7985480594249	21.3276965862573	21.0544483098668	20.8939319805627	20.5897850974698	20.260487443023	20.4906598948937	20.8222731904622	38.4150846032456	0.398053802951307	38.0474465487103	38.0864691396655	38.5187731945471	38.643462091576	37.9458842506332	38.4696417798603	39.2489898118316	38.6088630330282	38.1943692273351	38.4636328096558	38.0627088014678	39.0144443001284	38.0914148537529	4.41970556262585	1.21409993769797	7.18212816633644	4.89252099308109	4.58759854077501	4.51908934302773	5.6621721599635	4.3015548128539	4.03072194195155	2.50116837895156	4.98119862042046	4.84167283103471	3.60078750740695	3.45828918923234	2.89726982910075	-68.95017056003	7.63154850408353	-64.3278855611681	-63.7466155999408
11.0552763819095	20.3654264836878	0.596923248507241	19.7851572390735	19.2037463812576	19.9030332277244	19.778146311141	20.0440874383584	20.7604440973049	21.2543514214575	21.0222925262953	20.8977357670225	20.5419994204058	20.2661059630783	20.4633085073182	20.8301359875034	38.5129668936706	0.387984780226409	38.1658819309235	38.2010569550809	38.635605896302	38.7258735576226	38.0398944986123	38.5521999974452	39.2952049458955	38.7233910703053	38.2893108849708	38.5683479353749	38.1559330236437	39.1184537575082	38.197415164033	3.96764537006209	1.18287171979705	6.64675855451311	4.41420588283093	4.11738740233444	4.04605104617051	5.18165577778885	3.89974925203654	3.62305016983499	2.08045573096374	4.54045227891765	4.34997190736321	3.14917312889449	3.07361555814646	2.45686312101224	-75.820600684186	8.20299290865539	-69.3257971331905	-69.785187185728
11.5577889447236	20.3624957079542	0.576468828172045	19.8081928198122	19.2330005342361	19.903477514151	19.79766328588	20.0682217176752	20.7334021796265	21.1925161494041	20.9970336561632	20.9093632881607	20.4995306187177	20.2821558084909	20.4482554894401	20.8396311416464	38.6089115149977	0.382060854272213	38.2715314505426	38.3219805073631	38.7357549129461	38.8078797070964	38.1233859463247	38.640586294705	39.3452909460624	38.8407320540422	38.3865552028288	38.6626656984422	38.2550002427611	39.2326014819121	38.2918852499427	3.53836370925836	1.15193376155808	6.1305187199769	3.95946747783974	3.67133911656315	3.59490876120036	4.72509999689808	3.52008101491595	3.23397701884757	1.68225942394361	4.12330119658207	3.88506627903313	2.72176312121315	2.71138137915191	2.03956471419299	-81.3834979692444	8.2846363398156	-72.8651132099533	-75.4059824625877
12.0603015075377	20.3660153296221	0.552841639442899	19.8404618216382	19.27154522323	19.9131176692583	19.8309814035412	20.1065432142681	20.7039215408358	21.1326881381519	20.9688241700441	20.9262685249441	20.4716291272796	20.3060773166433	20.4341018244198	20.8520393108323	38.7010875451543	0.372217105077808	38.3762891893221	38.44550373942	38.8313692054017	38.8995869025642	38.2148147697106	38.7087409130312	39.3804769074423	38.9415978043049	38.4820763972875	38.7654317690807	38.3557259659978	39.3357831559003	38.3767413675422	3.13176737216727	1.12176572575653	5.63893794628607	3.52467611337233	3.25305904041976	3.16360863575733	4.29233644288973	3.16159463737505	2.8651541191287	1.30874593094822	3.72637321897398	3.44617604658012	2.31526176610414	2.36877599315461	1.64827594718448	-85.1454223488791	7.95597213982233	-74.8872030597021	-80.134155781557
12.5628140703518	20.3757813013547	0.531693170768599	19.8853850601532	19.3124351175365	19.9351716940337	19.8657904377012	20.1458985349723	20.6842587633901	21.0889370695276	20.9518657634367	20.9405879856643	20.4452589835719	20.330032358836	20.4234736298502	20.8760615189375	38.7891348745697	0.36746874607639	38.4877131334984	38.5567993763434	38.9301663882898	38.9762072162456	38.2894635118415	38.7796145612732	39.4283369426243	39.0531093460582	38.5610664684205	38.8517086674171	38.4430424724524	39.4327880266864	38.4687372582551	2.7479538797223	1.09179050503348	5.16975049391644	3.11203105718176	2.85982892718208	2.75235326527158	3.88114447985657	2.82661236344434	2.51757786092305	0.959323728664103	3.35149545640613	3.03158028627019	1.932068571397	2.0485918562808	1.28104208959588	-87.3254135527591	7.35723896779231	-76.0038206033817	-83.9637651816688
13.0653266331658	20.3919617610796	0.50884159363773	19.9309684634733	19.3683637565247	19.9575988043249	19.9136063605646	20.1926018876735	20.6698559054379	21.0481758658485	20.9331588283126	20.965882840095	20.4275936149631	20.366876579099	20.4223128423856	20.8985071453316	38.8741866864753	0.362656937762882	38.5825762948252	38.6817796465076	39.0087951917949	39.0612111077491	38.3609496742241	38.8454189758137	39.4649322897458	39.151516241225	38.6494454068901	38.9353487959593	38.5423552795361	39.5368245977836	38.5432734221245	2.38685629418448	1.06276184262978	4.72239642974734	2.72196626591496	2.49171287684269	2.36356960435349	3.4949436467812	2.5120102999562	2.18896393087449	0.632431651015193	2.99927908711599	2.64422979726686	1.57179504669346	1.74852297125447	0.937310216581949	-88.606460484981	6.75409050275246	-77.0477697754027	-87.1331495253392
13.5678391959799	20.4131490420521	0.485038212075479	19.9885474081308	19.427603676135	19.9917136105828	19.9693978772478	20.249288790216	20.6547067656762	21.0151615105992	20.9174642280135	20.9887863944705	20.4211358166797	20.4034989730933	20.4171107165883	20.9265217792444	38.9539774882986	0.357409447041644	38.6841627108911	38.796417712903	39.0912958177793	39.1448194733906	38.4354982989315	38.8943713553711	39.4993996245755	39.2451819730915	38.7227988630647	39.0228069708237	38.6290925249296	39.6218379178933	38.6140241042371	2.04827683059446	1.03450867977674	4.30034978314006	2.35209285040723	2.14995000280353	1.99423066623102	3.13127808934012	2.21905446902056	1.88197726091315	0.329913884199373	2.66723673831418	2.28141668822599	1.23285128501663	1.46881701549329	0.618430064622865	-89.6746645916167	6.38860938964717	-78.634134429691	-89.7418358169294
14.070351758794	20.4403070035876	0.463249999345488	20.0528252836525	19.4951854005323	20.0319542190793	20.0272376501137	20.3036212744356	20.6514477425143	20.9941597100564	20.9093585279284	21.014722567989	20.4139951498188	20.4447190790317	20.4215897508969	20.9631746905901	39.0312064304566	0.357581864615865	38.7827195805317	38.9111895775187	39.1679391540089	39.2160899461512	38.4908566410246	38.9516429362672	39.5414904603387	39.344093987748	38.7917356615379	39.091528976891	38.7132641528435	39.7156849306415	38.6874475904332	1.73179383031755	1.00711188157042	3.89993451869145	2.0051879557496	1.83152351798743	1.64651977483813	2.78992202791545	1.94711805965646	1.59431769579432	0.0487872062572136	2.35789945586674	1.94335656336242	0.917391819386399	1.20970650844051	0.321654690182057	-90.8319497808307	6.29744604619081	-80.7627133739628	-91.5712896840128
14.572864321608	20.4713224043386	0.438925894380399	20.1174754962603	19.5755407633171	20.0720236229915	20.0988711728545	20.3666134929752	20.6467775887715	20.9721667652375	20.8958844636158	21.0478429866293	20.4176348625613	20.4944476387887	20.42583241034	20.9960799920589	39.1028740457669	0.355645587166999	38.8671306212459	39.0351940757591	39.2279959913071	39.2993484014733	38.5502259211323	38.9926171648592	39.5669216453584	39.4235884633033	38.864818697241	39.1650261820252	38.8031335682754	39.8002665503551	38.741095312634	1.43700138919861	0.980866590491571	3.5229698299727	1.67854203470728	1.53771762178193	1.31960407530201	2.47232506339551	1.69423576285493	1.32650650001233	-0.209794140412364	2.06887414000469	1.63081163389679	0.622659312135893	0.968954343819757	0.0476118821104228	-91.9944400863155	6.40194123099566	-82.9236784809835	-92.4488944470364
15.0753768844221	20.5067922327788	0.416013302281256	20.194082397695	19.6570793632099	20.1234329745873	20.1716968475339	20.4333106860974	20.6461769814799	20.9630076569422	20.8912330786482	21.0752287983309	20.4269267727639	20.5398298711422	20.4298858849314	21.0364077127624	39.1710303457293	0.357708908042528	38.9615441527152	39.1452571959287	39.2961527228161	39.3702604124218	38.6052367817323	39.0286684960283	39.6033874244318	39.5111312529355	38.9186819676375	39.2348739044176	38.8748838929286	39.8762213576759	38.7970949328119	1.16346121817011	0.955694671711754	3.16978211013022	1.3726799363711	1.26733769796784	1.01202648523819	2.17558833045086	1.46157398850118	1.07870180872834	-0.447167374147617	1.8002711281448	1.34103613034468	0.349642773340645	0.7477921189336	-0.204269297792439	-92.9460976955066	6.61010332574786	-84.6093466574293	-92.4815857418975
15.5778894472362	20.5461879419954	0.393644048380443	20.2703952464855	19.7527820366672	20.1739030790682	20.2494963147451	20.4962452277518	20.6535558223083	20.9564031717	20.8853439926106	21.1107623740305	20.435024846079	20.5941162665263	20.4417545811168	21.0806602868506	39.2359662862727	0.362119228631636	39.0432086778401	39.2684317015647	39.349583952	39.4383029355915	38.6440119082535	39.0686192066365	39.632537305625	39.5885346963006	38.9802005977369	39.2888610730527	38.9548085784829	39.9606371376656	38.849823950795	0.910304767686271	0.931748673387938	2.83767048455378	1.08771446108288	1.01866702598048	0.725440538216681	1.90058759911116	1.24684866511749	0.848943037384741	-0.664747521785178	1.5524314375099	1.0750132781779	0.0976235054403918	0.54400886408471	-0.436239394953405	-93.4747867998311	6.81593842661571	-85.3684260131191	-91.9786972805206
16.0804020100502	20.5873066903114	0.370377153077539	20.3484450357834	19.8548162104376	20.2258458844704	20.337240556486	20.567483091957	20.6561401694897	20.9521482934007	20.878401257129	21.1451283910272	20.4539666931347	20.6481822858728	20.4469330828329	21.1202560220266	39.2945738602497	0.366452429451805	39.1186288332134	39.3888476351232	39.3953734805929	39.5140315703625	38.6911636867895	39.0891340904147	39.6550798167491	39.6560082579124	39.0328093780721	39.3518675143243	39.0260436971027	40.0256907857597	38.88478143683	0.677137078158425	0.909081202759249	2.52881424675623	0.821319120022504	0.792486758325247	0.457335104267002	1.64674503653329	1.04980567825845	0.638454913241657	-0.86174680083459	1.32305256861054	0.831457305056708	-0.135120072494867	0.357601718544431	-0.647423560227073	-93.4534967529115	6.94201185597181	-85.0635535382995	-91.1954272099355
16.5829145728643	20.6323270706312	0.349511280499396	20.434562040723	19.9616222941496	20.2856552901735	20.4214399574292	20.6358300960955	20.6669813413462	20.9586389440662	20.8791642615765	21.1769079413377	20.4726015360337	20.7002416653436	20.4587133310906	21.1678932188399	39.35222842403	0.37582339763983	39.2013818659421	39.5047835110976	39.4473089504158	39.5726744243867	38.7266231825492	39.1165322514131	39.6884851457159	39.731321937645	39.0749911488049	39.403383113995	39.0863897641968	40.0982037858449	38.9268904303832	0.463029308564474	0.887768952919124	2.24128631032249	0.574844277819191	0.586434832645057	0.208182072548711	1.41198283884014	0.870072480337829	0.44517904170823	-1.04101667432626	1.11317864733224	0.608660598653795	-0.347525626886988	0.187949409851816	-0.839847197508088	-92.8791063394115	6.95778460688077	-83.9669590914147	-90.2630700265946
17.0854271356784	20.6781301577061	0.329533421415692	20.514564745601	20.0830599568482	20.3396367744717	20.5134653827007	20.701585489109	20.6781827136634	20.9609217766505	20.8730160383412	21.2161637518255	20.4916541278697	20.7600210792805	20.4691683501226	21.2142518636956	39.4041316760719	0.385256474007103	39.2660537203592	39.6363062501334	39.4801442933903	39.6385645458968	38.7532681547134	39.1368916788645	39.705330353865	39.7867949445126	39.1261733509621	39.4459175425753	39.1549909110792	40.1635003388044	38.9597757037783	0.267139700291168	0.867769617324619	1.97418629526015	0.34605367173411	0.4001204086396	-0.0223990827589697	1.19711653257684	0.705697786429321	0.269056292158274	-1.20177300830791	0.921026413326132	0.407098466445568	-0.542151556268268	0.0333990784540327	-1.0146151939037	-91.8555221163971	6.86236814748051	-82.5057869328573	-89.2615480970875
17.5879396984925	20.7251438641109	0.311074788968985	20.5981849578378	20.2052602727409	20.3979557111081	20.6079852272638	20.7736140499834	20.6865080473717	20.9714613461261	20.8728768558841	21.2478029098231	20.5195955715461	20.8125259723813	20.4762640458158	21.2568352655595	39.4522042076859	0.397852799092469	39.333713064931	39.7563573823478	39.5156142698953	39.7019230567697	38.7884954149598	39.145454176465	39.7306960595697	39.8475312512525	39.1592257836841	39.4969805173381	39.2042269803352	40.2178887672788	38.9805479750904	0.0888795163785461	0.84920185716597	1.72842631289702	0.134711118100748	0.232908278578339	-0.236382505609633	1.00035067203833	0.556973836164934	0.109522757722587	-1.34574375863596	0.745924346657201	0.224512980639261	-0.718670907035142	-0.105651503056492	-1.17144791554009	-90.5465765057467	6.69670744538878	-81.101390784992	-88.2342870809468
18.0904522613065	20.7743765037301	0.296119941295719	20.6830629056515	20.3382790119174	20.4584700832573	20.6981976789838	20.8381448893173	20.7029979782589	20.9839816647122	20.8727150779094	21.2830501916138	20.5428562816512	20.868450759579	20.4900411384666	21.3066468871729	39.4994864048957	0.413136793761048	39.4007079870642	39.886577359793	39.5501682058343	39.7521034399369	38.8076627295988	39.164399373295	39.75364165365	39.9027953831079	39.1960285871996	39.5311674158053	39.2555743285522	40.2820099865212	39.0104868132861	-0.0729606098192735	0.832005465719635	1.5015132350123	-0.0594542927279378	0.0827194775840688	-0.43279549892173	0.820719873577344	0.422314144687495	-0.0351155940015895	-1.47420650453426	0.587733654888575	0.0603109772973302	-0.878075341636029	-0.231228313352974	-1.31292374552315	-89.0650861283505	6.49810534260173	-79.9644611240138	-87.2221464898212
18.5929648241206	20.8219551790078	0.285004747225371	20.7593990909598	20.4800406411138	20.5121080887039	20.7963463945459	20.9031602257155	20.7132696183287	20.9936950166479	20.8682594065158	21.3188074951595	20.5693486646319	20.9248063981711	20.4955950081024	21.3505812785049	39.5395677146225	0.429415707633077	39.4506341445926	40.0225140875756	39.567994067965	39.8139414819732	38.8273551070426	39.1675035961095	39.7662524061064	39.9444214900615	39.2314558145532	39.5650481897496	39.3036961432896	40.3270490228815	39.0265147381917	-0.219018329861498	0.816162802886733	1.29371770661327	-0.238549192672613	-0.0504143530927489	-0.61369851188298	0.658214915681556	0.300939340022616	-0.164509342711087	-1.58678020669117	0.444503132430502	-0.0861093297848245	-1.02213863974851	-0.343361813968718	-1.43905199239475	-87.4851855173763	6.30765414869049	-79.0040531667621	-86.163783617242
19.0954773869347	20.8710169978274	0.276835295290239	20.8399952803427	20.6222759768351	20.571891912966	20.8891043319616	20.970711668193	20.7258734273886	21.0124134792351	20.8716071441511	21.3470214761315	20.6007260178098	20.9734607082616	20.5053917949225	21.3927477535572	39.5795986182359	0.449463287425355	39.5093463349895	40.1496484871869	39.5954458403377	39.862885323716	38.8515858791144	39.1723244835417	39.792023762103	39.9962988894023	39.2519199020335	39.6026596692121	39.3345174423351	40.3782114164254	39.0379146066688	-0.350246001351853	0.801735581610846	1.1043557990255	-0.401933143624335	-0.168202769407277	-0.779486093773668	0.510848844678627	0.192487250692507	-0.280564071584292	-1.68625295415569	0.316349357434636	-0.216827906402302	-1.15025291154715	-0.443126333870833	-1.55059308503981	-85.8268928747932	6.13671524557022	-78.0728591052055	-84.9107847863868
19.5979899497487	20.9193308586803	0.275852944460538	20.9140901086754	20.7781639772999	20.6275735809896	20.980328619142	21.0288803382127	20.7415226503482	21.0249116491454	20.8679796617233	21.3814563003004	20.6253837859684	21.0279896187396	20.5135698686468	21.4394510036518	39.6161820583096	0.470208829549011	39.5574227225024	40.29451710336	39.613349166374	39.9088520744211	38.8596971942315	39.1809878570669	39.8030130436763	40.0303190734801	39.2836245671758	39.6227498455944	39.3741537820625	40.424772925151	39.0569074029288	-0.467710846309214	0.788575275181733	0.931649590655015	-0.551609529623576	-0.271733945359159	-0.930274004370264	0.378353037950189	0.0953614284022024	-0.383498549448616	-1.77194064388695	0.20178953255896	-0.331917949878288	-1.2649063430525	-0.531719205495798	-1.649794420471	-84.0822798722086	5.9926739605641	-76.9814412676406	-83.4172092722355
20.1005025125628	20.9652986770922	0.279933894009138	20.9806484646005	20.9345647469015	20.6787540914758	21.0754000890019	21.0902458098159	20.7495318347314	21.0410709429295	20.8677578271818	21.4080167855253	20.6556215082158	21.0746110838222	20.5158361033361	21.4768235146605	39.6473547077499	0.493940187833762	39.5952058724627	40.4316817775701	39.6227516471868	39.9624806237122	38.8761433863178	39.1744138087491	39.8191934389786	40.0666005291936	39.3015009155386	39.6502179842895	39.3971720682757	40.4587636937721	39.0594854547012	-0.572044006710989	0.776773472029168	0.775950942777958	-0.688047517591099	-0.361416411647306	-1.06825114680257	0.25981583035944	0.0094268473522669	-0.474155131312369	-1.84560545445686	0.0999276316887829	-0.432921784097722	-1.36606209930809	-0.609140953520981	-1.7360928406843	-82.2430302926062	5.87246858740428	-75.583877379487	-81.7734915227145
20.6030150753769	21.0121114446375	0.288101416830857	21.0491770148715	21.0958895795214	20.735027574666	21.1602495855726	21.1488336896732	20.7638695169758	21.0592060704948	20.8695112671769	21.4326597851857	20.6854165608985	21.1191208191588	20.523812953469	21.5146743626236	39.6801620745761	0.519335850130666	39.6413509253459	40.5721251223502	39.6424753106654	39.9988904786048	38.890243402172	39.1798039489489	39.8381306278038	40.102917859401	39.3177121083755	39.6741963920736	39.4155449277313	40.5038218289955	39.064894037021	-0.664380692398018	0.76617470525642	0.635657439680525	-0.811644692546999	-0.439133321415418	-1.19278697502382	0.153754318690344	-0.0664949475492353	-0.553913052364171	-1.90849282382348	0.0103115751688029	-0.521121300661706	-1.45466377787421	-0.677186739042304	-1.81123470441256	-80.3004944083832	5.74897908271165	-73.8151202412143	-80.0307876982693
21.105527638191	21.055239336327	0.30567656563353	21.1050023333909	21.2664666163448	20.7824228246241	21.2471378048467	21.1985862762932	20.774063944265	21.0703385478241	20.8649183330503	21.4592462449764	20.7090645816846	21.1655278512739	20.5223947090543	21.5529413046231	39.7066751323647	0.545848638229009	39.6696456838661	40.723951011369	39.6466984282461	40.0428470918752	38.8926301613735	39.1779662571286	39.8439829766176	40.1232479743935	39.339841627294	39.6850415349841	39.4367589697396	40.5307440414304	39.0734209624238	-0.745507505112934	0.756799555334964	0.509974680752009	-0.924356298624874	-0.5052052740228	-1.30548804712021	0.0599839452065341	-0.133254846611867	-0.622680966226363	-1.96019866387431	-0.0686418062129724	-0.59677558501968	-1.53258858589329	-0.735792351605766	-1.87657376721457	-78.2686234187757	5.60463115256283	-71.8290330800398	-78.2781870383627
21.608040201005	21.0966843965929	0.324574700651432	21.1565442216611	21.4324358290187	20.8294378306035	21.3306461088879	21.2522668043563	20.7807548771239	21.0884513433234	20.8681392773308	21.4748100966463	20.738880758527	21.2010177360824	20.5228559707313	21.5806563014153	39.7317756237619	0.575194084331508	39.6972805271834	40.862396265231	39.6528935381423	40.0843916494304	38.9072829174301	39.1709267761207	39.8639431088094	40.1552124562294	39.3451363028066	39.7072631483675	39.4377288692612	40.5622574104311	39.0663701394619	-0.816224861287166	0.748594272093543	0.398543112735143	-1.02571259297359	-0.560782769852411	-1.40736646894143	-0.0228906746515582	-0.191229329542733	-0.682171096487324	-2.00339474753863	-0.137158219611534	-0.661744678111128	-1.59924323337366	-0.786148200449592	-1.93162429793471	-76.1528849400178	5.44349350112614	-69.917770375108	-76.5045253748037
22.1105527638191	21.1368822299642	0.349436201537608	21.205198714809	21.6071356168097	20.8774819622353	21.404106661861	21.2977655956382	20.7929666495021	21.0995057238002	20.8656170615011	21.4940728512427	20.7629900314937	21.2400625810879	20.5214769904355	21.6110885491181	39.756771683388	0.604199766751439	39.7270227306145	41.0145712548182	39.6637555956884	40.1130099501835	38.912702116637	39.1759659760376	39.8722023471666	40.172869959492	39.3609966579776	39.7188938514441	39.4459356658021	40.5917953726989	39.0683104054829	-0.877542835872298	0.741376054862997	0.299717657016463	-1.1174993309726	-0.607182396995675	-1.49807931278191	-0.0956797846343334	-0.241711737514974	-0.732543004157955	-2.0374237087611	-0.196470115656074	-0.716503803088546	-1.65691666735309	-0.829096953924749	-1.97866770751534	-73.9622474545398	5.25376373039359	-68.2204458506669	-74.6994920225406
22.6130653266332	21.1721015935928	0.379672779324152	21.2393722249856	21.7809149249045	20.9151994766018	21.4806692955578	21.3372727792265	20.7964829985341	21.1098757841444	20.8640548096587	21.5072765008892	20.78354098239	21.2730568750109	20.5118448268423	21.6377592379613	39.7752388270684	0.635443607666225	39.7382044460986	41.162128957021	39.658828303	40.1537280105327	38.9141694548557	39.1667736758371	39.881519213538	40.1891981643409	39.3698885243597	39.7252493434974	39.4435781430311	40.6071445650877	39.0676939506887	-0.930124042279966	0.735295880426827	0.213129589141139	-1.20026321133079	-0.644609311362477	-1.57986208183599	-0.158883561123229	-0.28495738322418	-0.774648742230752	-2.06376089299637	-0.247379469778162	-0.761848279728586	-1.70576718808332	-0.864737859359368	-2.01802415772747	-71.7218952299557	5.03717367530357	-66.6036338812501	-72.8828706321306
23.1155778894472	21.2063228262241	0.408764336924071	21.2730609715325	21.9508227594674	20.9559595009302	21.5466884264193	21.3791714016239	20.8027871572513	21.1227104647638	20.8666708628484	21.5141639294152	20.8084230681449	21.2993488358163	20.5068845407438	21.6555048219565	39.7954179202343	0.667069400572974	39.7569757973014	41.302376378512	39.6640653424716	40.1817436493832	38.926945161269	39.1652069293884	39.8981624100817	40.2107017640749	39.3715909312179	39.7419150485685	39.4304494153091	40.6343927357468	39.055907399722	-0.974839471740841	0.730024997449432	0.137664710259585	-1.27419438951242	-0.674593955544541	-1.65239041262342	-0.213852077356759	-0.321843906554867	-0.8096433981953	-2.08370434264336	-0.290356459550698	-0.799321394641943	-1.74630599936722	-0.894617798188653	-2.04975370871133	-69.4637851589242	4.81413521990197	-64.8788618906533	-71.0719448400033
23.6180904522613	21.2367802453847	0.444405837885522	21.2985639205312	22.1268951006659	20.991994571824	21.6068903166428	21.4094466295952	20.8092707172806	21.1258942028953	20.8618161392245	21.5251408078506	20.8239009925429	21.3290612352286	20.4917473238475	21.6775212318715	39.8121504219572	0.698171585645096	39.7689121863481	41.4544764023679	39.664960165674	40.2071706096999	38.9262471867529	39.166395383679	39.8997850227316	40.2149031626734	39.3848442028534	39.7434891595608	39.425304047921	40.6447322418578	39.0567357133237	-1.01247063193477	0.725640806412265	0.0721554258428103	-1.34119210461383	-0.697683085987423	-1.71648093432553	-0.260953921005242	-0.353142226241013	-0.837434966156106	-2.09662147604637	-0.326655749241459	-0.828989977298551	-1.78049310631997	-0.918547182220831	-2.0760789115385	-67.1997609090048	4.62802496998212	-62.9787866350639	-69.2668529327074
24.1206030150754	21.2628907909686	0.479198472187392	21.31283716468	22.2922489374114	21.0197896682551	21.6670564194262	21.4378542347454	20.8083389461931	21.1343368610007	20.8642762336816	21.5255038853544	20.8392845987377	21.3471966744819	20.4764846749899	21.6923719836341	39.8249920339097	0.730897446386771	39.768546304386	41.5883994409562	39.6560272805032	40.2405384076346	38.9301993019553	39.1562211826434	39.9146673418573	40.2304992550032	39.3826449011821	39.7484555329683	39.4009685002062	40.6579586993486	39.0497702921822	-1.04367325156458	0.722124826869748	0.0161010402546344	-1.40074076461059	-0.71442033219155	-1.77373734119808	-0.301059774850849	-0.379082251226666	-0.859514992197337	-2.10495361003506	-0.356506932908363	-0.852117632960628	-1.8075842797291	-0.937624276098582	-2.09651112258732	-64.9202544890433	4.50508449122737	-60.9253819653021	-67.379521557154
24.6231155778894	21.287656283437	0.514228146857254	21.3284277219408	22.4571831241419	21.05130896831	21.7131862106326	21.4652413789586	20.8138756845114	21.1367227980768	20.8630275122767	21.5279451043884	20.8551370603948	21.3658651170074	20.4598472951858	21.7017637088552	39.8397625684655	0.76147032668746	39.7787834539588	41.7257935104121	39.6599092821715	40.2567887358778	38.9401335644507	39.1607077141218	39.9217083810163	40.2362721397926	39.3876864053732	39.758173205721	39.3804139626214	40.671990817693	39.0385522168415	-1.06920113136927	0.719124950733689	-0.0318020523060787	-1.45428752942101	-0.726126069529029	-1.82335478647134	-0.335128197230584	-0.400682869279692	-0.875955672376445	-2.10812612769854	-0.380878587390755	-0.869588921178485	-1.82942191422425	-0.952438692965247	-2.11182328772903	-62.6424159967828	4.3986037135865	-58.8003946114689	-65.3276767915655
25.1256281407035	21.3071094971397	0.552504124871944	21.3319660209724	22.6178386222237	21.0731065797404	21.7586478521171	21.4806488969742	20.8134861283469	21.1353854937725	20.8604869234484	21.5292646072883	20.8606946836061	21.3816927981632	20.4339796348094	21.7152252213529	39.8490196757001	0.792111220491282	39.7747457986155	41.859610773171	39.6517716801164	40.2808087707634	38.9366163679204	39.1565786983589	39.9253359564113	40.2368450997625	39.3938167347489	39.7527813839751	39.3573317328293	40.6708102362433	39.0402025511856	-1.08968850400517	0.716952596217612	-0.072216797497714	-1.50253847408512	-0.732860434469664	-1.86717335836042	-0.363427420855615	-0.418156816274023	-0.887411795112527	-2.10711801222083	-0.400420847885777	-0.881509701630007	-1.84642590658903	-0.963012924496417	-2.12367806259012	-60.4154659130636	4.27158558309024	-56.6786602733876	-63.1148372960289
25.6281407035176	21.3236208461251	0.586430527778908	21.3301884949277	22.7637961242181	21.0913625465725	21.7980446450951	21.4979090688949	20.811675434005	21.1380602504008	20.8642799995977	21.5227870473224	20.8692150772364	21.3876053691543	20.4130646631431	21.7190822790579	39.8577336471337	0.821703815796578	39.7687018003805	41.9735323796169	39.6437505534084	40.3023362826474	38.9444178961245	39.152248898823	39.9400348954635	40.2469815560477	39.3884597326136	39.7576836423936	39.3194377848277	40.6823813428157	39.0305706475754	-1.10572832625561	0.715273226192959	-0.105902868766943	-1.54526955042023	-0.735552450755216	-1.90547681366701	-0.386985687306078	-0.432052369163477	-0.894870290799893	-2.1033193970372	-0.41545416680764	-0.889256366557471	-1.85849272586935	-0.970635599931076	-2.13119995424129	-58.2975063554387	4.13016597528764	-54.5934283100369	-60.9008574184843
26.1306532663317	21.3376014116902	0.622075638124633	21.3281833374129	22.9090742742486	21.1110164348618	21.8255046678546	21.5099294490805	20.8146189906101	21.1307367428295	20.8607024005847	21.5228220984382	20.873677722289	21.3977950488825	20.3832602565817	21.7214969282989	39.8663081670718	0.848124464347478	39.7698212321577	42.0940369656748	39.6448510127657	40.3107781189022	38.9505749514282	39.1591882648694	39.9392358062767	40.2400611664957	39.3974636782519	39.7596839764035	39.2927770412334	40.6790996825126	39.0244342749621	-1.11791628080959	0.714029394553461	-0.133883590493437	-1.58431850637977	-0.734957369380432	-1.93806745583562	-0.406305733720145	-0.443052231065655	-0.898111284918303	-2.09584253259494	-0.426967794757172	-0.893070695351213	-1.86756626460983	-0.974988887459517	-2.13577930395864	-56.2866684975672	4.00426937855504	-52.6030498045474	-58.7999356156982
26.6331658291457	21.3462987045937	0.655534638822524	21.3132750991168	23.0374634630045	21.1193240110445	21.854955762355	21.5127080338843	20.8092291445998	21.1277832385247	20.8638085358605	21.51554751911	20.8701916237759	21.3983768497706	20.3531345768704	21.7260853018015	39.8697604156012	0.874096872042183	39.7544605233849	42.1923746670596	39.6314368368622	40.3310827774161	38.9478076150721	39.152695010983	39.9495318403073	40.2432049511088	39.3954174199694	39.7515028028423	39.2520056014619	40.6772741265117	39.0280912298362	-1.12679767292103	0.713463053863576	-0.156588201629894	-1.61916036585848	-0.731102315189788	-1.96690801453101	-0.421780880236618	-0.451190617655407	-0.898362244780333	-2.08675947108739	-0.435102631127572	-0.893348486410605	-1.87286303922888	-0.97694462695563	-2.13825885328182	-54.3747240130763	3.92151258713272	-50.8361050389999	-56.8335035711663
27.1356783919598	21.3532553527439	0.685278935253218	21.2988979414787	23.1545203463347	21.1293132236795	21.8729116654858	21.5192062030893	20.8089228912101	21.1217342902256	20.8662659062981	21.5082360545101	20.8712472815836	21.3965905690377	20.3238063069915	21.7206669057462	39.8746418846082	0.896172701339209	39.7470627076033	42.280494579505	39.6275883660555	40.3380990827525	38.9590111242716	39.1576649058616	39.9565769944761	40.2421287138169	39.3953470151066	39.756676212234	39.2107382393387	40.6793592741579	39.0195972847272	-1.13282908102603	0.713100701957682	-0.174897792537639	-1.65070048707647	-0.725052411943718	-1.9912211455761	-0.434322433616789	-0.45721241124717	-0.895654636828021	-2.07566327288579	-0.440533502196547	-0.891204506108653	-1.87556458266008	-0.976918225733515	-2.13783264492789	-52.5707293371307	3.85420140738836	-49.3701597181913	-54.906912063229
27.6381909547739	21.3566851842215	0.715519165359204	21.2805232812289	23.2642888030117	21.136508985254	21.8851457493665	21.5169331759618	20.807789243249	21.1106108885581	20.8659368841919	21.5044760224764	20.8647075835017	21.3961404283151	20.2858204649267	21.7180258848379	39.8770961946401	0.915516427098378	39.7390371107736	42.3653483226969	39.6245508503634	40.3419562888289	38.9614288886285	39.1627901441506	39.9558866535564	40.2327086073731	39.4038316919333	39.7521002643407	39.175478735833	40.665832936356	39.0213000354867	-1.13651393920416	0.713213429556919	-0.18942628032537	-1.67989115919377	-0.717004809917691	-2.0119309115014	-0.444112974177587	-0.461316482258633	-0.890380147219942	-2.06290847495899	-0.443799321929831	-0.886492491190904	-1.87643754233391	-0.974770430021611	-2.13621018462448	-50.8572705666527	3.75187501930117	-48.1250807891842	-52.9552260241672
28.1407035175879	21.356120527829	0.740356281146036	21.2523871379511	23.3520456163051	21.1347987302995	21.897629353186	21.5103283024138	20.8016542277709	21.1058822602136	20.8739837307575	21.4921709342174	20.8548228099817	21.3850488305075	20.2538045648023	21.71501036337	39.8764102770437	0.932833695564116	39.7189964064225	42.4215295559336	39.6106050143372	40.3529443400346	38.9623871494229	39.1598100462907	39.9686860572593	40.2365830919961	39.3986727490648	39.7455266503137	39.1245647985216	40.6657756404182	39.0272521015529	-1.13827082502545	0.713742200167432	-0.20061551789261	-1.70603639615006	-0.707249427624171	-2.03015318692956	-0.451699459635697	-0.463719349985832	-0.883423233703852	-2.04992680285208	-0.445023091245591	-0.879908931758522	-1.87482055668202	-0.971564553410311	-2.13338021746059	-49.1946780562552	3.63541832947017	-46.9004404944017	-50.9612842777706
28.643216080402	21.3544898488102	0.7638309293781	21.2284756354712	23.4341442030552	21.1378267967839	21.8968316875959	21.506940389916	20.8030815671484	21.0928953084647	20.8757978333025	21.4862800903737	20.8488045589599	21.3784936843092	20.2148830257937	21.7039132533581	39.8774454955543	0.945251380717333	39.7123227781638	42.4787587422333	39.6106724098489	40.3458127654047	38.9749551278839	39.1720646714559	39.9666786608293	40.2255944567925	39.4072537202796	39.7504451785269	39.0855752189555	40.6534425913389	39.0232151204925	-1.13844185757677	0.714362998387078	-0.20924016389069	-1.73074578925984	-0.696640797396661	-2.04494151421063	-0.457700513856044	-0.465033751185807	-0.874471573777806	-2.03560901695845	-0.444960366256533	-0.872102697555021	-1.87247337139079	-0.966904364362067	-2.12892022839768	-47.5712267715277	3.55573195434879	-45.6273010456317	-48.8972561390865
29.1457286432161	21.3490060132878	0.784632728905697	21.1970819436501	23.499716883269	21.133761278007	21.8966837332373	21.4933878737748	20.7984198957918	21.0838026421555	20.8830474910389	21.476730463475	20.8336249736695	21.3666191016472	20.1755733455696	21.6986285474555	39.8748559497816	0.955976351693713	39.696818391891	42.5172860426292	39.6022773770168	40.3455017483866	38.9743756252258	39.1736115001301	39.9721831201871	40.2226146251794	39.4113441117222	39.7418280224384	39.0403168026566	40.6412085181678	39.03376146153	-1.13745817886181	0.71544645543357	-0.215629894752098	-1.75362497786391	-0.685059007089318	-2.05801238381068	-0.462169772360065	-0.465182236142366	-0.864476141187711	-2.02151490757877	-0.443696634691071	-0.862859510006821	-1.86881377607261	-0.961429037988837	-2.12448804565932	-45.9625400587751	3.4911744903642	-44.3209415152506	-46.7916864330041
29.6482412060301	21.3412231344673	0.800917749586363	21.162052559757	23.5488309066602	21.1258599811668	21.8916663783847	21.4809109057258	20.7953193891321	21.0754819174706	20.8926215487659	21.4638687923624	20.8201310138691	21.3501073261295	20.1391406353313	21.6899093933189	39.8713807213574	0.963222656438159	39.6786042809996	42.5378997265171	39.5910100296232	40.341476969812	38.9800636542059	39.1785570010297	39.9790556190341	40.2216959684289	39.4115307971342	39.7397297251394	38.9900150729099	40.6360392858042	39.0422712470074	-1.13557606809323	0.716672547704337	-0.220303693973285	-1.77484068481427	-0.673038719700635	-2.06924055141745	-0.465722338202792	-0.464612970933025	-0.853496246067048	-2.00747194274774	-0.441605948414088	-0.853025438211245	-1.86426238989119	-0.955488145896565	-2.11937981494264	-44.3544228229616	3.40731302230559	-42.9484313993259	-44.7473815250586
30.1507537688442	21.3325338549344	0.816569345175089	21.1314872220082	23.593300994768	21.1221022412516	21.8763461848996	21.4690364122914	20.7964041411117	21.0614562653446	20.897832945579	21.4573817262457	20.8078532594944	21.3388769401452	20.0946433749803	21.6762184060281	39.869065194349	0.966707960999678	39.672500094735	42.5610774951346	39.5913452935683	40.3232601301104	38.9907790854945	39.1918254698431	39.9744421197615	40.210340914088	39.4257537269349	39.7430006712479	38.9523692545785	40.6154259462822	39.0457273247584	-1.13309460283945	0.718000749298962	-0.223794134400955	-1.79558015328593	-0.661018028065269	-2.07838117492399	-0.468657360515789	-0.463573892820474	-0.841639534904345	-1.99321768268014	-0.439156814953667	-0.84276788786681	-1.8599188608084	-0.948817603528123	-2.11370670815895	-42.7700083813602	3.31487906056921	-41.4981317973525	-42.8497528076768
30.6532663316583	21.3202569687335	0.827624154189911	21.0921218091199	23.6171681557599	21.108920030828	21.8645297506373	21.4481824319463	20.7901380490277	21.0555086249077	20.912269686614	21.442531940516	20.7875633098746	21.3185548498011	20.0567492286907	21.6691027258117	39.8630056880264	0.969299745808118	39.6530847551135	42.5581816790872	39.5775007211371	40.3157948408563	38.9883745879334	39.191606567384	39.9843501167304	40.2149418170883	39.4270830103117	39.7333743691639	38.9010046035883	40.6088824228205	39.0648944531284	-1.13031901969501	0.719666314140931	-0.226326799470069	-1.8147874731508	-0.648834476228445	-2.08709314206288	-0.471044498296425	-0.461999508948271	-0.829679533857762	-1.98019490790153	-0.436311405992685	-0.832020642601218	-1.85477614639892	-0.94233257171788	-2.1087461494082	-41.2097167187339	3.23089095252401	-40.0305937987116	-41.1284841246816
31.1557788944724	21.3073832897304	0.83722681060785	21.0555206082401	23.6356475018143	21.0976414092074	21.8426110068615	21.4324264909141	20.7905286419918	21.0434513534778	20.9218594020975	21.4318981672669	20.7729636425014	21.3020329495027	20.0138421945299	21.6555593980898	39.8582185256729	0.967957176214815	39.6412412541227	42.5557889846575	39.5699869017908	40.2938430076711	38.997750715376	39.2043115879131	39.98164364594	40.2085482041341	39.4384913983963	39.7363730546725	38.8590973374782	40.5932253680943	39.0765393735015	-1.12739836396408	0.721291588212561	-0.228403161838988	-1.83365724277515	-0.637104879027269	-2.09436123718062	-0.473442852100326	-0.460375896977669	-0.817239759717239	-1.96723808906798	-0.433591474464163	-0.82155251121514	-1.85018314573183	-0.935649260056801	-2.10337922137993	-39.6667673229569	3.15284417613346	-38.6248083384546	-39.5449802772719
31.6582914572864	21.2934324302926	0.84486256950994	21.0204161263748	23.6456509988505	21.0871443061809	21.8164897119192	21.4135663529356	20.7884553811088	21.0338290384789	20.9348656150166	21.4214843993108	20.756225474038	21.2855776768178	19.9702297362725	21.640686776499	39.8536831553622	0.96536800357262	39.6346452474409	42.5474207140309	39.566260640678	40.2677989565837	39.0038019345035	39.2128554737684	39.9822619258529	40.2074990852416	39.4529534261437	39.7367271692496	38.8194989998191	40.5765825759418	39.089574870455	-1.12460407002161	0.723045604314536	-0.230312580096765	-1.85214533716849	-0.625879974650707	-2.10097218753323	-0.475890996868038	-0.458625164182051	-0.804960794959129	-1.95537461931594	-0.431092601263389	-0.811170296405214	-1.84595830066719	-0.92920929790153	-2.09826075926925	-38.1430407999299	3.08401889617141	-37.3044897445893	-38.0098472584055
32.1608040201005	21.2768098714189	0.849460352270986	20.9781831491759	23.6415585026731	21.0686954638575	21.791709151158	21.3891421467281	20.7830014859519	21.0280536922403	20.9528345431088	21.4048398968507	20.7351260655764	21.2631852233611	19.931221075751	21.6309779320128	39.8462280898261	0.962126470633392	39.6164227597514	42.5221017963007	39.5491666075091	40.2477924210344	39.0013466080188	39.2154286582493	39.9889186291834	40.2147603899664	39.4585023881158	39.7293837903673	38.7710182432432	40.5702645594612	39.1158583165379	-1.12209185530736	0.724960473405297	-0.232256444565405	-1.86971584334495	-0.615149030445099	-2.1077384413636	-0.478521261241041	-0.456890485714155	-0.792968860493155	-1.94475887627547	-0.428922920880142	-0.801028179954673	-1.84178592549239	-0.923368630182983	-2.09408921904267	-36.6408467482703	3.03015979045768	-36.0339639090414	-36.4246109485247
32.6633165829146	21.2611631712598	0.854564932761312	20.9428213688517	23.6405294155673	21.056565816524	21.7547646066535	21.3712148297196	20.7844903516373	21.0157703932071	20.9653181575644	21.3956914872974	20.721503167917	21.2487492018099	19.8846565602006	21.6130458694274	39.8421302772894	0.956145371339325	39.6127287105451	42.5091751543886	39.5447077468716	40.2087416953301	39.0121569625755	39.2315438820271	39.9816518909539	40.2106379597686	39.480568044161	39.7366550579954	38.7386561886311	40.549283794891	39.131186516623	-1.11999877839126	0.726757920207722	-0.234624677461108	-1.88774322866355	-0.605440265285384	-2.11356948395484	-0.481751725691902	-0.455501728796394	-0.78113745869758	-1.93463682124274	-0.427499037912604	-0.791661391155096	-1.83897304108116	-0.917761123871943	-2.08968413527208	-35.1459371108521	2.98343171869955	-34.6962100195214	-34.7408021738438
33.1658291457286	21.2440084944317	0.856796025126579	20.9045823445567	23.6285679759319	21.0412879050818	21.7193977312989	21.34684016362	20.7787286073581	21.0118178733803	20.9870772567672	21.3799021450314	20.7030347104482	21.2285095886535	19.8449036290771	21.5974604964069	39.8368751404391	0.951577017894816	39.6053416992405	42.482465698767	39.5345116266204	40.1756931821291	39.0124718436823	39.2344008373224	39.9886832486305	40.2236932182442	39.4934160013853	39.7345604631731	38.6971476108943	40.5427708438845	39.1542205517346	-1.1185178730613	0.728670959526706	-0.237544617250623	-1.90513266093568	-0.596573417946015	-2.11997408580701	-0.485456826167181	-0.454276259185775	-0.770156057769717	-1.92641067889009	-0.426719082539711	-0.78270489699712	-1.83647614928185	-0.91316425887855	-2.08614335814757	-33.6664819798485	2.93657540858267	-33.2749263515866	-32.9738695796862
33.6683417085427	21.2258492973284	0.859613216018488	20.8634858579859	23.6158126038528	21.0230562109273	21.6797445070448	21.3215928404357	20.7760780712944	21.0039458243189	21.0060280082205	21.3649151550896	20.6852485266815	21.2101023588779	19.8019046304731	21.5841262700666	39.8308297622796	0.946223648541299	39.5936888442671	42.458845677123	39.5179447993226	40.1379636113124	39.0118582930473	39.2434555432719	39.986662925535	40.2308395521413	39.5105981797676	39.733071409991	38.6602774195442	40.5306099951823	39.1849706591297	-1.11772406833618	0.730588754183402	-0.24120941657939	-1.92250552772807	-0.588741945570536	-2.12663456221029	-0.489858494675398	-0.453552519073722	-0.75969031368502	-1.91902990743834	-0.426881505516666	-0.77451063953825	-1.83506398261602	-0.909233817303523	-2.08350025643518	-32.1993535891133	2.90102133796228	-31.7553736629695	-31.1722004956807
34.1708542713568	21.2095337477431	0.862305559944257	20.8297492039889	23.6067965058991	21.012589887266	21.6304934493085	21.3015142196193	20.7756174128522	20.9963753818108	21.0261768880457	21.3536118366379	20.6740997443315	21.196493744404	19.7577633382982	21.562657108198	39.829270764747	0.940811671438652	39.5973245439091	42.4455731865969	39.5145590817586	40.0854088187873	39.0213820987293	39.2570838271652	39.9835405250046	40.2402935646104	39.5378729105358	39.7435887006875	38.6333733409638	40.5163333593081	39.2041859836545	-1.11776502378601	0.73235913940263	-0.245890583406495	-1.94032099488256	-0.582275163274067	-2.13317022239549	-0.49521111409715	-0.453399079442689	-0.750125287220026	-1.91297977421823	-0.428162310958123	-0.767309796105711	-1.83507166468437	-0.906197743403057	-2.08083157513014	-30.7240431278017	2.87506933018031	-30.1138803560222	-29.382566365343
34.6733668341708	21.1911777959876	0.863505949967045	20.7898572231181	23.5897844642588	20.9966534244307	21.5850656227916	21.2735947558823	20.7682992656056	20.9949533455938	21.0535642482473	21.3341331503753	20.6570383066116	21.1760868990154	19.7197647505778	21.5465158913301	39.824887471704	0.937975406194985	39.5905639705186	42.4207781827105	39.4986759111	40.0428269218483	39.0168512748323	39.258156978789	39.9905979283167	40.2636904483652	39.5532919068539	39.7416900995933	38.5953644464149	40.515232150904	39.2358169119056	-1.11872163492484	0.734189483599011	-0.25162454091685	-1.95747348076972	-0.576936805729101	-2.14105930167555	-0.501330631889318	-0.453742170501823	-0.741703933408703	-1.90877081281919	-0.430492010103159	-0.760740120874861	-1.83561417060504	-0.904445847745188	-2.07944742698449	-29.241042959925	2.82569882796578	-28.3934709501046	-27.6529260491248
35.1758793969849	21.1739891702437	0.867395689070889	20.7525054001938	23.5819557438756	20.9842506023159	21.5298140328576	21.2495918246788	20.7681563151111	20.986480537322	21.0748919838555	21.32124069528	20.6452865347715	21.1635745183319	19.6749606539065	21.5291503706682	39.8231877673261	0.934607074304662	39.5894058936949	42.4147731213652	39.4864666375652	39.9850829505502	39.0193055411445	39.273270159828	39.982686137149	40.2760773431138	39.5841607759576	39.748817353511	38.5730759044124	40.5003009818853	39.2680181750625	-1.12067997513988	0.735900815294644	-0.258591723475932	-1.97533012066135	-0.573059585638886	-2.14917317425698	-0.508516713393288	-0.454956383734349	-0.734153292024705	-1.90530019773267	-0.43423074281592	-0.755272599317445	-1.83798565568928	-0.903516158801749	-2.07875332927587	-27.7562669614919	2.76163086606416	-26.7358930199925	-26.0430553478731
35.678391959799	21.1580627073691	0.869499715423575	20.7196449586366	23.5725009624642	20.9778252046131	21.4706812099316	21.2276045883306	20.763657315161	20.9853774973918	21.1045076451699	21.3044337388518	20.6369286774583	21.1486681734028	19.6371167278626	21.5058684965234	39.8247289773447	0.933773948366971	39.597968144737	42.4079199519425	39.4820774992379	39.9228473074075	39.0253078459908	39.2807885989006	39.9874645223758	40.3053273115597	39.6115281611824	39.7615208580762	38.5479005402451	40.4994560453722	39.2913699184531	-1.12373276565466	0.73743333283036	-0.266965596483919	-1.99306476048561	-0.57073975744907	-2.1581397136564	-0.516840705084677	-0.456905160615489	-0.728051099072459	-1.90385241059205	-0.439322015845921	-0.750857154632943	-1.84140205358193	-0.90407136489914	-2.07831416111092	-26.2778838051915	2.70559999541311	-25.1862688032397	-24.5619836188019
36.1809045226131	21.1401846741739	0.873104612533678	20.6802806960818	23.5626532543243	20.9665116320724	21.4128145008758	21.1991644081487	20.7574377861231	20.9824823441655	21.1333786919795	21.2844053686868	20.6234078056279	21.132184562259	19.5979755500269	21.4897041638896	39.8231110694547	0.934909510159017	39.5948642605208	42.4022848826484	39.4643277817507	39.8660098887167	39.018703007309	39.2856773336835	39.987647244947	40.334443188151	39.636411029015	39.7632848965951	38.5214612944308	40.4960433620378	39.329285733105	-1.12790330142956	0.73896583842065	-0.2767216204502	-2.01062293220648	-0.569799659455117	-2.16866861164585	-0.526127655627587	-0.459719534641846	-0.723155240437491	-1.90364148040837	-0.445833603580672	-0.747289466792573	-1.84594992660058	-0.905843555098539	-2.07936963163901	-24.8390944080184	2.6755578968468	-23.7076850091334	-23.1657723410999
36.6834170854271	21.1252504438841	0.878401665519792	20.6477732791487	23.5626337275993	20.9639867454271	21.3429463828665	21.1781594858046	20.7570407055867	20.9772497865279	21.1606065299085	21.2701701738654	20.6178228048374	21.1232257529384	19.5573085083557	21.4693318876277	39.8275638625669	0.936951172366602	39.6053903442872	42.4164271949117	39.4586608820564	39.7899179889998	39.024785032694	39.3023722266595	39.9824095800659	40.3624852996668	39.6760865113179	39.7796252847092	38.5104420963355	40.4888066447366	39.3609211269296	-1.1333148024466	0.74027084290251	-0.288062929084754	-2.02899552598014	-0.570615568621789	-2.17954328967097	-0.536710871092054	-0.463639198943959	-0.719576118766408	-1.90464058412684	-0.454026119029439	-0.745076243959306	-1.85246797649614	-0.90887386608836	-2.08086413994563	-23.4654191302615	2.66620689934612	-22.2977967750834	-21.8635407800066
37.1859296482412	21.109640115972	0.881829704567535	20.6150722825508	23.5563406913838	20.9635103286515	21.2745908938717	21.1555661278199	20.7487081887264	20.9793484964163	21.1959952581845	21.2469378874568	20.6110784171119	21.1073974466858	19.5240438622588	21.4467316265183	39.8316668268221	0.9422446837213	39.6163909480461	42.4217177408473	39.4519680003539	39.7196228754221	39.0268942130163	39.3048962464861	39.9905043867068	40.4084747024671	39.7033316240684	39.7934118578892	38.4887857797371	40.4966426708737	39.3890277027733	-1.13996091879733	0.741385824368806	-0.301079859631335	-2.04679570881252	-0.573088472254765	-2.19214151311988	-0.548472579991634	-0.468469709585141	-0.717652427832614	-1.90771827385799	-0.46370760340313	-0.743971463615898	-1.85978108621383	-0.913631126487307	-2.08298211955929	-22.1496195356436	2.66343276468741	-21.036229393662	-20.6719097919566
37.6884422110553	21.0934214368887	0.888891196837284	20.5787059596577	23.5573335486052	20.9614952804309	21.2016992120151	21.1303712882115	20.7448691785928	20.973990018423	21.2244433141386	21.2271703162446	20.6014884848213	21.0972670810592	19.4845678948324	21.4310771025212	39.8351533529448	0.948925298072624	39.620533036287	42.4429162858198	39.4372137475786	39.6444321887634	39.0225772550063	39.3167416180864	39.9840619667024	40.4443684783158	39.7413219682745	39.8016505891951	38.4794195517885	40.4911561045731	39.4306007978909	-1.14792073989755	0.74245716149057	-0.315740721445904	-2.06516780766866	-0.577178364132698	-2.20609973403396	-0.561319276798947	-0.474516212641276	-0.717006350903808	-1.91161000711968	-0.475106490228347	-0.744013828691416	-1.86895323609504	-0.919596620204995	-2.08666096870344	-20.9027050944585	2.67179464648787	-19.9304766650143	-19.579577476662
38.1909547738693	21.080146865516	0.895001703395085	20.5506344224638	23.5604327983706	20.9701935319713	21.1192314268576	21.1138190114758	20.7410892964485	20.9737440767201	21.2582800037909	21.2061124200487	20.5994805299419	21.0884604681577	19.4515499800017	21.4088812854592	39.8453615274258	0.958045598076624	39.6408900316167	42.4713549784191	39.4374852729312	39.5547880406319	39.0326088026962	39.3297060622162	39.9874774237604	40.4943460396896	39.7820948335427	39.8251442919291	38.474552919676	40.4984432409566	39.4608079184692	-1.15729324561763	0.743212429695163	-0.332293003699512	-2.08384940661958	-0.583234479814608	-2.22089340431229	-0.575576492205369	-0.481806222938947	-0.718077730873657	-1.91742434080447	-0.488270886922493	-0.745623692058279	-1.87972521401414	-0.927349837953919	-2.09068748081188	-19.7405836537949	2.68569928440288	-18.9429128370092	-18.5817549784659
38.6934673366834	21.064173075736	0.901288157400722	20.5181618719158	23.5582784931482	20.9768277325143	21.0401612217668	21.092960993376	20.7313490391153	20.9733869750251	21.2922454687539	21.1775054955925	20.5917326909989	21.0750372912507	19.4185619221997	21.3880407889113	39.8517233499951	0.969300769607571	39.6530022446983	42.494359875813	39.4284977351969	39.4752942890183	39.0328916550783	39.3323213833435	39.9912254989557	40.5489839629563	39.8138476682867	39.838899430388	38.4634253269505	40.5057690517769	39.4938854274741	-1.16802380508429	0.743839601973483	-0.350712319028615	-2.10214663320345	-0.591033082462282	-2.23799346586157	-0.590968318212909	-0.490255903817578	-0.720762090644977	-1.92478242528772	-0.503036007479645	-0.74845152067077	-1.89155255992437	-0.936740644099684	-2.09587449540223	-18.6713354616846	2.70279900435186	-18.0693361183446	-17.6500215703566
39.1959798994975	21.0495452449569	0.910646674787586	20.4868849632024	23.5650960019252	20.986713887376	20.9510184270963	21.0744396664757	20.7287590954541	20.967641518255	21.3203679547314	21.1544820665915	20.5838525141254	21.0702544956577	19.3829683155331	21.3716092780161	39.8619689778537	0.982680760413663	39.6669402687965	42.5381754650066	39.42058197563	39.3813353236432	39.0353721627159	39.3495805099382	39.985774521954	40.597939637343	39.8617003846339	39.8545320305362	38.4703350658656	40.5072048693422	39.5361244966928	-1.18028996657956	0.744381392765586	-0.371004547013506	-2.12147738348314	-0.600717385529276	-2.25623390162519	-0.607562364045586	-0.500220725285826	-0.724924492703577	-1.93321521601298	-0.519732885766421	-0.752746553903254	-1.90565005888955	-0.947638726337766	-2.1026453249382	-17.6983211385359	2.7163926119038	-17.285440071609	-16.7451854432034
39.6984924623116	21.0355059058607	0.917454170913339	20.4619603009698	23.564468464961	21.0052470776621	20.8578177388605	21.0630201786963	20.7200651767433	20.9690402893975	21.3551231195005	21.1225325554611	20.5799303176423	21.0600641912941	19.3550772607447	21.3472301042561	39.8755133662353	0.998122779202432	39.692996276933	42.5741492918601	39.4239702924531	39.2840552350971	39.0491091013917	39.3565554915254	39.9954837399243	40.6655979125633	39.8991479773054	39.8810065030158	38.4699347829478	40.5248650436623	39.5648021123792	-1.19407482783833	0.744588687449414	-0.39341842554497	-2.14054003849892	-0.612541954867854	-2.27616853701406	-0.625593779595683	-0.511531200198961	-0.730969114559474	-1.94390689059899	-0.538161342528745	-0.758739325545475	-1.9208896120003	-0.960611553831205	-2.10990098711362	-16.7900505759265	2.7232791648673	-16.5419272692	-15.8523371155402
40.2010050251256	21.0181823307164	0.926696852730493	20.4308697267283	23.5639346961742	21.0193526108234	20.7653313698705	21.046213073971	20.7112382464184	20.9626349991228	21.3808252339446	21.0892947348716	20.5668910858327	21.0520288002386	19.3209075248423	21.3268481964749	39.8849206223902	1.01476643486109	39.7064970547274	42.6164072587479	39.414344415373	39.1932919646697	39.0508243733968	39.3645931847064	39.9924449782681	40.7232896869288	39.9401669202212	39.8940852365829	38.4761323960008	40.5296925320218	39.6021980894282	-1.20938467137852	0.744801168867111	-0.417776911057436	-2.16004792578421	-0.626245472788687	-2.29859048897948	-0.644687872618954	-0.524296528690066	-0.738454049411346	-1.95561272565449	-0.558395611405922	-0.766062705919937	-1.93788471233232	-0.975091726511545	-2.11885399676643	-15.9262442292505	2.72626479709802	-15.7668426175706	-14.9783470286228
40.7035175879397	21.0030154983697	0.936315700093006	20.4056128279233	23.5653961673293	21.040884633822	20.6608079355735	21.0359568136604	20.7064922013182	20.957957151508	21.4063507210414	21.056887496817	20.5558727298389	21.0484665304127	19.2918242406441	21.3066920289177	39.9012108567127	1.03421379643514	39.7303383165604	42.6694324606563	39.4146990191152	39.085422760913	39.0627413918084	39.3820395567502	39.9953173203318	40.788829661877	39.9896615497646	39.9161063766904	38.4935743271853	40.5453276646619	39.6422507309501	-1.22641002734038	0.744869605631033	-0.444204793579111	-2.18047836351781	-0.642147781916983	-2.32219667349371	-0.665095473556668	-0.538739972370695	-0.747590894280508	-1.96917650938605	-0.580684682561084	-0.775115412364623	-1.95704066360286	-0.991551125007288	-2.12930800978752	-15.1005858959892	2.72281462332179	-14.989804497445	-14.1525790068137
41.2060301507538	20.9849432060647	0.943910602033696	20.3822438302064	23.554757949196	21.0658650156655	20.5575565415913	21.0289885088868	20.6932973829924	20.9542182845019	21.4305425624085	21.0138120809336	20.5431509967212	21.037801855364	19.263415936513	21.2786107338603	39.9153259115258	1.05332148943733	39.7572208036707	42.7086640074182	39.4177686169372	38.985642300747	39.079164868841	39.3852564994686	40.003214658267	40.8611329248981	40.0255081958106	39.941005234746	38.5014521093972	40.5632273253254	39.669979304309	-1.24501203523002	0.744715139809723	-0.472859465149941	-2.20066743526671	-0.66031622036474	-2.34836750136544	-0.686862600145497	-0.554575766269643	-0.75839127986273	-1.98470649453219	-0.60472036124532	-0.785881542511883	-1.97733673416835	-1.00994849574104	-2.14052256136678	-14.2965892525666	2.7197087545052	-14.2875062774549	-13.366352743297
41.7085427135678	20.96472081262	0.954175366965836	20.3540598290549	23.5472463794981	21.0867161488209	20.4496046778352	21.0175197655034	20.6852321329191	20.9419564363292	21.4426775542751	20.9748253240122	20.5205531807953	21.0344204622211	19.2309128547387	21.2556458180566	39.9287434820405	1.07412388227069	39.7734920540794	42.7622587626131	39.4103336521743	38.8837881429907	39.08568683438	39.4001682403408	39.9987571578485	40.9211009235287	40.0751490710067	39.9536284425159	38.5263031444129	40.5728221935809	39.7101766470544	-1.26532782839106	0.744711048966947	-0.503480475301196	-2.22219375941321	-0.680504155387876	-2.37678339518934	-0.709626185475967	-0.572077115707151	-0.77042127269164	-2.00134597951509	-0.630870988793225	-0.798056532843331	-2.00012811367813	-1.0299120703184	-2.15386172476917	-13.4987074254742	2.72809570226898	-13.6007185737612	-12.6049191526853
42.2110552763819	20.9450507187503	0.962084150780465	20.3339470824382	23.5296675861574	21.1164396603726	20.3326028668106	21.0147574589824	20.6744965048164	20.9353441656338	21.4567719235583	20.9291885736243	20.5008300618266	21.0275922294664	19.2059172699143	21.2281039601523	39.9475199507906	1.09589975075787	39.8043950798117	42.8077237477088	39.4175319069521	38.7714094440368	39.1072532094538	39.4123413381389	40.0095543131748	40.9960733801156	40.118526960452	39.9792627747784	38.5490697538539	40.5988240131731	39.7457934386285	-1.28741139360977	0.744523025878283	-0.536380973241792	-2.2441644823736	-0.703101320550917	-2.40674216581124	-0.733799084632753	-0.591171586629828	-0.784090951038075	-2.02046263373917	-0.659061364006208	-0.812093696399692	-2.02465588008928	-1.05206030431936	-2.16856367409504	-12.7097436727085	2.74155972448351	-12.892507105741	-11.8908129763097
42.713567839196	20.9201647132807	0.969394676231777	20.3107026023759	23.5019281279686	21.1432346109716	20.2193360467403	21.0105423552651	20.6583471098789	20.9207149470977	21.4581465641792	20.8786196251644	20.47357948819	21.0183039747957	19.1746299330585	21.1940558869627	39.9606827991012	1.11515781226916	39.8281999428253	42.8451431295313	39.4179039436048	38.673090101559	39.1254107354911	39.4165052046935	40.0104309724304	41.0594765001344	40.1570442604992	39.9987375845664	38.5715517491738	40.6120826313735	39.7732996324332	-1.31109636675486	0.74435846612794	-0.57149827158756	-2.26659894573462	-0.727884342036543	-2.43976766256942	-0.759177720225931	-0.611609746971036	-0.798925546966967	-2.04094497765129	-0.689121270586085	-0.827709297661717	-2.05087646186193	-1.07570616718306	-2.18443235677702	-11.9435784957858	2.76408621854896	-12.257738101522	-11.2247706069843
43.21608040201	20.894611220104	0.977424613283775	20.2864765374417	23.4727481677223	21.1684361987051	20.0972581025722	21.0044225061176	20.6480480023784	20.9036891356325	21.4520100978885	20.8318620984737	20.4383518835973	21.0151862058117	19.1470747079799	21.1643822170309	39.9772141251763	1.13665900358298	39.8484974373231	42.8912398575545	39.4153720609737	38.5655028234785	39.1396142310432	39.4343499308726	40.0126286644976	41.1212162134113	40.207360951741	40.0112271156841	38.6097869005692	40.6331618813682	39.8138255587753	-1.33659226230777	0.744395802598312	-0.608623263700896	-2.29061627134169	-0.754692861971682	-2.47455098417077	-0.785567335051399	-0.633722487178397	-0.814913765899933	-2.06317287080213	-0.721471022726535	-0.844762805093048	-2.07975788599737	-1.10115725753378	-2.20269059853338	-11.1943807434236	2.79127250052273	-11.6949786558158	-10.5699312102472
43.7185929648241	20.8664491908906	0.981993466607706	20.2692557881984	23.4246085743802	21.2001737279928	19.9732032651345	21.006367519592	20.6294013131496	20.8880076989384	21.4421171148403	20.7750428948603	20.4048845141932	21.0038327650419	19.1210435892142	21.1259007160416	39.9938394816532	1.15482341749419	39.8811805540988	42.9148471425042	39.4256966118158	38.4604715157749	39.1689710626474	39.4390322756898	40.0240983325584	41.1890897263404	40.241565049524	40.036185888714	38.6374044045491	40.6579011985212	39.8434694987533	-1.36373012994852	0.744283351845938	-0.648129307655031	-2.31471885985539	-0.783887188351845	-2.51142568833179	-0.813419514822851	-0.657108470012861	-0.832245538671631	-2.08768465363159	-0.75564322714316	-0.863672405478936	-2.10990118007612	-1.12848296897602	-2.22217268632355	-10.4595943335393	2.80315677052892	-11.0747806732482	-9.92439017318333
44.2211055276382	20.8334827340634	0.986751728181811	20.2458099222078	23.3712225796597	21.2239581889276	19.852321832828	21.0027483598876	20.6114002432865	20.8610741630718	21.4152108437691	20.7214499455812	20.3597641108959	20.9969470642515	19.0898694361845	21.0834988522737	40.005983486103	1.17073091759928	39.8998457020239	42.9404880596445	39.4230146775755	38.3682535920547	39.1885486485575	39.4475456423996	40.021449740082	41.2376724749606	40.2833646519835	40.047899160358	38.677186841381	40.6714130013221	39.8711031269956	-1.39246597480202	0.744455109491551	-0.689603338981637	-2.34024334270809	-0.814964367983068	-2.55121387820281	-0.842269177425486	-0.681813174655074	-0.85030194802245	-2.11317928012184	-0.791842042976247	-0.883933257284688	-2.14230571122875	-1.15708384963346	-2.2433043032027	-9.75910711665145	2.80286519852967	-10.4658981981318	-9.32546954937716
44.7236180904523	20.8000678182888	0.989825050610819	20.2262362948837	23.3060761645467	21.2494806481432	19.7237377135846	21.000651869846	20.5946915221198	20.8374831010031	21.3866420780088	20.6663594492422	20.3105367924969	20.9896748348963	19.0660722763463	21.0432388926366	40.022309018502	1.18719360850887	39.9236781305871	42.9574317196835	39.4265681789302	38.2669278690927	39.2118132013365	39.4615961725634	40.0328579216623	41.2954246203065	40.3235759336858	40.0602307602684	38.7204470696339	40.7005817744281	39.9088838883471	-1.4229310361173	0.744757390965579	-0.733031194680887	-2.36693581269303	-0.848062249337066	-2.59224155516132	-0.87215969822357	-0.70800147655572	-0.869539627072981	-2.14100915964299	-0.830150480930974	-0.905653569595081	-2.1766767354195	-1.18771949950563	-2.26692241070622	-9.10708244488477	2.80383843552214	-9.99723169228478	-8.79450703210122
45.2261306532663	20.761854761159	0.99000203726844	20.2100282050532	23.2226466459299	21.2759074518101	19.601437994149	21.003353605607	20.5689460262075	20.8063190009639	21.3452553696897	20.6051571570258	20.2604727997874	20.9763786299845	19.0362666570854	20.9919423517733	40.0341775870047	1.19673080625677	39.9517255563565	42.9528673399599	39.435450772535	38.1819375189075	39.2453685764641	39.4614686293069	40.0383602964603	41.3412951804282	40.3507087783026	40.0799464097466	38.7561757377646	40.7170698403174	39.931933994512	-1.45484432066808	0.745076128712982	-0.778643263919373	-2.39409041981553	-0.883377364383334	-2.63581927524114	-0.903373544281179	-0.735165365569059	-0.889594884552793	-2.17027986859826	-0.870047416203164	-0.929072251506676	-2.2120932145407	-1.21968185719812	-2.29173744287578	-8.49466215094676	2.79947421037337	-9.61559069985972	-8.32781807816256
45.7286432160804	20.7209965654295	0.9898890044365	20.1880093006628	23.1353470402066	21.2924568470037	19.4808300453595	20.9983971199013	20.5480901697479	20.7690285577569	21.2930966143237	20.5508482525785	20.1980851386541	20.9699073591712	19.0086919428264	20.9401669623913	40.0455002645965	1.20597909898238	39.9649351355882	42.9533819532106	39.4312034737885	38.104492240675	39.2662385616981	39.4742175848248	40.0405820827432	41.3771972145043	40.3898822511283	40.0836737177027	38.8081219580462	40.7382145764223	39.9593626894217	-1.48835578694483	0.745831329006448	-0.825806195279594	-2.42333375136745	-0.920352008030198	-2.68152583731254	-0.935250954545848	-0.763698311148837	-0.91029242693593	-2.20084758338153	-0.912090182330798	-0.953567263919455	-2.24987864629796	-1.25321197220072	-2.31877009753187	-7.89768502638718	2.79454187357084	-9.23452715430055	-7.89938361834414
46.2311557788945	20.6782610317581	0.986747884221721	20.1734398063226	23.0277598397306	21.3123826012039	19.3595171934197	20.997923380084	20.5214673266698	20.7336420896496	21.2388499153404	20.4897162197026	20.1360397825588	20.9558151532598	18.9831695475036	20.8876705574098	40.0579451070969	1.21147341507614	39.9892822712437	42.9292657140153	39.4396725778877	38.0275083557299	39.2973088786074	39.4803632956088	40.0554926239715	41.4197269827405	40.4137479993065	40.0951671003	38.8498783851763	40.7646298604295	39.9912423472428	-1.52337543659795	0.746628040042919	-0.874888260398086	-2.4532490150667	-0.959481299066281	-2.72828644613858	-0.968128941142356	-0.793365751109663	-0.932069378616604	-2.23370858795156	-0.955793395421682	-0.979510372481258	-2.2885556095078	-1.28857245404449	-2.34827116482823	-7.26034460860501	2.80922115885902	-8.84001083350589	-7.44716945933499
46.7336683417085	20.6308987054876	0.981570652028016	20.1574287893192	22.9096162039967	21.3256181147803	19.2505036552263	20.9971924891307	20.4897447552014	20.6859007146601	21.1683524655047	20.4299428571618	20.0699703039663	20.9416444046812	18.9510775719937	20.8246908457169	40.0659287756299	1.20994798431794	40.007264808804	42.8972780963767	39.443801674338	37.9757157209682	39.3303367655324	39.481839658351	40.0559176019854	41.4402371721029	40.4375831527404	40.1060863994006	38.8952065756284	40.7778981346056	40.0079083223556	-1.55975464242138	0.747701986601474	-0.925763028213109	-2.48464193448604	-1.00060062163229	-2.77775967570762	-1.00196072707764	-0.823929277362054	-0.954242070579484	-2.26729432443814	-1.00114920377826	-1.00682321075187	-2.32857481430756	-1.32496706810194	-2.3791043950419	-6.54068349961674	2.84855387093123	-8.3650316726044	-6.93074698168226
47.2361809045226	20.5820002140618	0.974791789001878	20.1385754177668	22.7823503807008	21.3296017240239	19.1431588921889	20.9890396503985	20.4613399576355	20.639546565811	21.0964488155843	20.3729143808661	19.9942390642088	20.9287875663685	18.9254075969182	20.7645927703318	40.0758849348075	1.2088255997761	40.016183892772	42.8617127657869	39.4413546715791	37.927546915969	39.3523359787212	39.4961717835172	40.0678690970336	41.465736725975	40.4656407585739	40.1036114421144	38.9476608670361	40.8066798193879	40.0339994340314	-1.59767156173347	0.749176381651714	-0.977943990001774	-2.51807550185158	-1.04332759479517	-2.82835544912346	-1.0361403002761	-0.855876430120402	-0.977303215940648	-2.30285022011278	-1.04857426604563	-1.03496071166213	-2.37037216109626	-1.36327718799961	-2.41267327350952	-5.76796347397447	2.90820238027263	-7.76145047826693	-6.36558851167998
47.7386934673367	20.5293082605525	0.964893357046316	20.1267427412547	22.6342756899414	21.3345887318973	19.0443952361053	20.9861352853234	20.4218105657633	20.5875092382517	21.0161959690951	20.307792302768	19.9218827116022	20.90537586985	18.8933878752259	20.700915170104	40.0837563050268	1.19964138018982	40.0370454497784	42.8004120527113	39.4531079682335	37.8944724380164	39.3879506579844	39.4969991194074	40.0786276495956	41.4829823847642	40.4765501074765	40.1131890364952	38.9856444061307	40.8244353828276	40.0574153119272	-1.63687169164117	0.75070584378014	-1.03208422699528	-2.55220689613397	-1.08829392384691	-2.88032606045016	-1.07125623570748	-0.888636912795722	-1.00110722743776	-2.33988285885289	-1.09731607917956	-1.06450862079451	-2.41242030008714	-1.40276289128256	-2.44852975777122	-4.99120322738401	2.98901332326864	-7.09995977769706	-5.76670454731968
48.2412060301507	20.4733804433069	0.952950115684126	20.1082081706972	22.4820648917438	21.3254389927274	18.9590798881842	20.9769524567131	20.3823315121197	20.5269883720747	20.9255891161015	20.2484509965568	19.8426219185099	20.8852162328736	18.8614262523483	20.6295769623388	40.0909519738957	1.18667384556296	40.0440665471929	42.7444325809102	39.4538880375341	37.8866768643947	39.4169615465018	39.5064573955864	40.0820918753461	41.4855563802422	40.4987991104997	40.1143194212414	39.0355789318788	40.8448815230578	40.0686654462583	-1.67747728824214	0.752715491459116	-1.08763682804254	-2.58882226929591	-1.13488408722806	-2.93466896733171	-1.10686232260515	-0.922527852936454	-1.02531368874416	-2.37771145707859	-1.1480318229027	-1.09503753501488	-2.45624885411045	-1.44352379943282	-2.48593526242439	-4.2049796229405	3.08401380116441	-6.44546362233917	-5.12653199950947
48.7437185929648	20.4146079788811	0.938520444933146	20.089648314614	22.3134319158184	21.3091972828729	18.8766548799573	20.9616861183568	20.3397771582365	20.4693083190436	20.8366772140204	20.1838298532208	19.7585421383934	20.8564812097568	18.8315393600542	20.5631299611087	40.0990166147186	1.17208992216064	40.0523884472524	42.6720713610598	39.4586324843654	37.8820174708553	39.4411441709943	39.5198108975736	40.1008642967549	41.4970915406784	40.5118120058943	40.1092722676868	39.0769680800481	40.873318238288	40.0918247298897	-1.71945283999939	0.754950161734147	-1.14466034702537	-2.62692560833272	-1.18313981328423	-2.98939652278983	-1.14268943928207	-0.957734459306422	-1.0505888823573	-2.41776958315087	-1.20045120437575	-1.12635458391016	-2.5007896658807	-1.48601884426983	-2.52636796602685	-3.35488760570028	3.19760566904095	-5.76316197732278	-4.45856642365077
49.2462311557789	20.3517061330961	0.92154483785259	20.0732133666074	22.1324587982372	21.288290341447	18.8087256220047	20.9489867847178	20.2868927322096	20.3997419734723	20.7350557809412	20.1157942429526	19.6786800007911	20.8199621670624	18.7938374256305	20.4905404941761	40.1053678163489	1.14860998897541	40.0681448641283	42.5884226957625	39.4732902304341	37.9032119508901	39.4783452911218	39.5227860611854	40.1068647689226	41.4882700447814	40.5188297554264	40.1162253960945	39.1117908600567	40.8879633717994	40.1056363219321	-1.76267028616693	0.75736410273053	-1.20376818368395	-2.66650190512463	-1.23353477014637	-3.04605054980364	-1.17938030290387	-0.993786648200528	-1.07624050160646	-2.45839861962124	-1.25423774760053	-1.15910365468013	-2.54579054064845	-1.52922862416408	-2.56869167198626	-2.43085755505607	3.33132796395651	-5.0645414051733	-3.7818127039368
49.748743718593	20.2862832911344	0.902119122663143	20.0469145638366	21.9482407138168	21.2500338671799	18.7498916716594	20.9244404822107	20.2374802636373	20.3295771423437	20.6330436878488	20.0519570869377	19.5909085746344	20.7831329905947	18.7619128547226	20.4141488853248	40.113644362017	1.12529244675062	40.069006721132	42.5112859847415	39.4758156252533	37.9404350195456	39.5033183412825	39.5415270266038	40.1215366940202	41.4816134137281	40.5363477432311	40.1095840741713	39.1555373668156	40.9181152198074	40.1132534758889	-1.80736409389127	0.760224800020677	-1.26422675378996	-2.70888291170359	-1.28523985049784	-3.1042071555804	-1.21619963556651	-1.03145633974729	-1.10269923850231	-2.50061593044755	-1.31019352821656	-1.1926309670075	-2.59245374903856	-1.57416354990265	-2.61276361058572	-1.47024995408314	3.48813340742478	-4.44425553085498	-3.10865704687536
50.251256281407	20.2165214078057	0.880882772652229	20.0231930928288	21.747345189518	21.2084023862289	18.6951972696653	20.8961382555332	20.1794864025684	20.2559685893976	20.5279554684603	19.9787842559628	19.5044545810921	20.730892351859	18.7243519275377	20.3426085308215	40.1200359527143	1.09730200616713	40.0804993244402	42.4131476611784	39.4910209396739	37.9827518357488	39.531834542497	39.552485731942	40.1407542296544	41.4727064826409	40.5370653368343	40.1056616142192	39.1810966044427	40.9392902280527	40.1321528539614	-1.85327481462585	0.763102203205793	-1.32673125829952	-2.75230854076763	-1.33891075231221	-3.1626383230121	-1.25345540660198	-1.07043105471876	-1.13010004178595	-2.54447685342561	-1.36742229768985	-1.22728341665053	-2.63889289860542	-1.62009282380986	-2.65982892245657	-0.496167886014553	3.63765596198159	-3.85547548057258	-2.43739026526424
50.7537688442211	20.1445351561296	0.857646344749077	19.995672395879	21.5459892948099	21.1570022272938	18.6549562227012	20.8660169381024	20.1182891288802	20.1720896363424	20.4135296540761	19.908933331153	19.4215805869001	20.6757978516404	18.6858788421169	20.263220919789	40.1282117540346	1.06418292462477	40.0909209044127	42.3220167624901	39.5072094645537	38.0518243616013	39.5684676688049	39.5638220184237	40.1502185614728	41.4469575297036	40.5460816592527	40.109000335716	39.2122538925908	40.9607717150971	40.1372079283302	-1.90065009226549	0.766257873284936	-1.39141947184611	-2.79825833219507	-1.39457380399713	-3.22340286961542	-1.29162822625733	-1.11076431233442	-1.15794423252425	-2.58878223608138	-1.42650142626336	-1.26352231771624	-2.68642271652929	-1.66696305009163	-2.70826820399972	0.485230698131712	3.75176763108015	-3.2053753006907	-1.75900491792681
51.2562814070352	20.0693662631779	0.832632363668267	19.9600564870328	21.3388204811377	21.0922585538862	18.6168293113237	20.8225793146634	20.0598797031771	20.0915107664839	20.3035244968911	19.8369767669218	19.3327872093647	20.6118118337085	18.6505751519948	20.1841513447268	40.1362892250847	1.03313046863402	40.091468652853	42.2279434586674	39.5153891978866	38.1231077453764	39.5913699960936	39.5870704035775	40.1767202108744	41.4324081079714	40.5535861384019	40.0977376673414	39.2393751396912	40.992206748522	40.1433764588437	-1.94947590579482	0.769574157662719	-1.45765488749132	-2.846433875916	-1.45163582019584	-3.28474906540962	-1.33004604931191	-1.15312806500063	-1.18714950339703	-2.63528923038068	-1.48757446883092	-1.30069600728136	-2.73466992489741	-1.71547801085886	-2.75868186636102	1.45961069257533	3.84543892758381	-2.4067200176762	-1.05241454923644
51.7587939698493	19.9907953690944	0.807493654062205	19.9286033300683	21.1240138336063	21.0279271502328	18.5846284861722	20.7793042752337	19.9921797439934	20.0006459735355	20.1842211918284	19.758562473957	19.2508148012472	20.5339376259554	18.6073188949645	20.1081820174324	40.1425983805008	0.996234640656005	40.1063787969721	42.1227030904923	39.5392583894848	38.2036115382769	39.6246392192374	39.5970688264057	40.193727806006	41.4015800816496	40.5497003313379	40.096679687304	39.2525529399507	41.0087508138614	40.1571274255311	-1.99959994442738	0.772812361145283	-1.52647004828901	-2.89582004969608	-1.51111958240951	-3.34711737095587	-1.369629484783	-1.19685418159741	-1.21718287203303	-2.68240645370254	-1.549904513002	-1.33959533063996	-2.78253722347066	-1.76441212390297	-2.81175004307393	2.44363625170062	3.94750874212649	-1.48275645414236	-0.260012106402639
52.2613065326633	19.9118713848536	0.780805373585739	19.8893891674267	20.9154121941942	20.9518892259154	18.5619588200039	20.7307659655414	19.9284959425013	19.9077708573772	20.0639756646468	19.6855981656888	19.17056223892	20.4549002173465	18.5694350300022	20.0241745135319	40.1530891012764	0.960005265660977	40.1115395112067	42.033038494	39.5550220400506	38.3019125921189	39.6578250112579	39.6188638520756	40.2155048027685	41.3700498576571	40.559515419232	40.095313338725	39.2762665090207	41.0396155798418	40.1556913086389	-2.05149308703469	0.776271500740621	-1.59727767236995	-2.94827889647203	-1.57243263535596	-3.41182776441102	-1.41051358550246	-1.24259100801458	-1.24843677269626	-2.73070350539864	-1.61463225626068	-1.38025849185616	-2.83182620210137	-1.81493010056821	-2.8657012404436	3.45120548731893	4.04881029915882	-0.53916493923794	0.65472952174497
52.7638190954774	19.8286309456871	0.754494817379283	19.8476244414242	20.6998540804431	20.8704980969037	18.5365836839449	20.6724411906375	19.8627574194893	19.8146930337396	19.9442217595107	19.6044808895863	19.0879795753676	20.360539218375	18.5266574336229	19.9438714708876	40.1591807777285	0.92473529709528	40.1157522715167	41.9315221919197	39.5713072260686	38.3924283517549	39.6799965628443	39.6411301904997	40.2466333278006	41.3425141209906	40.5556995023553	40.0832250489321	39.284087396751	41.0629627898797	40.1620911291569	-2.10471924566345	0.779543976862575	-1.66994287233313	-3.00198901469631	-1.63553237565395	-3.47672629059678	-1.45238889332616	-1.2904065639125	-1.28144969006557	-2.78083937103781	-1.68092225843434	-1.42221598715545	-2.88069210097718	-1.86639398800143	-2.92185078743423	4.4544995641117	4.11788244777256	0.386030193230564	1.66814372546804
53.2663316582915	19.7451286751887	0.729190043717906	19.809383768968	20.4883996882524	20.7903397602862	18.5190980216974	20.617671691837	19.7913004027445	19.7116999522149	19.8150698584325	19.5235056018503	19.0147839862543	20.2603630667452	18.4814356668485	19.8636213113223	40.1680103420645	0.885814919673812	40.1309547403	41.8366986764877	39.6000341235691	38.4967365158842	39.7154050858983	39.6554779496424	40.2656172918394	41.2975395567506	40.5546426789248	40.0852051344318	39.2921823788673	41.0834582447803	40.1701820694624	-2.15964053791179	0.782778613758169	-1.74541774160843	-3.05772160331591	-1.70132316859336	-3.54379548942166	-1.49644265683083	-1.33978726698902	-1.3156304511521	-2.83110797374147	-1.74901726800271	-1.46646577567459	-2.92991909889546	-1.91862709244218	-2.98007140618556	5.44979781478741	4.14117049722387	1.30705506688588	2.71482645479791
53.7688442211055	19.660672941484	0.703333374397669	19.7626149883087	20.2819701127176	20.6991365940748	18.5040211067598	20.5553574597527	19.7257367631941	19.6132195752045	19.6908394814101	19.4434868413194	18.9404520103413	20.1558366087285	18.4395546613771	19.776522036103	40.1785476572713	0.851304007483321	40.1317401843774	41.7518725060079	39.6163159263787	38.6043786388881	39.7421903529617	39.6857461857298	40.3007770244038	41.2648532497106	40.5595697714213	40.0794308187584	39.3040926036723	41.1149529423022	40.1651993399148	-2.2164282524554	0.785987158471331	-1.8225775343174	-3.11613588638987	-1.76874640224472	-3.61270894493129	-1.54234469774338	-1.39170897748987	-1.35202418057913	-2.88346565596607	-1.81963359950359	-1.51254188590942	-2.98011150718599	-1.97265771349564	-3.03891029616383	6.44143064761129	4.12486060703759	2.28284375305788	3.73248228698808
54.2713567839196	19.5723620285467	0.680364312351062	19.7189862204252	20.0723845208787	20.6096937178884	18.4860942972966	20.4886839435068	19.6527482677172	19.5080023903265	19.5600001666517	19.3547442079535	18.8675257758326	20.0379674363263	18.3888111309726	19.6950642953317	40.183711757286	0.815638161578099	40.1406878964977	41.6570889432286	39.6424708426261	38.7032931142962	39.764398748509	39.7059014564596	40.3297357964362	41.2214924781804	40.5497697206664	40.0705622379233	39.3001654821456	41.1302290548075	40.1724570729417	-2.2745966352998	0.788844054110792	-1.90210849285564	-3.17541271313154	-1.83852385024512	-3.6822209085509	-1.59019696411396	-1.44552737333537	-1.39030020334363	-2.93662548592597	-1.89162827634691	-1.5603918896144	-3.0295173091706	-2.02712000662221	-3.10018278564122	7.43591827270413	4.08190763980279	3.35946119219438	4.7914501516131
54.7738693467337	19.4866516197215	0.65848238298783	19.6755282172282	19.8743599682117	20.5188888956614	18.4761961038952	20.4258238761203	19.5799422618199	19.400249866011	19.4269732254772	19.2708841451927	18.8030073392765	19.922143462522	18.3420984028686	19.6103752920946	40.1964902164839	0.780700338731792	40.1520491287786	41.5818105011203	39.673042135054	38.8165486519842	39.7981217374726	39.7303352229719	40.3584001221782	41.1746143716049	40.5535874551443	40.074837289405	39.3084620196119	41.1578774249911	40.1746867539732	-2.3350345129638	0.791740477469912	-1.98436819350033	-3.23773236869514	-1.9109833789073	-3.75485385098988	-1.64102773339997	-1.50148423695685	-1.43055431006239	-2.99065045490387	-1.96633295901981	-1.61095410981108	-3.08029748968523	-2.08333081725252	-3.16287876534506	8.43615499692659	4.01413359573513	4.50670285770836	5.92805156310367
55.2763819095477	19.3975214687671	0.638007275409197	19.6253602848654	19.67720207502	20.4201746072199	18.4624676983041	20.3537182950989	19.5092369663259	19.2957258844914	19.2974487963901	19.1812589166084	18.7346920272979	19.7981964139169	18.2906627395478	19.5216343888859	40.204667996281	0.749962731679205	40.1509223890788	41.5043141757618	39.6932652143223	38.9194247197825	39.8177371328748	39.7643322584048	40.3998818213638	41.1375142961195	40.5496837478835	40.066717050627	39.3087910312155	41.1793987985725	40.1687013156466	-2.3972219829823	0.794312798465503	-2.06824565295876	-3.3018584974345	-1.98515069813404	-3.82870948067029	-1.6940444645197	-1.56028839542573	-1.47364824590273	-3.04691569134574	-2.04329708642894	-1.66338042086932	-3.13120472268242	-2.14083439467581	-3.2263080277219	9.42712105692673	3.91200193902201	5.66194430734657	7.09029141283059
55.7788944723618	19.3077696707069	0.621634131761957	19.581257737842	19.4851159099913	20.3272029965805	18.4493128982945	20.2818792308333	19.4300693255509	19.1824133937953	19.1596840464886	19.0885795351864	18.6709351908094	19.670454601353	18.2350031085802	19.4390977438849	40.2125818919922	0.717928659772681	40.1633412836521	41.4296772333222	39.7287262121427	39.0201706143472	39.8409927977001	39.7858631336438	40.4278711306173	41.0839705012062	40.5422071902269	40.064286623684	39.3056821667046	41.1949537161339	40.1758219925175	-2.4613205321061	0.79666891363394	-2.15512622126026	-3.36773850059658	-2.06242696082664	-3.90437601993155	-1.74978857408157	-1.62105938418609	-1.51878073832296	-3.1034147184438	-2.12227784282309	-1.71819359714597	-3.18231764912339	-2.19929866741632	-3.2923680432211	10.4017137679602	3.79774677309043	6.8300149736987	8.2179334891121
56.2814070351759	19.2206081336924	0.606034576936525	19.5328548197702	19.304722816939	20.2293128713958	18.4410651592951	20.2107720730423	19.3557182235239	19.0738875723314	19.0275605017049	18.9996900203027	18.6119112231148	19.5467012391731	18.1826125873577	19.35109663005	40.2275994633033	0.689891197886532	40.1684802438216	41.3733643022511	39.7588492000456	39.1288367534301	39.870113099556	39.8217188719911	40.4696078840395	41.042425285242	40.5467604402151	40.069682641179	39.3146181809837	41.2224058969093	40.1719302232785	-2.52812858072885	0.799021027119393	-2.2444360879032	-3.43716639253154	-2.14233293288874	-3.98346715032269	-1.80883818224161	-1.6848855043266	-1.56694562396338	-3.16217159951353	-2.20468845885919	-1.77596113613029	-3.23533500791703	-2.26012419926163	-3.3593192736156	11.3555386951274	3.69093746697916	8.05655091137686	9.24501255589576
56.78391959799	19.1286072358619	0.593828229904105	19.4817293803387	19.1242019188335	20.1288434018243	18.4260115223804	20.1301219136717	19.2772214043963	18.9619365804298	18.8930190871606	18.9020634242565	18.5479340339249	19.4151292130134	18.1207765262148	19.2629056597593	40.2335078732703	0.663819487965971	40.168773702605	41.3081609639922	39.785587989115	39.2201721189914	39.8845446913585	39.85473764326	40.5092228444201	40.9965726499816	40.5363363403207	40.0624876731466	39.3097441141332	41.2329983920159	40.166263229174	-2.59668142148931	0.80091215251975	-2.33573594705935	-3.50798452087235	-2.22461845803438	-4.06354188945055	-1.87021541556135	-1.75165543354659	-1.61807415331212	-3.2224849106976	-2.28919432610841	-1.83572696135945	-3.28824855744949	-2.32184109935008	-3.42753680655933	12.2938307436394	3.5668562246744	9.29273224023088	10.168008980383
57.286432160804	19.0400972344351	0.584862272947824	19.4361044406794	18.9563360061545	20.0342431059703	18.4152963598412	20.0527332810348	19.194331221902	18.8463486037752	18.7564345484082	18.8080289725555	18.4903230899849	19.2893232796227	18.0617304682131	19.1800306695149	40.2470165428234	0.638645615696754	40.1817008547021	41.2598553585492	39.8261171040539	39.3177510051787	39.9094359620553	39.882852786557	40.5436029297208	40.9444849388373	40.5364532693672	40.0680274466561	39.3159490959397	41.2540571791298	40.1709271259566	-2.66809662030792	0.802863833886143	-2.43054109248909	-3.582224445698	-2.31079355601495	-4.14691213366406	-1.93498829301259	-1.82100733154127	-1.67186224667285	-3.28384749085154	-2.37699951356673	-1.89856422058901	-3.34311930046335	-2.38587810489031	-3.49851833454923	13.2180875058112	3.39334165377872	10.5130929727685	11.0357570829688
57.7889447236181	18.9510306232931	0.576790225851738	19.383193146886	18.7952488001496	19.9325193752126	18.4038817505052	19.9715900880221	19.1162371601466	18.7360756226802	18.6268981627316	18.7119510898624	18.4324525312095	19.1639919251598	17.9984470979198	19.0909113523246	40.2605430409306	0.617497423168024	40.1808921204541	41.2171195643244	39.8540641110368	39.4117580075422	39.9322220314129	39.925930221733	40.5930914503778	40.9067478688149	40.536486287141	40.0737009611456	39.323110837621	41.2709480218064	40.1609880486884	-2.74231588563733	0.804608609391843	-2.52745763921458	-3.65971497298995	-2.39966586360326	-4.23326406093001	-2.00309787984623	-1.89429784065945	-1.72951665020092	-3.34836110540377	-2.46834418185899	-1.96442543070191	-3.39971083427653	-2.45205004293749	-3.57020001066225	14.1161219786193	3.19639662239837	11.762741094392	11.8578942345953
58.2914572864322	18.8589318814015	0.572512139113266	19.3322592802194	18.6382804043693	19.8335384258407	18.3869133763859	19.8829824643121	19.029797485553	18.6180532249897	18.4919053474211	18.6104341677787	18.3704553222929	19.0366169790515	17.9294868417495	19.0053911382562	40.2674102222867	0.597359697872566	40.184996846391	41.1708776401534	39.8874731359375	39.4911098082818	39.9444566812342	39.9566483094927	40.628995036752	40.8550171433364	40.527561061238	40.0713103767042	39.3226614872901	41.2793411410444	40.1558842218714	-2.81877815154773	0.806050233873901	-2.6271819402188	-3.73936563429069	-2.49198982671895	-4.32112515774133	-2.0738241693067	-1.9706007068627	-1.79011930226837	-3.413935153363	-2.56227507294483	-2.032642042783	-3.45716837710037	-2.51980322068638	-3.64408536583541	14.9906014965394	3.02405801155673	13.0505220819816	12.6356901798318
58.7939698492462	18.7721241912294	0.569593486279343	19.2832971327337	18.4959905481044	19.7370240354218	18.3756663050509	19.7985708316362	18.9449888920911	18.503874291758	18.3633875760964	18.5144982253002	18.314760060511	18.9187774331791	17.8637462393814	18.9230329147185	40.2857343172132	0.579826583386511	40.1948901987011	41.1453560076604	39.927210918112	39.580450664883	39.969932270708	39.9945023806451	40.674667320922	40.8138171253089	40.5342921666867	40.0847116359363	39.3384993336715	41.3006893352056	40.1555267653312	-2.89906745005864	0.80772756460626	-2.73060601305742	-3.82385025299971	-2.58866787727996	-4.41345033328329	-2.14856969227873	-2.05061103184254	-1.85451003223185	-3.48242743464588	-2.66076155193932	-2.10463937231012	-3.51799873327572	-2.59093823790338	-3.72084628771441	15.8449433886942	2.87265407904144	14.3137908418811	13.3378534960479
59.2964824120603	18.6811956186205	0.567936832668189	19.2269730956571	18.3559155185921	19.6337253605353	18.3586254854835	19.7065034027943	18.8603409547724	18.3890931135225	18.2371608250703	18.4113940458643	18.2542503576483	18.7980582532127	17.7882858093351	18.8352168195785	40.2955953298205	0.564616212133337	40.1907748108018	41.1123522869585	39.9532449432381	39.655286841118	39.9855888758202	40.0379338384255	40.722279923315	40.7751284539835	40.5292888994943	40.0909086779532	39.344109238484	41.3054435268545	40.1403989712197	-2.98210401991078	0.809014036962366	-2.83614059863878	-3.91112869820184	-2.6883045881447	-4.50806631988485	-2.22656746538382	-2.13506620446692	-1.92304416471195	-3.55394127275703	-2.76254250387055	-2.17971234348048	-3.58030823158317	-2.66389869657019	-3.79863117114582	16.7026909834453	2.73168790640923	15.4999665638851	13.9462052926873
59.7989949748744	18.5916070275594	0.568627834029262	19.1758637298101	18.2264006560226	19.5366002799918	18.3406181623806	19.6107617285545	18.7681067909936	18.2695476340889	18.1095949602812	18.3095705360789	18.1920766304045	18.6835076632138	17.7144007851742	18.7538418012779	40.3073921435978	0.551291609136491	40.1989480032712	41.0885975581489	39.9914664303173	39.7252765286372	39.9980523944294	40.0691518805976	40.7598835646146	40.7282702952162	40.5295815889661	40.0966347838163	39.3559056797253	41.3189804604067	40.135348698625	-3.06852819790077	0.81039482847088	-2.94556943194945	-4.0024833617126	-2.79263744025675	-4.60561614237542	-2.30776202991062	-2.22290490899423	-1.99497462913894	-3.62731306078844	-2.86826417469582	-2.2578955748962	-3.6454757513252	-2.74014853963902	-3.87982152702729	17.5748488562943	2.61546946208202	16.6093526877308	14.5138665916128
60.3015075376884	18.5052819611935	0.569547344888713	19.1218305202262	18.107337535871	19.4372062802601	18.326259723668	19.5177706593427	18.6810169427327	18.1565663218932	17.9919774496635	18.2092955391458	18.1340310842909	18.5755843027742	17.636934223999	18.672854911648	40.326426028891	0.539774317580461	40.203267799965	41.0757354990652	40.0258040819906	39.801213797572	40.0215124479295	40.1151267894286	40.813121198836	40.6990259405905	40.5374687123693	40.1160165977762	39.3761815820904	41.3309198205974	40.1281441073724	-3.15935957756361	0.811941839192319	-3.05858275360941	-4.099099563991	-2.90147862222671	-4.70808128808684	-2.39350433765161	-2.31575387446758	-2.07185170668297	-3.70524454579973	-2.97910925949264	-2.34057679865545	-3.71449577056021	-2.81986805219087	-3.96402793491187	18.4494844822487	2.53298214101163	17.7061988475438	15.1142554036326
60.8040201005025	18.4140736404912	0.571505440366387	19.0631695860573	17.9904132973777	19.3342916201404	18.3042535709795	19.4150650295775	18.5882858088356	18.0375809180074	17.8721674980763	18.1020587203049	18.0682428553111	18.4660595698764	17.5527478239635	18.5886210278774	40.3341359842932	0.530184330770376	40.1996009366543	41.0529766486486	40.0517001727632	39.8582606167227	40.0303951184359	40.1537519579404	40.8537392911732	40.6596493168606	40.5328111988347	40.1234776503793	39.3852985586793	41.3325233935132	40.1095829352062	-3.25323399216032	0.813142980535178	-3.17426877959576	-4.19889087784281	-3.01406375603638	-4.81263846228115	-2.48250853511256	-2.41313777377832	-2.15279228630599	-3.7857722202789	-3.09340481076797	-2.42658913329132	-3.78561590720973	-2.90220429571385	-4.05015505986938	19.3057776625389	2.49414198337824	18.8303359346379	15.7511851676087
61.3065326633166	18.3279830006421	0.574136784858923	19.0099271540128	17.8876069765512	19.2380008386345	18.2860381878138	19.3127138766134	18.4930279174402	17.9214556757114	17.7589556937614	18.000515602604	18.0035919325903	18.3677739973754	17.4719737330712	18.5121974221682	40.3519791536649	0.522674682386181	40.2098015371779	41.0482551820424	40.0908767933657	39.9212288771333	40.0441523362099	40.1896630065961	40.898913097219	40.6282081867306	40.5437313261216	40.1383668313659	39.4105006513141	41.3482696995674	40.1037614727997	-3.35199006364283	0.814827333967678	-3.29487435966002	-4.30491232118171	-3.13259786038904	-4.92205713393243	-2.5756457959925	-2.51485140079799	-2.23833741526373	-3.87026725833991	-3.21338193103164	-2.51687781133133	-3.86167187690375	-2.98939575783923	-4.14099990469349	20.1457477664319	2.53129927674633	20.0044607449812	16.4218006469496
61.8090452261307	18.2409110590055	0.576922351892765	18.9496305878187	17.7886843979848	19.1358459272753	18.2667716887881	19.2098171626876	18.401469608506	17.8078744961216	17.6520735613359	17.8943719666928	17.9392208061388	18.2705278379553	17.3819661186392	18.433589607128	40.3674917448735	0.515383050071154	40.2081104089139	41.0389724163386	40.1175060926844	39.9804690772233	40.0624053776394	40.2376578024613	40.949718121033	40.605544679616	40.5483048735213	40.1602382185485	39.4305435225281	41.3485228646088	40.089399228239	-3.45532777547703	0.816442729403076	-3.41886689025811	-4.41584829450085	-3.25578368185885	-5.03615145100982	-2.67374745549914	-2.62257394881936	-2.32943626127459	-3.95978723120881	-3.33833309531236	-2.61232622095883	-3.94141018765144	-3.07984112379102	-4.23515523905825	21.0228358070563	2.66828468217189	21.2479613346013	17.15512714236
62.3115577889447	18.1517846346688	0.579728054100453	18.8888577863628	17.6961499315547	19.0349067490078	18.2418610172919	19.0977049456291	18.3015573948465	17.6894718210333	17.5442824290453	17.786616185157	17.8666510834235	18.1772927308115	17.2929612344869	18.3548869420447	40.377011220213	0.511172255205608	40.2079428377758	41.0296738963752	40.1446399039456	40.0256266009069	40.0659228474627	40.270899094754	40.9864683499917	40.5731166204665	40.5512890245967	40.1697650640555	39.449881651198	41.3559986477088	40.0699213235318	-3.56277078212001	0.818062621955404	-3.54679024252018	-4.53171871591202	-3.38419637260955	-5.15325575332709	-2.77546033014996	-2.73484743655426	-2.42488911922786	-4.05245982640265	-3.46799318556519	-2.71171022219341	-4.02505008181043	-3.17494888067492	-4.33270000061258	21.95587179603	2.87943680301332	22.5729873320298	17.9712474246628
62.8140703517588	18.0681687023431	0.582878212830685	18.8305485275953	17.6153558895785	18.9380184979738	18.2224839928385	18.9888936254374	18.2046822389823	17.5786644262631	17.4477176006423	17.6830207585624	17.7973716415015	18.0939629029567	17.2018308230041	18.283642205124	40.3979817142075	0.507015231454797	40.2166699313699	41.0348865181582	40.1797250135448	40.0820595952676	40.0802487139575	40.3131551732301	41.0376249993334	40.5592249659854	40.567378513436	40.1923894032583	39.4828806551225	41.3648015031273	40.062717298907	-3.67642814030775	0.820316394524103	-3.68040601536295	-4.65514304559833	-3.51963213954636	-5.27702778071811	-2.88255440295611	-2.85294799318515	-2.52653644488132	-4.15137375322087	-3.6046665976735	-2.81681453714255	-4.11483869931999	-3.27538164264728	-4.43624277174819	22.902697419009	3.09268157958349	23.980927005939	18.8644755886125
63.3165829145729	17.9804186886551	0.58602151672977	18.7636868919856	17.5345891613578	18.8344707214936	18.1971388501147	18.8757413975633	18.1062537421901	17.4644550728769	17.3516083376111	17.5719871433392	17.7242934879117	18.0088153827144	17.1039811350608	18.2084216282965	40.4090057243363	0.503450733772856	40.2107430233652	41.0271370757136	40.1990114407014	40.1253713718301	40.0905117355152	40.3560801685537	41.0781414023936	40.5393040940091	40.5695642805508	40.2132237439195	39.503240129291	41.3619189531213	40.0428269974082	-3.79488403170186	0.822341366311014	-3.8176527454967	-4.78341253007903	-3.66024178976591	-5.40511276514961	-2.99497348370275	-2.97746502174536	-2.63375587769817	-4.25496988200033	-3.74628836070788	-2.92765439946818	-4.20844168396677	-3.37988210284064	-4.54364176950288	23.8687917844218	3.27398428550691	25.4473425841526	19.8850616912974
63.8190954773869	17.8947984209272	0.588545579973306	18.6999909579319	17.4644771446975	18.7362613951262	18.1704844709531	18.756328974908	18.0016475771699	17.3520102041404	17.2608266480676	17.4650010823162	17.6452896148484	17.9332280012244	17.0104619533377	18.1363714473326	40.4233435049385	0.503086025361522	40.2150017899435	41.0320819840074	40.2272344371369	40.1659817800217	40.0905246774492	40.3875161245853	41.1172805580833	40.5231971554841	40.5833558611166	40.2259267494895	39.5357204559925	41.3742031490445	40.0254408418459	-3.91924067248622	0.824883617441459	-3.96071632606473	-4.91927384326756	-3.80810683977039	-5.53833275727703	-3.1118917688657	-3.10711071860193	-2.74662191234347	-4.36384171105126	-3.89490854382757	-3.04347605610129	-4.30840218505019	-3.49114465440926	-4.65630142569049	24.9041698601215	3.44063581674619	26.971288604577	21.2216582542065
64.321608040201	17.8116640657458	0.59223692211859	18.6340099105035	17.3990887273416	18.6379044290786	18.1468266110614	18.6411971817015	17.9020842636007	17.2447071472428	17.1787500508348	17.3562024773845	17.5703303201239	17.8614083249219	16.9092713440483	18.0698520668516	40.4428015551252	0.500316302850795	40.2189604262269	41.037818078353	40.2540172254658	40.2148322726821	40.1030614018342	40.4331073934157	41.1650292594472	40.5204657150271	40.597119072392	40.253243262651	39.5691616505078	41.3726201517519	40.0169843068724	-4.05064675962272	0.827902532700898	-4.1099764788207	-5.06278806787866	-3.96373926458699	-5.67928415508341	-3.23559690610618	-3.24425923482341	-2.86685043248102	-4.48014215325782	-4.05096797889203	-3.16653457548391	-4.41466951722414	-3.60755383131688	-4.77604527914016	26.0863951826103	3.58623868502493	28.5805565171769	23.1838957960238
64.8241206030151	17.7244703147884	0.595033738812282	18.5611763544183	17.3347084896834	18.5353047467921	18.1146806402136	18.5189064978034	17.7958194818206	17.132566472413	17.0953359431582	17.2427751649353	17.4886973467269	17.7900051952753	16.809314268738	17.9988234902705	40.4520985047856	0.500406321422171	40.2121176014417	41.0357287015836	40.2686797903107	40.2472108972135	40.1038920489713	40.4671893185932	41.1958948180702	40.5065827593362	40.6023141830468	40.2708783277929	39.5951385181401	41.3765947522077	39.9950588455051	-4.18766190756504	0.830796395150217	-4.26392512430642	-5.212407061147	-4.12567899449955	-5.82471992189254	-3.36504348234378	-3.3878297768792	-2.9928475678843	-4.60138671444707	-4.21302439520135	-3.29585599462136	-4.52608749083672	-3.7303163564998	-4.90048191778647	27.4668186738196	3.71384522583539	30.2744402376526	25.9067475671614
65.3266331658292	17.6417904201416	0.598141093600899	18.4927562735326	17.2805540807167	18.4397358175132	18.0850567440969	18.3947482131856	17.68881603836	17.0276882195606	17.0222835974041	17.1345167023127	17.4051506559688	17.7288497674988	16.7094445348936	17.9336748167974	40.4707922746222	0.501298179650132	40.2193076505091	41.0499555705623	40.2962140867152	40.2882070671204	40.1020603454248	40.5011876664566	41.2384725019363	40.5096246670259	40.622884043662	40.2876661407018	39.6370656526751	41.3848427821291	39.9828113951699	-4.33257841419144	0.834610708298836	-4.42574564974444	-5.37193684181908	-4.29700530562048	-5.97797191497172	-3.50048327589787	-3.53804492444934	-3.1266086463228	-4.73078629672778	-4.38434362082115	-3.43166614044401	-4.64595052418208	-3.86070008351512	-5.03227615997289	28.9733497618236	3.88265993363691	32.1514052385874	28.4614888583723
65.8291457286432	17.5576305279207	0.60262489696171	18.4174825106531	17.224107855438	18.3400945376174	18.0527243005827	18.2737463893806	17.5840940891285	16.9214723780288	16.9510713260037	17.0194386192171	17.3246596757567	17.6654784984306	16.6037091946409	17.8711174880917	40.4859108942353	0.499580875224263	40.2169819712978	41.0523064053047	40.3131002132417	40.327927810317	40.1096214308369	40.5438737904716	41.2734931434801	40.5106241265486	40.6308932345223	40.3157160041956	39.6677762694596	41.3803324619183	39.974194763465	-4.48500522986344	0.838571634616301	-4.59408533976679	-5.53872145019415	-4.47654219400788	-6.1390661239037	-3.64409408367166	-3.69696473015665	-3.26806473514463	-4.86755865279969	-4.56295068110323	-3.576099450465	-4.7719877906416	-3.99690220484974	-5.17203055152005	30.4804438215141	4.08529172782432	34.2361686440542	29.567651603485
66.3316582914573	17.4720475464389	0.605504320523445	18.3391692450191	17.1722785527063	18.240385433223	18.0127664372315	18.144847901778	17.4715084890967	16.8151221754145	16.882277906495	16.9057120151382	17.2367136197705	17.6074170765291	16.5035869620993	17.8048322892043	40.4971777357747	0.502408399980699	40.2125010439591	41.0604213555303	40.3266274127491	40.3559324624348	40.1013863708832	40.5708096606273	41.3014198749111	40.5102853769867	40.6437382131135	40.329650215384	39.7040856969268	41.39158295332	39.9548699282454	-4.64470350479934	0.842808903932171	-4.76904092788854	-5.71438465491139	-4.66428252135584	-6.30592289835865	-3.79412315305246	-3.8624804662932	-3.41660185830335	-5.01124900661359	-4.74998334051576	-3.72743187618474	-4.90578552134691	-4.14209447257941	-5.31776486498755	32.0009000179001	4.32919547039165	36.1116513153996	29.6089290966607
66.8341708542714	17.3900882667777	0.610533373384443	18.2634929469131	17.1245559531213	18.145991811764	17.9759538897705	18.018463517056	17.3629782259345	16.7152213449148	16.8223315144066	16.7930496956984	17.1510726147482	17.5543963660041	16.3978441541918	17.7457954335873	40.5167591111027	0.50251707353813	40.2193185875185	41.0756123636295	40.3504123274228	40.3974497449533	40.0984462594196	40.6087733263073	41.3403093252882	40.5259342399006	40.6627081010309	40.3504824043834	39.7474551351833	41.3908220524851	39.9501445768132	-4.81394415443924	0.848060785145431	-4.95359266381643	-5.90088931075658	-4.86322876581875	-6.48304089013339	-3.95221574981042	-4.03687015742402	-3.57480501007719	-5.16517408696523	-4.94747292961045	-3.88721511010229	-5.04896124628749	-4.29471214229264	-5.47309594461526	33.5837117351325	4.53288767451204	37.5111464078859	29.5645680352487
67.3366834170854	17.3044676439274	0.615478780350457	18.1787761780238	17.0721792431718	18.0452623273002	17.9305466370046	17.8926563911953	17.2514374798013	16.6103908157271	16.7593627395502	16.674019832872	17.0661333307753	17.4978034623871	16.293605184602	17.6859057486456	40.5281457572057	0.502518890975988	40.2116839829458	41.0778739335339	40.3585273109019	40.4276810943929	40.0978707107167	40.6431182391337	41.361387959263	40.5294771609237	40.667880104442	40.3754187439026	39.7783375070413	41.3936051196044	39.9430329768718	-4.99135442332109	0.853211795032977	-5.14514214274788	-6.09515614455731	-5.07088824666026	-6.66770714717518	-4.1197196806364	-4.22035829039523	-3.74078081277589	-5.32643276689197	-5.15275357421163	-4.05677877798089	-5.19906214439139	-4.45563029872729	-5.63719747602282	35.2437677592345	4.50417506107539	38.5879835007133	30.0882198975791
67.8391959798995	17.2201745263327	0.619710610233263	18.0954366132932	17.0263368708156	17.9482095127259	17.881206409376	17.7606145141506	17.1355529188008	16.5114036212094	16.70346664222	16.5602800596439	16.9751825886763	17.4492140357267	16.1914363223682	17.6239287333188	40.542782929747	0.506216404369857	40.2114729810412	41.0955548780173	40.3728165846108	40.456925248537	40.0821987892098	40.6684047486188	41.3906473761254	40.5460450384686	40.6872471936373	40.3867942366572	39.8241734616828	41.4032359939311	39.9306615561742	-5.1783189763989	0.859193420561099	-5.34593939740622	-6.3015523214611	-5.28935568101574	-6.86073246726249	-4.29479651520671	-4.41156874341003	-3.91639219321789	-5.4979713655617	-5.36957604092131	-4.23426333858401	-5.35988384414418	-4.62692845633278	-5.80918632866158	37.0003785725238	4.25250897865237	39.6497382153361	31.5477613168809
68.3417085427136	17.1365321072184	0.626790411200218	18.0111217636739	16.9768155338523	17.8521118603908	17.8321072981296	17.6341163179723	17.0243620979234	16.4128335170733	16.6490474312131	16.4421209788444	16.8893457707235	17.398282716292	16.0839417310829	17.5687103766679	40.5596420742397	0.505124564527279	40.2145442047414	41.1058153345528	40.3891492991699	40.4959099545543	40.0771798794004	40.7072585862311	41.4165991422034	40.5641659102277	40.6980370305463	40.4104907797749	39.8629555770039	41.3989682664203	39.9342730002896	-5.37593262004829	0.86591959829652	-5.55744140020668	-6.51841190021671	-5.52023286003931	-7.06550748370716	-4.48036939680662	-4.61388661236593	-4.10245086776764	-5.68018569861773	-5.59686280190942	-4.42250167476464	-5.53003433203827	-4.80618570165323	-5.99305333053448	38.8767411665007	3.93586762920762	41.0256572682237	34.0609418033268
68.8442211055276	17.0497610371428	0.632037605666724	17.9192284296741	16.9259410793352	17.7501454432332	17.7721228737494	17.5053330065713	16.9061513426035	16.3121368659139	16.5926036490169	16.3229141162904	16.801180880473	17.3473016310601	15.9825412086788	17.5092929562563	40.5699604254464	0.507316873134256	40.2046924528842	41.1142888050099	40.3910499636691	40.5196237857117	40.0658823585802	40.7321174822554	41.4308883613475	40.575463809015	40.7056002271918	40.4296287666691	39.8998838825857	41.4102465124626	39.9301191234211	-5.5831259128296	0.872588712150733	-5.77706548425065	-6.74546881291206	-5.76087689588168	-7.27800446128555	-4.67636812400861	-4.82528368121288	-4.29741631108452	-5.87131620505498	-5.83417272463514	-4.62143597721412	-5.70949790118956	-4.99712216414558	-6.18660812390951	40.8565043108132	3.69063942420288	42.9478980881625	37.3896851453782
69.3467336683417	16.9651630056644	0.638786954595863	17.8317239615222	16.878976238411	17.6538127512256	17.7126428910854	17.3738975367427	16.7890671861075	16.2183386594829	16.5431087271581	16.2076756771577	16.7098624824821	17.3014903947453	15.8768314758677	17.4496910916492	40.5861136187906	0.510172636142172	40.208115484502	41.1351792142003	40.4048286433462	40.5531403436775	40.0446476805664	40.7605339341183	41.4579950222156	40.6034835047812	40.7237998624838	40.4402639501943	39.9488810163164	41.4111880336419	39.9274203542333	-5.80218577517707	0.880521637595353	-6.00887772380013	-6.98683611365732	-6.01528184325612	-7.5022312016869	-4.88169831102757	-5.04684918849262	-4.5047874918419	-6.07579355856602	-6.08541071242141	-4.82992658399101	-5.90174866868526	-5.19838776834744	-6.39058591152815	42.800627518046	3.64723603540839	45.3024684658601	41.030947600037
69.8492462311558	16.8786990912976	0.646859204143287	17.7395370098317	16.8246847024537	17.5538675890266	17.6487395522215	17.2489404199861	16.6730269715083	16.1198886083859	16.4884299854459	16.0862338871228	16.6241022850274	17.2491205762213	15.7720057334328	17.3945108662042	40.5988471903943	0.50916584974827	40.2048782550807	41.1414102376769	40.410418072267	40.586304145519	40.0349351174789	40.794465673791	41.4687512379201	40.6195265950501	40.7254829265678	40.4640552659662	39.9835080026912	41.4130952278662	39.9381827172502	-6.03283152797659	0.888697488983763	-6.25195688336457	-7.23843527783832	-6.2826724755405	-7.73848331488631	-5.09998288589801	-5.28093392111485	-4.72263086275181	-6.29062665635121	-6.34710821380233	-5.05155368612815	-6.10350554605844	-5.41036497481511	-6.60855516514612	44.582979185302	3.88093172844392	47.6653489425186	44.528682073581
70.3517587939699	16.7911886999662	0.653022070031308	17.6439813049569	16.773981100572	17.4514616315366	17.5764813686142	17.1197985663274	16.5504658856025	16.0253591771541	16.4367695499348	15.9696777699897	16.5334344558878	17.201100810497	15.6702669317064	17.3326745467808	40.6098048438702	0.513492839700688	40.1956450358394	41.1593235733472	40.4084074022665	40.6084607225314	40.0117219846955	40.8134261926047	41.4840229959028	40.6435260206389	40.7365186138304	40.4757300505626	40.029194130889	41.4238016261144	39.9376846210899	-6.27530329335425	0.897224864584188	-6.50532995624526	-7.50422750498071	-6.56188336564382	-7.98394498761966	-5.32953029183014	-5.52463697021881	-4.95232619521949	-6.51801549851425	-6.62267899189205	-5.28465133754717	-6.31822733704117	-5.63618015738552	-6.83731021946722	46.3201335285611	4.24507958791711	49.8218898067865	47.5495334976816
70.8542713567839	16.7048873707672	0.662004023478824	17.5530765731112	16.7212740082114	17.3543385165007	17.506941278087	16.992493883509	16.4329916679537	15.9329303781959	16.3863888251295	15.852637228931	16.4431776265108	17.15156618787	15.5631365836904	17.272583062273	40.6240180682039	0.515272815213693	40.1988909158769	41.1764140472539	40.4174672205954	40.6447336609735	39.9864251481953	40.8452576054686	41.5013037407349	40.6727779859733	40.7442053944396	40.4864323187477	40.0739131871589	41.419385460934	39.9450282002981	-6.53151401091498	0.907077697551428	-6.773555005698	-7.78461821827306	-6.85757399733401	-8.24433102692567	-5.57084507199961	-5.78176323797896	-5.19598887982308	-6.75997966888866	-6.91291633557841	-5.52966607178041	-6.54631441602351	-5.87265896351399	-7.07947124807741	48.2097841647271	4.59033652935922	51.8844519664246	49.913987278932
71.356783919598	16.6164620872845	0.669827300950935	17.4555155835511	16.6638484820985	17.2512261386103	17.4292031435789	16.8707113628202	16.3119895800457	15.8369568444333	16.3309096571174	15.7336411466192	16.3568706344484	17.0975729742692	15.4619314549777	17.2136301321291	40.6333243203252	0.516530653721082	40.1879842435244	41.1849507955061	40.4108151059341	40.6699262254921	39.9687289465894	40.8696870423803	41.5041780523933	40.6907196901553	40.7406795889238	40.5060415175005	40.1098623626386	41.4295458543396	39.9600967388501	-6.80069017824089	0.916744605639568	-7.05345289171447	-8.07692964260705	-7.16657030453552	-8.51636840678345	-5.82727685614251	-6.05174449485428	-5.45098225903616	-7.01331485067985	-7.21528847876199	-5.78994471735589	-6.78572573292716	-6.12403414129731	-7.33733954043596	50.3157054350857	4.80249678331543	53.915280875891	51.6414404037381
71.8592964824121	16.5287981720764	0.677384331335559	17.3598046209476	16.6112041612556	17.1504684899054	17.3486939834324	16.744915681228	16.1894249951614	15.7480718257368	16.2812315795062	15.6218475996096	16.2648410641769	17.0488099339772	15.3575079226305	17.147554379425	40.6439110491112	0.522674107500741	40.1801657172994	41.208790575127	40.4058866538796	40.6941050104724	39.9342439842735	40.8881565387727	41.5211054306589	40.7247040064798	40.7494581989097	40.5096212149015	40.1603462698201	41.4309491222691	39.9633109155816	-7.08430214415109	0.927409347183352	-7.34688370262997	-8.38715956512444	-7.49055960318783	-8.80081424108186	-6.0959005651948	-6.33342658043436	-5.72160264325426	-7.28338366694092	-7.53537254022669	-6.062567177233	-7.0415596043747	-6.38930593266626	-7.60739205161511	52.5809312113787	4.84228635438936	55.9180416778388	53.0159917961001
72.3618090452261	16.4412376889699	0.68678024464717	17.2666533560384	16.5517946098519	17.0526655756501	17.2697039544787	16.6253550482063	16.0719696459026	15.6558768362515	16.2265122358335	15.5070031188876	16.1766557156548	16.9933895712052	15.2534233798148	17.085086908833	40.6535343976226	0.524788683353532	40.1776382680656	41.2194548358108	40.4050153655913	40.7277569644387	39.9054397793225	40.9184831661199	41.5252836718019	40.7480955931695	40.7421485644718	40.5195924204767	40.1975756482648	41.430389276276	39.9790736152836	-7.38312957638365	0.93899313757088	-7.65699794714917	-8.71123173908018	-7.83290323890788	-9.10225014303996	-6.37936562344741	-6.63144211948907	-6.00625561815506	-7.56762250413259	-7.86973892061745	-6.35014164776119	-7.31058472774577	-6.66803968931907	-7.89411057414265	54.9401940656959	4.76608446896752	57.9230333555501	54.5417217553935
72.8643216080402	16.3531767868086	0.693859703117307	17.1679316953856	16.4935512900791	16.9497799718012	17.1820985410502	16.5094775922478	15.9492047291455	15.5661649785698	16.1723510976841	15.3974426447731	16.0897298793581	16.9393255296347	15.1535691976876	17.0206710810946	40.6601409057169	0.53005206681176	40.1592620010449	41.2352106584802	40.3870292291961	40.7454102157342	39.8768583519413	40.9327059367487	41.5301799249081	40.773343579044	40.7370033325655	40.5305328783284	40.2391225861613	41.4400296470509	39.9951434331158	-7.69707104897992	0.950357777711722	-7.97968310094087	-9.05137991048934	-8.18928754789986	-9.41546336055027	-6.67956454380298	-6.94234355356586	-6.30525988370741	-7.86687356134916	-8.22020813874381	-6.65460033881919	-7.59481681261462	-6.96463101727475	-8.19781186698087	57.3035531200361	4.65726583279972	59.9635933696262	56.491995213531
73.3668341708543	16.2665255863988	0.702166300605445	17.0753186296176	16.4362897978274	16.8533379920931	17.0973217298345	16.392195855562	15.8309590836575	15.4807168317782	16.1208784085796	15.2930495853398	15.9985670909474	16.8863879451878	15.0488965576957	16.9509131150641	40.6672497360883	0.53778796006203	40.1508885037212	41.2564188263463	40.3781090855974	40.7720722588581	39.8332063845847	40.9531235386705	41.5423696607674	40.8066024171767	40.7342606484302	40.5265049937696	40.2854582158834	41.4333350385541	40.0018969967881	-8.02780184737014	0.96325681910983	-8.31979307425541	-9.41097449738386	-8.56458906703578	-9.7454703912435	-6.99335296958672	-7.26875946574969	-6.622394889703	-8.1851767092802	-8.59024550274969	-6.97280794937518	-7.89721124818505	-7.27494592543861	-8.51570232582518	59.5817325739217	4.59629948869282	62.0843791889014	58.7970085332052
73.8693467336684	16.180161069901	0.710079127879596	16.9823318789495	16.372783817672	16.7569458065061	17.0107890494984	16.2843892039681	15.7147431402161	15.3914308053031	16.0634367013206	15.1880943766468	15.9136056220362	16.8269947268933	14.9504585827569	16.886090196946	40.6712532048515	0.542383141171903	40.1373321481896	41.2633915426042	40.363095338718	40.7972940374732	39.800052440754	40.9743772315796	41.5386766094039	40.824492767816	40.7146385320786	40.5333867361085	40.3170694716855	41.4395124599819	40.022972346676	-8.37535192093342	0.976366279996758	-8.6773610328343	-9.78482103937769	-8.9589964027797	-10.0929590402444	-7.32542858052163	-7.61301588030188	-6.95376491052483	-8.51780401035865	-8.97500873491397	-7.30947472980243	-8.21363094630331	-7.60363809490439	-8.85367156926727	61.6958119473054	4.63088318326671	64.1897939452414	61.2164354904516
74.3718592964824	16.0952438069214	0.716408862367129	16.88769690514	16.3145391603261	16.6594629320344	16.9192826033973	16.1785727631961	15.5961826938422	15.3092487583437	16.0116269482945	15.0935159223269	15.8272929709164	16.7728852041563	14.8506622863775	16.8172003416265	40.674031739242	0.552202847485528	40.1126493575673	41.2844056037561	40.3361852198201	40.8102692047476	39.758688361477	40.9809705248627	41.5485498534935	40.8555348201905	40.7062526340596	40.5322268027154	40.3614986350506	41.438317195732	40.0368643966735	-8.74068956630005	0.989738132555381	-9.04955355907303	-10.1798537963911	-9.36938921413116	-10.4540103272998	-7.67524256629111	-7.97133630798987	-7.30410965745389	-8.87059141344218	-9.380886412034	-7.66412063087642	-8.54997978791963	-7.95024757794917	-9.20964311104937	63.6182273198776	4.75428852951819	66.2028357086855	63.5305446835297
74.8743718592965	16.0119020761107	0.723795006865169	16.8009864425053	16.2521658256741	16.5704280318071	16.8335929166607	16.0756080280825	15.4859305853241	15.2256976196899	15.9568800404224	15.0010703531443	15.7400494560487	16.7143542419376	14.7515311138553	16.7464323342873	40.6744559425537	0.561671503664437	40.0993215580307	41.2957630958188	40.3201344447932	40.8362054491083	39.7081077471669	40.9997474820717	41.5499545036313	40.8778377852201	40.685636018434	40.5215874804856	40.3955342619797	41.4318866918437	40.0462107346146	-9.12471421628206	1.00468542769855	-9.44292155384073	-10.5934418940209	-9.80257844147174	-10.8361285036547	-8.04093943872328	-8.34968939152804	-7.67271633102114	-9.24204233227753	-9.80578044515615	-8.03489987271953	-8.90430327453899	-8.31312865582439	-9.58271467688963	65.4192943813103	4.94654513205833	68.3193258165413	65.698584340078
75.3768844221105	15.930500060885	0.729357020983265	16.71187283009	16.1890653021278	16.4798367654742	16.7435656419554	15.9835165077652	15.3749949742635	15.1432181456762	15.9017780053144	14.914599260962	15.6596433694425	16.6548191896102	14.6585412555671	16.681049543256	40.6724347127624	0.570533612522365	40.0717206158109	41.3037700499337	40.2892794811288	40.8496720718356	39.6680556145979	41.0057522408012	41.5474401115655	40.8954248865483	40.6594409000192	40.5216863808111	40.4250219364268	41.4364352477415	40.0679517286912	-9.5278122797825	1.01924896284743	-9.85381429301964	-11.0247140819122	-10.2548245644427	-11.2351508128934	-8.4283149372702	-8.74596547706309	-8.05818629592584	-9.63091727731362	-10.2486301381397	-8.42765896964309	-9.27599699307349	-8.6982210330186	-9.97916476345692	67.2120032920062	5.1445495545961	70.5712350589311	67.825499515951
75.8793969849246	15.8517883910482	0.734520995049175	16.6262578849063	16.1303600838214	16.393786752383	16.6547693000801	15.8927945969575	15.2681947561578	15.0668015040031	15.8520520239939	14.8388292445491	15.5763863626209	16.599573139035	14.5624647641209	16.6109786709978	40.6684454142019	0.584325665096709	40.0418409063054	41.321726949656	40.2558111617386	40.8608688824807	39.6131548149325	41.0071329416968	41.5559408658492	40.9229914623333	40.640729770706	40.5065510500533	40.4630295150865	41.4235291359854	40.0764829278006	-9.95126882985096	1.03483007863488	-10.2829612322659	-11.4804607587519	-10.726650577142	-11.6516986058466	-8.83406750841207	-9.15976720357923	-8.46629261684466	-10.0435788210647	-10.7160733400073	-8.8391605648673	-9.67095749502649	-9.1002404261098	-10.3945856381446	69.1026638995623	5.27619690705493	72.7624139211751	70.0377769943172
76.3819095477387	15.7755592892695	0.739391428106411	16.547482316171	16.066071240177	16.3158305381876	16.5714153268422	15.8098753096784	15.1698573950772	14.9868588635959	15.7978154211172	14.7652182897711	15.4963634424523	16.53831595837	14.4738928902818	16.5432737687812	40.6604081766991	0.596043014784671	40.0183585222062	41.3223937921713	40.2284826386365	40.8802560183943	39.5570272316929	41.0155184129307	41.5476682672585	40.9329552067444	40.6029197759281	40.4897382741442	40.4826479506926	41.4212662769662	40.0860739293225	-10.3952475378285	1.0514286696008	-10.7360332762731	-11.9536136524293	-11.2240739461545	-12.0920117136464	-9.25912330236025	-9.59702050883495	-8.89195364009021	-10.4739294940592	-11.2015561547579	-9.27034516708496	-10.0835100789739	-9.5241207070136	-10.8309263500924	71.1639368719675	5.33768862125495	74.9372793371279	72.3699595329271
76.8844221105528	15.7033908952385	0.74253814185455	16.4661396916852	16.0072454765522	16.2371236224295	16.4841927175537	15.7376767236915	15.0716076128179	14.9137641615099	15.7502106606456	14.703884699094	15.4223019176135	16.4823930165643	14.3870058739779	16.4805354639648	40.6511814477108	0.609750626804689	39.9770763992383	41.3324121881132	40.1829991112167	40.8822692961259	39.5067943697864	41.0042803119273	41.550196072495	40.9523934047395	40.5726133937075	40.47871406912	40.5098627549533	41.4130640660425	40.1026833827753	-10.8611408438789	1.06757468249441	-11.2069153491499	-12.4504087334785	-11.7405874683339	-12.5489881132329	-9.70861447488776	-10.0521628616367	-9.33973763111424	-10.9275755107985	-11.7108067481165	-9.72642791161174	-10.5189723899667	-9.97023026188034	-11.2934035162184	73.4068080806578	5.34255154597436	77.2296356400647	74.7031719457257
77.3869346733668	15.6346262900281	0.745513430363386	16.3924675636283	15.9486693166702	16.1681235135599	16.4041663909457	15.6680705436318	14.9839237301359	14.8419111793309	15.7037042825249	14.6502327437015	15.3459061373665	16.4264413489708	14.3023483742687	16.4141766456304	40.6374101113112	0.626213523071676	39.9423147591233	41.3380957284219	40.1438233352959	40.8921199086597	39.4393467156477	40.999218313473	41.5484072453371	40.9664328788608	40.5362798144486	40.4495644621852	40.5312783727458	41.3965086506243	40.102941262223	-11.3494001342172	1.08528384881886	-11.7009615923565	-12.9713823860438	-12.2816456126902	-13.0290147093939	-10.1772204343837	-10.5302622988503	-9.81054634646801	-11.4049318600914	-12.2447222125561	-10.2021245998177	-10.9781436054066	-10.4352469429634	-11.7759991438026	75.765223595473	5.3199037715013	79.6006549888607	77.0235196643398
77.8894472361809	15.5703755222147	0.747223627702436	16.3224926979083	15.8887822234452	16.1053436637107	16.3271982648833	15.6108139931231	14.9026343947509	14.7706132465463	15.6574581946749	14.6029223729771	15.2768109164483	16.3687779258424	14.226765858056	16.354268036425	40.6204952239141	0.640648750155244	39.9049212074916	41.3323817087038	40.101718847275	40.8992192604676	39.3781246340599	40.9879564290524	41.5375569187308	40.970164395466	40.4876096115905	40.4261103841139	40.5397758978304	41.3915446224387	40.1093539936622	-11.8605367885808	1.10320050400109	-12.2200340720895	-13.5114960325398	-12.8493028105942	-13.5331527754594	-10.6695439715931	-11.0327886647736	-10.3004986319459	-11.9019404939609	-12.7983090172506	-10.7020466100885	-11.4568639045994	-10.9269765261271	-12.2840247405283	78.1567661299932	5.31541393098207	81.954280248309	79.4377436290299
78.391959798995	15.5116871958289	0.747943338199994	16.2520479293207	15.8368453273459	16.0451405810966	16.2504329760364	15.5631601456425	14.8261339616556	14.7076210059115	15.6198178677827	14.5701740649642	15.2121591184442	16.3189336004684	14.1510696330562	16.2983973340515	40.6018411652719	0.658231346988784	39.8532889244196	41.3386143980816	40.0450391044812	40.8928853263948	39.3152573875507	40.9615543000166	41.53957002885	40.9852080385702	40.4496420376533	40.4004581283221	40.5583691165535	41.3686869941615	40.1153613634793	-12.3963303310768	1.12114518540509	-12.7584638965177	-14.0806263663079	-13.4373843496982	-14.055689771598	-11.1879912825596	-11.5550217176765	-10.8174676755897	-12.4273794830968	-13.3810827171034	-11.2286733667298	-11.9636472218648	-11.4388394170851	-12.8200270381709	80.5224016953267	5.34150339756951	84.2711808599407	81.9216908818297
78.8944723618091	15.4574713744466	0.747980604060399	16.1913302158756	15.7825532493221	15.997877344361	16.1842346999957	15.5209209607292	14.7634701234867	14.6430954039007	15.5802358824583	14.5426707172336	15.1479346104164	16.266227785278	14.0849890994048	16.2415877753442	40.5769008181925	0.675967011745593	39.8126924776259	41.3278301221193	39.9991777279981	40.8984243898275	39.2379612625851	40.9444352872507	41.5248494026781	40.9821589995371	40.3943117069258	40.3591526391262	40.5586181933194	41.3543282486589	40.105770178851	-12.9561368423458	1.14063880654873	-13.3251741511084	-14.6713848545431	-14.0552501771889	-14.6065956361094	-11.7271437443609	-12.1056423133703	-11.3554658065082	-12.9742103120591	-13.9861638108806	-11.7765472814388	-12.4925462981148	-11.9758338168999	-13.3778207479129	82.8397277579164	5.3932894103026	86.6284989944183	84.4048744660088
79.3969849246231	15.4102550356098	0.746944969720022	16.1312875694304	15.7342751678867	15.9551467301332	16.1191988758432	15.4939952934285	14.7057911621304	14.585945970769	15.5478310338145	14.5274883726647	15.094135661094	16.2191876344274	14.024487547685	16.1945444436205	40.5509201769284	0.692924262144889	39.760481953803	41.3191818539295	39.9413400039042	40.8903280254384	39.1712457278146	40.9090858204459	41.5165240391757	40.9836744357862	40.34107916096	40.3279386828583	40.5593914145178	41.3360275958177	40.1056635856173	-13.541818385266	1.1597921731424	-13.91644232096	-15.2871392425382	-14.6989815413649	-15.1801438885617	-12.2949079431252	-12.6796066629928	-11.9179184542222	-13.5467417563431	-14.6164635774069	-12.3535968516155	-13.0463245023592	-12.5395669752964	-13.9658052916721	85.1449085613813	5.44340738705073	89.0359007775966	86.8037768545318
79.8994974874372	15.3693954655915	0.745285508863474	16.0749407436125	15.6921398032705	15.920201169302	16.0605636854332	15.4751549489452	14.6594335229876	14.5339783673336	15.520266537613	14.5246603998378	15.043707177761	16.1778505534839	13.9684613067785	16.1507828363304	40.5206879743968	0.712209789951969	39.7029465628732	41.3119177702839	39.8778531943631	40.8790673452505	39.0951654871097	40.8707016671061	41.507926471034	40.9831321570401	40.2892362763702	40.28640723743	40.5601196758969	41.3069853865851	40.0974844358153	-14.1540857370237	1.17959374997135	-14.5306730856233	-15.9332090816278	-15.3666794546808	-15.7766485867167	-12.8893143250174	-13.2780625806766	-12.5082033147862	-14.1482344790001	-15.2773767892954	-12.957881434059	-13.6298591550813	-13.1244945118167	-14.5824777829265	87.4578247316263	5.46011061065323	91.3900126870272	89.1209185249104
80.4020100502512	15.3351182018758	0.742815420003211	16.0281412256777	15.6503547001686	15.8991781587736	16.0125628665583	15.4653882221914	14.6264668542685	14.4836501732662	15.4932158349392	14.5282920832199	14.9982466814472	16.1360212169676	13.9248633953538	16.1101552115539	40.4851226899438	0.730188844115079	39.6546893132468	41.2870994237323	39.8233080004272	40.8750490737653	39.0116467278685	40.8342669366259	41.4855551851173	40.9670262961187	40.2210621062595	40.2362602679107	40.5422747607018	41.2903874855504	40.0779693919448	-14.7923336672386	1.20053056347681	-15.1770193371428	-16.6001205970111	-16.0680728188514	-16.4045351552766	-13.5074087575307	-13.9076927553896	-13.1192756357003	-14.7711155051146	-15.9595692444882	-13.5863710752735	-14.2350893396611	-13.7406060596176	-15.2234613930443	89.7551592308645	5.44251388806774	93.6325236341829	91.4512767367632
80.9045226130653	15.3099209351212	0.740004115130163	15.981151184073	15.6203467918607	15.8828753877771	15.9663594440179	15.471834942158	14.6000229061604	14.4446535260028	15.4768474333821	14.5483084433041	14.9649751308719	16.1052790468408	13.8846908212296	16.0816270988972	40.449363742665	0.748430917345196	39.5902127763724	41.2731116825305	39.7520208918269	40.8528427105173	38.9385983884242	40.7772840499835	41.4761976444107	40.9619110384963	40.1645515665714	40.1961448670037	40.5339344902449	41.2564950488183	40.0684234994455	-15.4594262429274	1.22106094088739	-15.8468694535439	-17.2993873388517	-16.7939454077805	-17.0537388049482	-14.1584236294523	-14.5597879964407	-13.7609515905242	-15.4263195138708	-16.6740356626651	-14.2483646128166	-14.8718773954351	-14.3799141991716	-15.8989255525551	92.0583204160844	5.4270681836724	95.8875744325172	93.8881282564195
81.4070351758794	15.2920399282906	0.736553749910421	15.9429228371083	15.5939939310144	15.8801120381828	15.9323921665588	15.4853082431481	14.5901885467592	14.4079968215307	15.4611776356647	14.5770785374927	14.9352736047335	16.0769700116478	13.8566265108922	16.056478183045	40.4070142591431	0.767121284603355	39.5306859778522	41.245582268154	39.6852148840073	40.8378515704637	38.8511518226369	40.7278333572861	41.4513351289914	40.9395996893619	40.0962166189691	40.1403758236121	40.5113072117025	41.229334071857	40.0446969439661	-16.1541522916635	1.24262684600815	-16.5452380365177	-18.025684935568	-17.5494541765529	-17.7325581728303	-14.8356452346207	-15.24297741869	-14.4270518785004	-16.1066701219553	-17.4158133333558	-14.937113751761	-15.5360552828442	-15.0470643892625	-16.6026530591671	94.3942724887356	5.43098233759218	98.2404244954662	96.4420714019499
81.9095477386935	15.2836990419146	0.732994873899662	15.912826647584	15.5753517119058	15.890610609133	15.9070439858472	15.511783956145	14.5913783646951	14.3803317066052	15.4527811171808	14.6174099635624	14.9156740550589	16.0549907862059	13.8385779742207	16.039326666746	40.3623799462266	0.784566422015846	39.4734583063826	41.212186277311	39.6201357276315	40.8194245400904	38.7651378897466	40.6679193862449	41.4274453559063	40.9165142640237	40.0242534682886	40.0851103838108	40.48211288852	41.2008984606687	40.0163423523211	-16.8775383370039	1.26497223751119	-17.2769540805262	-18.7770821734408	-18.3397287843702	-18.4422776600192	-15.5409810113463	-15.9561072375702	-15.1186081781747	-16.8138113762235	-18.1826586393241	-15.6544819391485	-16.225780445302	-15.7453604773935	-17.3341663782115	96.709672339756	5.44170017097892	100.591549709872	98.9345753463507
82.4120603015075	15.285761552151	0.729474982462493	15.885165353121	15.5697639106184	15.9085495881916	15.8872703006034	15.5536644647648	14.603580366106	14.3630711303313	15.4529678079365	14.674251928921	14.9085702892277	16.0446398712307	13.8279142735124	16.0354908933984	40.3161143640997	0.802042362121591	39.4019669198724	41.1853217273875	39.5401673592213	40.787223786646	38.6853232349336	40.5965834636252	41.4069831256053	40.8951954774434	39.9607406169942	40.0354952799307	40.4587561054621	41.1601686582028	39.9955609779715	-17.6316374250742	1.28703030392932	-18.0321102755088	-19.5644820464313	-19.1540206735739	-19.1745147551531	-16.2817609579223	-16.6937630135653	-15.8423924056062	-17.5548109786914	-18.9853478874655	-16.4078849285414	-16.9508345773646	-16.4662841145434	-18.1030799115975	98.9525171662806	5.47123259902747	102.933070307251	101.238894895108
82.9145728643216	15.2970386089233	0.725664841080282	15.8710667082415	15.5685791791569	15.9446229225403	15.883131152001	15.6028378519918	14.6341851041789	14.3502884664488	15.4546629196452	14.738991781507	14.9067211138079	16.0367029010435	13.8335675727603	16.0361442426792	40.2634159464055	0.818727081452312	39.3423578558228	41.1383922103049	39.4716248355893	40.7666183529357	38.5907101726725	40.5341756660925	41.3691676837979	40.8552256295458	39.8804648187878	39.9696299290372	40.4153212801305	41.1329344485372	39.9577844200175	-18.4142125246438	1.31033990093159	-18.8219766535078	-20.3747579068819	-20.0041788421342	-19.9426062623679	-17.0481144985755	-17.4675950991726	-16.5877045398508	-18.3181425983881	-19.8110319336366	-17.1873415009464	-17.7000768646302	-17.2222077295592	-18.8990283907183	101.108059077528	5.50729977600995	105.239328098862	103.382708986109
83.4170854271357	15.3206643035972	0.722687156180006	15.864280645154	15.5825417314956	15.9925814270107	15.8857332276609	15.6685763912697	14.6741755757256	14.3525291726816	15.4688732467776	14.8210853415496	14.9195766393813	16.0421882650784	13.8469369444438	16.0495573385349	40.2111794558766	0.834587838938916	39.2761941442531	41.0987109269678	39.3960255153784	40.7322940629474	38.5054675200342	40.4532192201758	41.3432200500717	40.8256454377929	39.8102982879641	39.9124181919843	40.378922149932	41.0899371622298	39.9229802566642	-19.2282415574528	1.33422448468994	-19.6433855480649	-21.2181911003518	-20.8867186309215	-20.7382398809571	-17.8479634914609	-18.2675572532271	-17.3656090487629	-19.1161321751089	-20.6695527931988	-18.0007650184403	-18.4823911039133	-18.0035959603695	-19.7270382421099	103.1687136576	5.51137591852285	107.446346421306	105.46306740622
83.9195979899498	15.3555837358541	0.719793560127917	15.8658391232994	15.607331639692	16.0523970171502	15.8996031526072	15.7479420846038	14.7305742807254	14.3625244682101	15.4872132451423	14.916627688255	14.9443441057346	16.0564363403534	13.8752945219665	16.0764608983635	40.1549881910109	0.849354919167128	39.2033763638719	41.0517148562273	39.313476949678	40.6951379368342	38.4199302810448	40.3748722265849	41.3046746038388	40.782357279446	39.7363150442006	39.8539516092394	40.3355299400203	41.0522395351007	39.8912698570546	-20.0731883728903	1.35778704452154	-20.4905010996966	-22.0942039090885	-21.7951854315177	-21.5612342479811	-18.6832093728511	-19.0978282301547	-18.1707690251806	-19.9426636065536	-21.5606086214322	-18.8500616708622	-19.2979290121114	-18.8140827873185	-20.5931718328258	105.131640783299	5.48054348303158	109.55299055001	107.459464729868
84.4221105527638	15.4024114487134	0.717632357734886	15.884318646206	15.6414909122811	16.1322512110487	15.9292339803445	15.8365869208849	14.803461759051	14.3837961261541	15.5129023512775	15.0232941987438	14.9776099439527	16.0779541317872	13.9184607291055	16.1099879224375	40.0953721388568	0.863413840078989	39.1431438432605	40.9919778835524	39.2433445738006	40.6655673326803	38.324331410036	40.2972299017078	41.2620455769321	40.7339871906438	39.6539196730733	39.7837550257326	40.2801531598791	41.016477075388	39.8439051584524	-20.9479579016948	1.38301500202845	-21.3767872660163	-22.9934088199882	-22.7438322645313	-22.4226735388886	-19.5443817460332	-19.9642879769487	-19.000156942245	-20.7950183824683	-22.474767606516	-19.7255349495126	-20.1384745631079	-19.6591628224872	-21.4849658432891	106.968788650476	5.46865973423471	111.58944148792	109.26663634585
84.9246231155779	15.4632793022705	0.716657100868147	15.9108648179446	15.694071063722	16.2225418646681	15.9656414327786	15.9443217464594	14.8865878743675	14.421032728276	15.5506493141801	15.1497012924967	15.0289322387387	16.1160576205706	13.9719824686736	16.1602464666411	40.0367655256925	0.876175940035331	39.0700824529908	40.9422760271909	39.1602438592873	40.6186591994752	38.2427976557219	40.2037384109531	41.226748877622	40.6919310832459	39.5852162578392	39.7268143599109	40.2354842540513	40.9677709440516	39.8061884516627	-21.8556612727659	1.40832870447687	-22.2905939408771	-23.9316362517202	-23.7200680964618	-23.3079354139922	-20.4442098658656	-20.8542614421968	-19.8645712988591	-21.6847705101849	-23.4276431504747	-20.6399229735535	-21.0182655236473	-20.5264554355243	-22.4132626425999	108.541326161986	5.5048540117168	113.491953390239	110.820830434566
85.427135678392	15.536397062479	0.716013784813295	15.9522877215342	15.7553554347584	16.3290186185274	16.0186053697884	16.0637032245605	14.9896641746928	14.4662658866111	15.5911453101205	15.2862474432607	15.0914207302116	16.1606828091365	14.045406479974	16.2233586090511	39.9735156683099	0.887225335786944	39.0006855802887	40.8741116193264	39.0808382614458	40.5800273131078	38.154938360507	40.1222634726395	41.1729201853643	40.630856092693	39.503102973879	39.6618662615915	40.173911649927	40.9338794116651	39.766302505594	-22.7933034404052	1.43344058002965	-23.2348074605699	-24.8943125615656	-24.7268485848882	-24.2277364955515	-21.376729207084	-21.781241248773	-20.7493819547868	-22.5962990483357	-24.4050214121278	-21.5870959381768	-21.925081670035	-21.4307746771013	-23.3776144662719	109.748152191746	5.59726987097701	115.142039304621	112.052320084523
85.929648241206	15.6238080141136	0.716985906012223	16.0109063337297	15.8327051637941	16.4539769059672	16.084937630514	16.1954848273042	15.1054657603486	14.5295117368003	15.6449633417044	15.439162316352	15.1664931360895	16.2196276142991	14.1304160430852	16.2958533734891	39.9107219826989	0.897984653608227	38.9388152494481	40.8079520086199	39.0089581786565	40.5392045966001	38.0653869245336	40.0307344147213	41.1293370302401	40.5794089926844	39.4275782433783	39.593345864725	40.1158721689038	40.8868021264565	39.7159899761179	-23.7622895670441	1.46079720782952	-24.218387893695	-25.886671083329	-25.7736445526524	-25.1829030072154	-22.3372702004542	-22.738525475917	-21.6655075822789	-23.5418239987073	-25.411805071282	-22.5621332427002	-22.863381230565	-22.3609241125322	-24.366786920245	110.593453204775	5.70013377232075	116.397433119723	112.8959716191
86.4321608040201	15.7254408005182	0.718754691539896	16.0785175292301	15.926561127736	16.5882294315955	16.1606593091005	16.3468748013897	15.2349521636494	14.6057566026873	15.7060696109726	15.6091107629099	15.2608834968954	16.2932754182005	14.2323201469698	16.3875200053999	39.8476126882196	0.906238488985301	38.8640722001363	40.7421380655308	38.9242141011908	40.4864292003472	37.9900032687344	39.9356867115147	41.0779138390055	40.5198636104401	39.3571065170433	39.5377417685334	40.0601170112325	40.844061599855	39.6796170532914	-24.7631163248794	1.48716187230738	-25.2252037369084	-26.9153958027842	-26.8431449583088	-26.1609042075654	-23.3394257799963	-23.7212318302274	-22.609774776907	-24.5177453484113	-26.4547996015494	-23.5786453895338	-23.8398409492352	-23.3185947937737	-25.395805048231	111.120281483967	5.74474086158812	117.32114682776	113.493680862475
86.9346733668342	15.8403378206029	0.721471423142686	16.1646143677327	16.0301138967235	16.7411813279545	16.2557643119927	16.5079196895099	15.3840968358012	14.6946082351894	15.7738207102722	15.7884595033781	15.3655821982876	16.3749009077223	14.3526406459003	16.4906890373733	39.78209851931	0.913449905021452	38.8019535332527	40.6596026326823	38.8521347514992	40.447047876592	37.9049126454139	39.851757838426	41.0183655769081	40.4522310198443	39.275480476964	39.4699436833026	39.9902679970194	40.8069371510557	39.6366455680702	-25.7927422960149	1.51433639872551	-26.2679360361655	-27.9628544753618	-27.9488734337132	-27.1791044583156	-24.3694771078211	-24.7432416616439	-23.5733640434374	-25.5150987219151	-27.5164727448429	-24.6225692516942	-24.8389315089664	-24.3119613329206	-26.4557650713958	111.405460316633	5.73249610513326	117.939948469185	113.923155943087
87.4371859296482	15.9702926338777	0.725797068038989	16.2643199536646	16.1539899682512	16.9080413736584	16.3611932594859	16.6843823503332	15.5428349193009	14.8033350902098	15.8558530745989	15.9872582699092	15.4863570089449	16.4756115776855	14.4845520977384	16.6060752966297	39.7192591436731	0.919892293676111	38.7395395586499	40.5886097118874	38.7796922187718	40.3962332844568	37.827364066439	39.7534058295886	40.9698246278132	40.3955287314484	39.2098372908886	39.4076409189204	39.9344152855156	40.7569311183664	39.5913462250034	-26.8537626704405	1.54365560893866	-27.3446266647444	-29.047366680415	-29.0886584470849	-28.2246306589217	-25.4311797865252	-25.7871541596952	-24.5714376102425	-26.5501657632284	-28.6148876610103	-25.6974730104899	-25.8770409410949	-25.3237828981969	-27.5405104340767	111.483851837121	5.57414890250831	117.825686144786	113.964632758122
87.9396984924623	16.1135568400104	0.730645752663119	16.3735114076352	16.2897090707228	17.0840822714726	16.4803254567993	16.8784261218332	15.7188540527455	14.9223260445394	15.9414583388801	16.1969304776296	15.6250147506529	16.5868042308823	14.6376851550867	16.7411115412557	39.6551382489402	0.923251591466338	38.6707387727433	40.5050110742581	38.700819283129	40.3451790027163	37.7598504469744	39.6654013617625	40.9038508396051	40.3219676465278	39.137027226625	39.3534004722696	39.8693264851929	40.7229308628847	39.5612937615335	-27.9430645513238	1.57094916750603	-28.4422984475058	-30.1565679795974	-30.2487081235132	-29.2962091816212	-26.5332845420975	-26.8623971397396	-25.5859270240526	-27.6036357550119	-29.7380388736825	-26.8120023954081	-26.9439599979811	-26.3712335811746	-28.6655761258233	111.339576841483	5.23501154980582	117.081019900215	113.361108818279
88.4422110552764	16.2706666220494	0.737049454665571	16.5010697788618	16.4393051256167	17.2788675935529	16.6180411428735	17.0805001017001	15.9098098958147	15.0595911321667	16.0395936970335	16.4183566497089	15.7729973457649	16.7110628903974	14.8036247115591	16.8858460215919	39.5925711671495	0.926740776079718	38.6183172527078	40.4182182957894	38.6382476218667	40.304335165443	37.6833274811436	39.5792287461134	40.8459095063126	40.2569735024127	39.0659549712867	39.2870440545413	39.804544847083	40.6787547576788	39.5225689705646	-29.0601584571924	1.60097106209343	-29.5789978626154	-31.2865550319025	-31.4482728470716	-30.4074799572564	-27.6578943923181	-27.9708177870636	-26.6258231125616	-28.6854697632076	-30.8819439590537	-27.9477511030366	-28.0358717109869	-27.4414702227345	-29.8137121936926	110.901526649967	4.8448906436907	116.243637749572	112.09827144821
88.9447236180904	16.4415797811247	0.744512456826045	16.6369093378895	16.6081581929111	17.4821204011426	16.7641870700964	17.2999578488621	16.1092261229709	15.2126914285962	16.1471927532931	16.6569991927669	15.9389408454436	16.8539018858167	14.9850787970988	17.0451732777333	39.5323630492715	0.928151249841303	38.5587475330147	40.3396540207246	38.5683846099603	40.2494272296046	37.6217296935853	39.484598425184	40.7859073021314	40.1908206999537	39.0075692142359	39.2334085238108	39.7517609758932	40.6378556635189	39.4908557489118	-30.2053286303197	1.63152929871779	-30.7394689570849	-32.4525811174065	-32.6710607870239	-31.5367510595046	-28.8180730360056	-29.0960290528004	-27.6918799323796	-29.7962631637237	-32.0619456125174	-29.117680715812	-29.1671558829321	-28.5332440473675	-30.9871388295985	109.996556041061	4.58222753358774	115.358128717441	110.371957515045
89.4472361809045	16.6247170872038	0.752873551218136	16.7834611580751	16.7855515366045	17.6961532261674	16.9280634109093	17.5327686756374	16.3265941859383	15.3767830501018	16.2594850080036	16.9013048714068	16.118882196618	17.0047605015256	15.1850876390861	17.2224266735751	39.4722832631865	0.927451282630626	38.5027983078904	40.2444416631593	38.5020527096765	40.2060386082474	37.5637110443901	39.4067140617702	40.7147468764364	40.1149919638434	38.937774607721	39.18051587633	39.6869500626664	40.6060686199689	39.4728780193245	-31.3742509534792	1.66040932019681	-31.921791267666	-33.629919469744	-33.915168722881	-32.6975767037431	-30.0121775395009	-30.2571324127391	-28.7681541313839	-30.919189325916	-33.2536736746863	-30.3198108940026	-30.3159105017391	-29.6579996276841	-32.1967581235435	108.4910727972	4.52707152804315	114.116479284116	108.394545211172
89.9497487437186	16.8211269635165	0.762839580124179	16.945233780436	16.9812728181885	17.9262370149305	17.1065443634901	17.7729664616393	16.5518367197307	15.5609616951431	16.3861731728271	17.1606400993354	16.3074700515918	17.1738779426026	15.3941000234788	17.4073363823203	39.4166540275183	0.927278032819547	38.4603714398785	40.1601083497688	38.4490846421277	40.164033749957	37.5015431007771	39.3207931201768	40.6572175295282	40.0541796511253	38.8827477003931	39.1200126124333	39.6373910376504	40.5617194961065	39.4472999278149	-32.5685977685051	1.6934753987966	-33.1401921698922	-34.8349805362426	-35.195696200088	-33.888785665231	-31.2245289574267	-31.4380923500816	-29.8739614374503	-32.074843395309	-34.473369993222	-31.5379577576065	-31.4967175720127	-30.7928477080478	-33.4197972479553	106.310217114284	4.62609720986012	112.145716373152	106.370820653003
90.4522613065327	17.028810079318	0.7736006925075	17.1109619362736	17.1904137472165	18.1604485118886	17.2940021212477	18.0307824190163	16.7870199934936	15.7547589528124	16.5159377096991	17.4300756967765	16.5138334727283	17.3562939175225	15.6217470612547	17.6082554912045	39.3620933904633	0.924180788320007	38.4082164740066	40.0718705855734	38.386264852271	40.114034206276	37.457750811296	39.239180881484	40.5849522477618	39.9808686582021	38.8282225013532	39.0753280927637	39.5891383163279	40.534122920104	39.4372635286023	-33.7839172075763	1.72446499726691	-34.3704308676432	-36.0619821716436	-36.4869093511984	-35.0920195572106	-32.4741424878789	-32.6374293777113	-30.9890978401401	-33.2415123474937	-35.7155973767218	-32.7910749514497	-32.7053784621436	-31.9571660656637	-34.6681828415934	103.366803668526	4.79433141375681	109.281046043587	104.045536020768
90.9547738693467	17.2478619958237	0.785774400615912	17.288915203666	17.4088280112448	18.4074382569163	17.5008344982511	18.2966283233739	17.0365312823505	15.9632611929294	16.6548587753643	17.7046520944289	16.7289961068294	17.548311399824	15.8595851859971	17.8233656145325	39.3112333337486	0.920923087373996	38.3690344807554	39.9761542464093	38.3363793993334	40.0811435036096	37.4112679642368	39.1697889801515	40.51756946903	39.9147567023658	38.7701916090873	39.0241959420124	39.5387476566339	40.4995558657646	39.4372475193422	-35.0187441363641	1.75609339593646	-35.625087973196	-37.2947607818984	-37.8023380549595	-36.3293045039765	-33.7462025254885	-33.8687757609243	-32.1183312408713	-34.4244429052088	-36.9642204978997	-34.0637564164398	-33.9268241998006	-33.1367454260817	-35.9428834859884	99.5285769301925	5.0051905750461	105.589690959477	100.84270193191
91.4572864321608	17.4779424392471	0.7992130315634	17.4765808202278	17.6459459643729	18.6649728205603	17.7169275815431	18.5705475004674	17.288814280797	16.1871954237917	16.8031627833983	17.9942524209861	16.9530230110564	17.7595841852797	16.1078126470542	18.0444322706772	39.2646979101249	0.917546502777764	38.3356897955918	39.8946688620771	38.2922954274203	40.0409947895967	37.3681720305387	39.0897993648432	40.4537318535192	39.8548776290831	38.7294500291392	38.9727933708507	39.5079636833608	40.467055733202	39.4335802624007	-36.2726593054924	1.79125864630438	-36.9045779525608	-38.5564607273186	-39.1423575424158	-37.5806605867865	-35.034352327758	-35.1062443246828	-33.2680737544561	-35.6302922142907	-38.2423111873212	-35.3493045869523	-35.1825169872988	-34.3263562284278	-37.2210625511315	94.7493085822419	5.28590943141949	101.075579939697	96.4418143965218
91.9597989949749	17.7167604342228	0.813708412937842	17.6663012722561	17.8893892314091	18.9245031811023	17.9444674483977	18.8601300680271	17.553655420008	16.4176340836916	16.9521047277599	18.2861185038687	17.1925935575582	17.9779970939222	16.37137401293	18.281617043965	39.219524509042	0.911896808539349	38.2958104533795	39.8001350183813	38.2418512459268	40.0045480211168	37.3420498512993	39.0252079585216	40.3763967463604	39.7849355475021	38.67933047046	38.9351719088778	39.4702544557742	40.446812203303	39.4513147366429	-37.5386408314861	1.8226794749258	-38.1861343880313	-39.8190603209232	-40.4829955144657	-38.8438538776605	-36.3562066894315	-36.3672327369259	-34.4144479167951	-36.8337019568761	-39.5221465823852	-36.6651751990155	-36.447461165051	-35.5412653478861	-38.5226491138728	89.0576064945616	5.674404091474	95.5991141883709	90.7529253830618
92.462311557789	17.9658391351273	0.829645023986125	17.8686894924099	18.1453156468069	19.1973486803926	18.1887780256022	19.1528005591714	17.8259160298535	16.6649519156031	17.112705364262	18.5866339847711	17.4362597562164	18.2103169097913	16.6384883243752	18.5277040673997	39.1812402557442	0.907719232163504	38.2737978483265	39.7134059861568	38.2095513258169	39.9821408916218	37.3093438384416	38.9614268985778	40.3133750734039	39.7326248082554	38.6393933218307	38.8864639766967	39.4459604700171	40.4144052029823	39.4742336825473	-38.8193214383586	1.85789641366298	-39.4924473493838	-41.091707877372	-41.8484496385976	-40.1348053144277	-37.6859816765685	-37.6449485276586	-35.5798485221569	-38.0586527637065	-40.8126221191234	-37.984906044653	-37.7293167408538	-36.7523316625238	-39.8351604616366	82.3402242527627	6.11603959092735	88.9637387745797	83.1690489146269
92.964824120603	18.2223089651861	0.846653671939228	18.0744567297848	18.4138560303249	19.47358518304	18.4374960001793	19.4551532381397	18.1005998455445	16.9191826926318	17.2743409491449	18.8964767188951	17.6901980996577	18.4568840420246	16.9193038875309	18.7784831305207	39.1448809723054	0.902606924379297	38.2489196001042	39.6320382313166	38.1748345530195	39.9496556465162	37.2878059611154	38.8939908710931	40.2389331961526	39.6731719657606	38.6073115150014	38.8452030653619	39.4332365104729	40.398752132806	39.4995993912498	-40.1076961685355	1.89378687554237	-40.8051743528627	-42.3794873543283	-43.219272127782	-41.4228611274683	-39.0312837634511	-38.922165357167	-36.7439824969772	-39.283503158622	-42.1189813254829	-39.3160657375733	-39.0337645870485	-37.9808245183734	-41.1426842838255	74.3725497782783	6.54541602097278	81.0212355919297	73.2077348122854
93.4673366834171	18.4859274160463	0.864863194077245	18.2831977143628	18.684675001799	19.7520385116113	18.699812663379	19.7687819736178	18.3881054833302	17.1820087123732	17.4397809364218	19.2051690039395	17.955869778375	18.7080486826645	17.2060598542706	19.0435080924577	39.1128963263755	0.89724488256077	38.2252336782125	39.5405573156132	38.1420521214213	39.9320641703016	37.2776601042133	38.8439517820745	40.1648435579803	39.6185184145314	38.5674027881196	38.8113709461787	39.4164454007438	40.3790362743139	39.5485156891774	-41.4004173227159	1.92688577481236	-42.1151991979538	-43.6534609349018	-44.586103202301	-42.7259444250472	-40.3992565112342	-40.22281738864	-37.90495725994	-40.5065340617117	-43.4122862275026	-40.6654481583222	-40.3337126971267	-39.2117437429721	-42.4679613876527	65.2795755880266	6.76249503472754	71.8310060953614	62.841975621198
93.9698492462311	18.7573807376846	0.88415749273464	18.502791842649	18.9693172062668	20.0411240083772	18.9719375464115	20.0818544522159	18.6759877159426	17.4579561480676	17.6130612313543	19.5251763507923	18.2229491304568	18.9757578210106	17.496913693886	19.311122442469	39.0878649957714	0.894046151870593	38.2178432999608	39.4661235338486	38.1264257739397	39.9192930685346	37.2608923470502	38.7849924598338	40.0984247544126	39.576364946883	38.5458140626374	38.7660646453012	39.4224681478397	40.3595505438023	39.5979873609842	-42.6994393220845	1.9656186237812	-43.4434745928196	-44.9415645507211	-45.971160344313	-44.0394799606354	-41.7608466458987	-41.5186508116712	-39.0763221987292	-41.7422306142447	-44.7202853651117	-42.0035603946939	-41.6548264394931	-40.4351832294646	-43.7851260393024	55.7143038993345	6.49868581574714	61.9306307986145	54.8341047503311
94.4723618090452	19.0323517539292	0.904430128600894	18.7206784058944	19.2565271411027	20.3266205040475	19.2459901131087	20.4053526372669	18.9698539597202	17.7349907668856	17.7824852067167	19.8453800644064	18.5017947292628	19.2493000518728	17.7990257993603	19.5825734214343	39.0630964715872	0.889957892621115	38.2018185357271	39.3850776795857	38.1033894764878	39.9015034598677	37.2610048617627	38.7341030622908	40.016404018615	39.5242860270118	38.5193818474814	38.7338217221354	39.4281243382057	40.354540943763	39.656798157699	-43.992237232623	2.00162163336432	-44.7574708068744	-46.2186330344022	-47.3401264224181	-45.3395682511571	-43.1368551009725	-42.8161532632593	-40.2266289093788	-42.9573307877204	-46.0180311687638	-43.3513732406488	-42.9746101445547	-41.6710151093137	-45.0912877846353	46.6119258218968	6.69800161761244	51.5732532844782	49.5765066526379
94.9748743718593	19.3135117582801	0.925460985940645	18.9444078198694	19.5468501674989	20.6157405543363	19.5331401135173	20.7329320546426	19.2722070605526	18.0241256514207	17.9595713795312	20.1667534536048	18.7870982219686	19.5299666539918	18.0987231667227	19.8641365599848	39.0467075684212	0.888182368849029	38.1956758480342	39.3073170125033	38.0917540309789	39.9032667949869	37.2649112466554	38.6924547248743	39.9470212674801	39.4902972011306	38.4969712228752	38.7006691881044	39.4423866595239	40.3373807397759	39.7370924525523	-45.2834770615082	2.03813382492732	-46.0685172239611	-47.4814241334024	-48.7052477301178	-46.6541686669512	-44.5170553483291	-44.1241257265557	-41.3797216925244	-44.1774399460963	-47.3020437020742	-44.6981912803673	-44.288894274714	-42.8841532294019	-46.4042188451114	38.7613844412403	7.99479278084368	40.0974731161749	45.7428112248225
95.4773869346734	19.5980503779161	0.947201918358396	19.1749369565386	19.8462010826548	20.9090968182272	19.8211496634126	21.0571706400279	19.5713515364909	18.3174316760565	18.1357833128599	20.4960496869948	19.0729856167088	19.8241166062204	18.4063911551151	20.141990161601	39.0337813626778	0.888501170290833	38.1983354698244	39.2430795789184	38.0907167256415	39.9000988794692	37.2663019131341	38.6410200359158	39.8697615263338	39.4548123851904	38.4886256945765	38.6602017112839	39.4758667757163	40.3359500776842	39.8143869411222	-46.5666361887101	2.07943811602515	-47.3817867773011	-48.7484389235469	-50.0719454075925	-47.9549147138142	-45.8801226327943	-45.4102548177573	-42.5182401781429	-45.384202887369	-48.5908863377454	-46.0227740777607	-45.61569952742	-44.0977488794574	-47.6892552925294	32.1801347376656	9.32193955173002	28.0030215112517	41.4181760499585
95.9798994974874	19.8833727699606	0.96927030061434	19.4020587348883	20.1397453862579	21.1942158377212	20.1114785743062	21.3893204892403	19.87952367628	18.6127463111554	18.3101562753152	20.8184035090259	19.3702576892932	20.1178248577592	18.7150765848188	20.4230380834261	39.0227550444825	0.889109889115354	38.1918061315402	39.1686621003522	38.0828178661469	39.9020823602204	37.2864955461669	38.606035525906	39.7878516854612	39.4209789877855	38.4705004318182	38.6345949253338	39.5042615393583	40.3328511581308	39.9068773200526	-47.832080925943	2.11610506153756	-48.6642773693811	-49.98080186377	-51.4055527585192	-49.2407974172949	-47.2525892227321	-46.7016696689937	-43.6319550986755	-46.5669734775828	-49.8456871128554	-47.3518151242313	-46.9183621226761	-45.2972919020723	-48.9592788984751	26.5060045588917	9.73411874805164	18.140829701093	35.6311542422463
96.4824120603015	20.1728404968852	0.991390968892619	19.6379990328899	20.4386558557532	21.4836417694608	20.4099644741878	21.7157022380412	20.1876763657683	18.9184308353838	18.4905142188743	21.1458382405458	19.6674725298734	20.4226128577401	19.0204941619114	20.7079238790775	39.021609142672	0.894215465151224	38.2006399571697	39.1107047227719	38.0928108088325	39.9192647449818	37.303523271019	38.5681478457343	39.716605105316	39.4043356259952	38.4681603748874	38.6008655235994	39.5535778643547	40.3276012605272	40.0146817495467	-49.0884666089976	2.15714818271629	-49.9436455457817	-51.2057702915994	-52.7354357039859	-50.5298879605046	-48.6060904629229	-47.9784880371104	-44.7426989481279	-47.7490936123615	-51.093439536446	-48.6566606416692	-48.2215689882312	-46.4681018151484	-50.2191843730792	21.4997166228339	8.91872747156419	12.8307943543704	29.0176529988934
96.9849246231156	20.4598516516321	1.01357372836326	19.8753341862796	20.7357761565219	21.7684494851626	20.7017901975797	22.0360924557698	20.4929904521522	19.2201725636191	18.6632806823943	21.4714433995831	19.9653152168634	20.7318962762253	19.3317163916172	20.983814007449	39.0195551981299	0.900706062583655	38.2079788165295	39.0542843598311	38.1042638836172	39.9268632999423	37.3248531091926	38.5293209162702	39.6291127450772	39.3785557413667	38.4668878663693	38.5673465999581	39.6091435037035	40.3381808082313	40.1174259255996	-50.3183969484171	2.19967113640564	-51.2012266502923	-52.4081534484606	-54.0418687310809	-51.7830046386305	-49.9367727656746	-49.2287152219247	-45.8135371943173	-48.8913912751971	-52.3190321684927	-49.9340091966811	-49.5119446939126	-47.6354311921607	-51.434073152597	16.9626501682273	7.282962733751	10.7681635238806	22.7437985901982
97.4874371859297	20.7463402293309	1.03492914084347	20.1107393291974	21.0253155037778	22.0439125667643	20.9974309141343	22.3572957438574	20.8049761888496	19.5281644226845	18.8393626335353	21.7894266598111	20.2707399804457	21.0400972026218	19.633202039931	21.2617597956914	39.0238888656081	0.909419464810503	38.210985409671	38.9964035009381	38.1146406958153	39.9490063782843	37.3623148622323	38.5060575684884	39.5513894770271	39.3692105142029	38.4628545783441	38.546234819572	39.6665589971092	40.3364102018508	40.2384882493697	-51.5247138493811	2.23825412628085	-52.4205846732742	-53.5696475224554	-55.3077908773781	-53.0248728025992	-51.2648671128333	-50.4778904029558	-46.867893745159	-50.0188277159433	-53.5037607856189	-51.2040173980311	-50.7707164919672	-48.7600423100575	-52.6303682036808	12.8584692536859	5.48615458982211	9.72972263329478	17.4855179171297
97.9899497487437	21.031891614495	1.05594894274778	20.354367112502	21.3181336150806	22.3208469648834	21.2924925349395	22.6621864171228	21.1081966393918	19.8375405109294	19.0135655354329	22.1112318866184	20.5695175100471	21.3578300478679	19.933037999318	21.5356442143014	39.0349182175656	0.923402628206791	38.2290458022734	38.9575959130543	38.1433613863551	39.9752791593148	37.3924468200638	38.4724308443558	39.4700392726022	39.3637890011305	38.4761801105193	38.5134987081466	39.7463676847849	40.3483393929735	40.3655627327783	-52.7075485181387	2.28344760644829	-53.6282255544762	-54.7196106361865	-56.5612418988182	-54.2472362158803	-52.5522257315088	-51.6872552096652	-47.8954691914574	-51.1205155770759	-54.6767400301345	-52.4286256918755	-52.0254081086298	-49.8601406443139	-53.795436245781	9.26559553229322	3.97885048239876	8.54857407672289	13.290021504384
98.4924623115578	21.3065187045762	1.07541758899766	20.5896289618622	21.5942917942004	22.5804844695164	21.5738251354954	22.9563355796749	21.4090395579727	20.1370444759586	19.1786699615999	22.4160199396165	20.8667963082107	21.664502462467	20.2248966844698	21.7932078284462	39.0432511891384	0.937129045016085	38.2368710745693	38.9115789437265	38.1651987356538	39.9942126216968	37.4334398073543	38.4498016301678	39.3809388499512	39.3561086744247	38.4799066798038	38.4893826320328	39.8194639526566	40.3603686858196	40.4849931709424	-53.83506299695	2.32326688773519	-54.7725722689573	-55.8013544768709	-57.7481433433435	-55.4063997319239	-53.8055371441669	-52.8671730531558	-48.8645170338082	-52.162277069724	-55.7807020936938	-53.6158887404081	-53.2192152943906	-50.9232155876069	-54.8888231223	6.26302816981885	2.92502925998629	7.00665644082983	9.9623173794515
98.9949748743719	21.5954404205912	1.09441331591302	20.8511141643633	21.8911508155703	22.8561629939492	21.872040719923	23.2418520012575	21.7084888361353	20.4525224091061	19.3539511868726	22.7447402283328	21.1667669372474	22.0023642325151	20.5360962565264	22.063474685887	39.0638020021238	0.956626108132936	38.2497537024385	38.8766772365783	38.1989221131269	40.0320939745366	37.4845045495059	38.4329982397484	39.3013539021268	39.3690467647353	38.4962527331441	38.4717779385904	39.9172286998433	40.3695337291329	40.6292824441025	-54.9987500362915	2.37845429980777	-55.9914928034644	-56.9440102864928	-59.0115036089966	-56.6056921126975	-55.0444021315898	-54.026635083254	-49.8467043477113	-53.2213425580941	-56.9461268781126	-54.7838777010182	-54.4943112485015	-52.0557456855393	-56.0119060263176	3.8736310533703	2.26766253644858	5.292687660534	7.3381293482419
99.4974874371859	21.8739092079309	1.11186967928195	21.0805109952668	22.1638858529708	23.0913891577515	22.1765618192244	23.5314003566409	22.030532217667	20.7867061821089	19.535703668784	23.0475053070218	21.4904733827099	22.3180084226821	20.7793337735044	22.3288085667698	39.0834296860483	0.979399967220538	38.2691977702625	38.8531400550041	38.2391183926541	40.0640874026414	37.5356306066932	38.4067645188298	39.1978063906079	39.3762547405262	38.5184153334498	38.4421383458894	40.0186608877813	40.3905684536006	40.772803020687	-56.1118303661073	2.40782211935952	-57.0272650084982	-57.9819834733747	-60.0847157519907	-57.8221814103773	-56.3661528324063	-55.2684088279229	-50.8566822416167	-54.3144068879087	-58.0042021831657	-56.0209338997424	-55.6619382261509	-52.9322299310053	-57.1126940852351	2.06267236649212	1.85074992435717	3.65760891452692	5.23951303618282
100	21.9683466699722	1.11618742955512	21.100828440392	22.2124586207622	23.1119129651295	22.2875716681671	23.7009750310626	22.248161631327	20.948146884698	19.6242196459037	23.1017769766779	21.6828790146048	22.3750397781476	20.7892844444058	22.4052516083604	39.0847999481151	0.982492280647949	38.2634392776617	38.8402462403454	38.2355984285127	40.0742031606669	37.5754964012525	38.4020871900075	39.152105758478	39.3846780706947	38.5145159302831	38.4345235688493	40.0300303455154	40.3845044567836	40.8109704964461	-56.4914418817984	2.35461231289551	-57.1267897893603	-58.1723495461852	-60.1876331170861	-58.26584882938	-57.1392390408006	-56.0949907657118	-51.3389356903487	-54.8367540179595	-58.1984863437856	-56.7435847281948	-55.878324892999	-52.9720244129855	-57.4337832885815	0.784130416228913	1.38356907465974	2.11286618780401	3.31901004696172
[truncated: 41 more columns]
