# Supplementary material for: Cranio-caudal and medio-lateral navicular translation are representative surrogate measures of foot function in asymptomatic adults during walking
Source: PLoS One. 2018 Dec 5;13(12):e0208175. doi: 10.1371/journal.pone.0208175 (PMC6281217; doi:10.1371/journal.pone.0208175)
Supplement: S1 Data — NCC, NML, FPitch and the GRF (Rx, Ry, Rz) are provided in .mat files (Matlab). NCC and NML are denoted as NEle and NDev, respectively, in the data files. FPitch denotes the global plantar-/dorsiflexion angle (see also S1 Fig in the supporting information). One file with all steps under consideration is provided for each participant. (ZIP) [file pone.0208175.s002.zip › S2_M4Foot_Data/EGLOND17_Walking_M4Foot.csv]

ST	NEle_R_X_Mean	NEle_R_X_SD	NEleR_Meas1_X	NEleR_Meas2_X	NEleR_Meas3_X	NEleR_Meas4_X	NEleR_Meas5_X	NEleR_Meas6_X	NEleR_Meas7_X	NEleR_Meas8_X	NEleR_Meas9_X	NEleR_Meas10_X	NEleR_Meas11_X	NEleR_Meas12_X	NEleR_Meas13_X	NEleR_Meas14_X	NEleR_Meas15_X	NDev_R_X_Mean	NDev_R_X_SD	NDevR_Meas1_X	NDevR_Meas2_X	NDevR_Meas3_X	NDevR_Meas4_X	NDevR_Meas5_X	NDevR_Meas6_X	NDevR_Meas7_X	NDevR_Meas8_X	NDevR_Meas9_X	NDevR_Meas10_X	NDevR_Meas11_X	NDevR_Meas12_X	NDevR_Meas13_X	NDevR_Meas14_X	NDevR_Meas15_X	FPitch_R_X_Mean	FPitch_R_X_SD	FPitchR_Meas1_X	FPitchR_Meas2_X	FPitchR_Meas3_X	FPitchR_Meas4_X	FPitchR_Meas5_X	FPitchR_Meas6_X	FPitchR_Meas7_X	FPitchR_Meas8_X	FPitchR_Meas9_X	FPitchR_Meas10_X	FPitchR_Meas11_X	FPitchR_Meas12_X	FPitchR_Meas13_X
0	16.4998225022156	0.444963147905413	16.9680893346686	16.3569372461475	17.2232769645106	16.5782620173883	16.7626668216549	15.8135405210552	17.0028533296562	16.2004187100158	15.7420162482756	16.8027761476548	16.1794181203506	16.9618016474367	16.2090489059613	16.4080944228085	16.28813709565	41.7337669206364	0.398115610803943	42.0247444593262	41.5689626178335	42.2341818429326	41.3484687902422	41.5372285800906	42.2479021585132	41.9777664173175	42.097634305834	41.5537877939918	41.7725672453945	41.7917305836497	42.0923419614206	40.7793800192313	41.5840362931288	41.3957707406391	3.29156208916625	1.0604551583318	2.23509052340225	4.32305705980861	1.79294267510344	4.32942720229189	3.82548161252392	4.63636766447246	1.80931898822995	3.83004620787573	3.28161461641104	3.00699576385163	4.18609792424381	1.90545620847831	4.40298309146548
0.50251256281407	16.4936810559495	0.446699396635436	16.9635925806146	16.3425377979804	17.1808477326281	16.5619186770413	16.7778322508417	15.7635304911811	17.0132528029234	16.2125228871484	15.7410144668612	16.8178092461841	16.1481116845628	16.9471344231563	16.2521254698188	16.4082270983961	16.2747582299037	41.7786274296724	0.426123388792959	42.0778663379849	41.5861738703328	42.3403235567709	41.3829612893398	41.5843855149034	42.3263021469935	42.0333454650484	42.1360567422215	41.6084711306035	41.82046839562	41.803803349635	42.1728102848494	40.7460434413791	41.6658558926676	41.3945440267363	3.11531247216056	1.0437742580692	2.04020548079217	4.12763671524039	1.65627062165976	4.10116769003932	3.6619502125195	4.40745297414446	1.66852913277107	3.65702081777853	3.09794874851936	2.81931944570364	3.95167710727653	1.73532364082633	4.24214671260177
1.00502512562814	16.479517766606	0.451332087343192	16.9478449254059	16.3176722013871	17.1261631924102	16.5367762304945	16.7982301821514	15.7056804771503	17.0247639127719	16.2161870905022	15.7265402347055	16.8248851685112	16.1082343258839	16.9237747730711	16.2905452574622	16.3984825334227	16.246985993759	41.8274549240479	0.456581127019994	42.1319520675344	41.5951509347723	42.46156971031	41.4127366232117	41.6642000831736	42.3956568346793	42.1204942353694	42.1789954487578	41.658087141909	41.8763137082306	41.812382073538	42.2488193487509	40.7137316965346	41.7410018757423	41.4007320782041	2.93269289427998	1.02731498189243	1.85571665384335	3.94952870432968	1.51072032137557	3.89209493162763	3.43781224798186	4.19273088643294	1.48291670633858	3.47937723813035	2.92820290692313	2.62446786746624	3.738316917784	1.58943134560299	4.06907987676326
1.50753768844221	16.4579287775231	0.457839129766201	16.9258436542221	16.2861391907581	17.0678281073702	16.5039525249051	16.812146093651	15.6414828023425	17.0283018911375	16.2114635986383	15.7024047506244	16.8241527107472	16.0595243936946	16.8893299288505	16.3212338158614	16.3814353614897	16.2136928385531	41.8833475573094	0.488006778231699	42.2013139065613	41.6098134025189	42.5917380718394	41.4462252907558	41.7529377378057	42.4700234845421	42.2128737226062	42.231068497396	41.7153848150539	41.9442777214883	41.8248153804836	42.3262867781817	40.694534470707	41.8208294805833	41.4080905991183	2.76049720723468	1.00886300814924	1.68506328893248	3.77379932492674	1.3787249033097	3.68689277990799	3.23426965940221	3.98275165643141	1.32256335111838	3.3153602042426	2.76443224595374	2.44204376438748	3.53037182716171	1.44698718944975	3.90060277566036
2.01005025125628	16.4287506646878	0.464511953252333	16.8959812504014	16.2505235494453	16.9965292824736	16.4659763395053	16.8176662547204	15.5720507693813	17.022183678468	16.1985462354316	15.6706708835138	16.8162126852035	16.0039957864878	16.8447454666357	16.3455962282087	16.3601363965353	16.1704451639056	41.9491232667662	0.519862532889202	42.2859542996506	41.6390771761557	42.724178980253	41.4921506912249	41.8470506067889	42.5573531021107	42.310101742905	42.2942381584697	41.7877680969969	42.0270104315157	41.8500445376331	42.4081998917365	40.6872179683806	41.9144364906205	41.412066827052	2.59008149421125	0.989186009816131	1.51885608659557	3.59859096342584	1.24767254868366	3.48401153562718	3.02738288443868	3.77347880723095	1.16743688874176	3.15494643878773	2.60312189195946	2.26158194502286	3.32630312163568	1.3096024477659	3.72850601862151
2.51256281407035	16.3892015781934	0.471868399591096	16.8518230055584	16.2032134210534	16.9116082155565	16.4206802852026	16.8133834073063	15.4935456662561	17.003746842884	16.1732874550679	15.6269299026445	16.7970090047375	15.9393181670269	16.7917670783792	16.3587873306657	16.3327639387397	16.1201599518227	42.0190457591265	0.551217692985907	42.3717316008433	41.6656311066732	42.8525702893181	41.546963679343	41.9446247766294	42.6471132783426	42.4068669194237	42.3601411932158	41.8652100508134	42.1165088589392	41.8849524358154	42.5000126051406	40.6853563974174	42.0180382351225	41.41996495986	2.4228665607539	0.968035426469953	1.35889372205739	3.4239756704346	1.12050813401209	3.28390007485757	2.82160174129103	3.56565302154188	1.02073628367746	2.99916365902771	2.44481551447744	2.08458467000632	3.12667506286173	1.17695983217237	3.55406602838276
3.01507537688442	16.3389215921881	0.481780634487937	16.7952244424601	16.1446065945496	16.8202366031212	16.3637526232399	16.8032243894804	15.4034769989956	16.9753613323571	16.1337059281837	15.5683472377716	16.7647146113512	15.8611300532775	16.7304583713624	16.35838343075	16.2953655032822	16.0658357626394	42.0928965293272	0.584187351971566	42.4635517930555	41.6910324911107	42.9935276019254	41.6013304518396	42.0561384885769	42.7319811636494	42.5096703847116	42.4248112525127	41.9406620322015	42.2090989375245	41.9206223505943	42.6028674588039	40.686225546877	42.1221327197912	41.4397952667337	2.25893309997894	0.945558958391493	1.20545146467515	3.25114962378404	0.997602534254773	3.08599935905001	2.6180629037325	3.35959692268717	0.882419725285817	2.84765112339944	2.28953019780527	1.91092397042177	2.9309806273719	1.04839809964472	3.37757251192454
3.51758793969849	16.2795391264477	0.493481078724961	16.7313081296622	16.0812019750521	16.7206619044523	16.2953258209932	16.7879800474007	15.3057432588539	16.9396540468866	16.0819596455959	15.4986330064195	16.7217399561516	15.769565001764	16.6588031525221	16.3462028273287	16.2482357086363	16.0060724149964	42.1751418363556	0.618145571155956	42.5744592616675	41.7323607926469	43.1429551453464	41.655793021279	42.184468932339	42.8212370242873	42.6254811355872	42.4940778578008	42.0232915962304	42.310664908026	41.9581697701179	42.7121864370577	40.6964971520099	42.2270959814484	41.4683885294898	2.09856157451171	0.922310446787509	1.05827709557165	3.08142202029164	0.878380843078866	2.89095146669735	2.41678825058454	3.15698152257866	0.752029824558028	2.70072344267804	2.13809428396575	1.74086529566204	2.73978550711374	0.923267344370144	3.20015862265816
4.02010050251256	16.2110848791221	0.505125817028173	16.6568026805538	16.008410609423	16.6072448592462	16.2192546209754	16.7632054628716	15.2032364218368	16.894986285403	16.0205775437404	15.4206632876747	16.6708290936995	15.6684541482237	16.5749274319219	16.3245912594996	16.1952708097919	15.9378186719708	42.2658991602722	0.650381060916006	42.6970452781341	41.7791045522907	43.2843175000839	41.7197557397961	42.3191958550745	42.9222969373374	42.7506416348625	42.5744654043222	42.1204382368836	42.4277395446595	42.0075360229202	42.8226536221251	40.723320692857	42.3423686453932	41.4976077373428	1.94166511150697	0.898561575405739	0.916436139662227	2.91359707043847	0.762762962189741	2.69961638062732	2.21737206343619	2.95846298196645	0.628814431121759	2.55840503760763	1.99056030453928	1.57427426666026	2.55377073662039	0.801221639621641	3.02257972838333
4.52261306532663	16.1326314940493	0.517040489827067	16.567385692073	15.9223373088185	16.4852732075981	16.1364464633168	16.7268640897705	15.0928376143792	16.8379305287252	15.9484577769661	15.3311932654737	16.6109042874718	15.5587844116686	16.4794276061999	16.2922553097337	16.1374046303593	15.8619702181854	42.3619489906198	0.680809218458621	42.8190842834214	41.8204357833599	43.4272830302138	41.795336192093	42.4545511055359	43.0254738628333	42.8761015404343	42.6627665730943	42.2227513061504	42.5571804679187	42.0712072616367	42.9338701960741	40.7645338137929	42.4701267310928	41.5285327116445	1.78811370233266	0.874340663378867	0.779696926324893	2.7477592371652	0.651266398064022	2.51193856505609	2.02046926395267	2.76365519580939	0.512246511535852	2.42012515427443	1.84628258306073	1.410607289383	2.37271896707243	0.682263041264918	2.8447853708021
5.0251256281407	16.0445140981062	0.530300247742352	16.4677404563679	15.8301278465057	16.3593086023362	16.0436665725447	16.6828566506677	14.9725411710397	16.7688343937749	15.8627800957819	15.2280683348567	16.5389909000061	15.4376309396183	16.3751382565618	16.2460330422975	16.0713290995951	15.782665109639	42.4623414928597	0.710620863384762	42.949369846847	41.8732269835758	43.5826026881622	41.8732693654547	42.5986885750748	43.121529607301	43.0009612054493	42.7499219622542	42.3213633435577	42.6899169181043	42.1401540041962	43.0502094456631	40.8125149849218	42.6008968490785	41.5704966132551	1.63806127437014	0.849872918396707	0.64829948125264	2.58551168262413	0.543668955887802	2.32757662155102	1.8272882342218	2.57318302721174	0.402071945282623	2.28542851218885	1.70533759982605	1.24963787632742	2.19614404845602	0.566517623192472	2.66685642600105
5.52763819095477	15.9478387347155	0.544396668024926	16.3622200913475	15.7324073453284	16.2238087735945	15.9398180419477	16.6340587499658	14.8466647338086	16.6917181956201	15.7639284604572	15.1157093320184	16.4553043155746	15.3042697037884	16.2646401943346	16.1858760931825	15.9956639083376	15.7014930814263	42.5674763529265	0.739777330802055	43.0972231981723	41.9391106813988	43.7341407417922	41.9478069986031	42.7573927339626	43.2181643547021	43.1331588550066	42.8333960886581	42.423975058317	42.8232429773002	42.2087168231902	43.1750023411111	40.865767895805	42.7285672563721	41.6264792895064	1.49180187940944	0.825497347826817	0.521844922078508	2.4264480495076	0.43966911447966	2.14712411716258	1.63822422567998	2.38866204812765	0.297932584550478	2.15460305237793	1.56851895773959	1.09183194747332	2.02443015885226	0.454041512860153	2.48982290395922
6.03015075376884	15.8438623781501	0.55824874823117	16.2468273075087	15.6230899017802	16.0787381699113	15.8289796168784	16.5776589947382	14.7190646722976	16.6087236302772	15.6559210175947	14.9982148265466	16.3637927349442	15.1628896242707	16.1484747888022	16.1154023507614	15.9140829577541	15.6160750781855	42.6775364345399	0.767936122834483	43.2501669469352	42.0001736094566	43.8764839274946	42.0256099864704	42.9215511038318	43.323460577177	43.2761319602274	42.9195076468702	42.5386763161816	42.9632713598335	42.2834185509606	43.3057246817447	40.9308602621759	42.8596224807495	41.6883871079892	1.34966776749086	0.801499450688703	0.399868412902416	2.27001266634003	0.339762232079453	1.97179941727576	1.45321635428646	2.21082851612184	0.199254296452025	2.02828884848928	1.4360842059173	0.937824525073495	1.85854475352662	0.344882281207045	2.31513368163897
6.53266331658291	15.7339531244134	0.571864070716191	16.120067486081	15.5067848461964	15.9317611271187	15.7150332390224	16.5113360336213	14.5876646941902	16.5179175796243	15.5417267715628	14.8736302200728	16.2673543503584	15.0173053093146	16.0260844876657	16.0372473499675	15.8300984633023	15.5252849081019	42.7924482929121	0.794134969915709	43.3987214242244	42.0642372755352	44.026661664672	42.1135777731409	43.081214344902	43.4282683904466	43.4222194276408	43.0121807896102	42.6566767337177	43.1137929755404	42.3708609336492	43.4357726763103	41.0118120655625	43.0009313249164	41.7497965938124	1.21199023836996	0.778135352156129	0.282671398626903	2.11761842150234	0.244154550970965	1.80225082612913	1.27295896967694	2.03952413312188	0.105576412359662	1.9067205626671	1.30778917860874	0.787872822476525	1.69894191509406	0.23926331862411	2.14368010602787
7.03517587939698	15.6186721921671	0.585829560731835	15.9885276630156	15.3889911183925	15.7819310125806	15.5970750525761	16.4388461878549	14.4507542282581	16.4178572792052	15.42059712174	14.740388459882	16.1650130954013	14.8666893914213	15.8982318355444	15.950279787286	15.7423980157095	15.4325026336386	42.9095694401598	0.817322940160889	43.5545434948078	42.1440158414714	44.1810775941781	42.2060990877661	43.2410936427884	43.5218904280893	43.5631986357386	43.1050170991939	42.7675255688598	43.2682239507464	42.4650380241785	43.5608927160659	41.1027256135861	43.1466053787844	41.8155945261419	1.07903365499571	0.755554072494849	0.170501747600827	1.96973647383447	0.152566323226037	1.63853528063328	1.09860047348687	1.8752527869123	0.0167591379179294	1.78971761421741	1.18398897700706	0.642102648794227	1.54554951677359	0.137607777321327	1.97585715281514
7.53768844221105	15.4984133780316	0.599943465745218	15.8550038505153	15.2644866515433	15.6246983757564	15.4731647119709	16.3648027162138	14.3125680744743	16.3115388531606	15.2912806357266	14.6030857619274	16.0551919695413	14.7093668218776	15.7679848496842	15.8529088018479	15.6484918942005	15.3416267020345	43.0252723571757	0.838857400262048	43.7221168539074	42.2232001056475	44.3225682093395	42.2932741722932	43.4094245515642	43.6109771475704	43.7016366439077	43.188831104096	42.8775359970033	43.4169243086979	42.5556276788521	43.6829751933469	41.1948756103688	43.2861900917387	41.8929276893018	0.951127812118823	0.733858386516991	0.0630403083202195	1.82568113635195	0.0652942783724109	1.48109079145026	0.930610764349258	1.71912806841213	-0.0672608427469094	1.6773000198514	1.06552627779706	0.501007578366649	1.39866590557254	0.0403408343496355	1.81238839006398
8.04020100502512	15.3752133019248	0.613464775317269	15.7152923684317	15.1333572878787	15.4654958905084	15.3457588503637	16.2881352687306	14.1772832578758	16.2034754635971	15.156034776481	14.4663385381225	15.9399063308638	14.548011153179	15.6390724606324	15.7473602720956	15.5503093002778	15.252368309834	43.1403526465974	0.860572445645185	43.8858556214856	42.2963325035149	44.460774469631	42.3763767966012	43.5802571411506	43.7049266783608	43.8452914488929	43.2635650256946	42.9956679267119	43.5591859794514	42.6435684079553	43.8068967934848	41.2878435731345	43.4206039336615	41.9781433992299	0.828711763594351	0.713280913601255	-0.0396982976248337	1.68629097040434	-0.017282188404126	1.33087689427858	0.768951244497451	1.57152219226187	-0.146735517257611	1.56991452022896	0.952727632813849	0.365322902765097	1.25908024706423	-0.0522995110868484	1.65450103263811
8.5427135678392	15.2513869753931	0.626481635679472	15.5701864365734	15.0033247179957	15.3088492020939	15.2195509544742	16.205906553489	14.0431913747289	16.0945006662354	15.0193083462806	14.3287394289303	15.8234723993419	14.3874154545664	15.5134818615049	15.6382961771648	15.45225712404	15.162323933477	43.2571809169248	0.881095784312492	44.0413393660978	42.3808670008585	44.6073371121138	42.4645419659097	43.7415429224512	43.7960845241378	43.9932521727681	43.3367552822681	43.1140886303835	43.7019225554048	42.7377288856072	43.9340601133011	41.3881093789997	43.5589979080445	42.0610859355269	0.712077621786666	0.694019171675881	-0.137248722485376	1.55250562538412	-0.0954148714301476	1.18852391004074	0.614033726193599	1.43210501880805	-0.221951463835851	1.4679681746549	0.845491754308534	0.235495529972025	1.12729564745578	-0.140225540338504	1.50322798764274
9.04522613065327	15.1272424095971	0.639758296214528	15.4261595495648	14.8727253419811	15.1498446866692	15.0954013083973	16.1202798251998	13.9079711336047	15.9823008373722	14.8831293667112	14.1882686085039	15.7076879588989	14.2287091865883	15.3909711544464	15.5279068179495	15.355039918356	15.0722404497128	43.3731532866566	0.898820050506548	44.2025237742743	42.4704296506524	44.7461537129145	42.5582057514264	43.8946716123046	43.873276206462	44.1355952598945	43.4108754678318	43.2212500478083	43.8469849523635	42.8382431875801	44.0601505596424	41.4972137037158	43.7017073615353	42.1400180514423	0.601335441439063	0.676075438342617	-0.229611414059852	1.42381825161063	-0.169125571272492	1.05401958487139	0.466580681028905	1.30098169693897	-0.292945669105469	1.37141559086441	0.744085927357346	0.111606604505108	1.00324309889812	-0.223326367142186	1.35895929187317
9.54773869346734	15.0026231859158	0.653072899892196	15.2834817760376	14.7377109388989	14.9884238881361	14.9704690316044	16.0359740576232	13.7747453576303	15.8666633684508	14.7460886561825	14.0483474291945	15.590643216708	14.0696765200917	15.2709285487978	15.4147076869858	15.2556222688666	14.9858650435287	43.4844715960974	0.915291158461904	44.3688487990228	42.5489194563484	44.8715218513433	42.6473720892832	44.0500053623532	43.94266248179	44.2673219130145	43.4787258820388	43.3224271927966	43.9862640170472	42.934710232319	44.1797805578198	41.6073064589249	43.83820640987	42.2230012374894	0.496647262864342	0.659448745481411	-0.31704282974938	1.30037854402367	-0.238093022922469	0.927347207910678	0.32677578583889	1.17864984465749	-0.359591620414924	1.27997219010398	0.648984230082667	-0.00618881230747396	0.886867451302791	-0.30140651580636	1.22184325063448
10.0502512562814	14.8787098673566	0.665429272051088	15.1377534433618	14.6047090548509	14.8314606308214	14.8440843419195	15.9528939806067	13.6473774793642	15.751203359909	14.6072823271714	13.9129285970671	15.470785247721	13.91030905453	15.1544005944549	15.2976091427485	15.1531574068679	14.904693348954	43.5917763098029	0.931830293248551	44.5242650865484	42.6297754884157	45.0013096114774	42.7277739403736	44.2063386397614	44.0153333327475	44.3948284959529	43.5339435597998	43.4278515947356	44.1121176180261	43.0224306313126	44.2926221673949	41.710996229868	43.9636207043279	42.3134375463019	0.398195466331609	0.644190853667031	-0.399272333094287	1.18309467788665	-0.302535441364861	0.808862061687201	0.19437181720517	1.06506942656538	-0.421910043965408	1.19356102307151	0.560209583878709	-0.117471860457903	0.778473375500077	-0.374315009125498	1.09230255509003
10.5527638190955	14.7566345522919	0.677021389366639	14.9912434252075	14.4764299661019	14.6779345028756	14.7195331409586	15.8672407563955	13.5243267271329	15.6389812221166	14.4692366072182	13.7802688477415	15.3500788391028	13.7542244668909	15.0439584464815	15.1790911405147	15.0508849542106	14.8260852414303	43.6963592693522	0.947552534081051	44.6706082028377	42.7198480600141	45.1327520999628	42.8076172824321	44.3516315527639	44.0856578028828	44.5246664966724	43.5807089325699	43.5313562188988	44.2274506228379	43.1092542937042	44.4038636571674	41.8107830942641	44.0859154461348	42.4032752771407	0.30600999029676	0.630269310952072	-0.476027133681238	1.07176609533822	-0.362771078250037	0.69883241966519	0.0694484870054819	0.959716681386211	-0.480082616780386	1.11232596440078	0.477503933615102	-0.221910712333365	0.678301173266871	-0.442088225767869	0.970880640896955
11.0552763819095	14.6367352431202	0.688820562104792	14.8493311087005	14.3473582274009	14.5232642443595	14.5989159229741	15.7790743309849	13.4029124328397	15.5289395738902	14.3354871842514	13.6473366450149	15.231602462346	13.6037373725649	14.9416107409152	15.0627676540118	14.9509190244718	14.7477717220773	43.7974624891082	0.962130484850315	44.8221410091337	42.8001839888268	45.2486600319075	42.8934145966158	44.4838407521487	44.1423440186927	44.6521519763857	43.6278770270538	43.6210800180223	44.3401472761547	43.201360550731	44.5183827406658	41.913868330231	44.2114941085739	42.4849909114794	0.22004490165433	0.617642525313282	-0.547618975107506	0.966088730150795	-0.418617286313445	0.597058966402031	-0.047672597302673	0.862373012007752	-0.534158738969857	1.03626547731946	0.400895499199465	-0.319537559395463	0.586171539801665	-0.504914052088394	0.857768499350821
11.5577889447236	14.519494004605	0.700523859240755	14.7101397238913	14.2198401633483	14.3718696473511	14.4798837488692	15.69271303444	13.2855478467794	15.4187009847933	14.2065695943928	13.5162645825851	15.1152814356036	13.4569785245225	14.8471422003368	14.9491582973878	14.8507971392675	14.6715231455065	43.8951760683002	0.976236789684989	44.9729062638907	42.8731156187048	45.3591372213517	42.9787405587193	44.6139521647641	44.1906282515937	44.7677052339722	43.6762744783828	43.7015473643955	44.4501312492659	43.2919090284526	44.6352038410784	42.020049760078	44.3334570473189	42.5628829425345	0.140262928238465	0.606303459734908	-0.614212555768934	0.866667779526896	-0.470169086363079	0.503201399145564	-0.157090309643673	0.7731108844304	-0.583988635107188	0.96506594216046	0.330548293365884	-0.410493107060063	0.501769197421498	-0.562962014001457	0.752766177459633
12.0603015075377	14.405017536787	0.711157156552823	14.5700016873064	14.0996740845545	14.2275751566637	14.3598154256206	15.6093835073093	13.1759848138574	15.3092803031307	14.0803947838804	13.3905227551659	14.998189588259	13.3118845907804	14.7587056272188	14.8360196702582	14.7476954088098	14.6001356489894	43.9889569869737	0.989606371638483	45.1084364081299	42.9551563159308	45.4769531039442	43.0548856286316	44.7455160678839	44.2424803206975	44.8710660481962	43.7181242920031	43.7842148522396	44.5485240137826	43.3717766934954	44.7485461445892	42.1209307383281	44.4425165043123	42.6452276724413	0.0665669879921267	0.596134571907808	-0.675505592772379	0.773587280056169	-0.517918333941567	0.417166172066227	-0.259226140872794	0.691668619951844	-0.629540515967927	0.898351529547528	0.266296859659384	-0.494684239517819	0.424981642968501	-0.616292395228925	0.655674584460832
12.5628140703518	14.2927783408913	0.720984603049261	14.4326068124299	13.9828198388264	14.0854751635908	14.2403850259901	15.5255084548203	13.072934631691	15.2043729182048	13.9563587154225	13.2683987552257	14.8789676595082	13.170258673533	14.674959925342	14.7227187170358	14.6431836178324	14.5327262039162	44.0760886797644	1.00218804932892	45.2363900141786	43.0336543955581	45.5864279771971	43.1254559279432	44.8677412718936	44.2937249161337	44.9710771436696	43.7493930572201	43.8647071402109	44.6302347944816	43.4443683901585	44.8542842400468	42.2116930929623	44.5422162294024	42.7299616054097	-0.00118759403503116	0.586984585015241	-0.731581582888991	0.686405013678658	-0.561895236157602	0.338924199530789	-0.354191497220388	0.617478523042197	-0.671076364337569	0.83595260197928	0.207812954783052	-0.571930195275569	0.355705763702541	-0.66495141379622	0.566479048493597
13.0653266331658	14.1833505726408	0.730701805163969	14.3019801741392	13.8669958179206	13.9447769792676	14.1249086833555	15.4396415912918	12.9732686906889	15.1054169476675	13.8370338379632	13.1463612862854	14.7597447917947	13.0351646393435	14.596372124037	14.6120676201746	14.5405322379624	14.4659931677196	44.1571821141012	1.0147076641123	45.3688696196615	43.0982443460232	45.6818514374688	43.2002225094598	44.9747629116933	44.3325027623137	45.0712884502488	43.7764719809633	43.9309941662749	44.7010573606719	43.5194374423005	44.9544611865903	42.2976999842667	44.6426832480099	42.8071843055716	-0.0631567052817722	0.578842158195631	-0.782942808969727	0.605362508842647	-0.602036128600195	0.268181437982464	-0.441866645623345	0.550172265547967	-0.70889601427235	0.777817982375054	0.154955310388246	-0.642360459802945	0.293544164952654	-0.709120663656568	0.485119000220301
13.5678391959799	14.0780580990103	0.740043758208133	14.1748389536976	13.7583236948633	13.8112703274957	14.0130513087652	15.3554340362668	12.8784784474383	15.0101083148461	13.7250072546641	13.0257451200605	14.6427475571907	12.9061484310814	14.5242586869755	14.5068932642871	14.4391928128595	14.3993732746632	44.2361411179751	1.02679974251889	45.4949662293077	43.1667763416212	45.7817989243749	43.2785382918865	45.0761464900798	44.3627334458221	45.1639506536764	43.8071239322494	43.9867475848678	44.7685374476488	43.5963118027244	45.0546725875266	42.3859280442434	44.7433888767659	42.8744961168321	-0.119566387730717	0.571691581412993	-0.829633156777734	0.530649155116208	-0.638829161835773	0.204497522402566	-0.522504068978794	0.489556524118125	-0.743085419073977	0.723756677850917	0.107605585973094	-0.706405458953497	0.237919382183673	-0.749125081109392	0.411285167015319
14.070351758794	13.9765233994953	0.748661018959784	14.0488336435638	13.6563278721999	13.6837377791495	13.9017942759101	15.2753371599732	12.7920121319294	14.9165799112276	13.6196689609322	12.9099349596754	14.5267573246983	12.7802586133285	14.4586695452091	14.4065225217861	14.3357065475658	14.3357097452807	44.3120507112618	1.03751408821049	45.6038591243799	43.2392047449252	45.8842193522687	43.3503274442062	45.1794478747385	44.3970562370546	45.2418852855583	43.8393231268737	44.0444806779829	44.8303641753282	43.6648843492992	45.1572989160395	42.4740613365215	44.8340845677682	42.9402634559817	-0.170692751849163	0.565380492591368	-0.871488754253521	0.461826217451405	-0.672572867192367	0.147583567161763	-0.596651978605531	0.435226878471569	-0.773685996007636	0.673401228616686	0.0654191491016431	-0.764406903044917	0.188334020438562	-0.785284764793689	0.344551905831861
14.572864321608	13.8774659714088	0.756825736844633	13.9284898409419	13.5555586027948	13.5573334884694	13.7909313885173	15.196457200893	12.7127403431855	14.8266982199546	13.5186999115814	12.797645044523	14.4086970705504	12.6570704506769	14.3975786752928	14.3082847236529	14.229434577978	14.27637003212	44.3806851541245	1.04766332037345	45.7080085113428	43.29747268551	45.971732538058	43.4130165986224	45.276438037098	44.4329167235492	45.3096444518885	43.8647798824598	44.101721071653	44.8778582343111	43.722706542064	45.2584270286247	42.5537039513897	44.9123920339437	43.0094590213528	-0.216789831456798	0.559784577136412	-0.908946684638873	0.39874571505707	-0.703117666838917	0.0972545476942943	-0.664567393548551	0.38659944380202	-0.800995444974386	0.626421140406747	0.0280051216656701	-0.816499935191619	0.144362430664702	-0.817788318329734	0.284604480148536
15.0753768844221	13.7811978504512	0.76455416435043	13.8160604501653	13.4594514909522	13.4354701695088	13.6838051126345	15.115980064268	12.6371087991362	14.743413671986	13.4219610905514	12.6852845997563	14.2879313840062	12.5393118071411	14.3383179929497	14.2116851177754	14.1234696730816	14.2187163328549	44.4430207279831	1.05840113692045	45.8154534394399	43.3518326360057	46.054322307296	43.4758311051332	45.3580729554512	44.4581631454193	45.3763990123811	43.8818540204108	44.1464340786387	44.909272865664	43.7792645787015	45.3520324945831	42.6229390255796	44.9882898319815	43.0751494230614	-0.258133421292978	0.554881615623255	-0.942536305814106	0.341456609207797	-0.730752528347655	0.0531785778612604	-0.7262754609876	0.343226231419097	-0.825488194682701	0.582664123632039	-0.00486524151624716	-0.862925265472622	0.105481731387031	-0.846739682286331	0.231204465008218
15.5778894472362	13.6886193655485	0.771541865996672	13.7073383025532	13.3712546893004	13.3214664992634	13.582122172271	15.0362592468199	12.5657826194261	14.6663529026472	13.3319778229231	12.573711827024	14.1668557112246	12.4281677549673	14.2796709105591	14.1190888830308	14.0192867989283	14.159954342289	44.5026763533137	1.06864560071314	45.9118311972506	43.4149126142514	46.1452803068376	43.5441530986999	45.4310720813722	44.4752844050461	45.4416485383528	43.8984456003675	44.1811818794508	44.9328019868823	43.8401374017475	45.43666047131	42.6893026407174	45.0678427491713	43.1295903282478	-0.295048549999574	0.550622247543798	-0.972198902242869	0.289548832584166	-0.755996974393024	0.0148871314491236	-0.782135004029026	0.304807186618437	-0.847477531559185	0.542035761135769	-0.0334204164199525	-0.904234335479847	0.0710843205087741	-0.872308014057889	0.184000366950613
16.0804020100502	13.599348573767	0.777905064096995	13.6013535607955	13.285370042246	13.2104558544795	13.4835833545842	14.9604290933747	12.5020310020231	14.5925092305102	13.2503643515637	12.4663352857746	14.0469695924575	12.3212083623094	14.2222978733767	14.0319620956014	13.9142351705074	14.101123736901	44.5592153320531	1.07683930369733	45.9916667034627	43.4697773262892	46.2288994709132	43.6103381378302	45.5059437285051	44.4972841735446	45.4961387502528	43.9205156027587	44.2191009853975	44.9547164896085	43.8977615509761	45.5169225146276	42.7586449245143	45.1436352214232	43.1768844006931	-0.327851085428323	0.546913504328059	-0.997972489659744	0.242636955807473	-0.778807013724277	-0.0180187591013016	-0.832794889193588	0.270961275988465	-0.867060224429513	0.504327676638598	-0.0580358814081384	-0.941034754022617	0.0406365706424029	-0.894794168076438	0.142508013626055
16.5829145728643	13.5127075147141	0.783862952234252	13.5027519732623	13.2011442966038	13.1010464112153	13.3861890557683	14.8865271605094	12.4450544988936	14.5209144750398	13.1755370371653	12.3623568041697	13.9264079145682	12.2163706667919	14.1670313825919	13.9484025488576	13.8060746548252	14.044803840449	44.6109670484781	1.0839251438114	46.0703866581036	43.5137219412456	46.2988251443079	43.6665667615583	45.5781184296458	44.5231751152055	45.5365700178027	43.9435010409109	44.2594631664821	44.9704738595011	43.9444245263507	45.5980506119165	42.8265990854294	45.2080859509547	43.2265434177573	-0.356851721088888	0.543698072642736	-1.0204797025663	0.200620487745685	-0.799191521028149	-0.0458675737136142	-0.878615940733763	0.241220522306786	-0.884417695308382	0.469240262350415	-0.0790697053039996	-0.973665751862226	0.0137181355378136	-0.91453428903595	0.106255230778837
17.0854271356784	13.4285953948211	0.789277780530603	13.4118557691465	13.1238857609399	12.9983285467431	13.2919013395772	14.8107556321466	12.391102768111	14.4540157399726	13.1050753542287	12.2582006056981	13.8026334495869	12.1152700984587	14.113067959822	13.865675847901	13.6968518368817	13.9903102131022	44.6583036750902	1.09175462992882	46.1505801435763	43.5657290918466	46.3736920950637	43.7180757387599	45.6364504142212	44.5405973931254	45.5710718624261	43.9595416631786	44.2901906733921	44.972206891297	43.9856167145712	45.6797887544105	42.8854831909708	45.2671510027221	43.2783794967912	-0.382375942396157	0.540929749983344	-1.04010315197841	0.163164631817473	-0.817699710479254	-0.0690735376436063	-0.919666509172044	0.21520344930365	-0.899973572730104	0.436541996518525	-0.0967544745897842	-1.00230750792706	-0.0100832827740658	-0.931751118700062	0.0748567866677949
17.5879396984925	13.3468868375906	0.794030109255803	13.3240974763902	13.0506855473666	12.9011420477446	13.2035593015878	14.7339797614459	12.3401635040234	14.393666967244	13.0391818089444	12.1542918704119	13.6762031126262	12.0203369176427	14.0581946699902	13.7839404651943	13.5896279461912	13.9342311670563	44.7015995111902	1.09959851704517	46.2164142057095	43.6184052044025	46.4517961225779	43.7743946423815	45.6836906464989	44.5504882543602	45.6068371031859	43.9696583388499	44.3124085522875	44.9613074791166	44.0311884228198	45.7566624314245	42.9362356003517	45.3312269967721	43.3232786671142	-0.404722373775052	0.538548841219442	-1.05670248609566	0.129823375133922	-0.834551500948472	-0.0881321179942864	-0.956294876049602	0.192613816284154	-0.914147308462295	0.406128802679902	-0.111355072754385	-1.02733817121511	-0.03121211463733	-0.946540868381055	0.0479322419845577
18.0904522613065	13.2676923208841	0.798136889582017	13.2399202046335	12.9771760914316	12.8045693968284	13.1202931944542	14.6597543369396	12.2953406623561	14.3379886081215	12.9801085192576	12.0540932442776	13.5499659561005	11.9306581235726	14.0008074427412	13.7056091658277	13.4836574647426	13.875442401977	44.7419275427163	1.10543367055223	46.2685451481599	43.657426523533	46.5153081150469	43.8333498089367	45.7317554335914	44.565991396298	45.6393044474692	43.9825718604929	44.3394049119699	44.9471473175746	44.0792535294718	45.8243176189955	42.987401573001	45.3985649078575	43.3585705483467	-0.424179537734347	0.53653708363056	-1.07051080855372	0.10038182471896	-0.849563711622641	-0.103470826969961	-0.989177384601382	0.173111114125154	-0.927092364668459	0.37791691650257	-0.123239501380553	-1.04936719642382	-0.0500574314452999	-0.959017198537704	0.0250338514699112
18.5929648241206	13.1912817009915	0.801631092336532	13.163590760887	12.9078525763696	12.7114378304338	13.0391086345012	14.5875368135029	12.2561618042714	14.2839613082818	12.9284470833571	11.9573759479142	13.4249828506456	11.8434670802059	13.9413824558467	13.6313455262026	13.3761178406255	13.816457001827	44.7810494637788	1.1095598550321	46.3230234631439	43.6988118544035	46.5738831503189	43.8848466924818	45.780321554692	44.587713362822	45.6598572516927	44.0019304778643	44.3719903830372	44.9338886293791	44.1200615657511	45.8846312752762	43.0426583420905	45.4591623955413	43.3929615581866	-0.441062725173698	0.53489812307645	-1.08219525262339	0.0745541738993559	-0.863053601420272	-0.11542028140767	-1.01874409189044	0.156304003914822	-0.938829591815461	0.351744888453656	-0.132724529647847	-1.06888919936154	-0.066898952734792	-0.969435732650554	0.00569765464300203
19.0954773869347	13.1168894064866	0.804797015584989	13.093648118861	12.8437154956764	12.6249562828194	12.9599114784295	14.513397775337	12.2187177890706	14.2317098956212	12.8818282651769	11.8607312107512	13.2993378680773	11.7586888083503	13.881693728731	13.5587091597638	13.2673393895681	13.7589558310654	44.8171807614474	1.11346453094238	46.3765098523651	43.7485804359046	46.6413092913328	43.9280743539271	45.8175963221779	44.6032627048991	45.6699452466527	44.0211297840069	44.3979833153467	44.9152687558071	44.1532713813454	45.9436931079448	43.0956278836405	45.5124864101138	43.4329725762456	-0.455649961120157	0.533579898209276	-1.09194644696116	0.0519112329228851	-0.875477905906717	-0.124334648833567	-1.04505786504428	0.141839894210543	-0.949559809176905	0.327422250837622	-0.140025817990094	-1.08609041214594	-0.0819704521105347	-0.978144645247322	-0.0104812640379057
19.5979899497487	13.0437316705125	0.807885826144448	13.0257788781819	12.7788552543534	12.5405350297599	12.8855482811042	14.436890536838	12.1823531366972	14.1838306226383	12.8379615749299	11.7641603009722	13.1715716170716	11.6788799342809	13.8226895592676	13.4854582812199	13.1606663137145	13.7007957366575	44.8481341412562	1.11693958311267	46.4140635055494	43.7879760007181	46.7020170519793	43.9730785164172	45.8418954798524	44.6119153253544	45.6795014230312	44.0334906549411	44.416765857376	44.885199495456	44.1894116559542	46.0049494117582	43.1397982036478	45.5690296817016	43.4729198551056	-0.468172273511697	0.53252588373069	-1.09962536793175	0.0321666206776142	-0.886689383439378	-0.13062410937301	-1.06836465550513	0.129423502010612	-0.959659472285367	0.304836426658838	-0.145396973989612	-1.10109714670046	-0.0955208100253177	-0.985419199506632	-0.0238633343304376
20.1005025125628	12.9727711885067	0.810634830336073	12.9617507257279	12.7146280980207	12.4565669417192	12.8168619014188	14.3616061206802	12.1500155103496	14.1408437235015	12.7975111777951	11.670956443441	13.0435212690565	11.6047081784568	13.7634488674438	13.4125490626347	13.0572433294111	13.6393564779438	44.8778762388993	1.11970687211874	46.4424801668459	43.8220782583441	46.7491814620089	44.0240072069778	45.8648761858014	44.62660243541	45.6921186170439	44.0424841090822	44.441321646082	44.8482235925908	44.23301181042	46.0653915604602	43.1786371744823	45.6330001484858	43.5047292094547	-0.478905975928287	0.531766837082342	-1.10562805972647	0.0150591620217343	-0.896643525542888	-0.134650044213156	-1.08927635903164	0.118766581584646	-0.969366117410658	0.283952422282025	-0.149155651352924	-1.11427579048896	-0.107769697659146	-0.991368830911041	-0.0348231076622798
20.6030150753769	12.904650063645	0.812957739495859	12.9049791656757	12.6552337571129	12.3778898539717	12.7510895303222	14.2884564583312	12.1216087999141	14.0998694997252	12.7625640227638	11.5811850832774	12.9183397329899	11.5335400779658	13.7023882451831	13.3423650050809	12.9544940557369	13.575747666625	44.9096410798554	1.12236010510901	46.4760875626408	43.8674035240759	46.801596297687	44.0722999169372	45.8905370219117	44.6493703440559	45.7002052050378	44.0566339993335	44.4737941050406	44.8141228100813	44.2758200250326	46.1191768449285	43.2206772488324	45.6952675971056	43.531623695131	-0.488127067152138	0.531335775525353	-1.11054374968169	0.000210898449315234	-0.905822330716898	-0.136681855360067	-1.10824056755204	0.109567336449708	-0.978648063048031	0.264713911162078	-0.151550386968099	-1.12612296323677	-0.118842935396895	-0.99602277494137	-0.0437503014646875
21.105527638191	12.8377712792636	0.815439250723758	12.8524688524716	12.5961043510302	12.3036595360426	12.6862591051047	14.2138436564008	12.0932073912053	14.0585827480934	12.7330075357834	11.4913474263931	12.7967372456373	11.4634193633388	13.6392879137108	13.2748761835778	12.8507354083558	13.5130324718092	44.9385072623261	1.12338279458999	46.5060865420342	43.9101306904663	46.8580897533894	44.1113318820447	45.9080870681632	44.6678289787575	45.6976970650481	44.0767504322907	44.5018871153682	44.7848211352391	44.3114935169607	46.1645223227715	43.2669416232869	45.7485174556911	43.5634233533802	-0.495999068293962	0.531155832580559	-1.11436984533368	-0.0126838485320461	-0.914330332691156	-0.136985400515793	-1.12527484759102	0.101546371041333	-0.987462826202788	0.246993260087804	-0.15274330002785	-1.1369153191628	-0.128808034106079	-0.999498606661021	-0.0510014053302579
21.608040201005	12.7712893490385	0.818294919496707	12.8006709176812	12.5347527475748	12.2291455988387	12.6242002440547	14.135940370432	12.0636588037673	14.0182777502804	12.7062734440026	11.4007819482165	12.677049307329	11.395734129796	13.5757851156686	13.2075087819918	12.7481657016573	13.4513953742866	44.961749873052	1.12125399435021	46.5206112007582	43.9418171800387	46.9005899915375	44.1477966824284	45.9116645899083	44.6795020183269	45.690414019249	44.0946703980081	44.5230838572451	44.7532637535616	44.3469606081858	46.2059422401773	43.3096102909041	45.799236877106	43.6010843883445	-0.502677155255225	0.531150456431754	-1.11700914293414	-0.0238628238583077	-0.92188437995701	-0.13587583230643	-1.14045192853881	0.0944766423315973	-0.996001348885838	0.230644744177772	-0.152933592040934	-1.14665189911339	-0.137757498585305	-1.00205996425218	-0.0568854935630987
22.1105527638191	12.7068027829912	0.821068044189788	12.7524625367565	12.4763417989313	12.1569467588124	12.5671664868382	14.0576665756381	12.0358584659653	13.9812775936841	12.6808037907512	11.3124861619769	12.5588433339082	11.3321261563464	13.513779289174	13.1389039724117	12.6492815976751	13.3880972259988	44.9856759274452	1.11933522454709	46.5315935436574	43.9812445737987	46.9384443526765	44.190580093352	45.9111371489769	44.6969026706602	45.6878592527955	44.1054281654054	44.5497792175959	44.7157748715161	44.3912716627969	46.2492385806649	43.3439491373708	45.8563328395629	43.6356028008474	-0.508428835221359	0.531369546001624	-1.11893672343913	-0.0336400421129338	-0.928732393015939	-0.13364815949961	-1.15424166558651	0.0881620605896818	-1.00453820037512	0.215568226741521	-0.152376286847865	-1.15537842428444	-0.145803950202971	-1.0040007548917	-0.061700022222998
22.6130653266332	12.6448058609456	0.823926130697599	12.7100865524358	12.4198433445437	12.0903913376897	12.5138079767962	13.9810235103335	12.0102658231976	13.9467465620312	12.6580070390893	11.2268945982649	12.4445274682935	11.2709093066197	13.4535732919789	13.0709276991428	12.5528580806908	13.3222253230756	45.012936386009	1.1204357848255	46.5495814430821	44.0264330238453	46.9859246975014	44.2358665163613	45.9143752550222	44.7234769459385	45.6893042283614	44.1145847744338	44.5853844063171	44.6791561781263	44.440708861664	46.2949993282065	43.3755534888173	45.9156360222029	43.6630606202554	-0.513485637934089	0.531856270235406	-1.12057316826525	-0.0423062925806436	-0.935250534061131	-0.130521505002793	-1.16708185369112	0.0824008574446773	-1.01312196777334	0.201695266274436	-0.151274036214871	-1.16340935047842	-0.153008281979319	-1.00549558681753	-0.0657531371402797
23.1155778894472	12.5835267886039	0.827555173078046	12.6695192078611	12.3602620508585	12.0252854484772	12.4612863798601	13.9030919910416	11.9832770138423	13.9114498044947	12.6397848864595	11.1407554062277	12.3365743385145	11.209045880287	13.3938636396695	13.0059422884988	12.4562577267503	13.256505766216	45.0373964498418	1.11990798551709	46.5616857913136	44.0595065573604	47.0276779196673	44.2736077067862	45.9131557748583	44.7469552259434	45.6859181993667	44.1297210609488	44.6176634395989	44.6518437356455	44.4852615191386	46.3380829200038	43.4119906547874	45.9665474659239	43.6913287762841	-0.517930108279127	0.532513120974808	-1.12174935043827	-0.0500693501749501	-0.941203365230268	-0.126694387916999	-1.17896635894567	0.0769949118707298	-1.02159418487775	0.188926947759392	-0.149773103956738	-1.17111912237735	-0.159387727268509	-1.00658869231372	-0.0693426591392374
23.6180904522613	12.522568420181	0.831652872195821	12.6285811635785	12.3011276405858	11.9599773847863	12.4099647025426	13.8209262622485	11.9536628148345	13.8742783669385	12.6253370431814	11.0532724459466	12.2345131008871	11.1464938915388	13.3335620799174	12.9434728331375	12.3600743746218	13.1932821979698	45.0574540769722	1.11418322884612	46.5609301145427	44.0920626829977	47.0563745918195	44.3044490857719	45.8982479220623	44.7629473523406	45.6755438237218	44.1488591248043	44.6422916000776	44.6323509171752	44.5255580540983	46.3736854350248	43.4513833720552	46.0096195663956	43.7275075116959	-0.521870135492538	0.533243998709847	-1.12242890775887	-0.0571679559621647	-0.946483130504226	-0.122403133645434	-1.18980630573465	0.0717883217297865	-1.0299119290491	0.177110352772982	-0.148067248115935	-1.17862533758999	-0.165010725304897	-1.00732767826342	-0.0727328954025981
24.1206030150754	12.4634257694534	0.835438231972138	12.5911020559588	12.2453041307994	11.8991643139206	12.3627961729056	13.7364537433957	11.9245549252069	13.8374853794074	12.6120644287231	10.9675972126349	12.136084860135	11.0856513514982	13.2733384123963	12.8812537849745	12.2673023450698	13.1312334247742	45.0787794838048	1.10863189533261	46.5626481470214	44.1350063177978	47.0908417659374	44.3385523174052	45.8762989271224	44.7831512588967	45.6669711312196	44.1632272373609	44.6710561477311	44.6122656032107	44.5717122726303	46.4030192891439	43.4850889672711	46.0553829667212	43.7664699076021	-0.52553855602446	0.534076159488831	-1.12310115082877	-0.0638563255151696	-0.951524861181904	-0.117884492087087	-1.19990758427864	0.0666580760008608	-1.03826882935501	0.166075156397211	-0.146398302078604	-1.18585022747376	-0.170021114962128	-1.00788320097424	-0.0761630626613143
24.6231155778894	12.406242348582	0.839274497434458	12.5580635673234	12.1877071656925	11.8422866771986	12.3204811451614	13.6525496488334	11.8971554389008	13.8027192885498	12.5993245824832	10.8848712590299	12.0407919733571	11.0269287093207	13.2151185107036	12.8190082204575	12.1784953190476	13.0681337226704	45.1020182407963	1.10721573998155	46.5720203878845	44.169962835467	47.1304303428223	44.3782798089396	45.8579073665543	44.8122754824355	45.6670316799749	44.1701951696272	44.7087944837067	44.5893447086469	44.6260043445191	46.4320734953927	43.5105084528204	46.106337799434	43.79910725372	-0.529123665625552	0.535020152575444	-1.12399704361913	-0.0703158677815581	-0.956380644460655	-0.113321355329914	-1.20969473143134	0.0614662044378236	-1.0468224130427	0.155659393299393	-0.144963798162643	-1.19286994461687	-0.174557321854485	-1.00851637129064	-0.0798668411061576
25.1256281407035	12.3499082543037	0.843936650668799	12.5250990761813	12.1284530969211	11.7847332067938	12.280539147101	13.5674808412426	11.868356827766	13.7680777870573	12.5894128242983	10.8023844359147	11.9505979459453	10.9679687578813	13.1601242061741	12.7592609020469	12.0910625636141	13.0050721956177	45.122487677725	1.10520576664735	46.5737825225581	44.1955718793592	47.1568432363014	44.4139774755541	45.8385415265057	44.8384064000769	45.6706738505624	44.1769430815812	44.7437327622247	44.5711342369606	44.6786023184342	46.4648758399488	43.5348020139231	46.1525146474306	43.8269133744546	-0.532699509723726	0.535977020249745	-1.12485126891989	-0.0767224032289055	-0.960718261227417	-0.108865416139418	-1.21918541332192	0.0560601024170001	-1.05544862482988	0.145695818462311	-0.143911841270944	-1.20002723961566	-0.178717211364347	-1.00943135331183	-0.0840674749102976
25.6281407035176	12.2946240477736	0.849021219261582	12.49170136681	12.0727486988603	11.7288081387158	12.2417647496686	13.4778011462144	11.8368779777382	13.7307918592049	12.5842751908686	10.7192690957106	11.8668186914348	10.907739527135	13.1076920546723	12.7039664636985	12.0038117721956	12.9452939836772	45.1403370480396	1.09974675807191	46.5665665367484	44.2303157507917	47.1790223170464	44.4400507769428	45.8069497598417	44.8555893233558	45.6695033093245	44.1893681518616	44.7699718727772	44.5637468784561	44.7236436157511	46.4990052580858	43.563931069503	46.1881643344547	43.8592267656536	-0.536373824332806	0.536866600714742	-1.12572798139818	-0.083290833506284	-0.96475533052571	-0.104688844212194	-1.22817427030523	0.0503173451546224	-1.06391177504942	0.135991890731449	-0.143410330248585	-1.20763988087205	-0.182622778938752	-1.01068138940539	-0.0889549829235862
26.1306532663317	12.2413708307715	0.85372595345363	12.4619862516576	12.0179172008043	11.6778090084809	12.2064808337774	13.3843936699376	11.8059690383176	13.6913146420708	12.5828739514323	10.6385635302304	11.7879131488982	10.8484736841969	13.0561944852338	12.6520104426702	11.9190682236924	12.8895943501721	45.1591504503745	1.09483734708373	46.5667165190907	44.2645696405158	47.2116661917513	44.4642282264614	45.7658160549593	44.8749256423616	45.6654418126262	44.2029096945279	44.7986058608867	44.5626962144109	44.7686167284727	46.5285269185221	43.5935245631743	46.2214128609009	43.8975998269551	-0.540317603002789	0.537686403530777	-1.12710408719741	-0.0901901991046524	-0.968847165291484	-0.10096519218066	-1.23680234001879	0.0441510435224387	-1.07219923442876	0.12633707598008	-0.143640730860324	-1.21574276949029	-0.186450540868416	-1.01223308324933	-0.0946700913501137
26.6331658291457	12.1900174589302	0.858233802783247	12.4353646321723	11.9606726886997	11.6277020434975	12.1768024273589	13.2907196273373	11.777420138258	13.6524188424859	12.5830013417902	10.5617201825347	11.7114656760482	10.7921523353937	13.0049859951838	12.6012424040513	11.8388705651782	12.8357229839632	45.1783640931791	1.09203361545338	46.5732627158045	44.284635429375	47.2396896773471	44.494357514369	45.7272109977661	44.9026761738087	45.6681785708838	44.2091904930042	44.8358920864555	44.5595581191826	44.8212053679088	46.5509870644801	43.615341993065	46.2605511531483	43.9327240410875	-0.544642224738164	0.538415267789675	-1.12903672242046	-0.0975309193450015	-0.972732837275354	-0.0978197889950714	-1.24548368082495	0.0374702568909598	-1.08050652322303	0.116559513456976	-0.144733767953427	-1.22424891937953	-0.190363120695907	-1.01411354502383	-0.101294711949519
27.1356783919598	12.1398678397964	0.863195020887824	12.4075093022989	11.9058506385185	11.5765678202242	12.1511541878305	13.1965438467575	11.748465147171	13.6147308004163	12.5847157281702	10.4861624048673	11.6373838570229	10.7374432757445	12.9551545037263	12.5519343289526	11.7616930937994	12.782708661446	45.1950930010712	1.08919028801399	46.5707162142044	44.3073347151459	47.2552514041252	44.5250124677801	45.6911469870295	44.9277902904077	45.6804177938923	44.2085760983626	44.8707495778069	44.5544736468708	44.8757704181349	46.570430463242	43.6296394573046	46.3000887294367	43.9589967523248	-0.549397948872714	0.539004784907699	-1.13122789230389	-0.105448113848922	-0.976281046603637	-0.0953271638337254	-1.25432355862259	0.0301874093633845	-1.08889648422936	0.106572143123264	-0.146752458566925	-1.23328636763247	-0.194447052106934	-1.01647441571707	-0.108858344784927
27.6381909547739	12.09096601973	0.86870789314293	12.379487657481	11.8543594860151	11.5288149660998	12.1268320547435	13.0985497267273	11.7174176294268	13.5756899662618	12.5902640670772	10.4105128645883	11.5675620208209	10.6821253571936	12.9082402293164	12.5064952770596	11.6851668840706	12.7329721090684	45.2094513272424	1.08681208716941	46.5635568688498	44.3365641271086	47.2771524189836	44.5465310607073	45.6461584379007	44.9430793514777	45.6939818072407	44.209773081096	44.8958335574214	44.5557389328139	44.9223320307896	46.5929682128075	43.6448368654427	46.3301344480328	43.9831287079639	-0.554655317712441	0.53946020130815	-1.13383947135884	-0.114079423053254	-0.979918318337395	-0.0935396078299528	-1.26308938354645	0.0222823234723516	-1.09717687585076	0.0963381477201844	-0.149728382763879	-1.24320626215066	-0.198738329075201	-1.01950233865588	-0.117358662102892
28.1407035175879	12.0439096193186	0.874456891825013	12.355107018766	11.8011964268097	11.4840111820551	12.1042902734174	12.996660475792	11.6871025379594	13.5335448460798	12.6006010395946	10.3373689307008	11.5025599717586	10.6269009319015	12.8644056672276	12.4659197521392	11.6101618724679	12.6888133631094	45.2239139512416	1.08543088564265	46.5669659471303	44.3529590413092	47.3053116413755	44.5612441774222	45.5908219873758	44.9590163827719	45.7028610949796	44.2170869225553	44.9213817875776	44.5670950576877	44.9629237332216	46.6199871588041	43.6649641128939	46.3532849943055	44.0128052292139	-0.560484801286947	0.539820031840048	-1.13728445161984	-0.123474376185042	-0.983694658287112	-0.0924998522093805	-1.27179103165296	0.0137849918197354	-1.1051996763957	0.0858127736691349	-0.153697922470837	-1.25424648178474	-0.203296115443577	-1.02327836753983	-0.126770726693463
28.643216080402	11.9989270181715	0.880267890857021	12.3323083564695	11.7484822679724	11.4375702312278	12.085996926553	12.8945842777671	11.6594896521344	13.4901062198317	12.6137438548157	10.2683448244185	11.4402867474084	10.5742063433659	12.8221655059512	12.4283155390112	11.5393801286542	12.6489243969911	45.2396883866556	1.08320294832057	46.5741077478052	44.3631769869318	47.3212811340761	44.5794879419527	45.5371877433356	44.9833880086375	45.7128353022667	44.2244918635514	44.9549797943995	44.5817856133835	45.0076999439516	46.6468007329227	43.6837514811453	46.3804951460429	44.0438563594314	-0.566918431000953	0.540096241040103	-1.14144971308863	-0.133669681205597	-0.987266381270081	-0.0922342690883361	-1.280820996293	0.00470478248235769	-1.1131126278166	0.0749473108760895	-0.158687277598071	-1.26634494328925	-0.208207972160084	-1.02774768918605	-0.137027813029535
29.1457286432161	11.9554067839782	0.886353838481124	12.3074197481396	11.7002371200053	11.3916069657753	12.0718212140653	12.7937019965154	11.6319662783153	13.4479711166246	12.6275158035637	10.2010239769725	11.3786574100351	10.5240891713421	12.7799909736015	12.3917558318191	11.4728781186707	12.6104660342281	45.2548273340959	1.0817519804263	46.5715450348761	44.3826654169166	47.3335907104007	44.602112466012	45.4899779889151	45.0061987466761	45.732644161778	44.2253719099599	44.9864337353239	44.5922986935489	45.0573103124289	46.6682888490985	43.6942191114115	46.4128868466609	44.066866027431	-0.573977952332185	0.540301342443975	-1.1460374345883	-0.144765007227554	-0.990844556905293	-0.092747166961562	-1.29039754028826	-0.00494876476487151	-1.12116323211112	0.063730297038289	-0.164670395225048	-1.27937099833547	-0.213519737985392	-1.03283514519534	-0.148028573026267
29.6482412060301	11.9126267019108	0.893158928249314	12.2829400661361	11.6523772709503	11.3495431618609	12.0587528609342	12.6914480807606	11.6025106508346	13.4065778764458	12.6426244144806	10.1336329016333	11.3182648720011	10.4741202105309	12.737954534349	12.3572319302215	11.4080269393752	12.5733947581483	45.2666774600726	1.08411236835479	46.5690524814277	44.3959716196721	47.3573938899873	44.6190205826541	45.4393234419093	45.0190625496312	45.7605055387821	44.2232171422265	45.0071401700833	44.6011615781955	45.101286335758	46.6850388079599	43.6993129322611	46.4402082079513	44.0824666225896	-0.581673666797608	0.540471018454343	-1.15128213444726	-0.156787251713511	-0.994797921520506	-0.0940270912458293	-1.30031692256076	-0.0151110163558279	-1.12935401826079	0.0521839909746144	-0.171597389581716	-1.2934147700032	-0.219207900587949	-1.03857670568121	-0.159694736961766
30.1507537688442	11.8710488228467	0.900742986246107	12.2618439045498	11.6034595487729	11.3076654059443	12.045505115353	12.5870227521194	11.5737221915695	13.363256983826	12.6614769469591	10.0683543494545	11.2611096775854	10.4234501740745	12.6975455204175	12.3272817908372	11.3438999092954	12.5401380719418	45.2768387906124	1.08682455798729	46.5786124505052	44.3962109112682	47.3779798916284	44.6262190302003	45.3801474068965	45.0314771685488	45.7870510045798	44.2271746353929	45.0264697144972	44.6165596572181	45.1352141611813	46.7029229470433	43.7075976858726	46.4585531571227	44.1003920372308	-0.589994285013979	0.540628730772712	-1.15748394172645	-0.169686198996965	-0.998877068009599	-0.0960701813175773	-1.31046641453541	-0.0257023636962652	-1.13748553842435	0.0403163422920309	-0.179471458655848	-1.30868444518306	-0.225237611517918	-1.04511724022309	-0.171993777713716
30.6532663316583	11.8317667132961	0.908721432589806	12.2408862569686	11.5586159415774	11.264090043008	12.0342544714981	12.4840185501973	11.5479300473979	13.3175956855871	12.6844820442605	10.0069452484787	11.2073240092465	10.374188091015	12.6598830620947	12.3023722706829	11.2827073744587	12.5112076029702	45.2896131212173	1.08651263523219	46.5885505456855	44.4026677779946	47.3870148582606	44.6326054201666	45.3230239598502	45.0524175047981	45.8101008124878	44.2391271073714	45.0533883770212	44.6393407158232	45.1676909708065	46.7265935353059	43.7204715948672	46.4774164218527	44.1237872159673	-0.598955080800297	0.54079031340158	-1.16436413559035	-0.183509451271847	-1.00295004163727	-0.0988897671937248	-1.32117314519107	-0.0366857875578674	-1.14551611229793	0.0281067867347534	-0.188331257606809	-1.32515504749584	-0.231602544550549	-1.05257562340348	-0.184891107626696
31.1557788944724	11.7945515780622	0.917154423662511	12.2175387970182	11.5167079183216	11.2231814951145	12.0265864393754	12.3853072822313	11.5228613912775	13.2722659006935	12.7093735566997	9.94717916585959	11.1548238877502	10.327807062146	12.6243831489039	12.2804021754386	11.2259174986587	12.4839379514445	45.3044454643403	1.08813138773104	46.5893768273276	44.4114424445066	47.4031640720782	44.6450295751145	45.276919231191	45.0728717482862	45.8381842261024	44.2516709272542	45.0789213012794	44.6609115488298	45.2052998550764	46.7543555094717	43.7301390275599	46.5041521243056	44.1442435467218	-0.608583316703074	0.540988529518174	-1.1716458534815	-0.198300288295006	-1.00746080256016	-0.102498292543441	-1.3327553368259	-0.0480187511661249	-1.15367191674421	0.0155489954211128	-0.198163601584386	-1.3424719797531	-0.238284046562883	-1.06092878056645	-0.198295254700306
31.6582914572864	11.758178546737	0.926609899358615	12.1953799567446	11.4734716017674	11.1847318610702	12.0204582765389	12.2895269178653	11.4962099970758	13.2290491487283	12.7345116487519	9.88696519802305	11.102350012293	10.2826551188023	12.589405721566	12.2599436777072	11.1716149389963	12.4564041251249	45.3165694951187	1.09516791875547	46.5947869522544	44.4054264684069	47.4268338465539	44.6568532020673	45.2351442075647	45.0831578708776	45.8772835240598	44.2599969113988	45.0934627699672	44.6752674446369	45.2409507239842	46.7803019495894	43.7314250385857	46.5320459792829	44.1556055375505	-0.618828444663258	0.541234935969029	-1.179600611214	-0.213955328343799	-1.01249413004809	-0.106884535639325	-1.34508009759865	-0.0596041994678953	-1.16212323597917	0.00269164596458422	-0.208906879902485	-1.360293007011	-0.245193739536812	-1.07004552770424	-0.212077198929616
32.1608040201005	11.7226303371841	0.937049796557731	12.1761724280407	11.4324459702446	11.1442322496174	12.0132484806355	12.1953880172144	11.4702239844288	13.1862766007902	12.7612236178849	9.82816341903973	11.0512785486627	10.2367151005921	12.5541252279001	12.2423077080247	11.1175251065841	12.4301285981015	45.3257471449491	1.10217611704556	46.6118816280959	44.3980705735041	47.4392718802258	44.6593370916161	45.1898466595444	45.0914977683658	45.9214781477317	44.2697987198904	45.105374488171	44.6871693032112	45.2653612922586	46.8012668352723	43.7296612465197	46.552097016109	44.1640945237199	-0.629603042834531	0.541502391488377	-1.18836186714238	-0.230455046772248	-1.01772127886093	-0.112014855973163	-1.35792872809147	-0.0713566737906573	-1.1707246325203	-0.0103854870154109	-0.220546330441687	-1.37861009046775	-0.252226594514179	-1.0798345531432	-0.226149730127848
32.6633165829146	11.6890287924956	0.947883029676034	12.1559852419211	11.3958296818992	11.1035877630784	12.0057409031957	12.1057425976149	11.4474464570712	13.1416609222984	12.7917026834228	9.77276824787824	11.0034992075272	10.1908912750422	12.5194687049622	12.2293400872155	11.06459112194	12.4071769923665	45.3366056893237	1.10583889713518	46.625731024829	44.3989406020137	47.448299654431	44.6566172739979	45.1485319514834	45.1078530976402	45.9620940944731	44.2893485003837	45.1248038461113	44.7041802284145	45.2823979026021	46.8206216831773	43.7327811594391	46.5686212222745	44.1782630985845	-0.640906323152217	0.541795432041318	-1.19748373237291	-0.247893486578718	-1.02336235485141	-0.11787060187036	-1.37151682227843	-0.0832502998847377	-1.17921897955631	-0.0236297617114557	-0.233121554469997	-1.39757185020858	-0.259391877366368	-1.09033942706568	-0.240478198522929
33.1658291457286	11.657612660885	0.959218409966253	12.1338109446294	11.3586723958064	11.0662458379015	12.0003404926501	12.024077993033	11.4258651529854	13.0960763435404	12.8255984970445	9.71890009662895	10.9585334050712	10.1473071956105	12.4870644657569	12.2202495833862	11.0151177216996	12.386329787531	45.3505136584782	1.11060999427901	46.6320555257549	44.3892269124575	47.4692703228527	44.6589714376055	45.1226740828932	45.124334565249	46.0010887977243	44.3176230720792	45.1440570176205	44.7245567485001	45.3023497161363	46.8445550602405	43.7395017440941	46.5923408035503	44.1950990704144	-0.652784233324968	0.54217117077619	-1.20672507723854	-0.266201345650332	-1.02982708596953	-0.124465052224507	-1.3862283170569	-0.0952461942818951	-1.18759542646833	-0.0370187391543681	-0.246611844830209	-1.41708843650965	-0.266801892951188	-1.10166643388588	-0.25500770583046
33.6683417085427	11.6275077207778	0.971646144723482	12.1137866883705	11.3212362092529	11.0287003736386	11.9965358981989	11.9498010434486	11.4028207177904	13.0523882723824	12.8605106482529	9.664322262195	10.9142026500711	10.1054972594785	12.4574197478257	12.2122349169519	10.9686334743724	12.3645256494375	45.364220096647	1.11913011589634	46.6465695594301	44.3699177941928	47.4876389762195	44.6657397427177	45.1089997095228	45.1301727366985	46.0477755236382	44.3462867381845	45.152580443578	44.7392264411783	45.3245040406213	46.8750940093246	43.7413347562629	46.6226047943697	44.2048561837669	-0.665209443108717	0.542640786888986	-1.21638202458957	-0.285302946651181	-1.03690293374659	-0.13180913548832	-1.40203141416529	-0.107255591471258	-1.19605602917252	-0.0505269831124391	-0.260931461232942	-1.43682184605167	-0.274550251243362	-1.11382363650036	-0.269626917463892
34.1708542713568	11.5981801880697	0.984957633808655	12.0961767119218	11.2879850727818	10.9890436316251	11.9912930144605	11.8806533956992	11.3800755478347	13.0111855623355	12.8956801464648	9.6106429542669	10.869832970113	10.0629177656051	12.4294180788182	12.2040894666597	10.9224358622386	12.3412726402207	45.3757696610369	1.12905064182743	46.6705512413427	44.3593458789637	47.4943562038337	44.6667089596024	45.097092341156	45.1322880394106	46.1039811671581	44.3725629186366	45.1575295296194	44.7448954949756	45.3384500020488	46.9078815407067	43.7354113168708	46.6487269612308	44.2067633199971	-0.678109685875219	0.543136337650295	-1.2264352129834	-0.305331097369163	-1.04445926563927	-0.139883706610203	-1.41862668136174	-0.119234051289082	-1.20463803265953	-0.0641413940205842	-0.276063042256112	-1.45658364080105	-0.282681113592017	-1.12665303231622	-0.284248727156076
34.6733668341708	11.5699845964843	0.998524636018832	12.0768247467106	11.2558692066486	10.9516220279888	11.9837773585494	11.8178656513418	11.3602572090282	12.9700701067049	12.933296660718	9.56011415320053	10.8271953314887	10.0189335356746	12.4017232884109	12.1974179159146	10.8758612997669	12.3189404551179	45.3868297520696	1.13870133445445	46.687969857985	44.3464190054568	47.5078781343418	44.6596281636565	45.0895221886459	45.1415873679611	46.1608508674181	44.4036696278535	45.1700653019307	44.7485715700627	45.3418763539119	46.9372536997467	43.7288594024711	46.668191324152	44.2101034154496	-0.691473588495612	0.543621740763907	-1.23638880283942	-0.326311342187355	-1.05295892523562	-0.148669993393507	-1.4360653015979	-0.131219812505305	-1.21310343198046	-0.0778949869764068	-0.292069842773314	-1.47654340574146	-0.291273011569417	-1.13993701208954	-0.298895391552265
35.1758793969849	11.5435116134817	1.01251629229526	12.0562259608168	11.2218313927089	10.9164881793065	11.9764376118189	11.7648576330622	11.3415720265536	12.9275378829683	12.9753826296861	9.51127918784046	10.787800421926	9.97558204351323	12.3744623920901	12.1936467244363	10.8310876450039	12.2984824704944	45.3998472833735	1.14747970782258	46.700512658254	44.3192321336094	47.5291408113993	44.6543019629909	45.0981662640566	45.1515369542552	46.2123593928934	44.4461578320777	45.1839365426488	44.7566792553132	45.3447800233024	46.9628014569202	43.7281759287135	46.691021611269	44.2189064228993	-0.705354190286662	0.54414029051613	-1.24619423190563	-0.34811684892567	-1.0625327557647	-0.158192123707257	-1.45471651968177	-0.143235911224013	-1.22128164390987	-0.0918582434171647	-0.308941029067019	-1.49692025608343	-0.300482418678406	-1.15357280479841	-0.313643220898333
35.678391959799	11.5187626288853	1.02741730726109	12.038383297694	11.1902644706963	10.8793011286186	11.9706285973329	11.7219399162226	11.3210239270281	12.8853531832667	13.0208561799443	9.46187531266466	10.750621237007	9.93386576734307	12.3492405648766	12.1913280011135	10.7891437961795	12.2776140532918	45.4148878223656	1.15571142481975	46.7238763773342	44.2957980501408	47.5391990016313	44.6563662530141	45.1234157937549	45.1505424882667	46.2644480937791	44.4961126811279	45.1878796785822	44.7651343834468	45.3529566535543	46.9898879043482	43.7295881697469	46.7229262405498	44.2251855662062	-0.719789250163695	0.544712702186632	-1.25623675541276	-0.370853709185642	-1.07285311023969	-0.16849346839726	-1.47462386655837	-0.155261238186515	-1.22933306455606	-0.106088845621379	-0.32656660826537	-1.51761423002841	-0.31046174296704	-1.16761517296206	-0.328511839942924
36.1809045226131	11.4949914920687	1.0429415935625	12.0219772964924	11.1613928954209	10.8417981037497	11.9641568340217	11.6865329697483	11.2999061922445	12.8457236196281	13.0670783849575	9.41332823530559	10.7136442516141	9.89185626990053	12.3274660226378	12.1877430623391	10.7478554010069	12.2544128419637	45.4294059016155	1.16682429718878	46.7534022452238	44.2782848497803	47.5453049883839	44.6581367890281	45.1538205716088	45.1441444584873	46.3254816737106	44.5449060762374	45.1878091837152	44.7653184974136	45.3586476527512	47.0235206784521	43.7249154020137	46.755633496144	44.2217619612824	-0.734755512767171	0.545283710774836	-1.26639753562125	-0.394667454614721	-1.08412486046092	-0.179577832625392	-1.49539579615729	-0.167329872805718	-1.2375176313483	-0.120598101664897	-0.344910820303046	-1.53834131506231	-0.321277364915377	-1.18213894233773	-0.343451347742757
36.6834170854271	11.4717319854072	1.05858752465495	12.0031725048723	11.1302714504946	10.8073500520174	11.9548794474091	11.6583775248821	11.2809318505294	12.8076886719522	13.113569302801	9.36816935469521	10.6769007825172	9.8477941519966	12.3088799822888	12.1824073707641	10.7051727057313	12.2304146281564	45.4420678546932	1.18185967212542	46.7741994022648	44.2479096853244	47.5631499878275	44.6519556563424	45.1868105547419	45.1440116186831	46.3929028529301	44.5918774837121	45.1958022196085	44.7569742266796	45.3541183517332	47.062628560956	43.7141059351468	46.7807243544596	44.2138469299882	-0.750218367541006	0.545808265830694	-1.27624596116885	-0.419427817621972	-1.09679871387258	-0.191414991952082	-1.51685168704205	-0.179554326971794	-1.24582587141234	-0.135391564848609	-0.364047039492141	-1.559077479727	-0.332961620067759	-1.1970843753364	-0.358442266870071
37.1859296482412	11.4495687738128	1.07454440024803	11.9839085475336	11.0989195881664	10.7724742893139	11.9442535727405	11.6403450577287	11.2625623629362	12.7683542065523	13.1623318023013	9.32541651145306	10.6424349650795	9.80294083055566	12.2919367595399	12.1772332707279	10.6622567789967	12.208163063567	45.4554202273448	1.19574399870129	46.7936111914042	44.2134937172165	47.5785071613844	44.6434855985586	45.2331422452904	45.1450559792102	46.4569514328781	44.644890859063	45.207244814799	44.748623327842	45.3452091361918	47.1013204980842	43.7055901599541	46.8036401834676	44.2105371048286	-0.7662162493834	0.546318880241256	-1.28595455845908	-0.445136216728576	-1.11068894103539	-0.204012426274875	-1.53928230729171	-0.192015778298641	-1.25405607810267	-0.150528449632703	-0.383962372497737	-1.58014169310683	-0.345617049535772	-1.21226351708208	-0.37356059275778
37.6884422110553	11.4289754560085	1.09104589223128	11.9675469522559	11.0706030069408	10.7349480749533	11.9348307816768	11.6334247268408	11.2414867021195	12.7270342389092	13.2142567733682	9.28280705979493	10.6112810721442	9.75939283160277	12.2755864885443	12.1731033187896	10.6211361506041	12.187193661583	45.4716987087296	1.20676541813514	46.8249869842555	44.1894280490319	47.5817531334605	44.6425251001288	45.2970158970357	45.1350489982104	46.5156473986709	44.70787606863	45.2104423161165	44.7448837615104	45.3419859094063	47.1356815492413	43.7039275433388	46.8342192903227	44.210058631584	-0.782830115648493	0.546863656888871	-1.29592411112556	-0.472030985531768	-1.12563506284646	-0.217431705022282	-1.56284220206272	-0.204735436995214	-1.26221330158615	-0.166108777341935	-0.404509208361677	-1.60178122281802	-0.35940034317233	-1.22752648993518	-0.388898037956537
38.1909547738693	11.4091643186325	1.10763879704175	11.9514114038233	11.040935791547	10.6987659538502	11.9259254591401	11.6348239576927	11.2184337294396	12.6858428370843	13.2670023607528	9.24141483659425	10.581988201381	9.71658203487781	12.2604247496632	12.1680390130258	10.5809030461561	12.1649714044592	45.4886273271174	1.22034461253075	46.8582091453461	44.1595109964292	47.5911887040579	44.6468398298317	45.3677979965377	45.1180999203392	46.5775998361435	44.7739936044468	45.2100893306542	44.73977550153	45.3422892912765	47.1682811821951	43.703297878373	46.8696913159174	44.2027453736834	-0.800069638461833	0.547419641435268	-1.305927133621	-0.500068510911651	-1.14212428756463	-0.231711866589496	-1.58717269904209	-0.217793991210131	-1.27059882184994	-0.182215777379395	-0.425623189148309	-1.62387886223	-0.374405515851386	-1.24289594587328	-0.404464529370258
38.6934673366834	11.3892332233645	1.12392217773365	11.9325145881176	11.0085668069329	10.6639196247046	11.914759355985	11.6425692569719	11.1960643693474	12.6458297465002	13.3175590267712	9.20366432029638	10.5528925292191	9.67236850300817	12.2479013796845	12.1597479144143	10.5388564823439	12.1412844461698	45.5034360571952	1.23791948279787	46.8814702240657	44.119128298209	47.6082993852112	44.6462758822955	45.4383699134155	45.1064618005212	46.6482081508967	44.834693948395	45.219094530128	44.7260885104884	45.3359589720446	47.2051947228784	43.6966103172011	46.8988203990258	44.1868658031524	-0.817900536525178	0.547929402421915	-1.31565280414235	-0.529130099615225	-1.16035567530811	-0.246826118037929	-1.61196953541933	-0.231367663413525	-1.27944509961703	-0.198911084095916	-0.447384907768631	-1.64623054466814	-0.390637637925122	-1.25851107016309	-0.420228680453629
39.1959798994975	11.3694570570252	1.14022272550092	11.9138932383704	10.9781026221291	10.6259323711632	11.9011566259782	11.6583959397274	11.1730267595449	12.6047117633386	13.3656748956278	9.16859615897869	10.5247216107622	9.62683102827383	12.2385020891249	12.1487162521693	10.4946554958046	12.1189390043851	45.5176851110657	1.25531119981017	46.9067089016022	44.087768917046	47.6139514935104	44.6402059482877	45.5169843275352	45.0965403334489	46.7207918359715	44.8911329061028	45.2345987462591	44.7067159772779	45.3226286934055	47.2489289420624	43.6865316214702	46.9202601530047	44.1715278690011	-0.836381695949918	0.548413892460988	-1.32546143478197	-0.559473240666682	-1.17999167902614	-0.262754218013516	-1.63749034010983	-0.245603908344366	-1.28866235502001	-0.216292551623023	-0.46977559268802	-1.66898192218905	-0.40813733133114	-1.27444251710249	-0.436239119427137
39.6984924623116	11.3503692104626	1.15680312409691	11.897700805553	10.9478402108491	10.5862314908114	11.8878659441681	11.6837397004377	11.1457095043413	12.5597517663079	13.4129758334423	9.13342453879626	10.4996383964845	9.58232426934358	12.2309848422823	12.1371972981902	10.4505058530991	12.0996477028327	45.5341733664715	1.27227428657012	46.9430302380492	44.0599412105184	47.6147631714909	44.6388776534736	45.6111173578605	45.0755878977348	46.7865835332656	44.9508295661192	45.2445517406512	44.6909281419358	45.313053304133	47.295338431505	43.6818572689088	46.9442082521862	44.1619327292407	-0.85563648448863	0.54895515136858	-1.33568559382392	-0.591226106408612	-1.20120752567773	-0.279549668539851	-1.66406866420143	-0.26057773564635	-1.29809663758765	-0.234507995247678	-0.492595485617112	-1.69256584734375	-0.427053387995924	-1.2905873556683	-0.452637210524047
40.2010050251256	11.3315360928037	1.17315875125437	11.8801602005358	10.9137187474603	10.5480829244797	11.87598626985	11.7159876505916	11.1143179843602	12.5112943750895	13.4590799697149	9.09843601781832	10.4781794796131	9.53974146069453	12.2235403214963	12.125630332803	10.4071055686791	12.0817800888698	45.5522501892995	1.29060788454393	46.976233576108	44.0200490441169	47.6266773088244	44.6464078159627	45.712400479977	45.0461126711671	46.8480200631614	45.0146123120375	45.251974852833	44.6812324872814	45.31173589341	47.338068769993	43.6846939514959	46.9745878908225	44.1509457223009	-0.875704289089319	0.549550581235909	-1.34599551705177	-0.624188685658908	-1.22449858236755	-0.297266533074549	-1.69149822616237	-0.27641119713525	-1.30790274588903	-0.253689447152631	-0.515721328042495	-1.7172239328275	-0.447522604509486	-1.30676885342227	-0.469525892476229
40.7035175879397	11.3120215210533	1.18877428663746	11.8594110904952	10.8793798497542	10.5080336672182	11.8632297897816	11.7517321194589	11.0815541192454	12.4614544663053	13.5005748828778	9.06578418982337	10.4586748275281	9.49727078658205	12.2155383635648	12.1118978589527	10.3622418954191	12.0635449087931	45.5691625099195	1.30854035521321	46.9993319443377	43.9830685250795	47.6357350726963	44.6541095730571	45.8099281054032	45.0207989589731	46.9145156355817	45.0735594477288	45.2699318428692	44.670585812263	45.3101584143448	47.375442821804	43.687698867558	47.0018813915435	44.1306912355517	-0.896556673891301	0.550119088992498	-1.35622395592087	-0.658498048113218	-1.249670190167	-0.315850275982146	-1.71941810069907	-0.293307166171989	-1.31843070109444	-0.273882012337668	-0.539208897296945	-1.74282496780469	-0.469537236629925	-1.32293299607827	-0.486884018905599
41.2060301507538	11.2914155612855	1.20387437602839	11.8390869061656	10.8466341119983	10.4636945532207	11.8479447316102	11.7912260175296	11.0465404508498	12.410042779918	13.5345848622254	9.03456885477137	10.4399898989805	9.45370284934832	12.2078513436694	12.0945628978994	10.3144226084005	12.0463805526949	45.5840170331914	1.3265238868788	47.027399624906	43.9570439977178	47.6317164893054	44.6554296736131	45.907971262916	44.9979220564616	46.9873038569793	45.1208259633533	45.2969273674271	44.6541240425291	45.3019287972721	47.4119182647886	43.6855234179579	47.0188545042777	44.1053661783666	-0.918221768829066	0.550688326907103	-1.36684029028982	-0.694436406752787	-1.27644962524118	-0.335164324114861	-1.74802611616796	-0.311405866701183	-1.32979557729584	-0.295063477686472	-0.563011257594796	-1.76925267171485	-0.493001124331123	-1.33921700725842	-0.50464605680243
41.7085427135678	11.2700079020447	1.21880810418209	11.8198172434685	10.8108175701939	10.4188504201294	11.8320699401701	11.8359807234583	11.0059290478926	12.3541596852483	13.561667574779	9.00171079897402	10.4234489982007	9.41066882055088	12.2013904238089	12.075159491891	10.2653889966803	12.0330587952252	45.5987744149849	1.34748110723614	47.0642112586966	43.9234221074857	47.6327158387588	44.6573335909349	46.0159636588087	44.9651477064268	47.0570492030955	45.1606341887517	45.320353091569	44.6376494830864	45.2942608001091	47.452482027164	43.6832812579288	47.0326124262303	44.0844995857266	-0.940775966860646	0.5513994548494	-1.37801931008373	-0.73179252217826	-1.30530881769159	-0.355133552358884	-1.77781770308015	-0.330698779211781	-1.34177963504185	-0.317245763408248	-0.586867586444478	-1.79676602756432	-0.517904186160409	-1.35579703820334	-0.52283451049263
42.2110552763819	11.2481222530508	1.23330418713484	11.797273709977	10.7728685350631	10.3735096151679	11.8180168070157	11.883735376114	10.9601999134692	12.2921296828879	13.5836363288198	8.96696822673579	10.4110495191538	9.37001932921258	12.1955285974999	12.0560641567816	10.2172789903308	12.0235550075323	45.6156603676353	1.36808856907271	47.0937136749976	43.885441124204	47.6407346457402	44.66892787608	46.1287142278106	44.92456708527	47.118068005271	45.2008970812895	45.3413241662812	44.630101865752	45.2964310386399	47.4964225163531	43.6893000340736	47.0525985152261	44.0676636575407	-0.964247711826332	0.552298739797559	-1.38932168584491	-0.770445269500411	-1.33648960431256	-0.375765657505367	-1.80879339956232	-0.351158799331756	-1.35420928287227	-0.340500538729961	-0.610627588520969	-1.82578397849241	-0.54432235141837	-1.3726881663898	-0.54154233388697
42.713567839196	11.2253320323707	1.24689384672852	11.7710636877646	10.7371110166006	10.3232166421222	11.8047274966515	11.9299040849865	10.9127835269765	12.2256497342698	13.5996062761215	8.93252022335113	10.4026352511543	9.3307720711542	12.1882317042491	12.0371353606506	10.1692621597828	12.0153612497246	45.6339437934009	1.38425450722234	47.1150116319152	43.8607412325483	47.6364877075901	44.6865222710044	46.232719388556	44.8902645862593	47.1769599424371	45.2405644240931	45.3728213086933	44.6313062616883	45.3046837327076	47.5376980904747	43.703054411841	47.0747616117244	44.0455602994804	-0.988610678231597	0.553329060562239	-1.40068820454242	-0.810734221678992	-1.36957122418216	-0.397004062926957	-1.84056401069896	-0.372867377104608	-1.36724461996638	-0.36486372915698	-0.63439561561367	-1.85638956199748	-0.572223244516778	-1.38972192163913	-0.560780935368449
43.21608040201	11.2006679161278	1.25952781859193	11.7450071579915	10.7004660047233	10.2693506763584	11.7895018316674	11.9731112671766	10.8637117333221	12.1568858334653	13.6062432000532	8.89799865921975	10.3962212589696	9.29067383362156	12.1777811762811	12.0161075380592	10.1192929164883	12.0076656545201	45.6506866014453	1.40050108347709	47.1442631068038	43.8371782168223	47.626071300498	44.7002783165175	46.3274250217386	44.863171264028	47.2420906457101	45.2707179942019	45.4147038072539	44.6332873342093	45.3090291886877	47.5715028142528	43.7163478194465	47.0885715928367	44.015660598673	-1.01383105875239	0.554530886921546	-1.41259905089086	-0.852589162700013	-1.40468450099716	-0.41868970070577	-1.87315627833057	-0.395871685267202	-1.38112891532748	-0.390258774839614	-0.658194900396188	-1.88828537114166	-0.60142243316633	-1.40672636364799	-0.580430465341401
43.7185929648241	11.1737828423675	1.27132943713223	11.7182185503106	10.6605845856501	10.2152418204851	11.772484419113	12.0149462201751	10.8099745367496	12.085155657837	13.6018222305205	8.86078193576622	10.3909692076628	9.2497454919524	12.1641252918671	11.9921020874853	10.067950449713	12.0026401502253	45.6652507394344	1.41987955457255	47.1792631331049	43.8047028072152	47.6257890901619	44.7111917220351	46.4230836508735	44.8316993164964	47.3103635014715	45.2877632023696	45.453895355022	44.6331895612725	45.3104599731529	47.5994672561393	43.7259276210473	47.0950477031349	43.9869171980196	-1.03989063926945	0.556036667717915	-1.42504145519516	-0.89565512329687	-1.44244380505922	-0.440718257771509	-1.90705278167465	-0.420051706851504	-1.39579663708218	-0.416559296551382	-0.681822894698561	-1.92128866620406	-0.631797993531962	-1.42370763561955	-0.600380670049094
44.2211055276382	11.1452729442486	1.28215588408749	11.6865621941315	10.6219760632392	10.1576714200906	11.7562512967846	12.0543370271749	10.7515978014791	12.0085143256233	13.5879394221798	8.8210266482256	10.3883932332486	9.20995363961244	12.1483411951253	11.966934195763	10.0178715812188	12.0017241198326	45.6805797285524	1.43619408540871	47.2041965964811	43.781683330269	47.6221277608174	44.7297666597629	46.5189877481281	44.7964471162242	47.3719386060527	45.2987674237323	45.4894000104683	44.6383827046864	45.3195537993509	47.6275701791082	43.7386046005541	47.1053580503917	43.9659113422588	-1.06680242873167	0.55789494581403	-1.43756225709732	-0.940187378332533	-1.48269158778805	-0.463124626935878	-1.94235528245813	-0.445288705084981	-1.41096314415558	-0.44370661096392	-0.705221588733826	-1.95564088492317	-0.663422273105628	-1.44081701000697	-0.62066222600214
44.7236180904523	11.1155310323174	1.2917002689409	11.6512874187053	10.5845049180454	10.0944132089675	11.7411899573015	12.0869602592499	10.6916820436434	11.9276435922327	13.566256305652	8.7815961552852	10.3900193027504	9.17164602483546	12.1308288773648	11.9422445668228	9.96977733062682	12.002915523278	45.6988812913199	1.44700610072279	47.224191616392	43.7684487119526	47.604497386318	44.7586064040095	46.6018180229166	44.7710306972852	47.4255053069753	45.3108647011679	45.5337724806461	44.6561070205896	45.3388088643313	47.6590914895395	43.7612051997821	47.1223536141522	43.9469178537411	-1.09459661983909	0.560094852432758	-1.45031876976986	-0.986375257591904	-1.5250868477876	-0.485926673871233	-1.97856585503348	-0.471632044169493	-1.42656261340099	-0.4716958891858	-0.728638602871503	-1.99166496168082	-0.696367218881634	-1.45814736245421	-0.641365671856394
45.2261306532663	11.0839350046613	1.29976069839087	11.6159147252119	10.5436847452571	10.0293566373434	11.7244793514554	12.1109510659113	10.6303768063008	11.8458002205447	13.5352173908864	8.74300853201854	10.395013707156	9.1328927744517	12.1103320307741	11.9167633122198	9.92179058247757	12.0034431879112	45.7183265742864	1.45811195206606	47.2540459551014	43.7468446587288	47.5909690753849	44.7882540863792	46.6673842328956	44.7574498176536	47.4801466342033	45.320620891292	45.5881682228095	44.6831780210517	45.3584618080848	47.6907032128366	43.7904484450255	47.1362097702653	43.9220137825833	-1.12325986998323	0.562699944636194	-1.46382726503674	-1.03376613838439	-1.57016491926963	-0.508980249286726	-2.01542589385709	-0.499123497887055	-1.44284965056397	-0.500440370220299	-0.752242327004395	-2.02927374390023	-0.730511310458224	-1.47559884290694	-0.662460400726355
45.7286432160804	11.0495973603369	1.3062397213552	11.578243645263	10.501950094824	9.96281404568957	11.7043962647606	12.1284688643495	10.5646178504352	11.7649359185329	13.4917686870599	8.7031149027342	10.4013624788493	9.09290517029955	12.084945286485	11.8877989301709	9.87313782286883	12.0035004427315	45.7355963247068	1.47017219489364	47.2857550748967	43.726899708877	47.5842922785954	44.8132993571326	46.726255506989	44.7436139585093	47.5408099753301	45.3193467144566	45.6392923297838	44.7111086166601	45.3728248727701	47.716226603855	43.8179764663808	47.1415171105325	43.8947262958333	-1.15272237713119	0.56579836837184	-1.47794425802441	-1.08236564772321	-1.6182572408711	-0.532100574869747	-2.05331781324108	-0.527612263671877	-1.45999381551053	-0.529738510747514	-0.775937599176265	-2.06808638590947	-0.765703794974345	-1.49297890822506	-0.683798368538057
46.2311557788945	11.0125666155875	1.31092680845307	11.5350158367382	10.4621572208076	9.89081512910424	11.6827799226887	12.1401594053765	10.4941765879234	11.6839505924514	13.4354836707154	8.66184092079375	10.4088069475256	9.0536691638048	12.0539397727812	11.8547743962308	9.82593089456818	12.0049987723023	45.750871326607	1.47802412904278	47.305926894503	43.7213255113051	47.5654282572583	44.8415733710047	46.7829083677932	44.7277638761334	47.6000496004354	45.3063809909399	45.6843374204306	44.7389780658748	45.3896471374823	47.7337027896169	43.8430047385665	47.1469814832165	43.8750613945444	-1.18295303661461	0.56940784488185	-1.49230823666233	-1.13260881694834	-1.66881661937727	-0.555264931293144	-2.09248669202494	-0.55698320901845	-1.47779361338276	-0.559440537719001	-0.799754644968317	-2.1080141529352	-0.802021170538511	-1.51023626420077	-0.705303957077391
46.7336683417085	10.9737364567535	1.3134652058049	11.4889739004676	10.4200551539034	9.81507991147193	11.6615372226736	12.1425672624529	10.4222858187994	11.6016838953683	13.3688821606849	8.62163956368913	10.4191133517167	9.0169990776108	12.0183065619833	11.8195487566415	9.78203943760257	12.0073347762364	45.7680860919481	1.48177964341114	47.3250131150126	43.7130822137697	47.5403180204035	44.8809142949449	46.8262162877269	44.722587893926	47.6489698089468	45.2903449601721	45.7357128543063	44.7747684821489	45.4167420009718	47.7476570543928	43.8735897091099	47.1613745117801	43.8640001716094	-1.21403709717638	0.573536629693246	-1.50728819591124	-1.18417617962204	-1.72187648817543	-0.578551035687035	-2.13247899537815	-0.587383714005099	-1.49596722919678	-0.589581425640626	-0.824055652900458	-2.14943911737793	-0.839667286514038	-1.5275578700504	-0.727071633241127
47.2361809045226	10.933354751717	1.31382813669727	11.4428344933004	10.3750677172116	9.73924001407803	11.6391375091297	12.1332523360561	10.3496933336557	11.5198552035173	13.293517319186	8.5827692477182	10.4331983614465	8.98190319029093	11.9793820683059	11.7830891284486	9.74032184480591	12.0070595086049	45.7886722421711	1.4843440451591	47.3543766064958	43.6988899550366	47.5258646990179	44.9257776195905	46.8486378892789	44.7311435466398	47.6903329623828	45.2765013264848	45.7963511213056	44.823171896546	45.4484425664313	47.7639129896726	43.9145858571832	47.1794593360789	43.8526352604223	-1.24608405676365	0.578248818557175	-1.52335821325093	-1.2367539943338	-1.77815773620044	-0.60190622573606	-2.17287896137269	-0.618986370474262	-1.51459081113865	-0.620270119098728	-0.849137279257078	-2.19271148679307	-0.878655899765707	-1.54521778576005	-0.74921303946333
47.7386934673367	10.8903977311306	1.31250632912626	11.3934388174196	10.3317819553404	9.66066515699035	11.613068712157	12.1143050569572	10.2737222143582	11.4413842583657	13.2078397721106	8.54242736742761	10.4493296936372	8.94649988911217	11.9371390833289	11.7435603022792	9.6987805543975	12.0020231330779	45.808405746978	1.48502246085438	47.3813658347548	43.6974366323846	47.5093327089411	44.9662729171387	46.8592655384577	44.7411640485253	47.7333358341849	45.2592832689487	45.8534346573328	44.8781539482984	45.4748088346361	47.782912604357	43.9603393072319	47.1916400691853	43.8373400002927	-1.27909144574135	0.583606450384777	-1.54024831562215	-1.29088697042367	-1.83746764393671	-0.625174234316684	-2.21405211006632	-0.651740015703993	-1.53399811821311	-0.651505688362961	-0.874995922978128	-2.23770657464575	-0.918823776271305	-1.56335477286841	-0.771682617852081
48.2412060301507	10.8442050632536	1.30963552324377	11.3388186221658	10.2883935683685	9.57767325088691	11.5839419108471	12.0878055568414	10.1939858386698	11.3667681129786	13.1101333324721	8.4994270029204	10.4649832894519	8.9110850836763	11.8901195315078	11.6987191516626	9.65797411456603	11.9932475817889	45.8246802023492	1.48376045844534	47.3970106747969	43.7013226499502	47.4800584449949	45.0045122016728	46.8669824493931	44.7487912663837	47.7782447379471	45.2312511476347	45.9027288003823	44.931470545961	45.4981311897703	47.7992458744689	44.0030795661	47.2010194317866	43.8263540539953	-1.31304034061431	0.58963431455909	-1.55773154253789	-1.34664291657264	-1.89930079955775	-0.64833987152658	-2.25652728715022	-0.685613839989287	-1.55429475259693	-0.683206162651746	-0.90171947115864	-2.28413388915167	-0.960179798069757	-1.58193242123329	-0.794365974997851
48.7437185929648	10.7955582059809	1.30465615781639	11.2826113083718	10.2416278936856	9.49430088352536	11.5542142223353	12.0515691770215	10.1135588829334	11.2941176275545	13.0019227915989	8.45548680304518	10.4794927956608	8.87713850842786	11.8370552747777	11.648891077644	9.61991050230495	11.9814753408272	45.8417812322113	1.48151115581852	47.41575193597	43.6956061171449	47.4561157925495	45.0507434089817	46.8643707212165	44.7658705700611	47.8150174267967	45.1950475953792	45.9563670794356	44.9844095901831	45.5289020128525	47.807948881966	44.0444722872402	47.2189781013791	43.8271169620131	-1.34808854963076	0.596352830902932	-1.57634599320601	-1.40349984938288	-1.96427939445665	-0.6715751369193	-2.30011738074568	-0.720886294537515	-1.57524938617845	-0.715404428222906	-0.929756810140982	-2.33216299379727	-1.00299495816603	-1.60093384247298	-0.817309551002831
49.2462311557789	10.744836511514	1.29764503794056	11.2262281683808	10.1951793564781	9.41113859200791	11.5235975683691	12.0029879587035	10.0333702304105	11.2227241103837	12.8866372600451	8.41072327116527	10.4935127882723	8.84389305362004	11.7782662440658	11.5959493182388	9.58430944973365	11.964030302835	45.8626951415513	1.47559590665707	47.4439749622451	43.6956304220667	47.4409940075967	45.1057902881928	46.8417096141061	44.7967003526144	47.838231086682	45.1604192499823	46.018890449288	45.0451037677413	45.5680322453017	47.810332016119	44.0930195687935	47.246688892845	43.8349101996955	-1.38445774668747	0.603785243126846	-1.59647134884677	-1.46184022216962	-2.03286555424619	-0.694989701772189	-2.34438871320147	-0.757891657688386	-1.59674085247991	-0.748305790643059	-0.959528780036421	-2.3824175946029	-1.04745117449701	-1.62057185525396	-0.840744834053486
49.748743718593	10.6907562496807	1.28976688693782	11.166010456365	10.1499990169106	9.32466173776331	11.4888032592984	11.9438858023267	9.95064652936364	11.1545414759063	12.7655912215366	8.36219280889032	10.5060442446727	8.80817771926534	11.7152264789437	11.5398294729665	9.54847448610838	11.9372590348929	45.8831182902865	1.46528439824354	47.466185908741	43.7074642743096	47.4158603338758	45.1594412594201	46.8056126518409	44.8292016017678	47.8550392474006	45.1308379805706	46.0778866740569	45.115359787088	45.6052987798144	47.8126326888446	44.1511894530254	47.2735869155532	43.8411767979884	-1.42221702124203	0.611973872171732	-1.61776412905182	-1.52217872490374	-2.10436693008912	-0.718512773231672	-2.38965344709784	-0.79670322015845	-1.61906941295236	-0.782098288625522	-0.99112023467947	-2.43532800200341	-1.09342846572306	-1.64128407011508	-0.864861576167146
50.251256281407	10.6323917058037	1.28152089462684	11.1016021198394	10.1011369463206	9.23656739518237	11.4480475410236	11.8774776127326	9.86423460337668	11.0912484757784	12.6372964489875	8.30842475993234	10.5135158361737	8.76787086619663	11.6488314867003	11.4777459055283	9.51102126024337	11.9008543290392	45.9006143529833	1.45568508892373	47.4790397046251	43.7121668141953	47.38615796618	45.2075240584955	46.7684698524462	44.8576388120167	47.8738060017842	45.0998649953094	46.1273804494395	45.1867085633968	45.6366313107002	47.8190239127951	44.2116405712967	47.295304314442	43.8478579676269	-1.46143821070633	0.621005651765798	-1.64020785829608	-1.58400019300032	-2.17875577349713	-0.742133168027825	-2.43666976444989	-0.837381979843577	-1.64263561870033	-0.816793082556923	-1.02465093900833	-2.49079153723735	-1.14082451663377	-1.66352578839209	-0.889670973403771
50.7537688442211	10.5702955281191	1.27217484957028	11.037123769707	10.0490945892956	9.15030706966463	11.4028593623974	11.8029985769596	9.7763322728251	11.0314685327409	12.5010469216716	8.25120265207544	10.5125272751451	8.72338548233415	11.5783825549953	11.4073610742497	9.47333406332971	11.8570087243948	45.9198364896952	1.44795580554691	47.4987480890021	43.7141706705908	47.3690004078203	45.2588084380098	46.7279910586993	44.8930430448339	47.8912527944055	45.0625419092922	46.1787407898116	45.2515849957809	45.671038328583	47.8269918973725	44.2682213114607	47.320951226076	43.86446238369	-1.50239318517975	0.630918746750085	-1.66449208511281	-1.6472852132785	-2.25694478156906	-0.766084796219371	-2.48555908474248	-0.880326883523651	-1.66747829028893	-0.85234980060244	-1.06061975239276	-2.54865835512444	-1.18990364883252	-1.68759672686833	-0.915175947154513
51.2562814070352	10.5044151311553	1.26161832330459	10.9726595223481	9.9969554512145	9.06345580678112	11.3541981385531	11.7177526666186	9.68739160281106	10.9723361069461	12.359218314602	8.19118553389649	10.5023468910313	8.6748485621255	11.5024942217398	11.329267412909	9.43632126490137	11.805795470852	45.9425137370342	1.43679554018174	47.5256339765911	43.7299910359355	47.3521185000553	45.3200327422855	46.6740697451178	44.9411206998712	47.8983987969608	45.024391766897	46.2379085013483	45.3129570788939	45.7154261326665	47.8303622508738	44.3252205249083	47.3574615073978	43.89261279571	-1.54533028954822	0.641628659686373	-1.69087350252875	-1.71287181357182	-2.33870963770749	-0.790654891683268	-2.53590653084159	-0.926021034978482	-1.69339221819119	-0.88890382472165	-1.09954793102944	-2.60932148430484	-1.24107988014743	-1.71370248061187	-0.941593031270983
51.7587939698493	10.4334638605997	1.25088462882897	10.904683997641	9.94082853861456	8.97435281704165	11.2995890968398	11.6226135133476	9.59408510816173	10.9130758581619	12.2148351690213	8.12597599654647	10.4834976274395	8.61996933343692	11.4208533935025	11.245127546033	9.3980665473456	11.744403365862	45.9640596713316	1.42159841191985	47.5434148136059	43.7460812393542	47.3242909118505	45.3842214913906	46.6103422659655	44.9903957342565	47.8957851104901	44.9945170005082	46.2930710723895	45.3779857571193	45.7628351273905	47.8264653441977	44.3909238124459	47.3974618448207	43.9231035441893	-1.5903330503836	0.653119781364582	-1.71897050880753	-1.78061484961795	-2.42333928269951	-0.815924015510076	-2.58790879144384	-0.9746243120012	-1.72044795379782	-0.926748174369022	-1.14157488714036	-2.67351133037616	-1.29449217523347	-1.74215578240964	-0.969292927198437
52.2613065326633	10.3571249120297	1.24037776951672	10.8342679020742	9.87850297607215	8.88668650215075	11.2362696806605	11.5208747427864	9.49449439768627	10.8551942443761	12.0681157207994	8.05442210392128	10.4547212293275	8.55659542196415	11.3347082099935	11.1544053948854	9.3563565957846	11.6712585579629	45.9837836471905	1.40720603875592	47.5548811930386	43.753495394907	47.3030236755602	45.4420085173126	46.5509943305327	45.0335343515717	47.8939414807044	44.973085305347	46.3367846034738	45.4452354615185	45.803881897329	47.8192281391988	44.465086415203	47.4311662204246	43.9504077217352	-1.63760736976357	0.665562237950884	-1.7489481593983	-1.85010027136245	-2.51159002172622	-0.841885482415782	-2.64249994028188	-1.02619819887577	-1.74910993079088	-0.966077826490803	-1.18679323960061	-2.74157912077131	-1.35013283991368	-1.77347253834855	-0.998543099052397
52.7638190954774	10.2761814808285	1.22941373341162	10.7650158614219	9.81426318754817	8.8010001663709	11.1649840658355	11.4126481064896	9.39076847526268	10.7990572039812	11.9171045169198	7.97871398123477	10.4131838169897	8.48565738979406	11.2455333086664	11.054745909861	9.3118083166415	11.5882379054096	46.005936206447	1.39455222033835	47.5759125112112	43.770653806288	47.2921219061963	45.4969824609466	46.4986338858111	45.0805529403306	47.8983016257819	44.9519632453293	46.3797344124464	45.5048583851897	45.8421365549445	47.814643420281	44.5390960065428	47.4622752485426	43.9811766868623	-1.68752555329265	0.679002893313244	-1.78151930165937	-1.92222603702663	-2.60410344458146	-0.868755928749309	-2.70019089159464	-1.0811660457969	-1.7797522077863	-1.00687828930448	-1.23571170733205	-2.81332769984796	-1.40833962778431	-1.80824964780566	-1.02944177051763
53.2663316582915	10.190512985694	1.21757594401911	10.6953390397802	9.74759058513199	8.71389380998898	11.0879685227544	11.2950644301055	9.28423080427058	10.7423768561586	11.7613177116458	7.90021618963366	10.3578609776197	8.40941394304825	11.153392156767	10.9453972040702	9.26631306451816	11.4973194899163	46.0303035151127	1.38131551235089	47.6009086515033	43.7959522405808	47.272496833812	45.5591829371586	46.4429632393524	45.1382789791535	47.901959678594	44.9276891678397	46.4294131511721	45.5516883858755	45.8875378393971	47.8138288273092	44.6085914808528	47.5010775766075	44.0229837374816	-1.74030728508901	0.693231059521838	-1.81672742875366	-1.99751629833791	-2.70000931475703	-0.896947267045208	-2.7607107330644	-1.14011212661444	-1.81231961293121	-1.04914844772965	-1.28894295234981	-2.88869943833283	-1.46980524402737	-1.84694130051332	-1.06216562407529
53.7688442211055	10.0995169537545	1.20514473840704	10.6218985431237	9.67485551531832	8.6266561871641	11.0045711825966	11.1680849595608	9.17275268592937	10.6829797097984	11.6029184870872	7.81721003215405	10.290886660095	8.32800520081343	11.0568121925724	10.8284384654249	9.2194346534416	11.3972498312374	46.0533771290964	1.367313643092	47.615292673325	43.8113222391948	47.2486449686742	45.6276950642695	46.3822105546891	45.1957357444409	47.8975487982059	44.9073840222378	46.4750259666347	45.5916150276182	45.9389115467793	47.8116870312332	44.6796302994156	47.5463639628524	44.0715890368748	-1.79608870410652	0.708208582693357	-1.85414464034543	-2.07542088448107	-2.79924132534444	-0.926734421177498	-2.82411615278584	-1.20325799136421	-1.8466661205	-1.09313677639932	-1.34666237068679	-2.96831189188605	-1.53504216203361	-1.8897777127826	-1.09716613126499
54.2713567839196	10.0036736465364	1.19240380949982	10.5466800714595	9.59932829885418	8.54233433081865	10.9119583786384	11.0354995550294	9.05545042622242	10.621468307346	11.4437646119623	7.72885536688424	10.214718342161	8.24004811221679	10.9543341755657	10.7060188835037	9.16887798231483	11.2857678550695	46.0757505455132	1.35269953248605	47.6276620009666	43.8277378420609	47.2376262851297	45.6917442473192	46.3284395199654	45.243894096844	47.8896641603327	44.8987319319011	46.5079750853848	45.6316596889235	45.9851659782388	47.8027181518927	44.7590770966974	47.5867140407309	44.1174480563107	-1.8552146311409	0.72418613074007	-1.89413302574104	-2.15647529119357	-2.90299078653493	-0.958170880972047	-2.89139300657623	-1.27065864990513	-1.88305931897812	-1.13922951892704	-1.4088713600158	-3.05300592368116	-1.60416107636873	-1.93693263583645	-1.1350254021098
54.7738693467337	9.90375462744041	1.17921648015456	10.4723008684686	9.52366255448398	8.45855180215123	10.8097206740493	10.8994250112475	8.93537358748769	10.5596189508538	11.2829048118149	7.63756561797871	10.12946221269	8.14603082042927	10.8459744897186	10.5778487051501	9.11416372567311	11.1637155794094	46.0994044708755	1.3374056702007	47.6511921194953	43.856366099023	47.2274486345291	45.7484703627228	46.2872441096626	45.2916932674166	47.8884378641193	44.8990849401047	46.5382491063311	45.66869982345	46.0232500303368	47.7872950578934	44.8436052500777	47.6191157328922	44.1609146650782	-1.91805466007859	0.741172382976376	-1.93744459424183	-2.2417759760945	-3.0109957521717	-0.991407270828538	-2.96341050462525	-1.34280261578313	-1.92207220373726	-1.18764948035111	-1.47601425133513	-3.14304176654685	-1.67733242971752	-1.98876353339223	-1.17617464075333
55.2763819095477	9.79989375749362	1.1651450639897	10.3959705948751	9.44415332808594	8.37351400947713	10.7006407131667	10.7585318047753	8.81493820968631	10.4970082216404	11.1183260171984	7.54521249537256	10.0341830065925	8.04859440670302	10.7329561174343	10.44275634745	9.05727466784242	11.0343464221041	46.123267260173	1.32317609184521	47.6749261133149	43.8791270334347	47.2062192610437	45.8073249065546	46.2485874395991	45.3472692322636	47.8943421072523	44.8998681453608	46.5748985670042	45.6939296560049	46.0625974666428	47.7711981598418	44.9238455512869	47.6535305698863	44.2113446931043	-1.98479853410429	0.758870295427889	-1.98399762703733	-2.33093553978314	-3.12226452786993	-1.02691477407031	-3.04006816692123	-1.42043650650017	-1.96401507600872	-1.23843148802457	-1.54875284694359	-3.23810262242026	-1.75516579364168	-2.04586168295417	-1.22088865589054
55.7788944723618	9.6924536843403	1.15010916333461	10.3153365090217	9.36111943200464	8.29047565903959	10.5864242503295	10.6128482736912	8.69302928396801	10.4311718566327	10.9503640939271	7.45061543559228	9.92998554313451	7.94925014942351	10.6160844036823	10.301820751906	8.99919521955062	10.8990844032009	46.1464670583482	1.31041569299915	47.6877537364656	43.8941448913901	47.191039815983	45.8735846065052	46.2053912547386	45.4007463189871	47.897968871786	44.8995357399331	46.60841943459	45.7063085935133	46.1085181420017	47.7589324441067	44.9975123282036	47.6956753809049	44.2714743161137	-2.05571222664348	0.777230201868149	-2.03351561220581	-2.42377424321566	-3.23766701621148	-1.06523773022519	-3.12114970691522	-1.50386501670667	-2.00879940197661	-1.29175744693392	-1.62725049600391	-3.33813720507463	-1.83832645697783	-2.10885235389173	-1.26956416323079
56.2814070351759	9.58223397678525	1.13476441281511	10.233356450082	9.27872015620154	8.20993854315675	10.4657932803457	10.4659751521741	8.56908377495379	10.361027047846	10.7816181070845	7.35303364958486	9.82005769220006	7.84707295738356	10.4946704795335	10.1581643673682	8.93822650318283	10.7567714906814	46.1695302497122	1.29701541824441	47.7026438392312	43.919912406536	47.1862889225157	45.938716511619	46.1663658931321	45.4420856780425	47.8951143811507	44.9056807475498	46.6292218982803	45.7146030489594	46.1525529049119	47.7484952286093	45.071869823196	47.7370735920177	44.3323288699318	-2.13119678192038	0.796403214929987	-2.08669290230514	-2.52155020285479	-3.35797681204525	-1.10669331929932	-3.20736748542742	-1.59304175016376	-2.05647323942376	-1.34814820701943	-1.71134311321993	-3.44380548569525	-1.92696772489778	-2.17815021985039	-1.32285135282095
56.78391959799	9.4697164021479	1.11949241605623	10.1515804414209	9.19486617774723	8.12865038973215	10.3381122385144	10.3207147622524	8.44585893851053	10.2881992365191	10.6135828461371	7.25466540044386	9.70663755053381	7.74144395015928	10.3672453616977	10.0137728828739	8.87290953099473	10.6075063246814	46.1918295987918	1.2829610360614	47.7281004444221	43.9474571087867	47.1729375618694	45.9938984385466	46.1399767022083	45.4794876979434	47.8935811644973	44.9231504212873	46.6463336636396	45.7248983176651	46.1861320151427	47.7336079224412	45.1517816792863	47.769179195688	44.3869216484527	-2.21151585307247	0.816243036744191	-2.14433105850128	-2.62442567491963	-3.48195493584935	-1.15153310393773	-3.2996934930636	-1.68833152165082	-2.10761462993458	-1.40820020541216	-1.80135493688034	-3.55581235254842	-2.02094472623267	-2.25393946304239	-1.38142473420697
57.286432160804	9.355304177006	1.1036947465744	10.0666406696404	9.10706987782957	8.04766823941818	10.2060453731719	10.176005331886	8.32559524879463	10.2141947383342	10.4450759742032	7.15735528874639	9.58949579736438	7.6340908573875	10.2332142432907	9.86803194577769	8.80457758200766	10.4545014872376	46.2131245706104	1.26995339095136	47.7492850428552	43.9629033298374	47.1549121839535	46.0440354493896	46.1186402890784	45.5226109579768	47.901080842484	44.9460383759948	46.6700290323398	45.7322728652516	46.214513073246	47.7108327618893	45.2313603391813	47.7977236583773	44.4406303573014	-2.29688502166408	0.836484010113748	-2.20625974696934	-2.73156849186562	-3.60933589833239	-1.20026800206792	-3.39808957704397	-1.79046477284308	-2.16295642151753	-1.47222667727882	-1.89798058614053	-3.67408115137417	-2.12053308556199	-2.33641104546361	-1.44567683242248
57.7889447236181	9.23959622976451	1.08713470933	9.97751453207662	9.01913995761488	7.96983659562267	10.0726937927407	10.0305211053452	8.2070226531157	10.1378936805195	10.2745754621128	7.05994035887496	9.4680773746938	7.52704023616793	10.0935315853408	9.71997857925934	8.73525105358098	10.3009264794018	46.234201103088	1.2577088092912	47.7601689235453	43.9827192602678	47.1495532641348	46.0986178875016	46.0917697504778	45.5631017196627	47.9131328360636	44.9657266116831	46.6920038269108	45.7290885652999	46.2474321831449	47.6833938914743	45.3018951970708	47.833026162836	44.5013864662475	-2.38765425453969	0.857087979508785	-2.27241065055744	-2.84384153581601	-3.74155233632064	-1.25359806730302	-3.50195418416161	-1.89963938805544	-2.22279944249569	-1.54030109040529	-2.00134442705627	-3.7980200166645	-2.22644562875518	-2.42600263997667	-1.51576022099636
58.2914572864322	9.12283864188741	1.07064522190533	9.88758279985049	8.93173637749817	7.8929621886661	9.93804134191421	9.88630743915386	8.08885979917823	10.0572876186396	10.1027891256709	6.9612550956512	9.34393972932986	7.42002062803106	9.94965118342313	9.57078505188405	8.66448419216535	10.146877057255	46.2537461023987	1.24610615672011	47.7764070660113	44.0114044068505	47.1454260093464	46.1548677843172	46.0641062520593	45.5902389557628	47.9198782769663	44.9830296756421	46.7015134057451	45.717379376049	46.2822234489964	47.6572990244318	45.3642007269738	47.8725740662586	44.5656430605701	-2.48406140119386	0.877980632696335	-2.34376270245575	-2.96215880232643	-3.87819284768226	-1.31200441319106	-3.61158317337784	-2.01549831674587	-2.28711144063805	-1.61264256013882	-2.11104477042774	-3.92756311624225	-2.3390421450261	-2.52336200817233	-1.59195019125151
58.7939698492462	9.00520598835165	1.05452940130051	9.79708225575072	8.84109463578524	7.81519096738822	9.80053700073193	9.74601539082022	7.97294112472019	9.97268002130639	9.93168103617021	6.86289838875277	9.21981272124105	7.31166812651244	9.8020005091553	9.42279690560674	8.59049518616162	9.99119555517175	46.2705051366384	1.23581756884844	47.8007370891872	44.0298022576997	47.13021873512	46.2017238001101	46.0462091223103	45.6113779099871	47.9211939233719	45.0062129733805	46.7061996218948	45.7066937765941	46.3079233778102	47.6342191635256	45.4267885418423	47.9052508070842	44.6230259496579	-2.58622018515551	0.898984788620857	-2.42104766247851	-3.08550610981839	-4.01787436010979	-1.37562929872779	-3.72801753865599	-2.13815996434011	-2.35617488477683	-1.68978136305906	-2.22721545576177	-4.06345691874786	-2.45803895596883	-2.62904352189644	-1.67481272258148
59.2964824120603	8.8873678027498	1.0381130247929	9.70255244995338	8.74900977343653	7.73937451578255	9.66099433631322	9.6089073172895	7.86108173137937	9.88632144578286	9.76152484762874	6.7665058654564	9.09677562441013	7.20242483478805	9.64975062093034	9.27669509494975	8.51357929497658	9.83501928816966	46.2867295080713	1.22532169608374	47.8166340008269	44.043953838493	47.1207244815505	46.2379999309568	46.0343473798051	45.6374853902789	47.9264992878954	45.0378431097275	46.717214272142	45.7006360151255	46.3234786350352	47.6093098556435	45.4925521413635	47.9300752948052	44.6721889874198	-2.69447079664938	0.920126943365949	-2.50393950123051	-3.21388976949045	-4.16168870231559	-1.44467381455128	-3.85144794994372	-2.2683189895845	-2.43079151806241	-1.77222112077635	-2.3505559102878	-4.20629726147589	-2.58327417297236	-2.74325728555725	-1.76489518689139
59.7989949748744	8.76965430185526	1.02140949204152	9.60438596606138	8.65853271140218	7.66592084786246	9.52224077060186	9.47281204109076	7.75185896225667	9.79909647174144	9.59048863475203	6.67091551439855	8.9737652833001	7.09427528029197	9.4921117094201	9.13106278216213	8.43601829017983	9.68132926230743	46.3031237527037	1.21420758546919	47.8241568703742	44.0695157574757	47.1218779094392	46.2740344569437	46.0162596057263	45.6617735856653	47.9395604425127	45.0701894806275	46.7274614048342	45.6923383213783	46.3393145773133	47.5764817321772	45.5539910020591	47.9578184472014	44.7220826968278	-2.80915477608254	0.94138070093291	-2.59254426634381	-3.34880747949896	-4.31068844185174	-1.51968899810916	-3.98103377907749	-2.40606932614476	-2.51169224915887	-1.860079697534	-2.48112218217502	-4.35574179626906	-2.7152841033852	-2.86596295457518	-1.86235947214204
60.3015075376884	8.65168594319366	1.00513267267106	9.50591693083568	8.56660855811336	7.59158847259392	9.38525165035312	9.33838309595035	7.64347580776502	9.70946939367175	9.41739036643831	6.57465561269683	8.85004087266387	6.98788798305592	9.32959746803884	8.9849431245509	8.35869569432011	9.53138411685688	46.316129954489	1.20546681529141	47.8395427352823	44.0915633861546	47.1146145970355	46.3139931895516	45.992401611608	45.6728623213106	47.9520585241221	45.0960532109042	46.725134042801	45.6756039590369	46.3595924198151	47.5350845725143	45.6041856234111	47.9927416526914	44.7765174710969	-2.93024217519677	0.962425524029811	-2.68802466940135	-3.48977161649418	-4.46335227585498	-1.60123996952656	-4.11659268689332	-2.55072490018295	-2.59902671593838	-1.95328897749701	-2.61821527499283	-4.51115137247032	-2.85463205088661	-2.99723319724396	-1.96713029632974
60.8040201005025	8.53359362002033	0.989163477314094	9.40619524638039	8.4724159976356	7.51705696706441	9.24831971567243	9.20799927820556	7.5371102364547	9.61627294987501	9.24345217321048	6.47884676511093	8.72687635183539	6.8820239028165	9.16379218498145	8.8395271927571	8.28014887717803	9.38386646112704	46.3249966157154	1.19859468852547	47.8594077400125	44.1026765627444	47.102121386057	46.3487086639566	45.9741910637877	45.6769272096516	47.9560190728413	45.1187644014706	46.7163403386714	45.6549292242124	46.3751300249227	47.4903455044616	45.6470092678668	48.0252629925386	44.8271157825364	-3.05779578570384	0.98322103660685	-2.79089214601534	-3.63583440858529	-4.61943933221286	-1.68944706250047	-4.25916960782426	-2.70216705351344	-2.69273332347968	-2.05210887347851	-2.76175419769552	-4.67276800986387	-3.00103476191962	-3.13748454781801	-2.07940521410732
61.3065326633166	8.41614262247342	0.973047932761887	9.30229858120417	8.37996799251252	7.44489770742643	9.11053366624885	9.08144265828715	7.43439367178273	9.52088811109104	9.07050673213683	6.3849868127326	8.60603018601405	6.77614963764302	8.99593370840876	8.69653479529062	8.19959025787366	9.23798481844889	46.3331282089124	1.18948702818925	47.8679266947542	44.1219452734502	47.1018644767756	46.3711676146378	45.9624335872216	45.6858699081272	47.9557175122753	45.146317393608	46.7129800944775	45.6393370098129	46.3789426879921	47.4470815626964	45.6911789074367	48.0479678595778	44.8661925508423	-3.19227502589086	1.00407726474759	-2.90060024834994	-3.788492465976	-4.7809294732032	-1.78419210099192	-4.40934088649951	-2.86112339325488	-2.79324885611421	-2.15718872588474	-2.91249680635324	-4.84163170304976	-3.15383662036316	-3.28728237154132	-2.1997690717823
61.8090452261307	8.29948984069143	0.957310450555712	9.1959756120819	8.28853318713359	7.37304335888161	8.97366681793664	8.95612319166879	7.33401073782939	9.42542247997056	8.89844764432911	6.29200178284883	8.48738074965629	6.6717950241572	8.82596014356835	8.5558114349459	8.11873163548804	9.09544380987519	46.3407755390681	1.17993546704166	47.8713143234307	44.1462461589166	47.1028414325714	46.3884475031642	45.9450113710128	45.6944441870484	47.9604377163102	45.1784367201432	46.7093974888232	45.6292912448304	46.3781331828146	47.4039550611406	45.7370588625724	48.0679679334577	44.8986498997849	-3.33392718803109	1.0248491675044	-3.0174531793283	-3.94833910336972	-4.9474610828505	-1.8857253550434	-4.56626935939029	-3.02765767247827	-2.90144828408885	-2.26902772450348	-3.07051567978133	-5.01825788091797	-3.3131765359795	-3.44689955821961	-2.32867205557013
62.3115577889447	8.18332733049298	0.942483475160962	9.0900721917798	8.19545687029998	7.29967330050604	8.83942388580729	8.83135565192909	7.23397348607032	9.32978478022856	8.72575438160069	6.19824876785759	8.36928962930363	6.57043556327652	8.65309819383475	8.41575474670091	8.03938102204274	8.95820748615688	46.3453131713918	1.17441948806235	47.8841168119112	44.1584734662808	47.0922544446176	46.4098838202408	45.9180495612295	45.6907274471378	47.9694147252042	45.2060520064118	46.6931359640722	45.6163410031601	46.3820262540063	47.3549098342237	45.7760860840218	48.0947302793009	44.9334958690587	-3.4826544834075	1.04511177900261	-3.14273325550952	-4.11385545824658	-5.11740251745107	-1.99465522702872	-4.72934645909104	-3.20079348333351	-3.01783003522936	-2.38761604878813	-3.23489682207452	-5.20202667274093	-3.47985769491653	-3.61612845856951	-2.46601321131409
62.8140703517588	8.06776923663089	0.92802784531293	8.98272456071212	8.10391530544991	7.22753678786483	8.70678416925461	8.70899170298502	7.13513548507775	9.23220654696335	8.5522164330157	6.10452544449385	8.25113073309912	6.47152610832815	8.47728135393148	8.27587576601022	7.96091049630839	8.82577765596886	46.3466392946697	1.1700843246605	47.8972987980864	44.1716767593271	47.0866484797951	46.4314155897887	45.89219792825	45.6796609833186	47.9725316159035	45.2240585163388	46.6689908873434	45.5960117595705	46.3865691274692	47.2961527616162	45.8037091320013	48.1238970673168	44.9687700139202	-3.63861277790335	1.06503911215867	-3.27659058529342	-4.28577439846627	-5.29224097012272	-2.11125238200704	-4.89953976380249	-3.38022327841673	-3.14216133336648	-2.51284205056154	-3.4054627873208	-5.39228297167916	-3.65403375138187	-3.79460611140606	-2.61150964270232
63.3165829145729	7.95304999970002	0.913574977828161	8.87194472890895	8.01584773918427	7.15728700220324	8.57390692477268	8.58944672401735	7.03922305068059	9.13233556778709	8.37973415393009	6.01231888385745	8.13420334482818	6.37391310043495	8.29975672782576	8.13765105265507	7.88181587891036	8.69636511550426	46.3453592131511	1.16263993302802	47.8979763080385	44.1961498033052	47.091658821425	46.4425107958655	45.8726908169922	45.674006806733	47.965691779837	45.2382050247443	46.6497226209349	45.5745814245968	46.3813240088708	47.230664466553	45.8263714724174	48.1444053118352	44.9944287351183	-3.80209238666282	1.0849549940309	-3.41826744013774	-4.46585701354602	-5.4734374079294	-2.23523727646738	-5.07789205610737	-3.56681350607902	-3.27418864608107	-2.64510642920254	-3.58320374899772	-5.58956817898418	-3.8349734091184	-3.98232517458544	-2.76536895802949
63.8190954773869	7.83933504302831	0.899839594252815	8.76038739333435	7.9283049999488	7.08615525788086	8.4413119780022	8.47040747554845	6.94531150157722	9.03206422894297	8.21004901299067	5.92078913772912	8.01973502789955	6.27815735789309	8.12222914124097	8.00246180566012	7.80266601652239	8.56999531025395	46.3411159933621	1.15526782123512	47.8976021302088	44.2136334704627	47.0884409462998	46.4440010400741	45.8493732907863	45.6702855900079	47.9568283788993	45.255765941729	46.6314710410415	45.5595832607045	46.3672377065271	47.1650709411203	45.8520059111829	48.1569038079004	45.0085364434875	-3.97311872962319	1.10457812698473	-3.56837679079908	-4.65287540674696	-5.65917491964101	-2.36651058812438	-5.26376149891624	-3.7607214637696	-3.41436898757017	-2.7851843231538	-3.76839487473746	-5.79506861674721	-4.02244421438699	-4.17974107306961	-2.92822877127248
64.321608040201	7.72712714573243	0.887358238732715	8.64997613805863	7.84229304377373	7.01505530154571	8.31101553904872	8.35064059381112	6.85154613519255	8.93287079109134	8.04286510495531	5.82830909128978	7.90703705428355	6.18588428786448	7.94558704856099	7.86977176600008	7.72548636483696	8.44856892567348	46.3356739909196	1.15136820985197	47.9068984252433	44.2245908806882	47.0798119836577	46.4467179186919	45.8148973698914	45.6563323816932	47.953143344815	45.2740408717345	46.6015416918703	45.5483305863242	46.3551807691571	47.1025050446224	45.8783294400543	48.1723842506691	45.0204049046807	-4.15187157132235	1.12370513014136	-3.72825329030683	-4.84629431559	-5.84920270457136	-2.50564006865679	-5.45609553101773	-3.96076834039654	-3.56343544230868	-2.9334556072256	-3.9600397671291	-6.00900285359526	-4.21740685755568	-4.3873014958287	-3.1003620502669
64.8241206030151	7.61667943415955	0.875679693411095	8.53830404538707	7.76142366145623	6.94678338357164	8.18318960429391	8.23203536915264	6.75868866352923	8.83388105608854	7.87704830960848	5.73548943016956	7.7945453065439	6.09733814728573	7.76968653409259	7.73822321486622	7.65067788135076	8.33287690499669	46.3301574298623	1.14823540391023	47.9123956814023	44.2475900019221	47.0836792804841	46.4532367691848	45.7781191764967	45.6357613545218	47.9495511812496	45.2840537300538	46.5634275594914	45.5317239446464	46.3477300190147	47.03968789853	45.8965447886339	48.1933091734756	45.0355508888273	-4.33874721661443	1.14266301980928	-3.89756326428951	-5.04848069018877	-6.04610430553353	-2.65318663816514	-5.65559113376106	-4.16652438528222	-3.7213778116276	-3.08963334722724	-4.1579309792935	-6.23038517900404	-4.42070668300825	-4.60491473918583	-3.28134837129058
65.3266331658292	7.50756213532768	0.864436385688026	8.42458869210945	7.68405241264523	6.8798487929993	8.05597333114922	8.11620182628889	6.66864830340229	8.73363978430847	7.71289089831289	5.64381468977549	7.6821483029192	6.01124012017567	7.594396678333	7.60791231964851	7.57665473433566	8.22142114351189	46.3211970363335	1.14359887967189	47.9059356614374	44.2723426210964	47.0897739449043	46.4535821641067	45.7483461575929	45.6218920309718	47.9364329780813	45.2839617054153	46.5305663074287	45.5076704997675	46.3349595656273	46.9715625945533	45.9048719703497	48.2090958599168	45.0469614837526	-4.53367852567193	1.16151720986745	-4.07547768398656	-5.25941589324767	-6.24955599205165	-2.80892355960508	-5.86375328640387	-4.37909748437173	-3.88744511796681	-3.25346570971234	-4.36335083718015	-6.45864993695641	-4.63189360196995	-4.83201632969605	-3.47082682651584
65.8291457286432	7.39985129472725	0.854087597870454	8.31200247049537	7.60885099103209	6.81289314622894	7.92865550952335	8.00189310119165	6.58094544296718	8.63271454087992	7.55206891872224	5.55262355540664	7.57133812032035	5.92710477374393	7.42067828799599	7.48045577757227	7.50272258954786	8.11282219528097	46.3074105804007	1.13886442589783	47.9025486958759	44.2864800973358	47.0850720949165	46.4421458067116	45.7190303749383	45.6129352134234	47.9145491098204	45.2819543252525	46.5009876310108	45.4839730397861	46.3113401192223	46.8981189961588	45.9115513853634	48.2135996671782	45.0468721490164	-4.73645975073954	1.18004505817252	-4.26313659636922	-5.47737315622752	-6.45757920843362	-2.9723444211391	-6.08038797797977	-4.5988653119247	-4.06131130445513	-3.42542114191964	-4.57683493901959	-6.69475995173967	-4.85028017346662	-5.06822366240725	-3.66925765094599
66.3316582914573	7.29449669833395	0.845140887843734	8.20143905635009	7.53939227000941	6.7487896167586	7.80281378594751	7.88767705025832	6.4939141237977	8.53306896938079	7.39548129533967	5.46021296470931	7.46306063296854	5.84611550133161	7.25049539323786	7.35683130514331	7.43033433805171	8.00782417172477	46.2933360630131	1.13494578807033	47.9075670060537	44.3076055036745	47.0859665790074	46.4272377787401	45.6802720423013	45.596481712505	47.8937668827937	45.2842439459958	46.4620174853586	45.4663798448622	46.2852285119522	46.8255454892672	45.9227906733468	48.2150851974989	45.0398522918398	-4.94757141565621	1.1984603289194	-4.4619076029777	-5.7042378529626	-6.67209418689755	-3.14372361731462	-6.30413790421476	-4.82452749038186	-4.24364255638334	-3.6062722387541	-4.7972784675285	-6.94002222016612	-5.07657052194111	-5.31384432280114	-3.87747454206051
66.8341708542714	7.19189086252938	0.837428805255816	8.09042289411275	7.47623809425331	6.68856390070407	7.67957301045751	7.77488973667183	6.40820973841848	8.43524795376433	7.24226262803367	5.36686524637248	7.35655804428581	5.76916922248491	7.08569482704727	7.23627733514958	7.36067143339255	7.90771887279215	46.2811781627926	1.13157265210613	47.9049461658772	44.3386319872347	47.0988476705114	46.417145862257	45.6373879535444	45.5745128532384	47.8775889331121	45.2861963927085	46.4158300670823	45.4497779391566	46.2649465680141	46.7603512265789	45.9337867390595	48.2218427485356	45.0358793349785	-5.16757950362487	1.21698236026857	-4.67103964169679	-5.94166848614668	-6.89507323486112	-3.32389461315167	-6.53528923750774	-5.05556994197842	-4.4350864721088	-3.79612708448506	-5.02435065593637	-7.19429604311949	-5.31221680895954	-5.5696022747534	-4.09560120087487
67.3366834170854	7.09161711210693	0.830576632685592	7.979356093635	7.41674142586755	6.62999907499215	7.55765053382563	7.6655929668657	6.32584702596896	8.33776498091929	7.09146566662268	5.2740148644975	7.25094611740044	5.69542119126424	6.9271660613814	7.11785562014335	7.29266072456793	7.81177433365213	46.2675446507145	1.12843270546234	47.8923516209526	44.3606053972557	47.1051254414961	46.4062510947378	45.601914738671	45.560460540974	47.8576946378146	45.2798386405952	46.3762654755771	45.4257746980185	46.2449829199065	46.703190011545	45.9363194254591	48.2277231701219	45.0346719475917	-5.3963867611674	1.23534443870221	-4.89004524477113	-6.1875494573251	-7.12436421474111	-3.51299845705658	-6.77573678298333	-5.29341364936105	-4.63521870148715	-3.99443137517025	-5.25959956056218	-7.4563413147196	-5.55743318405826	-5.83582309141638	-4.32300489797737
67.8391959798995	6.99369613962261	0.824667346826447	7.87138590355171	7.36282457888998	6.57411497099258	7.43540335664776	7.55935955761596	6.2467330758481	8.2396120479552	6.94382299757737	5.18131098014675	7.14711999888324	5.62374742538106	6.7751761613027	7.00226906586448	7.22474657266821	7.71781540101413	46.2507954426407	1.12465155409152	47.8862230738553	44.3813799349057	47.1071574003754	46.3846526552521	45.5714085892427	45.5540410519308	47.8270194561305	45.2664244325541	46.343115569502	45.3952545964691	46.2156125507608	46.6493654957362	45.9314784483227	48.2220491354316	45.0267492491417	-5.63391210598126	1.25357804495063	-5.12079873280242	-6.44222281461735	-7.35967570460093	-3.71037209081214	-7.02595477155591	-5.53876938532619	-4.84319683963974	-4.20105308429468	-5.50386851903549	-7.72591011019965	-5.81126708129087	-6.11201370753799	-4.55949023814027
68.3417085427136	6.89870753761026	0.819961082892279	7.76637570080708	7.31698938832951	6.52368724589662	7.31337611679159	7.45471841660358	6.16936725403389	8.14194633847215	6.80100017164332	5.08736003802931	7.04712482855382	5.55464646572806	6.63035080439793	6.89124296970043	7.1574077059622	7.6250196192044	46.2328979509651	1.12011968961415	47.8857425485368	44.4156543808378	47.1231390490965	46.3550455824361	45.5346689940518	45.5425662520117	47.7908746272564	45.2551325374616	46.30362136791	45.3670306551427	46.1796566544784	46.5952877052273	45.9283736438468	48.2071970681178	45.0094781980647	-5.88053066945435	1.2721023146319	-5.36449839818527	-6.70871438582905	-7.60432036007205	-3.91593471996311	-7.28443984414777	-5.79027585082014	-5.05922868031794	-4.41683352619917	-5.75596106821453	-8.00445812062589	-6.07377538891034	-6.39738462880533	-4.80595927203271
68.8442211055276	6.80712227721208	0.816339462881883	7.66214748719188	7.27685396254687	6.47752142258811	7.19311780666524	7.35256350458879	6.09422622536921	8.04638679630628	6.66355594510655	4.99266645656711	6.95200378412818	5.48945291777185	6.49413552563758	6.78547341435412	7.09223452841386	7.53449438094549	46.2154945125581	1.11577534064903	47.8745887512089	44.447351658175	47.1433631213784	46.3283688330135	45.492845757859	45.526132435963	47.7587101208734	45.2498702039499	46.2581277255111	45.3446321305515	46.1480809936317	46.543432016027	45.9307682738358	48.1941456996959	44.9919999666979	-6.13659727830807	1.29075395802151	-5.61992123644615	-6.98584770627147	-7.85805000304947	-4.13075408140335	-7.55086211537432	-6.04732327496373	-5.28451641329295	-4.64266549269971	-6.01539026654207	-8.29326214054281	-6.34662984394086	-6.69177935306835	-5.06342250258312
69.3467336683417	6.7193105993998	0.813548351914316	7.56007051547018	7.2419729272382	6.43420525096413	7.07437248146911	7.25539787131506	6.02329497250636	7.95265016076464	6.53063506425177	4.89904423491105	6.86131734786828	5.42827210715578	6.36821225100563	6.68421399231386	7.02919552472439	7.44680428903864	46.1997408550346	1.11120965798818	47.8566433211689	44.470536082789	47.154221863914	46.3056088347622	45.4581589978423	45.5179164644083	47.7294192998184	45.244022879567	46.2202037152989	45.3210869593809	46.121877480677	46.5001281211833	45.9317224796728	48.1835171967989	44.9810491282374	-6.40252109732067	1.30917680381996	-5.88708643247644	-7.27201896290256	-8.11841415760036	-4.35568669447252	-7.82728090453079	-6.3116693264614	-5.51962497496652	-4.87839326091121	-6.28398611315535	-8.59171177358323	-6.63092543528607	-6.99593508149609	-5.33176500080006
69.8492462311558	6.6354201568885	0.811573087838004	7.46282519302639	7.21558387334778	6.39611990126623	6.9554051308594	7.16391429279487	5.95675105157802	7.85921279305522	6.40176661408562	4.80676201021448	6.77491780064736	5.37014179303776	6.25357483375454	6.58704481208087	6.96673037351691	7.36055188006212	46.1849831038231	1.10567388867927	47.8474828215544	44.5042488355252	47.1714250400918	46.2765073767079	45.4325835037913	45.5190350270262	47.6931753002528	45.2309966678261	46.1910539724577	45.289536355148	46.0907887327192	46.4687399934964	45.924291387913	48.1641409752465	44.9707405675906	-6.67875026510082	1.32775514473766	-6.1684596546734	-7.57047301791228	-8.38777694619415	-4.59032626591638	-8.11499382805565	-6.58445309585496	-5.7638135385684	-5.1232708792385	-6.56299158736486	-8.89848848603813	-6.9258058149651	-7.31069325330775	-5.61022010618484
70.3517587939699	6.55528506531718	0.810368221711671	7.36939794886202	7.19698558593304	6.364123195545	6.83586721149963	7.07709889021802	5.89318297839815	7.76592481500911	6.27801624453288	4.71495991995693	6.69425505471808	5.31514796873091	6.1502876063566	6.49514677205913	6.904514686159	7.27436710177921	46.1673956174761	1.09988447825872	47.8402838849729	44.5432366263872	47.2015347190286	46.2373494988035	45.4050529960614	45.5166355833258	47.6469080417416	45.2146850407326	46.1577776244702	45.2537148935657	46.0509712928594	46.4460740715965	45.9121961558907	48.1316118056438	44.9529020270619	-6.96509232917811	1.34680126147801	-6.46467913590537	-7.88214254093606	-8.66871147818114	-4.83418077188184	-8.4126264650291	-6.86430939327375	-6.01650283692295	-5.37742270734688	-6.85116778556075	-9.21400208967215	-7.23040648439482	-7.63604395747091	-5.89897774899386
70.8542713567839	6.4794147529569	0.809794291443183	7.27813989078394	7.18390132931593	6.33583892975197	6.71739916810299	6.99552577178608	5.83282782278751	7.67447028594444	6.16082863465939	4.62439368758676	6.62131278512887	5.2649413590601	6.05813280053404	6.41023478535778	6.84421668489976	7.18905735865398	46.1472802942704	1.09359660640931	47.8207382483304	44.5705226274829	47.2253982300258	46.1977617836156	45.3721511795411	45.5089124939449	47.5992105390857	45.2041310407316	46.1187948385085	45.2225464588073	46.0117869894173	46.4261682105558	45.9044276124411	48.0955450076904	44.9311091538784	-7.26147610360696	1.36589337014141	-6.7740651785264	-8.20410859582997	-8.95858091217704	-5.08820153846432	-8.71914755578519	-7.15051562522701	-6.27867271717068	-5.64209041278872	-7.14785897549671	-9.54037550364472	-7.54598181465557	-7.97117464063522	-6.1994799809484
71.356783919598	6.40912903636474	0.809971172141265	7.19105423526386	7.17873476496759	6.31166366250641	6.60108439201684	6.92186539593038	5.77760060191324	7.58603307887794	6.05036745688079	4.53720609820265	6.55682587115223	5.22084716306927	5.97739603629125	6.33281681249919	6.78701485860099	7.10642511729852	46.1313547531116	1.08581443753862	47.7982807228314	44.5997587409649	47.2438992798742	46.1650505101867	45.344805918974	45.5086332742994	47.557030198633	45.2004026755919	46.0872066549896	45.196997050863	45.9802972823641	46.407149148049	45.9019065383397	48.0632927709113	44.9156105298017	-7.56920822136011	1.38493148098606	-7.09742451314686	-8.53826190003338	-9.25687648094442	-5.35396017883244	-9.03650105604471	-7.44519296316976	-6.55188677593576	-5.91816061046784	-7.45522880987328	-9.87882508653489	-7.87447551770314	-8.3155582881284	-6.51279839717892
71.8592964824121	6.3448084135913	0.810989798472685	7.11011126021475	7.18288112906578	6.29396441944439	6.48615541497991	6.85778879324595	5.72796998610597	7.49985530588906	5.94578952349761	4.45433183036823	6.50040495786901	5.18276441434457	5.90893232739196	6.26235511765103	6.73208179981798	7.0267399239833	46.1198667535397	1.07768933071333	47.7852846739241	44.6389970161663	47.2746994140385	46.1325162258958	45.3289108769343	45.5183442795178	47.5150039895906	45.1953699712455	46.0656317719404	45.1689326233646	45.9496570066205	46.3933142121135	45.8962456885015	48.0276967218573	44.9073968313849	-7.88934478375926	1.40434156620089	-7.43765115381987	-8.88792939722681	-9.56770514189177	-5.63169572639316	-9.3668814257774	-7.75003036570657	-6.8363398441944	-6.20515449206214	-7.77507029036774	-10.2283344045522	-8.21575661125234	-8.66986119465705	-6.83848867459005
72.3618090452261	6.28579548009371	0.81253079989829	7.0337695817215	7.19352573125785	6.28149343890717	6.37212969905137	6.80283692403875	5.68271891365454	7.41490508582886	5.84700250058917	4.37563293128408	6.45231540564801	5.15059486790089	5.85351924334535	6.19903067561131	6.67851073147011	6.94894647109665	46.1040746825196	1.06991717749442	47.7697630269695	44.6684444104943	47.3078423655965	46.0913682464558	45.3149581985924	45.5252419950195	47.4641252967752	45.1841571391893	46.0412294237209	45.133661774189	45.9109863043677	46.3900585408206	45.8824711732039	47.9795464648244	44.8972658775747	-8.22101541120772	1.42404990322037	-7.79452010602425	-9.25046230805278	-9.89084296371441	-5.92059486165829	-9.70937891057112	-8.06374419828343	-7.1310516354551	-6.50234967592676	-8.10620868733166	-10.5877817430905	-8.56831191124624	-9.03554439968979	-7.17579734186003
72.8643216080402	6.23270494441577	0.814449583142497	6.96123481257136	7.21103145199389	6.27249923693813	6.26067831428119	6.7570648623186	5.64201032954435	7.33204515191306	5.7553221558719	4.30237286685297	6.4142540280419	5.12571000613873	5.81123503085064	6.14449381708255	6.62742412646713	6.87319797537012	46.0833521225957	1.06085841924049	47.7413195072077	44.6892890535905	47.328414298053	46.0460705588491	45.295433113337	45.5255995536772	47.4061647977754	45.1725403649168	46.0105058534038	45.0973062441201	45.8686746433816	46.3974461743802	45.8665784981995	47.9236102439605	44.8813289340822	-8.56390542531266	1.44384400038088	-8.16617720546001	-9.62521132034597	-10.2230990335561	-6.22103291310765	-10.0622706133979	-8.38547448547088	-7.43606477539353	-6.81047523560576	-8.44780986660388	-10.9584515312956	-8.93249087175348	-9.41353718621443	-7.52554073243791
73.3668341708543	6.18748651041517	0.817028262567132	6.89509339470746	7.23832707330593	6.26903866850272	6.15412444714688	6.72258626129491	5.6078954886003	7.25332489474019	5.67215564975562	4.23718820065197	6.38804259495989	5.11004895812296	5.78154154527832	6.10055565982518	6.58076748241507	6.80160733692023	46.0675108346233	1.05090144134823	47.7135430263724	44.7188669341749	47.3512830847331	46.0072374224331	45.27846958252	45.5314585947425	47.3513010768572	45.1681994005751	45.9858922076686	45.0679409021988	45.8333185533689	46.4097550345474	45.8565440227721	47.871115234555	44.8677374418308	-8.92018070765077	1.46407927695563	-8.55457985193508	-10.0169229728412	-10.5672815130526	-6.53497767699637	-10.4270833861919	-8.71770251240794	-7.75323020229625	-7.13135365469022	-8.80237496554844	-11.3430478065018	-9.31079870577691	-9.8035151695001	-7.8897399033864
73.8693467336684	6.15087639084081	0.820247172063674	6.83671284440571	7.27388914111979	6.27213122552591	6.05320713517766	6.70133446922128	5.58138978299922	7.17963123826179	5.59775825590448	4.18177522049303	6.3741987298221	5.10439281355199	5.76399004162192	6.0678079298045	6.53888946957301	6.73603756512971	46.0575618122639	1.04176056773169	47.6938499834032	44.7444676739079	47.3832831868843	45.9740960941935	45.2730570059487	45.5466132133872	47.30272844687	45.1689618688943	45.9713865355369	45.0438443568665	45.8042461199695	46.4214976072887	45.8503047211894	47.8213846395143	44.863705730105	-9.29139427122461	1.48477855164218	-8.96277610283366	-10.425136316886	-10.9267316861687	-6.86365088313684	-10.8069334703642	-9.06276417866378	-8.08415949833378	-7.46587615476473	-9.17233633996879	-11.7425093867084	-9.70447752537692	-10.204704091437	-8.26937969718006
74.3718592964824	6.12236355487006	0.823828222590703	6.78446905435503	7.3162570184769	6.27954566926195	5.95781179752626	6.69302131128455	5.5617774831812	7.11036388820701	5.53189042248341	4.13671922846191	6.37243908898491	5.10865372578615	5.75877696226508	6.04616013248783	6.50098973063861	6.67657780965008	46.0434911839011	1.03180320325754	47.6668047431964	44.7542293385595	47.4049996995961	45.9360920005297	45.2725611703511	45.5583766082017	47.2523483906918	45.1657401099755	45.9544310093036	45.0165034653752	45.7710976884417	46.433017238377	45.8387251645585	47.7635608532694	44.8638802780892	-9.67647761516365	1.50546834761373	-9.38946952597754	-10.846684909691	-11.2982229417799	-7.2063346249644	-11.2018582441596	-9.41950495367514	-8.42845782134831	-7.81336519050125	-9.55659480906706	-12.1554343186936	-10.1121041751223	-10.6173665323394	-8.66367074991899
74.8743718592965	6.10261594804024	0.827818918825072	6.73845719309107	7.36864411784576	6.29159280336254	5.86925551771442	6.69681181574089	5.54938857012196	7.04562599117269	5.47533179648605	4.10354658743525	6.38333267262426	5.12366070037306	5.76655171773031	6.03640453715771	6.46760428616889	6.62303091357871	46.0231190618255	1.02022392319778	47.6274269061995	44.7661934027148	47.4167328608694	45.8908873927756	45.2663415759801	45.5611659773845	47.1942561717595	45.155837148283	45.9297479733245	44.9838278949201	45.7317270073531	46.4492401170532	45.8190851314471	47.6953962295567	44.8589201377616	-10.0750054935363	1.52645012957861	-9.83309287429561	-11.2856942986008	-11.6810128121264	-7.56256082264732	-11.6096999008324	-9.78681578060972	-8.7851380339845	-8.17345664361856	-9.95396564051423	-12.5811927000526	-10.5328549380304	-11.0432292659898	-9.07212661033783
75.3768844221105	6.09353684910865	0.832177329969046	6.70140269351679	7.43189343687529	6.31083648150696	5.79022261130451	6.71372244404002	5.54644495273147	6.98750800054567	5.42998315678802	4.08494190480058	6.40866869026346	5.15148162175618	5.78764913178265	6.04047300193718	6.44095790911747	6.57686669966352	46.0048159270166	1.01026548905303	47.5915432414237	44.7810619556421	47.4365552875988	45.8483937124382	45.2584120847081	45.5663191429983	47.1348532888989	45.1466664108341	45.9090126281398	44.9536789576187	45.6961684549089	46.4729821626594	45.7988397565897	47.6273964505133	44.8503553702776	-10.4892014084615	1.54834785718044	-10.2969612012416	-11.7450576515207	-12.0803624557581	-7.93413594033394	-12.031282736906	-10.1674479000998	-9.15518123249102	-8.54775622824641	-10.3671359616387	-13.0221441543717	-10.9690752697327	-11.4842651186678	-9.49643555400101
75.8793969849246	6.09624227350597	0.836595306992593	6.67392580852902	7.50354941241623	6.33640889699731	5.72255848854546	6.74553074841971	5.55439358233408	6.938449673595	5.39745630716422	4.08282600464287	6.45002558657582	5.19377733440769	5.82154932469319	6.06001344731915	6.42265696024816	6.54051252670167	45.9915529853829	1.00150973185408	47.560532705756	44.7796258474027	47.4550709519705	45.8140728808299	45.2593500171689	45.5791145711175	47.0836845629685	45.144286974507	45.8976588243489	44.9324105706003	45.6699929147317	46.5004544464094	45.7840166304733	47.5653992141213	44.8476236683381	-10.9210939398169	1.57077686738669	-10.7837689515321	-12.2205498301258	-12.4962894916692	-8.32339096303122	-12.470479868952	-10.5644531245829	-9.54117307792045	-8.93863882800801	-10.7991850617206	-13.4814509830971	-11.4235787245541	-11.9411653669063	-9.93914878424879
76.3819095477387	6.11078143643039	0.841262219233218	6.65441142760821	7.58540214434886	6.36659723477791	5.66656688505179	6.79210504980141	5.57276270377326	6.89924441268995	5.37821236845439	4.0978012611071	6.50758763754908	5.2508365016141	5.86710451286433	6.09530511670019	6.41259720821486	6.51518708190045	45.9769454153622	0.989647915925904	47.5176349169059	44.7715066832034	47.4570770586442	45.7796835402998	45.2660486212659	45.5875468736072	47.0392682921555	45.1439763162452	45.8837675742498	44.9156033025384	45.6450853494439	46.524123458487	45.7697113950781	47.5010450150455	44.8521028332631	-11.3705599823625	1.59330241645626	-11.2910367579847	-12.7134696037524	-12.9248506954326	-8.73040520283366	-12.9286771498365	-10.9768661724811	-9.94436892923461	-9.34682950340883	-11.249070207165	-13.9595835903115	-11.8960070933888	-12.4133063801173	-10.4009658117033
76.8844221105528	6.13738122561361	0.846475188030272	6.64366784553008	7.68035660644177	6.40350199288429	5.62277857639381	6.85178063032905	5.60157697903084	6.86954825445398	5.37238776986776	4.13069431151489	6.58085688079792	5.32274607200313	5.92328362066483	6.14596016584551	6.4108474027979	6.50073127564835	45.9562470697839	0.976585421318641	47.4638590958451	44.7703101534966	47.4573482297622	45.7370625205189	45.2659409106982	45.5846589804978	46.9918202840481	45.1369446051623	45.8606043242905	44.8948207497306	45.6133431194888	46.539656640176	45.7469874822141	47.4262421564654	44.8541067943644	-11.8371489990136	1.61644209335004	-11.8180712161846	-13.2296789055409	-13.3695809456368	-9.15404351998045	-13.4036200140786	-11.4032479621308	-10.3637907752849	-9.771470702518	-11.7150924932157	-14.4548454693212	-12.3845977175654	-12.9003638735589	-10.8807718015034
77.3869346733668	6.17689539580107	0.851711397311614	6.64431827893999	7.78638006732091	6.44852025734016	5.59321280174279	6.92409500666307	5.64272671935399	6.84981768429731	5.38104090144943	4.18334531453524	6.67021334831688	5.41073947728123	5.98973346743194	6.21233746965928	6.41929488991822	6.49765525276571	45.9319027839518	0.966871506991616	47.4148734554151	44.7587540305914	47.4632447336241	45.6916699320777	45.2580672196435	45.5811744478951	46.938354112774	45.1230426789279	45.8391495925904	44.8701994553886	45.5802099281906	46.5490807705559	45.71578408274	47.3471403000544	44.8477970188084	-12.3219609923454	1.64044527525032	-12.369556208671	-13.7664814962901	-13.834997162836	-9.59533971661107	-13.8951158719376	-11.8465539333962	-10.7990049559577	-10.2127971198735	-12.2000080571247	-14.9673731267381	-12.8906847402422	-13.4037658707387	-11.3786165476824
77.8894472361809	6.23040188002985	0.85659420144066	6.6563220953783	7.90276605960943	6.49956977200162	5.5801641287702	7.01017203116939	5.69772431652906	6.84170038140677	5.40603778371378	4.2572683232812	6.77704843144948	5.51650858020589	6.06659531848099	6.29566198016755	6.4403375966288	6.50815140165526	45.9084855345181	0.95697533859971	47.3657224693098	44.7329062212618	47.4552667941533	45.6530761893517	45.2529233117235	45.5839494221825	46.8866343266969	45.1104021247116	45.8263354648084	44.8499447379048	45.5552421964227	46.5566213928575	45.684398600579	47.2740433678063	44.8398163980008	-12.8272760226951	1.66492586606726	-12.9471965649742	-14.321279596865	-14.3172836955708	-10.0574518144154	-14.4073866622479	-12.3106464640989	-11.2523604134861	-10.6734404036272	-12.7076091044389	-15.5006383339102	-13.4182231235761	-13.9262400012017	-11.8972077670605
78.391959798995	6.29858642738636	0.861660010064468	6.67824167119108	8.03284729348511	6.55682005613347	5.58457137857613	7.11006572679457	5.76606371889596	6.84633545492505	5.44878546689448	4.35254739885329	6.90221738753459	5.64048799438353	6.1537964510595	6.39668299969129	6.4748012672256	6.5345321451518	45.8857783148039	0.942698611186305	47.3006603276099	44.7120842506793	47.4330540891332	45.6184585617731	45.251402737276	45.5820217935943	46.8418765892091	45.1025553859856	45.8111417003784	44.8374817261834	45.5356353837142	46.5620281966842	45.656357909477	47.2043228829799	44.8375931873815	-13.3548122343198	1.68998233974043	-13.5474418961165	-14.9007300024575	-14.8154198265655	-10.541935625879	-14.9434113674951	-12.7948193440339	-11.7269982867959	-11.1561927543529	-13.2369529935864	-16.0579449953085	-13.9687594638482	-14.4698504431424	-12.4394272326677
78.8944723618091	6.38136191266679	0.866971528294042	6.71151363134212	8.17605157144103	6.62309855966486	5.60656577403053	7.22183782346076	5.84728242985666	6.86317929913198	5.50962547626275	4.46890818700629	7.04496187332501	5.78180104743365	6.25077330066161	6.51480067883193	6.52243828915498	6.57759074839769	45.8582570468859	0.928421126817038	47.2265764307991	44.6890295390701	47.4147176412166	45.5769596867942	45.2411327623828	45.5673985924904	46.7970566819452	45.0924643449461	45.7854435383035	44.8255042360557	45.5104778342948	46.5592667035004	45.6244171053795	47.1270879808482	44.8363226252624	-13.9045451122248	1.71580488668481	-14.1710897202671	-15.5060467250635	-15.3361525766816	-11.0475786279677	-15.5012654601222	-13.2971660582095	-12.2235172446139	-11.6614235574355	-13.7856848550984	-16.639000405278	-14.5402781505521	-15.0347523095705	-13.0054185677373
79.3969849246231	6.47858563063047	0.871782421209192	6.75860748787367	8.32921456745165	6.69792134720545	5.6471748080231	7.34436675096559	5.94290541099388	6.89126463403014	5.58873337558852	4.60709118907941	7.20387229311535	5.94000757909052	6.35702747661832	6.64907671784249	6.58412625327522	6.63739456830382	45.8226412403958	0.91686213997815	47.1568437873354	44.6478001118198	47.3911152151876	45.5275712701652	45.2171726695906	45.5502532049799	46.7422286790753	45.0725737159063	45.7592105034164	44.805833126413	45.4785264939922	46.5422408202973	45.5808123006533	47.0416519213839	44.8257847857214	-14.4762098378146	1.74202490843871	-14.8238566956502	-16.1315929839591	-15.8798595971187	-11.5740924439778	-16.0794510728573	-13.8206918478922	-12.740607916986	-12.1881559831902	-14.3565144701414	-17.2418843399196	-15.1322388252835	-15.6201981894455	-13.5937818186261
79.8994974874372	6.59103389653891	0.876074597371314	6.81905808392208	8.49425785090665	6.77956534654044	5.70841342431079	7.47896541032828	6.05456041931671	6.93110146381735	5.68723362096846	4.76798351614172	7.37858825661334	6.11584741163882	6.47289141615473	6.79979483356124	6.66212629182184	6.71512110204119	45.782591755309	0.903139251554201	47.0810545647737	44.6036191213306	47.3467102452402	45.4803994466241	45.1895714032717	45.539025992984	46.678399960399	45.0458393904966	45.7405958046688	44.7802783344269	45.4495257266211	46.5109504970367	45.5284078381313	46.9585613249149	44.8059366787157	-15.0716846018304	1.76871900780971	-15.5057426594688	-16.7816066721222	-16.4415409668601	-12.1245808718254	-16.681876801058	-14.3701021917997	-13.2789377814895	-12.7374232907954	-14.9540435078839	-17.8677371272194	-15.7484630277668	-16.2267594605367	-14.2053517099238
80.4020100502512	6.71969720382246	0.880326486332972	6.89194064081133	8.67272810978315	6.87031858815893	5.79161849478752	7.62682824910148	6.18171791209951	6.98440111960666	5.80690050502084	4.95083413202152	7.5697878467825	6.30962572593331	6.59958906905321	6.96825091594895	6.75794460624595	6.81297214198205	45.741696323987	0.886253336600225	46.9869800347222	44.5627312182453	47.2962065957106	45.4392042838316	45.1640478587717	45.5239767015756	46.6143039060561	45.0211117117246	45.7194866922422	44.7562478366758	45.4268321365463	46.4709437338525	45.4759412909523	46.8814907046059	44.7859401542922	-15.69378980653	1.79630169150053	-16.21255315899	-17.4620082941902	-17.0255028225734	-12.7022845391473	-17.3131145431261	-14.9449698094099	-13.8422298897394	-13.3128269548742	-15.5775258459854	-18.5210757078075	-16.3926221898336	-16.8572044169852	-14.8438414285491
80.9045226130653	6.86452005306163	0.884271264955261	6.97946574513165	8.86077186921594	6.97218473149752	5.89658142989496	7.78673484887921	6.32328745037644	7.0520803280289	5.94878411894981	5.15393247249914	7.77738865651671	6.51974813250851	6.73842686913238	7.15498118550367	6.87118999780021	6.93224295998944	45.6968327302814	0.870579078590282	46.8865871228957	44.5051383553427	47.2475755204786	45.3947097319815	45.1308411391614	45.4959851485283	46.551166602079	44.9998115036967	45.6863625166597	44.733739641227	45.4006544307236	46.4266585009012	45.4245589179749	46.8004931994265	44.7682086231435	-16.3433476672145	1.82429832123881	-16.9472354785984	-18.1670316547841	-17.6377156147361	-13.3067985305502	-17.9720769193295	-15.5427007259782	-14.4335319452688	-13.9171554288916	-16.2238346459816	-19.204918530469	-17.06364833525	-17.5148784255541	-15.5120410590594
81.4070351758794	7.02494744563946	0.887662132472096	7.0839311630439	9.05777210143929	7.0833133836232	6.02283608827863	7.95712150981874	6.48009839299057	7.13361994232851	6.11258179892128	5.37684442971262	7.99962074108661	6.74402505617548	6.88996599201857	7.35888797639678	7.00121469764078	7.07237841111699	45.6436383094629	0.855518603575943	46.78914997665	44.4344887320823	47.1817523622116	45.3399383561298	45.0818460411443	45.4640763469703	46.47934536254	44.9738742405134	45.6498701980298	44.7033804817125	45.3633342849013	46.3762892627048	45.3658393003463	46.7079238159779	44.7434658800294	-17.0200058983562	1.85232465724167	-17.7159205737611	-18.8958547641644	-18.273479147357	-13.9363966385205	-18.655846839707	-16.1661035358	-15.0523231150462	-14.5499869682338	-16.8955100410172	-19.9178869530466	-17.7591358110356	-18.2013152582829	-16.2091339118958
81.9095477386935	7.20103542405812	0.890794068526086	7.2044432553214	9.26695555372363	7.20382368722121	6.17109808903812	8.13889649865051	6.65349741254144	7.22876471748321	6.2975817262638	5.61992560837463	8.23460132230271	6.98194363208621	7.05405091638204	7.57855633557311	7.1489006289497	7.23249197696016	45.5828471932233	0.838438283556124	46.6804701269589	44.3674065168786	47.0985127217594	45.2816375870239	45.0248188624026	45.4376661773525	46.3921703076301	44.9379024877958	45.6190768838271	44.6587256483758	45.3209367832787	46.3140587058454	45.2941796108117	46.6102408719612	44.704904606448	-17.7249043225908	1.88106256587548	-18.5163032165865	-19.6574009965665	-18.931121306271	-14.5929362612681	-19.3672478399419	-16.8207037570356	-15.6972300594568	-15.2101120162671	-17.5980509817953	-20.6579218574609	-18.4814195274885	-18.9158554954405	-16.9334451998014
82.4120603015075	7.39308378216528	0.893524818368535	7.34038519106904	9.48596830079768	7.33698102715957	6.34250360418132	8.33385377471195	6.84248776736686	7.33895052948283	6.50385799663069	5.88168070529224	8.48222759443228	7.23405373397164	7.23066286737528	7.81392418803868	7.31565154518436	7.41306790678485	45.5169876002547	0.821707711130453	46.553647009543	44.2897040172247	47.0165035787572	45.2285077637805	44.9688446554498	45.4079397396506	46.2953433652139	44.8971722086764	45.5848009311684	44.6044422166358	45.2815926809957	46.2372470626889	45.214854136829	46.5158677988833	44.6583468383239	-18.4602122353761	1.91059300349135	-19.3442710049423	-20.4495089705885	-19.6190799402983	-15.280900221805	-20.1122287112659	-17.5063348756092	-16.3704085026242	-15.8994096503917	-18.3309841788541	-21.4273277181212	-19.2358613808239	-19.6578603320187	-17.6867873076854
82.9145728643216	7.60094630691065	0.895756190124293	7.4942309819117	9.71161380846424	7.48267638254271	6.53668510495223	8.54135477669386	7.04494740809838	7.46621859347267	6.73191186542758	6.15909673650567	8.74353087677752	7.49935437075552	7.42061476579479	8.06575674072099	7.5011034170409	7.61509877450102	45.4459489857954	0.805981412469454	46.4238526641424	44.19173399097	46.9274538896017	45.1760797675588	44.9074474922926	45.3644318942937	46.1971932866852	44.8594061837974	45.5362932836217	44.5480623628112	45.240295395009	46.1498205892681	45.1356256175255	46.4197262382801	44.6118121310741	-19.2273771097303	1.94002205356217	-20.2052369101798	-21.2658257393712	-20.3379956139046	-16.0016893593709	-20.8911613738239	-18.2194202407251	-17.0765859089718	-16.6222125374106	-19.09018173917	-22.2313883586783	-20.023694843912	-20.4290653061912	-18.4736995907293
83.4170854271357	7.82414235513033	0.898090944066956	7.66753469510433	9.94715456429701	7.63882847812593	6.75175161968804	8.75931410584129	7.2610153556923	7.61116545083998	6.98105403359203	6.45087561043673	9.01828198796572	7.77514630067156	7.62523107296624	8.33354032242468	7.70337179140461	7.83786993790449	45.3679659309357	0.788401065575371	46.2948662556656	44.0922793396731	46.8163176033517	45.1137139360336	44.8300151297623	45.314721974281	46.0951233990982	44.8226391054961	45.4810156409301	44.4877760542075	45.1858730447275	46.0584517709922	45.0545694201134	46.3106716600477	44.5614546296554	-20.027168621154	1.96933203797379	-21.1045828715608	-22.1143547603007	-21.0810801488009	-16.7527977382979	-21.6999158359917	-18.9622285332216	-17.8178393171797	-17.3807209152631	-19.8776966170856	-23.0721969548475	-20.8415121026825	-21.2332646907827	-19.2962968564991
83.9195979899498	8.06200618005336	0.900406542179937	7.85845887382294	10.1931533501501	7.80756996261627	6.98640769216201	8.98800947775592	7.49212546218049	7.77296263300855	7.24884343567944	6.75736729899935	9.30442776725569	8.05994281129685	7.84532525803296	8.61493998882767	7.92170943157335	8.07884925743878	45.2815669543398	0.771428913066017	46.1508017632218	43.9898895091141	46.6980579161702	45.0418051616169	44.7408406280949	45.2690622726724	45.9794877257064	44.7773681449407	45.4291585717	44.4146293567808	45.1183978741543	45.965539721598	44.9624542401384	46.1893104168494	44.4967010123386	-20.8601169216331	1.99908539970768	-22.0371556231411	-22.999165624176	-21.8531605104248	-17.5337782910795	-22.5394519096683	-19.7410247951422	-18.5922097832032	-18.1732865306157	-20.6998622711943	-23.9469130676968	-21.688816632489	-22.0734607645276	-20.1524108926547
84.4221105527638	8.31390152806631	0.901986787110367	8.06632586601887	10.4449468003226	7.99120092332959	7.24087269306784	9.22983493757526	7.73730805533503	7.95141227958256	7.53268044568186	7.07699906901598	9.60034525491871	8.35465088140227	8.08054520957937	8.90790091374445	8.15726689146529	8.33623269995494	45.1867088100143	0.758792472919168	45.9910282541012	43.8664553656632	46.5813878585503	44.9702090188836	44.6512521009767	45.2197917506171	45.8486867637725	44.7197176903804	45.3729919581504	44.3256884625853	45.0476909034795	45.8671977374581	44.8561458409286	46.0661068883694	44.416281556299	-21.7268829035114	2.02914998830519	-22.9997804332302	-23.9109351635666	-22.6617024669359	-18.3490617643156	-23.4165514573974	-20.555854436045	-19.3987275653948	-18.9985284512365	-21.5564552762253	-24.8534931824416	-22.5710129893817	-22.9496462381985	-21.0402386119739
84.9246231155779	8.57959417681502	0.903426105540748	8.29355231565357	10.7037386985435	8.18736675995257	7.51488416129153	9.48520388290824	7.99391997670159	8.14790831528151	7.83152115058988	7.40638207094419	9.90657435647656	8.65980805852193	8.32983340199844	9.21243462231267	8.41051539853838	8.61026948251081	45.0849791577426	0.746658704419107	45.8317016966612	43.7336685270741	46.4481381884142	44.9006103862173	44.5591891747784	45.1554228372549	45.7117116871168	44.655906818195	45.3010746465703	44.2282730432679	44.9754863822748	45.758436106991	44.7428973141479	45.9430630864121	44.3291074707629	-22.629017645606	2.05939528216009	-24.0001694861242	-24.8522564941278	-23.5002851288898	-19.2022864588033	-24.3335678491553	-21.4018020216333	-20.2412049871606	-19.859345025541	-22.4420237989657	-25.7955336045337	-23.4921595821525	-23.8599006473995	-21.9627607941839
85.427135678392	8.85878946664261	0.905405585119463	8.54045977096516	10.9729557468232	8.39525716776902	7.80600343847151	9.75190982762266	8.26171780185068	8.36372198638314	8.14513229184942	7.74445208747186	10.2242672614452	8.97353485084515	8.59252201767856	9.52927479737763	8.67952501410639	8.90110793897968	44.9769047253389	0.732569874319629	45.6707797799391	43.6033543986034	46.298412550457	44.8226837901507	44.4533020200029	45.082052899375	45.5741865607155	44.5914018262124	45.2197583850999	44.1288726290738	44.8915334916724	45.6394713123222	44.6291388655348	45.8099706723225	44.2386516986017	-23.5680592057692	2.08957870805834	-25.0414140757343	-25.8330843515265	-24.3656473829934	-20.0913151983846	-25.285559710236	-22.2801447585663	-21.1244636679298	-20.7604638266235	-23.357705426875	-26.7785668879253	-24.4493163365533	-24.8037512915156	-22.9249266025168
85.929648241206	9.15049484586262	0.906949646037043	8.80390181956033	11.2486274806568	8.61806709426511	8.11144147751878	10.0291663900771	8.54242230189831	8.59808319980469	8.47193577019288	8.09253813302216	10.5524916429472	9.29389295828601	8.86880861053512	9.85731143052592	8.96214033126093	9.20659404738808	44.8604769877621	0.721650371967842	45.4932363138562	43.4579455732587	46.151208702271	44.7306700396859	44.3339072980382	45.0107064601476	45.4297510480046	44.5211679663906	45.140292243147	44.0234774423265	44.7902808087296	45.515858860762	44.5107250667186	45.6615046582763	44.1364223348192	-24.5438844319987	2.11880129751202	-26.1153488366498	-26.8459403592556	-25.2677925903886	-21.0127941227525	-26.2707800573266	-23.1976992778054	-22.0484276206354	-21.7027402535483	-24.3105019188499	-27.8028621193517	-25.4385312478045	-25.7839537524709	-23.9273439630458
86.4321608040201	9.45370942041022	0.907627674962745	9.08307357706299	11.5288170100644	8.85536526136927	8.43061813162674	10.3190976407846	8.83527226076913	8.84906380615972	8.80900024845833	8.44982173477536	10.888530257382	9.62176754699694	9.15902904664348	10.1937603456319	9.25858130628125	9.52384313214714	44.7347135327902	0.715150415448966	45.3047652613033	43.2965549009825	45.9992804808912	44.6323286860923	44.2127603625245	44.9352563790759	45.2701989710105	44.4359411634072	45.0566467467256	43.9038771802973	44.6799159173288	45.392359697289	44.3793045149806	45.5062510784991	44.0152616514447	-25.5560226725617	2.14757768533757	-27.220793199538	-27.8852686614432	-26.2069969856213	-21.9690663464952	-27.295802253938	-24.1545819010371	-23.0094984143544	-22.6828334909766	-25.3003435284394	-28.8636288069623	-26.4628835210381	-26.8044048378466	-24.9660612454525
86.9346733668342	9.76813237852727	0.9084346043176	9.3801137373084	11.8184126865203	9.10370410150607	8.76403385115289	10.622688625081	9.13729570883577	9.11608869503456	9.15450075448206	8.81310403599068	11.2310238572568	9.9592166756165	9.46246461940991	10.5370873995625	9.5699386919713	9.85231223818026	44.6015946286201	0.708860092174848	45.1201383586328	43.1384322444081	45.8283497892224	44.5352401466642	44.0921409765837	44.8439739050821	45.0984173534272	44.3351928861032	44.9571161796358	43.7703940235513	44.5684988265033	45.2675966017202	44.235106398913	45.3524899560295	43.8808317828242	-26.6055532660831	2.17762704248017	-28.3670423037545	-28.9628973944889	-27.1732382389933	-22.9653615140458	-28.3651155300224	-25.1440585388976	-24.0076104494689	-23.6992546688198	-26.3200389455042	-29.9588492088308	-27.5285471948345	-27.8663245626482	-26.039317026781
87.4371859296482	10.0934517001074	0.909198132875278	9.69370280184376	12.1164574309751	9.36454830487328	9.11007316927948	10.9373635185217	9.44814365921794	9.40019419027167	9.50897192744952	9.18169618270928	11.5812996348032	10.3058046569187	9.77708842033538	10.8883553971195	9.89481350464862	10.1932627026434	44.4625979485066	0.703878300049598	44.9320273248842	42.975299750936	45.6534934528326	44.4336433210412	43.9612678749552	44.7422898734036	44.9239390831506	44.2272863143664	44.8471245901236	43.6318777680017	44.4507247677071	45.1356671985555	44.0868711416977	45.1948835152172	43.7425732507267	-27.6935168077604	2.20778552729326	-29.5532180137221	-30.0779816564923	-28.1712281109346	-24.0012560826368	-29.4734427087107	-26.1658397245989	-25.0479143533622	-24.7558375326029	-27.369311816452	-31.0930819358402	-28.6347194163649	-28.9670943053277	-27.1512238302571
87.9396984924623	10.4288385074309	0.909126786656903	10.0196922594682	12.4184242308724	9.64020864893092	9.46528114288898	11.2608995250739	9.77009372498925	9.70144199163415	9.87322419943428	9.55781427821009	11.9407163831832	10.6592113833386	10.1007243206575	11.2487627659812	10.2298436071344	10.5462391496666	44.3169748619322	0.702266680394326	44.7285454394643	42.7946353139767	45.4841314896336	44.3180915837896	43.8164949533814	44.6425721038149	44.748218548806	44.1166491575433	44.7390045542168	43.4930634060569	44.3176480531987	44.9929541381878	43.9391208439482	45.0244962302053	43.5989971127596	-28.8192295211173	2.23539085953571	-30.7686558704499	-31.2177909636717	-29.2096239771894	-25.0709816399343	-30.6154310205719	-27.2270577019104	-26.1337820959655	-25.8568596163482	-28.455646484716	-32.2709015190301	-29.7745729692214	-30.1033254298402	-28.3062432113133
88.4422110552764	10.7734887530763	0.909143733245693	10.3581853620963	12.728147194239	9.92713856337784	9.82802157965226	11.5948687885779	10.102814854295	10.0173817739951	10.2459153880468	9.94124224255681	12.3079757123412	11.0192877325503	10.4324238173724	11.6170346343826	10.5736227986021	10.9082708540582	44.1642355095427	0.700711602656498	44.5208234260874	42.6138213047529	45.3033277594173	44.1915818623422	43.6685907277966	44.540858206764	44.5627823334443	43.9973378514497	44.6287167458155	43.3483814355767	44.1727687536877	44.8423463803499	43.7859673992213	44.8449998074186	43.4412286490166	-29.9816094645358	2.26187364472108	-32.0152795358713	-32.389733679659	-30.2788316534576	-26.1728756351497	-31.795829243735	-28.3277911055478	-27.2617335849612	-27.0006843052678	-29.5790312903528	-33.4893442702475	-30.9464657533162	-31.2747997952724	-29.5022804671961
88.9447236180904	11.1268545718574	0.909867064103669	10.7116030781389	13.0484789477833	10.2232736298404	10.1993141427765	11.9411943294135	10.4430302992152	10.3452071925911	10.6245532479509	10.3286661211935	12.68061375824	11.3887049297753	10.7725151797	11.9907447076485	10.9275105496865	11.2774084639074	44.0053903188157	0.69949169438632	44.3203500416908	42.437945010892	45.1115337242441	44.0648818769172	43.524044192131	44.4255978273735	44.3631348776469	43.8626254702951	44.5046718065591	43.1914696659814	44.0272394139747	44.690105087495	43.6207700696077	44.6676995687814	43.2687861486456	-31.180078466517	2.2900474838737	-33.3025196816706	-33.6016865102025	-31.3727095418271	-27.3120217976363	-33.020904375934	-29.4590795607426	-28.4267397012405	-28.1817978469057	-30.7300532345004	-34.7410995555302	-32.1564866288674	-32.4845932206366	-30.7331077674487
89.4472361809045	11.4885337736605	0.910208566824534	11.0774840211985	13.3739825758489	10.5319880246527	10.5791206089939	12.2978628448997	10.790082365793	10.6845019485158	11.0085872309405	10.7193793202706	13.0586092505136	11.768786323628	11.1212137859378	12.3697298136599	11.2916930106257	11.654985479429	43.8421554745782	0.703130996349786	44.116010498537	42.2495391544614	44.9278918017603	43.9390704301344	43.3744067161138	44.3012678307287	44.1565958225228	43.7160319560738	44.3713738238602	43.025939114703	43.8823943553174	44.5390537995241	43.4470505915448	44.4939150485699	43.0917911748214	-32.4139415332575	2.31808277996758	-34.6239852040696	-34.8388944627666	-32.5025776809524	-28.4906852743571	-34.2856901522243	-30.6185293282539	-29.6301294715783	-29.3987687450721	-31.9062801353836	-36.024305615927	-33.4070571176698	-33.7348649216027	-31.9971030828094
89.9497487437186	11.8583994091364	0.910405483171082	11.4521246542044	13.7047489765244	10.8524399358897	10.964304698277	12.6618848425187	11.1465336908109	11.0362133302983	11.3998660558885	11.1161763140498	13.4445495837792	12.1575072109699	11.4774157211607	12.7563320493668	11.663210586891	12.0426834864174	43.6762650626868	0.708731188833023	43.9007831657763	42.0559831335674	44.7463464909022	43.8047700444457	43.2129096957989	44.1810667176525	43.9518975976801	43.567166298541	44.2420037286535	42.8612085241028	43.7290778175889	44.3859281623051	43.2742455132522	44.3144537689073	42.9161352811279	-33.6824859381799	2.34324114193069	-35.967799014931	-36.0988036728694	-33.6673041875468	-29.7023471085314	-35.5808337619691	-31.8133364242811	-30.877312509206	-30.6560460808284	-33.1152306563169	-37.3440855008684	-34.6905142027441	-35.0229726439917	-33.2990502927504
90.4522613065327	12.2361860162537	0.912120877861204	11.8375495427213	14.0461436855698	11.1796468293761	11.3520638949568	13.0344493919753	11.5121736121491	11.3992721275579	11.7995203251048	11.5191910893378	13.8398469593286	12.5532391095608	11.8391934893684	13.1518479086225	12.0395941924146	12.4390580857616	43.508282101847	0.711510262837051	43.6893110775782	41.873173626669	44.5534426994862	43.6592287602742	43.0480866136148	44.063009173511	43.7469626015275	43.4187146633609	44.114485297435	42.6997674718912	43.5647006752759	44.2258667797134	43.1047976085468	44.1268773526126	42.7358071262079	-34.9844265896697	2.36726227115906	-37.3397514643495	-37.395483959748	-34.8518483589986	-30.9402390015196	-36.9077053435358	-33.0434256537444	-32.1680513640628	-31.956112422595	-34.3567186987378	-38.702689435144	-35.9994564525248	-36.3426128308703	-34.641506148408
90.9547738693467	12.6209745628842	0.915130581508371	12.2361279413039	14.3943570935835	11.5147690714593	11.7431969067425	13.4187201724244	11.8829191922416	11.7702878244921	12.2059099866459	11.9245602369752	14.2425718142637	12.9579327064918	12.2054713864032	13.5544256277967	12.4220009436892	12.8413675387508	43.3376061400569	0.715437038195328	43.4881661408834	41.6877202324378	44.3639448453233	43.5123201931852	42.8897968143735	43.9357468786978	43.5339158742912	43.2641534963727	43.9773705449961	42.5349960373369	43.399132395892	44.0587865307077	42.9319539053995	43.9413170038905	42.5447712070657	-36.3166555399625	2.3923289222876	-38.7472210265101	-38.7194240361758	-36.0601999874983	-32.2065179358965	-38.2737872641452	-34.2971875104993	-33.4945560233221	-33.2934599106655	-35.6186681387211	-40.0927783350323	-37.3369640359522	-37.689022374753	-36.0184494390278
91.4572864321608	13.0119720862792	0.918448063066094	12.6440822705053	14.7449564489645	11.8603550281118	12.1393885420824	13.81390239765	12.2571561585964	12.1471806293688	12.6168518789215	12.3308162285145	14.6502165018385	13.3740304856597	12.5769132916735	13.9616940618729	12.8122119433245	13.2498254271042	43.1651686631719	0.72378389387723	43.2840460746893	41.4940591437462	44.187720853098	43.3714256211373	42.733123930702	43.8025374383174	43.313246420097	43.0994819607543	43.8338680441861	42.3626678410496	43.2395987037379	43.8902974639127	42.7513794785943	43.7651778801139	42.3488990934426	-37.6758763776209	2.41708629980795	-40.1774632658674	-40.0564813290302	-37.3017474998725	-33.5057822273979	-39.6754000286749	-35.5695572312567	-34.8512467327429	-34.660107600125	-36.896018772284	-41.5046730092152	-38.708577350361	-39.0622931399896	-37.4214820596733
91.9597989949749	13.4091852219493	0.922944012550139	13.0584722430677	15.1032763440941	12.2114521003099	12.5388753396544	14.2163363879459	12.6372538550866	12.5311316779113	13.032744949318	12.740530944358	15.063296038612	13.7999151915497	12.9548727485357	14.3742651411276	13.2082209851687	13.6671343824999	42.99406498771	0.732357449782144	43.0753035543022	41.3111888162489	44.0088747194281	43.2308068128531	42.5691753543065	43.6768397590078	43.0949039496493	42.9311956388758	43.6974227854073	42.188742120747	43.0801611645955	43.7261258425173	42.5690274169648	43.5925996298442	42.1586072509025	-39.0607837123258	2.44011560645347	-41.6196055390121	-41.4199704119556	-38.5620693033046	-34.8330215540918	-41.0994480260985	-36.8675796612431	-36.2411535398839	-36.0549883874784	-38.1962318294704	-42.9373009138278	-40.1086916182025	-40.4646208771096	-38.8498637112782
92.462311557789	13.8123764044871	0.929403401337015	13.4826073915383	15.4694339114967	12.564811242822	12.9379930483147	14.625835829915	13.0228350893574	12.9235246873573	13.4556780127795	13.1534372594555	15.4841697280382	14.2315840443264	13.3394551816001	14.7946763938635	13.6059409315728	14.0936633148687	42.8261928234085	0.739730126254366	42.8776797533184	41.1366867803614	43.827451129013	43.0832417662077	42.4029375110392	43.5582199952697	42.8847463803007	42.7685636076754	43.5676061040609	42.0218199939909	42.9133776097227	43.5664620148141	42.3935022931348	43.4162634154797	41.9743339967387	-40.4699066638793	2.46232991769975	-43.0834436755749	-42.8113021037759	-39.8312132254267	-36.1769662296731	-42.542444207811	-38.1910850089754	-37.6680736927422	-37.4826604248506	-39.5191313260902	-44.3959103035152	-41.5249639104441	-41.89428415929	-40.3088171980428
92.964824120603	14.2202203406702	0.937452979480078	13.9173558422503	15.8360432795323	12.9242341533228	13.3360880050519	15.045623902238	13.4088031108944	13.3225049148865	13.8855151210757	13.5642525198936	15.9125553887717	14.6679755085998	13.7289111236451	15.2230879455195	14.0043936568154	14.5259606375557	42.6609482886106	0.748658095950345	42.6920707565432	40.9556257666254	43.661955619472	42.9341106387854	42.2458974417051	43.4351294071729	42.677567286328	42.6119057598155	43.4329748432316	41.8616833430968	42.7443132550286	43.4066833475663	42.2244956902269	43.2414541516355	41.7883570219259	-41.8989460238718	2.48510695092585	-44.5717220719107	-44.208788806757	-41.121996931468	-37.5342285065151	-44.0120993565045	-39.5257371383582	-39.1261123014586	-38.9424270886458	-40.8500040083376	-45.8791280629881	-42.954360957529	-43.3433688846442	-41.7977792417666
93.4673366834171	14.6310881829486	0.947484398216196	14.3569515029	16.2052669258038	13.288278144099	13.7352170355903	15.4754672402524	13.7924941765843	13.724611570763	14.3187703710991	13.9698959366072	16.3444483151628	15.1108986477933	14.1211202750776	15.6561856374267	14.4054653024441	14.961251662625	42.4980647262207	0.758262334936323	42.5048089251799	40.7810412887499	43.5069972499647	42.7942240314477	42.096964957619	43.3089472922018	42.4674007128094	42.4543867213899	43.2951394079971	41.7010744765705	42.5833277592647	43.2435466213734	42.0546039655553	43.0787472028464	41.5997602803402	-43.3425604628977	2.50885515150418	-46.0658213408037	-45.6165165014775	-42.4311028396128	-38.9099968695523	-45.5070885539485	-40.8636346075344	-40.6036171380696	-40.4242821807247	-42.1810244546075	-47.3749821297355	-44.4033522376306	-44.8023051470202	-43.3063179999173
93.9698492462311	15.0437733897005	0.959716485338609	14.7990513001681	16.5813001621507	13.6502783627729	14.1346947358278	15.9102975489401	14.1762105063573	14.1290349421947	14.7522346403404	14.3722138173358	16.7763247191168	15.5593033012389	14.5154993426278	16.0911188588667	14.8082963729011	15.400742234669	42.3393020293401	0.767736408630261	42.3194311443062	40.6227225695085	43.3490137155395	42.6636117099829	41.9461782883604	43.1927642332234	42.2588461144891	42.2944223304541	43.1674031001651	41.5379101523681	42.4299370335783	43.0797134224379	41.881667215456	42.9277813257711	41.4181280844612	-44.7969245263504	2.53258073191329	-47.5586582313513	-47.0474152117973	-43.737624600739	-40.3029238585314	-47.0117421420466	-42.2117928377372	-42.0962940044035	-41.9187109839353	-43.5196863568162	-48.8728611317944	-45.8706697063537	-46.2662770436252	-44.824777689233
94.4723618090452	15.4571792551902	0.973167269359695	15.2471736426498	16.9566863609253	14.0114446871003	14.5296156522117	16.3472094021918	14.5597499242885	14.5376483787849	15.1859900953551	14.7704612585356	17.2084529036351	16.0076892327152	14.9130587075416	16.5285964991762	15.2078468850784	15.8460651976629	42.1868472009815	0.779150429331049	42.1505380625294	40.4644160271235	43.2014140177483	42.5335261080572	41.7943070549128	43.0874523784998	42.0618312845529	42.1399684154427	43.05079610951	41.3796001979292	42.274887812808	42.9214293427033	41.7130806977346	42.7793579844662	41.2501025207045	-46.2591295402273	2.5553677192797	-49.0630010285727	-48.4810407681468	-45.0454205598761	-41.6998185382069	-48.5169669370799	-43.5703767517094	-43.6086753206787	-43.4259863846686	-44.8662200364978	-50.3737414110197	-47.3418288245565	-47.7359238663421	-46.3539926380623
94.9748743718593	15.8698468067968	0.988454366018434	15.6994127788017	17.3281014346014	14.3747224042048	14.9162434370425	16.7882805713371	14.9374947191105	14.9504064917625	15.621034298778	15.158274430335	17.6420790275632	16.4520129176165	15.3144137181005	16.970249114721	15.6005796147378	16.2943971432399	42.0415063112778	0.790452899170518	41.9935007276655	40.3072670156611	43.0738880145311	42.4030448920612	41.6528126365504	42.9813325709478	41.878137444312	41.9983448774819	42.9338236484046	41.2331243478553	42.1167616323415	42.772072144069	41.5557215429428	42.6321350610675	41.090628113276	-47.7252989500673	2.57939385819844	-50.5744657686815	-49.9067672637445	-46.3648784063799	-43.0904220792497	-50.0297117096805	-44.9227106168344	-45.1405707602713	-44.950193912377	-46.2036381791747	-51.882447949496	-48.8060090533272	-49.2110824504206	-47.8986499141481
95.4773869346734	16.2798156532973	1.00720259342878	16.1482602758285	17.701621551284	14.7337414589995	15.2954231359816	17.2336521822584	15.3063286980843	15.3632501081219	16.0548649106698	15.5319628652027	18.0745268963221	16.893350569367	15.7180269667238	17.4139599025231	15.9878321805435	16.7404330975495	41.9029885980519	0.799029310976642	41.8360845064273	40.1684211138471	42.9507747432599	42.2822275133909	41.5244262748597	42.8738947494065	41.7006935776979	41.8668849756481	42.8161522258559	41.0958416268585	41.9651275034813	42.6289642722863	41.4066780601852	42.4958118877038	40.9328459398704	-49.1899255248049	2.60742201183569	-52.0706568304284	-51.3432183303384	-47.6763083345267	-44.4776331940505	-51.5522337338523	-46.2582873616453	-46.679670176638	-46.4862438272549	-47.5215780832218	-53.392893678374	-50.2670756294075	-50.6846936910917	-49.4535659180053
95.9798994974874	16.684923857935	1.0279071640288	16.5929373568268	18.0730303855252	15.0844676873035	15.6680337007126	17.6773179234344	15.6691420493156	15.7721122557804	16.4818376358377	15.894182462467	18.4997807815263	17.3327368009179	16.120841419855	17.8543596118955	16.3708576141544	17.1822201834721	41.77149026221	0.809377114919757	41.6863377499608	40.0387886191733	42.8307366340772	42.1766160531993	41.3994228006843	42.7776337625712	41.5264959565972	41.7382942013096	42.7103996385848	40.9607847039251	41.8250887272023	42.4870448723906	41.2585997779048	42.3756087135258	40.7805017220433	-50.6470739722193	2.63737214833381	-53.5509022499167	-52.7807773834623	-48.9667280569978	-45.8647516721225	-53.0684484571773	-47.5844570093594	-48.213021387353	-48.0199492891672	-48.8279629032634	-54.8890719932457	-51.7288674672444	-52.1443515687213	-51.0040845424246
96.4824120603015	17.0833111229878	1.04840813887716	17.0370214049018	18.4337808254941	15.4315352035463	16.0302733490011	18.1138941932575	16.0266352577998	16.1770008356507	16.8981670184866	16.2454151214578	18.914041221551	17.7658378583755	16.5207820071738	18.2880988054269	16.7458822834397	17.6213014592541	41.6479066644461	0.823467065809345	41.5559955399677	39.9077255110987	42.731150593832	42.0791488236679	41.2741875997644	42.6946086660075	41.3628957242512	41.6126180416512	42.6187441777967	40.8283952915309	41.6893339728854	42.3451585502066	41.1115382450673	42.2642092458329	40.6428899831316	-52.0916400688337	2.66648996889208	-55.0285987836046	-54.1950798178427	-50.2516242831766	-47.2408157107795	-54.5637406882473	-48.9023935139543	-49.7399626763862	-49.5420438432457	-50.1241534925076	-56.3612918019427	-53.1790461197829	-53.5801845134864	-52.5410443528274
96.9849246231156	17.4732995963386	1.07042941740954	17.4758895716898	18.7881957102905	15.7730734674003	16.3773841182457	18.5444208960511	16.3733808472395	16.5794990638003	17.3041688249938	16.5799811089158	19.3180016324241	18.1867636791731	16.9183158351351	18.7160406663211	17.1078463894518	18.0565321339478	41.5325656803786	0.834455525274062	41.4358593020847	39.79133435962	42.6468145889711	41.9829471202896	41.1585778245381	42.6130352422663	41.2175811595278	41.4979320899956	42.5295922059104	40.7070953876003	41.5510248325004	42.2077769733875	40.9735497674985	42.1546654742608	40.5206988772285	-53.518488170855	2.69823258818413	-56.4907043454311	-55.599949444192	-51.525778640784	-48.5900094012107	-56.0429039585592	-50.1938043881802	-51.2653526454003	-51.0549878161978	-51.3916630296436	-57.8131005685409	-54.5999881455903	-54.9899871018944	-54.0677467316331
97.4874371859297	17.8532092350056	1.09545090593697	17.9019679566752	19.1371797656504	16.1013776974954	16.7096420982774	18.9701841498796	16.7061489756694	16.9774503975854	17.7001125967643	16.8947880315096	19.7120986696726	18.594869039341	17.3151889176897	19.1388222452011	17.4565456682267	18.4817623154458	41.4258684207664	0.840983228350526	41.3167059773065	39.6924132277519	42.563220882683	41.8934525588062	41.0589430673382	42.5304449901711	41.0879023347861	41.3988518815966	42.4406480787116	40.6019005631334	41.4157734434879	42.0802492266467	40.84926112184	42.0525280023089	40.4057309549285	-54.922268913229	2.736326440175	-57.9147078485023	-57.001724040588	-52.7635497310261	-49.9100943917835	-57.5121271846961	-51.4460002900318	-52.782873943272	-52.5613048410395	-52.6179961950302	-59.2474460496585	-55.9892683632085	-56.3752547403547	-55.5874148275008
97.9899497487437	18.2217225561708	1.1206093910505	18.316898879434	19.4700046928457	16.4188637147231	17.0301571485828	19.3855735472376	17.0282225697241	17.3653244905149	18.0820241703103	17.1937262981369	20.0919299854315	18.9928157403929	17.7116917686081	19.5524379539252	17.7944638943428	18.8917034883519	41.3294101051796	0.850778821041158	41.209819007555	39.5944144493504	42.4918821175823	41.8196267032933	40.9676467326664	42.4586664832905	40.9660833833242	41.3101155869723	42.3637848547956	40.5081221872677	41.2926109783615	41.9630507953561	40.7335614722739	41.9668698773766	40.2948969482279	-56.2991204178558	2.77756651238232	-59.3083034772258	-58.37140159949	-53.9712151289734	-51.2080954415796	-58.9569095785739	-52.6672959410246	-54.2752099555132	-54.0506567918933	-53.8120592933212	-60.6526396368863	-57.3544889226878	-57.7324966806834	-57.0896958703303
98.4924623115578	18.5764276301594	1.14388556187862	18.7216585160416	19.7823378662503	16.7286101247926	17.3372547538994	19.7835849087535	17.3397458974179	17.7401727094425	18.4443248038373	17.4777277976178	20.4512163866145	19.3779958073346	18.1051302643096	19.951076743997	18.1189384875881	19.286639384494	41.243320159286	0.864080736691319	41.1228050227334	39.5053119846236	42.4421046935354	41.7592112726744	40.8778854842077	42.4012913345603	40.8520792451112	41.2247806453996	42.3026072864864	40.4193921955585	41.1795614297139	41.851711868178	40.6197444008331	41.8955049025446	40.1958106231292	-57.6410128903431	2.81854045779152	-60.676913422936	-59.6898186099272	-55.1575173685792	-52.4765600094448	-60.3583832547185	-53.8568272451715	-55.732974309796	-55.5068661907181	-54.9733609890186	-62.0108875720146	-58.6870562984463	-59.0488050370422	-58.5582242404615
98.9949748743719	18.9135278798908	1.16750735273611	19.1096249341741	20.0985814722338	17.0232693453819	17.6248477941395	20.1590293109826	17.6353228659417	18.0991500056175	18.7804758182293	17.7420628485178	20.7831505851921	19.7427375440537	18.4893842375865	20.327203295976	18.4225080356039	19.6655701047311	41.1649610677113	0.873488910150262	41.0429207696196	39.4348847643959	42.3978190457723	41.7028340064879	40.7976029766717	42.3468528768398	40.7549027023673	41.1456073478198	42.2457035833423	40.3387032201654	41.0678961320305	41.7428719954256	40.5112927506359	41.8291330999762	40.11539074412	-58.9361473075724	2.86523133398527	-62.0026020727603	-61.0655080529752	-56.2971573012718	-53.6934589888666	-61.6990840970528	-54.99782460192	-57.143645324248	-56.901934050723	-56.0849448435261	-63.2967449093875	-59.9623401213944	-60.3021041253497	-59.9651619867301
99.4974874371859	19.2589422651411	1.18932515661949	19.5143735475181	20.3893426720554	17.3332723000648	17.921119293065	20.5435880198541	17.9399482825917	18.4659021940743	19.126380694759	18.0086440367588	21.1224139736808	20.1230545932149	18.9072766684227	20.723283234317	18.7330521825131	20.0324822842262	41.0893378473158	0.877808850696823	40.9582030423926	39.3732439327715	42.3531683508195	41.6456661582182	40.7318100186786	42.2867030001565	40.6745887467921	41.0746065651559	42.1844857476763	40.2688352164973	40.945875637361	41.6264680255953	40.40631903574	41.7620436303931	40.0480506014894	-60.2884168240122	2.90977532238005	-63.4101845048926	-62.3756955912857	-57.5125312233373	-54.9853322945648	-63.1000261039311	-56.1921567705878	-58.6065484634234	-58.3985319561996	-57.2452784755156	-64.6560672893307	-61.3108328919378	-61.623155495177	-61.4755418590276
100	19.4404578719825	1.22704354584926	19.6765650231962	20.4290307059242	17.48760164455	18.0286880578413	20.8547777280752	18.0486465826031	18.7769724115099	19.34848586167	18.1031870621783	21.339565094411	20.261606295809	19.0385216443994	20.9807858922334	18.8455372184266	20.3868968569103	41.0538194926352	0.886040420591524	40.9264997355025	39.3571702383904	42.3383994981935	41.6255577431019	40.6868292125449	42.2651657763517	40.6151597016241	41.0372199052449	42.1627194988147	40.2331232480818	40.9013761312545	41.5886630831768	40.3458485570989	41.7383838040685	39.9851762560798	-61.0096124027679	2.99361315660607	-63.977018178085	-62.5604930321132	-58.1188122981597	-55.4583805034751	-64.2520159349971	-56.6201309854835	-59.8651112612502	-59.3795085160929	-57.6607630256199	-65.5410793090492	-61.8040628553819	-62.03430820599	-62.4662022215345
[truncated: 53 more columns]
