# Supplementary material for: Cranio-caudal and medio-lateral navicular translation are representative surrogate measures of foot function in asymptomatic adults during walking
Source: PLoS One. 2018 Dec 5;13(12):e0208175. doi: 10.1371/journal.pone.0208175 (PMC6281217; doi:10.1371/journal.pone.0208175)
Supplement: S1 Data — NCC, NML, FPitch and the GRF (Rx, Ry, Rz) are provided in .mat files (Matlab). NCC and NML are denoted as NEle and NDev, respectively, in the data files. FPitch denotes the global plantar-/dorsiflexion angle (see also S1 Fig in the supporting information). One file with all steps under consideration is provided for each participant. (ZIP) [file pone.0208175.s002.zip › S2_M4Foot_Data/EGLOND14_Walking_M4Foot.csv]

ST	NEle_R_X_Mean	NEle_R_X_SD	NEleR_Meas1_X	NEleR_Meas2_X	NEleR_Meas3_X	NEleR_Meas4_X	NEleR_Meas5_X	NEleR_Meas6_X	NEleR_Meas7_X	NEleR_Meas8_X	NEleR_Meas9_X	NEleR_Meas10_X	NEleR_Meas11_X	NEleR_Meas12_X	NEleR_Meas13_X	NDev_R_X_Mean	NDev_R_X_SD	NDevR_Meas1_X	NDevR_Meas2_X	NDevR_Meas3_X	NDevR_Meas4_X	NDevR_Meas5_X	NDevR_Meas6_X	NDevR_Meas7_X	NDevR_Meas8_X	NDevR_Meas9_X	NDevR_Meas10_X	NDevR_Meas11_X	NDevR_Meas12_X	NDevR_Meas13_X	FPitch_R_X_Mean	FPitch_R_X_SD	FPitchR_Meas1_X	FPitchR_Meas2_X	FPitchR_Meas3_X	FPitchR_Meas4_X	FPitchR_Meas5_X	FPitchR_Meas6_X	FPitchR_Meas7_X	FPitchR_Meas8_X	FPitchR_Meas9_X	FPitchR_Meas10_X	FPitchR_Meas11_X	FPitchR_Meas12_X	FPitchR_Meas13_X	X_R_X_Mean	X_R_X_SD	Rx_Meas1_X	Rx_Meas2_X
0	20.8570251449715	1.22451097616481	18.9765590292056	19.5405124590663	20.9187556244431	20.0188152354927	20.8822900350685	22.0321746149198	20.7214797537359	22.7208264246119	21.3403489513684	21.9361852038005	18.7430805353998	21.6186591093784	21.6916399081391	44.2368304007865	0.551935623699555	45.1379868573014	45.0634803289044	44.251012201438	44.6075005293778	44.7198332656461	43.8372023660592	44.0953113440726	43.4633752192216	43.727408997246	43.7027145237139	44.6704465496491	43.7380378785427	44.0644851490515	12.9705037584901	0.66652879822501	12.4647812574095	13.9670020740068	13.1017691271425	14.1801963610049	12.3578336368702	12.6400324549741	13.1463931369096	13.1295780034983	11.7881118821754	12.8358573034689	13.4556471872903	12.3668034335972	13.1825430020242	0.608363233604395	2.32028560016839	4.18611653121551	0.861304529534876
0.50251256281407	20.7228899215776	1.23705046118723	18.8269548814979	19.3738745592704	20.8318745333051	19.8546945268276	20.7737608751271	21.8922859136228	20.5936810857386	22.5996458916108	21.2319395427462	21.7641285309127	18.5795748907339	21.4670359917136	21.6081177574023	44.3384704244578	0.554332761258286	45.2623334547318	45.1805522397213	44.3154399269918	44.7240008896979	44.7858708339565	43.9607024318975	44.1952999161915	43.5609095432325	43.8213305016814	43.8305266723891	44.7891369006686	43.8603979877433	44.1136142190474	12.4995717148177	0.64130539225781	11.9665282448642	13.4025647890679	12.7274502117387	13.6494527051385	11.9961561667997	12.1434455154215	12.6582611658035	12.5920506349443	11.3952052321551	12.2384184691324	12.9208546474737	11.8713343459655	12.9327101641254	1.87539090606349	5.20755458512012	10.1679370834061	3.33268784259979
1.00502512562814	20.5717305397016	1.24272214211488	18.6830017009513	19.2035608184503	20.7216182718715	19.6808838964288	20.6154897161636	21.7402218263541	20.458400332355	22.4752723611972	21.0923112655071	21.6002092218492	18.4151312279959	21.3059495387571	21.4404468382404	44.4592564746266	0.553078080139598	45.3724054629993	45.2994222030809	44.4226063983954	44.8561017596516	44.9076779240967	44.1007993033809	44.3088474571524	43.6588639937742	43.969214931688	43.9383650590356	44.9093129663112	43.9992079325455	44.2275087780345	11.9511658899534	0.628987086456508	11.4778004938138	12.8156463391093	12.2065776001067	13.0629738049108	11.4395813057377	11.5973247437987	12.1160235572672	12.0309470881042	10.849955988094	11.6740605952708	12.3584280857433	11.3270372355713	12.4087997318658	4.52219225740615	9.96982398296228	18.3067569873925	9.26276205850681
1.50753768844221	20.4352027824683	1.24659446320137	18.5550614626319	19.0506368940551	20.621977241471	19.5269574188749	20.4673585180135	21.6005676521111	20.3390346073966	22.3661310888776	20.9662001718523	21.4473104664328	18.2706933424399	21.1629627699636	21.2827445379673	44.5800946523462	0.553965935024419	45.4962944648758	45.4280642461452	44.5178810099901	44.9921059248669	45.0072867681351	44.2447258703312	44.4266434174761	43.7658997425023	44.1019920042903	44.0593878466255	45.0383278004006	44.1418150608725	44.3208063239895	11.4278326359953	0.615876176175464	11.0038523923202	12.2564639199833	11.7136484058534	12.5049886398023	10.924996742478	11.0810280652542	11.596536363236	11.4941959335448	10.3383451812372	11.116525322594	11.8155997810588	10.8131875402475	11.9024559803286	8.45753658414536	14.6630825634476	25.05223757166	17.1078150898055
2.01005025125628	20.2936813038542	1.2504741506623	18.4228866979109	18.8910470690966	20.5182831863408	19.3657082927973	20.3178219018567	21.4473601812895	20.2110291246719	22.2496372765527	20.8356744653991	21.2938019988874	18.1229238897866	21.0112691922529	21.1304136732627	44.6959917822373	0.554413591365087	45.6138114546518	45.5494445386366	44.6076309970183	45.1181330059919	45.108369107913	44.3797228555175	44.5335416155561	43.8642394477892	44.2301475920975	44.185754395722	45.1590581730341	44.2753235184875	44.4227164666695	10.8832364583364	0.601484928243357	10.5102305624792	11.6750999308819	11.1967797869407	11.9196457680953	10.400483226735	10.5422849661043	11.0488807598051	10.9351799902186	9.80551132213696	10.5432144055429	11.2459071297514	10.277652441374	11.3812036683078	11.8766956649091	17.1836348688384	26.2520368200709	22.1546751307531
2.51256281407035	20.1562430437358	1.25361891568724	18.2940386342401	18.7342068152145	20.4222469351888	19.2118511581995	20.1709079087974	21.295781763713	20.0884048674502	22.134912150523	20.7128005548951	21.1377838202544	17.9812605086443	20.8662034743904	20.9807609770543	44.8203078738612	0.554342889559044	45.732359327136	45.6732346352129	44.7149325561206	45.2570263824854	45.2238322433974	44.528043645794	44.6524520140286	43.9633772018678	44.3761461152656	44.3029482708536	45.2805567452879	44.4219212912273	44.5371719315191	10.330839739969	0.586929219153834	10.0125240451871	11.0902074450294	10.6676010614964	11.3280003160468	9.8657024038065	10.0003130252649	10.4926426298839	10.3721883756412	9.26263271768822	9.96482253493979	10.6676198505158	9.73943716399168	10.8372250501059	12.2470817397985	16.5949873708376	21.6391492201387	20.1531356867259
3.01507537688442	20.0211805870559	1.25465987233795	18.1733017834486	18.5848234714309	20.3232803965756	19.0619092769739	20.0158439698641	21.141762567927	19.9673272006479	22.027693153347	20.5868926373383	20.9922187268902	17.8505123290042	20.7239842162388	20.8257979020408	44.9493315216032	0.556499048194276	45.8662304849311	45.8124829480914	44.8155386820977	45.4022296663716	45.3248390068589	44.6832798611474	44.7768485725653	44.0756739998491	44.5156981343607	44.4372408556282	45.4153793900391	44.5751777467754	44.6406904321265	9.77151788406482	0.572158329074862	9.51270876287374	10.5042857352442	10.1234223033802	10.7279014230521	9.32175695714403	9.45319694257119	9.92582689330647	9.80803249709063	8.70815262365202	9.38976861854509	10.0836015836221	9.19668673117884	10.2743914211821	9.01903567936348	14.0445897813272	14.0932189957306	12.8063215206033
3.51758793969849	19.8846293229278	1.25532424484892	18.0498123808954	18.432691967643	20.2240054075725	18.9100327218528	19.8644840560443	20.9785409722684	19.8410727945826	21.9155875489239	20.4607556269112	20.8471845286731	17.7212917351954	20.5779790418946	20.6767424156047	45.0716676547214	0.557732299108604	45.986262058823	45.9403534437931	44.9126452798458	45.5359113619581	45.4357185845451	44.8277646771964	44.8893217322202	44.1751787581865	44.6515522767534	44.5679913734683	45.5364526262696	44.7174492185589	44.7550781197592	9.20798124117602	0.556380265142676	9.00807287726994	9.91431455054518	9.57245941218154	10.122322077981	8.77868464772045	8.9037395203249	9.3512952813358	9.24050997345774	8.15047299224203	8.81420435553674	9.49139589392475	8.65229522411474	9.70398932865343	3.70892665505806	11.2858279307435	5.91856967335725	4.1498818939975
4.02010050251256	19.7543000285883	1.25487935815037	17.9344470836206	18.2860719428442	20.1326244163286	18.7681741392937	19.7138988718997	20.8198158689886	19.7221399201929	21.8078608122702	20.3425061339326	20.7034283756637	17.6014943777642	20.4411505116305	20.5322879172186	45.2038994720338	0.559615052937109	46.1176983104598	46.0733700106921	45.025478601622	45.6862555852787	45.5521400863134	44.9891676770197	45.0177962400167	44.2779381143866	44.8028397420359	44.6924575286576	45.6599564408094	44.8763210209795	44.8792737781679	8.64710578946481	0.540580340281031	8.50820306977365	9.32999991944616	9.01971526062036	9.52107635213133	8.23414730346195	8.36046769933963	8.77828236303908	8.67934883141391	7.59411668525035	8.24531974016176	8.90118022664731	8.11465624328619	9.12586156847085	-2.22978060890941	9.32662551710905	-2.12919080817101	-4.00391037647116
4.52261306532663	19.6255051243152	1.25252111144232	17.8240860739856	18.1474193758676	20.0371744423565	18.6277339472282	19.5574513179744	20.6561942971146	19.6015239297342	21.7076267209752	20.219901750827	20.5709572996455	17.4935338272909	20.3041109775483	20.3838526555501	45.3359799790395	0.563417196258579	46.2547329580971	46.2192076315037	45.127237038315	45.8340661316359	45.6551375364495	45.1486195431785	45.1433828521401	44.3912659833199	44.9427632693775	44.8330846740425	45.7933279935351	45.0329215265551	44.9919925893633	8.08799161004004	0.52455056196722	8.01030376077802	8.7516301697227	8.46234570459743	8.92006695595751	7.69067279734044	7.81971253240689	8.2029303040007	8.12516475600161	7.03743559393807	7.68782190662556	8.3136300768061	7.58030501970388	8.54187135264153	-8.44751460424373	8.3114889200912	-10.3771431271071	-12.0352181233609
5.0251256281407	19.497381393283	1.24972248702634	17.7132042652617	18.0077298634979	19.9437400528929	18.4883317046713	19.4082108699391	20.4878637057831	19.4787466977308	21.6036315702409	20.0990129537068	20.4376856556562	17.3886139046259	20.1662910420227	20.2428958266495	45.4627774243808	0.56636254751906	46.3793487414027	46.3517087125976	45.2293602349923	45.9743077519535	45.7739021657662	45.3010302614056	45.2614708484254	44.4901932935184	45.0822796365203	44.9633457089742	45.9105172072817	45.182133799917	45.1165081541953	7.53515605181383	0.508012153277363	7.51674452931118	8.17820468548901	7.90937801513713	8.32621992306194	7.1555110986741	7.28754161971092	7.63184118138199	7.57758034040785	6.48922491059832	7.1389982770978	7.72843153301453	7.05536635055789	7.96198620913716	-15.2743069063964	8.11595032863615	-19.320783053562	-20.829224017831
5.52763819095477	19.3764054669069	1.24565421921589	17.6131736886346	17.876546740125	19.85729463554	18.3591560872153	19.2571806852092	20.3257626403482	19.3639310965963	21.506837808426	19.9844573300086	20.3089894561705	17.2953996766307	20.0378672695778	20.1066739553076	45.5995345707282	0.570766331218909	46.5214350656487	46.4915844858045	45.3445967636682	46.1314975607934	45.8884827817008	45.4705616007975	45.3963420165135	44.5950125360266	45.2341597460354	45.0916039788009	46.0321879990273	45.3479768244556	45.2485080601948	6.99279860578083	0.492042499004811	7.03366641543743	7.61811047327431	7.36242645115363	7.74442947332532	6.62492331878132	6.76801061302241	7.06956902012108	7.04472912745049	5.95081060947617	6.60645946361635	7.15433516697237	6.54382474294059	7.38508699957933	-22.9642537264695	8.65034775873798	-28.8199066429307	-30.5616497859915
6.03015075376884	19.2563707347182	1.2401763262809	17.5145565342128	17.7539636926609	19.766277265104	18.2288953423984	19.1050100203487	20.1578882880399	19.2454642078131	21.4175647330038	19.8642822893655	20.1907041941218	17.213892671952	19.9065753070247	19.9677450052905	45.7316381110671	0.576143577430993	46.65730430095	46.6406377795409	45.4457839924829	46.278037010054	45.9956223561473	45.6300209780169	45.5210325087286	44.7075304603474	45.3710833486323	45.2326201027191	46.1600671508719	45.503204086319	45.3683513690621	6.46014472009003	0.476181673689139	6.55709045418657	7.06995380373386	6.82051364180618	7.17166359013133	6.10471277749308	6.25837741652129	6.51331588377167	6.52544754989453	5.42228448561047	6.09105144909605	6.59020516891204	6.0431598881763	6.81410525183708	-31.3852040299066	9.6941426151499	-37.780587178735	-40.8523285229294
6.53266331658291	19.1390769217657	1.23428574495722	17.4189759016877	17.6320106490304	19.6795181865409	18.1021920373505	18.9611718814467	19.9904931111175	19.128685149169	21.3257983866795	19.7471796284646	20.070803383979	17.1359817435546	19.7776977359508	19.837492187983	45.8609688290162	0.581321952203268	46.7885119894506	46.774694631642	45.5514857085688	46.4232366791488	46.1193029390114	45.7884107901219	45.6451169834899	44.8049853113769	45.5112962785435	45.3581204585105	46.2702956553575	45.6566601010833	45.5004772509052	5.9419356823966	0.460679728655026	6.09271509554047	6.53436957194204	6.29154237604139	6.61581796262402	5.59744535299265	5.7654210115654	5.97069732479862	6.0206022089844	4.91080245113393	5.59180060925073	6.03727833684953	5.56003266432381	6.25663890510885	-40.1100668673188	11.0249417525158	-44.8284022709178	-50.75805818104
7.03517587939698	19.0284709811741	1.22759242227941	17.333068494475	17.5202574950382	19.5982509954308	17.9832838941769	18.8137604607563	19.8288929255449	19.0186414703971	21.2431022305982	19.6339394109955	19.9584440791875	17.070475339906	19.6562753956906	19.711730563066	45.9984267078449	0.587946333263102	46.9357671529381	46.9179002901497	45.666512174791	46.5817175277638	46.2306090840176	45.9601645056008	45.7831219702403	44.910940784453	45.6597022804899	45.4862660880205	46.3869992400238	45.8225574945626	45.637288608933	5.43982514694206	0.446448046586409	5.64184133698729	6.01780301062015	5.77464410294988	6.07728972375292	5.10091313751843	5.28929655183398	5.44205918931826	5.5361346053474	4.41539445998701	5.11481856871023	5.50210410553012	5.09454594384588	5.71088217384529	-48.5419125766787	12.5399420458542	-49.2766111679792	-58.9184963273701
7.53768844221105	18.917894578098	1.22027771786898	17.2451323188903	17.4160545232296	19.5121195741937	17.8606711504251	18.6696321960317	19.6611798948837	18.9035920204511	21.1667529532061	19.5139631539919	19.8546500582354	17.0148515168065	19.5301512146206	19.5838789403086	46.1279392660268	0.594559010038872	47.0679479461474	47.0660551601775	45.765963671115	46.7241694291363	46.3434578072084	46.1162672098884	45.9066171615652	45.0214454933016	45.7911143901727	45.6213273824192	46.5059413933401	45.9717379697661	45.7611654441103	4.95377588979352	0.432959463641169	5.20261425185228	5.51792525145077	5.27062081382624	5.5554344996238	4.62138286588744	4.82939849414023	4.92709282542348	5.0698530023781	3.93750640436151	4.65842469252682	4.982497006234	4.64616791120871	5.18016854840242	-55.99263513568	14.0654672581495	-51.1888984261657	-64.2624383238468
8.04020100502512	18.8109037274568	1.21290109065828	17.1628363316862	17.3121661172812	19.4314665879886	17.742782166402	18.5315392785025	19.4976015985431	18.792789052198	21.0880346861188	19.3976166769301	19.749352806907	16.9616740631756	19.4090981675271	19.464790923678	46.2574455070171	0.602093956620653	47.2057085278462	47.1983163117999	45.8738730867607	46.8721641711864	46.4682323224691	46.2778753929671	46.0371945673926	45.1169715370168	45.9293063322353	45.7378242324623	46.6066883293898	46.1251363574894	45.8975004222065	4.4875641093455	0.420858814412375	4.7807234901385	5.03645033900857	4.78528312334714	5.05651773412757	4.15773481036788	4.39106630443071	4.43195252418723	4.62335387615831	3.48177447152494	4.2232423020052	4.48066914078747	4.21996630111866	4.66959900428935	-61.8605240541758	15.2647457666869	-51.1040349244448	-66.6041366545116
8.5427135678392	18.7084944847921	1.20582035870771	17.0852846934903	17.2178155203302	19.3535816455219	17.6281682703227	18.3885688055002	19.3369549012658	18.6850360911291	21.0186877426893	19.2819017534753	19.6539405967445	16.9196786848655	19.2920845181983	19.3487250787647	46.3917009229483	0.61005589580277	47.3506405484019	47.3411533516441	45.9865130152625	47.0263773008534	46.5770415330223	46.4457396032772	46.1757019986783	45.2230922948174	46.0705574452038	45.860876198646	46.7155992405922	46.2832894561042	46.0355300118238	4.04112075759317	0.410667904916275	4.37408571704595	4.57758027478927	4.31648564406096	4.57825426681965	3.71051818135175	3.97220353843616	3.95453116037492	4.20028752697878	3.04610329065764	3.81292013495056	4.00072578597228	3.81382721342897	4.17704711384429	-65.7942305805246	15.8658266303858	-49.8168587686001	-66.4032748072969
9.04522613065327	18.6048539822179	1.19898762939181	17.0036499094604	17.1279011607284	19.2701040915018	17.5080479806356	18.2513136491538	19.1704432724166	18.5711447588081	20.9532429382144	19.1586576952582	19.5646310968275	16.8840495020072	19.170076297059	19.2298394167617	46.516434215189	0.617660159214865	47.4782789242153	47.484353753952	46.0837310759225	47.1629253843854	46.6963089186496	46.5962105422123	46.2991153438779	45.3300876476562	46.1943095167062	45.983318727264	46.822488150219	46.4224719033645	46.160044909032	3.61507496464123	0.401981868515152	3.98380905125012	4.13865652379164	3.86631176254408	4.12215334214121	3.28390781247292	3.57408852512813	3.49677801885123	3.79808966150896	2.63263813342987	3.42475410021501	3.54014221080228	3.42893477606154	3.70571062213894	-67.8124610153933	15.8098434238895	-48.2784091056053	-64.4011855670876
9.54773869346734	18.5044492306023	1.19276236319946	16.9282767683916	17.0365101820664	19.192011275887	17.3927980518083	18.1153091667706	19.0101078981566	18.4621853416898	20.8848672572005	19.0390901776796	19.4747399408942	16.8485816220275	19.0548802150586	19.118482100199	46.6431905346222	0.627215189117965	47.6190751631496	47.6113582651286	46.1925538125047	47.3103512768794	46.8188387979111	46.7574758316523	46.4356322908536	45.4225729222045	46.3275695624897	46.086971487688	46.9113334203423	46.5707730173975	46.2969711018869	3.21156857599875	0.395468389557331	3.61289484057967	3.72178580714198	3.43807869645188	3.69144332548542	2.87533164304952	3.19937355891522	3.06185685603926	3.41852564868705	2.24336999389832	3.0602190888682	3.1014644520614	3.06770362498204	3.25834395182384	-68.4881047233801	15.2671246425335	-47.4996570031118	-61.8176294220583
10.0502512562814	18.4058140888291	1.18821320468026	16.8511837827456	16.952693582021	19.1130743294288	17.2758998672061	17.9744437379051	18.8491824144968	18.3513666856532	20.8252617036978	18.9169686709883	19.39596807738	16.8220214042699	18.9398813472414	19.0076375517442	46.7704536277768	0.635372562672674	47.7542074596295	47.7495969438261	46.3007863039631	47.4547925963931	46.9272549814687	46.9159358477023	46.5718041353062	45.5269508439804	46.4581597721925	46.1999797534556	47.0094555118235	46.7145266475157	46.4324463638416	2.82972065315571	0.391194072591834	3.25852028034965	3.3290024677119	3.02936614565054	3.2831858716653	2.48725208747924	2.84542331812212	2.64717204596813	3.06316713785211	1.8760480109159	2.72043580040686	2.68649126319377	2.72753472511842	2.83276933659034	-68.8933919641825	14.4715465078798	-48.4226373139437	-60.2645969973386
10.5527638190955	18.3051154368444	1.18452524634759	16.7703683464164	16.8695462653951	19.0279201103329	17.1535929863747	17.8396690804126	18.6844364152504	18.23463177151	20.7667048592939	18.7875736704561	19.3203558146626	16.7976871943391	18.8213708556479	18.8926433088853	46.8882721571411	0.643916183803516	47.8772935441285	47.8831564386955	46.3948769838553	47.5838950941793	47.0512706614552	47.0592545023699	46.6956915455117	45.6281610138298	46.5723275947114	46.3048269858906	47.1011963487311	46.841577526601	46.5540098028748	2.47029028725017	0.388870695141152	2.92331403903653	2.95776276441274	2.64266230309486	2.89979613109304	2.12067241723833	2.51420466044499	2.25556699564185	2.72951780364386	1.53274066564618	2.40280999562307	2.2928728231671	2.41024537581339	2.43160775939622	-69.9934790339123	13.5263565868005	-51.5308799851414	-61.0990312087951
11.0552763819095	18.2067925866075	1.18227147220009	16.6940534888462	16.7832723314142	18.947306903616	17.0356505554952	17.7012557600661	18.5268925331967	18.1224415593738	20.7048454618902	18.6619486763156	19.2453859791058	16.7712259586675	18.7103969462146	18.7836274716959	47.0087688241265	0.65468039869782	48.0145354654338	48.0007610854111	46.5021578757899	47.7261431802301	47.1681925463474	47.2155775182563	46.8351415973087	45.715895779408	46.6976519925985	46.3940102791463	47.1760296390257	46.9800763015086	46.6878214531803	2.13379038798769	0.388820907379574	2.60711109078363	2.60999259346728	2.27888351779018	2.54149056293289	1.77357892015072	2.20573601360487	1.88714744330501	2.41904151006811	1.21322262397322	2.10881414917177	1.92291036664054	2.11574581911776	2.05560043283392	-72.1364241359718	12.4657716406996	-56.9250550563993	-64.8805947594816
11.5577889447236	18.1079387166853	1.18286676507175	16.6107454206991	16.7027173780616	18.8622773904419	16.9122328447764	17.5600981576511	18.3662701139371	18.0044338855592	20.6510875830953	18.5314664312133	19.1812385368992	16.7512130691673	18.5966576903063	18.6727648151012	47.1257393030169	0.662175664498074	48.1349589363452	48.1295884291189	46.6030257667258	47.8563173535815	47.277309440635	47.3599552804611	46.965414957972	45.8161597666333	46.814566411869	46.4939098446082	47.2610210658965	47.1052148489688	46.8171688364048	1.81917077702821	0.390799452101482	2.30829566200061	2.28594376215213	1.93595746303673	2.20604256279424	1.44850547133455	1.91798890837518	1.54016966371361	2.13169733511741	0.915687306596072	1.83766092346002	1.57653417382405	1.84205161208958	1.70268525687256	-75.1021465645399	11.5524652545464	-64.0866206927458	-71.2721767655274
12.0603015075377	18.0070395172026	1.18447673937222	16.5260469631264	16.6197497282956	18.7711244287181	16.7853358926031	17.4237786019922	18.2053434845608	17.8827420481698	20.5960269241939	18.3953074383872	19.1170655011655	16.7294521791062	18.4825128829219	18.557027650393	47.2347012789594	0.671881499320897	48.2536158444444	48.2488188096862	46.6921069031623	47.9770057373402	47.4013561225052	47.4947574883593	47.0888225462483	45.9092445746094	46.9176907568525	46.5794383332483	47.3358995732621	47.2196507174322	46.9327092193223	1.52681976002401	0.394518777933231	2.02904678828996	1.98345369472669	1.61595844379924	1.89542691916794	1.14398528379851	1.65250444710074	1.21688524793468	1.86532796817207	0.641555402099607	1.58743863094543	1.25188637988207	1.59053680427695	1.37465087011828	-78.4326811773125	11.2040251194427	-71.7528932307078	-79.0318951491793
12.5628140703518	17.9075800400759	1.18836423187591	16.4420721653577	16.5330414912821	18.683410058151	16.6615253917075	17.2808493149451	18.0513496976158	17.7645151181753	20.5381368049084	18.2631851344872	19.054915888056	16.7037733792497	18.3754555840472	18.4463104930043	47.3456099300245	0.682902514101953	48.3800608881018	48.3533061973156	46.7944687095853	48.1093902893428	47.5098081254143	47.640943928908	47.2258927720128	45.9905269009725	47.0324253735072	46.6550734219072	47.3963474525418	47.3442869121691	47.0603981185403	1.25613032699771	0.399941227164216	1.76736686169301	1.7038920532436	1.31800261707472	1.6078930538917	0.85944213879459	1.4076594004049	0.915415972362604	1.62087403522491	0.389178171031395	1.3589960480584	0.950651128984179	1.35957156307205	1.07075120713415	-81.7739673643348	11.4100279423746	-78.8566056481327	-86.4426762501059
13.0653266331658	17.8062908993467	1.19566847237663	16.3490207283502	16.4507707274169	18.5884802058347	16.5300916073731	17.1384871669189	17.8930988180573	17.6384489498067	20.4879440019021	18.1250252675581	19.0019967614827	16.6822022093285	18.2640303151514	18.332184932326	47.4502261149125	0.689686690478541	48.4854004812683	48.4686628400715	46.8850740538421	48.2230505976109	47.619265875259	47.7682862454919	47.3465591337391	46.0843162578317	47.1337165466653	46.740763624413	47.467779341523	47.4491728982018	47.1808915979449	1.00617972342335	0.406757781553719	1.52322396562635	1.44627119733934	1.04068196739233	1.34235755512535	0.596051215040739	1.18241615295408	0.635280060465517	1.39728276573649	0.157453540894649	1.15051737234495	0.671485117187382	1.14810541681059	0.789210077585755	-84.915568930216	11.7149377218076	-84.979236032119	-92.2805392404118
13.5678391959799	17.7034739737366	1.20375545768977	16.2570936558118	16.3639534676253	18.4885278087491	16.3979280849095	16.9982517404028	17.7383359452183	17.5118823865621	20.4347563465193	17.9837220658668	18.9463780195817	16.6554304653026	18.1557368205775	18.2131648514493	47.5489603146798	0.700891762006479	48.5993559647184	48.570207194798	46.9675685845245	48.3351002838842	47.7374392104862	47.8935039580237	47.4672078405803	46.1671697672794	47.2252898722602	46.8079204653544	47.5263130533882	47.5512132795613	47.2881946159785	0.776777881232564	0.414638557041285	1.29713692986866	1.20891254424211	0.785217781802278	1.09955020014228	0.351472905505101	0.977268762625555	0.377266783942079	1.19287424893165	-0.0531075087018074	0.960844341715192	0.413147859603751	0.95649766739509	0.531029938951393	-87.6896123406986	11.729712310724	-89.7504385667746	-96.2913751975307
14.070351758794	17.6011600178843	1.21481443891218	16.161175253734	16.273667772594	18.3909870507266	16.2667660610231	16.8508487779872	17.5890120237261	17.3867847553293	20.3797595475173	17.8465871029449	18.8943658865148	16.623740200209	18.0527933303127	18.0985924698772	47.6479417397331	0.711345735208663	48.7099441764106	48.6593610482303	47.0622968649205	48.4538436803674	47.8365882764775	48.0247746740092	47.5957837214284	46.2404726854143	47.3277418903225	46.872225849038	47.5740650909763	47.6585434953845	47.4076011635513	0.566803172512485	0.423427742719529	1.08696762088636	0.992474273439843	0.54973499875564	0.877049109587232	0.126244227646091	0.790069472561846	0.138923052084868	1.00802017597065	-0.24476674629048	0.789990604973772	0.176510933710848	0.78265280495954	0.294570714376103	-89.952773514563	11.3730462857524	-92.8415122955937	-98.7661407261009
14.572864321608	17.4966442001664	1.22908883342419	16.0574792549469	16.186946821044	18.2846966786129	16.1276944443878	16.7068446350736	17.4358398202066	17.2536021001851	20.3320047541779	17.7030741141156	18.8490835640961	16.5942406877093	17.9453737379645	17.9794939896431	47.7396454547762	0.71804638126917	48.803722089335	48.758796221507	47.141335113656	48.5512418933813	47.9450992180589	48.134058226749	47.704445361277	46.3255912899339	47.4130070433331	46.9436844830837	47.633404906594	47.7435888145405	47.5174162506408	0.375453501111793	0.432876714118805	0.893361313134873	0.795281166339715	0.333523575826995	0.674599151223992	-0.0802537715926144	0.620481799868894	-0.0793551543544024	0.841163484758901	-0.417971437586552	0.635915690355456	-0.0404773289843133	0.626155839799836	0.0784711856625239	-91.6065081034615	10.733655940924	-94.3537142210239	-100.06084778016
15.0753768844221	17.3911612285573	1.24375047107978	15.9557672038142	16.0943923954203	18.1754265884716	15.990508781399	16.5614405826463	17.2893728103191	17.122709129549	20.2799572612508	17.5591567803598	18.7993953943077	16.557064625097	17.8440258645051	17.8558785541047	47.8274445719663	0.730674482000925	48.9112088825921	48.8411659565935	47.2171535913921	48.6547573750295	48.0526461220864	48.2483743860862	47.8198099822368	46.3964756877342	47.4936277931103	46.9949639085439	47.6779648269054	47.8335026931491	47.6151282301028	0.202010202527565	0.442656084409364	0.715226497841621	0.616114573114535	0.136813628258309	0.491575818215304	-0.269847921215216	0.467868004917577	-0.278382632852597	0.691062418353542	-0.573149565580696	0.49799065113471	-0.238503903430136	0.486303653762542	-0.116938589661156	-92.6127678642732	9.95702137300708	-94.7757285224931	-100.499135824117
15.5778894472362	17.2853984628758	1.26176450337818	15.8461664114537	15.9993249128607	18.0677177101891	15.8518658830183	16.4105589314707	17.146069743551	16.9905937527829	20.2273853387108	17.4190369711205	18.7547655883551	16.515036899998	17.7452867388233	17.7363711350508	47.9135004334388	0.739894377325706	49.0040621807527	48.9144260390307	47.3032278390155	48.7574883887254	48.1439914566492	48.3607941431345	47.9349357969995	46.4605662928329	47.5832015572764	47.0503622935685	47.7160730726614	47.9214969378527	47.7248796362052	0.0452551317950769	0.452680224363155	0.551278853644132	0.454940600055828	-0.042544454675135	0.3258614714735	-0.441874758423372	0.330345371729916	-0.460118323995558	0.557522508701879	-0.712544592087827	0.375473584320716	-0.417565741788358	0.361275300202091	-0.293733105821811	-92.9904688210649	9.2255416185434	-94.6055093789952	-100.407634332215
16.0804020100502	17.1777457638816	1.28216725551288	15.7324108359463	15.9071649722535	17.9510483915286	15.7068035560968	16.2643490344728	17.0005510368591	16.851790731118	20.1814295766522	17.2726899724858	18.7137098276141	16.4739746289565	17.6431405492909	17.6116318171862	47.9929671102725	0.747246502143967	49.0906606754454	48.9970623054451	47.3714900917871	48.8409064409307	48.2493711870566	48.4526923880453	48.0312318528318	46.5352384230277	47.6534335772885	47.108197466262	47.7657958179781	47.989550364985	47.8229418424592	-0.0956179159227655	0.462747758195305	0.401759962691427	0.309859991161038	-0.204752734177061	0.177416054589136	-0.598238026330358	0.207725139864182	-0.62406330312499	0.438842969834695	-0.836194701171471	0.266600822829052	-0.579929920128683	0.250787684931039	-0.452846847963957	-92.7595464247652	8.63447030301245	-94.0289211591962	-99.9347388251494
16.5829145728643	17.0694626304816	1.30266901742362	15.6191935649971	15.8084525004065	17.8339244000961	15.5654235158092	16.1136337425967	16.863409763045	16.7170949804992	20.1302565567119	17.1283595044761	18.667618226	16.4240473123325	17.5485269818737	17.4830731474166	48.0697324363493	0.760535374381245	49.1880827419753	49.0604376527691	47.4419343868148	48.9359861852516	48.343674912223	48.5547256091589	48.1388876440753	46.5932124673777	47.7244346413023	47.1470059349256	47.7994811022662	48.0682660691766	47.9103923252248	-0.221640970167047	0.472601818507496	0.264884022987036	0.180022081305262	-0.35049406335126	0.0446825375998696	-0.739680425253341	0.0985994657544538	-0.772170629691677	0.334085761766003	-0.945327167830574	0.170939730233396	-0.725859044070293	0.153487856429286	-0.594502738049777	-91.9673976097177	8.17631482183385	-93.0245074485448	-98.9302458738599
17.0854271356784	16.9604323176572	1.32652332041675	15.4966137120817	15.7083145650205	17.7174878545099	15.4204256317264	15.9607198208284	16.7267030537607	16.5787321043944	20.0799644832965	16.9868826308944	18.627563196723	16.3704694900137	17.4533469034148	17.3583966828795	48.1432195134193	0.768169091628191	49.2646312161865	49.1186908732692	47.5196505649758	49.0221957188778	48.4295472096955	48.6464258714372	48.2375240690434	46.647777940681	47.8013060078788	47.1956467240513	47.8311490798146	48.1375070099818	48.0098013885581	-0.333934676369749	0.482268036432767	0.140238615005699	0.0648388043288873	-0.481708502010465	-0.0737294912491521	-0.866306840121832	0.00167964728663455	-0.905450373336967	0.24260005660952	-1.04177379772962	0.087293885465366	-0.856080569459354	0.0681395138227016	-0.720891741418158	-90.7495077290168	7.80475686994837	-91.6262324448395	-97.1387869651291
17.5879396984925	16.850168693996	1.35168217450471	15.3738750316115	15.6102482971586	17.5927311818057	15.2718355940742	15.8118634335753	16.5899864801475	16.4365951601303	20.0354296252776	16.8397219043182	18.5877105597712	16.3173879580226	17.356798845697	17.2280089503586	48.2118779268274	0.776612644878422	49.3468425257742	49.1851271665683	47.579135369342	49.0953115529652	48.5284046995626	48.7234529210335	48.3225977771576	46.7114357757354	47.8583211949034	47.2409867595624	47.8736156337846	48.1933625025513	48.0958191698155	-0.433377030453603	0.491564816819018	0.0271826536662301	-0.0374897481237242	-0.59840511800174	-0.178154339041012	-0.98031629023946	-0.0834576224285245	-1.02397505746257	0.162804467852961	-1.12545688967326	0.0143905120471246	-0.972699027668632	-0.00573194676874545	-0.832592990055495	-89.3085423023068	7.49136201414157	-89.951579150342	-94.5920207210119
18.0904522613065	16.7393221361165	1.37688310869545	15.2486435222118	15.5051799616967	17.4697010153563	15.1275169285463	15.6569114000874	16.4614242447225	16.2991879912212	19.9850410340049	16.6965104078047	18.5433688503556	16.25549249037	17.2676614544245	17.0945484687122	48.2780482660244	0.789395787569844	49.4302611510887	49.2312917720357	47.6458648499314	49.1820338035407	48.6089156107341	48.8122914000074	48.4202043097387	46.7570758367804	47.9211405120767	47.2710390930678	47.8992734910107	48.2620928046815	48.1731428236233	-0.521069855187616	0.500360945625856	-0.0758203867950293	-0.127564878245576	-0.701978276533806	-0.270451673004613	-1.08160571379205	-0.158416762190952	-1.13005665665334	0.0939607778352289	-1.19812049473207	-0.04824131100908	-1.07570365590248	-0.0696161648330492	-0.930292921582191	-87.822625826416	7.26604299660764	-88.1145171256684	-91.7154391039354
18.5929648241206	16.6276607747953	1.40504526103232	15.1156635769978	15.3997981297768	17.3460706317284	14.9782671711657	15.5033980900534	16.3307911756302	16.1566224600646	19.9368775996505	16.5548740528694	18.5053782413524	16.1918730590574	17.1753502743091	16.964625609684	48.3403731911979	0.795587542128868	49.4945436084317	49.2768043913219	47.7159075031698	49.2532771198593	48.6909031654583	48.8839530092882	48.5014537598413	46.8031473144308	47.9857898964661	47.3144282933261	47.9271257654015	48.315181640627	48.2623360179512	-0.59800072340898	0.508753778594239	-0.168873462828719	-0.206345834071224	-0.793905909005749	-0.351337928706338	-1.17132731971498	-0.223916101965834	-1.22385253578859	0.0351716189921022	-1.26099631289824	-0.101920236237649	-1.16636639505091	-0.124236951797171	-1.01610203524344	-86.4225117627439	7.16848448028084	-86.3740423351489	-88.9347729797415
19.0954773869347	16.5154429755178	1.43351333763379	14.9851494208313	15.2956219835047	17.2151259242092	14.8288020031623	15.3517628807232	16.2024973090534	16.013822716933	19.8933456538529	16.40858839969	18.4645051618984	16.1286711692384	17.0843320566906	16.8285340019442	48.3998655256831	0.805103373803556	49.572248762675	49.3290630614643	47.7687980582133	49.3203014973803	48.7793500930255	48.9495688408036	48.577111762243	46.8565476515422	48.0317399170877	47.348751201607	47.9640886796497	48.3638529255915	48.3368293825967	-0.66508832706393	0.516576933168056	-0.253288969558957	-0.275352048433003	-0.87426489893815	-0.421633488831855	-1.25109677464885	-0.280713312660609	-1.30625726472158	-0.0148608948762362	-1.31410080747128	-0.147457314466974	-1.24640696667184	-0.170370615818184	-1.09034489473358	-85.18763051785	7.18433606782653	-85.0247019176746	-86.5030063926562
19.5979899497487	16.4025168286333	1.46212300108879	14.8492442235235	15.1844906143274	17.0874377701884	14.6829604813261	15.1944399604178	16.0804900368433	15.8749979973723	19.8436093164511	16.267721902265	18.4206742476905	16.057440950008	16.9991592527743	16.6900520190453	48.456319826507	0.816356371775068	49.6392958298654	49.3612108979921	47.8329330440896	49.3987817676237	48.8476465862301	49.0246959123273	48.6625102415345	46.8916180534317	48.0877336267034	47.3735442066672	47.9839187877797	48.4234111451414	48.4048576452048	-0.72333038759218	0.523823065856481	-0.3299204673997	-0.335042261275637	-0.944799055199027	-0.482963285286817	-1.32061059897465	-0.330184408645277	-1.37921052609297	-0.0567330207703552	-1.35936522072519	-0.185470443769182	-1.31568844810407	-0.209271557452536	-1.15403574500293	-84.069720838331	7.28244395338532	-84.0855061207878	-84.4195415794539
20.1005025125628	16.2890931178391	1.49300977750825	14.7096057897977	15.0742494002989	16.9576647665596	14.5320556976678	15.0413610728784	15.9548189979922	15.7306754089584	19.7973207045962	16.1271405509622	18.3826672536178	15.9865926273604	16.9093794607535	16.5546788004652	48.5094665210378	0.821713052064105	49.6963061607511	49.3972649948573	47.8956614495337	49.4583257265183	48.9260138952382	49.0791015670097	48.7274606209234	46.930980495034	48.1411413466126	47.4124684985833	48.0096651267368	48.4640864545375	48.4845884371553	-0.773603623803316	0.530597037006732	-0.399118530939016	-0.386559132810321	-1.00641409587532	-0.535665550741994	-1.38174658360982	-0.372719147761105	-1.44242008295142	-0.0914111893306726	-1.39740286189554	-0.217135042542199	-1.37580944165935	-0.241396007103728	-1.20904944222264	-82.9818232822629	7.36758219040954	-83.5256145974843	-82.618780813146
20.6030150753769	16.1756308833296	1.52351722314781	14.5727474283744	14.9644211797455	16.8220528951468	14.3840600564306	14.8874080158316	15.8335396343615	15.5893137326685	19.754329922213	15.9834436739199	18.3393576142027	15.9161523452458	16.8235100345331	16.4128649506108	48.5613002982528	0.831871932149586	49.7668260047365	49.4382546160267	47.9436092515285	49.5229300073813	49.0010417716909	49.1366925653351	48.7954900266905	46.9755232516156	48.1788003882185	47.4375921201285	48.0420122771174	48.5094573027909	48.5486742940254	-0.816777131893409	0.53675490510802	-0.462307145658754	-0.431071613640108	-1.05935429382138	-0.58094194042958	-1.43516532666638	-0.409325720080504	-1.49746374666361	-0.119874462480203	-1.42843731114622	-0.242942965726325	-1.42800234258321	-0.267712829872309	-1.25550301584573	-81.874932505471	7.31756334783281	-83.4161864214334	-80.9117545126233
21.105527638191	16.061368897894	1.55426413954732	14.4293101105015	14.8481089204061	16.6906660350107	14.2381351213968	14.7301231505046	15.7156382608997	15.4500588957094	19.7050715870996	15.8461291797654	18.2952192290548	15.8388978059824	16.7409134268866	16.269523949405	48.6092828829073	0.841086773342053	49.8182119268193	49.4601563319685	48.0053413027881	49.5932619061896	49.0601498878421	49.1981145623282	48.8671989757026	47.002289738147	48.2296738542213	47.4601123610394	48.057382734588	48.5600194382845	48.6087644578764	-0.853676806922781	0.542376886441994	-0.519762976442039	-0.468965862476004	-1.10539252306013	-0.619906076167978	-1.4809777587839	-0.440949962541532	-1.54549498312245	-0.142640725550892	-1.45431187645904	-0.263633135448207	-1.47211304709929	-0.289083123316459	-1.29456643952823	-80.7245201543616	7.11828021189469	-83.7699033290742	-79.0988043007889
21.608040201005	15.9472079899657	1.5864959209968	14.2867799844891	14.7338236530645	16.5558624983554	14.0882280321157	14.5783464555702	15.5938465214567	15.306156862986	19.6602935764676	15.7079514575954	18.255509718441	15.7640058343599	16.6538233833914	16.1290758912612	48.6553261714758	0.846300031139334	49.8719268803996	49.490087358104	48.0607154550386	49.6452124260121	49.133388349844	49.2394834226272	48.9186968100735	47.0369205254793	48.2736934054718	47.4948226428478	48.0818296840213	48.5921794653911	48.6802838038758	-0.885088714510946	0.547537353769893	-0.57228964525659	-0.501407706125721	-1.1449148654797	-0.6528332309118	-1.52116363770533	-0.46788749380053	-1.5862489052147	-0.16062397016019	-1.47512203809738	-0.280094510253408	-1.50987009608695	-0.305911331072167	-1.32778585847783	-79.5340378225217	6.84729021710033	-84.4342944009957	-77.1912997614895
22.1105527638191	15.8333131679829	1.61801121724123	14.1453269764356	14.6191926502222	16.4170968671001	13.9434473573597	14.4235599412538	15.4777838915684	15.1673976584274	19.6173359610454	15.5684807267474	18.20903439747	15.6894142225811	16.5725980034085	15.9824025301575	48.7006798235034	0.856344456827937	49.9315372230203	49.5226084705856	48.1048590326973	49.7096051786722	49.1934349147614	49.2915131035279	48.9803910195589	47.0741939946864	48.3063147842807	47.5129085189827	48.1098288667043	48.6361040533309	48.735538544735	-0.91175277724853	0.552130937766765	-0.620943644494057	-0.529220278868139	-1.17839735694601	-0.681052115860817	-1.55557626908889	-0.491188005478567	-1.62162293676981	-0.174519403411994	-1.49134023464761	-0.292654003691182	-1.54200844631428	-0.319162669634931	-1.35510073902461	-78.3412739901982	6.60746392877464	-85.0679742271403	-75.2651865178712
22.6130653266332	15.7187041284423	1.64972236337315	13.998581164298	14.4988814967575	16.282936831504	13.7988353170518	14.2689702443643	15.3619016480425	15.0284271819292	19.568360081257	15.4357553834308	18.1639940795514	15.6093596466451	16.4916850536571	15.8354655412617	48.741581157843	0.863531010909759	49.970938621801	49.5376639008059	48.1636900090966	49.771878274909	49.2462455532029	49.3397386748112	49.0378728303105	47.0949111644888	48.3537615823141	47.5354084167377	48.1217096265645	48.677376546898	48.7893598500193	-0.934331061148884	0.556284048902523	-0.665801923481571	-0.552748933608947	-1.20742686407499	-0.705144724161064	-1.58500859064408	-0.511355697548082	-1.65192140701055	-0.184799316581532	-1.50454593497271	-0.302070999292719	-1.56842565988412	-0.329338319986532	-1.3777154236886	-77.2174017649216	6.46599783394961	-85.2702048858376	-73.381371775802
23.1155778894472	15.6049012059673	1.68218954983088	13.8562125936461	14.3816221845022	16.1443144689889	13.6523217102049	14.1194394379113	15.2432453524053	14.8867977949732	19.5246867429294	15.3012300069317	18.1212562900638	15.5332388864901	16.4077661365807	15.6915840719476	48.7822078493239	0.868996149922681	50.0226560671829	49.5641374937497	48.211528012196	49.8202666559337	49.3111971468084	49.3726839118384	49.0795576428009	47.1264197402786	48.3904284296961	47.5658060293617	48.1453286851644	48.7045610163008	48.854131209899	-0.953516150225696	0.560033244179193	-0.707984239151589	-0.573071055390304	-1.23200267890636	-0.725513947994011	-1.61095540286064	-0.528726140072543	-1.67725541981385	-0.192253729125806	-1.5144787552185	-0.308920584571248	-1.59082250162107	-0.336895179334509	-1.39683031887362	-76.1755585631056	6.44219675067927	-84.7898069181954	-71.5652563251586
23.6180904522613	15.4914974057839	1.71380736005606	13.7125490674586	14.263385595402	16.0037797257083	13.511935084629	13.9662348273354	15.130609994037	14.7512554349229	19.4812978818432	15.1673193502877	18.0713740517439	15.4570492014798	16.3304651723027	15.5422108880404	48.8218713755476	0.87815112274009	50.0685532525093	49.5904114534107	48.2525621601972	49.8848142225172	49.35653836783	49.4202756209562	49.1351305214473	47.1576215546989	48.4207718617504	47.5791834453268	48.1692431506163	48.746974856768	48.9022474140899	-0.969881703938309	0.563318666601463	-0.747999748228389	-0.590708773994644	-1.25281451026126	-0.743359244187756	-1.63290484472283	-0.544218709280704	-1.69941962113073	-0.197359734839857	-1.52185203256814	-0.313467599952408	-1.60948160084889	-0.342632751020973	-1.41224298016143	-75.1587545005755	6.53447891798491	-83.7148220356285	-69.7509007610843
24.1206030150754	15.3776936084205	1.74535854882895	13.5670731023603	14.1406213640169	15.8676427391456	13.3701363284915	13.8168193051348	15.0154601821986	14.6135568723025	19.432413129829	15.0399190172183	18.0248425296334	15.3766646862875	16.2508098109066	15.3940578419417	48.8570175946903	0.88373764998118	50.1012376254434	49.6014075351212	48.307522978085	49.9392927367098	49.4048680147563	49.4565648936828	49.1787058288022	47.1740481931601	48.4656309212585	47.6029829503263	48.1786616024244	48.7788650684004	48.9514403828041	-0.983960170949085	0.566275945032946	-0.786087001325419	-0.605971023039155	-1.27112538400801	-0.758866482687243	-1.65221348647354	-0.558007875531163	-1.71806578920087	-0.200549218851902	-1.52788512841829	-0.316392695795321	-1.62438850944338	-0.346815587937029	-1.42511403962678	-74.1547013858608	6.74858293614697	-82.4540637356877	-68.024684170845
24.6231155778894	15.2653593294521	1.77708657780018	13.4273178432067	14.0218209014455	15.7264098793973	13.2291473277358	13.6707555521049	14.8997652509568	14.4759138748991	19.3893543524904	14.9100658458466	17.9780429275123	15.301193652383	16.1706330718226	15.2492508030766	48.8933358185554	0.88946265029227	50.1493276424978	49.6264080466629	48.3477476148769	49.9872975133047	49.4580495263257	49.4854139195041	49.2139639633721	47.2034776098098	48.4963235604176	47.6288114861647	48.2018958238798	48.8038975104749	49.0107514239287	-0.996333541513122	0.568912641956237	-0.823391769379389	-0.619786766357209	-1.286680965984	-0.772611468363042	-1.66957520059601	-0.570518905726334	-1.73381303685419	-0.202449918087981	-1.53211665073497	-0.318015830197287	-1.63711550915058	-0.349941261184751	-1.43631875705484	-73.1889203343911	7.03239556430507	-81.2800116093714	-66.5800150585138
25.1256281407035	15.1534753851267	1.80784257677327	13.2849275414346	13.901594557558	15.5853617167857	13.0941170493292	13.5220957073929	14.789411122026	14.3439553189466	19.3449941976058	14.7826282589685	17.9248357745403	15.2249103274287	16.0965214824132	15.099826952217	48.9278435647758	0.89721441970287	50.1813082070328	49.6482179002669	48.3861638934702	50.050649297484	49.4910228520704	49.5285060744896	49.262434833865	47.2295083273545	48.5259001786806	47.6397945788846	48.2221450322516	48.8433302552374	49.0529849109977	-1.0074122040384	0.571206974722118	-0.859979794605689	-0.63243344557063	-1.30032138627802	-0.785502343517906	-1.68457946208357	-0.582439982672449	-1.74800702715722	-0.203380659644986	-1.53543447531401	-0.318599166299405	-1.64757063504057	-0.352574034802538	-1.44553623951223	-72.22552558871	7.28250149511231	-80.0986127404101	-65.4008504379472
25.6281407035176	15.0416896685674	1.83812846959889	13.1452375882701	13.7782535663777	15.4480921994301	12.9569734828052	13.3797568407753	14.6751175395621	14.2086973660123	19.2958439255532	14.6609301665951	17.876290273562	15.1453929210797	16.0183829407605	14.9529968805927	48.9583334979109	0.901717117279162	50.2120241799	49.6574900351943	48.4362216024035	50.0979246325671	49.5352424778134	49.5548606939061	49.2931838865577	47.2431403150074	48.5678038317778	47.6652872109333	48.2302553078848	48.866537340275	49.098363958621	-1.01762895308532	0.573283029890424	-0.896428027274629	-0.644176097438522	-1.31293273012875	-0.797505173792863	-1.69879574639271	-0.593751168633043	-1.75996510311675	-0.203710732044664	-1.53865784141672	-0.318701447063598	-1.65584903665819	-0.354860902126155	-1.45384238402255	-71.1889902491143	7.42383309977427	-78.7480445226253	-64.1941288907482
26.1306532663317	14.9319038243421	1.86820789532029	13.0105750432178	13.65965373036	15.3057013846584	12.8234473096478	13.2385481109624	14.5630566218055	14.0762274320318	19.2526595384617	14.5364725050371	17.8250143114483	15.0710613372659	15.9426464701137	14.8096859214374	48.9909010776262	0.907341717282067	50.2529775806866	49.6825033973329	48.4690872802723	50.1473219500596	49.5743283279212	49.5827745307202	49.324326411096	47.2712519579224	48.5931530127893	47.6864060141898	48.2536453123714	48.8915396922305	49.1523985415476	-1.02744326295387	0.575131958548316	-0.933619503517053	-0.655786981360035	-1.32412912891651	-0.809317180966511	-1.71212153053251	-0.604954244366354	-1.77075570374591	-0.203898261417434	-1.54123997224348	-0.318485497266331	-1.66333796347726	-0.357288637478399	-1.46182781311249	-70.082242884437	7.47281006664885	-77.2454577297285	-62.6339626110306
26.6331658291457	14.8226312802577	1.89711281064308	12.8739621947132	13.5394300293633	15.1655550928686	12.6947942659417	13.097115681691	14.4548631160279	13.9479374344752	19.2065426671716	14.4160238949519	17.7692103968027	14.9948274666273	15.8713840118052	14.6625603909102	49.0206772552365	0.913457074393166	50.2738304816229	49.7013341248232	48.5052020653554	50.2069956559192	49.5987500395555	49.6203059464365	49.3638522636311	47.2929553834552	48.6224265241748	47.6971349970537	48.270983962031	48.9262601674103	49.1887727066059	-1.03713383003855	0.57675973339247	-0.971403926093991	-0.667357405044365	-1.33484131227104	-0.821502358901902	-1.72457156698894	-0.616482955171945	-1.78109478446464	-0.204144642683424	-1.54416806162288	-0.318237317775274	-1.66965321903667	-0.360210115366728	-1.46907212507931	-68.9363205253978	7.45637183176369	-75.7684271171823	-60.8029819729996
27.1356783919598	14.7140650137778	1.92516448314988	12.7438815068669	13.4177862393019	15.0283390477555	12.5643861266068	12.9628209237929	14.3427740067344	13.8163839016411	19.1564027298795	14.3002020970352	17.7186976359096	14.9161512338008	15.7959127118543	14.5191070179324	49.0473435917737	0.917160117862004	50.3049320530626	49.7108300406265	48.5494083441312	50.2481379433955	49.6378867691909	49.6391719885283	49.3835210211007	47.3052069669361	48.6603623836505	47.7239253187345	48.2791938504454	48.9428431897585	49.2300468234978	-1.04705235472113	0.578275365633327	-1.01065432237106	-0.679116734632338	-1.34558026480579	-0.833954644315133	-1.73753549242397	-0.628247575526088	-1.79030556366452	-0.204725625365209	-1.54787351215619	-0.318392826350098	-1.67500544410769	-0.363731322421803	-1.4765572832348	-67.7902251271485	7.36746865140956	-74.5570264541311	-58.9809123412663
27.6381909547739	14.6078950394934	1.95277931376067	12.6169388683589	13.301616830304	14.8865957137787	12.439852936269	12.8278385014871	14.2354214051856	13.6899125967271	19.1119189542942	14.1818027959457	17.6636339987659	14.8424963820948	15.7255132324982	14.379093297705	49.0764431243821	0.922137399796979	50.3353361144229	49.7369212668938	48.5756466846924	50.2991439228437	49.6628105226728	49.667639345064	49.411436034976	47.3327004134246	48.6807578627276	47.740514334941	48.3034426946427	48.9692015979251	49.2782098217407	-1.05754187794885	0.579661957035557	-1.0518078842637	-0.691702704703233	-1.35592014095903	-0.847426525906964	-1.75035361147486	-0.640800837080559	-1.7997325004357	-0.205953347680748	-1.55181542957907	-0.319043028572763	-1.68057009242107	-0.368283987391883	-1.48463432286551	-66.6785467562685	7.22981593907866	-73.838468890359	-57.3116362129373
28.1407035175879	14.502371182251	1.97892625194035	12.4906024840714	13.1839752519366	14.7489300660983	12.3185290341632	12.6956205947753	14.1299802216365	13.5656304180132	19.0628808739458	14.0688224482187	17.6067854508456	14.7658734421589	15.6573139965617	14.2358810868376	49.1019994339499	0.926553414626023	50.3499226282963	49.7540253011254	48.6099719354018	50.3523927299591	49.6829389086767	49.6981423405277	49.4400099758281	47.3510824319151	48.7095532385343	47.7527730308176	48.3188680497403	48.9979189573375	49.3083931131886	-1.06878464205387	0.580948744062001	-1.09473801254433	-0.705062834584671	-1.36682426521426	-0.862161629647288	-1.76357918353334	-0.654338072417673	-1.80943971456648	-0.207940803148467	-1.55702718918363	-0.320484354303158	-1.68574418936162	-0.374061156372511	-1.49279894182293	-65.5742149114819	7.06292696120023	-73.5721199824188	-55.8459456106145
28.643216080402	14.398177202192	2.0039860577735	12.3726706025886	13.0667793944605	14.6132293740532	12.1966930255457	12.569702263074	14.0219868541974	13.439367720313	19.0106875472641	13.9593067287343	17.5550973819226	14.6876551180779	15.5859777001127	14.0971499181515	49.1254968860949	0.929405926181562	50.3805889638253	49.7653447297741	48.6481597529327	50.388893283041	49.7153272748092	49.7121755273493	49.4507606586852	47.3633933814585	48.7422910897778	47.7799011445555	48.3285799140535	49.0108454484452	49.3451983505266	-1.08105920858461	0.582233270688677	-1.14046479189517	-0.719392653350633	-1.37845552548159	-0.878088405235777	-1.77810555324425	-0.668785961457244	-1.81902204162212	-0.210873753498506	-1.56359334334649	-0.323035634194755	-1.69085282269971	-0.381145384546941	-1.50195384102669	-64.4166017552571	6.8813235116336	-73.4423601427312	-54.5212419454048
29.1457286432161	14.2966544283158	2.02844655471013	12.2560414054025	12.9556150985904	14.4741202578283	12.0819526697641	12.4424464966903	13.9202981158753	13.3196011550875	18.9635417862415	13.8480157010081	17.4979348546431	14.6140341846726	15.5212486921437	13.9616571501588	49.1514009443789	0.933231187734097	50.3989414135107	49.7932106573213	48.6695755091547	50.440270586824	49.7285918547891	49.7410199927285	49.4748131889615	47.3909145310214	48.7580585492564	47.7925861461501	48.3542656030418	49.0388919581854	49.3870722859803	-1.09460883833836	0.58349376401326	-1.18891959874041	-0.735219692372883	-1.39041629466257	-0.895952048203534	-1.79306303662741	-0.684705979396012	-1.82986045927601	-0.21497240377881	-1.57105029281362	-0.326739977091644	-1.69685182318685	-0.389909467438293	-1.51225382481069	-63.2032652453619	6.72023921393415	-73.138196178477	-53.2071061146049
29.6482412060301	14.1959496156271	2.05114394605039	12.1434925845783	12.8432438417404	14.3405093370454	11.9686083669316	12.3207011267403	13.8185150119961	13.2001108862063	18.9104963064448	13.7433943290924	17.4419912329958	14.5365339427588	15.4561373242595	13.823610712363	49.1733312622726	0.935925308635522	50.4120830714827	49.8095964805311	48.7033059438818	50.4849544829963	49.7478603740035	49.7633639624787	49.4908849083275	47.4069718113423	48.7857303636326	47.8076678535695	48.3687139817916	49.0611427304354	49.4110304450713	-1.10954630888901	0.584788616537955	-1.2402229969981	-0.752366877335351	-1.40366435066162	-0.915719539904646	-1.80945934883991	-0.702077991375383	-1.84146910818247	-0.220287600999056	-1.5804355478257	-0.331853158523331	-1.70298103448303	-0.400432217959526	-1.523132242469	-61.9622555176776	6.60590088630113	-72.5170095390525	-51.8558627951387
30.1507537688442	14.0971256853615	2.07272560785669	12.0389000928725	12.7330025270789	14.2078459592315	11.8565316493493	12.2033018276386	13.7163557787498	13.080810631052	18.8553975513949	13.6412622507805	17.3902141612635	14.4583165409532	15.3898935454574	13.6908013938772	49.1941900119403	0.937676229927451	50.4387643372969	49.8238899033451	48.7364314996193	50.5186208200538	49.7719496373992	49.775161740173	49.494983688869	47.4205334985312	48.8120691937739	47.8339424602498	48.3810798781237	49.0737110796792	49.4433324181091	-1.12608111347786	0.586203780837738	-1.29530461576362	-0.771011340980856	-1.41805237739382	-0.937423584020214	-1.82751922961073	-0.720902546291932	-1.85387250001561	-0.226932050068473	-1.59152999841323	-0.338591524230074	-1.70968063048784	-0.412789622853831	-1.53544445508198	-60.7358954413608	6.57082263311185	-71.6605907499784	-50.5646554201146
30.6532663316583	14.0011355836936	2.09353886216677	11.9348453677147	12.6289655345897	14.0732046610306	11.7515499939	12.0853407944852	13.6207899816808	12.9682717102755	18.8046006193986	13.5387417700851	17.3328764892404	14.3840419219992	15.3304394440106	13.5610942996063	49.2172873965645	0.940051346797849	50.4462016355118	49.8537460502751	48.7557183127404	50.5682720502436	49.7779991173387	49.8029925523869	49.5135893683909	47.4484555972391	48.8235642342395	47.8438975547256	48.4085356733907	49.1028596487657	49.4789043600907	-1.14438191407705	0.587715416227925	-1.35364305283397	-0.791605301493624	-1.4332681258572	-0.961755785773767	-1.84652064539966	-0.741709927075168	-1.86825592761555	-0.235075881818482	-1.60399770909376	-0.346935165228365	-1.71769009842022	-0.427322757501706	-1.54918450489018	-59.5961995806549	6.63374238669478	-70.7497660285226	-49.5685069754352
31.1557788944724	13.9061233877505	2.11240579957279	11.8379845182655	12.5239233589912	13.9449175435045	11.6464615821522	11.9745940831918	13.5235755091215	12.8546178611809	18.7469884438256	13.4438760253786	17.2793952011177	14.3051768977696	15.2685082654718	13.429584750786	49.2362377928049	0.940990800823783	50.4605207025199	49.870027092608	48.790319547806	50.6036875056566	49.7981850691149	49.8171098035559	49.5171159214456	47.4630513189625	48.849234986939	47.8625983610838	48.4228331541133	49.1193610146854	49.4970468279727	-1.1645112658355	0.589421348804542	-1.41575322621404	-0.813870918618857	-1.45023464734332	-0.988455844018143	-1.86770911625547	-0.764292510794425	-1.88377114707353	-0.244710033134506	-1.61884503346329	-0.357097294800013	-1.72614578620964	-0.444014357944369	-1.56374653999189	-58.6028557827605	6.7780257925242	-69.9881698590923	-49.0606916519881
31.6582914572864	13.8134418036888	2.13027301868293	11.7469967591103	12.4223658300125	13.8165805616821	11.5445794771072	11.8658647751748	13.4285388940508	12.7436014191919	18.6886183447083	13.3507197561712	17.2283502972477	14.2264932875911	15.2080001733554	13.3040338725516	49.2550153463251	0.941415150116383	50.4786761459915	49.8878807222391	48.8198136593473	50.6363315206373	49.8135608174881	49.8290022921695	49.5171819533952	47.4788334428366	48.8684028134189	47.8869582319651	48.4387506410643	49.1345719125095	49.5252353491635	-1.18661738154197	0.591380444818288	-1.48215205314104	-0.838020890953193	-1.46853448707193	-1.01772385833064	-1.89063849955922	-0.788782949144128	-1.90092391781685	-0.255896543555429	-1.63559061650916	-0.369211035702526	-1.73560859454859	-0.462970396925876	-1.57997211678703	-57.7389503598115	6.97971466821008	-69.4121542066881	-48.9985983816113
32.1608040201005	13.7236419103156	2.14716217133889	11.6575268689581	12.326725510307	13.6878408248446	11.4487254147914	11.7583564477952	13.3392135936162	12.6384089588347	18.6336708277022	13.2587898170171	17.1725079809231	14.1509546273774	15.1531206431514	13.1815033187836	49.2758808945889	0.942256362243362	50.4786230735438	49.9194436176757	48.8396121504688	50.6817700756614	49.8177901106432	49.8539343052667	49.5290384148613	47.5074338426468	48.8764146407577	47.8957635955387	48.4681296080947	49.1635665224796	49.554931672017	-1.21082656374497	0.593574969061938	-1.55206812651962	-0.864467433976885	-1.48800132841605	-1.05013085162682	-1.91503688191816	-0.815635721247691	-1.92051534012669	-0.268789164171527	-1.65407522524584	-0.38318200613749	-1.74660652929643	-0.484517916214633	-1.59771880378671	-56.9356910121677	7.18449490296476	-68.8868660580673	-49.1810209269283
32.6633165829146	13.634905545089	2.16210161616724	11.5771711998897	12.2300639452828	13.565693879752	11.3519917115793	11.6581323867181	13.2475737779373	12.531415640682	18.5713635709683	13.1749191527755	17.1224777581987	14.070414935337	15.0945759114914	13.0579782155447	49.2925109446622	0.941372540216609	50.4935326413965	49.9358619098423	48.8760685241474	50.7085570036427	49.8389769603802	49.8611032407541	49.5222368803896	47.5214919818586	48.8996147893534	47.9181273715487	48.4830473428524	49.1759906068804	49.5680330275624	-1.23716117059835	0.596147672073143	-1.62644523937537	-0.892857586059899	-1.50950121395859	-1.08522859330231	-1.94208383074394	-0.844504333063338	-1.9415671234059	-0.283320123409216	-1.67524820044937	-0.39920966558771	-1.75821898660419	-0.508541595906861	-1.61636872591189	-56.1449178917083	7.31671412912306	-68.3260403552097	-49.3726092213525
33.1658291457286	13.5488045748843	2.17618263227602	11.5003538278132	12.1377179903883	13.4425881960009	11.2602186334094	11.5578728870037	13.1604327434286	12.4290499194793	18.5095203045124	13.0919395066646	17.072845531827	13.9909877600362	15.0398916517339	12.9410405211983	49.3098322687392	0.940415515497483	50.4999530369418	49.9573245038356	48.9032480806038	50.7410862646718	49.8470480921785	49.8746811618412	49.5211169162129	47.5403553053527	48.9119654209581	47.9395141214581	48.5032162536217	49.1955616508517	49.5927486850811	-1.26571914740921	0.599102679262305	-1.70510176961125	-0.923469589936946	-1.53239307910404	-1.12341204279798	-1.97082008974084	-0.875714060631752	-1.96502013435378	-0.29954127508463	-1.69841349421557	-0.417335988328697	-1.77112721554939	-0.53521716320908	-1.6367830137558	-55.3899825903235	7.342558101548	-67.7299135215045	-49.4907442747648
33.6683417085427	13.4654738324097	2.18906581564211	11.4275044501425	12.0505066119787	13.3206141521357	11.1727459940811	11.4609759462385	13.0772153721768	12.3305169794412	18.4498884122932	13.011616518462	17.0200349160614	13.9138391828457	14.9887030693383	12.8269982161316	49.3290450227112	0.939726376509825	50.4968024256298	49.9898412150052	48.9256703833645	50.7795243558106	49.8544466745906	49.8947870304322	49.5259411385939	47.5698478901149	48.9181560435703	47.9484535439042	48.5345726267239	49.2223467225219	49.6171952449839	-1.29661713960017	0.602461668122885	-1.78749659760487	-0.956663623474293	-1.5567088086812	-1.16502997161033	-2.0015876412901	-0.909570493836747	-1.99116156944581	-0.317611330635644	-1.72364006517363	-0.437400719015228	-1.78564321152386	-0.564809428731337	-1.65869935377914	-54.6992655743467	7.29715530881949	-67.1341465145203	-49.4719443571899
34.1708542713568	13.3831975271769	2.20016135739616	11.3638275733738	11.9621416528651	13.2048685380186	11.0845866337494	11.3700070971524	12.9920413601852	12.2301971608808	18.3824529107136	12.9390478959476	16.9741284204367	13.8315827758522	14.9340611493664	12.7126246847581	49.3438767839703	0.936958707021682	50.5090353696781	50.0062027581159	48.9643173615227	50.7990111289965	49.8755553194895	49.8971746108677	49.5130318046847	47.5842221093203	48.9392142803049	47.9733513961355	48.5508482308845	49.2322681937073	49.6261656279062	-1.32982296844627	0.606401354470684	-1.87481549194089	-0.991992696655721	-1.58320951725884	-1.20951075061974	-2.03516953631489	-0.945654078765761	-2.01911818975389	-0.337404198033619	-1.75177153418552	-0.459637308276758	-1.80082596206013	-0.597070854880082	-1.68151847105568	-54.0628260766511	7.21585540154377	-66.4594262146129	-49.2023803734262
34.6733668341708	13.3037723320839	2.21044435704756	11.3020662617669	11.8787342108508	13.087443947393	11.0026092505013	11.278158339456	12.913043235643	12.1356168857991	18.3163977210583	12.8665776110693	16.9266848423126	13.7512854356007	14.8853077875732	12.6051147880664	49.360329827107	0.934806283854695	50.5036057760945	50.0306883694219	48.990272690842	50.8309016524628	49.879667488448	49.912674756243	49.5133841665401	47.606706495578	48.9462839136978	47.9906188169434	48.5757418268892	49.2555648517098	49.6481769475206	-1.36540427319993	0.610850278076207	-1.96611398817073	-1.02980712393664	-1.61106841984057	-1.25748386894164	-2.07038556876587	-0.984482763338024	-2.05012446208809	-0.35898937178064	-1.78192761509935	-0.483976784713644	-1.81747853592662	-0.632269914055495	-1.70614713494177	-53.4533902581126	7.11072043466699	-65.5447014503247	-48.6568847440753
35.1758793969849	13.2269103574025	2.21936803638153	11.247001816529	11.7996593590878	12.9725908885764	10.9229910454987	11.1917893300125	12.8358875653861	12.0424389168254	18.2510602429862	12.7981098719655	16.8782653294691	13.6722841745076	14.8377161812467	12.5000399241416	49.3782695146702	0.932557114019527	50.5009023173842	50.0628769876294	49.0167870422874	50.8598863527205	49.8937203781724	49.9261890154595	49.5122779035577	47.6369945861411	48.9528545302621	48.0005416613438	48.6089783631323	49.2772626196941	49.6682319329279	-1.40348172696683	0.615921066834697	-2.06155591954917	-1.07038530041693	-1.64054799804288	-1.30897199212187	-2.1081847020724	-1.02610684299808	-2.0838942861395	-0.38251750859653	-1.81440968105849	-0.510262638654755	-1.83569708177602	-0.670518090044168	-1.73221040909804	-52.85588853946	6.97141134686987	-64.3265704498677	-48.0561128495506
35.678391959799	13.1511185256875	2.22677812690061	11.1993329630688	11.7196501447855	12.8631861780386	10.8437307871723	11.1092826841054	12.7581722008933	11.9484024404626	18.1778243255218	12.736726725957	16.8368056149015	13.5882600172884	14.7882578017977	12.3949089499447	49.3917077266575	0.927974845174689	50.5061306378972	50.078534819943	49.0574660382671	50.8739603337714	49.9134274160053	49.9260363040613	49.4986497763915	47.6521405971295	48.9725029565138	48.0261980608472	48.6271901020382	49.2856396797407	49.6743237239415	-1.44394219970742	0.621767075046217	-2.16201530765363	-1.11318169528458	-1.67224906697013	-1.36343619231664	-2.14870394888172	-1.07012265375807	-2.11987452341997	-0.40778011962294	-1.84987954789875	-0.538793257343522	-1.85457400567908	-0.711485727866148	-1.75915254950133	-52.2610323984691	6.80251521365845	-62.9602622986031	-47.6269318313265
36.1809045226131	13.0783808108451	2.23332372314288	11.1532669871617	11.6453028697378	12.7517804066875	10.7710746972059	11.0264898000386	12.6873405999155	11.8603669206582	18.1068843763825	12.6750835605548	16.7922437456873	13.5068776897643	14.7456738586146	12.2965650285779	49.4077991190964	0.924946383237754	50.491843806313	50.1049181318067	49.0832859391919	50.9036337459182	49.9180256729755	49.9421012527276	49.5023954128054	47.6781461683449	48.9763275508576	48.0388540037642	48.6569412849966	49.3100938723546	49.6948217061973	-1.48687101930592	0.628247724651583	-2.26605004889169	-1.15865455626171	-1.70521796677875	-1.42171003335186	-2.1909515091427	-1.11721031844827	-2.15939895938869	-0.434884428483536	-1.88730011280845	-0.56936816717006	-1.87504235561945	-0.755600738509876	-1.78793405612199	-51.6315323477464	6.60223101012144	-61.5349657577853	-47.2946078813857
36.6834170854271	13.0079484031449	2.23853525245889	11.1157361495461	11.5746205585928	12.6443182619312	10.6990861964575	10.9503522146916	12.616455757489	11.7716780468007	18.035301420333	12.6188096443727	16.7491145284128	13.4257749577287	14.7020220604217	12.2000594441064	49.4245946077802	0.920976765234554	50.4904457774061	50.1351891181837	49.1149861430173	50.9218606996467	49.9396515898935	49.9478237256111	49.4974803628018	47.7085925473636	48.9852462325415	48.0505360204121	48.6917423255716	49.3243277532076	49.7118476054852	-1.53238434171417	0.635606296285863	-2.37472792949308	-1.2069730723864	-1.73998176835253	-1.4833897792804	-2.23630267237206	-1.16708685702117	-2.20164838448018	-0.463954828479395	-1.92723122053357	-0.60190805169659	-1.8969840585362	-0.802743107848739	-1.81806471180386	-50.9171627257792	6.41812037399271	-60.0186803999151	-46.9335641339243
37.1859296482412	12.9386742551527	2.24254049135048	11.0827528322741	11.503473343731	12.5413275761734	10.6290994652687	10.8757071207229	12.5469938047053	11.6838242469496	17.9562720679087	12.5687285362524	16.7119859760676	13.3400465117707	14.658729413762	12.103824421399	49.4369887042636	0.914809613335901	50.4849695995129	50.1493007747736	49.15742659439	50.9324852293784	49.9568586457065	49.9470656268599	49.4880825317217	47.7245057886363	49.0040681934997	48.0751457752702	48.7122540695929	49.3319759757359	49.7167143503488	-1.58028657722991	0.643872815304416	-2.48800097913761	-1.25751939042452	-1.77692363161566	-1.54816024341904	-2.28415894335284	-1.21952886124468	-2.24659080222072	-0.494715124980275	-1.97009206775483	-0.636740375570774	-1.91958109530137	-0.852654939554345	-1.84905904941218	-50.1281827476067	6.27610122878479	-58.4263483151167	-46.4946121869359
37.6884422110553	12.8725829399346	2.24557760608704	11.0523824617176	11.4385440413318	12.4365001162377	10.5652984177218	10.8022111065896	12.4839482688451	11.6013427354735	17.8803682877119	12.5183699460535	16.670819159414	13.2576064271125	14.6218167452465	12.0143705056941	49.4529995669713	0.911100446293562	50.4661707731168	50.1762092013021	49.1842506855982	50.9575397603022	49.966050453852	49.9613717035355	49.495660714411	47.7535123177169	49.0067046924871	48.0835014882988	48.7466537513843	49.3542643854145	49.7371044432072	-1.63074391574441	0.652914254916591	-2.60461381456595	-1.31089948548432	-1.81504805042977	-1.61692528278408	-2.33411020267963	-1.27528060352616	-2.29542725284037	-0.527361023455611	-2.01476860768764	-0.673512361592003	-1.94388632754292	-0.905887839063732	-1.88195005302515	-49.2992998138105	6.13899604934458	-56.8057961679318	-45.9227253697016
38.1909547738693	12.8084497733647	2.2474984364988	11.0306431337704	11.3765334009302	12.3368027020673	10.5011079260846	10.7350668516822	12.4194771521318	11.516910553386	17.8024873135088	12.4744497245925	16.6333209469813	13.1746176853345	14.5820596962031	11.9263699670686	49.4685160288231	0.905119799110121	50.463576160331	50.2029790341375	49.2216314481318	50.9649349895987	49.993552225745	49.9593238616198	49.4893482595241	47.783430319368	49.019498607187	48.097385628732	48.7825251050621	49.3600478197345	49.7524749155292	-1.68382643037437	0.663072728680515	-2.72623730533213	-1.36713969739471	-1.85516368727294	-1.68883862305218	-2.38757460822876	-1.33371214189666	-2.34695564984304	-0.561978959671913	-2.06210421144461	-0.712300542652265	-1.96956519356795	-0.962027448483009	-1.91614552602664	-48.4228390832371	6.01231915364525	-55.2203489984919	-45.214405636391
38.6934673366834	12.7455724270431	2.24840669834587	11.0105959210599	11.31448759452	12.2404610447268	10.4407251031122	10.6673740415928	12.3584100603202	11.4351976234552	17.7178213860981	12.4354810209236	16.5999976952273	13.0878376361909	14.5449310266998	11.8391213976339	49.4801804974362	0.897756224426022	50.4459078421062	50.2147699880708	49.2651612665684	50.973449284968	50.0081687571984	49.9593881186619	49.4875708837357	47.800245471605	49.0380543948048	48.1191891827843	48.8054927416121	49.3674228704251	49.7575256641301	-1.73929219486694	0.674167834880201	-2.85157936490111	-1.42559861850343	-1.89738462068825	-1.76403550206267	-2.44334132005517	-1.39494503078441	-2.40177892381004	-0.598260799387862	-2.11220927917429	-0.753395564791585	-1.99594214686903	-1.02105222949616	-1.95127513274617	-47.4681993236219	5.90597607317836	-53.649132983663	-44.4382888740921
39.1959798994975	12.6858174416275	2.24824023589449	10.9949087654765	11.258843690827	12.1427858438503	10.3853700511206	10.6025380483982	12.3021725790921	11.3574082454586	17.6367016064177	12.3963750128884	16.5624095616739	13.0050946961419	14.512345151274	11.7586734885379	49.4960767667089	0.893305589118188	50.4264448865939	50.2408504392818	49.2937333193075	50.9911226875192	50.0247441906137	49.9694029390239	49.4981652349154	47.8319008431548	49.0416582144649	48.1240776122157	48.8440036206587	49.3840964720507	49.7787975074149	-1.79742795191511	0.686194740692968	-2.98033722587301	-1.48705470508444	-1.94078819549334	-1.84326176585234	-2.5018448192939	-1.4595993906741	-2.46069307656379	-0.636533408683759	-2.16399864009412	-0.796330567749151	-2.02417350754011	-1.08349643990713	-1.98845163208718	-46.4492498622338	5.79773798611081	-52.0873005296782	-43.643587170866
39.6984924623116	12.62757957153	2.24728254390969	10.986060036161	11.2051599917888	12.0510297559473	10.3293909405722	10.542339610405	12.2438729715414	11.2773080915045	17.5521164450222	12.3643217646965	16.530149096261	12.9213989440971	14.4760424595837	11.6793443223089	49.5100755854691	0.885122190481396	50.4182983250912	50.2627798332888	49.336468201598	50.9888122229396	50.0546868251814	49.9608873280405	49.4930948887589	47.8610227620567	49.0594990689794	48.1399756740054	48.8802800255292	49.3817811304294	49.7933963251996	-1.8581969057268	0.699450180564037	-3.11395328295161	-1.55134683496049	-1.98645144812527	-1.92536042894871	-2.56410271083896	-1.52678166957245	-2.52234261554585	-0.676834096871651	-2.21859465211733	-0.841409703498241	-2.05371634100095	-1.14867761986493	-2.02698837015194	-45.4097083783772	5.66442957164778	-50.491904939772	-42.8151919555453
40.2010050251256	12.5706854103929	2.2452973891951	10.9771512215571	11.1517545611331	11.9613712280441	10.2787903671432	10.4804251014719	12.1904723855288	11.2014928330238	17.4614200725857	12.3357003690839	16.4996382146471	12.8353347767498	14.4441775648557	11.6011816392834	49.5212955602729	0.877130670907335	50.3903795446367	50.2716225894722	49.3800981028834	50.9955540450204	50.0677569672164	49.962303508176	49.5005378973423	47.8792316195496	49.0784028986382	48.1572993683749	48.9056250384645	49.3885315964808	49.7994991072922	-1.92138826089147	0.713554824587849	-3.25017439928499	-1.61786196229455	-2.03418048730092	-2.01104486266628	-2.62866092195814	-1.59705968632523	-2.58794363344696	-0.718882554601171	-2.27574128156988	-0.888799154511611	-2.08409530086312	-1.21694417019352	-2.06665897657278	-44.3503188916803	5.49104023939105	-48.7111242716639	-41.9146483455454
40.7035175879397	12.5166479142846	2.242217361489	10.9742041934969	11.1046413491021	11.8710664240835	10.2316800541541	10.4226690198041	12.1396066070824	11.1276797438737	17.3742144179623	12.3072227937632	16.4654062986537	12.7542465153088	14.4141344752502	11.5296509931649	49.5366903114573	0.87169032456863	50.3724216312225	50.2954575148659	49.4108642315897	51.0033444221391	50.0921401662073	49.965799484157	49.5128319951792	47.9133915327278	49.0850301638084	48.1596001271845	48.9474114057286	49.3965733754361	49.8221079986991	-1.9873935027741	0.728724837954103	-3.39009695440793	-1.68754301655707	-2.08324887035715	-2.10060046561185	-2.69681779724086	-1.67069025630775	-2.65765053785458	-0.763158447734245	-2.33451894647849	-0.938010421303632	-2.11653308550219	-1.28859090563091	-2.10865583107663	-43.2468177980651	5.2855041369055	-46.7106628506777	-40.9877228159861
41.2060301507538	12.4637008934115	2.23867361243628	10.9749276230434	11.0585350889932	11.7869632113538	10.1846671439316	10.3669016236866	12.0869880201316	11.0521687246528	17.2820171129636	12.2859153891009	16.4374144434822	12.6722777198809	14.3805941866129	11.4587413265159	49.5489421093373	0.861487176430911	50.3551648517274	50.3111673953652	49.4580075336821	50.9932199824892	50.1203189666112	49.9528534755525	49.5116783642138	47.9417011486373	49.1085423566414	48.1763519123432	48.9833486546389	49.3875439945535	49.8363487849297	-2.05602211376717	0.745008804853435	-3.53395469126765	-1.75998566326592	-2.13495499828914	-2.192811360417	-2.76879612360397	-1.7467114620147	-2.73027884257041	-0.809619959245854	-2.39628884504702	-0.989600525415093	-2.15028251661	-1.36279741945946	-2.15220507176702	-42.1208753187723	5.08701173940523	-44.769763684533	-40.104311205987
41.7085427135678	12.4121733862778	2.23391931750883	10.9753196966104	11.013169634273	11.7036255159645	10.144090929675	10.3093844025889	12.0400355629254	10.9818110884913	17.1845247322619	12.2663678350469	16.4086145003403	12.5897370407818	14.3523878009966	11.389185281655	49.5598078324579	0.853528398251689	50.3220751820829	50.3162111090925	49.5006354509903	50.9972644466113	50.1334291410905	49.9548669606117	49.5280816361916	47.9617445634321	49.1282228201051	48.1875928218204	49.0109171302945	49.3925363585158	49.8439242011144	-2.12719039982612	0.762011438651216	-3.67952072137398	-1.83466101125487	-2.18878871917224	-2.28891450373839	-2.84338841218915	-1.82610826972812	-2.80751595964233	-0.858020983093011	-2.46040045690365	-1.04351884647195	-2.18509999689778	-1.44029347792274	-2.19724383935132	-41.0111657184753	4.92320706916829	-43.0499033571	-39.3473370409232
42.2110552763819	12.3630562191012	2.22824366304451	10.9819151361113	10.9738961883499	11.6204070786999	10.1054765091632	10.2564135816762	11.9932440580891	10.9115034895066	17.090244385382	12.24738046017	16.3772987267597	12.5130678509171	14.3230293227789	11.3258540607112	49.5740140992471	0.846826543030807	50.3055658574262	50.3362638551602	49.5337015822006	50.9934523549432	50.1633333154813	49.9502931796251	49.5407571381782	47.9979867517002	49.1393280530557	48.1881559996675	49.0551648954999	49.3902571362234	49.8679231710506	-2.20130259123533	0.780138316104907	-3.82902937611052	-1.91264796762907	-2.24434998217918	-2.38846659197523	-2.92244724257156	-1.90855696463247	-2.88873783929858	-0.908934955586782	-2.52625653936757	-1.09936282311623	-2.22221722522584	-1.52090278199987	-2.24502339636636	-39.9139945257053	4.7725213055775	-41.375300231755	-38.666991070193
42.713567839196	12.3146809951916	2.2223437196447	10.9884245065473	10.9348156699965	11.5431560052741	10.0683266601088	10.2026548041023	11.9458621200202	10.8408313780067	16.9897994318521	12.2352097317404	16.3520489621866	12.4357855423931	14.2914007063156	11.2625374189475	49.5845132267986	0.8352939325662	50.2783377165329	50.3448148329955	49.5836709945803	50.9778432139409	50.186133791084	49.9353085752329	49.5456389031843	48.0252278548567	49.168136936272	48.2043545476215	49.0904098767804	49.3768997497427	49.8818949555573	-2.2780167528888	0.799061239093372	-3.98093636208419	-1.99325511770233	-2.30306737208574	-2.49054249627114	-3.00519038038927	-1.99331222318049	-2.97327364205776	-0.962152176063637	-2.59536038586232	-1.15785965006349	-2.26068233751202	-1.60391684397955	-2.29466880030247	-38.8039835602971	4.61938497993021	-39.6104120075068	-37.8977828369241
43.21608040201	12.2676800261349	2.21498875069185	10.9953816004866	10.8969891284504	11.4654050696756	10.0377603569687	10.1481591508055	11.9038867390747	10.7752298440667	16.885273753117	12.2231576372565	16.3233650096513	12.3596691830169	14.2648423149802	11.200720552204	49.595027056679	0.827925213689256	50.2459187579525	50.3459995229155	49.6239738471748	50.9776287237028	50.2010267045242	49.9365520440346	49.5689759322992	48.0472369050626	49.1883806187983	48.2092621653616	49.1205247386896	49.3787859986429	49.8910857776687	-2.35743919555064	0.818645591679734	-4.13429385002846	-2.07612488947813	-2.3641205422891	-2.5966476483286	-3.09111809302438	-2.0815969763066	-3.0629440423311	-1.01744563361997	-2.66666064250612	-1.21864012689981	-2.30049433406554	-1.69034876628561	-2.34627399699494	-37.6538165409591	4.46952055130335	-37.6646537803459	-37.0148831271765
43.7185929648241	12.2224687346922	2.20706800370712	11.006782861699	10.8648931715518	11.3886351821011	10.0077605225741	10.0974627699597	11.8599558032898	10.7080798023987	16.7836938145328	12.212223295411	16.2933985956615	12.289878107779	14.2346240911746	11.1447055328659	49.6075575453388	0.81985127282506	50.2285386669817	50.3617121508804	49.6587684101455	50.9623005950037	50.2325776508959	49.9242199933905	49.5811199041054	48.084931911851	49.2044757518408	48.2099040065311	49.1669922163319	49.3663535755054	49.9163532559403	-2.43984694347953	0.839251987892715	-4.29137705229351	-2.16244408894227	-2.42749952806174	-2.70550053539274	-3.18210672238597	-2.17242003678147	-3.1563305431461	-1.0754626786163	-2.73998210358987	-1.28148354779955	-2.34283186020173	-1.77944683304479	-2.40112473497781	-36.4584865980149	4.34819867873055	-35.5681436485043	-36.1147048235806
44.2211055276382	12.1777360326621	2.19895862226465	11.0149694384303	10.832298370225	11.3172407808781	9.98071043777062	10.0439025530071	11.8168460830352	10.642208135719	16.6753302851859	12.2072799181742	16.2679288288718	12.2194699740438	14.2041625907532	11.0882210285126	49.616800074131	0.808030672426288	50.19351873127	50.3631883593586	49.7091565556735	50.9438662498352	50.2487524082434	49.91008621872	49.5933843756068	48.1109232877653	49.2373585359543	48.2249706512915	49.2019166607468	49.3511528794575	49.93012604978	-2.52484754399147	0.860234408399894	-4.44918193301371	-2.25123282767952	-2.49460494020438	-2.81686490317691	-3.27648277209026	-2.26558616419655	-3.25354891444841	-1.13579910027728	-2.81680520131761	-1.34717510568757	-2.38655152251318	-1.87095656376623	-2.45822812351757	-35.2509850096202	4.25080251314636	-33.4973840356896	-35.1893096535532
44.7236180904523	12.1341209479057	2.18919008577445	11.0248515354138	10.8015636504284	11.2444005073152	9.95930492489197	9.9911652725091	11.7776548334671	10.5803513406809	16.5644671895117	12.2008715912534	16.2365213179493	12.1513854437727	14.1775633836396	11.0334713319411	49.626882471502	0.801510051555641	50.165883870875	50.360805019721	49.7455045237503	50.9378163487336	50.2670788374193	49.9093512103345	49.6208531200021	48.1349064440671	49.257833461374	48.2248976773288	49.2352750928464	49.3481346393465	49.9411318837274	-2.61273908749794	0.881909863409825	-4.60881827656778	-2.3424218424845	-2.56429792428316	-2.93212301505883	-3.3748373105757	-2.36223697165199	-3.35614027733296	-1.19833243760622	-2.89569489971414	-1.41501453504749	-2.43194241251875	-1.96591197533781	-2.51783625929384	-34.0615590747905	4.14217340895024	-31.6604495049606	-34.1845456379519
45.2261306532663	12.0916058061137	2.17935566049785	11.0359339143528	10.7760314871839	11.1735081855413	9.93733204818641	9.94046959353441	11.7349018608928	10.5159633832658	16.456350900909	12.1959434606538	16.2049442735013	12.0892825796226	14.146086084729	10.9841277071058	49.6375517420924	0.792279274388046	50.1445207826017	50.3715758901197	49.7809985708256	50.9127474861724	50.2961490221052	49.8912987034307	49.6328681449324	48.1731341387898	49.2791024145373	48.2275272200469	49.2838362362512	49.3267914950301	49.967622542358	-2.70357583676673	0.904261105986131	-4.77118196524026	-2.43725761880207	-2.63698154635233	-3.04935052223366	-3.47844356212205	-2.46084389225227	-3.46212675834902	-1.26376484631818	-2.97699456170825	-1.48512100920428	-2.4801046185808	-2.06306377615231	-2.581251200652	-32.8787416653084	4.00695402356551	-30.1306026234616	-33.042524914115
45.7286432160804	12.049363665412	2.16918088749883	11.0426815807103	10.7492751015251	11.1070960618702	9.91937271075282	9.88610903703964	11.6941611271517	10.4542438138387	16.341459899875	12.1953701919523	16.1753044786181	12.0260302143574	14.1167167517908	10.9339066808742	49.6461181341105	0.78140188535778	50.1064380673932	50.3659377226146	49.8293446598242	50.8936087908301	50.3067397537031	49.8803174030849	49.6533470930675	48.1972258178766	49.3146540778082	48.24075166561	49.3187125787994	49.3111931474591	49.9812649653658	-2.7970998919443	0.926642088980788	-4.93308507775786	-2.53449614727748	-2.71388830728456	-3.16931543853147	-3.58520591661579	-2.56200992178782	-3.57264660431839	-1.33148100599825	-3.06201050194275	-1.55818798586564	-2.52976773880209	-2.16285898479797	-2.64734496429584	-31.6951515115428	3.85870873988918	-28.801840706315	-31.8417862815444
46.2311557788945	12.0076861474164	2.15739642488074	11.0520625484803	10.7245831040454	11.038555536802	9.9050744711731	9.83410438195846	11.6548797386739	10.3946052023186	16.2260109842486	12.1914305153851	16.1380575704993	11.9656654142756	14.0892401762122	10.8856502723403	49.6552999051043	0.775901364711904	50.0846828281893	50.3601974431424	49.8608125450607	50.880384412229	50.3285657256332	49.8764615931032	49.682405734894	48.2223264988252	49.3351227765969	48.2371581556397	49.355456797062	49.3012890904728	49.9940351655081	-2.89368584262749	0.949774350417794	-5.09744765518673	-2.6344474732439	-2.79362151936856	-3.29278015372746	-3.69682839747687	-2.66639179720768	-3.68853644569509	-1.40150537498949	-3.14903562625781	-1.63326228614888	-2.58156007929712	-2.26596976918886	-2.71652937636895	-30.508504385473	3.69855291561742	-27.5172827606774	-30.6603881266217
46.7336683417085	11.9664523910396	2.14611681145231	11.0590127973145	10.7039443190838	10.9727003506408	9.88948141690053	9.7820973704634	11.611237565488	10.3320747426015	16.1132939306622	12.1886803208104	16.1016423832886	11.9104277020507	14.0569314678395	10.8423567163703	49.6641230130214	0.766337724729623	50.0575098878198	50.3657335918287	49.8962822842136	50.8485975105425	50.3511280421753	49.8557652131817	49.6958607733051	48.25923396368	49.3611710384575	48.2425328531226	49.4052568865039	49.2733037411848	50.0212233832629	-2.99316476237818	0.973043410779427	-5.26286269536849	-2.73832294762677	-2.87706525900945	-3.41762039422037	-3.81337200014802	-2.77227583954981	-3.80773235639452	-1.47453134283859	-3.23902185920033	-1.71089599404362	-2.63644688335419	-2.37091219589245	-2.79008214326973	-29.3031180362503	3.56332627473382	-26.0742112224918	-29.4560002663097
47.2361809045226	11.9252804509379	2.13418550821501	11.0624252886746	10.6809710146981	10.9099785521997	9.87848494390393	9.727462993297	11.5701738947564	10.2729474290358	15.9945049518134	12.1877064196708	16.0641013253929	11.8535577185441	14.0285185944288	10.7978127357775	49.672284595788	0.757682025089032	50.0222532848245	50.3536925599379	49.9405512465621	50.8298600978178	50.3580723647355	49.8492299357274	49.7242761783297	48.2799786696379	49.3974757249123	48.252746875899	49.4395703745713	49.2578835239342	50.0341089083548	-3.09555002786239	0.996235559914766	-5.42764597177813	-2.84463118845129	-2.96515322692601	-3.54558479864392	-3.93298719646825	-2.88108132042035	-3.93230632938284	-1.54971235312934	-3.33293711592625	-1.79149453107428	-2.69306130210302	-2.47886991793747	-2.8666851099699	-28.0741364719959	3.4880504786663	-24.3768332957521	-28.1692078347438
47.7386934673367	11.8839484345985	2.12092231312554	11.0677399548364	10.6599627307915	10.8445739318824	9.86893011615602	9.67652112795335	11.527636743589	10.2136195424593	15.8773504518641	12.1813373229834	16.0183463845711	11.8002887010825	13.9995403376542	10.7554823039578	49.6797572007926	0.753346287748697	50.0049598967253	50.3454436835291	49.9665837390831	50.8086811318973	50.3809741585101	49.8418390731503	49.7526647911696	48.3045507600573	49.4173654020784	48.2471668797212	49.4788151782269	49.2400827937866	50.0477161223688	-3.20106955868628	1.02013660885366	-5.59517438859943	-2.95410440353201	-3.05633494677087	-3.67637132650379	-4.05808964501463	-2.99262273866571	-4.06196389879023	-1.62728489071956	-3.42895139155523	-1.87399588134068	-2.75234835394315	-2.58979032952856	-2.94687206795779	-26.816020422689	3.4531735116603	-22.5647194392995	-26.8213688273218
48.2412060301507	11.8427772207403	2.10851645547206	11.0672909865457	10.6416307658772	10.7823410605171	9.85857190545837	9.62434653300987	11.4809440614198	10.1520330931088	15.7630946265447	12.1756025215536	15.9741007711441	11.7515034431672	13.9668961906777	10.7177479105995	49.686957069273	0.744511306541321	49.9734604657861	50.3461466812763	50.0008634114501	50.7735082989032	50.3937753036639	49.8223159350041	49.7692329136783	48.3377890277747	49.4470139154333	48.2553365991787	49.528054653577	49.2088155683369	50.0741291264859	-3.3094571933632	1.04358963811675	-5.76197748631086	-3.06779924071952	-3.15197853214979	-3.80825919601133	-4.18722120224249	-3.10550692061932	-4.19502592718254	-1.70787965625586	-3.52861481975838	-1.95938847351283	-2.81505635006353	-2.70238970592798	-3.03184600296711	-25.5298725362719	3.41911333801225	-20.8048944706194	-25.4055203998531
48.7437185929648	11.8015586535588	2.0949741097697	11.0646872807483	10.6200953639726	10.7218091488653	9.85320470384371	9.57215232404976	11.4367682326203	10.094166705282	15.6440756009026	12.1689025984445	15.9257596350217	11.7011529212234	13.9388118227661	10.6786761585238	49.6944839760494	0.738785550367494	49.946654098202	50.3290494455161	50.0387386817187	50.7547720993539	50.3987235060592	49.8205990580358	49.8036514078511	48.3535462429461	49.4817906807576	48.26180450989	49.5605184984963	49.1937386058781	50.0847048539372	-3.42101742296305	1.0671207416722	-5.92903077010191	-3.1840129677488	-3.25254398344647	-3.9436429765945	-4.31956501098167	-3.22171709573873	-4.33408186465666	-1.79046307092806	-3.63236808767962	-2.04760462863634	-2.87974235813098	-2.81840446589179	-3.12004921798413	-24.2095664390817	3.37237232555545	-19.0465907547341	-23.9989978540708
49.2462311557789	11.759634074605	2.08055332725472	11.0610923554346	10.6004127180084	10.6587400572447	9.84755720560241	9.52419599238013	11.3886794735426	10.0344859329105	15.5290244113229	12.1556780347743	15.8700669523703	11.655160644493	13.9076574139665	10.6424917778154	49.699428934055	0.735473761371971	49.9317589576006	50.3195885737441	50.0586027901767	50.7254403543443	50.4183558358052	49.8103659279652	49.8294502116045	48.3757014407812	49.5003412614901	48.2560986137247	49.6006616787914	49.1688502171405	50.0973602795463	-3.53562308163889	1.09108601829495	-6.09830025999326	-3.30393439380895	-3.35640568027005	-4.08098366223148	-4.45752199585397	-3.34007067865211	-4.47748625310221	-1.87558976164372	-3.7384061793146	-2.13769663357136	-2.94767041059244	-2.93687079583752	-3.21216335643394	-22.8478415074655	3.32722357591449	-17.2332730568008	-22.6166266857816
49.748743718593	11.7180965355937	2.06706982211922	11.0496586441242	10.5818361090198	10.599629225789	9.84228082892105	9.47460235641223	11.3378273583318	9.97433888413357	15.4172088367366	12.1430210201181	15.8163929126404	11.6128003233787	13.8746101118917	10.6110483512204	49.7054868117591	0.728179143416915	49.9009798805435	50.3165482418161	50.090059547742	50.68981033256	50.4201456517143	49.7957792130322	49.8501810547479	48.4028435969919	49.5318034756862	48.2666297770735	49.6472279615767	49.1385076719282	50.1208121474551	-3.65317568531085	1.11416166166354	-6.26571297306905	-3.42833824715965	-3.4653324970129	-4.21959809094465	-4.5983720306368	-3.46001369721695	-4.62451075389661	-1.9637975261784	-3.84879972113452	-2.23100966467608	-3.01932168165782	-3.05719024316676	-3.30928678229091	-21.4579273320962	3.29442243433216	-15.379649554187	-21.1812570602667
50.251256281407	11.6763126428341	2.05206863106301	11.0371047338081	10.5590284363268	10.541351660116	9.84134051997616	9.42750645614197	11.288836115334	9.91787584519104	15.3023340320004	12.1273587038791	15.7564943292704	11.568612648016	13.8453857868207	10.5788350899628	49.7117938712752	0.725402413825846	49.8859658444545	50.2966984224634	50.1195015993009	50.6697097644843	50.4243761376203	49.7983782830241	49.8872489855288	48.4119250080235	49.5626375365637	48.2691602888459	49.6766514203653	49.1240574846879	50.1270095512147	-3.77412835874546	1.13760300585692	-6.43477593283435	-3.55536861102278	-3.57913073998956	-4.3619003077428	-4.74297911738827	-3.58358799557203	-4.77767848007172	-2.05398582044548	-3.96330808028105	-2.32689407699685	-3.09325212188424	-3.18120607623176	-3.40960130323009	-20.0729551035094	3.27138237394629	-13.549555270414	-19.7824284805542
50.7537688442211	11.633422456645	2.03686348135604	11.0196960939067	10.5374539360475	10.4815199401006	9.83829084687051	9.38355097231801	11.2344681207543	9.85901760439261	15.1934756951209	12.1053733635292	15.6912957886944	11.528699865734	13.8111090355625	10.550540673354	49.7139449023211	0.722861142937811	49.8718763063501	50.2883308693862	50.133045170201	50.6334270018206	50.436759189618	49.7871054252122	49.9091367334747	48.4296392309871	49.5789545384283	48.2651288692564	49.7163174486333	49.0949825950845	50.1365803517224	-3.89792527398963	1.16095387738837	-6.60468982144	-3.68668511676964	-3.69625679472391	-4.50530896002363	-4.89279522706388	-3.70875019271276	-4.9341592362491	-2.14709648656642	-4.08036215241062	-2.42478532459822	-3.17105420842296	-3.30710326811302	-3.51398177277104	-18.7128076921952	3.23094264559146	-11.8861152840271	-18.3517612670711
51.2562814070352	11.5912312845283	2.02250748916526	10.9948484970086	10.5149376764529	10.4262977224825	9.83631374953193	9.33758673774815	11.1791867282342	9.80186581408981	15.0878874041062	12.0843649605111	15.6280014570822	11.4906639989023	13.7769314722266	10.5271204804915	49.7196783963517	0.717625678988625	49.8478099983202	50.2839103757408	50.1605680659394	50.6000944332216	50.4297523654616	49.7805728503042	49.9338706032645	48.4484712382572	49.6100746172787	48.2772024461912	49.7586781861551	49.0699571807335	50.1548567917039	-4.02493375447978	1.18328769382811	-6.77285535975474	-3.82265663853083	-3.81884127099102	-4.65060860821027	-5.04467759198658	-3.83614953003781	-5.09465234586403	-2.24348747960281	-4.20244134646927	-2.52617121889238	-3.25288018425304	-3.43532411149183	-3.62339312215251	-17.3446437813483	3.17728130948938	-10.3366353354109	-16.8508809775771
51.7587939698493	11.5480886719468	2.00654674285234	10.9693303800223	10.4871268816181	10.3709620703134	9.8364759142027	9.29507796499744	11.1243991062964	9.74762417427308	14.9805884268313	12.0590947650772	15.5570286758978	11.4498294526174	13.7446603621816	10.5029545609796	49.7242266695949	0.717329483274579	49.8435900258468	50.2646903937727	50.1809125111558	50.5776525917443	50.4346331531475	49.7866785800613	49.9692205018077	48.4498387087252	49.6348988586788	48.2764204776771	49.7845187049435	49.0568147704027	50.1550774267699	-4.15543471090617	1.20622896435075	-6.94382550455204	-3.96137879379968	-3.94593956918233	-4.79949378075281	-5.20117977215589	-3.96727222860768	-5.26087311281274	-2.34201760937141	-4.32852970769699	-2.62979611711569	-3.33732973428158	-3.56724807024308	-3.73576724120831	-15.9085338302131	3.12906390934789	-8.80672372078911	-15.2992898790934
52.2613065326633	11.503444252663	1.99120982434933	10.9364311885892	10.4599461076739	10.3146948599521	9.83257213404721	9.25297430598857	11.0639102805188	9.69093358195216	14.8802909275415	12.0287207350067	15.4831309049828	11.4123966496449	13.7063789316896	10.4823946770314	49.7243416812823	0.715216842456756	49.8290612795627	50.2601738464348	50.1894417794246	50.5376921560509	50.4382644459199	49.7773049543692	49.9863931823143	48.4622010666837	49.648512567981	48.2759641494733	49.8227738218652	49.0280790994886	50.1605795071023	-4.28858489764401	1.22846711995578	-7.11403377726761	-4.10499527255726	-4.07634351842793	-4.94893971270864	-5.36197004852274	-4.09966741354073	-5.42936875590689	-2.44395663628037	-4.45752850097849	-2.73570293007054	-3.42626939208984	-3.7005893573268	-3.8522383536943	-14.4041285285048	3.09362267432952	-7.25863259427385	-13.668601800751
52.7638190954774	11.4595279750869	1.97648801986182	10.8992490164601	10.4301378205981	10.2625416530773	9.82959613926599	9.20871480965783	11.0043755767985	9.63742799371555	14.7822147574252	11.9998331421295	15.4101704510428	11.3745732645615	13.6699205944158	10.4651084569816	49.7308302323756	0.712080511330491	49.8150793988964	50.2567023261632	50.2133784874221	50.5093831874828	50.4275679480898	49.7808258946538	50.0135466324346	48.4725188673314	49.6775287050183	48.2890558709086	49.8598898354684	49.0119454507527	50.1733704162607	-4.42538696524425	1.24994327987348	-7.28396464244278	-4.25336501526517	-4.21240749037946	-5.10127910557463	-5.52460496646845	-4.23524773488157	-5.60241224212358	-2.54935821434185	-4.59214357014845	-2.84524942293769	-3.51943425032151	-3.83696874581743	-3.97359514747264	-12.8489873371541	3.07129740822671	-5.69832159267329	-11.8804846454833
53.2663316582915	11.4134638935965	1.96034409462394	10.8612432219695	10.3948586671156	10.2085108767047	9.82546822544389	9.16760073318844	10.9437761069377	9.58521962282384	14.6825138217564	11.9660117263516	15.3289150302382	11.3329647850767	13.6327895238199	10.4451582753287	49.7334817492944	0.713256049569712	49.8161829928112	50.2406724007374	50.2261515029099	50.4848456122278	50.4338020208147	49.7895198445823	50.0428174228516	48.4678655924625	49.695335939844	48.2868103342389	49.8819183079395	49.0008213437626	50.1685194256454	-4.56556129052497	1.27206048751734	-7.45696696728166	-4.40468512332937	-4.35237138251817	-5.25685011982976	-5.69259830672757	-4.37438583372545	-5.78021862199306	-2.65710311104596	-4.73055646964396	-2.95673310684238	-3.61552007342739	-3.97677083310967	-4.0975368273502	-11.2194382340812	3.04047904605127	-4.18317883074349	-9.95645671117125
53.7688442211055	11.3658203691034	1.94547984914779	10.8159871663083	10.3602163309907	10.1535218136402	9.81601535131118	9.12418715754933	10.8785632434929	9.53106334234974	14.5892817551728	11.9288618706541	15.2470118290807	11.2938212463797	13.5900399359534	10.4270937554607	49.7332394190072	0.71096205902379	49.8007794537353	50.2413639194091	50.2327621709838	50.4458059653732	50.4295311249519	49.7849942866594	50.055329318448	48.4769293750882	49.706435676186	48.2920112325075	49.9179238091765	48.9768712902949	50.1713748242795	-4.70836310082452	1.29297237346751	-7.62819275694626	-4.56155831317976	-4.49560670204889	-5.41303579533994	-5.86355580112405	-4.51488646700984	-5.95963228835878	-2.76880731972278	-4.87237276110498	-3.07102034328021	-3.71665229381154	-4.11787400922364	-4.22552545956805	-9.48532814056019	2.99580509643797	-2.6763301097997	-7.97169481589774
54.2713567839196	11.3187566942816	1.93069680448589	10.7703155657467	10.3220495468162	10.101410692178	9.80715879016805	9.0795918197881	10.8158103330015	9.48093737357612	14.4962306122788	11.8936090817471	15.164391247235	11.2523082582573	13.5502000912333	10.4098236136346	49.7412993211271	0.709344596014581	49.7968084003975	50.2396562846689	50.254925208284	50.4240041634253	50.4206249346247	49.7983910742631	50.0824068881124	48.4815943139061	49.7320271418954	48.3063139216153	49.9489829444554	48.9708399245499	50.1803159744547	-4.85535459641896	1.31361302947707	-7.80137126197054	-4.72323314858806	-4.64446943588669	-5.57330249733662	-6.03684503964756	-4.65962236595974	-6.1441961093395	-2.88417632616921	-5.02025621400151	-3.18904428669702	-3.82210745796013	-4.26284667202759	-4.35813893786236	-7.69275827061182	2.95895155214175	-1.06082318496891	-5.99558094739931
54.7738693467337	11.2685106708454	1.91481667033613	10.7226840771653	10.2790446188592	10.0458914039057	9.79431431819592	9.03712724178303	10.750693666699	9.43054805343763	14.4015154564982	11.8533988574658	15.073697686295	11.2066477781066	13.5071362847493	10.387939277829	49.7421368468979	0.710558895082709	49.7969505164293	50.2277662916111	50.2631307640215	50.3976500995648	50.4275803018089	49.8082696552518	50.1024295480265	48.4746440592225	49.7425635448017	48.3056947666116	49.9671546215811	48.9616480117425	50.172296828999	-5.00541797217159	1.33461031450647	-7.97676029914896	-4.88815692777616	-4.79641817085832	-5.73628931744257	-6.21572428427796	-4.80753854620941	-6.33223330289842	-3.00226285827875	-5.17161813665292	-3.30896152030622	-3.93080509949006	-4.4107427871279	-4.49292238776302	-5.93549172164316	2.93279649232485	0.624932790051221	-4.07672987497965
55.2763819095477	11.2173285449627	1.90055866608056	10.6697510130231	10.2369907329247	9.98990869526202	9.77662161666892	8.99086932021129	10.6830482649397	9.37957345475727	14.3128880875036	11.8120722067353	14.9842293813283	11.1628284323768	13.4600382992224	10.3664515795621	49.7433679518162	0.707443215670297	49.7827233712916	50.2334217699883	50.2712888190236	50.3629531967224	50.418285840342	49.8105215759204	50.1112249920693	48.4831778926322	49.7515679342008	48.3186889323165	50.0002451669227	48.9454827907163	50.1742010914643	-5.15840680427207	1.35415456131714	-8.1505608879339	-5.05930101843464	-4.95166681297877	-5.90061238797846	-6.39629865303253	-4.95740343874497	-6.52188988127379	-3.12500002874043	-5.32693105860141	-3.43248026508063	-4.04509351873905	-4.56029565672331	-4.63175484727497	-4.22496339268489	2.91861055000856	2.30150446187838	-2.18243034262648
55.7788944723618	11.1664862636459	1.88585628634125	10.6187388978523	10.1909484374763	9.93577755472033	9.75922388363933	8.94503596776796	10.6185204992924	9.33284684930633	14.2233147942106	11.7728903866794	14.8923026460218	11.1152123261035	13.4159196974003	10.3435894869261	49.7529247088381	0.706626150057903	49.7862613325311	50.2329872748856	50.2933654135018	50.3465013091456	50.4155873535988	49.8314412113011	50.1355210875702	48.4846297583787	49.7727721648685	48.3349991308835	50.024909766022	48.948181323902	50.1808640883067	-5.31606763335572	1.37390485627518	-8.32829232728514	-5.23520390929018	-5.11230035135705	-6.07003922057806	-6.58037459020227	-5.11239840118225	-6.71713128518366	-3.25168299801947	-5.48848745385673	-3.55981973203671	-4.16374900883077	-4.71443587827322	-4.77496407752882	-2.51454042733049	2.90276205432665	3.96747113236328	-0.191995331348191
56.2814070351759	11.1119006828744	1.8706865413219	10.5640688406061	10.1410537139734	9.87751066622056	9.73607441463258	8.89971524233965	10.5507492592068	9.28474466622921	14.1330272506257	11.7291195557321	14.7939367628706	11.0636349601596	13.366557369914	10.3145161748562	49.7521831795351	0.706798333504705	49.7816329637025	50.2249324868378	50.2996890533105	50.3180729858831	50.4222274840387	49.8411095087872	50.1453349591071	48.4778117377	49.7767019407458	48.3391164809537	50.0396873304556	48.9404074820922	50.1716569203421	-5.47640286545119	1.39347138939785	-8.50664259626689	-5.41471152867109	-5.2751783281661	-6.24160051032705	-6.76959059375934	-5.27007968221799	-6.91446291548036	-3.38161934914534	-5.65305799760319	-3.68936328873385	-4.28602098599752	-4.87089504996749	-4.92001442452925	-0.806446448757206	2.86455410121502	5.53821568606887	1.87295767047162
56.78391959799	11.0574093299661	1.85729726765397	10.5069960216823	10.0924000475908	9.81946618845497	9.70958010780838	8.85046146147605	10.4827654411775	9.23772106725927	14.0488075851735	11.6861486491358	14.6985587321518	11.0134265925664	13.3153572120373	10.284632183045	49.7563619208958	0.702865776439446	49.7718487294849	50.2342122315485	50.3116614570788	50.289376238666	50.412545359241	49.8507159222876	50.1523331675887	48.4870683526284	49.784644659868	48.3604926044671	50.0698249185334	48.9333442836249	50.1746370466277	-5.64030883912952	1.41166630705643	-8.68498594878096	-5.60103157095651	-5.44157533578964	-6.41572980286828	-6.95982774576316	-5.43072008644755	-7.11409871736224	-3.5169650388426	-5.82212426300238	-3.82348998134095	-4.41440342604875	-5.02982684117832	-5.06923615030243	0.900329712596898	2.82703863502576	7.0021628092402	4.02295179079746
57.286432160804	11.00264317341	1.84317938315044	10.4519312965727	10.0395115542393	9.76207245289593	9.68255290890131	8.80295890678606	10.4174348904462	9.19426678974181	13.9629584495738	11.6449506054876	14.5996821384379	10.9583981189625	13.266066433867	10.2515767084183	49.7665852540932	0.702570328077375	49.7784435284519	50.2338803617944	50.3341675145845	50.2754183754033	50.4183876153434	49.875214272039	50.1719394985322	48.4865919743237	49.8014943365123	48.3784603850717	50.088768609154	48.9416398967498	50.181201935252	-5.80913258383764	1.43032210989342	-8.86813562613406	-5.79192429110015	-5.61300604578576	-6.59547732106055	-7.1550474998368	-5.59697325998193	-7.31930920757436	-3.65653504737218	-5.99729334884691	-3.96150358003815	-4.54713842522521	-5.19373649777787	-5.22264343915542	2.60564920691578	2.8294415088749	8.47070459254599	6.22026475087129
57.7889447236181	10.94400641395	1.82936536418492	10.3920509767473	9.98388516193795	9.70007388759623	9.64889208241521	8.75409255603385	10.3484489018353	9.14874702495846	13.8774123584343	11.5995551614886	14.4970826786192	10.8999507128411	13.2104605440574	10.2114313343856	49.7649367075733	0.70143966800139	49.7687316269872	50.2288474701502	50.3403085802494	50.2450893355183	50.4238065904669	49.8835356385327	50.1732547790974	48.4813143246282	49.800727113138	48.3885614726944	50.1016900638415	48.934942405305	50.1733677978438	-5.98029945377144	1.44820032016215	-9.050504858171	-5.9868022082733	-5.78606345922901	-6.77683886264278	-7.35430999752688	-5.76546693183373	-7.52546037503346	-3.79999179040513	-6.17500131672633	-4.10237493078524	-4.68391762501868	-5.35946467711384	-5.37769586626933	4.30697779961421	2.86435954317471	10.0054403366708	8.35730080381034
58.2914572864322	10.8864598137885	1.81722868121116	10.3325454538719	9.92967563540395	9.63872399183644	9.61345619499818	8.70240083015892	10.2811510352047	9.10573158355119	13.7976037766598	11.556474495143	14.3985141378847	10.842462783847	13.1552188758468	10.1700187848443	49.7729362960647	0.697360653705929	49.7658154569063	50.2401255273985	50.3570158466113	50.2227604360182	50.4183228184027	49.8995049867081	50.1807533052163	48.4916727633632	49.8091452485965	48.4164949392705	50.1300096360492	48.9367704596604	50.1797804246401	-6.15597260642074	1.46507111373976	-9.23541475653262	-6.18894918948337	-5.96318057866468	-6.96227336005195	-7.55486453311582	-5.93822563622927	-7.73515712836132	-3.94961412867629	-6.35785088686783	-4.24879360147753	-4.82726561441574	-5.52885916185213	-5.53719530774103	6.02924937158026	2.91156460807468	11.6044851781291	10.4201400501247
58.7939698492462	10.8276549222299	1.80427549336805	10.273180275188	9.87120341136518	9.57655958362772	9.57594442097738	8.65301330430119	10.2150547168447	9.06487948784981	13.7154942716028	11.514465188159	14.2957390841898	10.7795362188023	13.0999382588753	10.1245057672049	49.7826281573077	0.697668316243636	49.7707059928078	50.2387431892589	50.3796890121677	50.2082190349266	50.4317955406694	49.9230079144124	50.1946097861226	48.4898613258298	49.822222192251	48.4346619650066	50.1452128312107	48.9470010919676	50.1884361683696	-6.33647934397124	1.4823342245691	-9.42454455657711	-6.3953408190583	-6.1449918954469	-7.15317086967205	-7.76163493894457	-6.11655501185148	-7.94987399399463	-4.10370648871104	-6.54647963440391	-4.39907350193363	-4.97487310287511	-5.70320492307279	-5.70078173508457	7.80114737222953	2.94929941932743	13.1759348352931	12.5263820299626
59.2964824120603	10.7653675045926	1.7922791877785	10.2090903158013	9.81124524890328	9.50959311076724	9.53171654367221	8.6008028563849	10.1454350032359	9.0219451325303	13.6345854654844	11.4689692968147	14.1919659684895	10.7140271640113	13.0384383261088	10.0719631275002	49.7811311156242	0.695519822448414	49.7589350239802	50.2357725515709	50.3868907477144	50.1771761846542	50.4350690856949	49.929519448208	50.1905702104055	48.4867678503285	49.8188627348464	48.4505608505375	50.1586770072984	48.941771570503	50.1841312373728	-6.51927601544355	1.49840437360742	-9.61261979414529	-6.60615874740902	-6.32820929819707	-7.34548471607753	-7.97102844029317	-6.29697724917939	-8.16497665801954	-4.26240372986378	-6.73740927204028	-4.55309332786256	-5.12699342833907	-5.87924052268732	-5.86599301665211	9.61449903594764	2.96285065320533	14.731691503439	14.6331315932971
59.7989949748744	10.7048496550507	1.78160375845298	10.1469811964408	9.75284533177722	9.44350776431733	9.48678960601443	8.54769449655083	10.0785941301642	8.98247217987384	13.558774393999	11.4269418305744	14.0920223910514	10.6491505278005	12.9789269780752	10.0183446890204	49.7928880636514	0.692101987501528	49.7630468329649	50.2472372162431	50.4084476976585	50.1606184990401	50.4364744038451	49.9496417157255	50.1997838447315	48.4980315935525	49.8287067883289	48.4820046141708	50.1868137408775	48.951133744852	50.1956041354781	-6.70764675256151	1.51394653090328	-9.8058070802707	-6.82457964050539	-6.51629367623423	-7.54341806039009	-8.1829914418348	-6.48305391327847	-8.38509164101336	-4.42798372805174	-6.93428439510195	-4.71341355929801	-5.28605506891571	-6.06032874739999	-6.03610683100522	11.4682571507801	2.96314297472904	16.3479580523122	16.6450831956069
60.3015075376884	10.6419413418289	1.77017233054723	10.0822829465483	9.69042356320399	9.3752313534807	9.43790966579945	8.49653104959741	10.0109602363382	8.94342451377146	13.4800626425661	11.3850855867369	13.9872907682326	10.5786634051891	12.9170671636594	9.96030454865163	49.8007708458241	0.693001854166896	49.7630423579546	50.243512005496	50.4306843480472	50.1431734942218	50.4536650086212	49.9681202590467	50.2071444482266	48.4952738695139	49.838245009305	48.4990235929181	50.2003779240271	48.9601459402238	50.2076127381118	-6.90045520446547	1.52952258360492	-10.0015252035551	-7.04686464453095	-6.70871163806067	-7.74608691145938	-8.40165530942496	-6.67414451196912	-8.60914328167522	-4.59824030974346	-7.13650832705169	-4.87750222265157	-5.44923937947277	-6.24596134181546	-6.21033457664078	13.3511250493817	2.96574417824167	18.034859352957	18.6122571605722
60.8040201005025	10.5764310191401	1.76008621643252	10.0143166281424	9.62776734335121	9.30254060482551	9.38315465313297	8.44207796946824	9.94051271074829	8.90287838855965	13.4032656819547	11.3406041715148	13.883720184333	10.5066660499115	12.8502735877965	9.89582527508229	49.8005325375256	0.690186031376279	49.7538541646998	50.2413691144647	50.4396805932404	50.113311005667	50.4543361295178	49.9730521393612	50.2010956345912	48.4948611078949	49.8338891842361	48.5199588331518	50.2163072523781	48.9572488785903	50.2079589500395	-7.09594631262442	1.54381511501643	-10.1975620991135	-7.27415083790019	-6.90267988237935	-7.95059848778038	-8.62176147963692	-6.86765659848281	-8.83382462929952	-4.77389637364957	-7.34111951417699	-5.04641776919427	-5.61750374250432	-6.43374652127805	-6.38638412872164	15.2505522648609	2.98516933188004	19.7483346070053	20.6426657229978
61.3065326633166	10.5128703098128	1.75080596613887	9.94823019467598	9.5666430646311	9.23096962287664	9.32821763274277	8.38893179312558	9.87295202083961	8.86593071461972	13.3305731138295	11.3002190820156	13.7826092066296	10.4350585912448	12.786218873944	9.83076011639163	49.814952876733	0.687947497447032	49.7624936714069	50.25111461631	50.4652863249985	50.1009133789666	50.4628651543048	49.9942205167013	50.2117847683174	48.5068857540453	49.8452230625552	48.5517906462272	50.2451936491651	48.9715502277485	50.2250656267819	-7.29800132669247	1.55796415616928	-10.4003163735119	-7.5092860356381	-7.10240986518138	-8.16207521764418	-8.84646586468822	-7.06800009608302	-9.06479756525472	-4.95707537224702	-7.55254906701689	-5.22210290638928	-5.79303801242593	-6.62791716999367	-6.5679837009278	17.181231360138	3.04236805449227	21.5125182087943	22.7934142979376
61.8090452261307	10.44593974992	1.74091543675776	9.87738004701245	9.50177706121977	9.15622030410301	9.26791318592607	8.33680406592432	9.80259972967995	8.82757424512472	13.2543396671726	11.2589661295832	13.6764255368363	10.3580679479584	12.717845718321	9.76130311009896	49.8200388243392	0.689200898096879	49.7570969441475	50.2439746154985	50.4860867440656	50.0792301050557	50.4786009097498	50.0049360962167	50.2126111747498	48.5037415174179	49.8510783375964	48.5671125527752	50.2584516602336	48.976888258363	50.2406958005403	-7.50393921127437	1.57166529300838	-10.6038303654399	-7.74795534064803	-7.30603682570857	-8.37727845214502	-9.07741139314601	-7.27244030211119	-9.29833580411476	-5.14509666264609	-7.76880051490827	-5.40153275741453	-5.97261252389485	-6.82602718925654	-6.75385161513298	19.1588535374353	3.12901908518702	23.3335963188105	24.9961963110297
62.3115577889447	10.3776306820994	1.7324744516472	9.80547146765194	9.43768089083034	9.07796192766345	9.20358978308706	8.28219544089063	9.73055100012552	8.78853314743934	13.1804428064868	11.2160889631439	13.5729032755001	10.2807449619462	12.6466917569144	9.68634344561223	49.8219129780035	0.686052890516943	49.7542667959929	50.2416688954259	50.4971099550538	50.0522690980296	50.4772632780955	50.0089175013883	50.2075933185693	48.506457742625	49.8467023636913	48.5921135179882	50.2777932261153	48.9768668337259	50.245846187345	-7.71347909880031	1.58434243736369	-10.8105255507953	-7.99240628185138	-7.51171408712782	-8.59552111998957	-9.30951184618801	-7.48022226619676	-9.53363683275875	-5.33938338447013	-7.98788341162614	-5.58704350956111	-6.15800667890307	-7.02744122115714	-6.94193209377882	21.187429484625	3.23558642608746	25.1794953181589	27.1924888431292
62.8140703517588	10.3109145668997	1.7243263285348	9.73377579344572	9.37479551275116	9.00098510166218	9.13919251232246	8.23064058837561	9.66054806439949	8.75217804358367	13.1093409436693	11.1774909386389	13.4698550154151	10.2036277642737	12.5779510073528	9.61150808380582	49.8371363563339	0.685233546464893	49.7630722430614	50.248293938825	50.525308280347	50.0414144304511	50.4908846340641	50.0276914621549	50.2184200058142	48.519075991435	49.8587587546927	48.6217007177043	50.3075094595097	48.9924387230586	50.2682039912229	-7.93031216988224	1.5970157983678	-11.024022695734	-8.24491355029827	-7.7240409642777	-8.82160822589082	-9.54848546111724	-7.69556841360365	-9.77596072954094	-5.54173705629429	-8.21463505727692	-5.77948120886089	-6.35099524559476	-7.23625421819757	-7.13635538178206	23.2630880688247	3.36792504134632	27.1403686641843	29.3946298809928
63.3165829145729	10.2403006631982	1.71578215135575	9.65672461259508	9.30838989763192	8.92027443517583	9.06910053792111	8.1789605479644	9.5863072577721	8.71271706216846	13.0341407613004	11.1370932843358	13.3621490698821	10.1217079005243	12.5036704053347	9.53267284897059	49.8389989792376	0.68653748307621	49.7543518638319	50.2373438243193	50.5435600914217	50.0151498534464	50.5006344534001	50.0297255165321	50.2135949297462	48.5160614149193	49.8605181970233	48.6355032048446	50.3210817115748	48.992654020863	50.2868076481656	-8.15056970146792	1.60886323983008	-11.237654645623	-8.50079145355404	-7.93983760804156	-9.0505051291976	-9.79251264790242	-7.91409384437323	-10.0195801874905	-5.74910430961044	-8.44565127542189	-5.97585464203288	-6.54806270369171	-7.44847309140199	-7.33528458074172	25.3766255610956	3.51702930250723	29.2866981034337	31.6343919793978
63.8190954773869	10.1696535327755	1.7085936729947	9.58056497477337	9.2434675666835	8.83736472381893	8.99746934912052	8.12647670711759	9.511706086353	8.67331932080383	12.9615458213968	11.0962094795367	13.2580782149238	10.0406483915182	12.4289890019013	9.44965628813347	49.8432718089012	0.683433877212827	49.7587164434741	50.234416772274	50.556265430882	49.9920017539949	50.4986329143283	50.0334572675975	50.2117210526444	48.5220633124332	49.856590111988	48.663203696937	50.3440425395815	48.9954140443989	50.2960081751824	-8.37582484129316	1.62017382288044	-11.4579454266667	-8.76348111639443	-8.15860755669683	-9.28432082992866	-10.0387376279163	-8.13749447726752	-10.2668291304157	-5.96371948005124	-8.68033027499773	-6.17964515030601	-6.75185475713571	-7.66577603667917	-7.53698107235506	27.5496812216951	3.66476477984402	31.5922645640186	33.9158776183731
64.321608040201	10.0998706652205	1.70130551907918	9.50227440165253	9.17921617311203	8.75585558197087	8.92557403309805	8.07776772502133	9.43766596907657	8.63487843624024	12.8903557619654	11.0593620239587	13.152562458583	9.95962600053216	12.3554330079103	9.36774707474585	49.8570461404276	0.684075588641763	49.7630837213527	50.2371566577272	50.5847740422492	49.9795813423866	50.5134245740693	50.0467486590262	50.2206759325214	48.5348368515294	49.8681091852905	48.6883679497443	50.3741996214641	49.0082752373328	50.3223660508653	-8.60874127502221	1.63133775625033	-11.6837821203695	-9.03442641547318	-8.38486974249426	-9.52619949643256	-10.2936981519222	-8.3686277843011	-10.5210503023465	-6.18688164201411	-8.92341580263291	-6.39023109151634	-6.96351511371599	-7.8910043975043	-7.74593451456592	29.8144151694586	3.79914130806681	33.9835403020252	36.1880463191001
64.8241206030151	10.0263253789927	1.6938444952147	9.41994291447903	9.11171434131723	8.67061139943852	8.84887204687872	8.02800855703343	9.35889258687038	8.59234182974351	12.8148082590421	11.0199458450839	13.0437174825888	9.87454160062937	12.2762115134619	9.28262155033812	49.8557658739588	0.685202250506311	49.7543117098342	50.2225481422609	50.5988367088506	49.9494040020812	50.5144156673807	50.0410495053226	50.2118710614684	48.5320820431089	49.8653865566996	48.7009917001048	50.3883912195288	49.0031446361397	50.3425234086836	-8.84498846597015	1.64158701834593	-11.9111075011568	-9.3088289828561	-8.6143037772726	-9.77045842187359	-10.5523456176562	-8.60245880105824	-10.7758583966113	-6.41531841538012	-9.17025468357795	-6.60528826417953	-7.17937840856851	-8.11953798714843	-7.95971080027271	32.1905520777991	3.93925192306214	36.4193738434692	38.6256549546527
65.3266331658292	9.95399651727936	1.68752427745082	9.33938057803252	9.04629000314977	8.58479766491296	8.77311403477707	7.97949797296703	9.28095762223057	8.55062595186061	12.7421544764361	10.9811800196578	12.9390568006971	9.79129090138917	12.1987023025987	9.19490639592235	49.8618442657877	0.682567062091238	49.7630010879097	50.2187108865609	50.6118828751507	49.9299090663325	50.5128660928709	50.0448972121347	50.2138655116324	48.5408428233226	49.8618816603977	48.7293191313739	50.4146803185205	49.0078022933609	50.3543164956724	-9.08792966258424	1.65181546522558	-12.1479806610768	-9.59133144477771	-8.84805787932009	-10.0219169031883	-10.8155586150541	-8.8431563433409	-11.0366074460859	-6.65213531690574	-9.42196284679383	-6.82904760209891	-7.40296530107688	-8.35538263406301	-8.17698261981299	34.6627467954621	4.10412725579842	38.9149201432886	41.4421856924797
65.8291457286432	9.88173155096565	1.68084854151521	9.25491143979589	8.98105923276732	8.50054795593049	8.69677251016581	7.9344602749042	9.20185588243129	8.50800806655987	12.6696718620562	10.9458335561434	12.8316331042856	9.70781727189518	12.1205480880708	9.10939091754742	49.8718485961313	0.684582130757248	49.7598954075684	50.2168668834957	50.6376227752478	49.9130635302383	50.523847478038	50.0504662175418	50.2187423447805	48.5526516139695	49.8710531533404	48.7481913418243	50.4443892282713	49.0144772744001	50.3827645009906	-9.33856962909649	1.66157416111059	-12.3887232447337	-9.88230453935698	-9.09004784827452	-10.2809850194197	-11.0883943478754	-9.09122286719448	-11.3035605312963	-6.89793374588585	-9.68264240036533	-7.05925438247693	-7.63460409960814	-8.59918427086556	-8.40254788090144	37.1738364854023	4.25879615452137	41.4705414621751	44.3225559981706
66.3316582914573	9.80656280483725	1.67414424636666	9.16907106242997	8.91317926221069	8.41318895065011	8.61749024173146	7.88821256933955	9.1186369591277	8.46150375988224	12.5930073953782	10.907459054205	12.722985391671	9.62116448766323	12.0378003079301	9.02161702066496	49.8676523252093	0.685438062106534	49.7539602268156	50.1985215641926	50.6457479943015	49.8804424936169	50.515530537337	50.0392248153977	50.2078267315412	48.5494889488117	49.8630788790617	48.7596158457201	50.4587026965472	49.0048980540272	50.4024414403503	-9.59303435365679	1.6706916637549	-12.6343170349469	-10.1771487492658	-9.33515934708818	-10.5428641442752	-11.3640876651217	-9.34233784831895	-11.5714265716387	-7.14942427950193	-9.94675396107557	-7.29489866522621	-7.87073075027638	-8.84695350326828	-8.63334407753463	39.6905222922147	4.37987565230804	44.1389744579819	47.029633536327
66.8341708542714	9.73363768744837	1.66828273606993	9.08467635883568	8.84805434132344	8.32708501309379	8.54109702640431	7.84523561439201	9.03721860430626	8.41649132875618	12.5195655947786	10.8708678505111	12.6186273161589	9.53726958288465	11.9581752241794	8.93292608120452	49.8738749096314	0.683663955213769	49.7616938656647	50.1929423425395	50.6575338679289	49.8632981460363	50.5143441981777	50.042619949732	50.2125340077115	48.5595182422934	49.8589107978338	48.7856896905196	50.4868255390021	49.009771920361	50.4146912574069	-9.85598051879563	1.68012987899585	-12.8908086850252	-10.4816477136177	-9.58635886825528	-10.8142808521899	-11.6475753113081	-9.60245236261574	-11.8475891862682	-7.41059589856406	-10.2173318635883	-7.54035856361033	-8.1157676640078	-9.10441389313959	-8.86856588215305	42.1871832565149	4.45736420638442	46.7590801563684	49.5737894770242
67.3366834170854	9.6602575680363	1.66186345260966	8.99631717945443	8.78287826578713	8.24279129367315	8.46390690049011	7.80482960932499	8.95344316891017	8.36913271983243	12.4452748013187	10.8368618924424	12.5109843828553	9.45313349657938	11.8762194120569	8.84757526174696	49.8779266805371	0.686839319653162	49.7510377310842	50.1853568857854	50.6776650797467	49.8399256951159	50.5165295922644	50.039006667582	50.21108251576	48.5684532385241	49.8629914627599	48.79661749531	50.5139458132046	49.0078429186485	50.4425917511964	-10.1265258137705	1.68876423584613	-13.1503646520693	-10.7949006837757	-9.84644106788395	-11.0924602224544	-11.9404051133408	-9.86922095505331	-12.1287715286286	-7.6811638920833	-10.4972739021155	-7.79190182140307	-8.36909844493067	-9.36954783780753	-9.11328545747036	44.6567198418317	4.49781615390868	49.2160925157288	52.0464841410718
67.8391959798995	9.58546061310318	1.6554177669503	8.90969680613656	8.71592139037234	8.15653486049639	8.38626322378152	7.76406004511113	8.86752030951154	8.31923293792814	12.3673745978512	10.799783307109	12.4045640541447	9.36715240322247	11.7917684317515	8.7611156029248	49.8707018299507	0.687408886093909	49.7488725981578	50.1627225306357	50.6787422032605	49.8064373843281	50.4999929945438	50.0243817187182	50.1993540594733	48.5634766041845	49.8483219017793	48.8061277772114	50.5265325446339	48.9951202148582	50.459041257574	-10.4021091941143	1.69730433623622	-13.4192998258957	-11.1128643084371	-10.1099839805216	-11.375048906443	-12.2365149643399	-10.1404166288395	-12.4124516485248	-7.95806803463088	-10.780668776099	-8.05040769728795	-8.62756276349734	-9.64031180178685	-9.36382018718229	47.1190064071972	4.52300478904676	51.7404356624469	54.5346278856616
68.3417085427136	9.51369735195603	1.6494920823095	8.82365991902629	8.65234615748965	8.07332413131982	8.312747737497	7.72802979736654	8.78425578506083	8.271275263559	12.2930979080412	10.7655587235227	12.3020977624979	9.2850842282792	11.7110526555022	8.67553550626611	49.8744285787422	0.686736417913384	49.7499035953882	50.1540504794486	50.687722930929	49.7891186442056	50.4970924155863	50.0252501128224	50.2038786476691	48.5725709451481	49.8414241209744	48.8264652225245	50.5536014464641	48.9975232158398	50.4689697466486	-10.6878670795352	1.70620273535708	-13.6987188726649	-11.4423131169294	-10.3817354855799	-11.6692372798265	-12.5437755185472	-10.4224926083198	-12.7063684349896	-8.2461300168631	-11.0724572127747	-8.31965107334069	-8.89640096788324	-9.92296221552984	-9.62002923070894	49.5850225443301	4.56690415950791	54.4245083553573	57.1272817517085
68.8442211055276	9.44151918760392	1.64282624737936	8.73567615348967	8.58861032850892	7.99220789387654	8.23868700007033	7.69352474936447	8.69859899598005	8.22041631382782	12.2173389175676	10.733014978104	12.1966817115529	9.20328571355235	11.6271357449877	8.5945709379686	49.870669004302	0.690718053571016	49.7339220866884	50.1393005833974	50.6997182242517	49.7579659287809	50.4864478535631	50.0114923253938	50.1944134401482	48.5763398600776	49.8373709582224	48.8280989627514	50.574940650193	48.9855048687122	50.4931813137459	-10.9812614797111	1.71412615368652	-13.9823492989208	-11.7809192569442	-10.6629005945984	-11.9694257571604	-12.8592438651614	-10.710503041409	-13.0041836854972	-8.54401303995876	-11.3738227229268	-8.59491754012528	-9.17392066310387	-10.2129957606413	-9.88720400979697	52.0250017878	4.62044782977575	57.1579191014626	59.6996245850281
69.3467336683417	9.36983883455132	1.63606768704901	8.65192942583278	8.5241937910346	7.91060444238258	8.16693370950591	7.66032545088919	8.61365024128437	8.16927938186247	12.1391070227862	10.6978580570136	12.0949129964366	9.12154203327406	11.5436396887651	8.51392860809968	49.859725891451	0.691003897172485	49.7332972707944	50.1115296572854	50.6929361274319	49.72457153611	50.4633336486663	49.9946385213007	50.1824619054244	48.5678581334875	49.8148232013296	48.8342281223453	50.5831086140765	48.9702862975274	50.5033635530842	-11.2815920082492	1.72259367203769	-14.2796747644445	-12.1255510087779	-10.9483397140871	-12.2768127858926	-13.1800738969205	-11.0053794504716	-13.3073095581597	-8.8491749045565	-11.679126439718	-8.87927225468752	-9.45764679509507	-10.5112982893648	-10.1610362450632	54.3852255595294	4.6582219652817	59.8657192326759	62.1418930794562
69.8492462311558	9.30188104940972	1.62954300512526	8.5682951053163	8.4639407344227	7.8336484915909	8.09990360691689	7.63260987122227	8.53198220810415	8.12043588657951	12.065185531935	10.6666106081391	11.9965124358706	9.04515167659225	11.4639446867185	8.43623279891818	49.8578504248613	0.691497582350582	49.7232717827676	50.0980833770253	50.6973668188267	49.7037547179997	50.4547099246213	49.9896732517625	50.1830651496694	48.5735679147322	49.8033256034785	48.8451418404972	50.6056083865031	48.9664905291783	50.5079962261348	-11.593574688952	1.73116241331284	-14.5859869195496	-12.4837408231396	-11.2443916720599	-12.5972608244744	-13.5147048763717	-11.3124890206249	-13.6218824558303	-9.1671549692997	-11.9950067073883	-9.17508665789639	-9.75348356949321	-10.8231527726322	-10.4421296876157	56.6594251701474	4.70786125066201	62.6164204482314	64.5348088004951
70.3517587939699	9.23430253845853	1.62210878296353	8.4862345085009	8.40397002206693	7.75915686426384	8.03320082588512	7.60599018442169	8.44900450936408	8.06942462140609	11.9898317795091	10.6363747481042	11.8963847267943	8.97006575576758	11.3815494629775	8.36474499089951	49.8449609791943	0.695880028012168	49.7047142116119	50.0746367407558	50.6989840769981	49.6646740060185	50.4289387365306	49.9654930071703	50.1649989706283	48.5698679604439	49.7890667962055	48.8364609263549	50.6178461260641	48.9435605515307	50.5252506192134	-11.9136460944992	1.73887539774768	-14.9000236653022	-12.8516423941562	-11.5503481043042	-12.923507378523	-13.856273802529	-11.6253204293927	-13.9399039780649	-9.49544194636813	-12.320561212221	-9.47743386041819	-10.058578437059	-11.1424621083576	-10.7359019117937	58.8787162791646	4.78127161897785	65.4382502493669	66.9172224359856
70.8542713567839	9.1694353468495	1.61451691972988	8.40981032577734	8.34514100688674	7.68596536243828	7.97140194731635	7.58318054445702	8.3697527281368	8.02098812394821	11.9138982845918	10.6047467329458	11.8021450568384	8.89731822077984	11.3028832127381	8.29542796218884	49.8289953838342	0.695945601420945	49.7005016816301	50.0406916250265	50.6837282047477	49.6314725760883	50.4002447075167	49.9462842619042	50.1524868882919	48.5560109841849	49.7584291864906	48.8369954689235	50.618927821611	48.9251050990983	50.5260614843315	-12.2430844764158	1.74766064671198	-15.2305924565209	-13.2273991520774	-11.8620353629662	-13.2606096641945	-14.2068634857195	-11.9483586432856	-14.2669831606296	-9.83233698872193	-12.6511619527505	-9.79146882327795	-10.3714389414656	-11.4734500598971	-11.0373995018981	61.0735932647452	4.86979424852668	68.2775127637581	69.3035767241899
71.356783919598	9.10914088266928	1.60693701971072	8.33423969838295	8.29185140913439	7.61896151552651	7.91448435843148	7.56628537537574	8.29421226691473	7.97537337330672	11.8434440185069	10.5783148510918	11.7108755680722	8.83151554184667	11.2279242007132	8.23134929739745	49.8184122904402	0.697580860026776	49.6777260520182	50.0205915579208	50.6815429697081	49.6038049424385	50.3807225246181	49.9317547105682	50.1452658645893	48.5555109534505	49.7408806743321	48.8349428271133	50.6334677312303	48.9107718459646	50.5223771217705	-12.5854456612282	1.75613133242422	-15.5689790616035	-13.6189887415066	-12.1869890372862	-13.6114311164401	-14.5725908852159	-12.284360605645	-14.6058938115542	-10.1839225152794	-12.9947299732448	-10.1174603801848	-10.6984103849377	-11.8189594670573	-11.3480776160115	63.251765080304	4.96192440310185	71.1066048247803	71.6164797395347
71.8592964824121	9.05084856600409	1.59833706246459	8.26422204727251	8.24017023030407	7.55515680608271	7.85946086903954	7.5514364995191	8.21942077951823	7.92972216082609	11.7724547713838	10.5528918230571	11.620176374674	8.7684215186661	11.1522859697888	8.17521150792109	49.7953912786084	0.702030136582049	49.657883759946	49.9869323384714	50.6705482620109	49.5575802515373	50.3394385667254	49.8975252199263	50.1188119335182	48.5416204451146	49.7149615348522	48.815097256675	50.6336570928424	48.8765940945028	50.529435865786	-12.9369838271868	1.764177588137	-15.9204683326397	-14.0210148561748	-12.5224008517559	-13.9688385709218	-14.9447986545885	-12.6268839398394	-14.949002081985	-10.5464551352815	-13.348090430625	-10.4511981263187	-11.0354389574789	-12.1728036696291	-11.6733961461898	65.3984152767627	5.06370526554775	73.9185418493896	73.8113959301615
72.3618090452261	8.99764500697239	1.58958829377115	8.20042457556846	8.19213885376353	7.49489324262973	7.81165438722549	7.54342900600869	8.15113206647468	7.88970858542222	11.7034178643204	10.5282104887855	11.5375467941519	8.71015041511415	11.0835555371385	8.1231232740378	49.7723046822254	0.702023755740856	49.643714125314	49.9457068318329	50.6457363518812	49.5233702659413	50.3045507061587	49.8743663563933	50.1039691045563	48.5197933938612	49.6759453012495	48.8070198592731	50.6251707020716	48.8526841511181	50.5179337192788	-13.3006193948676	1.77355121330167	-16.2892048147705	-14.4332155100189	-12.8656726156887	-14.3411428231946	-15.3306544452418	-12.9834505986064	-15.3053071140044	-10.9194120912503	-13.7083469348942	-10.799421986349	-11.3822849159216	-12.5421850575772	-12.0077532257611	67.4978432247779	5.18268885303595	76.7060982762123	75.9359845984995
72.8643216080402	8.95021320297536	1.58067791755036	8.13989314772785	8.15152235030668	7.44245112499244	7.7690039128372	7.5419147906684	8.08715805176721	7.85350359977261	11.6413238596081	10.5103079364265	11.4581845267711	8.66052101391703	11.0186554145004	8.07833190938405	49.7500508296087	0.704729207572801	49.6092253535638	49.9170657542294	50.6339826782977	49.4857088632344	50.269049510141	49.8467442712667	50.0851586726854	48.5094942308754	49.6502265610689	48.7886984784464	50.6284137089431	48.8237712222552	50.5031214799059	-13.6783362818494	1.78222908023945	-16.6663747106905	-14.8636337431434	-13.224914913644	-14.7271190763983	-15.7314981420633	-13.3531373819207	-15.6731529113245	-11.3091588505882	-14.084060590131	-11.1598790495625	-11.7454417284019	-12.9264607470053	-12.353539819168	69.5388358807052	5.31832964117433	79.4799038594449	78.0655851681215
73.3668341708543	8.90711008114942	1.57065858491964	8.08872502231739	8.11453866247393	7.39443028195448	7.73075810323502	7.54501840155365	8.02691688152371	7.82053778252065	11.5800950748423	10.4941867320643	11.3826021421328	8.61534891527697	10.9563448081156	8.04292824693155	49.7157679375199	0.70897312989502	49.5864513662047	49.8718878142147	50.6076853913875	49.4331205103681	50.2134992107108	49.8030270220638	50.0505926918971	48.4822161769341	49.6107990427099	48.7566179315039	50.6136447082856	48.7784327289924	50.4970085924865	-14.067024311758	1.79111772283914	-17.0624705340483	-15.3053727228853	-13.5951828112803	-15.1218309808482	-16.1399838609982	-13.7314110360028	-16.0474722023309	-11.7107151371912	-14.4697975632067	-11.530106416133	-12.1196547399356	-13.3211860107221	-12.7161320372711	71.5127659165226	5.47470409841307	82.2772620158319	80.1939060616639
73.8693467336684	8.87155468268347	1.56048265655868	8.04468678297395	8.08430260215471	7.35251884946671	7.70196496751143	7.55825672958602	7.97567675663779	7.79617208097339	11.5235268312903	10.4816588495858	11.3169924406535	8.5776760369405	10.9037123728369	8.01306557427406	49.6827024922358	0.709019039174248	49.5565688731955	49.8223260522983	50.5714123112677	49.3949499828455	50.1701069208529	49.772843124863	50.0299940627889	48.4495039252085	49.5623393772692	48.7361248662816	50.5927679776416	48.7456709854222	50.4705239391302	-14.470578774107	1.80124411208562	-17.4746666791555	-15.760084181096	-13.9759965826008	-15.53531262042	-16.5667161572518	-14.1274496845886	-16.4388864961369	-12.1250515509997	-14.8650193895092	-11.9176029366454	-12.5061713619628	-13.7353303644559	-13.0892360585684	73.4252118573797	5.64344920898899	84.9998740109948	82.248900776065
74.3718592964824	8.84348771674533	1.54989341059872	8.00824455657237	8.06398168275167	7.32016797805893	7.67934747324695	7.57933417849207	7.92995186337301	7.77728511848643	11.4754206110816	10.4777172799099	11.2555063428709	8.55050776188332	10.8557785435509	7.99209692741122	49.6460839498079	0.712562944718879	49.5122975751157	49.7833173905255	50.546315741728	49.3444579400314	50.1152082525467	49.7292678616063	49.9962892040637	48.4258487107167	49.5255893801844	48.6986563555814	50.5808962266208	48.6990483077646	50.4418984010175	-14.8894188425603	1.81050119961877	-17.8985280842458	-16.2354447919565	-14.3753224742489	-15.9620579091424	-17.0072123899053	-14.5364022309303	-16.8412713588377	-12.5584934978573	-15.2781365364958	-12.3176099790899	-12.9112855162341	-14.1644456509743	-13.4762345333657	75.3044715771797	5.78175873594668	87.5478580168737	84.144764774084
74.8743718592965	8.82264212404681	1.53807429660041	7.98466475492775	8.05022702612798	7.29398334592576	7.66454085573199	7.60906351503346	7.89156330062529	7.76574902084259	11.4299770614386	10.477101509527	11.2012124886064	8.52988823363922	10.8147508948339	7.98162560534863	49.5990263187043	0.716237629563855	49.4812583014599	49.725440199821	50.501872638433	49.2856125951754	50.047523830608	49.6762662501039	49.9533205548562	48.3824592802767	49.4707353856801	48.6529967990634	50.54780883496	48.6424283507551	50.4196191219629	-15.321668866537	1.82061375930719	-18.3458449077776	-16.7231860251995	-14.7862840916348	-16.4011248367016	-17.4585996110454	-14.9573388333251	-17.2539522720931	-13.0048976101387	-15.7017186974263	-12.7303603962833	-13.328605356955	-14.6075091534012	-13.8822734729998	77.1792043878668	5.91497009063056	90.0603931509863	86.0009393058512
75.3768844221105	8.81195548191438	1.52603212941284	7.97046838685005	8.0470421691061	7.2769141939749	7.66139944352492	7.65215178778082	7.86433682393013	7.76570419009191	11.3922201846092	10.4835112736897	11.1582428956363	8.51962805108521	10.7858484162965	7.97795344831121	49.5526568338715	0.71630227864376	49.4316139159621	49.6663762805666	50.4518363125432	49.2392225777978	49.9919059448318	49.6348729560977	49.9222337050929	48.3363703262097	49.4113711867352	48.6160043648145	50.5110888816944	48.5963622286586	50.3752801593247	-15.7713957255712	1.83157708176094	-18.8074675379345	-17.2271082418961	-15.210984915507	-16.862050788279	-17.9317809214335	-15.3991084647043	-17.6867878943517	-13.4670056444755	-16.1380788243078	-13.1629690253675	-13.7611095552703	-15.0733570120061	-14.3003356068922	79.030620658454	6.10775698751297	92.7506486778049	87.909607682966
75.8793969849246	8.81110841911035	1.5132706616041	7.9693810508388	8.05696430356359	7.27158711154874	7.66637289057527	7.70533481940791	7.84451487280436	7.77376847253148	11.3648402565504	10.5005887723494	11.1206924540374	8.52198373379047	10.7636465170971	7.9847341933396	49.4993138302496	0.720231653403043	49.3780060835875	49.6151148393692	50.4095112256525	49.1739433974821	49.9162522970009	49.57347318731	49.871194912221	48.2963153824707	49.3605021637533	48.5573561005296	50.4797963977519	48.5298198697115	50.3297939364047	-16.2378422972512	1.84180082506741	-19.2864703231322	-17.7540110882124	-15.6564373142882	-17.3359151340769	-18.4173747126847	-15.8536929861131	-18.1303014432457	-13.9506987481474	-16.594599414696	-13.6086357250053	-14.2145226283912	-15.5543537859319	-14.7349365603404	80.8801267366072	6.35381245142011	95.5858860313471	89.9095262738415
76.3819095477387	8.8208423669827	1.49920253704571	7.98420382094044	8.07708506612491	7.27505177731535	7.68314298420092	7.77189735741906	7.8359339910984	7.79388167840491	11.3426711885317	10.5233387928081	11.0937501434293	8.53340581317106	10.7532493716848	8.00333878564595	49.4374600832633	0.722896789404135	49.330758891349	49.5433926080397	50.3445336683047	49.1080544249574	49.8376630568879	49.5105208577516	49.8186631799617	48.2346208285191	49.2884819838397	48.4965906629854	50.4248001400754	48.460882971558	50.2880178081929	-16.7206115980227	1.85331847930335	-19.7908787206393	-18.294445115993	-16.1142693121246	-17.8268457586337	-18.9190006842066	-16.3248258804344	-18.589215540278	-14.4487950057667	-17.0623709785327	-14.0709085226185	-14.681480828937	-16.0540339758094	-15.1908804503216	82.7646643439799	6.6027856687592	98.3704411162156	92.0184997538237
76.8844221105528	8.84360298871498	1.48481614259839	8.01197023816321	8.11200630645262	7.29127679597043	7.71389446377516	7.85467337304315	7.8405863061678	7.82845247392505	11.3316972576972	10.556994661563	11.0792309877146	8.55840490303452	10.7572044118243	8.03044667396365	49.3743355916833	0.722884956684518	49.2596703679127	49.4734703073017	50.2784220199766	49.0485456654458	49.7649173729158	49.4531494587192	49.7718535981721	48.1729030201338	49.2164482610089	48.439172809341	50.3685247355553	48.3964618441603	50.2228232312399	-17.2232144778299	1.86515950015853	-20.3089573387838	-18.8545464607402	-16.5894871187156	-18.3414449710291	-19.4440990371123	-16.8187756760645	-19.0701487430561	-14.9660168654764	-17.5468430057466	-14.5552125115256	-15.1669015527961	-16.5788886582793	-15.6604662724636	84.7316946033387	6.83324427327674	101.198785655546	94.1982541757109
77.3869346733668	8.87919117161914	1.4694352718328	8.05821325359938	8.16368490016484	7.32200747070427	7.75571802596206	7.95054943016109	7.85547923513135	7.87471755524213	11.3334657271797	10.6036847121516	11.0721839768153	8.59859246471893	10.7709747780489	8.07021370116924	49.302178938004	0.726699300111131	49.1944379022921	49.4079033166575	50.2152835948366	48.9671619763967	49.6686535261824	49.3729263627597	49.7020843971619	48.1136727334372	49.1484028909829	48.3580395449239	50.3135379185025	48.308690652408	50.1575313775102	-17.7443457630223	1.87667418016046	-20.8514005326198	-19.4396877736886	-17.0873145243598	-18.8692832497049	-19.9812484528162	-17.3260577489872	-19.5624244052279	-15.5073317090187	-18.0534529398797	-15.0536334652853	-15.675511460677	-17.1196735844637	-16.1494750725614	86.7940846093012	7.0453633084469	104.153518802643	96.3365833944808
77.8894472361809	8.92902596799224	1.45272924906381	8.12280654375549	8.22968160009078	7.36482721418433	7.81364789868674	8.06456758517231	7.88579499082395	7.93795013446914	11.3434759943429	10.6590852732572	11.0792536881062	8.65092128716185	10.801379723332	8.12394565051616	49.2230302789773	0.728088267695786	49.1232412919566	49.3209038921146	50.1279908683313	48.891757508057	49.578177268131	49.2980744809238	49.6376849962363	48.0317602788709	49.057870356017	48.2800538363824	50.2333562014795	48.225205560409	50.0933170877951	-18.2849340227494	1.88956049507584	-21.4183331749366	-20.0395374959631	-17.5985866282955	-19.4195632807108	-20.5405766618461	-17.8551101902694	-20.0759544348211	-16.0647199624511	-18.5725442429155	-15.5731889296568	-16.1992048529693	-17.684633535069	-16.6621889058384	88.918530903527	7.28232824098977	107.175546907158	98.5323355014692
78.391959798995	8.99496731709323	1.43558899457522	8.2045568213039	8.31507063504449	7.42433039798891	7.88800843195318	8.19721159540673	7.93167250043964	8.01869967292123	11.3682891143215	10.7295432744704	11.0999388981944	8.72044212578117	10.8480596766206	8.18875197776578	49.1398987821699	0.728062078967319	49.0314542247178	49.238123610182	50.0436373994032	48.8137506728872	49.4831484929832	49.2200447762752	49.5700784822938	47.9522302410217	48.9713102609955	48.1983580964913	50.1541660314932	48.1375387425236	50.0048431369409	-18.8474295004302	1.90231438900571	-22.0009799776022	-20.6626806605745	-18.1313220925866	-19.99384903624	-21.1229391464728	-18.407619102603	-20.612079210969	-16.6450374790886	-19.1127013725607	-16.116337167503	-16.7449820128995	-18.2758439813253	-17.1902122651678	91.0985349399921	7.53501713864712	110.228087544544	100.816566119081
78.8944723618091	9.07712373089079	1.41725587931429	8.30919734784787	8.42120015295853	7.50136055935624	7.97701409709719	8.34652387994279	7.99153074879597	8.11538781451314	11.4083111230557	10.8156292808537	11.1308954165817	8.80812160110156	10.9082436605253	8.26919281895052	49.0470204503893	0.731432263688138	48.9498071990967	49.1555740047526	49.9567751641194	48.7150059458209	49.3670795541268	49.1206519835347	49.480830677285	47.8712560442469	48.8832950633887	48.0936825186079	50.0719685170772	48.0279236529172	49.9174155300867	-19.4306596784196	1.915287765987	-22.6141343265749	-21.3124733207719	-18.6881304905321	-20.5828731356611	-21.7189921110495	-18.9750363857667	-21.1616677705521	-17.251815017857	-19.6765252887256	-16.6753624879423	-17.3160954733052	-18.8847627331094	-17.7407072776071	93.3299718809832	7.77556032803215	113.29268750852	103.083655876292
79.3969849246231	9.17717530404645	1.39767168313504	8.43414787022292	8.54579572596799	7.59404621835307	8.0861366836679	8.5183123673538	8.07101520473395	8.23379521909293	11.4597342738021	10.9139556139839	11.1793306721715	8.91130932556045	10.9892693417287	8.36643043596473	48.9477985772619	0.731664266854614	48.8497692055372	49.0512461168946	49.8462992274752	48.6259359950683	49.2610565661115	49.0306473053246	49.4008653630499	47.7674545116566	48.773065623171	47.9956554911238	49.9643659728802	47.9264825360244	49.8285375900875	-20.0363907402831	1.92930615085904	-23.248890130354	-21.978117178965	-19.2599507867936	-21.1996069365533	-22.3430169343087	-19.569349807799	-21.7382730208417	-17.8764841183881	-20.2545256068813	-17.2603117959793	-17.9040149876707	-19.5233247479751	-18.3172135711708	95.5920516792316	8.01176853611309	116.298458326276	105.406796802647
79.8994974874372	9.29637645902804	1.37764104470891	8.58066153483898	8.69402180660817	7.70735029426524	8.21386432441376	8.71065311514847	8.16859199942561	8.37266251370221	11.529529008372	11.0315171232379	11.2426265832793	9.03543282978978	11.0882409441084	8.4777418901748	48.841875424771	0.731907832790763	48.7387966636228	48.9529375168336	49.7420805619275	48.5245997426626	49.1393173347925	48.9279616997113	49.3079380716985	47.6680473061068	48.6696528975696	47.8863470387556	49.8599330894745	47.8115838622197	49.7151847366482	-20.6658276862299	1.94298679979991	-23.9045626136333	-22.6706640083809	-19.8575815717371	-21.8393535341521	-22.9880026600755	-20.1864575672007	-22.3369199766219	-18.5280939356375	-20.858115075366	-17.869639811829	-18.5178750376169	-20.187832052035	-18.9106620767034	97.8820197901858	8.2349498071132	119.171987892892	107.809345876452
80.4020100502512	9.43518879755721	1.35647190205645	8.75316702318578	8.86639434874838	7.84115525221533	8.3598794138195	8.92346245283055	8.28430935216328	8.53179785803617	11.6170395378588	11.1672776528928	11.3194319936658	9.18075196214309	11.2048529353684	8.60793458531583	48.7265414756565	0.734748364892891	48.6341826255041	48.8503941358856	49.6297355872841	48.4074475036678	49.0038589763472	48.8090884665596	49.1983570717891	47.5631060220977	48.5588148028838	47.7575030268916	49.7483523860492	47.6799728827791	49.6042256957954	-21.3184956062141	1.95733762137873	-24.5939187133153	-23.3908356003937	-20.4802477010657	-22.4968559106356	-23.6507706912909	-20.8214133742652	-22.9528347284179	-19.2081599513875	-21.486279802043	-18.4973866306402	-19.1589195176734	-20.8731056245714	-19.5297146350836	100.197739364517	8.44757513516298	121.960351327049	110.178277673103
80.9045226130653	9.5951664093368	1.33434047854115	8.9476252925154	9.06049530974792	7.99400903084547	8.52953529763012	9.16209227195022	8.42343501134295	8.71665116514135	11.7191726683771	11.3188328343073	11.4166867455147	9.34487243094648	11.3458324058437	8.75792285721566	48.6045517167625	0.734310978378399	48.5039374114233	48.7265178915575	49.4962496103835	48.2996805964097	48.8766102971342	48.6995359069024	49.0977857955193	47.4360952126429	48.4276178428875	47.6364543064078	49.6124589662409	47.5566223443556	49.4896061360482	-21.9962850511393	1.97211876047342	-25.3020035064324	-24.1278988371542	-21.1200062554321	-23.1862450005792	-24.3454193251492	-21.4874232264476	-23.6004941413365	-19.9079498041331	-22.1307565023172	-19.1555349260484	-19.8185707719468	-21.5925103529059	-20.176893014928	102.522544010149	8.6638434910005	124.810280917429	112.422376381121
81.4070351758794	9.77703480488317	1.31197501930098	9.16792286636582	9.28168341643737	8.17104374306117	8.71986326540522	9.42247174978619	8.58300599723565	8.92418272079492	11.8431615407836	11.4933363779758	11.5299843107163	9.53349903445945	11.5063614931983	8.92493594726148	48.4737946811155	0.73523569929163	48.3738153094806	48.6098329293491	49.3711464915313	48.1715226364573	48.7255480005887	48.5693847336536	48.9759673696583	47.3149410607735	48.3047381542853	47.4973528344821	49.4816676025334	47.4123451683992	49.351068563309	-22.6992953859122	1.98668314433933	-26.0383862083452	-24.8952418933291	-21.7898363891764	-23.8966878700758	-25.0584194814034	-22.1746501150686	-24.2689643848994	-20.6386693187921	-22.8051177629311	-19.8379693223808	-20.5080036514958	-22.3364119557146	-20.8424816632469	104.869984360678	8.87897005512553	127.720763283463	114.649040965799
81.9095477386935	9.98156206039209	1.28878014271203	9.41590004053026	9.52956913559922	8.37101923299856	8.93248701827874	9.70685359994602	8.76478594138025	9.15566953865203	11.9872770516205	11.688029293841	11.6600191121222	9.74600640262098	11.6887073600675	9.11398305743992	48.3345822019206	0.737669798727072	48.2396545977904	48.4843982731295	49.2326542706775	48.0346634924468	48.5702439003292	48.4305725895427	48.8447628436657	47.1841836963184	48.1686754838187	47.3442779272816	49.3399208966647	47.2590531652321	49.2165074880709	-23.4280574583844	2.00204793904028	-26.8073734648461	-25.690326495292	-22.4849652663394	-24.6292826395692	-25.7953311996457	-22.8840113901733	-24.9600165891049	-21.399220952746	-23.5041354866041	-20.542119983103	-21.2258678947996	-23.1053623576229	-21.5367332391511	107.22314438254	9.10756815069022	130.596730941121	117.019143908217
82.4120603015075	10.2098357704104	1.26504458949692	9.68759890653621	9.80162024689735	8.59288248911216	9.17188502751073	10.0187224649088	8.97300259186471	9.41544107406223	12.1490569352334	11.9014876423018	11.8127023705731	9.98004827758744	11.8978281470532	9.32558884169425	48.1876420908919	0.73724958539414	48.0808397059525	48.3388837416791	49.0770565671865	47.902714396191	48.4158377683168	48.2969214585736	48.718086108268	47.0329920975636	48.0155596307669	47.1976717971007	49.1760625324978	47.1102758691484	49.0764455083499	-24.1837945094564	2.01715125989498	-27.5943908454204	-26.5031415136298	-23.1996693503737	-25.3958364424962	-26.5649177242997	-23.626704519192	-25.6855813211418	-22.1812385013526	-24.2219079602412	-21.2802239069625	-21.9640081087587	-23.9109121076178	-22.2607963214466	109.528933304835	9.36987171719617	133.421048676817	119.396161558214
82.9145728643216	10.4621487032286	1.24146931770522	9.98902260848304	10.1035312061902	8.84181709484195	9.43392774729329	10.3525988863293	9.20364899387921	9.69882675064591	12.3358061430398	12.1406061322173	11.9823088003673	10.2414897116504	12.1276849640273	9.55666410300635	48.0309390644689	0.739190167692669	47.929125967561	48.2011304137084	48.9305106566751	47.7456178209885	48.2353646746033	48.1382441742865	48.5653634324772	46.8886212876981	47.8707902884184	47.0283182497176	49.0186919308095	46.9367443833743	48.9136845577774	-24.9659280946236	2.0323735405643	-28.4167431047494	-27.3490887499882	-23.9481442409865	-26.181152152322	-27.3511204715704	-24.3887144346962	-26.4306671812947	-22.9978971301797	-24.9731429754114	-22.0417601143777	-22.7354243157203	-24.7388728706001	-23.0043374882106	111.759053483446	9.66681052910578	136.172948583982	121.691518406413
83.4170854271357	10.7394648563132	1.2175886908151	10.318425875369	10.4337824837583	9.11520097101128	9.72218294756134	10.7131600762256	9.46029160089385	10.0088326454558	12.5445826671459	12.4007571555366	12.1718885079372	10.5284756768526	12.3830813827809	9.81238114154254	47.8668798585161	0.741344279852992	47.7610653206521	48.0504586335326	48.7661871842289	47.5871786851379	48.0588131499625	47.9786166636093	48.4108029397041	46.7310236542098	47.7079078111238	46.8517550887677	48.8468694739844	46.762227815675	48.7565317401212	-25.7759654821506	2.04806507824267	-29.2665879515011	-28.2217673085229	-24.7212817761209	-26.993818069035	-28.1680028405143	-25.1779476187628	-27.2044920891204	-23.844868598712	-25.7481018588032	-22.8289904295944	-23.5355988569478	-25.5968445804795	-23.7792492898435	113.89836741661	9.96971490521331	138.737118815666	123.985350628122
83.9195979899498	11.0421232076497	1.19372945455836	10.6737709965266	10.7898335408479	9.41248191587891	10.0393832317011	11.1004849649183	9.74537893098124	10.3477605477264	12.7735210583666	12.6816088321923	12.3858844798909	10.8385724126034	12.6662909026186	10.0926298851932	47.6936566253624	0.74150285180587	47.5768315050961	47.8819317554678	48.5898756503721	47.4260978966596	47.8729906575901	47.816785927134	48.2531528490965	46.5555936044539	47.5324158634674	46.6781653344086	48.6558652335272	46.585552399165	48.5922774532731	-26.613730700127	2.06294399757347	-30.1372581409507	-29.1126407182382	-25.516710799744	-27.8396300593629	-29.0147112883532	-26.0001161007979	-28.0128848579819	-24.7147601574437	-26.5444049149721	-23.6521992888441	-24.3574073939938	-26.4909036163113	-24.5848717646572	115.974158615914	10.2781610464561	141.226518485899	126.224499627191
84.4221105527638	11.3701898951695	1.17072405335111	11.0614684073968	11.1778803102262	9.73867672867703	10.3808675957568	11.509129938892	10.0544089782854	10.7098964847545	13.0299866817222	12.9893809654469	12.6181000278449	11.1777543738486	12.9711872251734	10.3937309191795	47.5109144669419	0.744481939558333	47.3993333845592	47.7213245044459	48.4217216374862	47.239658692446	47.6654550161004	47.6299069831461	48.069302897602	46.3874744894904	47.3639309262227	46.4800163490133	48.4719891723434	46.3847666286535	48.4070073887356	-27.4786004915928	2.07824850483474	-31.0468060488478	-30.0385641308877	-26.3485145083876	-28.7023304012719	-29.8783407538747	-26.8400648498908	-28.8400708510119	-25.6222853188111	-27.3764982468903	-24.4974715274942	-25.2152793538383	-27.4052501897597	-25.4103302097406	117.971247437202	10.6041206170272	143.79229355497	128.269192672853
84.9246231155779	11.7246607804994	1.14813895821915	11.4759368765848	11.5949520391708	10.0894514717424	10.7522330388164	11.945566251802	10.3927527465553	11.1001770237524	13.3097307736846	13.3174833174115	12.8739408496661	11.542526695692	13.3048117940997	10.7210272675137	47.3217282396398	0.74637127230051	47.1971609603406	47.5444148000768	48.2326314047646	47.057560585721	47.4659278941596	47.4479151267898	47.8895381697571	46.2031512162339	47.1738853157165	46.2814645655566	48.2706547387501	46.1892723964636	48.2288899409867	-28.3726433198104	2.0932829842495	-31.9767392483378	-30.9887619528575	-27.2033045359107	-29.5972336445034	-30.7778763002815	-27.7121237621922	-29.7018030453605	-26.5592689649718	-28.2302393547562	-25.3727292677611	-26.1009963089891	-28.3541010667061	-26.2691857049077	119.838876431377	10.9480966073951	146.379546667062	130.084458410802
85.427135678392	12.1048668527227	1.12626987658179	11.9186238400783	12.0385897054819	10.4650629767289	11.1534982206659	12.4053444050831	10.7602720707977	11.5178006374619	13.6115951114465	13.6670107149104	13.1556599643467	11.9304365655194	13.6659173121435	11.0734575607311	47.1221492625325	0.747454169471542	46.9909166152115	47.3528462671693	48.037088603293	46.8641832968257	47.2480014934593	47.2550729523771	47.6980546924246	46.0043861549893	46.976474646761	46.0809754281677	48.053788902804	45.9838600090031	48.0422913504366	-29.2937529841368	2.10722394066079	-32.9333825286702	-31.9570467275346	-28.0830866997055	-30.5211567111667	-31.7012112329923	-28.6136875910674	-30.5950321675414	-27.5200044446305	-29.107794330655	-26.2838347042706	-27.0091762660381	-29.3349011020547	-27.1584742874513	121.609889872024	11.3373136484415	148.968712356059	131.839859030177
85.929648241206	12.5108499435655	1.10617602009599	12.3935586338457	12.5151432623262	10.8699614442486	11.5803044211819	12.8853326532033	11.1529146288242	11.9572252521262	13.9428298263121	14.0430159023767	13.4571179196318	12.3474625879781	14.049588313845	11.4465944204515	46.9145737503683	0.751187600793335	46.7842785403842	47.1690436235117	47.8473354926615	46.6498477197507	47.0179293478156	47.0415776723552	47.4850508794365	45.8129863433631	46.7836548527046	45.8574233391445	47.8441742194901	45.7593820245793	47.8367746995913	-30.2420046518449	2.12160809940247	-33.9264317772018	-32.9609310137152	-29.0001251599071	-31.4610749497522	-32.6442194095356	-29.5325174756741	-31.5073519610238	-28.5200804790401	-30.0215789033793	-27.2153976899646	-27.9550501108481	-30.3343662799894	-28.0669352639527	123.301174942931	11.7832542271471	151.482267245627	133.646130812912
86.4321608040201	12.9432217557891	1.08719684677731	12.8926059425206	13.0193960460037	11.2978765325797	12.0395121278708	13.3919863783071	11.5773237254719	12.4248893064867	14.2975930424312	14.4370691552012	13.7855282514402	12.7880275259113	14.4640089068587	11.8460658841753	46.7011848828221	0.752753054659704	46.5528222418572	46.9666314073402	47.6350913837062	46.4425430991273	46.7948032922728	46.8356121156716	47.2791211020074	45.6033472870703	46.5677641499137	45.6393261554079	47.6150602502461	45.5434301757233	47.6398508163436	-31.2192160604657	2.13481663180687	-34.9338488720569	-33.9849542812079	-29.9372671886578	-32.4361318454238	-33.624450340326	-30.4867270048385	-32.4581303969335	-29.5469795852713	-30.9536332322013	-28.180871274221	-28.9262796306182	-31.3707645759216	-29.0097705583758	124.817540912312	12.230725488979	153.62653534186	135.242372410128
86.9346733668342	13.4000895438963	1.0696095072669	13.421292684439	13.5489400452601	11.7503073957351	12.5273282503961	13.9164332785504	12.029910870952	12.9159429095465	14.6755297580935	14.8521038535304	14.1401539463492	13.2499987648473	14.9036873932583	12.2695349196934	46.4770294920802	0.754871189958059	46.3276235286681	46.7536765374572	47.422009073267	46.2166848205785	46.5487893335215	46.6113694932971	47.0543347170448	45.3834150996348	46.3500613582989	45.414102297504	47.3748495492148	45.3111273099266	47.4333402786299	-32.2211744948299	2.14687678831791	-35.9742890283184	-35.0262365705419	-30.9016041291843	-33.4329958221269	-34.6207950346384	-31.4641585115525	-33.4343614236772	-30.5975245754627	-31.91134620363	-29.1793684740335	-29.9200566952283	-32.4313839027476	-29.9811480616465	126.005007774699	12.6008508871208	155.174592559806	136.187183271147
87.4371859296482	13.8816553822813	1.05468006601325	13.9781726606662	14.1099594912265	12.2304256754714	13.0408464725093	14.459829983208	12.5081530080747	13.4267282121723	15.0835761297592	15.291267622576	14.515501852924	13.7391783274213	15.3660294366652	12.7118510969826	46.2475781486769	0.758792508370597	46.0921177742012	46.5482216862586	47.2115077458605	45.9778780940397	46.3022762986601	46.3744519149601	46.8164892458048	45.1706590883806	46.1338584274468	45.1705645597521	47.1417856025376	45.0682986483626	47.2104068465346	-33.2493787600195	2.15900218439555	-37.042032458139	-36.1018659446713	-31.9015917921286	-34.4462720656956	-35.6412530855643	-32.4596183778019	-34.4311294157502	-31.6872702369781	-32.9030531644645	-30.1966921030193	-30.9515383928403	-33.5099613749184	-30.9696454682818	126.823833142725	12.8883839256966	156.241493686485	136.399326843887
87.9396984924623	14.3876006412943	1.0412026642103	14.5556945789527	14.694484338631	12.7300352231832	13.5868773738133	15.0255513044943	13.0186392804773	13.9637812039856	15.5140923211885	15.7446475577021	14.9198132368505	14.2476029722061	15.8585014493634	13.1790874959774	46.012795866068	0.759917382176638	45.8402279638876	46.3232746401068	46.9791534750009	45.7454326711996	46.0575589280254	46.1443074974311	46.5853835516169	44.9388718883377	45.8953119856054	44.9367983798312	46.8885557241016	44.833989017357	46.9974805363826	-34.3042154973847	2.16920531806586	-38.1218681031946	-37.1916568047258	-32.9174050436742	-35.4941540669517	-36.6945291836535	-33.490515593258	-35.466711382075	-32.799122160237	-33.9081356070818	-31.2504443270858	-32.004066570498	-34.624233749384	-31.9919588741826	127.404413359208	13.1104545689591	157.015584823186	136.101792298159
88.4422110552764	14.9148149500275	1.02959027394033	15.161755978333	15.3007529007205	13.2523225015605	14.1573475985878	15.6021851079978	13.5538314087173	14.517998855513	15.9678114021146	16.2173206924072	15.3486299905496	14.7740174170378	16.3712921325737	13.6673283642441	45.7683683557833	0.762905265030972	45.5990524329144	46.0928368081716	46.7515339595915	45.4907246529219	45.7922045590024	45.8920253586369	46.3320156477555	44.7017071967366	45.6604965501599	44.691853836562	46.6295627138473	44.5804392086852	46.7743357001972	-35.3797387351574	2.17824798403086	-39.2372925496476	-38.2969635813547	-33.9614855792017	-36.5546395730301	-37.7566601664698	-34.5363583635367	-36.5195372893423	-33.9334191604152	-34.9394209982217	-32.3313585506517	-33.078258135911	-35.7524457199365	-33.0387638893265	127.837907400027	13.2690650100791	157.513077559083	135.579214919885
88.9447236180904	15.4638359166947	1.0211406577953	15.7876685544462	15.9343034150511	13.7981960795926	14.7522244040974	16.1957917960748	14.1139066358692	15.0892299393886	16.4508735299165	16.7096317005658	15.7978588543625	15.3236690374231	16.9055240604624	14.1709889097813	45.5223331044304	0.766248624618384	45.3404651350414	45.8698466957309	46.523297556964	45.2329456741063	45.5365866030939	45.6368390833247	46.0760560677049	44.4716162441776	45.4241336361359	44.4362369478181	46.3778199263792	44.3266080448031	46.5378787423154	-36.4793613653412	2.18673017311911	-40.3663920119397	-39.4330764873105	-35.0364277077521	-37.6330560867966	-38.8468365440985	-35.6020195683836	-37.5951559160937	-35.1045152055382	-35.9990960086324	-33.4295628322234	-34.187997104853	-36.8987345018763	-34.0988277739371	128.1090905408	13.3791885019111	157.623587117121	135.082531782512
89.4472361809045	16.0327910018925	1.01399157443261	16.4305174616857	16.5840933390649	14.3579749595162	15.3761152977468	16.8036548979802	14.7033257332249	15.6817077391573	16.9534786879878	17.2109520543544	16.2758159298329	15.8861336328802	17.4657835457197	14.6967297454516	45.2716329330959	0.766843443738891	45.0793115251557	45.6282446266719	46.2764003216478	44.9782729494557	45.2762977293308	45.3849229886739	45.8240023169752	44.2232935979917	45.1686915458732	44.1930160388798	46.1070392316343	44.0786322189862	46.3131030389709	-37.6006181529037	2.1929143332871	-41.5096583943737	-40.5754038570541	-36.1215166722906	-38.7407787250756	-39.9591621609602	-36.6986864010821	-38.7051372509132	-36.2908774858618	-37.0657775298324	-34.5640986563895	-35.3123616994979	-38.0743852298223	-35.190191924595	128.049714616214	13.5425236889223	157.271745914255	134.199119322444
89.9497487437186	16.6177121237649	1.00891387369301	17.0963297165072	17.249661746835	14.9367794993189	16.0173988657504	17.4156896773199	15.3111766925103	16.2831650435496	17.477534550829	17.7285220244424	16.7740774962205	16.461787316751	18.0394153131338	15.2387196657752	45.0142992669655	0.770340311355144	44.826801059314	45.3870804781144	46.0396128002977	44.7025824792143	45.0040729013785	45.1118108596792	45.5514959293903	43.9752164868363	44.9223521475223	43.9368681367131	45.8366585702351	43.8130528067743	46.0782858150815	-38.7368868774083	2.19773266946223	-42.6833549243093	-41.730321976014	-37.2342055806918	-39.8513650536024	-41.0753602579142	-37.8014752662719	-39.8235371762404	-37.4972473776896	-38.157317455975	-35.7169757562594	-36.4561598486009	-39.2526403262948	-36.2995684064446	127.272059373711	13.8016867498059	155.983814619673	131.438033341909
90.4522613065327	17.2196212755742	1.00697590989573	17.7708907967194	17.9352245777076	15.5321732830702	16.680133225472	18.0412116421235	15.9414169382763	16.898088126136	18.0277049340222	18.258969779954	17.2912847259724	17.0547593842441	18.6321029736558	15.7911161951115	44.7595886028588	0.772430818078204	44.5571163426921	45.1537268470366	45.7997657374296	44.4334226940996	44.7476399680243	44.8451768547867	45.2867736555216	43.7343825244613	44.6722194327548	43.6795226544247	45.5739964219431	43.5568153057995	45.83409339819	-39.8934087129145	2.20143083280568	-43.8568034783603	-42.9097139506821	-38.3694382886848	-40.9810769620111	-42.2199267252153	-38.9257790953618	-40.9667661928974	-38.7352527399256	-39.2679667392427	-36.885629001554	-37.6305626617686	-40.4487360398013	-37.4166613923837	125.289134278002	14.1551287341544	152.837403387253	125.60989065932
90.9547738693467	17.8345369207166	1.00589301647782	18.4586868578903	18.6268825968066	16.134047730779	17.3641924261454	18.6701871111358	16.5940304811665	17.5259631651882	18.5919143138811	18.7921253303478	17.8344936107062	17.6524304681498	19.2430762951475	16.3609495819711	44.5013134014501	0.772647144966425	44.2987545485774	44.9043714134181	45.5468719837668	44.1629610825614	44.4818629347347	44.5770556602289	45.0221082272812	43.4776669501382	44.4087125797976	43.4355242081092	45.2950917227173	43.3023460188219	45.6037468886981	-41.0635076887341	2.20271876633603	-45.0482830174324	-44.0853575982682	-39.5081070420894	-42.1290832179537	-43.3711004843083	-40.0714036808081	-42.1344562592399	-39.9793998125906	-40.3781230349066	-38.0866981102533	-38.8109013262486	-41.6619580605631	-38.5607283088814	121.715007757349	14.643263408695	147.110431397806	117.192708277805
91.4572864321608	18.458528937561	1.00681524495815	19.1586476400747	19.3265673848564	16.7494355232187	18.0569116494053	19.2983487994604	17.2571044074197	18.1544571153647	19.1737309759259	19.336984622693	18.3917551117973	18.2574104169025	19.8595521047499	16.9399704364242	44.2411983296876	0.776273769065177	44.0430385210791	44.6618562299448	45.3089169046961	43.8775892692237	44.216698809428	44.2935740006145	44.7437847749285	43.227183904794	44.1592285039764	43.1797050238978	45.0231444178124	43.0363104534886	45.3645474720554	-42.2416390466608	2.20207197951825	-46.2556711768315	-45.269236264999	-40.6715199894744	-43.2708901628421	-44.5242534793366	-41.2151122728332	-43.3025149839989	-41.2394812006932	-41.5093962451604	-39.2949516688251	-40.0068864533262	-42.8671343269684	-39.7142593813018	116.288449962957	15.2657534122418	138.398898687174	107.089522873586
91.9597989949749	19.0929924554167	1.01056916461482	19.8568413720486	20.0365754881163	17.3717971002043	18.7663788561576	19.9341836784962	17.9384151026412	18.7924246326507	19.7756650997193	19.8858111924132	18.9653845935122	18.8719157946825	20.4910671016123	17.5224419081623	43.9878015365602	0.776784594688367	43.7784772839802	44.4278248395325	45.066579056467	43.6061118256021	43.9681769695578	44.0237391553514	44.4812565732274	42.9843564115091	43.9049606751896	42.9326874863289	44.7596844472948	42.7868370699745	45.1207281812678	-43.4339491841936	2.20013167096931	-47.4530593846533	-46.4681854735746	-41.8457945790204	-44.4305938586516	-45.6995621783365	-42.3799652585931	-44.4951605258159	-42.522703038922	-42.6470018552751	-40.517339450804	-41.2254400818615	-44.0877836127857	-40.8687500962225	108.932115434765	16.0511268651623	127.207868399847	96.5450317823033
92.462311557789	19.7315717796674	1.01478828265799	20.5636429842686	20.7412100750142	17.9923987757484	19.4857482363609	20.5622437906078	18.6315901923329	19.4329620281363	20.3837284409195	20.4303983101257	19.5591953457874	19.4817348021925	21.1297854337762	18.1157947204051	43.7325291935633	0.777046805202351	43.5340846756554	44.1817399775856	44.8185281843861	43.3294590919902	43.7098250105065	43.7482418132102	44.2152937976623	42.7292673431867	43.6449204733382	42.6986708160289	44.4841703571742	42.5353419625102	44.8933360130891	-44.6288268316906	2.1955900756483	-48.6690797589836	-47.6517984741493	-43.0162878621355	-45.5923569599752	-46.8643653576672	-43.5514877819038	-45.6971571914059	-43.8006907455754	-43.7761097344607	-41.7637771402694	-42.4392740519032	-45.3081197459169	-42.044244007632	99.6804675794149	17.0355098947665	114.659930820281	85.8675827163234
92.964824120603	20.3716684478225	1.02076905151158	21.2679773244564	21.4456791543167	18.6197819569839	20.2052413236899	21.1867378290773	19.3273326375681	20.0675423465101	21.0036414882762	20.9806223489655	20.1588411492853	20.0923047420096	21.7665879488425	18.7093995717109	43.4814524629294	0.78045590759709	43.2866595782041	43.9488577054493	44.5891910210661	43.04752905475	43.4649433829837	43.4668860839407	43.9457812854743	42.4863214935379	43.4030649302231	42.4568538203679	44.2221879413237	42.281544132177	44.6590615885843	-45.8240643924794	2.18838444830652	-49.8795159624476	-48.83802695156	-44.2059950126964	-46.7409905727996	-48.0315275907191	-44.7150039741109	-46.8933795890567	-45.0887386142477	-44.9198780240108	-43.0053974952695	-43.6634516173647	-46.5121601592121	-43.2187715387375	88.9555099008309	17.6603630316197	101.028258789187	75.319024091859
93.4673366834171	21.0145117265829	1.02949857756519	21.9633424565327	22.1496013678961	19.2433050196508	20.9350517234507	21.8103108252165	20.0354072731059	20.7068954224286	21.6350839257216	21.5243975906925	20.7708122230788	20.7033161495298	22.4124503562353	19.2986781120376	43.2403737259192	0.779524801608951	43.0439996518855	43.7252433103869	44.3552255950176	42.7833735031469	43.2333460570253	43.2029197337453	43.6962913983525	42.2515384969487	43.1568559092083	42.2330426822824	43.9696829938579	42.0480184093787	44.4253206957136	-47.0247980860549	2.18038929521264	-51.076803832481	-50.0272162022682	-45.3920241636991	-47.9020732605773	-49.2068518859719	-45.895244758006	-48.1096757514273	-46.3879962646749	-46.0544835711743	-44.2591447899759	-44.8991367964354	-47.7253165756841	-44.3864072663384	77.195372056767	16.8612315823172	85.5739577868328	65.6049003269756
93.9698492462311	21.6517448147491	1.03834332141305	22.6596474177936	22.8368275813946	19.8577913518906	21.6615122139397	22.4170253541209	20.742898972105	21.3378961541631	22.263146706677	22.0573377972536	21.3939150389936	21.3003250354862	23.0527324765239	19.8916264913965	42.9997647839939	0.780455561363797	42.8231817201075	43.4943344360371	44.1235898505198	42.5120750581814	42.9964471775487	42.93111355196	43.4414906041928	42.0089284964442	42.9135020402666	42.0210246529427	43.7102313966079	41.8103540549271	44.2106691521848	-48.2150195517453	2.16927159498892	-52.2850147699801	-51.1889277918954	-46.5670706203842	-49.0460845615273	-50.3573403679618	-47.0644180168138	-49.3170158886103	-47.6689855892484	-47.172778708738	-45.5242340425407	-46.1181793937767	-48.9178606039853	-45.5673438172268	64.5692956629769	14.3355647970751	67.3447177544928	57.1036365911306
94.4723618090452	22.2834936659262	1.04867853906491	23.3382667107462	23.5162848662022	20.4721816204298	22.3815990323505	23.0185500767948	21.4468862851602	21.9591011493429	22.8963148542104	22.5889657963173	22.0140592857652	21.8920516904696	23.685483022678	20.4756732665735	42.7697158684566	0.783445290157631	42.598003368001	43.2822445920878	43.9129201997422	42.2465104275539	42.7826671090554	42.6643996310371	43.1942987075881	41.7838294796229	42.6913418155838	41.8074226746018	43.4702912048731	41.5808656925071	43.991511387682	-49.3979302583343	2.15522481569708	-53.4654670275926	-52.347006505975	-47.7528351797367	-50.1729215735364	-51.5101904505593	-48.2220341464259	-50.5150413372468	-48.9525709269997	-48.2963976243887	-46.7733589754442	-47.3410988340516	-50.0890367091393	-46.7351340672503	51.948822352932	11.2557243570664	47.3674593444868	49.2705712706725
94.9748743718593	22.9098100514042	1.06213327910676	24.0042602696218	24.1843928610825	21.0724621826105	23.1038372820708	23.6083651576433	22.1556304541552	22.5791766030021	23.5310260993951	23.1037592442878	22.6418055897608	22.4752028706465	24.3192223619869	21.0483896919916	42.5515345607228	0.781776235563234	42.3915124064674	43.0797062405858	43.6981711883067	41.9988573452137	42.5766567585485	42.4150710068619	42.967209355	41.5672635991702	42.4663842500297	41.6189119269306	43.2406127913291	41.3715684555187	43.7780239654335	-50.5749371578329	2.14158781112675	-54.6347794057795	-53.4942285016096	-48.9186282146284	-51.3013199423869	-52.6507482198403	-49.3865461671902	-51.722995765647	-50.2325251717285	-49.3938782841507	-48.0314859252262	-48.5620940167068	-51.2575914150953	-47.8873620218382	40.6213571438215	9.11829718260367	30.7932889972933	41.2497964591664
95.4773869346734	23.5214981319731	1.07509805377617	24.6594112962309	24.8264714881016	21.6584888091533	23.8101656531745	24.1762593085538	22.851935009489	23.1812776967397	24.1530650485456	23.602487066493	23.2699376538539	23.0365780431217	24.9352528204801	21.6181458217129	42.3366477984714	0.784101916384728	42.2022456428929	42.8743273803012	43.4934211097673	41.7447404910723	42.373622912161	42.1584788564304	42.7352257629519	41.3475620106479	42.2528148876129	41.4403950915452	43.0092415125563	41.1583610757375	43.5859846464517	-51.7278714871555	2.12393064195951	-55.7970172972448	-54.6027097130999	-50.0667971484516	-52.3940601144118	-53.7582242250941	-50.5223055941252	-52.9036890874615	-51.4807555526812	-50.4680376370394	-49.2846894429276	-49.7545166366966	-52.3858108784564	-49.0437160053315	31.332790108157	7.90111268156737	20.6615153686877	33.3066123550684
95.9798994974874	24.1221806560936	1.08978415348097	25.2856835392488	25.4550509861101	22.2377883685547	24.506405035384	24.7366672740732	23.5412293035062	23.7722373552621	24.7738774853048	24.0925401429615	23.8879204275794	23.5877841487777	25.5403605906364	22.1708038718181	42.1378438428754	0.786783594073044	42.0128445551662	42.6916818165804	43.3100066317108	41.5062533337139	42.1977317230681	41.917014908979	42.5207297596798	41.1496094607055	42.0619247250899	41.2676071980309	42.8021984569897	40.9626860689188	43.3916813187472	-52.8662860585032	2.10421486787591	-56.9160096789656	-55.7012560941296	-51.2142622015958	-53.4680003415782	-54.8640088299497	-51.6450963423234	-54.0736268512747	-52.7232457070123	-51.5354642851384	-50.5131381413944	-50.9437626183459	-53.4901535647394	-50.1736941040936	23.8571223814615	7.09130229976285	14.4846143836248	26.4283503695342
96.4824120603015	24.7094109763852	1.10837732426895	25.8977291657	26.0630425578926	22.7942398794945	25.1953052932351	25.2744498810019	24.2262871072057	24.3546263961723	25.3864109092786	24.556431627761	24.5085995047038	24.1220580492918	26.1365635630702	22.7065987581997	41.9510005588012	0.78566538486378	41.8510805977158	42.517693665704	43.1234642384191	41.2823847986641	42.0243514744907	41.6897310059124	42.3228778189765	40.9599071910929	41.8704839741594	41.1240590001606	42.6056650168621	40.7837738098326	43.2075346724252	-53.9850593028567	2.08638437311615	-58.0256414995415	-56.7743464878238	-52.3252559023823	-54.5273101625647	-55.9346407861207	-52.7595848322521	-55.2376490412524	-53.9456045594086	-52.5599688437444	-51.7454540063155	-52.1162069359408	-54.5746762089913	-51.2794316707995	17.6421909806613	6.4584085766298	9.45510138816996	21.1348361084107
96.9849246231156	25.2749664101797	1.12576051973442	26.4852422522046	26.63881423476	23.3332745542615	25.8591372229443	25.7898068941724	24.890011121182	24.9120758782479	25.9787769758297	25.0005568840738	25.1187048262523	24.628588801096	26.705829484335	23.2337442029766	41.7704843936695	0.790208325539759	41.6986114411154	42.3444159530904	42.9533651304565	41.0549530824955	41.8637522045658	41.4583798512478	42.1229648387688	40.771147108714	41.6979789675832	40.9884951160307	42.4123356078068	40.6035358524761	43.0463619633531	-55.0676445540368	2.06352864394523	-59.1029591051919	-57.7990633002491	-53.4130009764598	-55.5365877015724	-56.9708787248939	-53.8313392427931	-56.3597646106484	-55.123906685541	-53.5553437433733	-52.9547309556399	-53.2491252211595	-55.6032970313397	-52.379381903616	12.3460454928236	5.86214039623374	4.77366244945775	17.3511680738651
97.4874371859297	25.8255858602985	1.14628009158972	27.0403815281117	27.1975115614735	23.8591364403844	26.5115318060218	26.2932541949127	25.545340861124	25.4580734762251	26.5648178093375	25.4284776215199	25.7141468320629	25.1209082047668	27.2621917183044	23.7368441296363	41.6097698757922	0.793270582044747	41.5542843759028	42.195883465708	42.803026974661	40.8497031659569	41.7284008265747	41.2491272055664	41.9474162955726	40.6066284556195	41.5480056550418	40.8660170184867	42.2466445976964	40.4473640783979	42.8845062701143	-56.1289402603355	2.0409881567118	-60.132841208091	-58.8074232625196	-54.4862637432065	-56.5261419793165	-57.9945805736724	-54.8894614600194	-57.4703007555256	-56.2879666068907	-54.529721448241	-54.1342730074762	-54.3714525106685	-56.606070091905	-53.4397267368285	7.88038354628023	5.21919538834899	0.931159781772519	14.5954235344934
97.9899497487437	26.3552529922466	1.17132777252959	27.5776917729793	27.728645815452	24.3557479591059	27.1468506368771	26.7660346272818	26.1869958731561	25.986758372181	27.1340925317472	25.8230845158971	26.3056523882646	25.5887744108031	27.7987424345997	24.2192175608613	41.4595150727349	0.794570675429796	41.4389029676303	42.0539667344399	42.6506258358113	40.6533049242093	41.5928962310656	41.0486602012759	41.7829666532699	40.4489806715226	41.4000341971687	40.7737044376743	42.0908678754705	40.3025217752842	42.7362634407312	-57.1555228144141	2.02132661357122	-61.1464539820751	-59.7759016407038	-55.5089990516416	-57.4816296041167	-58.9641839296322	-55.9208330904191	-58.5555280410122	-57.4155247172458	-55.4469032375758	-55.307532285508	-55.4619602069165	-57.568136548234	-54.4682102523023	4.29431560286548	4.65033832850456	-1.59475460472038	12.2973584027377
98.4924623115578	26.8531921199463	1.19309251046601	28.0723655696806	28.2183887343218	24.8302504786403	27.7442208782979	27.2159482119718	26.793925950964	26.4799822996332	27.6706265238769	26.1936046264059	26.8687070075806	26.0193227330366	28.2964101968007	24.6877443480918	41.3199167403936	0.801924574736171	41.3267652102778	41.9169130222468	42.5201030902622	40.460353192067	41.4794916799885	40.8517626971832	41.6233029004142	40.2970991650622	41.27748877907	40.6878273054733	41.9437257181268	40.1625159555747	42.6115689093698	-58.1261240965258	1.99475390028116	-62.0903579916834	-60.6766317857627	-56.4974632035436	-58.3675280892806	-59.8959878703881	-56.8882821441644	-59.5761651371449	-58.4746296409765	-56.3247743001818	-56.4247478698037	-56.4896955904823	-58.4537246034089	-55.479625028015	1.58265264187589	4.2807863030143	-2.83190543693532	10.1767738728709
98.9949748743719	27.3546726713759	1.23096512851949	28.5816464441304	28.7116960634209	25.2880399396821	28.3593012975978	27.6496271925724	27.4224196287955	26.9846859140727	28.2234113653997	26.5426184681386	27.4728565687644	26.4513650052005	28.8019754471336	25.1211013929784	41.1974493400215	0.808267262501274	41.2253332715048	41.7997485363576	42.4054751432581	40.2832997193837	41.3843487871946	40.6713269402096	41.4852155805155	40.1643556719057	41.1754652416159	40.6185429061268	41.8209669520292	40.0446423338147	42.4881203363635	-59.1095465873336	1.98376030437466	-63.0801002022813	-61.5967938380665	-57.4626305687301	-59.2730974096587	-60.8026448169255	-57.8881732054476	-60.6340607952017	-59.5625202247508	-57.1713145973686	-57.6274225894564	-57.5498995812541	-59.3495010826058	-56.4259467235894	-0.405314546364837	4.0198318343489	-3.19202801104699	8.01429396308134
99.4974874371859	27.8360896804687	1.25765202028763	29.0060873533458	29.1825429872339	25.7592239240183	28.9655902550738	28.0945108520833	28.0459525078362	27.4770580470328	28.7638737031436	26.8862456360795	27.9645079982402	26.8608889008418	29.2902965594038	25.5723871217608	41.0797159268026	0.813926529280804	41.15607305155	41.6840628204647	42.2795558380682	40.1036474354705	41.2821115387347	40.4889500222111	41.3490619507991	40.0336761318407	41.070995994363	40.58245878604	41.7044106019441	39.929593915893	42.3717089610544	-60.0605958036051	1.9529569191887	-63.9157364995664	-62.481833976112	-58.4691124862555	-60.1495365137029	-61.7402582490329	-58.8705269064724	-61.6764499363355	-60.620664883959	-58.0356520409405	-58.6088470788597	-58.5856463510755	-60.2065716364584	-57.4269088880956	-1.80166518197363	3.68683417874745	-2.95498113707717	5.54972611235946
100	27.9997746995171	1.2059335336978	29.0456984052172	29.3032809540178	26.013143574345	29.1428962138887	28.3537900682867	28.2287154662075	27.6203289117156	28.9037134529934	27.070479666988	27.9869946916744	26.9655728754541	29.4318995152231	25.9305572977106	41.0362131010589	0.808722232602482	41.1402082799958	41.6473667949561	42.2222488473711	40.0452631848527	41.2359143001111	40.4297390960954	41.3037586607602	39.9932295853058	41.0262608789368	40.5736870516969	41.6676789470131	39.8908036041449	42.2946110825266	-60.3945022198336	1.86561181994871	-63.9923441985909	-62.7080320142675	-59.0147918252702	-60.4029072514107	-62.2890638864256	-59.156279480247	-61.9799196529725	-60.893609628705	-58.5027633671396	-58.6532618258144	-58.8531185249347	-60.4536583887356	-58.228778813323	-2.44049432166073	3.0763211015959	-2.08297371344205	2.73385792058868
[truncated: 41 more columns]
