# Supplementary material for: Cranio-caudal and medio-lateral navicular translation are representative surrogate measures of foot function in asymptomatic adults during walking
Source: PLoS One. 2018 Dec 5;13(12):e0208175. doi: 10.1371/journal.pone.0208175 (PMC6281217; doi:10.1371/journal.pone.0208175)
Supplement: S1 Data — NCC, NML, FPitch and the GRF (Rx, Ry, Rz) are provided in .mat files (Matlab). NCC and NML are denoted as NEle and NDev, respectively, in the data files. FPitch denotes the global plantar-/dorsiflexion angle (see also S1 Fig in the supporting information). One file with all steps under consideration is provided for each participant. (ZIP) [file pone.0208175.s002.zip › S2_M4Foot_Data/EGLOND19_Walking_M4Foot.csv]

ST	NEle_R_X_Mean	NEle_R_X_SD	NEleR_Meas1_X	NEleR_Meas2_X	NEleR_Meas3_X	NEleR_Meas4_X	NEleR_Meas5_X	NEleR_Meas6_X	NEleR_Meas7_X	NEleR_Meas8_X	NEleR_Meas9_X	NEleR_Meas10_X	NEleR_Meas11_X	NEleR_Meas12_X	NEleR_Meas13_X	NEleR_Meas14_X	NEleR_Meas15_X	NDev_R_X_Mean	NDev_R_X_SD	NDevR_Meas1_X	NDevR_Meas2_X	NDevR_Meas3_X	NDevR_Meas4_X	NDevR_Meas5_X	NDevR_Meas6_X	NDevR_Meas7_X	NDevR_Meas8_X	NDevR_Meas9_X	NDevR_Meas10_X	NDevR_Meas11_X	NDevR_Meas12_X	NDevR_Meas13_X	NDevR_Meas14_X	NDevR_Meas15_X	FPitch_R_X_Mean	FPitch_R_X_SD	FPitchR_Meas1_X	FPitchR_Meas2_X	FPitchR_Meas3_X	FPitchR_Meas4_X	FPitchR_Meas5_X	FPitchR_Meas6_X	FPitchR_Meas7_X	FPitchR_Meas8_X	FPitchR_Meas9_X	FPitchR_Meas10_X	FPitchR_Meas11_X	FPitchR_Meas12_X	FPitchR_Meas13_X
0	17.048312009362	0.306542325445442	17.2161397141923	17.5388960406744	16.7096813334955	17.4396255623569	17.4020237344196	17.1166245849592	17.0854487244751	17.1082548891095	16.9951650264564	16.532389402927	16.8021664444526	17.1658187611935	17.2358238123349	16.7449227100525	16.6316993993299	43.1648193813871	0.188621656479131	43.1555077622515	42.9457114728398	43.3129148459711	43.0225191871137	43.3946117132612	42.9980181258584	43.2841829799553	43.4527681039619	43.2539084721994	43.2565352008062	43.0106651774192	43.2435566631585	42.7876821182227	43.3203709452794	43.0333379525078	11.7939313171335	1.30902478413309	13.2215769918364	11.4445369349799	12.6862518770902	11.856618790993	10.2401637186725	12.7099779240716	10.2570148816717	13.5052134453692	10.0682502001949	12.2053453069271	10.0976811238536	13.3902446283453	11.8063477911207
0.50251256281407	16.992764476692	0.310881207567294	17.1454482464719	17.502781159912	16.6355901029221	17.3944362431207	17.3432644637719	17.0680763457662	17.0318678469225	17.0280664247143	16.9444664307331	16.4821492847098	16.7621472360006	17.1275246561226	17.1834028704676	16.6560238995013	16.5862219392431	43.2538084235497	0.195064030553754	43.2582088706521	43.0378605550175	43.4250206365713	43.0902963134594	43.4823195233336	43.0921082468777	43.3600522712044	43.5458184635288	43.3340760314943	43.3633676603151	43.0777841102606	43.2980839163558	42.8818996291409	43.4589779633836	43.1012521616505	11.4280075044899	1.24949161661354	12.764115405243	10.9984846465348	12.2045860697832	11.5284652479732	9.9126132473915	12.2737426554584	9.97665962219219	13.0669098112803	9.77777149021559	11.8272567262736	9.85858112805456	13.1407080787769	11.4272965695192
1.00502512562814	16.9203851675321	0.317019263395373	17.0713635586219	17.4626234182543	16.5595716545686	17.3354136473296	17.2629208824223	17.0132623363655	16.949224323447	16.9357352379692	16.8673062346524	16.4243865458636	16.6871232095479	17.0560781307818	17.1138933712965	16.5664736683633	16.5004012934975	43.3896959036075	0.192391935563961	43.3694513645045	43.1681434560585	43.5327067511554	43.2127014571018	43.6336880608567	43.2254774530041	43.5056170748927	43.6785273351558	43.4869426027785	43.5125606709433	43.2239042281161	43.4195274817665	43.0406041829261	43.5869028316797	43.2486836031722	10.9305759827954	1.23682672787388	12.2796566825815	10.4526587886376	11.7234013474725	11.0452928312576	9.43261863018066	11.7382914068654	9.5153356540082	12.5258539568856	9.30006521894266	11.3581992222371	9.38584419071667	12.6455027427902	10.880008901665
1.50753768844221	16.8488667853081	0.321809424857799	17.0036497445038	17.4206893804847	16.4905708455849	17.2734924056965	17.1786563233994	16.9594627974479	16.8632936318369	16.8503276481105	16.7884487985815	16.3668769931017	16.6105849597841	16.9829052235955	17.0435684856881	16.4863267363755	16.4141478054307	43.5110832804158	0.194251429159534	43.484526263297	43.2848239592567	43.6477523850441	43.3116108734983	43.7573010511876	43.3460801871639	43.6243038094418	43.799270124664	43.612842881799	43.6475663339522	43.3483226169718	43.5217340158654	43.1768006572674	43.7299267755758	43.373387271252	10.4641152378952	1.22185024781184	11.8191453427108	9.95355692134981	11.2671232392751	10.5911723284373	8.98915787222999	11.2448609539557	9.08578254108126	12.0216684293862	8.85688254978947	10.9168650996527	8.93870178176001	12.1672081325541	10.3784719945565
2.01005025125628	16.7761196692253	0.327120703284596	16.9272813390131	17.3723988849988	16.4129102041517	17.2144945737926	17.0948459425563	16.9005865029998	16.7795875359326	16.7617739640414	16.7137449428381	16.3036139145123	16.5404932925751	16.9166041154859	16.970946797976	16.3977326598636	16.3347803676425	43.638472166503	0.194688007706903	43.5912698533871	43.4003570458814	43.7530569315473	43.4251555263083	43.8945036893944	43.4662783115355	43.7580489242813	43.9202140865001	43.7542546945881	43.7821511376323	43.4897655109989	43.6422179715001	43.3203303521942	43.8651809658825	43.5142974959126	9.99203267966177	1.19881712203465	11.3375109840737	9.44600715071986	10.7935905734613	10.1341510324199	8.54782605378151	10.740304410151	8.6606930795097	11.5024012711391	8.41946026050877	10.4594583517869	8.50107254758343	11.6924589543082	9.87267602706331
2.51256281407035	16.700555554468	0.332226968336766	16.8549213406704	17.3246557946336	16.3390887631642	17.1491994046819	17.0017153473719	16.8434941590043	16.6858646876389	16.6770096289281	16.6313911914388	16.2413113109581	16.4621191706824	16.8425608299583	16.8964485929755	16.3112592940491	16.247293800864	43.773993652122	0.196334291696816	43.7195883526353	43.5334565453922	43.8792491822108	43.5387450667081	44.0313971107385	43.6047056679877	43.8891163726367	44.0601913112997	43.8937412403038	43.9349394796931	43.6265339095102	43.7580221150841	43.4777816837117	44.0126168520564	43.6498198918616	9.50843907000278	1.1778683681744	10.8496548732968	8.93455288180867	10.3165106423935	9.65782313827857	8.09267338898831	10.2299584848422	8.22045767348732	10.9740795690642	7.96787186502258	9.99170921155728	8.04674736766721	11.1927732015535	9.35756502095126
3.01507537688442	16.6187866858796	0.33626799778832	16.7734305965024	17.2650030431896	16.2559793566271	17.0795423381348	16.9017974419099	16.7764828165848	16.5860973454625	16.5850869317016	16.5453620427256	16.1688207415688	16.3821854905153	16.7676290309876	16.8114526130677	16.2241881616285	16.1587423375872	43.9051442932018	0.199571261429916	43.8357206268495	43.6527537833087	43.9901369256839	43.6523774272233	44.1674098637193	43.7298161067602	44.0210258485987	44.1873759955232	44.0346556892545	44.0737908987227	43.7694012895704	43.8805572120759	43.6237794702853	44.1675760705668	43.7907871898848	9.0193429188472	1.15392717034063	10.3500937415924	8.41939977060581	9.83171016522321	9.17536248389433	7.63638332734164	9.71322366667875	7.77814442466744	10.4358878627908	7.51564562762882	9.5128206527986	7.59091445178626	10.6856957343053	8.83736238271475
3.51758793969849	16.5371674622854	0.340772213057155	16.6935422389147	17.2053949636896	16.1769133188979	17.0098471396576	16.7993186358042	16.7113179382126	16.4833978917126	16.4977033196642	16.458887083928	16.0976367947275	16.3014729758523	16.692737361202	16.7276990026989	16.1316670195218	16.0699762497973	44.0492964326298	0.201251196128632	43.9658947946341	43.7878004525008	44.120574417516	43.7797826983071	44.3165926838518	43.8711006770348	44.1654688547462	44.3315266813406	44.1886991327974	44.2281979525003	43.9237777343787	44.0151432047983	43.7885412790743	44.3136816617966	43.9426642641704	8.52975187347248	1.13024941326608	9.85084181266797	7.90977633622746	9.35007748591112	8.68757996859557	7.17917095230825	9.20071349838159	7.3336631061122	9.89953563654547	7.06260760383832	9.03378769225593	7.1324640398304	10.1706850735752	8.32029732286908
4.02010050251256	16.448209149958	0.34420586856713	16.6088478195929	17.1375863349305	16.0895384996172	16.9299967628895	16.6846622123441	16.6401396938625	16.3683860424378	16.4070935534509	16.3625978696786	16.0202047760241	16.211913943117	16.6096764851102	16.6349950584897	16.044138930903	15.9733592669229	44.1870391549222	0.205505312933259	44.0964933450416	43.9204082670256	44.2387582679586	43.8940161930978	44.4514397416209	44.0103469291445	44.2957866660982	44.4742609911354	44.3290429793133	44.3796821216279	44.0664524857178	44.1387727426863	43.9479851727134	44.4798143813175	44.0823270393341	8.03806190223069	1.10550378078967	9.34659548110238	7.40067013740599	8.86431010911108	8.19479926815798	6.72189748796136	8.68714291012424	6.88745468278767	9.35954567402945	6.60953442298059	8.5498492851946	6.67313079188717	9.64902197980476	7.80108548673511
4.52261306532663	16.3578808554488	0.347162190363941	16.5191213949031	17.0619634762497	16.0039755723748	16.8528449153441	16.5707453309315	16.5635069522476	16.2536054311903	16.3140328513849	16.2688198129949	15.937222990947	16.1249705291672	16.5302268793418	16.536559477137	15.9502506036366	15.8803666138814	44.3326344584438	0.20925107400982	44.2238105743155	44.048923100538	44.3688630666936	44.0281655010721	44.6054198305434	44.1458625849208	44.4450007227441	44.6138561531436	44.4885450810381	44.5262503252541	44.2288325932161	44.2829445016283	44.1069230597845	44.6348266336007	44.2412931481638	7.55078797965097	1.07976444943291	8.84427143113023	6.89862504245	8.38523768900994	7.70492154408897	6.2708111686806	8.17954951566038	6.44612900044114	8.82357994660138	6.16273917078209	8.06816000352955	6.21905257190265	9.12988963596398	7.28738430154339
5.0251256281407	16.2630414841495	0.350407081623182	16.4305219334205	16.9854958391867	15.9134953440582	16.7651707418481	16.4445921003592	16.4881359588033	16.1269188510622	16.2249668457224	16.165428950406	15.8551564146993	16.0287671670449	16.4423460403087	16.4371073637118	15.8579579823063	15.779560729304	44.4789040398641	0.212640547291694	44.3667250223881	44.1926251152872	44.4952696593561	44.148888149716	44.7446200423298	44.297043657478	44.5816790909705	44.7699346611644	44.6355962175047	44.6874595353053	44.3803717350442	44.4171554880662	44.2801015839203	44.7970281851429	44.3890624542871	7.06696925201427	1.0547420937156	8.34574483946587	6.40483018710071	7.90703234661859	7.21332728661084	5.82224049580068	7.67996026424724	6.00557140391399	8.29409378146846	5.71833086316968	7.5912087527515	5.76657183894391	8.60804288520984	6.7796518526208
5.52763819095477	16.1635368134953	0.352265988642889	16.332068381325	16.8963611562654	15.8212063322332	16.677795447238	16.3172720906572	16.4026213732184	15.9974327803137	16.1288263781165	16.0610639789718	15.7631052340139	15.9307114018108	16.3535943286414	16.3261148151331	15.7663673413161	15.6785111631754	44.6230279137303	0.218730448161334	44.4943638437168	44.3199547601659	44.6219353863261	44.2811189690845	44.8940931091585	44.4323209949666	44.7256542619418	44.9106422271498	44.789737684044	44.8313053474403	44.5381793566877	44.5587699486897	44.4377427672733	44.966735665542	44.5428643837678	6.59041854874779	1.02837372645036	7.84994216326079	5.91820570096552	7.43744240608205	6.72985012325491	5.38424378564101	7.1867258095558	5.57370830474303	7.76933910462978	5.28400826125425	7.1174925602597	5.32341466768417	8.09389211830991	6.27725051720877
6.03015075376884	16.0624638639174	0.354861940379903	16.2364730098784	16.8069584050191	15.7283358758805	16.5850364786583	16.1829400510714	16.318760938755	15.8625202080187	16.037098671159	15.9531244525166	15.6724741480339	15.8296183317983	16.2628904958683	16.2152972071517	15.6692338828997	15.5761958020527	44.7741263607537	0.221972141444698	44.640506824901	44.4607172323485	44.7555103753059	44.4124471053997	45.0412548537802	44.581564085909	44.8731111934358	45.0661733697619	44.9470705220174	44.9879508611951	44.7025774553069	44.7080948625512	44.609012373593	45.1228566447524	44.7030476510475	6.12289600786501	1.00314245010959	7.364799420571	5.44563281562863	6.97405600905437	6.25029044683926	4.95303312258501	6.70783057042843	5.14762213086442	7.25812560877169	4.85680939666163	6.65522992641628	4.88726770589145	7.58514441090586	5.78731273332693
6.53266331658291	15.9552871674478	0.357129624745897	16.1320368285552	16.7094436877813	15.6299306307045	16.4869734797936	16.0421863072839	16.2288407452556	15.71898342962	15.9421638878626	15.8379179946547	15.5757953311474	15.71948029433	16.1640191215418	16.0974564488763	15.5771085431366	15.4669707811743	44.918401264563	0.228395026842631	44.775280616635	44.596295681714	44.8778080283301	44.5384897930129	45.1814104435274	44.7261812892298	45.0094100511857	45.2178278630984	45.0926547659186	45.1386637673176	44.8535818705731	44.8454577311454	44.7768510979989	45.2963798905211	44.8497260782371	5.66517730762817	0.977441739125458	6.8851515344699	4.98319416260232	6.520260865119	5.78105228807891	4.53405684560764	6.23889963086844	4.73120726634044	6.75581635535316	4.44065468896755	6.20028988765501	4.46123611583204	7.08508352346695	5.30599835044185
7.03517587939698	15.8467211775804	0.358871457106281	16.0261576136295	16.6048869304329	15.5345002691185	16.3898237021776	15.9008844827573	16.1335612536952	15.5762113528394	15.8446755825694	15.7247873219952	15.4738235360272	15.610833879358	16.067769281157	15.9726532599428	15.4790428278992	15.3612063701072	45.0683171731911	0.233429557901333	44.9155921799653	44.7250282042423	45.0153506894067	44.6780535876628	45.333704828963	44.864380257676	45.1623624018544	45.3638064324163	45.2543253078204	45.2816776170326	45.0217952847798	45.0015107194795	44.9363995917212	45.4572112595582	45.0135592352889	5.22042725587431	0.952287860666056	6.41923836939988	4.53643184799962	6.07750404404131	5.32221452655051	4.12679542119076	5.78559779368107	4.32615471510299	6.26860648449519	4.03693181102724	5.75840377476855	4.0480237268634	6.59860372740922	4.8386854915907
7.53768844221105	15.7332058189182	0.362292342474841	15.9169316067515	16.5000813173675	15.4310727167603	16.2831427270672	15.7492547420952	16.0392717600638	15.42265235593	15.7506758604031	15.6018700862059	15.372579216208	15.4918248866139	15.9619549311808	15.8484972549696	15.3808914106684	15.2473864114877	45.2139779016971	0.238430700995529	45.0601738385728	44.866666205548	45.1343692448354	44.8003698492922	45.4667306969839	45.015939489959	45.2972672917281	45.5241847384452	45.397189571953	45.4371072465985	45.1742405206094	45.1434885595604	45.1106110812991	45.6196929070743	45.1616372829974	4.78843440121019	0.927834917487675	5.9638301910495	4.10510980081651	5.64508006038589	4.87459741785737	3.73216315610797	5.34820241922666	3.93129130025274	5.79695095284371	3.64464570021024	5.33011336485838	3.64563553122476	6.12227417340647	4.38619221114149
8.04020100502512	15.6166517272002	0.364319187825554	15.7997135973296	16.3838434217412	15.3321077616286	16.1798129191558	15.6000362446923	15.9348131347041	15.2702047867775	15.6491769370568	15.48078766064	15.2613765271634	15.3713531389342	15.8554473644969	15.7138600790109	15.2831205467207	15.1341217879516	45.3593862476967	0.245364325905175	45.1926090707416	44.9892775463675	45.2711857877192	44.9400070884157	45.6155631514469	45.1486927854567	45.4446132045703	45.6665268871658	45.5517745558993	45.5725752463639	45.332608150988	45.2932135391461	45.267111599617	45.789274592028	45.3157605095248	4.37167457815879	0.903401755254867	5.52242933870863	3.68921300664907	5.2273613289019	4.4425755601886	3.35318470599064	4.92585386858025	3.55156098924495	5.33993966917382	3.26837300461444	4.91461239906688	3.25928848050548	5.6635661855326	3.94759525861838
8.5427135678392	15.4968342074011	0.36822941577654	15.6838220241564	16.2683484082947	15.2249039563356	16.0676782970853	15.4415234461305	15.8316850437275	15.1112543668818	15.5511919531507	15.3538825534695	15.1512787923942	15.2464643595931	15.7452087585965	15.5788729718605	15.1779270100371	15.0184711693036	45.5042963544966	0.249789358994913	45.3414369733031	45.1234304636455	45.3890641583238	45.0647102159956	45.747309131985	45.2931400854361	45.585167946755	45.8217005910967	45.6988169104452	45.7190698404379	45.4919571564548	45.4457677999915	45.4311042602011	45.9407520344321	45.4710177489449	3.9703675209427	0.880214418396855	5.0967163211758	3.29272203006889	4.82092692500997	4.02311107377685	2.98742249356941	4.52339299433476	3.18378170216323	4.90298467653424	2.90500902405772	4.51697245249951	2.88617536548284	5.21912796420046	3.52791283498763
9.04522613065327	15.3729613565124	0.37210414054506	15.5569950257609	16.1459116695724	15.1211805632234	15.9558737214288	15.2831987899247	15.7222594401005	14.9486056401142	15.4491443002288	15.2234122952523	15.0349168201932	15.1135881049244	15.6271830995979	15.4395009725034	15.0759538466179	14.8966960582436	45.6449601039684	0.256502312318783	45.4713583254122	45.2502615602807	45.5201709883363	45.1960908777045	45.8837634513181	45.4303044420804	45.7199398154598	45.9706613836609	45.8392742250022	45.8575717842592	45.6365786959429	45.5856014768244	45.5944108377897	46.1065996016427	45.6118140938117	3.58568255615931	0.857161137462044	4.68485040264716	2.91253967907489	4.4313498736011	3.62191112371588	2.63922887566656	4.13713808985068	2.83227723326379	4.48214365879842	2.55868085151016	4.13365287227038	2.52937731228902	4.79231046686746	3.12415688921308
9.54773869346734	15.2465115468414	0.375914692663165	15.4310578919476	16.0179093217605	15.0113497551101	15.840519702184	15.121107787595	15.6075564489368	14.786446348335	15.3437669083072	15.0936924232213	14.9134062359473	14.9821620812509	15.5110284552121	15.2925876993322	14.9671870450775	14.7778950984042	45.7854706303459	0.262335158548272	45.6140589182636	45.3682701418012	45.6387193844861	45.3268385605221	46.0173930703527	45.5584723607213	45.8650592967998	46.1116547982736	45.9893696960654	45.9865454265021	45.7956015903333	45.7417058312937	45.7424477084852	46.2586574479172	45.7672652233711	3.21813500784649	0.835161558387493	4.29175802996865	2.55240182540793	4.05428831794613	3.23556164927905	2.30553067547752	3.7708533310538	2.49545289911664	4.08163557350613	2.22762707017959	3.7686051327401	2.18887378247382	4.38444176212894	2.73943918635442
10.0502512562814	15.1163735244638	0.381774614499349	15.297403992819	15.8908131535108	14.9020987348283	15.7198825778243	14.9543566901044	15.4937821941365	14.6164937943205	15.2410104135634	14.9558278717273	14.792658624529	14.8411254925353	15.385158116107	15.1477080966833	14.8562471213109	14.6510359929566	45.9211544557583	0.267229878659918	45.7476319178815	45.4974885776811	45.7602164942889	45.4472362262506	46.1381509485247	45.6977525546608	45.9902022848887	46.2650883014623	46.118636778457	46.1264358000655	45.9345999777453	45.8797402003805	45.9042316937982	46.406908766758	45.9029963135313	2.86814727693669	0.81384432893354	3.91352727296237	2.21079853853496	3.69476033001332	2.86783235439637	1.9894044776539	3.42348645786508	2.17439803506413	3.7004284011206	1.9129808774191	3.42099648681855	1.8639033098322	3.99343936201813	2.3739386719704
10.5527638190955	14.9838219579748	0.386259305277857	15.159702712867	15.7541319408978	14.7904841834573	15.6013923709752	14.7898295826715	15.3705100978081	14.4504243299536	15.130497072327	14.8215394242427	14.6628238498545	14.7005747637311	15.2598428973121	14.9942742073196	14.745488691618	14.525813244587	46.0548955192402	0.274301790094046	45.8769501071762	45.60550273786	45.8797278479038	45.580989232946	46.2701251175613	45.8154849440543	46.1302148145448	46.3979057149315	46.2620277306468	46.2444245889584	46.0796727028843	46.0255934690607	46.0478028812458	46.5619231840641	46.045087714765	2.53597823207649	0.793133199988005	3.5544306861081	1.88791127356374	3.34906842143039	2.51748208528757	1.68929562852833	3.09435699513434	1.87026020256255	3.33787671621787	1.61557437650147	3.09029357653578	1.55694674061307	3.6235393314897	2.02632019659023
11.0552763819095	14.8483992748686	0.392759319517657	15.0206980732782	15.6197760587312	14.675852030523	15.4743048170298	14.6177158001756	15.2491973516824	14.2780971582467	15.0232999928083	14.6803533678952	14.5349761144333	14.5561031978454	15.1306471846354	14.8402995778685	14.6267694572556	14.3978989406201	46.1839559817287	0.278688826213883	46.0137273285717	45.7234688627	45.9898636056856	45.6944274441848	46.3790196457629	45.9429008717192	46.2542506717311	46.541565585175	46.3885586954898	46.3721683903571	46.2205161207537	46.1688882826655	46.1918181969388	46.6949478163298	46.1832182078654	2.22174749170678	0.773575208712477	3.21220612499887	1.58516854152307	3.02048197735729	2.18494383292608	1.40573189843011	2.78570028195429	1.58123585248415	2.99657965452592	1.33373944537556	2.77898157628412	1.26540658266561	3.27130859114538	1.69936011061484
11.5577889447236	14.7110697441937	0.3991447247405	14.8730177752306	15.4803844305762	14.5628316088919	15.3512421483203	14.4500414462808	15.1226083796585	14.1070596535776	14.9123344304154	14.5395535384768	14.4022383987899	14.4064714113164	14.9961370282711	14.6852453273092	14.5110038168035	14.2658767689873	46.3098102445462	0.284504178620883	46.1307039983404	45.8321767680986	46.1085859962574	45.8227753997791	46.5007944775569	46.0607095751563	46.3795868519526	46.6765620217295	46.5155084548372	46.4902904035748	46.3465108239166	46.298815259555	46.3381725646059	46.8391701417964	46.3067909310361	1.92540975118962	0.754397899829373	2.88785730279246	1.30012937963244	2.70686395664498	1.87148002888884	1.13918138281646	2.49446499392901	1.30979198085578	2.6732801665689	1.06970418573923	2.48413658698686	0.991550378224205	2.93928426148264	1.39039953378424
12.0603015075377	14.571573427972	0.405324665862369	14.7280380027154	15.3375864968086	14.4439193788802	15.2215706298018	14.2765996384986	14.9921471291803	13.9359806141186	14.798818000554	14.3979466856964	14.2661980832771	14.2594542794532	14.8645631953272	14.523569993923	14.3897363286702	14.1374729626751	46.4306548038912	0.290682346281797	46.2623933586254	45.9304603381033	46.2080902833704	45.9357615555932	46.6046915827269	46.1676190222626	46.5066621181947	46.8012832464647	46.6432916079817	46.597592476017	46.4844183674785	46.4419064406418	46.4639333320509	46.9691890193887	46.4425293094689	1.64674638390634	0.736464052989391	2.58208205792397	1.03488995925241	2.40932508949642	1.57498535066869	0.888012123119361	2.22271982335494	1.0533930647385	2.3704246575869	0.820952164263747	2.20806338935971	0.733757447264408	2.62660745053677	1.10090620165077
12.5628140703518	14.4308224644372	0.413530634026461	14.5746007960721	15.1974125029421	14.329378325824	15.0930504332471	14.1050363113456	14.8637215148317	13.7613586156367	14.6886314430833	14.2514818601792	14.1325056822603	14.1049176549721	14.7254265891895	14.365765425602	14.2663827600553	14.0026670513171	46.547400428625	0.293825185820611	46.3740134366482	46.038724746025	46.3225482450274	46.050910364384	46.7088362342868	46.2841616060475	46.6168065989217	46.9364781108681	46.7531134915756	46.7148544086255	46.5994576088419	46.5632562149409	46.601689976873	47.090446628037	46.555708758272	1.3856375889623	0.719040206249022	2.29288801624706	0.787344040054163	2.12744649679599	1.29784998415144	0.653840283393554	1.96876237099359	0.813698743248746	2.08622006530796	0.589124333930193	1.94919738127081	0.492106149132394	2.33216026264186	0.830301297121766
13.0653266331658	14.288804888108	0.420008584901864	14.422421332814	15.0499150282429	14.2078863820635	14.9639140220797	13.9332062850644	14.7275037639732	13.5919674586463	14.5720697479644	14.1093349862417	13.9919999934611	13.9531840301061	14.5894664849709	14.2027120178339	14.1448664093464	13.8716253788119	46.6595259479231	0.301240121102172	46.4907444794029	46.124480871423	46.4140707954127	46.1662224820582	46.8112518286392	46.3775894655895	46.7414634103304	47.0487320936061	46.8765295690449	46.8091025557331	46.7217120156904	46.6926487885747	46.7232967855422	47.2186302411472	46.676413836652	1.14148613974166	0.702627112469666	2.02258467947219	0.557797487627012	1.86044730492228	1.03727485464963	0.434175985713259	1.73199501958451	0.589306123019579	1.82017138722637	0.372663524046288	1.70712192902751	0.26694917358622	2.05760826971617	0.577163881732546
13.5678391959799	14.1458259105043	0.428579796521035	14.2670316881994	14.9063214229654	14.0913598454196	14.8312620579089	13.7588226297702	14.5944544542685	13.4177655749371	14.4598572012527	13.9609487960656	13.855206796379	13.7984778923891	14.4508608991539	14.0394753743551	14.0167263514957	13.7388176730048	46.7661456780999	0.303874442673017	46.602260186631	46.219712486399	46.5200913023335	46.266629695934	46.8970218515744	46.4800076061737	46.8448794398536	47.1703658567519	46.9776264905631	46.9127839370442	46.8357144572176	46.8145293310593	46.8389521730376	47.322393387285	46.7892169696399	0.914105830559191	0.687028963457735	1.76831695647579	0.346032654779032	1.60920952200764	0.795069096549774	0.23048312335825	1.51297061366689	0.379974124773347	1.57299575789013	0.171474870333168	1.48256361919976	0.0564000568749683	1.80008754282975	0.342754512164842
14.070351758794	14.0026528781474	0.43652073986239	14.1082003546094	14.7594223547816	13.9690317877904	14.7035115242917	13.5894135681107	14.4575282739514	13.2486992566504	14.3451569432835	13.8164694129216	13.7154597422897	13.6413284513265	14.3099627647663	13.8785121960485	13.8924404309339	13.6046561104552	46.8691398954617	0.309257179491066	46.7006761647031	46.3051325387318	46.6069318197443	46.3801849421367	46.9947800794787	46.572009131472	46.9570692767427	47.2816700526097	47.0865764149192	47.0063673734308	46.9366808879405	46.9238461931588	46.9607906000907	47.4349898871185	46.889393069648	0.70274342403899	0.672143181253086	1.53178789657713	0.150323582976582	1.37172393697127	0.569269220308324	0.0406851983468967	1.30933347651427	0.185865861073951	1.34218620690671	-0.0144783566755521	1.27327015333398	-0.138243783579297	1.56108809238004	0.124638326901983
14.572864321608	13.8588033166346	0.444288909444634	13.9522368031873	14.6107200751488	13.8500196631594	14.5701198910533	13.415411167875	14.3181118326326	13.0790093933116	14.2290998978145	13.6700477265771	13.5742182643463	13.4876353397496	14.1730214227388	13.7123085976835	13.7649463103603	13.4751433638807	46.9660388796621	0.314375292447825	46.8097877362635	46.3801526987867	46.7009885339591	46.4711411514326	47.0685600283765	46.652900859033	47.0620728553463	47.3816385082706	47.1873508857322	47.0891940743351	47.0481064577978	47.0439830000032	47.0595703001398	47.5347169691622	47.0004191362935	0.506955847242668	0.658298242176189	1.31121404796925	-0.0284251134036599	1.14950653376385	0.360125065919146	-0.134837976156803	1.12198699091868	0.00519127287734955	1.1289187137022	-0.18686208240866	1.08034436217042	-0.319195499894491	1.33878416323688	-0.0765290116056297
15.0753768844221	13.7153317403712	0.453623538735222	13.7900297220911	14.4657527779256	13.7281553408937	14.4427770030158	13.2478084355034	14.1816640231185	12.9101369074171	14.1171317972392	13.5228268848055	13.43660014718	13.3283618991105	14.0303729899127	13.5510163534292	13.6360922677078	13.3412495562185	47.0588887774955	0.316160158982819	46.8955111938331	46.4654662228408	46.7856289804536	46.5745999842056	47.1542979588569	46.7435156158311	47.1572572722269	47.4914568681907	47.277402385219	47.1823099264561	47.1360323778296	47.1408201167681	47.1682451159365	47.6223802692073	47.0884073745768	0.326082665212856	0.64501623353347	1.10647033463601	-0.192442086229529	0.940068241041257	0.167062449194772	-0.297057271417978	0.949117889573417	-0.161092719541913	0.931212695897842	-0.344803009548193	0.90202149154886	-0.485884103039122	1.13265039125765	-0.261862659256151
15.5778894472362	13.5720746659575	0.460888420882366	13.6328842181788	14.3150466707228	13.6065161530488	14.3123775120376	13.0780879374571	14.0388197797412	12.746509252037	13.9997773275029	13.3796447696295	13.2937971898348	13.1737084095877	13.8924636612373	13.3875479530113	13.5109690336986	13.2129701216375	47.1473066844886	0.322995430511859	46.9939146488178	46.5286175605842	46.866033324756	46.663285279336	47.2244902974352	46.8111290477351	47.2631698490318	47.5777454059083	47.3773640906235	47.2527170433123	47.2335917057623	47.2473310050572	47.2652946052302	47.7184935869901	47.1864228167493	0.159369009690791	0.632798695061619	0.917356974496674	-0.341378486509241	0.744931067169625	-0.0112186328893347	-0.446941029086804	0.790243268153366	-0.315159310680759	0.748732937613338	-0.490506913577194	0.737985706783552	-0.63935772169753	0.942697857544226	-0.43267025633447
16.0804020100502	13.4291049208161	0.470128518892824	13.4718123263765	14.1692584407274	13.4857360526351	14.1845795564014	12.9120461540382	13.9000263433989	12.5804222921136	13.8871214563749	13.2321854900806	13.1556634671046	13.0170070583931	13.7522520135936	13.2238476611011	13.3808814528783	13.0837340470246	47.2297272150894	0.324055256010589	47.0760941982466	46.6020934711074	46.9490652789835	46.7503546597487	47.2929496713461	46.8884045366191	47.3469595079925	47.6736170001601	47.4543608735869	47.3333532536753	47.3204241648245	47.3431052441644	47.3511031157627	47.7899129096348	47.2741103404883	0.00625351069657386	0.621188268014528	0.742221430506744	-0.476431886156698	0.561728581448804	-0.174220798470377	-0.584347257066292	0.644995508284403	-0.456408781967357	0.581128063936894	-0.623300685953233	0.587925719589425	-0.780664211511835	0.766899382182751	-0.588493429865741
16.5829145728643	13.2874847024152	0.477912987154988	13.3131082009439	14.0215084305794	13.3619893054198	14.0592664943376	12.7492637899329	13.7585402632286	12.4217843642527	13.7723979793975	13.0908778232997	13.0157544661344	12.8604373673384	13.6115779884812	13.0649019568545	13.2555733074799	12.9552887985482	47.3097918200074	0.328652345521141	47.1570601930917	46.6664431877197	47.0165522700595	46.839476373786	47.3634334553612	46.9557430395137	47.4446591006534	47.7592427829622	47.5446165482226	47.4044500377309	47.3976608379478	47.4290752028007	47.4470276429727	47.8689234813462	47.3525131459428	-0.134133358855427	0.610508048231716	0.581712313076958	-0.598718462228215	0.391553156046397	-0.324111202391396	-0.711236161432323	0.511684947143303	-0.586273895874726	0.426629889552048	-0.74477200733469	0.450221096158256	-0.909416024887726	0.605905766882797	-0.731630968122869
17.0854271356784	13.1462693327645	0.485703227195309	13.1563715166119	13.8733390789177	13.2422943796925	13.9319531729955	12.5862881247773	13.6158729306121	12.2623262362037	13.6565215807135	12.9470510870279	12.8754753856956	12.7081436480401	13.4748547742842	12.9022721228226	13.129455340258	12.8318206128148	47.3834173578201	0.332606582451412	47.2399991026652	46.7213726210332	47.0964008897892	46.910790577919	47.4163031742393	47.0127798451059	47.5270354158623	47.8341282284633	47.6188302099262	47.4655764217541	47.4845526346513	47.5244655805477	47.5201673384356	47.9380795528823	47.4407787740261	-0.262439417750525	0.600576610802872	0.433756265576027	-0.708127721409289	0.232522095069726	-0.460080109044242	-0.826893659862873	0.390527056075419	-0.705298095252437	0.285653615595145	-0.855335102099109	0.325188161830029	-1.02777019725614	0.457818198935779	-0.861708069895518
17.5879396984925	13.0068027043861	0.494120268921286	12.9978876170685	13.7299526813499	13.1176539360982	13.8114760089262	12.4309585164261	13.4772151778345	12.1074203538261	13.5445400460804	12.8061798651891	12.7396100543881	12.5524171729165	13.3336167932151	12.7449910855774	13.0028895294709	12.7052317274245	47.4539972401042	0.333270933993889	47.3049114515175	46.787636100231	47.1538714643646	46.9960921624714	47.4837966211831	47.0803989296422	47.608350306324	47.9196762988408	47.6914458675843	47.5377846423396	47.5488338895962	47.5968138549808	47.6005631819215	47.9932329623024	47.5065508682642	-0.379403598460704	0.591410884944453	0.29879260058335	-0.806717250694894	0.0850817319108886	-0.584262112511731	-0.933497121133161	0.279893939452657	-0.813700202360911	0.156377235349815	-0.955342732045762	0.211165847139121	-1.13496249063923	0.322532146302329	-0.980073916959096
18.0904522613065	12.8687609631799	0.50051998295282	12.8461305997948	13.5824425889078	12.9986637861902	13.6874242650031	12.2741423085931	13.3338643524059	11.9568798754932	13.4272105320908	12.6682687245227	12.5998761335704	12.4029514134539	13.198020352795	12.5885733464462	12.8819220916367	12.5850440767943	47.5209998261623	0.339168088108721	47.3844338527195	46.8327069035045	47.2274348448446	47.0586267273905	47.5290277502883	47.125797981609	47.6933473321631	47.9825155673344	47.767194690145	47.587896897838	47.6255519227498	47.6810625627699	47.6755652727855	48.0591326724194	47.5847024138726	-0.485876143285503	0.583094823160717	0.17528316437306	-0.894099573300297	-0.0520177026900368	-0.696329619869078	-1.03058213788864	0.179448703599071	-0.913156253118134	0.0386580539946957	-1.04641878297743	0.107922606397286	-1.23278978119459	0.19924520821039	-1.08790403108388
18.5929648241206	12.7320391027885	0.508354766122299	12.6916353766359	13.4408546401661	12.8747408907953	13.5702646908467	12.1254336183948	13.1957991208321	11.8065955516017	13.3141361812122	12.5287626230107	12.4656067297367	12.2525177744185	13.0603745430485	12.4320758644346	12.7578593564646	12.4639295802292	47.5819522632668	0.339286880111976	47.4420550238304	46.8893319445269	47.2789584332383	47.1323312693533	47.586475901198	47.1819487050724	47.7595882955189	48.0562283629416	47.8237236856867	47.6490939654188	47.6899116812085	47.7522821510617	47.735479369869	48.101536611577	47.6503385485008	-0.582418721140407	0.575463231467739	0.0628410461491026	-0.971892176627935	-0.179015544738057	-0.797642624820663	-1.11968110269962	0.0884188787082823	-1.0030777846037	-0.0683748807409004	-1.12798361907805	0.0146283818523455	-1.32155260179255	0.0867773466371951	-1.1849668050795
19.0954773869347	12.5980580460865	0.514343360497483	12.5439673432158	13.2986345499397	12.7560190230423	13.4524845539849	11.9779493335858	13.0566666829048	11.6644151732193	13.1987449355508	12.3961542857744	12.3307129516706	12.1045183639039	12.9240072315847	12.2822926990336	12.639434553622	12.344869010265	47.642703059618	0.342706118998928	47.5098946905289	46.9378724803628	47.3429165123767	47.1937595866089	47.6324993283182	47.229054889856	47.8411347146755	48.12080786661	47.8951849840379	47.7013350873332	47.7488861926101	47.8172266149902	47.8089514917008	48.1507684001212	47.7102530541396	-0.669968327218456	0.568657489073534	-0.0392024498865329	-1.04069798951399	-0.29651275193565	-0.888861120112072	-1.20127834395776	0.00567529348674256	-1.08545899575657	-0.165868533910897	-1.20209572550183	-0.0698170068836447	-1.40157287193219	-0.0148231311615782	-1.27344966368955
19.5979899497487	12.4651996774146	0.520320351539192	12.3971162974658	13.1571789048413	12.6343854181701	13.3377645379799	11.8354376414827	12.9179526387616	11.5216039639104	13.0820018113411	12.261150130756	12.1965505490959	11.9614236255694	12.7916644989126	12.1307667236697	12.5225122047072	12.2304862145552	47.696215030636	0.346247299467256	47.5688778302761	46.9781779184025	47.3923317544667	47.251121438093	47.6756177870611	47.2669900294697	47.9019070271617	48.176010888826	47.9454830027754	47.7443263616128	47.8168318077228	47.8902039459919	47.8625529022863	48.1941168963532	47.7786758690401	-0.749080338277359	0.562557690803653	-0.132039832705408	-1.10081671189905	-0.405362235486549	-0.970267291252412	-1.2757556245625	-0.068910248525143	-1.15992152471375	-0.253850611178015	-1.26827927705699	-0.145544210479148	-1.47462381393908	-0.107156784291363	-1.35298482513255
20.1005025125628	12.3355356533736	0.526280066725113	12.2533163673577	13.0213043196197	12.5157885519721	13.2275939909383	11.6989239708059	12.7844925317078	11.385788565851	12.9688072813627	12.1319124144597	12.0676012983199	11.8168135160404	12.6562478535637	11.9846260724241	12.4059335936537	12.1138844725281	47.7494338733265	0.34552658061525	47.6209651162198	47.0309822865795	47.4445726696937	47.3137301395152	47.7251250336563	47.3166432857493	47.9702043495027	48.2432362882955	48.0030802780503	47.7990924330409	47.8640702147249	47.9412741658046	47.9203280610617	48.2224325323364	47.8257712456664	-0.820542975027499	0.557176351729161	-0.215703662050015	-1.15399582771837	-0.505583972807863	-1.04348363552856	-1.3446861098403	-0.136675684968156	-1.22769221677986	-0.333887398290483	-1.32786777936414	-0.213969001429173	-1.53994677565869	-0.190173442103901	-1.42484383069712
20.6030150753769	12.2077798576288	0.530360183301657	12.1155661737852	12.8824972405114	12.3975509954902	13.1162196181935	11.563780705593	12.6480375995908	11.252845984623	12.8504709782981	12.0042356610506	11.9360357165769	11.679600190649	12.5272914683537	11.8420894534805	12.2963948652919	12.0040812129439	47.7982615621612	0.351341733014717	47.6824488322493	47.0636511277041	47.4941854776847	47.3572845080759	47.7566580110049	47.3451906581832	48.0336748652004	48.2889691910213	48.0555732607901	47.8323310440727	47.9264744541523	48.006307345402	47.9798260995947	48.2640829246836	47.8872656325987	-0.885070820775468	0.552529592720791	-0.291739473764371	-1.19979301999348	-0.598510497622432	-1.10800637734662	-1.40750616908684	-0.197805593482675	-1.28947219000188	-0.405988763067653	-1.38145974804295	-0.275234611414438	-1.59962085043299	-0.26505044158306	-1.4901429799093
21.105527638191	12.0826567328784	0.535479199948855	11.9773581023209	12.7501183258526	12.2793845976172	13.0126514527001	11.4378594532671	12.5179150804816	11.1225023686668	12.7363684923204	11.8778301294034	11.8106015350268	11.5422463549648	12.3967051076657	11.6996577474396	12.1853003625823	11.8933518828661	47.8435776006663	0.35021503372917	47.7233348856572	47.1090423939396	47.5348043609892	47.4164414825364	47.8050558928185	47.3857922193547	48.0855701687318	48.346963716796	48.0963741793361	47.8774207889808	47.9754415526059	48.0565294737624	48.0219214422038	48.2845618473343	47.9344096049475	-0.943207566784308	0.548540087314533	-0.360059778699969	-1.23990322118289	-0.683724777717142	-1.16582679470581	-1.4662820060705	-0.25317182280311	-1.34522184978148	-0.471233042479454	-1.42906122434665	-0.330332182503144	-1.65339171534692	-0.332368080129564	-1.54851525374285
21.608040201005	11.9606276833699	0.538603924251728	11.8477165640362	12.6178637705604	12.1648492488176	12.9067758722671	11.3124965493485	12.3880598602128	10.9992660367594	12.6203107886654	11.757768415839	11.6855189637355	11.4089949053673	12.2689110099741	11.5650307415441	12.0801193931704	11.7857331302512	47.8885530116556	0.353574234816383	47.7804539432984	47.1473236028899	47.5847104326213	47.4543853814996	47.8332163538975	47.4185058466551	48.1502642226971	48.396977142936	48.1498488498253	47.9141361974115	48.0234626020985	48.1043999788733	48.0797383822235	48.3113178439081	47.9795543939983	-0.995778116657795	0.545216573988049	-0.421992974388262	-1.27454887579552	-0.762852104692471	-1.21642263271852	-1.52036456708871	-0.303473414685881	-1.39667050672571	-0.530308200289591	-1.47237229911826	-0.379958950515561	-1.70206285567189	-0.392522081511211	-1.6020181938989
22.1105527638191	11.8406366551142	0.541837981319303	11.7179395675049	12.4868605976391	12.0477871532247	12.8075257920043	11.195754883453	12.2597542900107	10.8756309516332	12.5034022576132	11.6361118521308	11.5619786827697	11.2807742673853	12.145072776068	11.4304874789922	11.978083685959	11.6823855903252	47.9278580862868	0.356266394645019	47.819707430641	47.1783402490787	47.6162127145965	47.5028109382375	47.8730428401327	47.4433257711231	48.1928854770307	48.4388566952312	48.181216369362	47.9423399676206	48.0795150501003	48.1589000303478	48.1224550974019	48.3367145330982	48.0315481303005	-1.04321823520508	0.542588048931649	-0.477825229777184	-1.30418102662225	-0.835256408183012	-1.261289092606	-1.57130516908251	-0.348948794577958	-1.44309463468421	-0.58343514340492	-1.51061242619408	-0.424422023214674	-1.74692869504732	-0.446706966603293	-1.65024209396217
22.6130653266332	11.724257806909	0.544588508126846	11.5946785829202	12.3615509213793	11.9364532985337	12.708841001541	11.0823078175678	12.1374860657525	10.759696189024	12.3903522988411	11.5217455104016	11.4441804881286	11.1522975874936	12.019429435856	11.3007350900875	11.8765286099052	11.5775842062028	47.968065055261	0.355345869829804	47.8644975621238	47.2227427600556	47.6644887925956	47.5427996679585	47.9053771403942	47.4810788594879	48.2495455557298	48.4939701732997	48.2266675391509	47.9830558797884	48.1171888923222	48.1935334847047	48.1655392233915	48.3466264384332	48.0638638594794	-1.08626375502379	0.540503211470923	-0.52827022945116	-1.3302285147738	-0.902605753799719	-1.30067098995716	-1.61931977036629	-0.390653824824338	-1.48622664258829	-0.631895850651811	-1.54555309649784	-0.464861315530575	-1.78732195162155	-0.494865628154324	-1.69414340665902
23.1155778894472	11.610046115873	0.545842106668112	11.4752198926655	12.2336966422639	11.8214027211077	12.6122384975133	10.9739069022987	12.0133396979916	10.644671183946	12.2729544652267	11.4076047585886	11.3246626034257	11.0315130648494	11.9007474577983	11.1765521589625	11.7825493630727	11.4796323283845	48.0038753873562	0.360977542704383	47.9083742744317	47.2477081572336	47.6910741334428	47.5771397163352	47.9330245575082	47.4988664680124	48.293375794059	48.5286734606582	48.2593325105881	48.0029549636702	48.1721269323862	48.24409693245	48.2170290277489	48.3722700989695	48.1120837828489	-1.12541332354194	0.539134626281334	-0.574197829663618	-1.35218368620998	-0.96432239288997	-1.33498077696011	-1.66473173676737	-0.428625945435635	-1.52587143255343	-0.675563512322782	-1.57688395863039	-0.50131440581891	-1.82531184739554	-0.538218639748231	-1.73489219424862
23.6180904522613	11.4991195727452	0.547802836270454	11.3579378980199	12.1120697440008	11.7123543445138	12.52048902056	10.8728383631324	11.8960040170008	10.5337051765184	12.1601889500089	11.2972259768008	11.2116403341482	10.9107054776343	11.780842635119	11.052471343588	11.6877646512315	11.3805556589016	48.0389676225781	0.359299169522717	47.9396716348409	47.2861242817259	47.7347332897137	47.6206006517961	47.9707219426472	47.5298826703562	48.3349794864172	48.576817535068	48.289967011754	48.0355847805184	48.2126046343108	48.278794448575	48.2500041961594	48.3796471905102	48.1443805842788	-1.16122029235781	0.538293289883037	-0.615696864419538	-1.37163449928256	-1.0218265635193	-1.36547689152463	-1.70893129856004	-0.463704965613102	-1.56265077595151	-0.715528719531538	-1.60527268979848	-0.534732963393676	-1.86026549599135	-0.576943179826784	-1.77184123028433
24.1206030150754	11.3908995681526	0.547879095598738	11.2483867524473	11.9906581557668	11.6002888401604	12.4265657968542	10.7734212692602	11.7796843761062	10.4275457543912	12.0461602402903	11.1916516102456	11.0996605609327	10.7946776336422	11.665086054809	10.9362348312782	11.5982841801552	11.2851874659495	48.0723025988995	0.363461062720957	47.9857706448248	47.3179820743993	47.7609323430788	47.6448703640322	47.9899213887514	47.5540291286056	48.3834774615047	48.6179595537768	48.3276354911731	48.0606158861866	48.2562167456746	48.3154187636364	48.2988091448822	48.3925076498083	48.1783923431577	-1.19423032333979	0.538049530838121	-0.654007058141385	-1.38854371221261	-1.07489094142663	-1.39162223387299	-1.75117595262833	-0.496308905615465	-1.59761107261539	-0.75216084128937	-1.63167479987304	-0.565525192034975	-1.89325585207868	-0.611658683161862	-1.80687031241228
24.6231155778894	11.2854995812373	0.548349746796835	11.1385422878617	11.8705077142618	11.4927154062083	12.3394307317968	10.6833924665313	11.6654360797282	10.3212416448029	11.9319694020464	11.0857027413863	10.9897833283331	10.6830115479799	11.5532927850031	10.8214843480597	11.5126635991134	11.1933196354459	48.1035766638921	0.365126873030756	48.0107723958092	47.3431296832816	47.797312210626	47.6864922306904	48.0272892507781	47.5712929897939	48.4130272889648	48.65191831809	48.3466579655049	48.0780349384554	48.3063026653034	48.3573366409614	48.3381982632233	48.4085067783781	48.2173783385209	-1.22491945527506	0.538454839813404	-0.688992822033284	-1.40333169603988	-1.12442191684066	-1.41516824658618	-1.79338274979538	-0.526695378221852	-1.63014564644408	-0.785734567477469	-1.65547878104583	-0.593994008735691	-1.92514013762094	-0.643167943581893	-1.83961997806729
25.1256281407035	11.1830552515147	0.547903772587244	11.036778412878	11.7559092259034	11.3844352241493	12.2493445879581	10.5946249231706	11.5575086589063	10.221888805889	11.8220797602912	10.9871505272581	10.8860323725403	10.5715060940955	11.441079950609	10.7102273502286	11.4269006686719	11.1003622101715	48.1341742349002	0.365863827297505	48.0506810861666	47.3822111189758	47.8265197209617	47.7094836753586	48.0465056955341	47.6024108074322	48.4595324726576	48.6999838645582	48.3829040128543	48.1088234892624	48.3403444453835	48.382138078514	48.3733598590068	48.4087940912122	48.2389211056257	-1.2537434490632	0.539288331937722	-0.721739550741672	-1.41715302940086	-1.17076369628417	-1.4354290626815	-1.8347230608848	-0.555745772134291	-1.66201025211549	-0.817315074587841	-1.67842478196353	-0.621053142084442	-1.95535010574819	-0.671439500605868	-1.87057578832857
25.6281407035176	11.0833146371378	0.546796599523177	10.9363012809793	11.6390956692608	11.278039696621	12.1637956911664	10.5137325374074	11.4483150278378	10.1216812876346	11.7086866932778	10.8877403525848	10.7813227664582	10.4672213820699	11.3362461666936	10.6053844233083	11.348327050849	11.0138295309174	48.1632202788424	0.370405458573764	48.0787244115084	47.402306894314	47.8545592927785	47.742275678494	48.0760848860353	47.6143619939154	48.4875119599777	48.7282990310178	48.4009813018032	48.1195983879626	48.3928493130561	48.4244359123133	48.4220916037249	48.4266787024531	48.2775448132824	-1.28120298066245	0.540837839819716	-0.752434110978273	-1.42939561683537	-1.21415853558946	-1.45370617474111	-1.8764807522109	-0.583416461504276	-1.69243022669741	-0.84667279487536	-1.69966788413237	-0.646623895113723	-1.98583428091507	-0.697575376319183	-1.90104930570602
26.1306532663317	10.9863883384145	0.545750818808524	10.8404448449368	11.5284663342728	11.173987519489	12.0781831623059	10.4369244650022	11.3460694337806	10.0264177685722	11.6003022854513	10.7937262130736	10.6834324048363	10.3625084441157	11.2306046639656	10.5001261689145	11.2689456555867	10.9256857119141	48.1912430270813	0.370407073222516	48.1062450547982	47.4363903735593	47.8879688871855	47.7710215834213	48.1019625000261	47.6402969778477	48.5226706949525	48.770723154291	48.4266445493636	48.1439171826779	48.4297656441622	48.4501244117645	48.4521427925394	48.4295215079649	48.2992500916652	-1.30765131855347	0.542818105893644	-0.781551882710029	-1.4414506109722	-1.25558139489786	-1.47005013052407	-1.91880470509187	-0.610507853984906	-1.72255464877883	-0.87483822587994	-1.72040695344638	-0.671560049985103	-2.01571707080762	-0.721501296115622	-1.93011263201846
26.6331658291457	10.892166043698	0.54354483434953	10.749815221763	11.4184092988057	11.0692075228527	11.9922275150394	10.3642421877336	11.2453152288075	9.93340236914566	11.4912703791529	10.702321113451	10.5872616940081	10.2627462033107	11.1299228524799	10.4013955703173	11.1934893043826	10.8414641942206	48.2185172160881	0.374322347333713	48.1405644513619	47.4643564308386	47.9088262682719	47.7927779375104	48.1210680969295	47.6599479192376	48.5567713666772	48.8066025364956	48.4516186549091	48.1613017466023	48.4733828660858	48.4815885012019	48.4957019385566	48.436737945327	48.3265115813169	-1.33353037000022	0.545367633589984	-0.809865173066041	-1.45310016893252	-1.29465405126867	-1.48466111395798	-1.96160156423717	-0.637304299257409	-1.75266360423078	-0.901989701818727	-1.74081941759525	-0.696100250782456	-2.04621315328135	-0.743897598916135	-1.95938578595818
27.1356783919598	10.8006453588064	0.541533005325171	10.6597464469057	11.3099537842576	10.9694722971625	11.9098890194228	10.2991834166931	11.1469772028858	9.84112211925716	11.3825632367839	10.6118370798656	10.4937485093017	10.1664521532177	11.0326185895779	10.304586407982	11.1217745276148	10.759755591168	48.245060775465	0.376723718892468	48.1578845787936	47.4860687470723	47.9451532872697	47.8274551736662	48.1533104345865	47.6731868704384	48.5788204678433	48.8356816795535	48.465034295288	48.1717064295554	48.5213465784681	48.5163400623526	48.5356014893844	48.451392197182	48.3569293405208	-1.35924260883272	0.548546035291842	-0.837242471430788	-1.46461658008448	-1.33282740970263	-1.4986058348295	-2.00626641565548	-0.664022075375819	-1.78251372556282	-0.928357742521068	-1.76072061989085	-0.720471829462931	-2.07784350662688	-0.765256556362128	-1.98870663903712
27.6381909547739	10.7115903358214	0.538589314321062	10.5773539573111	11.2072718097769	10.8674732453264	11.8233024226716	10.2353288127337	11.0551792715252	9.75445612467859	11.2783473841135	10.5275608447727	10.4068070502456	10.0706302569596	10.9352839302687	10.209038375351	11.048645933741	10.6771756178459	48.2703498101365	0.378670766097389	48.1929876292539	47.5221890196512	47.961943522376	47.8432963337838	48.166589055016	47.7006288771768	48.616569495199	48.8792156118587	48.4945139312684	48.1960234313272	48.5556371274349	48.5363802482905	48.566177859974	48.4503186738745	48.3727763355623	-1.38502993557949	0.552082192561572	-0.864766150236392	-1.47696438289741	-1.36935753824485	-1.51115387406011	-2.05166116629931	-0.691449457041291	-1.81356848453143	-0.954869280777226	-1.78149543066756	-0.745466743146877	-2.11010108097195	-0.785540809492892	-2.01802131725314
28.1407035175879	10.6253389810416	0.535519221379317	10.4944637213589	11.1030235522668	10.7719866974358	11.7413372058256	10.1802900022667	10.9626650927284	9.66629713478013	11.1710833033592	10.4417744994165	10.3196828336099	9.98152496794956	10.8446694545908	10.1193608699575	10.9814979823478	10.6004273977304	48.296331782645	0.38267340986032	48.2090493201971	47.5397159474739	47.9980735385398	47.8777810480321	48.1984873880525	47.7090505136593	48.6338040884937	48.9031712488209	48.5039583596291	48.2007670057702	48.6088136375778	48.5742090425587	48.6134131009987	48.4680998084706	48.4065826914012	-1.41141870753003	0.556374350882084	-0.892201356478361	-1.48939726181194	-1.40582514856988	-1.52382287129754	-2.09960267177326	-0.719445044916145	-1.84479005718351	-0.981185260222253	-1.80210749011727	-0.770897684655863	-2.14480739248194	-0.805695129101304	-2.04883817480796
28.643216080402	10.5411827028678	0.531810313801708	10.4178260481903	11.0052045999715	10.6744549992631	11.6548941430536	10.1266137531925	10.8772617338225	9.58375852961918	11.0687537292701	10.3620496958123	10.2397690518096	9.89177722836663	10.7526854236395	10.0282132331356	10.912847429194	10.5216309446763	48.3200177173004	0.385067372274255	48.2361688174376	47.5717041800261	48.0148232927653	47.8966650576906	48.2143590271708	47.731539272826	48.6657341977466	48.9415024855639	48.5284676770422	48.2194935088113	48.6453564668609	48.5942187385003	48.6429369466861	48.4742531380451	48.4230429523329	-1.4384999719009	0.561044612739874	-0.920325926614629	-1.50312742898226	-1.44152340474064	-1.53583120757366	-2.14911391327286	-0.748733929317627	-1.87766803560765	-1.00824726451184	-1.82403854793509	-0.797529705082839	-2.18088888401424	-0.825476253954826	-2.08007260654933
29.1457286432161	10.4598850271263	0.527797022951698	10.3433314583126	10.908535550278	10.5833194311114	11.5701931193255	10.0795111665939	10.7938666707644	9.50155369772372	10.9658526338372	10.2826552279703	10.1623024667961	9.8072229357532	10.665612423833	9.94133068167979	10.8460581259214	10.4469298169934	48.3453856820629	0.387823564804125	48.2587418412738	47.5979856695713	48.0471040686313	47.9242927341844	48.2385383859354	47.7476612273126	48.6885712819021	48.9734472227075	48.5442561193104	48.2316165018066	48.691730686922	48.6229570648063	48.6817712370721	48.4832992271592	48.4488119623486	-1.46676975101459	0.566325450591781	-0.949390604529921	-1.517828466928	-1.4777311323803	-1.54817482221437	-2.20113090168567	-0.779524813553053	-1.91179588677688	-1.03611892004271	-1.84679710882056	-0.825523411892173	-2.21962190296951	-0.845547642614547	-2.1130024870353
29.6482412060301	10.3805323831407	0.52325203790579	10.2710359392689	10.8139019582207	10.4921305411554	11.4840958443146	10.0366254603437	10.713320139511	9.42163322369469	10.8631253122931	10.2054776434139	10.0880583023816	9.7254463833117	10.5808320383218	9.85629605304164	10.7821273979447	10.3738795098928	48.3685830948898	0.392798864700181	48.2743232919215	47.61844220395	48.0672823048007	47.9523480562272	48.2624486731625	47.7572252317912	48.7086774971267	48.9988078116686	48.5576824071896	48.237087052941	48.7399215057983	48.6522459926621	48.7227126992298	48.5036552204435	48.475886474435	-1.49638884474693	0.572254650962558	-0.979460387362088	-1.53359454819946	-1.51419440176805	-1.56091039941818	-2.25595540452124	-0.811903551149768	-1.9474086132249	-1.06489879835581	-1.87068255421701	-0.854985350679378	-2.26126146990033	-0.866189652932668	-2.14782758303951
30.1507537688442	10.3037884730745	0.518270973608126	10.2044842051459	10.7253011579881	10.40589688673	11.3949606158096	9.99635402630028	10.6397403436211	9.34586694700174	10.7644050602549	10.1324890759757	10.0208580525079	9.64454312575238	10.4962247329467	9.7703455103229	10.7149902932794	10.3003670624803	48.3928662964974	0.394196865334054	48.303125943864	47.6537839901444	48.0929615779976	47.9721167448206	48.2771112404233	47.7808125495839	48.7395288244966	49.0389201919784	48.5820815580396	48.2567478294183	48.7768353535219	48.6691413716208	48.7498894551422	48.5083206125775	48.4916172038312	-1.52762381516252	0.578558562498964	-1.01139635468137	-1.55130668034322	-1.55152842918219	-1.57392601853893	-2.31296393233637	-0.846643646253837	-1.9855123620464	-1.09544208104896	-1.89656713728093	-0.886691319719605	-2.30527967874884	-0.887327666054574	-2.18394427154948
30.6532663316583	10.2291634431969	0.513026710347282	10.1370704477717	10.6356502452596	10.3227041992001	11.3077995798247	9.96317944121618	10.566243297698	9.26923286856607	10.6622915364437	10.0579891813045	9.95414246577464	9.56984129392526	10.4176566464198	9.68935940520073	10.6520390627131	10.2322519766349	48.4165589818989	0.399838039599762	48.3124584631086	47.6709552326819	48.1181893164525	48.0082698100255	48.3071629623101	47.7851002630271	48.752181656229	49.0597206675246	48.5885913378296	48.257048853376	48.8322613615065	48.7033247714991	48.7951109939452	48.532289172447	48.52571986652	-1.56082398004067	0.58570168247386	-1.04476529561732	-1.57007322515761	-1.59019768549154	-1.58828896456009	-2.37379741620812	-0.883459858179741	-2.02506142675617	-1.12724257859121	-1.9234768598447	-0.920330977458226	-2.35343452568918	-0.909796634730424	-2.22303079384918
31.1557788944724	10.1566605867919	0.506979396302229	10.0764132141271	10.5524996849603	10.2424380931012	11.2144238893205	9.92996148398924	10.5003912917673	9.19862663302587	10.5642580895404	9.98929022974205	9.8948729157344	9.49428941541356	10.337458857239	9.60643475462619	10.586532506257	10.1620177430343	48.4397052696813	0.40321683297532	48.3397089698697	47.7031059428598	48.1365083340827	48.0263522806679	48.3176746375025	47.8032212317651	48.7836249505224	49.0953339243087	48.6140074945955	48.2715461683895	48.8700246197145	48.7186734800617	48.8253705064471	48.5479623122383	48.5424641921948	-1.59603800363527	0.593240214815514	-1.08053077788399	-1.59099623631804	-1.63000922508619	-1.60308249503008	-2.43687999265709	-0.923027079563501	-2.06773383675072	-1.16114956001452	-1.95299631178679	-0.956616466068885	-2.40442489725223	-0.933215841424335	-2.26399474821625
31.6582914572864	10.0865734535656	0.501195915719323	10.0154346493374	10.4708172526178	10.1683414782878	11.1235608021818	9.90400785025803	10.4374598759084	9.12748801630912	10.4649195232812	9.91905245373268	9.83849082810613	9.42397417761216	10.2623380337075	9.52577699519298	10.5206961267615	10.0962437401902	48.4642349254879	0.406259034596747	48.3523178883496	47.7300403384024	48.1659782088364	48.0638566537469	48.3462357420462	47.814649154829	48.7997458189248	49.1249727515867	48.6242667433785	48.2795651544938	48.9201438137831	48.7452920503513	48.8599115442985	48.5645452419203	48.5720027773706	-1.63368725864708	0.60149387647042	-1.11845928063299	-1.61369300650176	-1.67213517399812	-1.61968549304125	-2.50403828461645	-0.965521430426656	-2.11254937542432	-1.19714577125855	-1.98412820373922	-0.995678068956952	-2.4596214119565	-0.95822421672776	-2.30763172747843
32.1608040201005	10.0181416908405	0.4943404141065	9.95857785279972	10.3912942747782	10.0954990859932	11.0270769604324	9.87845558729083	10.3781362878609	9.06057285497234	10.3649394209244	9.85215110690019	9.78543531210937	9.35563538268134	10.1888065442962	9.44726977522472	10.4567224698379	10.031552446506	48.4867360975486	0.413692161437982	48.3702260363057	47.751644812479	48.1785012097351	48.089156299635	48.3607345592956	47.8192053056342	48.8228969448042	49.1485013709429	48.6416182591505	48.2810362255623	48.9690931392816	48.7695180720106	48.902326349697	48.5956304139555	48.6009524647395	-1.67378782680219	0.61044369676867	-1.15891084301043	-1.63808950676637	-1.7157250060781	-1.63734145724743	-2.5742297604412	-1.01085091635435	-2.16029758784444	-1.23515710035809	-2.01768676077387	-1.03743883164935	-2.51905218241882	-0.984956266800809	-2.35461270531467
32.6633165829146	9.95228991835075	0.48797183478002	9.90477240636452	10.3177890410377	10.0309468161802	10.930146963924	9.85707875707971	10.3264862084733	8.99665626671305	10.268034332152	9.78708293295129	9.7394112029952	9.28839120381557	10.1159837412178	9.36653981029341	10.3880504916507	9.96697860041259	48.5119148502409	0.414781141878208	48.3912956353807	47.7886726160328	48.2092996494754	48.1217594208254	48.3807226688919	47.8374596482373	48.8493336741853	49.1873020331904	48.6622312539397	48.2967387948187	49.0090754446767	48.7838156631392	48.9280319091804	48.6109796862037	48.6220046554359	-1.71665728719519	0.619869196713434	-1.20239141180136	-1.66508179827723	-1.76234582572474	-1.6567407847779	-2.64799123601258	-1.05985879816125	-2.21140961701136	-1.27608195130697	-2.05396317557309	-1.08272051026942	-2.5821349359738	-1.01326812927914	-2.40379799499555
33.1658291457286	9.88788418424681	0.481061050756711	9.85115716522126	10.2434069572443	9.96710238391891	10.8311068152449	9.83878866267683	10.2757661858323	8.93366514321023	10.1672378496131	9.72123118721553	9.69386126905873	9.22667446374014	10.0488047879533	9.29005769691698	10.3220065067731	9.90739568908258	48.5345966074353	0.423398115551142	48.399540486758	47.8079712117972	48.2193164354722	48.1591325339932	48.4033965600856	47.8360368621932	48.863746845721	49.2072226226112	48.6708357978305	48.293037023385	49.0663947551842	48.8142877059712	48.971548542435	48.6451546958222	48.6613270322698	-1.76240051463894	0.630219445387365	-1.24844027604205	-1.69362581072745	-1.81091166609707	-1.67811899822164	-2.72596330087175	-1.11204630499107	-2.26505702418542	-1.31924759627379	-2.09225895263385	-1.13099279742774	-2.6506496761763	-1.04395587994112	-2.45694763941033
33.6683417085427	9.82592225507529	0.474110274915651	9.80345716869421	10.1753164344938	9.91201052394281	10.7274451030747	9.82043428422254	10.2331781362209	8.87692350944611	10.0699292036759	9.66023127740113	9.65541548545989	9.16386002246883	9.98015197615897	9.21199303596504	10.2528037066759	9.84568395822869	48.5598448189371	0.427194053106707	48.4253155276951	47.8427229055833	48.2475067543856	48.1867620028834	48.41410970561	47.8481426006956	48.8968404503656	49.2424375885635	48.6979392772353	48.3034538352839	49.1051033412215	48.8251933032654	49.0044442318862	48.6741221390447	48.6835786203379	-1.81119245625118	0.641059319328386	-1.2981092155793	-1.72480252908658	-1.86286848958688	-1.70102320405029	-2.80687613599876	-1.16806241693802	-2.3229426038226	-1.36552511969276	-2.13410626203432	-1.1829202173864	-2.72297779675301	-1.07648023939566	-2.51314869843911
34.1708542713568	9.76559865441569	0.467977096686154	9.75424353974072	10.1086947325908	9.85850176215622	10.6250378444557	9.8073532375171	10.1942489663381	8.82004183494796	9.97114896234952	9.59676473711974	9.61969907887134	9.10621196260168	9.91701092240195	9.13474729424663	10.1816521885265	9.78862275237146	48.583716844606	0.432757114060516	48.4315562888408	47.8726673877536	48.2587348931895	48.2334646590388	48.4417355021334	47.8531893304406	48.9116390900168	49.2720671446749	48.706658812004	48.3072148021412	49.1580978676889	48.8494301290333	49.0361537333043	48.7015271866133	48.7216158422162	-1.86320485535564	0.652738075004923	-1.35068383263081	-1.75821304887229	-1.91744996869514	-1.72666558954542	-2.89281180701103	-1.22803759098686	-2.38360702879942	-1.41489295932352	-2.17815672033828	-1.23857691427332	-2.80065667489882	-1.11149969903861	-2.57259603135274
34.6733668341708	9.70727643530146	0.461138889150882	9.71053223068895	10.0440343571462	9.8125214141305	10.5159166651501	9.79183712606678	10.1594454179266	8.76936157036534	9.8718704484937	9.53756847645191	9.58696406727394	9.0497581933012	9.85519805198787	9.0603227493747	10.1118328092949	9.73198295186919	48.6083392104978	0.442029602925839	48.4530029668685	47.897620745032	48.2808078149209	48.2627137046572	48.4494619861831	47.85107290946	48.9416229529156	49.2959166337102	48.7303235860142	48.3042364049502	49.206600721389	48.8681384463079	49.0807509629323	48.7458670451272	48.7569512769983	-1.91852152092019	0.665200910024784	-1.40692598335907	-1.79365922922855	-1.9754442365935	-1.75395736892742	-2.98171280887215	-1.29162668471005	-2.44842027610103	-1.46713950707695	-2.22574093064783	-1.2976308663669	-2.88343073137103	-1.14901716089192	-2.63652567436505
35.1758793969849	9.65109186572745	0.456232098519444	9.66724583521204	9.98509083059137	9.77013726959545	10.4085446482452	9.78095223876165	10.1328922829683	8.72108434854782	9.77585284365364	9.47819300792398	9.56098764147496	8.99459988065471	9.79505165413595	8.98330732884929	10.0365816187953	9.67585655650202	48.6340484190574	0.445130334209825	48.4659454393119	47.9383794305891	48.2959213707902	48.3109909023293	48.4740974435381	47.86235630347	48.9666236328182	49.3353685190635	48.748769525472	48.315274182677	49.2483362222037	48.8793561737328	49.1072459349686	48.7743883741316	48.7876728307653	-1.9773425737348	0.678302709767588	-1.46676472935624	-1.83215250465601	-2.0368710041298	-1.78420102367738	-3.07551691775831	-1.35981358644348	-2.51706891713516	-1.52330889946826	-2.2764982358937	-1.36101991118143	-2.97064797054818	-1.1888036331777	-2.70336066866843
35.678391959799	9.5964412396426	0.451114776129053	9.62611068042624	9.92509193500936	9.7329462115879	10.2960730712913	9.76855985412057	10.1079677336936	8.67617763812756	9.67679037337824	9.41948622241221	9.53531775314057	8.94428197979673	9.74061690045652	8.91005668835171	9.96303629335849	9.6241052594881	48.6580208666268	0.456722399528683	48.4772861271626	47.9616543532321	48.310091789916	48.349953692466	48.4870071411798	47.8536695455983	48.9882651823413	49.3561042424978	48.763651104769	48.3066860608169	49.3054225757854	48.904894086192	49.1495119893455	48.8203981174036	48.8357169906951	-2.03967522237574	0.692419016982792	-1.52995310224667	-1.87251282556051	-2.10151622130703	-1.81674733459517	-3.17322138070323	-1.43178878042061	-2.5891600708591	-1.58252907473444	-2.33020761196432	-1.42790136059727	-3.0641712483535	-1.23167306093661	-2.77481818216728
36.1809045226131	9.54432073450326	0.447739962828623	9.58902535175441	9.87089460063722	9.70173923107112	10.182780679441	9.7573326101996	10.0916648717808	8.63749168354478	9.58197312222323	9.3643354802823	9.51645438257347	8.89270672546687	9.68551267458459	8.83626084413237	9.88651396267559	9.57012479718158	48.6850219253054	0.4626958937094	48.4987323823384	48.0006717409606	48.3296618023669	48.3936118229693	48.5026264621526	47.8582796509724	49.024246102764	49.3923004184095	48.7925336271204	48.3120643388061	49.3429819571974	48.9102407523802	49.1865352918236	48.8640295331934	48.8668129961265	-2.10574748302795	0.707203430445791	-1.59741088266942	-1.91589688639038	-2.17035709766035	-1.85194947567046	-3.27493302785154	-1.50825365016193	-2.66618455199901	-1.64572549975697	-2.38815944563276	-1.49896353787172	-3.16194404887606	-1.27686510471658	-2.85039060156808
36.6834170854271	9.49369506294248	0.44610559414905	9.55088603230465	9.81784746739564	9.67321536647733	10.068433898603	9.74753520103147	10.0797627457015	8.59998149700244	9.48693111339559	9.30696350605982	9.50022966695436	8.84626267955305	9.63688719535836	8.7623453377147	9.80734104323276	9.52080319335266	48.7094422309951	0.471742506710146	48.502934167863	48.0351015179719	48.3365230634776	48.4452875508148	48.5241523764581	47.8555527763314	49.0426732722232	49.4229387819226	48.8036949490102	48.3106300952778	49.396030692381	48.9302646042576	49.2169797179511	48.9032169468294	48.9156529521566	-2.17550622474772	0.722941928337763	-1.66804293828229	-1.96192116622661	-2.24219590125859	-1.89032571136767	-3.38183237760145	-1.58927670806656	-2.74634875862895	-1.7128510765881	-2.44883249467924	-1.57420131110588	-3.26581297382154	-1.32513851628907	-2.92955742963481
37.1859296482412	9.4455091690665	0.445280710460722	9.51867163495399	9.76628071304097	9.65249236507716	9.9500467827551	9.73499902501191	10.0724492541512	8.57022088810649	9.3928701457913	9.25447124335912	9.48671851469734	8.8004254756283	9.59004134453886	8.69199391481067	9.72972687235816	9.47122936171684	48.7362128514244	0.483750916653605	48.5262086708253	48.0646659654955	48.3587705812176	48.4848206335184	48.5317708862324	47.8454768379493	49.0808592424627	49.4477009289405	48.8342844482941	48.3024059549838	49.4409219740606	48.9413432823395	49.2641017236736	48.9609295207354	48.9589321206383	-2.24914480978191	0.739603968656329	-1.74309120468628	-2.0102874770197	-2.31873792506166	-1.9309844854378	-3.49189838238207	-1.67424004398594	-2.83161642666016	-1.78347523595527	-2.5140244797723	-1.65300946340937	-3.37511736087316	-1.37633241474999	-3.01413353157128
37.6884422110553	9.39932874406409	0.447980569948438	9.48529412994684	9.71991080409678	9.63270407129217	9.8340587313673	9.72597555585676	10.0738922222451	8.54277566132314	9.30350926638165	9.20059552812493	9.47975307769634	8.75630938708816	9.54636350606329	8.61927366478055	9.64694630403369	9.4225692506646	48.7622581378461	0.49060975204307	48.5323360241483	48.1102075993299	48.3610500277833	48.5445290503597	48.5579623574893	47.8485964761756	49.1064793114057	49.4879541687085	48.8521018491671	48.3081683355131	49.4810805633206	48.9472260202424	49.2934928916772	49.0026210953354	49.0000662970359	-2.32665411109824	0.757061454762786	-1.82165705690256	-2.06217626448636	-2.39822416623547	-1.97532854929582	-3.60780807900104	-1.76433732948781	-2.92076431191892	-1.85882122688041	-2.58263482894961	-1.73652404910946	-3.48921866630737	-1.43018493717016	-3.10221278169015
38.1909547738693	9.35519717487115	0.451638931497043	9.45627136761085	9.67209202940956	9.62119523117031	9.71313355891813	9.71269667250179	10.0773356460509	8.52121100494943	9.21309744185354	9.14934701923046	9.47283007475982	8.71660484065478	9.50892837282248	8.54978461655229	9.56571986892799	9.37770987765499	48.7879046813098	0.505331995767143	48.548562326124	48.1382442938045	48.3825111035592	48.58655779992	48.5650400630728	47.8316052873677	49.1377423494363	49.5091601929191	48.8753400435768	48.294360515938	49.533855059258	48.9649159782589	49.3349871622344	49.059502027475	49.0561860167029	-2.40806849228615	0.775600542685311	-1.90412372200247	-2.11623127974972	-2.48249893785567	-2.02200031283585	-3.72696538891904	-1.85833793835319	-3.01416264804032	-1.9376922054313	-2.65510060843217	-1.82351626492803	-3.61009351950623	-1.48758651658793	-3.19520295569126
38.6934673366834	9.31365287317949	0.458628098593208	9.42917800836056	9.62950737616315	9.61020776434758	9.59519053183578	9.70209346864788	10.0894699932464	8.50561336062654	9.12860700605862	9.10052726314876	9.47228926337324	8.67586460897063	9.47197827927209	8.48102930246788	9.48249239634531	9.33074447482784	48.8151955532625	0.515330933298352	48.5634389009934	48.1820346538921	48.3840342864401	48.6455054404059	48.5880823109677	47.8278404843485	49.175437292304	49.5455194430286	48.9047318260823	48.2946520261599	49.5663597402853	48.9621250134489	49.377053345436	49.1163428057653	49.0947757293797	-2.49350719420252	0.794980996070112	-1.99081236470554	-2.17371056912384	-2.56994626290689	-2.07217030325788	-3.8514044078866	-1.95704833687877	-3.11272940090943	-2.02109907171326	-2.73215856383593	-1.91480990433347	-3.73517735942397	-1.54753241739799	-3.29315901741588
39.1959798994975	9.27407795199797	0.468333680775371	9.40302071445073	9.58769761510402	9.60633338085951	9.47485565325432	9.68903668922009	10.1060990422323	8.49307533227952	9.04594621351293	9.05116898879899	9.47402989198965	8.64045749606198	9.44249555454754	8.41163742135483	9.39671143482503	9.28860385147812	48.8404598817867	0.527677130450912	48.5698428770021	48.2211319220941	48.4009047366022	48.6969534817469	48.6026797554591	47.8166760659354	49.1996274424253	49.5758610577967	48.9205371558091	48.2883061922248	49.614910664528	48.9749410828863	49.4075453188115	49.1653444661368	49.1516360073419	-2.58284681857822	0.815339019004237	-2.08067586863225	-2.23421532647949	-2.66179643276013	-2.12527314933762	-3.98022599737239	-2.06039790341395	-3.21466045811718	-2.10891296000499	-2.81230761481983	-2.01029897890699	-3.86683006864845	-1.61099505808643	-3.3946554284463
39.6984924623116	9.23719733485614	0.4797723113298	9.38229537729053	9.54693016970617	9.60389239066965	9.35549294391802	9.67532368406396	10.1269117252866	8.48925062034458	8.96622654686652	9.00735475879335	9.47787743435406	8.60538812098061	9.41522664264972	8.34657996405843	9.31329328919546	9.24591635466447	48.8671745460285	0.543639967692183	48.5917658251258	48.255120661142	48.405179246292	48.7490026328632	48.6176567831869	47.7982528163743	49.2433845283166	49.5997804926978	48.9556698512876	48.2754762072438	49.6515086911435	48.975663662749	49.456627012159	49.233422861966	49.1991069178795	-2.6762277804162	0.836750658703341	-2.17519450494227	-2.29730402101554	-2.75731023078842	-2.18120302747392	-4.11291895879297	-2.16744093566537	-3.32234775356127	-2.20042554462164	-2.89761170135258	-2.10913044464378	-4.00383424197178	-1.67758133024384	-3.5019932613906
40.2010050251256	9.20276997449731	0.495275283566095	9.36060035718599	9.5109239131519	9.60601667043053	9.2382035887183	9.66255650005078	10.1560579915829	8.48815418374704	8.89299454735082	8.96258241621504	9.48768754132088	8.5726177808878	9.39229691814013	8.28015247554088	9.22573315230846	9.20497158082826	48.8931622142987	0.553895000019646	48.5943080626491	48.3048661705792	48.4148271981603	48.8107725127155	48.6421095544091	47.7931256323933	49.2690774060436	49.6386519147231	48.9727765432643	48.2769645301044	49.6852903959267	48.9738320721466	49.4897506308337	49.2850408345857	49.2460397559458	-2.77355512905351	0.858992205167033	-2.27263909321262	-2.36435216932298	-2.85648038170631	-2.24083845190648	-4.2513411956503	-2.27961986498592	-3.4335650434503	-2.29707811008858	-2.98614221435638	-2.21270896498136	-4.14574965073946	-1.7470593303112	-3.61308246335574
40.7035175879397	9.17079522868376	0.511851806986631	9.34515776094849	9.47315215718315	9.61122999168599	9.11979832265719	9.64585733118085	10.1863401883659	8.49524928778801	8.82076123597867	8.92303347748955	9.49675105119695	8.54393153062575	9.37581086389579	8.21684670760484	9.14021263803585	9.16779588561934	48.9180669270486	0.572004729751833	48.6146654356643	48.3366081885627	48.4237707874147	48.8568040553958	48.6513784844222	47.7681685333828	49.3076178977125	49.6577333511641	49.0027495943595	48.2593531508195	49.7282966380175	48.9812323305861	49.5296865007539	49.3485709856957	49.304367971778	-2.87478891502984	0.882342803866737	-2.37435021827748	-2.43375089953166	-2.95990819694225	-2.30275643262321	-4.3924893150056	-2.39515317355917	-3.54970203842094	-2.39721723803069	-3.07917310041478	-2.31934900576552	-4.29459427274604	-1.82037827632142	-3.72877022467567
41.2060301507538	9.14185153903878	0.5314416087907	9.33026147078597	9.44013745021994	9.61781771124859	9.00705387704794	9.63214896222232	10.2241181695512	8.50811829647155	8.75603862099701	8.88573529105794	9.51119127121892	8.51451390109562	9.36056541096552	8.15621623460173	9.05440320718889	9.12945321090853	48.9442549489973	0.585122339591609	48.6225531323117	48.3835980722508	48.4258144714455	48.9221498621222	48.6806636488186	47.7568519707208	49.3425023559293	49.691276816357	49.0292329668136	48.2563665631108	49.7505075516102	48.9687485385679	49.5755083739567	49.4138258796177	49.3442240313259	-2.9799871414835	0.906590379593103	-2.47948598010186	-2.50689612669717	-3.06613318790336	-2.36867824194434	-4.53971088255977	-2.51504559905498	-3.67056088798389	-2.50199120658414	-3.1765032389959	-2.4300987043794	-4.4472260923131	-1.89623194395894	-3.84988606442439
41.7085427135678	9.11539068480929	0.553026279227126	9.31909333169631	9.40755020229007	9.62897788402203	8.89366980246099	9.61384890812104	10.2649273457463	8.52654813573769	8.69506117433105	8.85089814286246	9.52672538607122	8.49060990618985	9.35341334395484	8.09551119583452	8.96710842132538	9.09691709149564	48.9678326694045	0.600022133302371	48.6338467191045	48.4251630625385	48.4390986994052	48.9683768359803	48.6922132549686	47.7387052867002	49.3700986012005	49.7179217879037	49.0488710759241	48.2473510295515	49.7886190228662	48.9727445189583	49.6052482280828	49.4674490036929	49.4017829141896	-3.08892423197342	0.931712718758202	-2.58779358863394	-2.58333422741684	-3.17705642127257	-2.43698243230167	-4.68975396771884	-2.63901575248631	-3.79476491311581	-2.61111426593762	-3.27705707672254	-2.54469594606283	-4.60658267187578	-1.97588005559124	-3.97408411257655
42.2110552763819	9.09207838651987	0.575103191598999	9.31193719587177	9.375558267326	9.63861659733448	8.78691231028698	9.59743825883944	10.3077135368252	8.55449416077467	8.63881634840585	8.82237235099696	9.54263071856532	8.46686919454681	9.3486843690599	8.04054612445263	8.88389674856991	9.06468961594215	48.9922262393603	0.618049334487344	48.6510152358882	48.4606504437407	48.4356496025293	49.0272991692212	48.7183876958646	47.7141873434843	49.4119995013294	49.7371582315392	49.0831781398163	48.2325698937703	49.8109194405301	48.9621746052734	49.652903516782	49.5396889934861	49.4456117771498	-3.20167409485777	0.957921064953793	-2.70027510931692	-2.66244098505429	-3.29010415473254	-2.50878270318564	-4.8446558564444	-2.76582041410341	-3.92464281369023	-2.72357747601367	-3.38283644599156	-2.66204849863809	-4.77058158515548	-2.05856646014067	-4.10404656962316
42.713567839196	9.07173627959202	0.599591061682624	9.30488816905652	9.3478838828416	9.65324870732239	8.6832039221737	9.57877331196158	10.3563980268656	8.58652822743079	8.59095336044285	8.79466558273657	9.5624820287569	8.44611999327811	9.34928853149838	7.9865576009882	8.79883632909398	9.03621651943324	49.0152191101752	0.629648995262077	48.6538604894013	48.5108677707657	48.4509472811269	49.0788504432693	48.7395815227679	47.7039898399127	49.433375734692	49.7702745337352	49.0977544021708	48.2328557208859	49.8321092308443	48.9520957253703	49.6869641651548	49.5948637570717	49.4898960354592	-3.31805112775152	0.984750774436936	-2.81492166630575	-2.74579894172828	-3.40787576204696	-2.58369127619995	-5.0036824253012	-2.89721907470505	-4.05707357237552	-2.84109903843701	-3.49124897023098	-2.78387076423185	-4.93907046460354	-2.14417121564679	-4.23779656003154
43.21608040201	9.0542868454096	0.623096606092892	9.30379102161544	9.31809746764925	9.66455101055893	8.58513587967074	9.55845699104237	10.4028438386349	8.62882676564042	8.54642240187859	8.77457947197085	9.5788382280072	8.42935992133929	9.35641604596755	7.93669351556708	8.71747696236531	9.0128131592361	49.036441846378	0.648196720719559	48.6753650167998	48.5416463307123	48.4459586353026	49.1248543482275	48.7586992399514	47.6754053439614	49.4714395208241	49.782223045427	49.1295780280626	48.2149581124694	49.8584844087337	48.9487396231768	49.7206061734688	49.6577817877734	49.5408880807792	-3.43792657386673	1.01263959417759	-2.93383672603345	-2.8314351403374	-3.52752825303475	-2.66111754606266	-5.16548326843904	-3.03082566977729	-4.19460354840742	-2.96148107848016	-3.6045367231245	-2.90794624189528	-5.1138878494129	-2.23363302813142	-4.37535643740359
43.7185929648241	9.04021783520873	0.647257545002346	9.30117760713564	9.29269163673067	9.67969916120068	8.49524629924113	9.53905876065981	10.4529421841851	8.6765742998816	8.51160660311907	8.75705249537377	9.59737686079221	8.41260330809324	9.36533865965216	7.89250411611832	8.63871094754386	8.99068458840374	49.0580740325771	0.660449025817515	48.6780047594372	48.5862534995198	48.4600073613053	49.1798634738464	48.7905644100902	47.6621133218848	49.495977146916	49.8072146258426	49.148624964357	48.2126787276084	49.8637255764175	48.9269348632037	49.7635373558094	49.7235345981681	49.5720758042495	-3.56131206244242	1.04119394710756	-3.05479769218178	-2.92089837842451	-3.65137134464959	-2.74242434217065	-5.33276116171602	-3.16798761871793	-4.33544420263835	-3.08612431116679	-3.72121152514258	-3.03564560205973	-5.29127875696162	-2.32532129553966	-4.51851511300142
44.2211055276382	9.02883742783962	0.67057550756045	9.30269998329693	9.26750165412842	9.6911587581033	8.41048041347154	9.51476446451006	10.5014863326293	8.73129426768374	8.48324658319679	8.74487170141479	9.61318913556312	8.4019330977443	9.38249307064801	7.85017981193706	8.5606040960544	8.97665804721265	49.0762827246784	0.67397265583343	48.6947222001176	48.6237566014342	48.4579511795697	49.2134937864537	48.8062269206966	47.6440069367562	49.5211919658394	49.8235905235388	49.1688393496874	48.2055841933677	49.8839860024622	48.9223956373111	49.785942472754	49.7734500365966	49.6191030635913	-3.68785838391099	1.07043264132329	-3.17900246309353	-3.01360878250932	-3.77737473422453	-2.82559243630251	-5.50134935748022	-3.30817419590515	-4.47940697803829	-3.21453636981838	-3.84120345346127	-3.16650864664592	-5.47492018698286	-2.42086504578413	-4.66406171563415
44.7236180904523	9.02066832560172	0.691833991279581	9.30404455399456	9.24269711494186	9.70381710406369	8.33777521857625	9.49280066577219	10.5465591397278	8.79377885091757	8.46206598517659	8.73887647434069	9.62488386857402	8.39174035589316	9.40146219062724	7.81543182245007	8.48890958795521	8.96518195101492	49.0949596873286	0.687910639830984	48.7055520750116	48.6534807205901	48.4680000531367	49.2626283610595	48.8426822894699	47.6219325153396	49.5527265977928	49.8307857430023	49.1955600047849	48.1942264900584	49.8847419376153	48.9016471660481	49.8225714586482	49.8403870379085	49.6474728594624	-3.81771124710779	1.10060377525315	-3.30604138743499	-3.10873197514664	-3.90653706304445	-2.91275148780232	-5.67539578666281	-3.44994221617885	-4.62805709546781	-3.34545241995621	-3.965865045136	-3.29928259873271	-5.66168380175352	-2.51902129838281	-4.81484538129969
45.2261306532663	9.01494843514469	0.712134911997288	9.30489544677528	9.22184479222037	9.71364469478179	8.27211888916042	9.46584192477334	10.5917635350634	8.85858035951511	8.45149509800361	8.73504173813011	9.6355867615876	8.38531470268352	9.42531662031236	7.7845667404112	8.41807912681068	8.96013609694149	49.1105440969262	0.695867170309148	48.7128994723689	48.6964558293872	48.4723856044101	49.2890107230637	48.8628942410875	47.6168026112258	49.56698097953	49.8501548104282	49.205014416594	48.1997689500253	49.8863030386111	48.8850195471096	49.8482797425414	49.8893770325615	49.676814454949	-3.95043263452497	1.13102924958246	-3.43472238171363	-3.20810176508991	-4.03854926586428	-3.00202360637305	-5.85101431762178	-3.59544067743891	-4.77807369406684	-3.48093437650403	-4.09244111720167	-3.43608408018357	-5.8521383240252	-2.61995079619317	-4.96936798552213
45.7286432160804	9.01176903081775	0.728961125285187	9.30774182750335	9.19829385528179	9.72111387859482	8.21945246172439	9.44004471800625	10.6279180931124	8.93092278013817	8.44604448978089	8.73916970749388	9.6369314906174	8.38245588626197	9.4538027941056	7.75862811459799	8.35247980329816	8.96153556174919	49.1258421796763	0.707145647029381	48.732990659784	48.7185952294768	48.4775143020313	49.3211503462919	48.8953426189488	47.5964277973023	49.5996495582332	49.8467176269717	49.2323212460951	48.1895436189313	49.8893295387804	48.8732511614965	49.8658553128092	49.9411452618171	49.7077984161754	-4.08620319187523	1.16246061941246	-3.5670313996483	-3.30932588519946	-4.17245640653925	-3.09449397520458	-6.03025741306207	-3.74169444651048	-4.9329637896062	-3.61820087062568	-4.2239314500776	-3.57420907225774	-6.04778405168741	-2.72449963180238	-5.12658708595569
46.2311557788945	9.01027079364508	0.743195362232902	9.30598982649005	9.17780294342766	9.72707768085222	8.17762355722571	9.41262003354537	10.6609483659978	9.00324556990677	8.45083296623723	8.74464040384869	9.6342743887679	8.37918881352978	9.4818582441492	7.74066843009567	8.291960146892	8.96533053371008	49.1386413507372	0.71249726910157	48.7355429194374	48.75390099437	48.4898598428721	49.3439831331004	48.925409527061	47.5945433652131	49.6137459754112	49.8553255022341	49.2404188743329	48.1977847446551	49.8726792944207	48.8461085436418	49.8951268494101	49.9962548045788	49.71893589032	-4.22458795228614	1.19408183598231	-3.69999805129273	-3.41420994830274	-4.31000873271945	-3.19007554066049	-6.21278892847022	-3.89055829557344	-5.08925928628396	-3.75905020739747	-4.35743076338578	-3.71553744280411	-6.24454551498594	-2.83080751165302	-5.28939774683709
46.7336683417085	9.01036862176063	0.754109210908702	9.30628537723737	9.15565679172506	9.72712381001569	8.14685822112215	9.38373796949415	10.6850488601597	9.07890758957524	8.46196321595283	8.75584903527058	9.62199229186285	8.38064795408815	9.51497296708391	7.72599151331539	8.23366083414294	8.97683289536352	49.1512690963776	0.716531818048377	48.7579582270113	48.7817819214604	48.4916809303904	49.3538756221968	48.9493797298058	47.5913684704342	49.6381429643686	49.8546444303343	49.2578055089079	48.2046323795415	49.8714201521056	48.838039375084	49.9017939764553	50.0312734981317	49.7452392594359	-4.36572037622228	1.22630765127303	-3.83632698155047	-3.52203980631989	-4.44835656687294	-3.28767518214036	-6.39637271155035	-4.04125739863046	-5.24865777623112	-3.90276704381624	-4.49438843392236	-3.85946823656893	-6.44693107635272	-2.94096294123515	-5.45395848739134
47.2361809045226	9.01099977269829	0.760616762409574	9.30138759828371	9.13112848687177	9.72652681031001	8.12966099684803	9.35733126855582	10.6986049185368	9.15532413644625	8.47842596467941	8.77036157984155	9.59880485804418	8.38018255753817	9.54521496745683	7.71962430438404	8.18350982548177	8.98890831719611	49.1619148842744	0.719746086791933	48.7654078961004	48.8023616101997	48.5112991380731	49.3712397382973	48.9871624811247	47.5875726541163	49.6608997410963	49.845041554772	49.2724438201943	48.2108809049119	49.8497689732947	48.8144706913884	49.9182534133164	50.0808362079557	49.7510844392746	-4.50937098216671	1.25908473121392	-3.97373574034918	-3.63184725491537	-4.59086673834925	-3.3892945471912	-6.58485008870834	-4.19230159020312	-5.41112439469438	-4.04795324111537	-4.63480633148189	-4.00476374053312	-6.65068381236078	-3.05317906060716	-5.62302622681285
47.7386934673367	9.01189304334472	0.763948028282939	9.29569774079773	9.10746293852254	9.7173807721877	8.12050715813185	9.32766811577396	10.7057872969554	9.22918778678381	8.50307288819312	8.78609610677391	9.56835957712134	8.38109533666471	9.57562836312114	7.71918737213491	8.13663192072491	9.00463227628373	49.1718428665948	0.716800652251523	48.7816874562419	48.8370542692802	48.5137101217909	49.3630473044319	49.0056660952315	47.6037684878181	49.6742685939941	49.8482606794521	49.2766809828003	48.237585048073	49.8332832188777	48.800683969462	49.9285153438128	50.1114900796653	49.7619413479906	-4.6553056062506	1.29181100635452	-4.1130102250517	-3.74583151383617	-4.73363576280977	-3.49230883323624	-6.77295276760496	-4.34629955460596	-5.57428098853008	-4.19710899634239	-4.7766586001982	-4.15407572773505	-6.85746215074139	-3.16811885143634	-5.79603920205401
48.2412060301507	9.01266350215175	0.762878083489575	9.28767037339984	9.07772507202824	9.70730268789727	8.12410519073346	9.30222399863958	10.6980417142558	9.30492016125462	8.52924362852947	8.80709171773214	9.52325822064178	8.38184904876358	9.60427372483496	7.72333713308553	8.0966742927012	9.02223556777876	49.1824584226766	0.714466761861666	48.7997780729726	48.8521163337725	48.5383014175633	49.3684949497459	49.0428839652294	47.6073136914232	49.7038673938513	49.8299379304641	49.2959993849014	48.2517540546974	49.8169854264388	48.7921068479763	49.9250130204029	50.1391632878023	49.773160562908	-4.8039786154677	1.32542727390361	-4.2547487424333	-3.86124857740979	-4.88050029131945	-3.59933085048346	-6.96581932834629	-4.49976581271711	-5.74186739954689	-4.34692722435346	-4.92314774362111	-4.30435098112939	-7.06816736145999	-3.2864334003212	-5.97071255468605
48.7437185929648	9.01196310890169	0.758008819046851	9.27514272259415	9.0482669249174	9.68767013213651	8.13389624096122	9.27443051484035	10.6831193086441	9.37460732243054	8.56177464391308	8.82640162014823	9.47120439027386	8.37882250144169	9.62622936679715	7.7357733428192	8.06472734295992	9.03738025864797	49.1890372478285	0.707762960718875	48.8076892193569	48.8816170200193	48.5462595529798	49.3521926184349	49.0633520520037	47.6309456217144	49.7133875140092	49.8251094013057	49.2945336816862	48.2864066225754	49.7852737731665	48.7737828748462	49.9361507975963	50.1698001189655	49.7690578487672	-4.95436907632113	1.35865058010146	-4.39666797767625	-3.98039219999219	-5.0278880819134	-3.70830642755732	-7.15920365133909	-4.65519537894944	-5.90933063610803	-4.49977631399223	-5.07041436190978	-4.45816671291193	-7.27875640291869	-3.40620332183175	-6.15101032270926
49.2462311557789	9.01118217157235	0.750269332607002	9.26337398949092	9.01496918862148	9.66557656655966	8.15222299348738	9.24937594135035	10.6560503330807	9.44443759747291	8.59656292237333	8.84989262265249	9.40824356113962	8.37700466733897	9.6468589149435	7.75065112369854	8.03740297367471	9.05510917770078	49.2007879611361	0.69747156858599	48.8327950877583	48.9048164787552	48.5729601072717	49.340163645452	49.0916823413605	47.6543432707719	49.7395100995861	49.8125228340226	49.3089947966839	48.3208125725357	49.7707425273186	48.7775120194901	49.9269703467771	50.1757835368236	49.7822097524335	-5.10777438987387	1.39252877816574	-4.54197788466401	-4.10254434319749	-5.17862418209875	-3.82027593550707	-7.35521418264575	-4.81159842715764	-6.0804846535776	-4.65475652689196	-5.22169466825114	-4.61488629706706	-7.49450269671543	-3.53000541412677	-6.33272932270225
49.748743718593	9.00767655884638	0.738514768910916	9.24539366950006	8.978606264888	9.63479485752301	8.17679355835338	9.22531688974034	10.6173818662528	9.50896925308258	8.63237641509151	8.87241532015546	9.33656805331667	8.36971964025863	9.65771030147962	7.77102037535795	8.020226657952	9.06785525974368	49.2055670650312	0.688017779860741	48.838379476253	48.9215289401079	48.590668927174	49.3238098200432	49.1190892878604	47.6769864257342	49.7549925285703	49.7926261014732	49.3125442117465	48.3538192740327	49.7371396921295	48.7679318914324	49.9246596263146	50.19315455208	49.7761752205164	-5.26275486021118	1.4263249029518	-4.6870221591724	-4.22684290201411	-5.33090431336812	-3.93564200980573	-7.55429876099072	-4.96756173071754	-6.25312584856637	-4.81048417579147	-5.37516590385957	-4.77339622676209	-7.7100205429325	-3.65549570748435	-6.51799350393806
50.251256281407	9.00375023547819	0.724885521364648	9.22818699105478	8.94351859188139	9.59923272155241	8.20467149853455	9.20101772504088	10.5719919413482	9.56887803572832	8.67227456275489	8.8949432505668	9.26143828394531	8.36210987158116	9.66369074742637	7.79553119264811	8.00844351778001	9.08032460032972	49.2161500395143	0.671977356068202	48.8608491630764	48.9528680485715	48.617196165944	49.2950497688918	49.1363346230507	47.7191232271923	49.7695187854536	49.7870752771449	49.315255691021	48.4055294850096	49.7143777024446	48.7734350696841	49.9241422818653	50.1914435306837	49.7800517726815	-5.42042070502386	1.45994294994098	-4.8348117753716	-4.35600511509463	-5.48528437500996	-4.05278603634864	-7.75333013945754	-5.12617612004426	-6.42692130272904	-4.96996382216799	-5.53050397224076	-4.93687498042349	-7.92830926824617	-3.78401735230589	-6.70748780061013
50.7537688442211	8.99747712172227	0.708481663618672	9.2062577055752	8.90447836398494	9.55723041973105	8.23920702210396	9.18106447706153	10.5126460245107	9.62603677625746	8.70915413294859	8.91904677525639	9.17830691271481	8.35262698956477	9.66215544705693	7.82042942157858	8.00323369886872	9.09028265862036	49.2235009260858	0.657922608597636	48.8727870415166	48.9646392156362	48.6465771953161	49.279374701627	49.1685107110807	47.7473462185324	49.7931572075465	49.7616945368793	49.3272543884534	48.4413126047268	49.6923045719118	48.7835855379977	49.908065545604	50.1827439506632	49.7831604637946	-5.58042708384755	1.4940963091652	-4.98361009520649	-4.48705575484678	-5.64264730140733	-4.17454089988216	-7.95752428080528	-5.2835021163495	-6.60455873225702	-5.12942329315969	-5.69009179123746	-5.10183693681689	-8.14935433687621	-3.91587860089501	-6.89745966466299
51.2562814070352	8.98917938318541	0.68993391548843	9.18179641532971	8.86891900742885	9.50801040390127	8.27354289951906	9.15909925871034	10.4476165566125	9.67382733284212	8.74786224337394	8.93919328664326	9.09558223038743	8.34044192186102	9.6506348205522	7.85020863375774	8.00551295056353	9.09544278629818	49.2295801475849	0.640276213702846	48.885808703248	48.9906809366997	48.6722386167205	49.241825579832	49.1800153960321	47.7941565493339	49.7984259598843	49.751580163282	49.32169956832	48.4937086615412	49.6617185537813	48.7876522901986	49.9101406981663	50.1792686310498	49.7747819056834	-5.74204608210449	1.5273192780116	-5.13326957211475	-4.62278885821536	-5.80079361141793	-4.2977368267922	-8.16058121621516	-5.44270687375899	-6.7813364642101	-5.29186240004997	-5.84992481754635	-5.27132432888941	-8.36947448562637	-4.04923645853098	-7.09273688874624
51.7587939698493	8.98015530945676	0.670351636927354	9.15579354085295	8.83372186793726	9.45495283660984	8.31312536849541	9.14217770104071	10.3720963262814	9.71896204944343	8.78395656722253	8.96178330519595	9.00993216436663	8.33120503522608	9.63498822950467	7.87912947386164	8.00937919134584	9.10112598446714	49.2421748422523	0.62096308227631	48.9071903592853	49.0099502425097	48.7123559061757	49.2213671407968	49.2091935035748	47.8390598052467	49.8222795401056	49.735627533406	49.3353149281948	48.5415785932513	49.6522807472832	48.8135279293671	49.8975714147558	50.1514654062863	49.7838595835453	-5.90715195573197	1.5611886583658	-5.28586151596224	-4.76242952765102	-5.96326785152999	-4.4254978356509	-8.36848595467013	-5.60259406690202	-6.9623932580283	-5.45618579366937	-6.01449031373188	-5.44442784570146	-8.59449682209239	-4.18705366199002	-7.2891829561335
52.2613065326633	8.9672596237802	0.648532901464842	9.12364208863273	8.80022318220699	9.39293509337858	8.35195368368966	9.12413525011504	10.2872203649818	9.75338174708423	8.81604184073336	8.98002285487427	8.92304272754771	8.31976619760237	9.60794710946517	7.90909051003016	8.01904856707634	9.10044313928463	49.2450133701272	0.603454272813116	48.9128993252182	49.0221419680791	48.7384430573087	49.1854622922235	49.2233904729607	47.8812002543862	49.8284129425266	49.7143915029587	49.3323087717103	48.5839325123354	49.6286951661612	48.8249583491937	49.8888315964799	50.1364287430386	49.7737035973271	-6.07310785110134	1.59420892352251	-5.43783367102795	-4.90497228445933	-6.12569170880398	-4.55572920497757	-8.57678437909211	-5.76187585314873	-7.14315341188146	-5.62102039933781	-6.18000204689366	-5.61971926262042	-8.81798114815953	-4.32635939042108	-7.48783047250721
52.7638190954774	8.95434288406462	0.626342212604913	9.09189654633425	8.77235524149476	9.32906917693035	8.39221506653524	9.10859957205049	10.1975262326565	9.78130581289974	8.84747693762095	8.99822838727311	8.83860390458455	8.31216993243959	9.5764835046733	7.94069085840414	8.02917069699917	9.0993513900732	49.2595464768496	0.581530548071911	48.9381285719105	49.0484235510603	48.785900552207	49.1549310044863	49.2426600504185	47.9409850053866	49.8423730645055	49.7093667993898	49.3380990127814	48.6416408275312	49.6236660505065	48.8527233198392	49.8897081763318	50.1080431771677	49.7765479892214	-6.24268045600118	1.62707224159239	-5.5935345223266	-5.05342302063517	-6.29318773727589	-4.68920402419719	-8.78715898275145	-5.92414387247441	-7.32587180911586	-5.78984586102269	-6.34843362373261	-5.80066477672008	-9.04445859936937	-4.46924263156147	-7.69095877314339
53.2663316582915	8.93750475655991	0.603153119390755	9.05337364124511	8.74452798725111	9.2558830696245	8.43313078490362	9.09471972936387	10.0963998147514	9.80092557949675	8.87112561501369	9.01499640796673	8.75093659961677	8.30603462800195	9.53742955028276	7.96898149186292	8.03929892796843	9.09480752104903	49.2657446669646	0.563403002314801	48.9454987045664	49.0546352517715	48.8151698602225	49.1268171730124	49.2642393417862	47.9846246479147	49.8566025424536	49.6863584461226	49.3452045652867	48.6805539299008	49.6215388209706	48.880778561905	49.8741498428322	50.0737237427597	49.7762745729644	-6.41388155058881	1.65991923738289	-5.74905603300652	-5.20413298875438	-6.46071341606132	-4.82692515237926	-9.00097906711679	-6.08507005404429	-7.51097613782325	-5.95836994704273	-6.52033883150678	-5.98292464214205	-9.27273435941181	-4.61547748277425	-7.89340752773265
53.7688442211055	8.91897920446265	0.579371767432751	9.01416789003265	8.7225094274146	9.18158405117266	8.47100711265431	9.07969013125168	9.99214385079189	9.80915989809761	8.89271272684748	9.02775443379902	8.66642553768223	8.30053604738469	9.49058685621771	7.99920211268672	8.05133163506512	9.08587635584131	49.2761857934942	0.542321619783899	48.9654757620843	49.0749935216873	48.8653215653383	49.0871467346107	49.2733788292044	48.0447345594243	49.8587835315996	49.6800709579654	49.3415626325812	48.7342313335181	49.6173472200537	48.9033666529217	49.8776378101277	50.0508476986135	49.7678880926825	-6.58726081016024	1.69151758233903	-5.90714141184005	-5.36004002853164	-6.63313159471427	-4.96640293866343	-9.21372928119678	-6.24853490228362	-7.69504851777413	-6.1302114667961	-6.69276690001642	-6.16991698762134	-9.49986275344814	-4.76344529765928	-8.10054185586551
54.2713567839196	8.8985079704296	0.55635027799367	8.97101714566849	8.70216712821611	9.0991459176556	8.51056746624503	9.06863827338275	9.88021267131611	9.81204860518709	8.90801780632724	9.04173772391048	8.58078779646447	8.29944974367388	9.44101049232209	8.02664186085361	8.05901208417976	9.07716484104133	49.2905746837315	0.523250837714748	48.9821092802852	49.0886330693251	48.9008311911406	49.0652033935202	49.2995505242553	48.1006821360551	49.8779988124042	49.6692656392716	49.3559016982391	48.781982212951	49.6355136582442	48.9446629681814	49.8725329810053	50.0073823273011	49.7763703637934	-6.76415304940784	1.7236600710578	-6.06729773086093	-5.51997397017425	-6.8066885241809	-5.11130319331945	-9.43199957138553	-6.41319184775927	-7.88353445514672	-6.30404745812772	-6.8705035701513	-6.36034131394317	-9.73190021804565	-4.91641026441105	-8.30888829388926
54.7738693467337	8.87378293640302	0.533223803482723	8.92404365509534	8.68307438823507	9.01492510362579	8.54457378600264	9.05456587750101	9.76245813151635	9.80191132237552	8.91652855950137	9.04988663888706	8.49476646623675	8.29638795375609	9.38221579764508	8.05199244566481	8.06733132394072	9.06208259606181	49.2963747297718	0.504750511330531	48.9928681352462	49.0956535074267	48.9494120829154	49.0241776214174	49.3053788452966	48.1514566905168	49.8768862173078	49.6541708064416	49.3513205596888	48.8233237166781	49.6401208628191	48.969049476538	49.8667278562299	49.9790377249687	49.7660368430859	-6.94172230272479	1.75430453480234	-6.22791727414052	-5.6824948006656	-6.98406330759277	-5.25769808532289	-9.64828806468564	-6.57790352027004	-8.07039295073122	-6.47850859103081	-7.04835796945645	-6.55255298821683	-9.96145859224916	-5.07079876720892	-8.5179710145733
55.2763819095477	8.84869248519183	0.511765060696299	8.8767876290684	8.66834053368516	8.92492963588698	8.57904903212181	9.04419762867761	9.64313830040678	9.7865714102779	8.92205337282143	9.05858879952231	8.41147363793237	8.29656002234351	9.32156339743378	8.07781498971379	8.07209331419235	9.04722557379331	49.3154975130878	0.486061134097324	49.0181241818121	49.1173962320208	48.9931599434971	49.0016466792138	49.3283676348017	48.2176929275653	49.8911617325853	49.6561000346662	49.363086694567	48.8794866896246	49.6648274353429	49.0099553532962	49.876298353266	49.9435923953085	49.771566408749	-7.12368197325768	1.78491312124818	-6.39283683993118	-5.85096904029631	-7.16446044722584	-5.40910314907417	-9.86926657120275	-6.74675225314239	-8.26075275933098	-6.65755971758392	-7.23066571461632	-6.75053216748628	-10.1945928698929	-5.2295608758618	-8.7319118908388
55.7788944723618	8.81883755509883	0.492027856901387	8.8234795969056	8.65151433486421	8.83154875636353	8.60861878052437	9.03196760551512	9.51649615103747	9.76144269436985	8.91792545438611	9.06341329977527	8.32531472136796	8.29603131502103	9.25486527255677	8.09846917213623	8.07276372431991	9.02871244733901	49.3237220177637	0.470530260753361	49.0246756203006	49.1198700492592	49.0376840793417	48.9686276784108	49.3393838453775	48.2653201903187	49.8972359398607	49.6407368601127	49.3678335336301	48.9163271476924	49.6882830487885	49.0464887667768	49.8690184516298	49.9024460799778	49.7718989749773	-7.306841165424	1.81491203864735	-6.55728706053361	-6.02105901507904	-7.34713130115864	-5.56345127675859	-10.0905211744827	-6.91499389579871	-8.45218907274335	-6.83636356420561	-7.41542249902628	-6.94925950812256	-10.428654478628	-5.39177776357088	-8.94445606098746
56.2814070351759	8.78759839473588	0.47411418482883	8.77117737577608	8.63813182372314	8.7352665255623	8.63529039925092	9.02049522229861	9.39038636322429	9.72863258324918	8.91048992488616	9.06520978703266	8.24235732346034	8.29449690326306	9.18319049778687	8.1192692390589	8.07250495515674	9.00707699730896	49.3394960316505	0.454023970240087	49.0503498286431	49.1373387854024	49.0895733138787	48.9402591465256	49.3531193455057	48.3273433043957	49.9005959264087	49.6425986705386	49.3709001111029	48.9676709067243	49.7103319117796	49.0785650746638	49.878707247331	49.8773085686811	49.7677783331761	-7.49301206729653	1.84360208547256	-6.72629118901151	-6.19626834796435	-7.53491444788055	-5.72108631318507	-10.3131197177555	-7.08709318933847	-8.64407714677258	-7.01915037811511	-7.60183460898885	-7.15283671672082	-10.6617572926885	-5.55621970718228	-9.16102905956147
56.78391959799	8.7538332283876	0.459961767157554	8.71368409373881	8.62399631258652	8.63394195714404	8.65963505803849	9.01010187518674	9.26043564029578	9.69150050345776	8.8956465940476	9.06663402336661	8.15852793142375	8.29507943256033	9.11015205738633	8.13689717699995	8.06512857055312	8.98613719902819	49.3565815556855	0.441447488135877	49.0620804995778	49.1489109183094	49.130020491196	48.9194704479378	49.3727814911393	48.3830945666912	49.9159963417847	49.6404551516755	49.3867818253182	49.012757740253	49.7509308221444	49.1261656745401	49.8856062705304	49.8340912867731	49.7795798074112	-7.68277461870143	1.87262267848931	-6.89631742663355	-6.37524665093386	-7.72363217754107	-5.88387831807487	-10.5397689617385	-7.26147773110267	-8.84062613234147	-7.20434067470588	-7.79364515413733	-7.35970307300776	-10.8998602247492	-5.72629608334767	-9.37950222814515
57.286432160804	8.7161658519811	0.448180842780939	8.65518498934864	8.60876101397428	8.53229889533173	8.67762687675252	8.99703393538748	9.12843654531545	9.64498711521217	8.87353982318604	9.06201086737068	8.07459095958575	8.29182091556401	9.02986590109656	8.15048192779771	8.05580811105889	8.96003990273456	49.3666777089658	0.428826584412144	49.0800305670175	49.1546403205936	49.1876294596633	48.886780495629	49.3781710818807	48.4318012384254	49.9131535249767	49.6344031953469	49.3854286220032	49.0511699190124	49.7756212597692	49.1552843239797	49.8863216324721	49.8063409781422	49.7733890155756	-7.87354884522282	1.89977437008894	-7.06897657179891	-6.55649375471303	-7.91905110176233	-6.04839146718086	-10.764534828184	-7.43693988428519	-9.03574872079752	-7.39050466456728	-7.98532711689596	-7.56813896805759	-11.1348677143266	-5.89782780342517	-9.59752575478677
57.7889447236181	8.67826422774926	0.441034443179463	8.59477208011781	8.59570438848243	8.4247792256358	8.69518206545165	8.98712199829753	8.99799447782335	9.59738965883047	8.84807208051248	9.05830747638472	7.99350933433847	8.29057908253461	8.94946204269752	8.1641437474319	8.04122963772109	8.93571611997903	49.3899032710371	0.41869613103782	49.101997052668	49.1758281476938	49.2262147667137	48.8747154697292	49.402271200662	48.494455173711	49.9299999379713	49.645765852337	49.4042331184502	49.1042560177852	49.8199584308977	49.2013075674011	49.9057550908934	49.7763781816388	49.7854130570043	-8.06947923256572	1.92699045180533	-7.24564192138898	-6.74394484095489	-8.11493893922576	-6.21934028653281	-10.9955936119192	-7.61796534911158	-9.23650420739224	-7.58209019836638	-8.18298334621389	-7.78271774514306	-11.3743487346871	-6.0746659724826	-9.82106480313147
58.2914572864322	8.63570543694535	0.437419448378716	8.53012638743822	8.57849962086619	8.31857035336204	8.70524637462074	8.97323832547114	8.86370347023824	9.54237095632323	8.81303079719513	9.04908809044277	7.91001111283545	8.28687321542742	8.86391384886406	8.17190481518198	8.02039628761918	8.90860789829439	49.4013038829414	0.41140157873971	49.1117362591853	49.1784299003153	49.2854778957177	48.8455249159546	49.4066590969055	48.5369947022709	49.9320106441684	49.6402008337564	49.408969208694	49.1377510693438	49.8582275100596	49.238938412127	49.9087773438237	49.7397221923393	49.7901382594602	-8.26663499425257	1.95314039942141	-7.42275496780931	-6.93267151516751	-8.31804200466659	-6.39213959037149	-11.2244814953832	-7.7992030591486	-9.43756982770301	-7.77364086115259	-8.38192844602448	-7.99772448245425	-11.6140389148483	-6.25500644928982	-10.0432254376216
58.7939698492462	8.59246715926411	0.437998898728532	8.46639358824424	8.56288506271008	8.20700458443911	8.71421806375486	8.96182719204287	8.73264514181617	9.48538637307217	8.77507100871035	9.03847035805148	7.82989046835174	8.28163552606512	8.77535665808951	8.17852781117084	7.99734351197617	8.88035204046694	49.4218185466304	0.403352978788058	49.1400204642014	49.1967059354198	49.3255794321294	48.8345815962829	49.4269568457075	48.5929228473636	49.9410958814833	49.6521586556045	49.4211694001034	49.1856840752779	49.8960387504054	49.2739637487161	49.9244047317499	49.7220539115896	49.793941923421	-8.46771672219243	1.97809309814867	-7.60588914122685	-7.12681310394346	-8.52242046817942	-6.57066975156212	-11.4584053444791	-7.98561819645939	-9.64171143109818	-7.97000818147611	-8.58435086032673	-8.21799699304002	-11.8534286335819	-6.43818426499145	-10.2687996119807
59.2964824120603	8.54679993124273	0.442877462705943	8.3971018955243	8.54479085371367	8.09714273443922	8.71761480352253	8.94816629792417	8.60058933050389	9.42590319111648	8.73018960346359	9.02584294416377	7.74931073036762	8.27727643007193	8.6860480322575	8.18237209347588	7.96603185217792	8.85361817591851	49.442103299103	0.400915424660835	49.1492730886421	49.2097522520148	49.3821093842056	48.8171995196701	49.4382241228552	48.6415957036765	49.954413793948	49.6604594588131	49.4379678694316	49.2272019116595	49.9486202192479	49.3216313847615	49.9428427504566	49.6881501086247	49.8121079185374	-8.67274241177637	2.00309965785843	-7.78940400329275	-7.32480334921539	-8.73326584569562	-6.75315197404131	-11.6934139869122	-8.17535427631886	-9.85035406795986	-8.16934196679508	-8.7916464829334	-8.44169464516736	-12.0980142126902	-6.62758961968272	-10.4976114071339
59.7989949748744	8.49801916374167	0.450987770651281	8.32869603071566	8.52411253517594	7.983809560245	8.71709656624453	8.93395662820039	8.46916004517646	9.3618549924715	8.67904322811817	9.00830417401219	7.66905004759344	8.26843036178857	8.59102381255697	8.18104675305088	7.9316434017765	8.82305931899881	49.4563168708205	0.396369936650719	49.1747312187883	49.2176122540028	49.4267595479054	48.8025170560475	49.4493756897219	48.6825469810077	49.9552350263857	49.6650719646775	49.4426822310787	49.2619503945747	49.9839438527208	49.3505051271852	49.9499028773259	49.6686993561149	49.8132194847703	-8.87927018289162	2.02617206333909	-7.97824370126767	-7.52503956046979	-8.94740776152799	-6.93927218351498	-11.9296115844372	-8.36704228311333	-10.0588372603665	-8.37013020410337	-8.99943924662596	-8.66703855413055	-12.3392629052136	-6.81850728014998	-10.7251925459886
60.3015075376884	8.44952206716301	0.46306406317911	8.25658483784751	8.50426646141329	7.8715337329719	8.71435661878169	8.92069261611391	8.34148181710886	9.29950942326574	8.62541597965989	8.99171967281181	7.59194771337045	8.26122143863402	8.49707419850344	8.17984044602446	7.89183258504674	8.79535346589147	49.4837486185641	0.395730992910707	49.1924103476374	49.2416084600643	49.4773159250055	48.7993655826446	49.4695682072963	48.7370320469489	49.9754553715695	49.6873493076127	49.4668117757278	49.3113779569706	50.0386548797899	49.3970759756557	49.9770051085019	49.6510715201547	49.8341268128809	-9.09193995714594	2.0492684841166	-8.17011662669585	-7.73203871221622	-9.16632077749109	-7.13204462265721	-12.1713785544262	-8.56563102273597	-10.2745728307102	-8.57735212974402	-9.21439822471623	-8.89925662554588	-12.5861401377293	-7.01576714253143	-10.9590982749835
60.8040201005025	8.39686428485192	0.477486610276839	8.1827336502439	8.47916160251519	7.75855560884899	8.70498141494482	8.90392835450808	8.21254388188804	9.23226218215364	8.56355247025391	8.9692635853662	7.5130663098664	8.25060483269165	8.39880245123444	8.17302480744015	7.84528611104759	8.76519700977582	49.4981419580437	0.396856169432636	49.2093187737371	49.2476660321129	49.5278429926358	48.7832336287387	49.4736566530519	48.7710428929554	49.9771192779876	49.6928398273853	49.4727140062797	49.3411217089029	50.0831242730306	49.4322228341337	49.9896805900664	49.6251111221975	49.8454347574406	-9.30593293122687	2.07108001472362	-8.36466335302442	-7.94020325274329	-9.39122648000691	-7.32688653385157	-12.4111576695271	-8.76509655946463	-10.4900586722164	-8.78488967326822	-9.42979529527348	-9.13193275887992	-12.832652760384	-7.21653842877119	-11.1924640996685
61.3065326633166	8.34466767049514	0.494771971662201	8.10859910725346	8.45475169574251	7.64553079412192	8.69549487821449	8.8901083591965	8.08872488339992	9.16719697059298	8.5001300623405	8.94735646390151	7.437972543104	8.23864424383397	8.29937400502537	8.16435826675361	7.79674395365639	8.73502883028998	49.5238117190911	0.395587865757276	49.2374090255612	49.2700282244309	49.5713964886796	48.7891971008854	49.4974004555007	48.818484730484	49.9938575358409	49.7159060833967	49.4935813899636	49.385413818583	50.1286886112451	49.4674943611105	50.0093757143327	49.6199550389346	49.8589872074172	-9.52515003060575	2.09179574709969	-8.5656691649596	-8.1543580383715	-9.61900203824619	-7.52966592774286	-12.6587179742117	-8.97098016126886	-10.7114082915282	-8.99825937650152	-9.65099944550906	-9.37072872606073	-13.0799336444522	-7.42097967738323	-11.4287022428958
61.8090452261307	8.29030269942142	0.513671173909198	8.03016163651784	8.42712176075812	7.53468184182968	8.67905762104435	8.87232425997438	7.96605550464565	9.10055738716468	8.43126503342438	8.92238246982433	7.36314011075835	8.22688767257982	8.19988895083934	8.15406667088874	7.74055918060558	8.70639039046605	49.5465804052004	0.401413469362574	49.2489544593611	49.2877665144775	49.6267459592802	48.7794405424549	49.5023222645866	48.8587277319102	50.0059035759221	49.7353372749572	49.5098203380077	49.423337679291	50.1853344487519	49.5128850104602	50.0373027329652	49.6001747205705	49.88465282501	-9.74855826313345	2.1122930801449	-8.76750697198232	-8.37269621097232	-9.85528992877497	-7.73518758840421	-12.9047974700169	-9.18116946850801	-10.936311928238	-9.21534628263586	-9.87611900471097	-9.613547522234	-13.332652219615	-7.63229005899334	-11.6701100673236
62.3115577889447	8.23436642427897	0.534230636746427	7.95352791016349	8.39649094640286	7.4229534536849	8.66181943102486	8.85669201146581	7.84593980557019	9.03355558762936	8.35798500712488	8.8949399911723	7.28946711541541	8.21075929579641	8.09657112498251	8.13850038425098	7.68167269375109	8.67462160574949	49.5658919637628	0.401052934368974	49.2808262995145	49.3008078374275	49.6647323072615	48.7863170105768	49.521336040234	48.8915689555553	50.0137773526978	49.750887151119	49.5218390392566	49.4546353655526	50.2242698497216	49.5402811055766	50.0498923578194	49.5929513068663	49.8942574772625	-9.97453683862256	2.13098541683948	-8.97714557196298	-8.59351985281085	-10.0932595007053	-7.94755023148881	-13.156806853065	-9.39414456068246	-11.1630736070308	-9.43454576722991	-10.1034494522567	-9.85856741147048	-13.582158123766	-7.84536802130402	-11.9101038759677
62.8140703517588	8.17918416646836	0.555770700049448	7.87267857607008	8.36635003760503	7.31561927132983	8.6401508841031	8.83954659024853	7.73116826765215	8.96945149593783	8.2838859296457	8.86844849830118	7.21980607952101	8.1964604107194	7.995722270307	8.12361149836723	7.61865435861955	8.6462083285978	49.5964712495786	0.406896980230393	49.2963319516418	49.3304452479046	49.7217225517887	48.7899922104231	49.5343785505343	48.9384139870125	50.0364586651084	49.7839225368608	49.5484206437091	49.5008572580622	50.2823409038632	49.5862494206867	50.082012615153	49.5910445970836	49.9244776038477	-10.207531821188	2.14948815672313	-9.18886707495619	-8.82200122914725	-10.341237007295	-8.16557199475188	-13.4116926981194	-9.61543436424902	-11.3976889619252	-9.66145082744659	-10.3386002699216	-10.1117270371839	-13.838657645067	-8.06606185252574	-12.1572981602018
63.3165829145729	8.1212802513608	0.578003578444513	7.79287113081259	8.33093067769975	7.20743394526629	8.61499938970125	8.82173152992399	7.61709663742657	8.90302484339465	8.20374045375746	8.83738767425181	7.14969857158742	8.17861169863426	7.89198015203498	8.10447990820756	7.54974953516181	8.6154676225516	49.6147100787098	0.410750832067284	49.3230621952794	49.3424284664114	49.7573666739103	48.7933542105828	49.5443876922777	48.9652776179072	50.040815054712	49.7997701859649	49.5566850884999	49.5275755686121	50.3266348173762	49.6184640806747	50.1032361657254	49.5788842244362	49.9427091382765	-10.4424556311438	2.16672946437033	-9.40658063147781	-9.0518506436903	-10.591165107681	-8.38800083560274	-13.668189466673	-9.83831195433535	-11.6320050594173	-9.88925681526443	-10.5741557470774	-10.3658589735265	-14.0944100903687	-8.29038639794182	-12.4056738690192
63.8190954773869	8.06499695475279	0.600720575684546	7.71176189406515	8.29630731583445	7.10472101358273	8.5889775010534	8.80585242797972	7.50950894293532	8.84137465510184	8.12413642676945	8.80884187639936	7.08455077749833	8.16039946767269	7.78931074226261	8.08343931080399	7.47999922923356	8.58577274009937	49.644958766636	0.413143031511667	49.3494938366395	49.3708995834927	49.8117621703244	48.8109409601653	49.5663019242895	49.0062683975471	50.0649299514068	49.8327519727292	49.5843226105372	49.5691779982674	50.3740695258574	49.6538758211638	50.125257130768	49.5883474101311	49.9659822062205	-10.6841480636383	2.1828578665759	-9.63026645388084	-9.28867803807114	-10.8510697451736	-8.61933938071491	-13.9327142235263	-10.0689936173289	-11.8747328398448	-10.1242337778494	-10.8180490841638	-10.6274752856784	-14.3524548539168	-8.51956285195796	-12.6564892971781
64.321608040201	8.00750731736503	0.623418899911156	7.62929616864254	8.2587290342828	7.00228865735485	8.55730653748092	8.78692595922345	7.40478839012685	8.77879321008537	8.04146979524391	8.77717507392113	7.02122039847101	8.14251343268814	7.68781338596531	8.06248296306129	7.40410270978068	8.55770404414727	49.6698579483064	0.4209879041893	49.3682906964418	49.394814038858	49.8487176662495	48.8137420164135	49.5706457171693	49.0406878213155	50.076371075771	49.8615903302257	49.5991979629427	49.6046697750775	50.4290444092459	49.6968435218953	50.1601710899838	49.5846038623406	49.9984792406661	-10.9303738960482	2.19856692841188	-9.856940301993	-9.53046094043831	-11.1148989100519	-8.8536898140056	-14.195953549064	-10.3051423695634	-12.1196965464352	-10.3640410494864	-11.0648570973303	-10.8942115611194	-14.6163066168226	-8.75637407893226	-12.9148188013392
64.8241206030151	7.95038630039403	0.646229052366691	7.548984071966	8.21868928043005	6.90524599828432	8.5268343251211	8.7717197015172	7.30414623113896	8.71916437212592	7.95712696735691	8.74610779960927	6.96061613365781	8.12138119393018	7.5848842659438	8.0369530522239	7.32641747725406	8.52752363535097	49.6947797718196	0.421533013476915	49.4038748659319	49.4139010424953	49.8967197864956	48.8386277824035	49.5950821316516	49.0683824082328	50.0928125603003	49.8859008173198	49.6187770627892	49.6338030283671	50.4668344239691	49.7232037376978	50.1772506278163	49.5906488417548	50.0158774600696	-11.1810713463634	2.21269090894313	-10.0931083230456	-9.77543148667315	-11.3872250364519	-9.09816694311348	-14.4692512000643	-10.5450892100387	-12.3693349909853	-10.6069895994277	-11.3166903723282	-11.1641536958123	-14.8775735767966	-8.99549847055504	-13.1722265103878
65.3266331658292	7.89463952454106	0.668584520910383	7.46603394755147	8.17967142575697	6.81054595419681	8.49120662558378	8.75368083142447	7.21021357819088	8.6624674508462	7.87457283864531	8.71593361782966	6.90555141142626	8.10304317492988	7.48610990465	8.01280254513127	7.24632457457564	8.50143498737728	49.7265129793373	0.428903228431592	49.4207415316302	49.4494507233056	49.9375598140762	48.8485810910054	49.6020159181129	49.1107476917659	50.1161620962643	49.9271637582339	49.6449705115163	49.6781466995721	50.5235633231883	49.768597686836	50.2113761897205	49.6047891788489	50.0538284759833	-11.4392792981917	2.22627829944165	-10.3314394137507	-10.0295118007661	-11.6667597134969	-9.34709644498823	-14.7428311931653	-10.7950719977552	-12.6264712246599	-10.8593828756341	-11.5764134895965	-11.4440199765888	-15.1474875425945	-9.24379869460764	-13.437607892558
65.8291457286432	7.83845851989784	0.6906442823522	7.38667854328818	8.13624925484809	6.72040944833566	8.45614186595315	8.73826804209707	7.11871302799956	8.60578169523805	7.78920939215569	8.68356833467183	6.85186802285383	8.08199778153852	7.38638708424917	7.98631764382746	7.16166320305112	8.47362445836015	49.7498711946936	0.431634131477128	49.4566125548811	49.4670079883706	49.9771596462811	48.8722586159682	49.620794292064	49.1336508099783	50.1252739308372	49.9505595288162	49.6567972716804	49.703102434691	50.5638236885696	49.7982103426985	50.2391563060485	49.6064300315292	50.0772304779904	-11.7012624450297	2.23884378491616	-10.5795434713435	-10.285688579524	-11.9525612838376	-9.60453773553013	-15.0238915854431	-11.047622198143	-12.8843136919803	-11.1136778977109	-11.8377560972644	-11.7258141859703	-15.4166022757771	-9.49603182143255	-13.7067089809755
66.3316582914573	7.78476351304401	0.712163175350104	7.30627511611279	8.09451127106797	6.63509366074829	8.41909743408045	8.72289070192313	7.03496578914539	8.55487685646086	7.7073712091254	8.65510656062289	6.80468877477219	8.06230129405772	7.2901453822851	7.95819391870326	7.07763355174058	8.44830117481406	49.7817118363292	0.434901796478576	49.4807586953817	49.5007308252415	50.0222941829834	48.8951445046314	49.6367217990263	49.1712110916167	50.1544259788407	49.9905406656048	49.6882278464917	49.7430731815655	50.6097300638969	49.8339603165125	50.2613826202608	49.6294855149426	50.1079902579419	-11.9710632528372	2.25011553294469	-10.83280476101	-10.5504331547489	-12.2492320112928	-9.87029181588196	-15.3107827501552	-11.3097512138535	-13.1525918901634	-11.3769446662457	-12.1097995792848	-12.0169459361912	-15.6900443236246	-9.75475240498187	-13.978003172325
66.8341708542714	7.73188085070353	0.732863164107627	7.22840729660182	8.0509094807477	6.55344519732121	8.38035201671328	8.70738613563259	6.95577375415924	8.50350564092696	7.6257955555242	8.62426841796636	6.76120353701009	8.04376084795066	7.19671056196184	7.93200396269168	6.98948858547584	8.42520176986945	49.8096347827942	0.440802811311475	49.5091167040116	49.5294955902512	50.0539525348914	48.9138495892113	49.6466124621975	49.2025599702091	50.1654853568068	50.0258166826506	49.7014653012104	49.7768788008954	50.6598324624205	49.874408348017	50.2999421989465	49.640609952386	50.1444957878075	-12.2468692860904	2.2609090277918	-11.0929495408492	-10.8215253506644	-12.5502928648834	-10.1417516556549	-15.6003687763369	-11.5789394765561	-13.4220624252834	-11.6466176427306	-12.3842218290344	-12.3147811696571	-15.9698507330754	-10.022100171122	-14.2594026881052
67.3366834170854	7.68100277509873	0.753138137748648	7.15315117736278	8.00616848639442	6.47887186084811	8.34341221126945	8.69537513140373	6.88214523268791	8.4573559499293	7.54590603874633	8.59686981842423	6.72222330564088	8.02375649288694	7.1045723475137	7.9026227401746	6.90098156931565	8.40162926388295	49.8374161371978	0.441041631737093	49.544288083629	49.5529468822261	50.1013671823857	48.9482970760874	49.6708259692561	49.2274543937145	50.1895208165988	50.0559774045848	49.7272657793259	49.8041361342819	50.6940733720895	49.8999787086508	50.3200116686022	49.6581467647383	50.1669518217961	-12.5289912448484	2.27031327537667	-11.3632056107305	-11.0970946599492	-12.8651079666472	-10.4252751860991	-15.9014368247812	-11.8533619351729	-13.6996481262422	-11.9208507828152	-12.667353386451	-12.6172420064955	-16.2482451279418	-10.2927795058668	-14.541229211234
67.8391959798995	7.63299801758809	0.772228399204138	7.07878411466462	7.96376201452685	6.40767755647676	8.30334568333301	8.68145393545523	6.81665961897253	8.41363304501324	7.47092880671523	8.57026360326933	6.69063046185722	8.00791161716436	7.01859978318418	7.875531334005	6.81233775487988	8.38345093430388	49.869634251675	0.446958757417505	49.5654947951603	49.5924456164617	50.1277481233521	48.9656386744794	49.6762261990244	49.26725100664	50.2108924538247	50.1026290878504	49.7501232016412	49.8463751863691	50.7468130318208	49.9445280520988	50.3531023238416	49.686043896166	50.209202126395	-12.8196336537878	2.27881015277188	-11.6375419659657	-11.3839065605484	-13.1838889059526	-10.7134268698324	-16.2027383597435	-12.1400969930329	-13.9836709155968	-12.2067529369782	-12.9579992008076	-12.9319176767573	-16.5372213272567	-10.5746354511885	-14.8316900949963
68.3417085427136	7.58695554263544	0.790765346382624	7.01020429309406	7.91865383100461	6.3450741983594	8.26702838281073	8.67259858688839	6.75528983484123	8.37230650130086	7.39662580809353	8.54431291348427	6.66254140072465	7.99070797783131	6.93418695170447	7.84867017544636	6.72115716091574	8.36497512303207	49.8965253439775	0.447828794872438	49.6062804710012	49.613378211025	50.173670575379	49.0037106993851	49.7014607566411	49.2876277279023	50.2251301206393	50.1307857206189	49.7655562059592	49.8687546601642	50.7809289261753	49.9716404984863	50.3852125069638	49.6992402547168	50.2345028246049	-13.1166232174833	2.28664608162429	-11.9250234814744	-11.6741361195739	-13.5176000712994	-11.0146143023329	-16.517061589102	-12.4308448282304	-14.2707765106679	-12.4959346402603	-13.2529700617276	-13.2498609838475	-16.8257136159472	-10.861099852268	-15.129223414472
68.8442211055276	7.54468716144802	0.808291923566555	6.94271904084261	7.87688102189885	6.28658060545869	8.22879852573739	8.66288529376306	6.70291107592347	8.33705354562011	7.32882571109913	8.52297369353118	6.64290602247696	7.97678180918423	6.85599856016222	7.82120683214117	6.63269001672778	8.35109566715346	49.9272601931934	0.450555235785356	49.6283111165324	49.6499841206617	50.1985401275367	49.0271269761273	49.7107277678739	49.3227355085972	50.2552741714549	50.1749795765339	49.7963931332569	49.9057433375716	50.8231367761383	50.0077359918686	50.4060625608005	49.7329237887727	50.269227944174	-13.4222377518018	2.29287166196061	-12.2174365751123	-11.9751805682402	-13.8569554877314	-11.3228825875774	-16.8344227414795	-12.7334837833949	-14.5695570204706	-12.7963362595429	-13.5605195788158	-13.57943825841	-17.1210736338211	-11.1562972157349	-15.4290707954987
69.3467336683417	7.50589336885557	0.824666651806514	6.881791230507	7.83516835921834	6.23722695953503	8.19357179082549	8.6570830056571	6.65668568340565	8.30255177714156	7.26454250640337	8.50073703706606	6.62932859043789	7.96508669804811	6.78285259919401	7.79802931362095	6.54294631101864	8.34079867075435	49.9578271712406	0.453739626706537	49.6648915399487	49.6810525344762	50.2387903675724	49.0602426929516	49.7290748076966	49.3515544044669	50.2657909880584	50.2137982776267	49.8073843181215	49.9360071889173	50.8660372396098	50.0455883981507	50.4451535558216	49.7560789416401	50.3059623135508	-13.7367247196549	2.2987365354524	-12.5217937578543	-12.2846368453117	-14.2103975706541	-11.6419010742993	-17.1612713423502	-13.0453011104821	-14.8694260969457	-13.1051701333204	-13.8709272043728	-13.9177352081122	-17.4235718241499	-11.4614446391295	-15.7416723863611
69.8492462311558	7.47069047891592	0.840595366964308	6.82471820500689	7.79437454675639	6.19371129911233	8.15994199809839	8.65388745029655	6.61729300246853	8.27520632885665	7.20496382805965	8.48426605455001	6.62248317022431	7.95381245632656	6.71409800001032	7.77420223733266	6.45510742048586	8.33229118615377	49.9842344192138	0.453413469590945	49.6956558808828	49.7061661557158	50.2654905693854	49.0942106283473	49.7475468156655	49.3737787344822	50.2944692417849	50.2467034240465	49.835992686145	49.9591659672567	50.8947549702491	50.0707316283756	50.4668561425149	49.7819928098207	50.3300006335349	-14.0586843957602	2.3032310551489	-12.8360025962875	-12.6004804300984	-14.573160421925	-11.9729640033952	-17.4979258992285	-13.3642072560783	-15.1810967503116	-13.4203542670596	-14.1941938849807	-14.2624224963196	-17.7264086571057	-11.7714907519082	-16.0569645439202
70.3517587939699	7.44079565509354	0.854792050159732	6.77299009569676	7.75796075229808	6.15905315571835	8.12728121397632	8.6522073187219	6.58735519048829	8.25032762327543	7.15315228205607	8.46881307369215	6.625411555164	7.94801879681173	6.65388071370887	7.7542753203386	6.37029565028484	8.33091208417171	50.0169170826442	0.457333366532526	49.7226195988876	49.7467421375065	50.296982135076	49.1195496226404	49.756873005519	49.4107462257325	50.3114184139869	50.2953527401214	49.8525957046935	49.9968033876445	50.9409583998988	50.1143250041129	50.4960861200845	49.8201725281294	50.3725312156298	-14.3917313241394	2.30661974906266	-13.1583968644395	-12.9304702424798	-14.9476513336056	-12.3116178064865	-17.8388306807283	-13.6982390494474	-15.4979090358973	-13.7499314620424	-14.5244809116914	-14.6220922856995	-18.0420526209175	-12.0951579128133	-16.3813211428457
70.8542713567839	7.41497189024558	0.868741711024804	6.72879031601497	7.72122304368199	6.13255274847139	8.09983202854036	8.65666014719624	6.56294027883984	8.23057387511314	7.1050679410119	8.45711186296184	6.6343303768676	7.94221537393874	6.59806485684153	7.73806226151422	6.2861037784494	8.33104946424048	50.0427144360445	0.456350460106784	49.7622902156046	49.7679865898654	50.327054814976	49.161177394465	49.7823365873699	49.4279524676665	50.3298832204619	50.3245103286338	49.8703592159872	50.0139756801048	50.9667248301452	50.1391733999927	50.5295703358961	49.8416878997069	50.3960335597918	-14.7331604136483	2.30953039485424	-13.496173651579	-13.2658746898254	-15.3362366221635	-12.6665070439926	-18.1955078615662	-14.0380826175769	-15.8215964307219	-14.0845171891267	-14.8632529094715	-14.9866953962411	-18.3579364888257	-12.4244646070674	-16.716672776063
71.356783919598	7.39500579138951	0.881132351188587	6.6889932988178	7.69004162282584	6.11426565855559	8.07247228602582	8.66155791768307	6.54859760109052	8.21704718996099	7.06605140085322	8.45043388301952	6.65390800382932	7.94146266818477	6.55125835419237	7.72327594407393	6.20774092012985	8.33798012159996	50.0714495871163	0.458662396306998	49.7833381850166	49.8042359167676	50.3488903563923	49.1833069056642	49.7879007854089	49.4595996159864	50.3565280676929	50.368844345701	49.8959182390924	50.0453303421909	51.0027431831363	50.1754231567953	50.5468483974639	49.8821137494185	50.4307225600169	-15.0851262322065	2.31063583250146	-13.8402614615788	-13.6151146118725	-15.7338727239157	-13.0284385581651	-18.5546471512482	-14.3925719059866	-16.1573105512661	-14.4330148059308	-15.2157551545739	-15.3656550384012	-18.6837267909716	-12.7653453516721	-17.0549010341036
71.8592964824121	7.38097345950426	0.892654775112167	6.65889610101376	7.66143847556666	6.10644407837033	8.05181291679874	8.67383294485186	6.54183432650032	8.20622819200272	7.03341953429452	8.44513945778798	6.68199928029922	7.94400174420113	6.5119340539072	7.71550042564995	6.13214965346214	8.34997070785736	50.1007903062505	0.458768507658616	49.8238094182454	49.8341678493187	50.3814168819994	49.2239747754009	49.8122286140996	49.4845251742225	50.3661396787931	50.4068230148309	49.9043401031369	50.069462804176	51.0357846932135	50.2100747273961	50.5821903731141	49.9134755155963	50.4634409702138	-15.4489859695928	2.31141610651839	-14.2015359372407	-13.9756216870081	-16.1500511378072	-13.4070802826534	-18.9303168630671	-14.7587779396414	-16.4955296805273	-14.7924079383626	-15.5730074070166	-15.755766848852	-19.0176559393987	-13.1177992579232	-17.4083509550814
72.3618090452261	7.37243839202144	0.903479082142887	6.6344439303663	7.63625716077269	6.10644243073197	8.03296205596221	8.68830136737425	6.54298600048552	8.20403299799502	7.00799025223332	8.44745746834797	6.7187483680566	7.94886425820341	6.4799460509265	7.71036529841959	6.06183577052426	8.36594246992204	50.1231956840053	0.458707748764728	49.8479592409436	49.857363507578	50.3951866098476	49.2503725464097	49.8221530147285	49.5024178116515	50.3949854943657	50.4379404014614	49.9316109675476	50.0861115169217	51.0566131159861	50.2339871672919	50.6026711369143	49.9436159398051	50.4849467886272	-15.8217579371837	2.3108074929027	-14.5722567317793	-14.3450948089177	-16.5737565646437	-13.7964747366406	-19.3127517661582	-15.1342448788459	-16.8490139535702	-15.1602888597146	-15.9471723920668	-16.1543545010339	-19.3542544535021	-13.4773088376733	-17.7677650549537
72.8643216080402	7.37171162050253	0.912587551466113	6.61941318389206	7.61800211153868	6.11860692380781	8.01973039236693	8.70868423651308	6.55488959956179	8.20485168352497	6.99281128246947	8.45163679585011	6.76729566998329	7.96065302947918	6.4588384716829	7.71085238920137	5.99870991001378	8.39069862765253	50.1537451733015	0.459919364974227	49.879971248589	49.895339299562	50.4270857319534	49.2821206791358	49.83778447126	49.5346353361134	50.40534397428	50.4839867519836	49.9403888003656	50.1169284667257	51.0933441550488	50.2747603224348	50.6242203621135	49.9873391104341	50.5229288895223	-16.2091731436	2.30906352652941	-14.9571860566158	-14.7324307878575	-17.0186964234485	-14.199349886264	-19.7070369759954	-15.5281455101049	-17.2067668245673	-15.5458041924813	-16.328175166922	-16.5711835104558	-19.7061781666015	-13.8533614118211	-18.1365827521498
73.3668341708543	7.37697394380943	0.921566978707557	6.61322881716264	7.60221590037372	6.13892828260927	8.01189411872388	8.73495721701364	6.57361416443418	8.21339265892856	6.98386110943783	8.46264936336963	6.82349695359764	7.97410137939353	6.44476961400648	7.71854826543617	5.94029026205148	8.4186610506027	50.1741720276053	0.458128703557461	49.9128027222007	49.9132270587957	50.4361964838298	49.3163209643599	49.8561323097281	49.5465661380346	50.4254145253967	50.5096236628864	49.9586665617594	50.1269422847131	51.1082270780669	50.2952500721032	50.6547270327609	50.0124949982872	50.539988521157	-16.6065733288848	2.30674042917477	-15.3583006603191	-15.1277670979517	-17.4719677162008	-14.6190861911408	-20.1161262690795	-15.9299463860286	-17.576391385063	-15.9383858789393	-16.7230102716506	-16.9949066346538	-20.0595156885939	-14.2365103857727	-18.520855818366
73.8693467336684	7.39042650533466	0.928750534010536	6.61507910444936	7.59460187760626	6.17211285182312	8.0077161517684	8.76477744577333	6.60356947968316	8.22820602331497	6.98604793295891	8.47909662218693	6.89169806705092	7.99470013054686	6.44218528896868	7.72982223693894	5.89142476362971	8.45535960332034	50.1992310668345	0.45953883728828	49.9341613687019	49.9456140069475	50.4632961270941	49.3377616018801	49.8620743231878	49.5725077605031	50.4439317028932	50.5497527343941	49.9753003675335	50.1509430843893	51.1351449905996	50.3287050514387	50.6655945900215	50.054168942764	50.5695093501695	-17.0178805020475	2.30286135287282	-15.7694810069867	-15.5406157218107	-17.9465464534066	-15.0486818789625	-20.5314321725002	-16.3495635320316	-17.9576907816278	-16.3480127229728	-17.1320019737621	-17.4361295946732	-20.4263463332745	-14.634749119533	-18.909386480902
74.3718592964824	7.4117991888793	0.935408426517359	6.62880327341153	7.59252405390566	6.21465259614058	8.01211280293372	8.80357831315155	6.64260057848576	8.24808310864131	6.9969428077901	8.49985103938149	6.96980342334785	8.02013882279214	6.44930202878592	7.75033996153647	5.84991232306703	8.49834269981848	50.2223838427718	0.457081281554998	49.9722385319204	49.9711870267467	50.471543997794	49.3757962444725	49.8852477324915	49.5911721468201	50.4516462707468	50.5827650317473	49.9811834571534	50.1674473603634	51.1553015739729	50.3566926420627	50.6925699761165	50.0880964572655	50.5928691919032	-17.4434748735463	2.29827636435474	-16.2021440401493	-15.9682023883758	-18.432953108379	-15.4994858098131	-20.9675775888247	-16.783806081253	-18.3448936039405	-16.7714049066403	-17.5494055120153	-17.8913239377395	-20.8026201381884	-15.046510488661	-19.3154083527974
74.8743718592965	7.44074024793731	0.941014751135541	6.65036646153243	7.59667755514241	6.26968225075933	8.01972468543243	8.84518460377987	6.69065614007945	8.27754564369132	7.01681985724971	8.5297201580849	7.0572470229793	8.05021594134014	6.46619315661213	7.77673538699615	5.817302176054	8.5470326793261	50.2391836484807	0.457649312119347	49.9894838944733	49.9897368110289	50.4900316617641	49.3926736986436	49.8876510467627	49.6022518548381	50.4753486945729	50.6082454446088	50.0028902696147	50.1762763268935	51.1653821163143	50.3758953507804	50.7087004134506	50.1164964330285	50.6066907104362	-17.8807285310011	2.29277339165274	-16.6447922228641	-16.4077680161563	-18.938233935051	-15.9602331655035	-21.4090751906395	-17.229699753215	-18.7502622066203	-17.2056902970757	-17.987231790206	-18.3573340697665	-21.1845636357321	-15.4681086742351	-19.7318279252807
75.3768844221105	7.47949023727734	0.945295657318513	6.68461518665975	7.6107197907866	6.33584086502026	8.03674453588321	8.8961482233097	6.75087565978792	8.31103362194612	7.0488529906138	8.56308574336978	7.15737568018042	8.0890487295137	6.49601501236612	7.81011305233353	5.79617585893656	8.60570860845264	50.2630876810578	0.455559928053086	50.0231324596298	50.0229384915962	50.5000215352737	49.4257543911839	49.9071017960839	49.6270834020518	50.4777425870976	50.6480626046677	50.0035313939039	50.1990947565759	51.1891614629983	50.4097672916911	50.7193254257344	50.1591426510448	50.6344549663346	-18.3359054484182	2.28585409456502	-17.1086502780804	-16.869550177518	-19.4608408310667	-16.4416781645582	-21.8709849673967	-17.6977427971774	-19.1603066431867	-17.6613194801779	-18.432670989069	-18.8452918706859	-21.584699164325	-15.9096049528752	-20.1580828309409
75.8793969849246	7.52600897734086	0.949099656676382	6.72871546794284	7.63029970148862	6.4133488317734	8.05912943010738	8.95194946642234	6.81906877039969	8.35448186514291	7.08880162075202	8.60622744132172	7.26537408467036	8.13148974455825	6.53495121105302	7.85374523549721	5.78388299697716	8.66866879200594	50.2759624869331	0.454319550670692	50.0450888834187	50.0359864484007	50.5077912789382	49.4456858163153	49.913964904766	49.630944549601	50.4958629468266	50.6667750589801	50.0198556763737	50.2009106425021	51.1900600859191	50.42234112972	50.7427445836296	50.1814899541622	50.6399353444432	-18.8034048711573	2.27849176056873	-17.5883167518257	-17.3422742167316	-19.9985300742944	-16.9382060217433	-22.3442657469444	-18.1758810217261	-19.5880562278927	-18.1262887561292	-18.8980664016637	-19.3422793168121	-21.9879095946333	-16.3599976189678	-20.6046061404303
76.3819095477387	7.58260624964674	0.951389898766677	6.78404838274487	7.66094746598132	6.50376364965327	8.08939950391006	9.01487896576062	6.89951350245066	8.40418962777111	7.14132867278043	8.65542179395949	7.38540576468402	8.18325292869344	6.587348542448	7.9030639295723	5.78477068208469	8.74176033220691	50.2938494797494	0.453212302015241	50.0669687935583	50.0636721709654	50.5198573488376	49.4669405056606	49.9230313825122	49.6482353773086	50.5028742414168	50.699452391786	50.0253256097004	50.2166327219081	51.2043131355163	50.4492482360397	50.7449537173012	50.2173310852426	50.6589054784865	-19.2884284783694	2.26994290925071	-18.0843020947393	-17.8366980596098	-20.5594568075028	-17.4508649294142	-22.8318390267802	-18.6752597085522	-20.0269173594383	-18.6118233508379	-19.3775781111774	-19.8602339101196	-22.4087200523611	-16.8295725603395	-21.0578042531459
76.8844221105528	7.64865113298768	0.952946174121446	6.85217588241573	7.70036350581449	6.60421375995559	8.12861738930859	9.08620583970009	6.99019482442121	8.46136807909666	7.20424161208509	8.71206346121415	7.51524937498496	8.24139566647742	6.65108364098121	7.96325007853993	5.79752549426886	8.82181838555115	50.3080318308513	0.449945464234361	50.0961400640263	50.0846855288551	50.5172503088812	49.4926733683204	49.93743411146	49.6575630159285	50.5076133621357	50.7243668037208	50.0287683811993	50.2247221333154	51.2080279303441	50.467093918445	50.7596593217909	50.2467475158029	50.667731698544	-19.7903168171419	2.26022273074928	-18.6040610350576	-18.3498038602062	-21.132141154593	-17.9858592946686	-23.3400326851651	-19.1923314075194	-20.4771695778302	-19.1143338056757	-19.871036201204	-20.3952284296662	-22.8404998725032	-17.3147522506739	-21.5304105633521
77.3869346733668	7.72386722335155	0.953441911606326	6.92980706581437	7.74889302547648	6.71871773280594	8.17377338398716	9.16206373834929	7.09044343755036	8.52846078690347	7.27728045412209	8.77874352449594	7.65357655072236	8.30622283981521	6.72619574707935	8.03237747223323	5.82260013020288	8.90885246071505	50.3166259517638	0.449394434259378	50.1076401158925	50.0989359424315	50.5292717167163	49.502389997253	49.9367000017927	49.6587315107837	50.5214391524243	50.7411903509193	50.041467218914	50.2251176949379	51.204015400709	50.4785477498799	50.7685136262746	50.2663221501483	50.6691066473799	-20.3071408584281	2.2504809138818	-19.1362877037066	-18.8782046377891	-21.7324328241213	-18.5328368936361	-23.8564867625007	-19.7234206733558	-20.9475823094642	-19.6303385792763	-20.3874305258106	-20.9434629251299	-23.2815020700643	-17.8130197186515	-22.0189244923647
77.8894472361809	7.81021862081484	0.952689833711292	7.02169420519912	7.81044571945419	6.84239437695843	8.23044628580431	9.24872429874456	7.203698657054	8.60076186247251	7.3639619664288	8.85073579351837	7.80412010572829	8.38135384234569	6.81556612819968	8.10944036396107	5.86319589031494	9.0067398160386	50.330941273812	0.445038566919045	50.1374344815402	50.1281713799843	50.5188983872725	49.5291384378157	49.9541603705743	49.6730879357291	50.5157376140817	50.7718316327032	50.0351515588425	50.2394911891012	51.2110676674608	50.5022483405907	50.7657252790545	50.3003364099211	50.6816384225079	-20.8450712181057	2.2388014580381	-19.6960737066156	-19.4337473805468	-22.34344570644	-19.1063244604155	-24.3992589868641	-20.2805699114795	-21.4248942819949	-20.1718194864874	-20.9136762755055	-21.5176545303714	-23.7437574805589	-18.3347365818345	-22.5179125910745
78.391959798995	7.90553009501872	0.951062849766573	7.12318917211005	7.88049690788559	6.98013894588673	8.29291455314179	9.33944490830789	7.32509647159861	8.6845736481884	7.45965106091959	8.93462277157016	7.96122629638318	8.46156808340676	6.914950074148	8.19909909593863	5.91634686365122	9.10963257214426	50.3342254698576	0.443609304057447	50.1469713059628	50.1376038938425	50.5270624749994	49.5341968210965	49.9509093945267	49.6659305158064	50.5282745017405	50.7807978021035	50.0472573322989	50.2328917349268	51.194836505236	50.5043563325765	50.7782569283464	50.3127342696931	50.6713022347085	-21.3981775113482	2.22737071778931	-20.2708033124106	-20.0033934501345	-22.9833067528284	-19.6927217614652	-24.9505645934119	-20.8498257428107	-21.9257552722873	-20.7249945609214	-21.465991374653	-22.1029593907956	-24.2110720390906	-18.867245629869	-23.0419939051338
78.8944723618091	8.01196781638172	0.948276897189251	7.23764473549931	7.96439441539877	7.12702419636559	8.36671353332593	9.44033086604771	7.45877504684839	8.77441299965321	7.56895123671714	9.02485636271192	8.12924995730529	8.55285004025593	7.02872427610164	8.29622874688081	5.98557909610378	9.22378173651042	50.3422601137059	0.439459009324623	50.1673943039355	50.1621544461357	50.5127692229602	49.5532810249169	49.9630283278279	49.6718048826024	50.5225445843025	50.803340202274	50.0416856530573	50.2403278301221	51.1929741833439	50.5219704034489	50.770035258062	50.3352381405695	50.6753532420302	-21.9721634020024	2.21485673671675	-20.8697385983718	-20.5993286366204	-23.6361993446328	-20.3035533039289	-25.5259921859691	-21.4437587163057	-22.437329437051	-21.3025010497948	-22.0321619524471	-22.7128208259554	-24.7004688325404	-19.4233706497234	-23.5763143395143
79.3969849246231	8.12866467961249	0.944147306702642	7.36379860848462	8.0600656664926	7.28670799919202	8.44855945565736	9.5476052551376	7.60256673751741	8.87385973370345	7.68981852823391	9.12523304859715	8.30580722144129	8.65156049346419	7.15408824876366	8.40484892276296	6.07029268525633	9.34515758948287	50.3459230057543	0.436133704560318	50.1822166963	50.1805122562646	50.5129902022114	49.5612555954001	49.9652282790674	49.6692879674197	50.5236184784847	50.8176566984815	50.0432941087117	50.2402409401912	51.177144566091	50.5273207766107	50.7694544820931	50.3528326122024	50.6657914267853	-22.5660496312425	2.20135647847725	-21.4920226438592	-21.2181741736163	-24.3155090337735	-20.9340302495866	-26.1178054648055	-22.0583200219814	-22.9673840263144	-21.9003079944995	-22.6192610923432	-23.3427693277821	-25.2023943707335	-19.9969594613599	-24.131406810338
79.8994974874372	8.25510337501956	0.939321937510505	7.50001753890747	8.16724300687453	7.45634243522882	8.53922499784012	9.66195114403081	7.75499139641408	8.98279512304637	7.82139460382813	9.23567972473869	8.48903602315804	8.75852954117268	7.29095391638138	8.52477697614471	6.16931221289294	9.47430198463468	50.3440446533649	0.432607770954688	50.1887501043305	50.1926629267805	50.4983533548015	49.5670657283152	49.9666326478705	49.6583983485708	50.5248939876558	50.823589290633	50.045576682277	50.2326917941806	51.1562839192677	50.5290557295454	50.7685926553369	50.3566904927518	50.6514321381566	-23.1775609346292	2.18840009350038	-22.131724521397	-21.8556280141631	-25.0132744356461	-21.5824942840583	-26.7257035875728	-22.6889334055255	-23.5183625214656	-22.5140888767295	-23.2302730708063	-23.9881303514343	-25.7174934975165	-20.5870807282235	-24.7087080564039
80.4020100502512	8.39322798216814	0.932817191382527	7.64996678495833	8.29019686845068	7.63653463117971	8.64098615232368	9.78605368327662	7.91989363528848	9.09816046803035	7.9676788792689	9.35312800867622	8.68330270267625	8.87693596220632	7.44195759448447	8.65280220813657	6.28622569552651	9.61459645803905	50.3479387955449	0.4276263143663	50.2078034491143	50.2204026580643	50.4877887384104	49.5798488962853	49.9764393482529	49.660519135324	50.5128371011401	50.8430888707941	50.0351497217491	50.2393277113158	51.1436965294708	50.5404555840739	50.7511018900564	50.3751130592587	50.6455092398636	-23.8138638094161	2.17375680838062	-22.80269042524	-22.5253682115999	-25.7321887292791	-22.2587817294359	-27.3601447141317	-23.3494117676646	-24.0805297210412	-23.1575630023347	-23.8550273712053	-24.6633998052474	-26.256857234194	-21.2039847803096	-25.2973305444117
80.9045226130653	8.54030996201283	0.925519947828237	7.80810109904332	8.4238488670964	7.82792355735311	8.74903169790039	9.91431566181876	8.09149341176768	9.22573319612766	8.12336035998442	9.48350489275614	8.88213559869058	9.00137357102062	7.60205759375097	8.79461193156131	6.41730126425314	9.75985672706801	50.3398065807301	0.424058891385907	50.2051942803868	50.2289461764861	50.4747093753621	49.5743834151233	49.969337318882	49.6411208014432	50.5176372030098	50.840716639164	50.0419234454539	50.2252538744013	51.1083031323332	50.5307080307959	50.7500124694523	50.3716112868801	50.6172412617774	-24.467130407601	2.1596625641717	-23.4883250540838	-23.2120082131467	-26.4764988273408	-22.9481298458799	-28.004024155262	-24.0234195888927	-24.6711797624368	-23.8146714501049	-24.510841043127	-25.3512948618769	-26.8033004270182	-21.8332722501168	-25.9152470972741
81.4070351758794	8.69875923552698	0.91707920007561	7.97959247177413	8.57341170143035	8.02729795040204	8.86950552754628	10.0538855576348	8.27417069446043	9.35891756578845	8.29307274594996	9.62004235906379	9.09047879852472	9.1381762485458	7.77600423878769	8.94508832537241	6.56490247512529	9.9168418724985	50.3381049413304	0.418232218187238	50.2196979524832	50.2533048884223	50.4528141509018	49.5865920545191	49.9814884371666	49.6349123624575	50.501261603294	50.8518901370948	50.0282635600986	50.2255027044338	51.0882072828367	50.5373417029498	50.7307398597145	50.3751896777158	50.6043677458673	-25.1450715907093	2.14528370867582	-24.2057798483214	-23.9292788520326	-27.2358639551458	-23.6686022476411	-28.6790009325218	-24.7251456862222	-25.2728077914413	-24.4996116072075	-25.180290104743	-26.0668980669333	-27.3763212316366	-22.4905433576557	-26.5478090519228
81.9095477386935	8.86703842652959	0.907110540259513	8.16002288214013	8.73683664032366	8.23882107515409	8.99594076230727	10.197349929826	8.4655592853559	9.50344343543444	8.47466410216551	9.76856921335252	9.30578134474665	9.28277371463588	7.95992500982657	9.10650686866402	6.72896809074571	10.0804140432656	50.3300498008426	0.414084416032903	50.2172242855921	50.2721981409731	50.4407853424185	49.5778551008215	49.9740557113298	49.6205316454557	50.4995312164697	50.8547750940029	50.0296593544047	50.2184926177215	51.0515044849228	50.5288918826613	50.7136664890497	50.3762306590788	50.5753449877372	-25.8445687219886	2.1299145061415	-24.9434398231335	-24.6731268047145	-28.0265797734283	-24.4039262577431	-29.3647435221348	-25.4497694268666	-25.900796918082	-25.2076402516257	-25.8781894591609	-26.8048915590044	-27.9629376676553	-23.1663591563926	-27.201324375973
82.4120603015075	9.04469156013038	0.896841952133747	8.35069557828305	8.91294712706031	8.45618686761536	9.13306873109804	10.350258747322	8.66361045319049	9.65627728047346	8.66640942739244	9.92592813789673	9.52585561468646	9.43645430601898	8.1539183572867	9.28065692380143	6.90630241803495	10.2518034317952	50.3187342317147	0.407966146600441	50.2185370657585	50.2856984093949	50.4095265266247	49.5813747066078	49.9804254370568	49.5982471852227	50.4894123402072	50.8493863987298	50.0233697276399	50.204358478005	51.0130959036261	50.5197258855019	50.7021149744916	50.3608499382908	50.5448904985632	-26.5642951058657	2.11583380570062	-25.7054953960834	-25.4378959427272	-28.8279121076851	-25.1658028284992	-30.076557820346	-26.1915150980855	-26.549102543393	-25.9332413418275	-26.5989462881168	-27.5593653399289	-28.5665219777348	-23.8619100111676	-27.8831705785531
82.9145728643216	9.23339376068063	0.884731162666919	8.55265776921032	9.10643556712697	8.68563256100708	9.27827332832642	10.5096193588378	8.87277204718182	9.81677444831209	8.87276947231121	10.0913687001512	9.75577970069683	9.60177487634115	8.36032100989579	9.46210518533787	7.1008798915896	10.4337424938834	50.3120711054033	0.403215406068901	50.2211895177519	50.3157093456878	50.3958544091609	49.5769728874002	49.9802927724648	49.5894424535066	50.4754391265618	50.8576557060923	50.0139257870997	50.2046875725093	50.9804777567468	50.5173768859151	50.6708600900417	50.3606825571668	50.5204997129431	-27.3112349683768	2.10070468946872	-26.4979153411029	-26.239269833654	-29.66304739928	-25.9508324705281	-30.8085411759886	-26.9661152087258	-27.2148111135024	-26.6920183687183	-27.3387743240284	-28.3467141250005	-29.1965809979104	-24.5866944421551	-28.5768002477906
83.4170854271357	9.42981717073243	0.872381968693905	8.76121705205207	9.31114125461641	8.91984717141494	9.43039202287163	10.6742562226625	9.08627633047478	9.98904670991517	9.08726679317027	10.2690440020019	9.98815977500565	9.77284793578851	8.57326083362664	9.65687002170818	7.30798928393391	10.6196421517438	50.2941399804138	0.397286441745862	50.2086554062246	50.3275112011373	50.3589988052621	49.5679046655488	49.9768245821211	49.5598131408642	50.4735663858658	50.8442105979756	50.0172206024431	50.1846351831467	50.9267665493349	50.4948931413237	50.6558017327832	50.3397979409095	50.475499771266	-28.0757400934419	2.08573836566851	-27.3062933076821	-27.0587180983932	-30.5079920643456	-26.7533268278869	-31.5557349375286	-27.754172794813	-27.9119184951638	-27.464937143831	-28.1120556639131	-29.1465076811657	-29.834964993393	-25.3245298372641	-29.3020189729193
83.9195979899498	9.6367542115327	0.858961087961664	8.98213730397029	9.53220866281359	9.16462888109865	9.59305559018544	10.8483282852654	9.30901403270943	10.1662306931437	9.31470318755016	10.4517989388233	10.2286556553825	9.95639467546302	8.79827812377115	9.86023813471879	7.52882017858375	10.8168208295112	50.2841497002989	0.391776318039319	50.212383869713	50.3562110842894	50.3398968827204	49.5691277563925	49.9850437367723	49.5441304386748	50.4526031218164	50.8445175891188	50.0024337732315	50.1791864767659	50.8894490819155	50.4892735129317	50.6272462753919	50.3237201422328	50.4470217625172	-28.867928602805	2.07240586401766	-28.1507989733213	-27.9116919104207	-31.384160744514	-27.5876041833845	-32.3334130355178	-28.5716444440449	-28.621194194057	-28.2678903557916	-28.8988427245435	-29.9756272555237	-30.5035551444712	-26.0939265288576	-30.0461478752578
84.4221105527638	9.85149334666982	0.844653578642131	9.2083120111581	9.76728311146432	9.41436905327182	9.75947188840777	11.0242053748761	9.53828841914987	10.3554988578178	9.552550463994	10.6468859775323	10.4744031854463	10.14650474612	9.03009619623167	10.0718932750261	7.76395768866282	11.0186799508883	50.2661093009904	0.38705398108638	50.1938735292381	50.3805979092365	50.3016704232397	49.5514328462832	49.9753774401698	49.5211210116379	50.4511312622334	50.8366830991542	50.0078329202488	50.1667220068175	50.8340197064328	50.4662550617842	50.5955893762576	50.3084538358647	50.4008790862574	-29.6807224315845	2.0565198950455	-29.0103639519803	-28.7929878255043	-32.2735554026807	-28.4332750154685	-33.1185309352726	-29.4124704323756	-29.3640481026394	-29.0949667172956	-29.7203900433379	-30.8274562985463	-31.1852607519018	-26.8812505222628	-30.8091550646056
84.9246231155779	10.0742530578154	0.830345211210363	9.44460773482042	10.0140582495912	9.67174504269127	9.93651896478484	11.2098298258147	9.77160944962568	10.5506939069675	9.79825968543839	10.8478376597528	10.7229822618907	10.3450683324281	9.26958843680549	10.2955236887239	8.00817366778473	11.2272989601111	50.2486901710469	0.380768377756225	50.1893459786897	50.4007343650162	50.2738448103624	49.5527194545163	49.9858615726091	49.4912319881474	50.4348099950454	50.8208008668036	49.9995102462464	50.1473793367735	50.7808934250622	50.4456401285151	50.5750260778942	50.275360189063	50.3571941309591	-30.5160409199171	2.04434170706346	-29.9012277102923	-29.6951607691443	-33.1867446675156	-29.3121362501538	-33.9363699338683	-30.2693017820121	-30.1249934366515	-29.9390588973079	-30.5610120499509	-31.6945303555573	-31.886626951513	-27.6904557852678	-31.6048722425872
85.427135678392	10.3055491642845	0.814980729148785	9.68786917307848	10.2777501365311	9.93514151905475	10.116893184287	11.3969081894303	10.0141031922406	10.7541940432714	10.0569525562487	11.0568779348502	10.9802535728248	10.553745446273	9.51855147814073	10.5234980378074	8.26609890816912	11.4444000920594	50.233065962854	0.377837074822405	50.1740330759289	50.4385854413367	50.2375038712242	49.5355604664097	49.9786500515785	49.4757995000473	50.4250892051436	50.8186986966177	49.9987149029675	50.1426565509992	50.7316341028175	50.4290822455917	50.5339043881293	50.2585250921772	50.317551851841	-31.3771174147042	2.02965101114257	-30.8155815620449	-30.6360254069127	-34.1195855766886	-30.2049120309471	-34.7637900361202	-31.1598640673954	-30.9106030655895	-30.8177396054323	-31.4263697099731	-32.595256630744	-32.6147055258458	-28.5293080362714	-32.4114533227403
85.929648241206	10.5424380882998	0.799927768289689	9.93665258182748	10.5506601676772	10.2023714494065	10.3045409811029	11.5902046575786	10.2579329327442	10.9671704567108	10.3208728279109	11.275006021631	11.237900552594	10.7660889111043	9.77053427253623	10.7614609280491	8.53219327479187	11.6629813088324	50.2103272669194	0.372253502574652	50.155433846713	50.4593541363461	50.1996310762848	49.529762540036	49.9835029207774	49.4407378498426	50.4202747124187	50.7950341601818	50.0039010451432	50.1177451434507	50.6642849623541	50.3943100401785	50.5074370165153	50.2234428764628	50.2600566770862	-32.2560678992419	2.01649718557284	-31.7488517057517	-31.5929538508033	-35.0659324429021	-31.1225416729704	-35.6148443260079	-32.0608949616724	-31.7271317231945	-31.7081657401026	-32.323019661083	-33.505318209263	-33.3505413571549	-29.3799283908343	-33.2483583107044
86.4321608040201	10.7870622536783	0.784638243723264	10.1949279675316	10.8381243963217	10.4767379885092	10.4975453837388	11.7875022473499	10.5087122116326	11.1838345749827	10.5954410174194	11.4959509938137	11.502500973522	10.9892620178875	10.0320608770061	11.0056951111937	8.80671967564337	11.8909183686216	50.1938053205378	0.370203456064059	50.1454976292556	50.4980971567577	50.1664793699528	49.5206901899216	49.9855721832216	49.4207830708757	50.4027414230187	50.7852468963341	49.9976044774196	50.1075861241803	50.6146658604224	50.3768200440391	50.4736635908428	50.1914456207332	50.2201861710921	-33.1612103929514	2.00493117940786	-32.7156722432897	-32.5833106245432	-36.0386000799048	-32.0636114269291	-36.4860703491295	-32.9903569926829	-32.5578122319337	-32.6281441479176	-33.2327978226114	-34.4436709889071	-34.1182378108714	-30.2636991611519	-34.1068504511635
86.9346733668342	11.0365488474707	0.769510717181939	10.4551040119	11.1371640863352	10.7511865453534	10.6926876695628	11.9855867158934	10.7632629201581	11.4117160262174	10.8776794936772	11.7272377425095	11.7708126434796	11.2155986189343	10.2961694746737	11.2529153412341	9.09127481814182	12.1198366039902	50.1715667042583	0.36822285535049	50.1161800472849	50.5335609628638	50.1199838212833	49.5057474279418	49.9818712126202	49.3947867583789	50.4053883067591	50.7673941173246	50.0125019733292	50.0905617293443	50.5466910778923	50.3405284531125	50.431992279569	50.1642381139038	50.1620742822674	-34.0848494806607	1.99025215989157	-33.6918460109051	-33.6000220417791	-37.0147981994117	-33.0167637990916	-37.3663754792843	-33.9403713985975	-33.4265305845265	-33.570006502336	-34.1798912950993	-35.4018552355147	-34.8958511389491	-31.1617617220803	-34.9786650431415
87.4371859296482	11.2910750598805	0.755021092126562	10.7247579678497	11.4443295347397	11.0329411062522	10.8951056069568	12.1902878760554	11.0187526029946	11.6420113866693	11.164479155739	11.9594860417124	12.0402526462493	11.4479113284968	10.5650840877234	11.5087376327701	9.37892047271025	12.3530684512887	50.1508043723344	0.366250012423218	50.1051207794401	50.5655733730795	50.0891754065639	49.505300243004	49.9928464489929	49.3633174168762	50.3901050941319	50.7416677508779	50.0108767642892	50.0668583501827	50.4856034583219	50.3100894215524	50.4060624610076	50.1188926350019	50.1105759816934	-35.0292134275878	1.98095846859731	-34.7023858686133	-34.6334115689116	-38.0208280921491	-34.0015532004283	-38.2765303785898	-34.9018096853812	-34.3092331465834	-34.5247995968976	-35.1390497979272	-36.3706732473604	-35.6937652060693	-32.081678157178	-35.8839974610361
87.9396984924623	11.5504796743541	0.741147917676747	10.99633845393	11.7654668384973	11.3119591319424	11.0959796553645	12.392027251606	11.2809581780291	11.8804771526993	11.4617338386152	12.198452700817	12.3173466540781	11.6865426159232	10.8396480639269	11.7639307765637	9.67539107724456	12.5909427260737	50.1316462101091	0.369248122967764	50.0748800976255	50.6160863999427	50.0379928630461	49.4867696785032	49.9852919706204	49.3476860364452	50.3904920230037	50.7298240699656	50.0259665324671	50.0579262683164	50.4271250124455	50.281257673204	50.3609291082786	50.0910645751328	50.0614008426399	-35.9948222631759	1.96682570606753	-35.7238716775438	-35.7034247469738	-39.0239047912216	-34.9906523176267	-39.1864964978157	-35.8944550895465	-35.2232444509777	-35.51214249564	-36.127190258351	-37.3706062415134	-36.5154400944113	-33.0281411912107	-36.796884018902
88.4422110552764	11.8123641492782	0.728099971634495	11.2735019179301	12.091019684754	11.5966434418541	11.303191668047	12.5998319096555	11.5408700731737	12.1241200910051	11.7602951568575	12.4407866006728	12.5925959528536	11.9247345076078	11.1133546382305	12.0232086674664	9.97483853915625	12.8264693899085	50.1087229985913	0.369337424537016	50.0540261839251	50.6499934910558	50.0072023760921	49.488880699984	49.9981365922667	49.3140452876017	50.3877469456166	50.6966600592093	50.0392459155658	50.0290640611344	50.3547184722053	50.2369809102582	50.3277115059083	50.0485524030191	49.9978800750273	-36.9758998183235	1.95711052984572	-36.7675012158661	-36.7822907106406	-40.0544192628297	-36.0095633881994	-40.1250827890484	-36.890471090515	-36.1628843064725	-36.5046265540014	-37.1382438505023	-38.3727579060528	-37.3416279810975	-33.9820576138753	-37.7338437070219
88.9447236180904	12.0776391056836	0.716589291997886	11.5555231165366	12.426927754501	11.8771999125869	11.5088082191099	12.8048716672662	11.8049441287826	12.3698795291643	12.0663451994442	12.6831982490873	12.8731461832009	12.170183885605	11.3937520784154	12.2846766302565	10.2770265631296	13.068103468168	50.0899852371597	0.375560755354656	50.0305728118822	50.7022093351808	49.9566517932623	49.476195088169	49.9954023614213	49.2970481480567	50.3815876470402	50.6776481991566	50.0502625832783	50.0152204489557	50.3015956495788	50.2102927796653	50.2943058847022	50.0079130035041	49.952872823542	-37.9761539109522	1.94562361654235	-37.8325960404378	-37.8896082737452	-41.080888850774	-37.0357896831402	-41.0662999525239	-37.9102103179539	-37.1189253415119	-37.5223524681624	-38.1615372354744	-39.3985231518734	-38.1983199037256	-34.9674074417448	-38.6921966062308
89.4472361809045	12.3445661765577	0.7062233344938	11.8374742620608	12.7693373674453	12.1596854725783	11.7163868394706	13.0113708311756	12.0693167261232	12.6237928411106	12.3761078022155	12.9317002143283	13.1547881246219	12.4133924103322	11.6722066247539	12.542151614314	10.5850431746334	13.3057383432012	50.0701809294812	0.381417373610927	49.9977838198806	50.7512929940313	49.9233754578482	49.4740512031948	50.0024459494697	49.2757189286267	50.3922319816025	50.6509232864863	50.0791767090046	49.9948668709968	50.2310907725607	50.1642724380818	50.2492462420024	49.9764786862168	49.8897586022147	-38.9916506145745	1.93415534275576	-38.9024306775166	-39.0155663453967	-42.1255920900803	-38.0784252939253	-42.0219212994332	-38.9433489589749	-38.1121941600898	-38.5552457732833	-39.2182531433242	-40.4369730956474	-39.0581156100035	-35.9592133850409	-39.6542190169668
89.9497487437186	12.611589590021	0.697495922057909	12.126237350129	13.1139608477878	12.4380485094332	11.9251305425734	13.2182193859862	12.3308476952939	12.8757534035599	12.6857388358016	13.1756999647025	13.4340421160732	12.6588824635059	11.9528492734347	12.8031843503121	10.8906588899812	13.54459022174	50.0494786159468	0.389014030119242	49.9803669432876	50.7966809186745	49.8785477761904	49.4735995930896	50.0102527608899	49.2506444351196	50.3860921026225	50.6169041735147	50.0925544270863	49.96833249084	50.1723962062488	50.1277206797732	50.223237700657	49.9275513165513	49.8372977146561	-40.0186726733075	1.92488759856809	-40.0012215064952	-40.1481225291684	-43.1702763719674	-39.1387651606974	-42.9916356945676	-39.9790272164552	-39.1134936885509	-39.592496986689	-40.2771892987613	-41.4772125454185	-39.9361285827344	-36.9697138360485	-40.6456620258755
90.4522613065327	12.8798719388826	0.691182548128875	12.4113321039924	13.4673699832436	12.7130279205639	12.1302953915436	13.4202860873856	12.5957247337756	13.134436807505	13.0015578617701	13.4240384466483	13.7174914805528	12.9054412818342	12.2350344098103	13.0580282692446	11.2007534301413	13.7832608752273	50.0345887253099	0.401431469682412	49.9428612735567	50.860280068936	49.8414697740125	49.4661197470574	50.0097445424557	49.2431140467424	50.4016081100721	50.5973601538921	50.1285139224884	49.957064411918	50.11561823831	50.0907113191175	50.1814345957479	49.8974131902597	49.7855174850814	-41.0617781687647	1.91267723531614	-41.0953701050096	-41.3093104631256	-44.2186813925601	-40.1983196842115	-43.9569548178823	-41.0390842880943	-40.1498208771302	-40.6557658836593	-41.3656150666518	-42.5417753824395	-40.8308528001211	-37.998850100993	-41.6385396575013
90.9547738693467	13.1454816470629	0.685813342339539	12.7005923247264	13.8180587373712	12.9846964776363	12.3389187770315	13.625080147458	12.8534667857035	13.3921436845232	13.3124652600222	13.6685092510072	13.993611237768	13.1470059922619	12.5126557957945	13.3100308197923	11.5094430100813	14.0155464047659	50.0149828714834	0.411848959466455	49.9239315945454	50.906472177587	49.805675945855	49.4768123186603	50.0263659779007	49.2194283301935	50.4070087457745	50.5573946461612	50.1555691838526	49.926533955357	50.049766924298	50.041850013449	50.1477780477189	49.8569477417932	49.7232074691049	-42.1104663700565	1.90358372267282	-42.2117712170523	-42.4654355824086	-45.2736479876676	-41.282630486841	-44.9447483567766	-42.090619102649	-41.2009090137758	-41.7124977651965	-42.4617431901106	-43.5966919361332	-41.7238089451924	-39.0273801396735	-42.643589259986
91.4572864321608	13.4097880927793	0.683820060884922	12.9865639973035	14.1728552864886	13.2472569589028	12.5407384593789	13.8210982137074	13.1111090900274	13.6502561303097	13.6253014852264	13.9105611245993	14.2699511959091	13.3918009866103	12.7936575327688	13.5599541137722	11.8155803009305	14.2501365157551	50.0016160713044	0.427641205019424	49.8926159064622	50.9700296606147	49.7655486686673	49.4703084322582	50.0241417374008	49.2140397706744	50.4192427126563	50.5324911077357	50.1903124859473	49.9116024867958	50.0045793177644	50.010939574292	50.1210782273081	49.8174977092855	49.6798132717034	-43.1693158686968	1.89183382349724	-43.3284337342962	-43.6389203453409	-46.3160727017781	-42.3566440462613	-45.9174337612212	-43.1568947056255	-42.2701341348897	-42.7855964944541	-43.5681848142246	-44.6662885948136	-42.642189840983	-40.0811732820294	-43.6661051827518
91.9597989949749	13.6709044272766	0.683099703186131	13.2695426317156	14.5266611336243	13.5071243109808	12.7447980236733	14.0181267752226	13.3636172110115	13.9111207822885	13.9350204021284	14.1522859365983	14.5409170973135	13.6289055758937	13.0674518977186	13.799091805104	12.1235604004304	14.4753424254453	49.9888575919914	0.443486180971964	49.8659922891748	51.0291560460802	49.739454585219	49.4851740281305	50.0420373832873	49.2060722629011	50.4415602545193	50.5009072205719	50.2360920764079	49.8907838700438	49.943590994157	49.9612927409992	50.0800610363958	49.7918288542803	49.6188602377036	-44.234626551234	1.88180582281886	-44.4470772870469	-44.816410504227	-47.3701583789773	-43.4495287825417	-46.9072017376021	-44.2245727407493	-43.3682509699289	-43.8619605907483	-44.6953913038095	-45.7365939245666	-43.5529338054641	-41.1286763256103	-44.6785832098303
92.462311557789	13.9259713276481	0.684677999244523	13.5514835897529	14.8744838887897	13.7531539534271	12.9430238279842	14.2068212360621	13.6074035631308	14.1657678955738	14.2372975012068	14.3844872072222	14.8025275502108	13.8649386486081	13.3398824784656	14.0365697352957	12.4234182972568	14.6983105417347	49.974402822408	0.459977519520079	49.8466023613487	51.0828060016891	49.6992228788568	49.4887663008595	50.0469056114022	49.1958464965005	50.4519851922711	50.4631182659756	50.2707369787265	49.8643548764402	49.8989338223261	49.9250787367859	50.0593492581002	49.7500990622398	49.5722364925979	-45.2975974425937	1.87025883306135	-45.5776088543673	-45.9839509839969	-48.3981097001401	-44.5359462691251	-47.8857215726914	-45.2815279171386	-44.4672469097907	-44.9293516760293	-45.8133592508016	-46.7954704768273	-44.4767982620773	-42.1879944353271	-45.7106794068716
92.964824120603	14.1778722110269	0.689284843123716	13.8228213849309	15.223444577456	13.9959353188503	13.1385528039067	14.3905881157876	13.8489716931588	14.4240757995236	14.5389865961554	14.6171539271935	15.0617297442855	14.0966622280696	13.6079493837727	14.2632777972196	12.7225913748912	14.9153424202018	49.969672133249	0.480336850235169	49.8145513946696	51.1527461459779	49.6810355954212	49.5012916894568	50.0591151317623	49.2045003013029	50.4855735709054	50.4407409627033	50.3290616262125	49.8536697940745	49.8553734063393	49.8870600928348	50.0274741365461	49.7281901168041	49.5246980337251	-46.3688572933994	1.8595697306207	-46.6894987474893	-47.1655887142355	-49.4373336300898	-45.6223710499101	-48.8618128097744	-46.3516328865817	-45.5992860937436	-46.0114645977806	-46.9548673812991	-47.8674806284337	-45.4058013607759	-43.2525272470913	-46.7353037244385
93.4673366834171	14.4201125013537	0.694179598878163	14.0928752059086	15.5599989612433	14.222374750713	13.331926251958	14.569557070963	14.0765551416567	14.6744185172062	14.8274095267369	14.8382240663152	15.305608339876	14.3192474852726	13.8662732043895	14.4806348875042	13.0150253154818	15.1215587950812	49.9576630347655	0.498472364602547	49.8037399339488	51.202594745126	49.6451279892189	49.5199422162816	50.0757431782192	49.1981153822753	50.5043650030708	50.3989638039071	50.3730857067082	49.8242502381378	49.8073111703898	49.8415833287696	49.9987790395336	49.700640056195	49.4707037297007	-47.4287925073999	1.84758575439083	-47.8161291250145	-48.3215161220313	-50.443120917092	-46.7138552914283	-49.8393325697549	-47.3969356416413	-46.7301199477576	-47.0705522984959	-48.0833294138998	-48.9136129242869	-46.3238744720313	-44.3048110571481	-47.7548258481688
93.9698492462311	14.65658571746	0.702780257663111	14.3490170914831	15.8922953846919	14.4433667184357	13.5168763254577	14.7369526933221	14.2985182614431	14.9234250989588	15.1107343173955	15.0546811523578	15.5431366863512	14.5407833773037	14.1227131454088	14.6925714908244	13.2982876270083	15.3254263914578	49.9559377746656	0.519154279623303	49.7762458209411	51.2668794589696	49.6316669816981	49.5299753950837	50.0817666713955	49.2107090756331	50.5388831496052	50.37305123251	50.4328102042468	49.8108452125347	49.7802869220647	49.8143463884523	49.9829666010898	49.6729462238509	49.4356872819081	-48.4894085774186	1.83640537547963	-48.9176148424432	-49.4777791094747	-51.4519448451464	-47.7841439526039	-50.7920803361977	-48.444326750282	-47.8789511238812	-48.1330794266481	-49.2183384690158	-49.9618514639381	-47.2582632579378	-45.3714504304425	-48.7840324295128
94.4723618090452	14.8834568569325	0.711509292864365	14.598774577858	16.2139198006576	14.648308353657	13.7022256332381	14.9023185756172	14.509145057816	15.1679826135261	15.3828665041049	15.2630025880257	15.7679547583978	14.7492005893233	14.3651696960218	14.8885192767225	13.5781609104707	15.5143039185511	49.9527115303388	0.540466061981111	49.7660821045916	51.3230753372916	49.6046217830674	49.560822795528	50.1069548600756	49.221256329644	50.574705093502	50.3412892980168	50.4937889437589	49.7920104395066	49.7385971440842	49.7695519955828	49.9510043176489	49.6627179911551	49.3841945216288	-49.5401755979146	1.8244433838865	-50.0187455016287	-50.6168935351687	-52.4276421982076	-48.8654972840291	-51.753654786158	-49.4771686967734	-49.0396035253773	-49.1826025772224	-50.3523131255554	-50.9949189924354	-48.1707766901515	-46.4148645196862	-49.7867883716633
94.9748743718593	15.0993792207909	0.721819609654444	14.8368195044565	16.5201054683499	14.8441386509534	13.8764985417588	15.0532113903945	14.7057848207941	15.4033569924966	15.6399619324949	15.4587076855148	15.9770898349968	14.9533283165598	14.6019876412511	15.078695663188	13.8432220794627	15.6977797891913	49.949612314411	0.558799350253213	49.7529214284116	51.3694002651263	49.5927986776204	49.5749926457938	50.1132942338321	49.2295337022101	50.6060555054667	50.3041210655661	50.5496154966952	49.7679642386972	49.7163492173026	49.7415467956993	49.9380116052793	49.6372619328468	49.3503179056172	-50.574679135569	1.81252600755133	-51.1043243366716	-51.7240683216164	-53.3906825009182	-49.9154754934157	-52.6796282356537	-50.4831047588998	-50.1938206724892	-50.2065155542336	-51.4661664485207	-52.00047845752	-49.0886310434073	-47.4601741889248	-50.7943914445392
95.4773869346734	15.3074792753949	0.733853374981647	15.0607549467027	16.8187099731865	15.0265253359834	14.0496300630263	15.2008315451427	14.8958065476555	15.6381084303744	15.8897297364291	15.6501241739792	16.178472252384	15.1477378859445	14.8280366941157	15.2560446158224	14.1016403422444	15.8700365879333	49.9560685349925	0.581184403987154	49.7396259156572	51.4271265748129	49.5777465530613	49.6098207585681	50.1387064026165	49.2565524393291	50.6570804075518	50.2830853590861	50.6242297405849	49.7599596911259	49.6932623947179	49.7100229503162	49.9189398537772	49.630954612328	49.3139143713547	-51.6038425544978	1.80157381756748	-52.1632455507015	-52.8251311016291	-54.3268664028662	-50.966849420432	-53.6054832695477	-51.4879912808782	-51.3707598196847	-51.2305590782021	-52.5891896667093	-53.0050469174093	-49.996127618768	-48.4927851327033	-51.7843080158727
95.9798994974874	15.5009925049195	0.744687484019578	15.2770510956838	17.0949636883458	15.1954465681618	14.2138023227401	15.3365916080984	15.0674031916182	15.8595856324547	16.1189369844776	15.824410265207	16.3592178689949	15.3299360938668	15.0406482997766	15.4200765476234	14.3478855959205	16.0289318108233	49.954163933005	0.598147848510307	49.7426423409182	51.4586420774678	49.5659313880874	49.6360268233843	50.1535466395374	49.2680169296656	50.691519734176	50.2435351247525	50.680822156526	49.7334960191856	49.6689489771552	49.674806509837	49.897221261131	49.6224000400173	49.2749029732339	-52.6035976722108	1.78967122516068	-53.2187745075319	-53.8746763460497	-55.2305099726218	-51.9926962620601	-54.5019816542853	-52.4494958424608	-52.5276369625177	-52.2124904315602	-53.6765777663413	-53.9652121055468	-50.8819659822038	-49.4997943119615	-52.7486722014499
96.4824120603015	15.6859780158139	0.757434266290946	15.474080175694	17.3588501640479	15.3545388367998	14.3716453404663	15.4640046030914	15.2307036722466	16.079338729292	16.3379223867433	15.9930650100842	16.5303616215381	15.5076626537058	15.2478148229213	15.5783428707756	14.5788664125723	16.1824729372296	49.9638236979959	0.61675174929271	49.7313942404753	51.4980447430438	49.5635691886044	49.6678802760511	50.1725375973513	49.2977804322007	50.7469196718865	50.220639676367	50.7564924522435	49.7231220636155	49.6643049056407	49.6569073930467	49.892532633298	49.6111194881515	49.2541107079626	-53.5916317870345	1.78008925912868	-54.2279824419995	-54.9030713470567	-56.1153905382104	-52.9965483041837	-55.3747858100278	-53.398785546235	-53.6985148799727	-53.1831089474217	-54.7635007045247	-54.9131622348046	-51.7719254113329	-50.5068892933717	-53.7123904178815
96.9849246231156	15.8575368366375	0.768513223873417	15.6642325311973	17.6028274597269	15.4964132425365	14.5253365346226	15.5852281391224	15.3797584291072	16.2889845354963	16.540232795422	16.1469977151156	16.6853900383339	15.6690482771387	15.4379438286805	15.7197658735941	14.8024438425293	16.3184493069389	49.9694012547263	0.633467704772168	49.74399065568	51.5215609931459	49.5523754491442	49.7085105989702	50.1988519288547	49.3247478184142	50.7939722152578	50.1928388944473	50.821547833262	49.7073588352538	49.6450398660916	49.6221358549796	49.8710775777126	49.6192823015566	49.2177279981244	-54.5509392300195	1.77045366519798	-55.2312170304643	-55.8883277062729	-56.9490496069068	-53.9884455037046	-56.233063814517	-54.3159222242028	-54.8563021425831	-54.1226554506929	-55.8207102492111	-55.8282200946224	-52.6243493132811	-51.4723063595833	-54.6331633303437
97.4874371859297	16.0166368173065	0.778998468591374	15.8363147191922	17.8231012752189	15.6315071842483	14.6674799644287	15.6928518109793	15.5132450984467	16.4910136067535	16.7236916144582	16.2886682806926	16.8229305691112	15.8255295768387	15.6223937122414	15.854891830133	15.007106256743	16.4488267601124	49.9759960308545	0.645208890130686	49.7451875222695	51.5266416476417	49.5608527740228	49.7371453276229	50.2117577527962	49.3484727957176	50.8442823147174	50.1605925066944	50.8869224752631	49.6862924420214	49.6466925563715	49.6063062969727	49.8652181550618	49.612330404176	49.2012454914686	-55.4799557058938	1.76267739988665	-56.1888888329494	-56.8164631925557	-57.7686033339076	-54.9351796019629	-57.0438520086608	-55.1898652624599	-56.001113210706	-55.0197889125774	-56.8491046351073	-56.6992294259013	-53.4732997741731	-52.4287355044483	-55.5409782752587
97.9899497487437	16.1658671732195	0.789226245832966	15.9963776507182	18.0278958124739	15.7462370627037	14.8084359974423	15.7981201046378	15.6390339067915	16.6899977161403	16.8967294775532	16.421747894468	16.9515365578607	15.97015060558	15.7945575540575	15.979871460656	15.201295332858	16.5660204643511	49.9900131719335	0.659304028051901	49.7591465853224	51.5339630763193	49.5527711305759	49.7866710514473	50.2445830821919	49.3900306454684	50.9056893839877	50.1454187383008	50.9601653394441	49.6811396264559	49.6445076673415	49.5846421091957	49.8589219726272	49.6224362766751	49.1801108936493	-56.3856921133611	1.75712949011547	-57.1126038576525	-57.7138446996768	-58.5143073149186	-55.8746925668781	-57.8464865804438	-56.047511798279	-57.1485485404993	-55.9013340340773	-57.8632679608016	-57.5536141892006	-54.295260514931	-53.353375329965	-56.4218545790408
98.4924623115578	16.2985211723251	0.796077172624778	16.1439474027024	18.2004080953041	15.8582359812337	14.9344870189874	15.8873545054426	15.7445108094727	16.8735937831432	17.0447577002975	16.5353030100041	17.0577269791135	16.1024899364696	15.9534035427894	16.0905329630802	15.3809492576846	16.6701165991516	49.9947030935209	0.664864796661397	49.7790974006022	51.5063703967257	49.5688568124477	49.8174391834417	50.2577238446503	49.4142234763775	50.9502879912408	50.1130548819061	51.0127576249945	49.6576281711968	49.6432808659604	49.5626432492529	49.844600620885	49.6329367143525	49.1596451687789	-57.2370473280515	1.75461706986386	-58.0026983563475	-58.5209944912431	-59.2672456958285	-56.7466911152214	-58.58166845671	-56.8326988572973	-58.2410359019811	-56.7106524299254	-58.8087670178542	-58.3341213522295	-55.0776803270988	-54.2313518148477	-57.2462245615989
98.9949748743719	16.4286406690599	0.80174632825774	16.2877568102682	18.3602943552762	15.9593107300336	15.0649731781838	15.9776536158337	15.8472237051156	17.065137261954	17.1885705244706	16.6464687683596	17.160081235117	16.2319487764205	16.1089892129462	16.2010652868714	15.5608912406341	16.7692453344145	50.0107930871352	0.670546849325589	49.7975043469429	51.4689006823512	49.5701651198406	49.8690187765874	50.289329599137	49.4587085184459	51.0176255232635	50.0970175166968	51.0831332539867	49.6491157752745	49.6595216268494	49.5561545049697	49.8501364962017	49.6399880686808	49.1555764978004	-58.1080346723553	1.75565443030296	-58.9319976261899	-59.3266774023363	-60.0165550191569	-57.6537357027592	-59.34177504881	-57.6407207465833	-59.381199336408	-57.5451284273565	-59.7761599240793	-59.136092506843	-55.861057995048	-55.105209502142	-58.0828655070797
99.4974874371859	16.5440788690388	0.809085586786976	16.4019345034073	18.4943265995171	16.0217202271826	15.1897048973598	16.0595525748615	15.9371939392384	17.260936913841	17.3159297805588	16.7464395617777	17.2484286062005	16.3586382006258	16.263671620074	16.3053261470921	15.6985348713655	16.8588445924793	50.0199427404183	0.671327525797912	49.8311214671924	51.4025876694926	49.5846956709987	49.9149139483511	50.3132293758393	49.4999315402159	51.0718766347206	50.0767232356526	51.1340884090045	49.6349283234425	49.6631531327772	49.5326349395737	49.8404725771242	49.6628116590231	49.1359725228667	-58.9324393703589	1.76547135884674	-59.6787473310908	-60.0706153664849	-60.4754990876031	-58.5469430616098	-60.0806349983641	-58.4107945483874	-60.574109078318	-58.3425753572571	-60.7586288636957	-59.898455126509	-56.67728782555	-56.0139751919412	-58.9317325296667
100	16.588086193199	0.815797735226497	16.4110088178831	18.534412986699	16.017575796491	15.2388767627437	16.0913678682802	15.9639427237312	17.3603580688249	17.3544742909541	16.7966996353484	17.2744305128895	16.4401361769292	16.3623994134513	16.3555115952138	15.7034933057682	16.916604942778	50.0231024247533	0.674461624990533	49.8238154529059	51.3737388678358	49.5796352154071	49.9320988986516	50.3214496471624	49.5075957493285	51.1055204538156	50.0642759165042	51.1652442314973	49.6244397950864	49.6807418448759	49.5327937620186	49.8413043329721	49.6551831574256	49.1386990458122	-59.2594477567458	1.78874205113074	-59.7485395535518	-60.3023125880588	-60.4498271255118	-58.9020404503733	-60.3734013850125	-58.6524280109524	-61.1759256589496	-58.5931617949791	-61.2521789553521	-60.1373283107638	-57.1965470600482	-56.5890566903077	-59.3379631669452
[truncated: 53 more columns]
