# Supplementary material for: Cranio-caudal and medio-lateral navicular translation are representative surrogate measures of foot function in asymptomatic adults during walking
Source: PLoS One. 2018 Dec 5;13(12):e0208175. doi: 10.1371/journal.pone.0208175 (PMC6281217; doi:10.1371/journal.pone.0208175)
Supplement: S1 Data — NCC, NML, FPitch and the GRF (Rx, Ry, Rz) are provided in .mat files (Matlab). NCC and NML are denoted as NEle and NDev, respectively, in the data files. FPitch denotes the global plantar-/dorsiflexion angle (see also S1 Fig in the supporting information). One file with all steps under consideration is provided for each participant. (ZIP) [file pone.0208175.s002.zip › S2_M4Foot_Data/EGLOND09_Walking_M4Foot.csv]

ST	NEle_R_X_Mean	NEle_R_X_SD	NEleR_Meas1_X	NEleR_Meas2_X	NEleR_Meas3_X	NEleR_Meas4_X	NEleR_Meas5_X	NEleR_Meas6_X	NEleR_Meas7_X	NEleR_Meas8_X	NEleR_Meas9_X	NEleR_Meas10_X	NEleR_Meas11_X	NEleR_Meas12_X	NEleR_Meas13_X	NEleR_Meas14_X	NEleR_Meas15_X	NEleR_Meas16_X	NDev_R_X_Mean	NDev_R_X_SD	NDevR_Meas1_X	NDevR_Meas2_X	NDevR_Meas3_X	NDevR_Meas4_X	NDevR_Meas5_X	NDevR_Meas6_X	NDevR_Meas7_X	NDevR_Meas8_X	NDevR_Meas9_X	NDevR_Meas10_X	NDevR_Meas11_X	NDevR_Meas12_X	NDevR_Meas13_X	NDevR_Meas14_X	NDevR_Meas15_X	NDevR_Meas16_X	FPitch_R_X_Mean	FPitch_R_X_SD	FPitchR_Meas1_X	FPitchR_Meas2_X	FPitchR_Meas3_X	FPitchR_Meas4_X	FPitchR_Meas5_X	FPitchR_Meas6_X	FPitchR_Meas7_X	FPitchR_Meas8_X	FPitchR_Meas9_X	FPitchR_Meas10_X	FPitchR_Meas11_X
0	17.6957716310415	0.548230914490072	17.6753777008947	17.4972116598184	17.4024177626005	17.6764968995704	18.2675781079555	17.4667656869949	17.632509935944	17.6297076596556	16.7639873515618	17.930315074497	17.8944400340096	18.5152575884906	17.3496584754892	17.0106569013632	17.421930332683	18.9980349251351	38.8178540600346	0.411029425365578	38.955464519454	38.7717927454466	38.6924232491168	38.5527155482734	38.4186596311782	39.2068200415455	38.0496740987034	38.8499241256457	38.6589791702489	38.517215246447	38.7548611429054	39.5089101564792	38.5069895237548	39.0983930056601	38.8582800518655	39.6845627038289	15.6237568451463	0.9533580163831	17.4969193772291	16.5958518531601	14.8748807257124	16.4070152961232	14.2374293863455	15.6412121914741	14.334341515082	15.9302319696975	15.5030174596326	16.0476426911867	15.1417905928038
0.50251256281407	17.6474069801335	0.539918358320117	17.6716598202666	17.4464422598482	17.3683398437383	17.624509444392	18.2192418319241	17.4222975994643	17.588237519433	17.5731605879205	16.7256253061074	17.8334546178258	17.8750634890084	18.4506343379825	17.2789732893086	16.976986475006	17.3802560016766	18.9236292582331	38.8890567553916	0.407305725746445	39.0332705502478	38.8426498878486	38.8277941827594	38.6296148300046	38.4769956092782	39.27080118375	38.1163297524813	38.9150561553127	38.7286988414862	38.597832209216	38.8038858980967	39.5572561778165	38.5585030487254	39.1465685740772	38.9737860417547	39.7458651434107	15.0764480901983	0.97751223926507	16.8972034553177	16.0733764615209	14.2273044016397	15.8802472658041	13.6047102851163	15.1814145658886	13.72056838101	15.3218739918774	14.8715984058025	15.4239041265413	14.8276431075313
1.00502512562814	17.5962617935185	0.530110398162124	17.6796381396462	17.3877454320053	17.330833078654	17.5719707912369	18.1813953161381	17.3640818456041	17.543802687087	17.5232526642539	16.6887023784199	17.7534547205081	17.8377985483977	18.360407175747	17.2009508911734	16.9392174647249	17.3380468876515	18.8388906750482	38.9751405277008	0.410740512923401	39.1173017644098	38.9390058582191	38.9598464255466	38.7214525875619	38.5402293320858	39.377851959992	38.1834960771861	38.9834133904244	38.801486422735	38.6824520315262	38.9149011974573	39.6399702985574	38.6176860531765	39.2248879052131	39.0847986043764	39.8134685347454	14.45768688127	0.968306610460706	16.2725558093111	15.4195074132342	13.5979133140947	15.2746815627595	13.0060927653502	14.5032342898598	13.1130540339611	14.7198629540177	14.2797933080865	14.8351523050467	14.1744783024438
1.50753768844221	17.5503705006254	0.521840908329594	17.6992900063127	17.3376453513367	17.2909334842692	17.5301450750104	18.1463169240902	17.3185299481643	17.5001956325044	17.4796265868601	16.6483223933957	17.6775765137673	17.8023904948157	18.2807547087297	17.1262813556421	16.9153118862122	17.2948068894537	18.7578007594424	39.0675035729472	0.414593501245908	39.2090766340994	39.0440821762753	39.0975205010016	38.8223015824639	38.6085468676737	39.4928197412112	38.2574258516746	39.0605742152934	38.8790954984003	38.7750553042373	39.0205637969909	39.7297713953805	38.6874581505506	39.3109707318603	39.201584793809	39.8832099262328	13.838174972002	0.964190260764799	15.6122913630573	14.7825293009581	12.9620435002583	14.6704089596063	12.3738159472463	13.8617900646727	12.4900787456374	14.1030628679704	13.65824078276	14.2168036762724	13.5667935577354
2.01005025125628	17.5080720539488	0.514444001871251	17.7307230190205	17.2919166670641	17.2514003118205	17.4959681350782	18.1171319150603	17.2768901228228	17.4605451506709	17.4444767735415	16.6078081050824	17.6089817832817	17.7626506058786	18.2003672122703	17.0522943644811	16.8971882171013	17.2537861770559	18.6770243029506	39.1692090855296	0.418165653323931	39.309096087938	39.1613248601803	39.2465582147744	38.9357932712826	38.6844096120091	39.6179981047528	38.3435635161759	39.1513119103447	38.9640563887466	38.8772647690277	39.1271310365145	39.826754590684	38.7703563899902	39.4024743390741	39.3304656340474	39.9587866429317	13.1967762917494	0.955778816788199	14.9189476346046	14.1226038322265	12.3166415652153	14.0400657727396	11.7217194530649	13.1932532119069	11.8501434202956	13.4703934270913	13.0202119761748	13.5807624301714	12.9320759439667
2.51256281407035	17.4702140407622	0.508329593914102	17.773698358822	17.2502466693203	17.2133664536176	17.4679463548497	18.0970561412113	17.2391018615355	17.4265833917129	17.4187684731056	16.5709825469712	17.5503945304986	17.7224259327737	18.1196359825774	16.9776862134979	16.8840915537927	17.215515001675	18.5959251862334	39.2781679745138	0.419418454498683	39.4170629412409	39.2842593205782	39.4056811528385	39.0548085622444	38.7729598509951	39.7471058075331	38.4416314538553	39.2545090791298	39.0617562226991	38.9927866878208	39.2385342681886	39.9247426184923	38.8584856926188	39.4932737124688	39.4693864992513	40.0337037222665	12.5417056339692	0.9443234479691	14.2002767985265	13.448951231701	11.6665753685402	13.3909714406568	11.0567057930055	12.510926072023	11.1990239908573	12.827696571391	12.3719873642837	12.9334162854271	12.2847204775472
3.01507537688442	17.4370432888271	0.504039427631526	17.8271951124595	17.2124219047844	17.1756847289207	17.4446222911619	18.0860918479225	17.2071447767995	17.3977868272672	17.4009414161589	16.5388551917037	17.5025891825964	17.6854783158845	18.0410185619089	16.9024993327027	16.8785465283468	17.1775916989654	18.5142249036512	39.3922060695801	0.41935618770085	39.5320051470103	39.408245550617	39.5684299670316	39.1741634635876	38.8729747424864	39.8820684023477	38.5462688140556	39.3636381619579	39.1711574193727	39.1213423783684	39.3604115295946	40.0255140378206	38.9478598317788	39.5880705647015	39.6094873945837	40.1036597079668	11.8772221559951	0.931009172040781	13.4629411163177	12.765532515403	11.0133048164414	12.727111987408	10.3826872267795	11.8213309537413	10.5393900106396	12.177405954528	11.7166379218524	12.2787886386333	11.6307249607368
3.51758793969849	17.4090931575868	0.502000197720788	17.8894008390622	17.1803530622914	17.1376988192241	17.4273851374475	18.0811564514856	17.1840259336354	17.3742164627901	17.3897666096455	16.509780284607	17.4640738627357	17.6508814389451	17.9683252544903	16.8308059810795	16.8832398403143	17.1393860920911	18.4349944515434	39.5094727051368	0.420387661876988	39.6520047819364	39.5328172472635	39.7284681743768	39.2948803987348	38.9766182520909	40.0275198682805	38.6525191587769	39.4723647638907	39.2844874904408	39.2573480750195	39.487695066718	40.1336543276902	39.0432327477155	39.6922244561977	39.7447744927222	40.1709539803352	11.2081705928554	0.916736091249645	12.713481301606	12.0784248556943	10.3599149955496	12.0554207103906	9.702761258469	11.130885159222	9.87561633106037	11.5235477826845	11.0561376198739	11.6195866057944	10.9717724371774
4.02010050251256	17.3873045419435	0.502291421634901	17.9579368294763	17.1573223826883	17.101345134403	17.419005439798	18.0801591155939	17.1703470128855	17.3585083426095	17.3864483290034	16.4831866226972	17.4331944984143	17.6159691027011	17.9029827298588	16.7666999940677	16.8967864261955	17.1041980811794	18.3627826295248	39.6289194854047	0.423184303491567	39.7745257574455	39.6606066046407	39.8850553651265	39.4213015486411	39.0781636746539	40.1827396292201	38.7609087931293	39.5799173619795	39.3959511670108	39.3944772813833	39.6100598072001	40.2484257851282	39.1499754389086	39.801386344142	39.8779961021815	40.2412211056836	10.539498860566	0.901337659090893	11.9583667955139	11.393754996713	9.71136158809349	11.3825736293381	9.02222146125535	10.4431993179465	9.21392853395392	10.8721207578741	10.3946585266868	10.9594045949501	10.3101143937023
4.52261306532663	17.3727757164381	0.50473863833793	18.0303108613653	17.1458593596355	17.0701586364685	17.4204544647053	18.0845817350705	17.1640313557907	17.3547230192522	17.393755022399	16.4617314597161	17.4103388314169	17.5823838805892	17.8437775764247	16.7103685268825	16.9159461813244	17.075900398594	18.3000901533747	39.7499191841919	0.425903368048842	39.8970054748072	39.7929008484755	40.0416690618824	39.5537870547499	39.1798751246837	40.3403764038699	38.8757520811774	39.6896691027281	39.5076031090367	39.5310072171412	39.7259090171556	40.362550067532	39.264567468352	39.9063955315494	40.0138547776692	40.3157846062597	9.87584842021769	0.884412576799604	11.2041340544482	10.7160418812337	9.0724923529643	10.712647409394	8.3481038721893	9.76066553736593	8.56032975957456	10.2290037280635	9.73841775476507	10.3035660822851	9.65160984912735
5.0251256281407	17.3662952922539	0.50902271641816	18.1044439600266	17.1463315505472	17.0463242438243	17.4300065476939	18.097045986603	17.1635771770637	17.3653658350541	17.4131844052177	16.448963210424	17.3977443130791	17.5553186951394	17.790187350236	16.6599388108757	16.9408463385987	17.0549308235608	18.2465154281175	39.8713308244472	0.426552810255053	40.0174274547196	39.9265867592064	40.1994496232812	39.6863786493941	39.2869236472555	40.4939645654055	38.9987382339062	39.802674744023	39.6243317317654	39.6699103092403	39.8422607371053	40.4697765962142	39.3781362372988	40.0059454554497	40.149447015917	40.3893414309738	9.22131804362706	0.866366752359337	10.4573847944781	10.0482043994322	8.44625343305956	10.0480802614611	7.68610859426306	9.08723757700608	7.91883142669126	9.5979386210801	9.09250823387495	9.65765585973575	9.0024311312491
5.52763819095477	17.3680911205479	0.514705663806542	18.1790310785262	17.1574939563653	17.0292737675732	17.4457210065771	18.1172530054663	17.1705413387305	17.389944094449	17.4435349360956	16.4457175108007	17.3971634458511	17.5371925681277	17.7447708363311	16.6161155262592	16.9750658483427	17.0392360338002	18.2014029754708	39.991032701689	0.425425888457139	40.1346838863168	40.0557281905142	40.353521830596	39.8126078174396	39.3983934035011	40.6444010531672	39.1254867798461	39.9141440696035	39.7448936658982	39.8135592657144	39.9607039082116	40.5713152609015	39.4880155335552	40.1071763705413	40.2759599363763	40.455932254841	8.57956574837429	0.84817702640583	9.72458409110437	9.39299449863802	7.83416238303426	9.3922746352426	7.0393733710925	8.42849207869324	7.29200781569536	8.98093229696178	8.45933717056323	9.02560786378152	8.36528385340964
6.03015075376884	17.3781215634703	0.521310051253104	18.253540639687	17.178274663326	17.0173699002773	17.4680621950584	18.1418965039101	17.1880145126048	17.4265521150486	17.4825547717706	16.4501844743488	17.4080494307017	17.5258577061083	17.7114364199107	16.5827187972828	17.0203912556902	17.0285774167876	18.166464213012	40.1067657246311	0.424665577612972	40.2485630885224	40.1762054794025	40.4968298689822	39.9322279053298	39.5069048129549	40.7967941614384	39.2492894957046	40.0173171673351	39.8615538853315	39.9592030286721	40.0724137512749	40.6726015006624	39.6001351696699	40.2131618846842	40.389341409404	40.5157089847287	7.95410380142477	0.830357780829386	9.01171704897826	8.75415408701121	7.23817437450565	8.75031396515935	6.41048673032078	7.78913711963314	6.68284465520741	8.38026702700461	7.84058645085444	8.40955617717049	7.74121235469893
6.53266331658291	17.3966204763942	0.528483411290876	18.3279582520504	17.2090709046602	17.0105871051084	17.499305319877	18.1686271348235	17.21703977041	17.4744948863657	17.5296772342324	16.4614988794024	17.4283024123426	17.5199471249587	17.691774793369	16.5623325248894	17.0743004120107	17.0259455504403	18.1450653173662	40.2175483598928	0.425560932810067	40.3593297245292	40.2886935654702	40.6269528241006	40.0503664534387	39.607421246157	40.9517851421811	39.3676040447986	40.110120801728	39.9689943288893	40.1005279372305	40.1704921498043	40.7745929756513	39.7186240435498	40.316791089013	40.4945183592482	40.5739590724954	7.34837428584179	0.812663832874698	8.32393171320742	8.13607907826739	6.66147060478943	8.12707027039031	5.80343023194028	7.17151287001929	6.09539768620086	7.79948324648446	7.23954142409507	7.81137678432328	7.13340419535549
7.03517587939698	17.4241520963746	0.536029517153862	18.4025036793307	17.2511419872656	17.0109593578363	17.5403895181817	18.1986432893327	17.2556066203576	17.5348168430865	17.5865668687335	16.4818479585673	17.4566618153439	17.5225866723949	17.6841911173313	16.5535428880258	17.1339544200831	17.0340147921474	18.1390057139758	40.3238517023916	0.426914614952163	40.4671025291252	40.3968063760884	40.7476656713218	40.1701194472774	39.7030383027741	41.1028275915111	39.483470022404	40.1965014143142	40.0701108838559	40.2335744769733	40.2595838225511	40.8711706987893	39.8383164710831	40.4107348884206	40.5969832027974	40.633621438979	6.76542643492037	0.794806767998589	7.66531347700852	7.54248042712414	6.10731446693657	7.52536783516587	5.22267348324862	6.57687468475364	5.5335550266782	7.24226498968229	6.66047880219562	7.23390921188446	6.54660960430792
7.53768844221105	17.4609586027831	0.543682459632775	18.4773744316615	17.3047626598956	17.0202365507005	17.5890536921033	18.2343369231361	17.3014670691542	17.6081539762361	17.6548082286214	16.5141805823784	17.4939683095531	17.5374748451272	17.6868690953838	16.5538364738579	17.2004122269903	17.0516725987163	18.1467299810134	40.4260445993961	0.426569171162999	40.571330450929	40.5023642084759	40.8632479083912	40.2879604267901	39.7996254562964	41.2431468214242	39.6001657162536	40.2807611376043	40.1705896094576	40.3601860738356	40.3470089383685	40.95616109011	39.9515287806102	40.4979583769546	40.6938759388576	40.6908026559784	6.20755880412827	0.777023417608895	7.03887244214508	6.97552656079474	5.57757885452614	6.94646719605616	4.67102694027823	6.0073527085293	4.99962482697887	6.71081479407413	6.1062794292646	6.68047996923411	5.98362449952625
8.04020100502512	17.5063699531274	0.550963033852444	18.5525541318573	17.3682187374737	17.0375672301637	17.6415997293884	18.2752104027708	17.3550844912454	17.6924700534362	17.7334632538179	16.5586212534835	17.5418766343357	17.5636357148476	17.7006759720639	16.5637500657893	17.2764672771278	17.0755466802968	18.1651776219398	40.5229814206587	0.424418306874908	40.6706405157548	40.6027885315558	40.9724297475385	40.3977981541852	39.8966756964606	41.3732325230858	39.7155536091556	40.3616732373061	40.2697027092214	40.4849596676512	40.4297947968753	41.0307140760016	40.0588648402895	40.5862808143336	40.7775444268425	40.7390493842809	5.67636111920372	0.759769495946351	6.44670778625858	6.43624107127569	5.07271661734365	6.39191484149711	4.14936327723519	5.46589178395212	4.49443865473197	6.20569457421835	5.57772001120457	6.15347805211274	5.44481222059402
8.5427135678392	17.5590876766542	0.557388730728408	18.6277629736558	17.4387579048526	17.0599743881054	17.6962081256457	18.3177429527967	17.4188293329689	17.7835092193082	17.8194271970286	16.6124001303903	17.6004318169848	17.5972705256788	17.7282158962913	16.5860886479452	17.3613712686268	17.1044048330976	18.1930076130908	40.6126644264288	0.422870767998761	40.7631547742882	40.6933434286753	41.0693308788116	40.4984913432348	39.9870149369284	41.4989160490914	39.8230697018502	40.4334859628486	40.3600565665823	40.609160282281	40.4988365231256	41.1012002576491	40.1676387247531	40.6754442274004	40.8464845957484	40.7770025695931	5.17305854749043	0.743159720407388	5.89023458442522	5.92552465721158	4.59298369146141	5.86422246731417	3.65826284905479	4.9545440542247	4.01857338225879	5.72709704957274	5.07509977870113	5.65372071992118	4.93093770154331
9.04522613065327	17.6180759207331	0.562810265599376	18.7025990920383	17.5146230295347	17.0851198413379	17.7537561142944	18.3594147552824	17.4933995436823	17.8777213724962	17.9102240471147	16.6734351492953	17.667248280971	17.6378339298661	17.7702739912751	16.6213949295032	17.4506191080816	17.140251804472	18.2312997424839	40.6942341762326	0.423847280618014	40.8471303063857	40.7718518811145	41.1502606620624	40.5952125895754	40.0658597324605	41.6225421733712	39.9183546762138	40.4926193556606	40.4368387520494	40.7285990865174	40.5534693516054	41.1703632283829	40.2801559057348	40.7569808568941	40.9077660072182	40.8097422544745	4.6986858027767	0.726990509260417	5.37035743865601	5.44464741498469	4.13927119544111	5.36569993108355	3.19902447699255	4.47360045920771	3.57305085595391	5.27585938943578	4.59963150399619	5.18120127383746	4.44429749656054
9.54773869346734	17.6829367062408	0.567426761640352	18.7768312121003	17.5960777679498	17.1131145097484	17.8151497587629	18.4013133180686	17.5761417698474	17.9742981697479	18.0059491107218	16.7427217852282	17.7393156167613	17.6886302424378	17.8242784068412	16.6663619208898	17.541307214997	17.1846000624431	18.2808964333073	40.76866034457	0.426207494301223	40.9216146459577	40.8409252850917	41.2181094390116	40.6928486755291	40.1367382719488	41.7389840195256	40.0035188700596	40.5419497290602	40.503830800189	40.8379648308491	40.6026165281385	41.2334736476111	40.3893553757596	40.827178557721	40.9673587985353	40.8420980381319	4.25391551884285	0.711193892765837	4.88753318089594	4.99481543337	3.71264633918782	4.89717171971899	2.77282512760343	4.02256498546416	3.15881326717779	4.85311656025873	4.1527879307017	4.73617794998056	3.98663628047368
10.0502512562814	17.7533188145008	0.571406010196619	18.8506185591457	17.6843647584593	17.145257309214	17.8786094613249	18.4457075793144	17.663449364239	18.0739009144972	18.1080678612164	16.8222865915408	17.8153817573328	17.7509573687797	17.8868232626844	16.7177302143712	17.6348689468673	17.2353166276436	18.3397604553816	40.8372329090906	0.427376136059525	40.9868088035946	40.9053495121583	41.2789494714256	40.7897106670904	40.2060583256323	41.8419045680847	40.0838537649015	40.5874624153809	40.5678296868092	40.9366418056424	40.650550447283	41.284584020147	40.4884642808297	40.8928478384602	41.0223177024756	40.872393235534	3.83886258568705	0.696008849733243	4.44174401577398	4.57643157101598	3.31338807230222	4.45818392033255	2.37957217377583	3.60146451241713	2.7758761466788	4.45925439699347	3.73485962904162	4.31937710732612	3.55767610085053
10.5527638190955	17.8282088385783	0.574623265921595	18.9244358102099	17.7796786363825	17.1812355049652	17.9404607249163	18.4918836140221	17.7541367953764	18.1756120528232	18.2165099248737	16.9114884090936	17.8962054659819	17.8212605581727	17.9570102952506	16.7760227321277	17.7328863090859	17.2886975785002	18.4038170054704	40.8999406676282	0.427240255355652	41.0439494369731	40.9673051704566	41.3349297714556	40.8795066288728	40.2738584538627	41.9319842518281	40.1609394694691	40.6313015254399	40.6292251284824	41.0292857437927	40.6904312497918	41.3245808667254	40.5803149441	40.9608049372755	41.0660636575846	40.8945694459404	3.45317168170622	0.681691795713067	4.0324595950908	4.18887656009095	2.94077700746378	4.04823650303206	2.01814747397214	3.21082404735476	2.42328833885903	4.09352022213196	3.34483926370589	3.93127861947088	3.15651260632573
11.0552763819095	17.9060590002343	0.57689263862069	18.9987314224637	17.8801922724892	17.2181883102682	17.9985031549993	18.5360092506969	17.8493764699088	18.2757823451882	18.3285874341748	17.0067696583169	17.9824220884575	17.8958872057368	18.0362436081474	16.8435518741329	17.8325064425008	17.3438249351264	18.4703675311411	40.9558517995132	0.428719875655633	41.0947288563638	41.0243900004633	41.3820480599242	40.9591317638119	40.3336109166363	42.0161416369075	40.2304336918361	40.6696199496432	40.6817836335498	41.120451971608	40.716087985552	41.3603269119545	40.6723084211922	41.0275246229383	41.09903751269	40.9060028571396	3.09626793315807	0.668251306285582	3.65865766401546	3.8309842888422	2.5938077730271	3.6674199656607	1.6875305884795	2.85063740781596	2.09986713403122	3.75466936680681	2.98162461319713	3.57146913984908	2.78324421801574
11.5577889447236	17.9855278467978	0.578377962714656	19.0735557062965	17.983111251365	17.2528190214139	18.0536668932463	18.5753095070973	17.9492445004875	18.3702288593363	18.4411453436898	17.1052858558649	18.0723689534224	17.9757880183433	18.1247514021878	16.9196965532798	17.9287230926377	17.4029167558818	18.5398338342146	41.00477250748	0.433917445093743	41.1405235660721	41.0725197433796	41.4154701606033	41.0324502290843	40.3813833353712	42.0987184874111	40.2872087991163	40.6978031940796	40.7218660762325	41.2094355689695	40.7328225768771	41.3960051919426	40.7646274702193	41.0851829422202	41.129250157162	40.9110926209387	2.76747165069988	0.655555724116857	3.31891285133918	3.50167191276826	2.27186857054993	3.31585570240738	1.38716818912065	2.51989462282879	1.80476052934895	3.44177258977753	2.64478619513458	3.23881619285466	2.43829724886237
12.0603015075377	18.0658008369691	0.57957971258813	19.1483692600897	18.0866217838745	17.2840052791996	18.1078100044323	18.6108404668147	18.0504648837683	18.4572230389241	18.5533444449294	17.2074836812894	18.1624268409882	18.0635412937932	18.2193940459834	17.0004830241338	18.0200722951525	17.4671338801177	18.6135991680143	41.0478245401343	0.441230884358143	41.1818346835704	41.110694322888	41.4359184463672	41.1052845613031	40.4216182192997	42.1762855587797	40.3315964414159	40.7167174062777	40.7542047848093	41.2912541250467	40.7495955702611	41.4281214499021	40.8495302015495	41.1345901727641	41.1619060513751	40.9160406465386	2.4659340856948	0.643584208976348	3.01152626355261	3.20013509007773	1.9746319592004	2.99289121346698	1.11629205698264	2.21721951000532	1.53725857182699	3.15429919320869	2.33403123005629	2.93216692496471	2.12097880579057
12.5628140703518	18.146138536904	0.580839228860617	19.2221154413125	18.1907131679104	17.3127625759122	18.1603761011688	18.6450600838756	18.1485108084972	18.5376512649889	18.6667043352581	17.315065482669	18.2495729784635	18.1574139673294	18.3157940532533	17.0831957781335	18.1088075695214	17.5338112134876	18.6906617686825	41.0863132663806	0.447646760435699	41.2182306852661	41.1426537184185	41.449353122706	41.1779725771422	40.4614537011124	42.242912163926	40.3691502219635	40.7323970051947	40.7861470522401	41.3626213252769	40.7653246963296	41.4507608543437	40.9228542181657	41.1847212323969	41.1930462455805	40.9214134420274	2.19058843887124	0.632457684360964	2.73465942222791	2.92554591037403	1.70146487750841	2.69712243929418	0.873384473809613	1.94163027135495	1.29627671940593	2.8915659913268	2.04837163698998	2.65074867805134	1.8297272890654
13.0653266331658	18.2253937829182	0.582072095413996	19.2935141262934	18.2960206046213	17.3395747603505	18.2081321971155	18.6775588011397	18.241495306304	18.6121196173241	18.7823067547179	17.4270970615364	18.3332479635182	18.2521495322701	18.412192084147	17.169185437796	18.1951738694247	17.5991872203381	18.767345189794	41.1206129290931	0.452908999866314	41.2488153063988	41.1736837052508	41.4602934656597	41.2449625082781	40.5014039181883	42.298828722461	40.4041820723159	40.7495084525818	40.8182831478123	41.4260267717663	40.7716074130076	41.464049005912	40.9903925359488	41.2395295538912	41.2163628020811	40.9218774839356	1.94021824234013	0.622271152395228	2.48644041164223	2.6766818174626	1.45117527461653	2.427111587323	0.656559613717532	1.69245386888673	1.08023575023063	2.6523226103253	1.78621134279345	2.3939307823598	1.56340573501847
13.5678391959799	18.3021844552378	0.583196504479689	19.3614294262154	18.4018535485951	17.3622990207087	18.2483591106759	18.7049560992936	18.330807346879	18.6785585536185	18.8984607163413	17.5396879848471	18.414379316333	18.3454175115153	18.5100153177924	17.2606061143201	18.2747699235629	17.6628127150076	18.8405385780988	41.1504760073618	0.459760657886524	41.2729733882985	41.205878810628	41.4668491043346	41.3019917909007	40.5352424716114	42.3509102137689	40.4348658116809	40.7664627371224	40.8443714547025	41.4872180858466	40.7674029382258	41.4745929089618	41.059467822876	41.2926504545958	41.23333181844	40.9134063057943	1.71355083913224	0.613004867042922	2.26502647204838	2.45189429314631	1.22236755664035	2.18185074381616	0.464198845377365	1.46869234157492	0.887434302203919	2.43495198488994	1.54611234067742	2.16076929096506	1.32146025717254
14.070351758794	18.375417499738	0.584649936415101	19.4251531501412	18.5055185706923	17.3772618594521	18.2815398578431	18.7251635172433	18.4175827745835	18.7333054958208	19.0117226169839	17.6498341699894	18.4926694395243	18.4395774795624	18.6103814780472	17.3559441686812	18.3433009717004	17.7273100297564	18.9104144157857	41.1760255723128	0.470098804677598	41.2910166766043	41.2367490221535	41.4634461697717	41.3516969158866	40.5592047783192	42.4043190872567	40.4558128574842	40.7780222343733	40.8606398603702	41.5489459765792	40.7617667347696	41.487293604118	41.128343918565	41.338259711746	41.2520302531239	40.8988613558828	1.50927903417637	0.604601682386482	2.06861913935073	2.24940680701377	1.01389748762102	1.96049048487919	0.294949838383227	1.26879984447229	0.716396357734433	2.23797368495375	1.32712587478166	1.94989442174084	1.10295509578052
14.572864321608	18.4444398985057	0.587206669959196	19.4845252011697	18.6037835194015	17.382300421538	18.3101493345657	18.7400641135335	18.4997395212937	18.7744081231218	19.1201393845836	17.7581652474573	18.5653245352991	18.5358194264602	18.711170962411	17.4510753160536	18.4014591073525	17.7937909558228	18.9791232060274	41.1979878776145	0.482514534499043	41.3043880066976	41.2625777562996	41.4479739630318	41.4005183810934	40.5777691647697	42.4563304050633	40.4649704864777	40.7822007719362	40.8716214916615	41.6081847266055	40.7602083591454	41.49935905187	41.1893861943802	41.3810549264346	41.2763661826027	40.884896173763	1.32604393640561	0.597051023317156	1.89543680015525	2.06762318755402	0.824885593256619	1.76183001703148	0.147263282278712	1.09108864369903	0.565806165046301	2.06025752489945	1.12835865094087	1.75981357301121	0.906264663491287
15.0753768844221	18.5087543460946	0.59134947133532	19.5398816301868	18.6950419156461	17.3781001865264	18.3351016597674	18.7528511736344	18.573538617867	18.8031179461812	19.2247913900882	17.8667205673309	18.6288434434416	18.630231939366	18.8085573208356	17.5443503412987	18.4522754599233	17.8595578891893	19.0471080562306	41.2171339849847	0.494345726684079	41.3152818165204	41.2830137277211	41.4247330855807	41.4507979237963	40.5980128705098	42.5005398977004	40.4664827743907	40.7831372956711	40.8844633361876	41.6600319219151	40.7568888210094	41.504473443902	41.2411794204842	41.429732616131	41.3012487892267	40.8741260190088	1.16244760059098	0.59037037972129	1.74367128451085	1.90518700223693	0.65437400382539	1.5842459372453	0.0192520688251877	0.934138997718469	0.434222195292924	1.90079624617316	0.948528955109689	1.58922777047316	0.729809667701244
15.5778894472362	18.5678340383291	0.597191794468084	19.5918266860106	18.7799410788975	17.3662346112981	18.3544481514959	18.7636760279531	18.6375149290613	18.8217064887359	19.3276841312069	17.9747820879598	18.6819486244341	18.7183362825057	18.9008887228846	17.6380981581454	18.4951568731555	17.9214236535771	19.1116781059445	41.2339666829859	0.505050587040948	41.3258615171814	41.3021179627275	41.3996412242281	41.4980255657934	40.6203622293341	42.535944129038	40.4660458473864	40.7865048376383	40.8996115005588	41.7037849943378	40.7453262772635	41.5016074918497	41.2913353470596	41.4841214227677	41.3206749177854	40.8625016628255	1.01708777269056	0.58454760568896	1.61147163451913	1.76081145086038	0.501122783070262	1.42605835349203	-0.0909462980525456	0.796733824496773	0.319989883422042	1.75839642932494	0.786130671009404	1.43701973882302	0.572490162883228
16.0804020100502	18.6212562765075	0.605060956933803	19.6409216624609	18.8598289390579	17.3463165328417	18.3659773592271	18.7696076933014	18.6935565283774	18.8302609716822	19.4285338449654	18.0785285502557	18.72623605605	18.8007812004059	18.9896816886256	17.7341983717999	18.5261677487063	17.9798511041842	19.1696521721777	41.2489592534683	0.516596433613584	41.3374579243979	41.3247609296506	41.3735465631735	41.5367763701769	40.6385575890027	42.5688844425194	40.4643644506903	40.792992747825	40.9107908226071	41.744205618905	40.7301294650229	41.4968105409604	41.3457353307362	41.5360770607763	41.3370843332312	40.8451738658181	0.888572905557112	0.579529099833991	1.49696663332806	1.63310051540916	0.36378335722962	1.2858394186904	-0.184879621194579	0.677534461674421	0.221435909032609	1.6316443373886	0.639885704868094	1.30201892944033	0.433216580859317
16.5829145728643	18.6687966713453	0.615652533959615	19.6874742676745	18.9346279435418	17.3158132946282	18.3703121935246	18.768940170177	18.7436577836805	18.8263592309863	19.5243091335601	18.1750718857205	18.763764500349	18.8808786515401	19.0763410420949	17.8303663472828	18.5441678710822	18.0379067192605	19.2207557064224	41.2626537663891	0.530886713374182	41.3501333737021	41.3520900724629	41.3417588323177	41.5678545951468	40.6488831688046	42.6052836477444	40.4566234171712	40.7977729032446	40.9142931462071	41.7864974445589	40.720664030498	41.4956405256597	41.4003699739949	41.5827448711796	41.3584852314341	40.8233650280992	0.775521535615196	0.575243223196309	1.39830757104344	1.52053631807128	0.241179582555	1.16236259115949	-0.263947247607608	0.574988519186049	0.137065770407268	1.5191401597538	0.508829963308231	1.18286076750857	0.310491684998272
17.0854271356784	18.7102623654564	0.629353308729409	19.731529833781	19.0023690490694	17.2728486787083	18.3704866249908	18.7638688036916	18.7866820793109	18.8079992897835	19.6121641763951	18.2653512076375	18.7943836318196	18.9579187548396	19.1588790977089	17.922768689725	18.5530272631857	18.0964744569183	19.2674462097369	41.2753376329397	0.547657688310248	41.3628254331138	41.3807511292342	41.3003862201601	41.5976180260166	40.655887928748	42.6434385882361	40.4386155381088	40.7966088040689	40.9147244620477	41.8307730198227	40.7169590569096	41.4962554825658	41.4480705839963	41.6314517275939	41.3874999971966	40.8035361292154	0.676574376353744	0.571613371573199	1.31371501435651	1.42161499657623	0.132339764280847	1.05436523785032	-0.329691276747858	0.487536454321168	0.0655402331683057	1.41970255366911	0.391993785815105	1.07807344755435	0.202724980535154
17.5879396984925	18.7453970914706	0.645784653809875	19.7730286237966	19.0609027091715	17.218668606986	18.3684588184705	18.7578042633659	18.8196129262682	18.7761822904543	19.692292167369	18.351830512632	18.8158127223636	19.0272429093421	19.2330899327493	18.0110580208572	18.5563500897156	18.1526523890344	19.3113664809534	41.2869410669653	0.564960819450688	41.3740115797028	41.4066598413562	41.2518730423964	41.6303459630793	40.6666722233941	42.6768689890307	40.4121229869027	40.7912330053111	40.9192762538142	41.8723887380567	40.7107022314461	41.4923286201486	41.4900296812981	41.6885668108841	41.4180912747318	40.7898858298922	0.590415533168789	0.568564422436881	1.24152105920641	1.33498677113479	0.0362880139093549	0.960459331315222	-0.383753576936559	0.413772022274191	0.005524215278797	1.33233973961126	0.288199113978608	0.986271051529058	0.10864013470423
18.0904522613065	18.7741128254207	0.664375268925106	19.8120008521891	19.1099747374115	17.1568517754284	18.3628989113599	18.7510394449692	18.8416733472618	18.7339714256	19.7672178917214	18.4341861879136	18.8263388377902	19.0870691402396	19.2967987875898	18.0982155705421	18.5529423305753	18.2036786141211	19.3509473520175	41.2975372653596	0.581387591401423	41.3825851517591	41.4294278487659	41.2031091063323	41.6633005740979	40.6816264006435	42.7033933656771	40.3830683040789	40.7875095954037	40.9284270017966	41.9077671361588	40.6996713487152	41.4819348652824	41.5347863783477	41.7497029372917	41.4446592995296	40.7796269318736	0.515785487934255	0.566037119069489	1.18020249103822	1.25948681354705	-0.0481012232960147	0.879265872410129	-0.427595093956455	0.352375182676161	-0.0443606786405603	1.25607339626613	0.196232239297617	0.906253602241285	0.0271151664750903
18.5929648241206	18.7967067794242	0.685059697524868	19.8487062394469	19.1514587260443	17.0902550168018	18.3509911274414	18.7407486106254	18.8557443645803	18.6831871926863	19.8384172095081	18.5090309864584	18.8269908433774	19.140909284068	19.3515582639405	18.1853545557557	18.5400213385746	18.250718320259	19.3832163912196	41.3077803486182	0.597573859017253	41.3885001264697	41.4528564607616	41.1584268084795	41.6907219017407	40.694397558905	42.7284324458411	40.3546886887806	40.7885835297912	40.9359223594567	41.9389962075318	40.6921584589789	41.4706447202797	41.5861789926175	41.8065898437392	41.4704132662922	40.7669742082253	0.451488151491793	0.563991267607459	1.12839849437489	1.19405199136424	-0.122006864260797	0.809573177643888	-0.46240642791449	0.301995172792982	-0.0854322355801804	1.18982116322614	0.115083064039602	0.836951313874582	-0.0431546578013364
19.0954773869347	18.8136622159458	0.707981986817925	19.8836317431673	19.1874716919113	17.0194562377813	18.3319751588064	18.7252492586545	18.8651452711279	18.6227688163374	19.9043676412775	18.5740918929633	18.820634892868	19.1915387118254	19.3995275975541	18.2693009661274	18.518933457534	18.296993573663	19.4075085435331	41.3185528539973	0.615517971101903	41.3928555148751	41.4809968118973	41.1159620995302	41.7116733937439	40.7010856492271	42.7581539164872	40.3240005882606	40.7912750963045	40.9379946192044	41.9719049966268	40.6942061883953	41.4647400359632	41.6383512678716	41.8599081604319	41.5029481671282	40.7507891580093	0.396398511782745	0.562387536709316	1.08491529310349	1.1376179598919	-0.186481508720187	0.750341844360555	-0.489305625165856	0.261264394721703	-0.118843067016965	1.13244524452295	0.0439044549783224	0.777314364748517	-0.103569830182191
19.5979899497487	18.8252574186291	0.732732365061889	19.9172734029927	19.2183056761507	16.9444520660892	18.3080184380859	18.7065891134738	18.8699974234906	18.5507874689647	19.9623828589803	18.6310121017828	18.8090473419546	19.2363231765199	19.4396914058369	18.3466673450315	18.494327619697	18.3429027236037	19.4263405354105	41.3302351576796	0.636298883333639	41.3974149741354	41.5138802996973	41.0716627233382	41.7317822820844	40.7059504685251	42.7915243458416	40.285839551532	40.7900646638226	40.9390272787668	42.0098128914395	40.7003822690378	41.4635160904145	41.685267899943	41.9180231939935	41.5433813524961	40.7362322378051	0.349461922565475	0.561175162671627	1.04871675439994	1.08908736277426	-0.242426097946738	0.700589153353987	-0.509494770853879	0.22889678504053	-0.145600009630793	1.08289834200669	-0.018199932908884	0.726264198028344	-0.155319912257049
20.1005025125628	18.8315052447001	0.758354621966221	19.9498030852927	19.2423133505175	16.8672072090037	18.2813421061292	18.6878635189237	18.8679164051574	18.4676499533187	20.0119841033049	18.6828193571903	18.7913511748151	19.2714866074121	19.46847243782	18.4183362124238	18.4680670797137	18.3851543608491	19.4423169533292	41.3425920840624	0.658556266609689	41.4038207722843	41.5473608812571	41.0258857333157	41.7566547544891	40.7157355544681	42.8218189255519	40.2395987195702	40.7838661800739	40.9458318132523	42.0501080769518	40.7029979801612	41.4608175097363	41.7303839262849	41.9835569451634	41.5846906208136	40.7283449516249	0.30968176703409	0.560306030309326	1.01889879393062	1.04738488051076	-0.290723977142234	0.659304509303022	-0.524149713198932	0.203730287789756	-0.16665641039279	1.04031441353014	-0.0722264949296576	0.682733160700558	-0.199388758939929
20.6030150753769	18.8324767307065	0.784069199675429	19.9808376302307	19.2578705480443	16.7918247450854	18.2513286408984	18.6689680701204	18.858053826887	18.3766102053978	20.0556893066437	18.7295267748337	18.7655845926581	19.2982995219194	19.4839861862929	18.4875336015172	18.4373824483904	18.4211437767024	19.4549878156818	41.3554045728604	0.679895682127905	41.4128845169649	41.5772783686708	40.9845691912107	41.7852664506778	40.7304415678351	42.8456126600224	40.1905449399197	40.777426795547	40.958400140134	42.087576114644	40.7047703903075	41.4537237002835	41.781910748136	42.0487669453565	41.621633337201	40.7256672988554	0.276115303520921	0.559752150618686	0.994654994744675	1.0115498625143	-0.332334670119849	0.625461470327044	-0.534228715946798	0.184690163931382	-0.182946606558812	1.00396382892323	-0.119114424169857	0.645732320444696	-0.236800645983777
21.105527638191	18.8285265278278	0.809557310787282	20.0094579977902	19.2653728870456	16.722061628535	18.2153606350468	18.6466543491308	18.8430581134901	18.281038020456	20.0962289614923	18.7679651923205	18.7315572432512	19.3210287075669	19.4882850536433	18.5543376477869	18.4001265007814	18.452246040783	19.4616454661247	41.3689441821171	0.699705654662934	41.4242985791587	41.6036545941489	40.9535267840431	41.8116578107836	40.7432945738175	42.8673821663201	40.1441709467165	40.7756727344354	40.9698925086499	42.1206599638895	40.7143755262083	41.4468809852271	41.8407227599518	42.1070120456806	41.657957427121	40.7219475077211	0.247890721995902	0.55950020033198	0.975245027127278	0.980786160974565	-0.368226065837597	0.598080878326744	-0.540480956129563	0.170765830081103	-0.195331316160344	0.973129880571358	-0.159634220793829	0.614384486750331	-0.268654376150137
21.608040201005	18.8201189745534	0.834537408651493	20.0344908645678	19.2672021454432	16.6590564965607	18.1723170299195	18.6188170524687	18.8263215251754	18.1818393045104	20.1335420568209	18.7960697342521	18.6916777560747	19.3399343762482	19.48460204067	18.614875192409	18.3588726814075	18.4812362413792	19.4610490949473	41.3836708157424	0.719850921002956	41.436897727353	41.6305786193065	40.932662972558	41.8327933020114	40.749951872936	42.8936366682637	40.1004486220695	40.7778255715446	40.9758945184918	42.153468037985	40.7320880617655	41.4467535557945	41.8990206113549	42.1624279853235	41.7004876233514	40.7137973017697	0.224221706127006	0.559532537353004	0.959975306875958	0.954422073577136	-0.399243198781295	0.576283533295615	-0.543627695339974	0.161034822152569	-0.204540119321186	0.947034243870314	-0.194471079155888	0.587900927570801	-0.295913085093555
22.1105527638191	18.8075427638746	0.858469548732013	20.0549290487013	19.2656986779145	16.6019232944402	18.12425544145	18.5870903490683	18.8081711778656	18.078178509595	20.165183889759	18.8156425926228	18.6488033945544	19.3507202965617	19.4733109617423	18.6664148423731	18.3174985241045	18.5075213004858	19.4553419207542	41.3996295158619	0.742105773851677	41.44932720694	41.661903433774	40.9170498665063	41.8526662727138	40.7542319227272	42.9243314003566	40.054934120778	40.7783856620908	40.9801756156426	42.1912175998618	40.7488113916983	41.453380791007	41.9517640075617	42.2226827705195	41.7485617639038	40.7046484277094	0.204392307411947	0.559819997571682	0.948195809452796	0.931816832475204	-0.42607898311616	0.559299055575664	-0.544451773618721	0.15467613174171	-0.211187352998463	0.924887309860188	-0.224352648905973	0.565526890268839	-0.319322820385782
22.6130653266332	18.7908982733886	0.880820217320265	20.0703063991597	19.26124051086	16.5504413557341	18.0741364180492	18.5541683720318	18.7860021384615	17.9705873098109	20.1896414357606	18.8297410318471	18.6036111058158	19.3513288652335	19.4520261278519	18.7106651357518	18.2756542662673	18.5270857233754	19.4477361782072	41.4163382983961	0.765525486132925	41.4607757792593	41.6971786380796	40.903570134568	41.8774673540309	40.7624459783399	42.9529390294167	40.0053671720985	40.773799799423	40.9890210565483	42.2343379565884	40.7600959677774	41.4605252466103	42.0037133229333	42.2861157557106	41.7940337757338	40.7000258072196	0.187727769622693	0.56032976309514	0.939308088623677	0.912295783001665	-0.449368673128713	0.546425328032844	-0.543686505186191	0.150953777807956	-0.215837024660534	0.906008445341657	-0.2500304562138	0.546504029036403	-0.339575692082392
23.1155778894472	18.7703099340196	0.901338839569654	20.0808878366035	19.2524314357552	16.5066213445845	18.022472260962	18.5195667541804	18.7581719274609	17.862546338169	20.2085270571644	18.8383195414141	18.5545159683881	19.3450009706344	19.4197007145912	18.7502433453643	18.2298078700418	18.5372440751654	19.4389015038351	41.433222749952	0.787453985292524	41.4714022060719	41.732010294152	40.8951706372505	41.9079245845759	40.7741517551658	42.9750829124996	39.9557044540189	40.7667709877222	41.0019839536373	42.2780011096355	40.7724407027781	41.4640170756624	42.0614688889153	42.3434435428716	41.831872589486	40.700118304789	0.173591230276177	0.561032924483113	0.932771696029173	0.895170037960483	-0.469775625275055	0.536974376642882	-0.541882984404837	0.149202881764086	-0.21903623582634	0.889882845020992	-0.27215726704518	0.530084516969074	-0.35742564159734
23.6180904522613	18.7460647355527	0.919869016447584	20.0875758605707	19.2381600225058	16.47332802978	17.967126074629	18.4796963039093	18.7265221304205	17.7585718718006	20.2249811895639	18.8382203601179	18.5002085212974	19.334620441981	19.379229732495	18.7836013626619	18.1792482854135	18.5393213672242	19.4266242144733	41.4500277224775	0.806746185639793	41.4822157084331	41.7624381050392	40.8976500758312	41.9384990859198	40.7821178283417	42.9943046984967	39.912691112223	40.7630121350301	41.0118835545459	42.3176225535579	40.791660172181	41.4672904657424	42.1224119227539	42.3914827126082	41.8661007436718	40.6990626852648	0.161410590734771	0.561905238783511	0.928101957394811	0.879821047311953	-0.487962725465389	0.530265675105124	-0.539442307525005	0.148838646698482	-0.221288230160084	0.876085801397948	-0.291245777441479	0.515589876566975	-0.373578799653484
24.1206030150754	18.7185699581632	0.936131765531135	20.0915109991925	19.2194086784748	16.4516288295387	17.9064929287333	18.4321520419016	18.6942078497505	17.6611225820593	20.2402075490311	18.8275932836683	18.4418687771994	19.3175967339537	19.3350718402473	18.8061047440229	18.1276452259288	18.5353809906214	19.4091262762874	41.4668241049363	0.82480609230496	41.494440952758	41.7888163132843	40.9128577079861	41.9644576546955	40.7815850465591	43.0173260923242	39.879095811824	40.7643571896542	41.0141528994973	42.3540258277965	40.8122291207515	41.476833861417	42.1771830126938	42.4374295386305	41.9025083175909	40.6918863315171	0.15069414787448	0.562924944187778	0.924862233645631	0.865764278328557	-0.504491769261228	0.525683080348945	-0.536756439031246	0.149359335233768	-0.22301200585418	0.864154232302502	-0.307759737552422	0.502457683725324	-0.388558393962071
24.6231155778894	18.6882307669495	0.949954010916939	20.0935491503504	19.1988986783256	16.4400186448759	17.8420400252615	18.378306304997	18.6617606846995	17.5698629728952	20.2523263125028	18.8086210476356	18.3824944331792	19.2897258665324	19.2890511765524	18.8157489895583	18.0777661269127	18.5237462746865	19.3877755822274	41.4837049408577	0.843255939431764	41.5087434775929	41.8151681722257	40.936479318706	41.9878844939299	40.776065181504	43.0450499430517	39.8516366006533	40.7665278379964	41.0126630816845	42.3923485069773	40.8250374302733	41.4935687047173	42.2221133927773	42.4869582890844	41.9386508212401	40.6803838013091	0.141008773594267	0.564069186910493	0.922655049493655	0.852623450290478	-0.519777625775272	0.522728444426089	-0.534264582602065	0.150316091406134	-0.224542129553314	0.853552366524865	-0.322196499268864	0.49022264856651	-0.402764365315497
25.1256281407035	18.6553287989129	0.961498528159294	20.0939031511327	19.1788793064363	16.4364403052612	17.7770038975559	18.3206408581849	18.6266119964308	17.4840085959871	20.2589309153932	18.7847702073355	18.324123162695	19.2518046239313	19.2398771398412	18.8149700195387	18.0276287138822	18.4999052990517	19.3657625899487	41.5004493400411	0.861523347554931	41.5247575884675	41.8446647172236	40.9630818644653	42.0150355545626	40.7716699561409	43.0712083306524	39.8260143419848	40.7642457396514	41.0139847415095	42.4359376771055	40.8310611855116	41.5115808173429	42.263045110903	42.5347417437259	41.9656705405733	40.670489530837	0.13194997087761	0.565310191873156	0.921114553964596	0.840043930768114	-0.534152227936359	0.520998087748435	-0.532360924648121	0.1512846707675	-0.226165802149659	0.843774907635578	-0.335047943819102	0.478451356704266	-0.416619018189894
25.6281407035176	18.6199471584674	0.970966886862759	20.0921153227167	19.1593851067136	16.4407076163803	17.7129232887358	18.2585508706832	18.5866981495697	17.4049064822001	20.2602639509864	18.7564162193492	18.2661323768286	19.2082244215447	19.1868643378024	18.8058368268138	17.9740458094987	18.4616677427545	19.3444160129005	41.516413427827	0.877663663081725	41.5411304856099	41.8759646749711	40.9923728184766	42.048372687945	40.7678331252696	43.0904696446541	39.8029843629614	40.7575277398272	41.0180394988034	42.4822447089769	40.8387433919976	41.5258949408508	42.3048064228882	42.5722511579283	41.979504591272	40.6644745928004	0.123143076778114	0.566615716392408	0.919904444405525	0.827634240157882	-0.547962805728365	0.520097452036246	-0.531293079180622	0.151883690152896	-0.228151475105748	0.834466986425868	-0.346704754384749	0.466704985901001	-0.430565070332846
26.1306532663317	18.5820528879478	0.978194452240912	20.0873524814636	19.1386936163641	16.4544671168348	17.6484066900174	18.1884963926034	18.543376083792	17.3358125882901	20.2591723255269	18.7209189581657	18.2065098484598	19.1598811125872	19.1328432773303	18.7860089847871	17.9179488078596	18.4111516514131	19.3218062716696	41.5308208863677	0.890941227849908	41.5560390229896	41.9042484442598	41.0291580890833	42.0833406246447	40.7573155729069	43.105299608975	39.7881898689545	40.7515709666565	41.0180820056714	42.5254597379862	40.849335468649	41.5389972663785	42.342269782572	42.6006342085588	41.9853486586397	40.6578448549575	0.114267814204226	0.567954741869819	0.918723831159045	0.815004282563331	-0.561587424468033	0.519594038619957	-0.531185606881786	0.151811806603526	-0.230739647226455	0.825412813991155	-0.357442199093406	0.454580274732597	-0.444932628004112
26.6331658291457	18.5417455696363	0.982881953269418	20.0788575157986	19.1154297512434	16.4787481594788	17.5816244967454	18.1083110565159	18.4997815590664	17.2792075381843	20.2579035766571	18.6769993299087	18.1445999357561	19.1030211168004	19.0823707003644	18.7517298822917	17.8631688800078	18.3507432012756	19.2954324140867	41.5432835238356	0.902358001245544	41.5679156224629	41.925909652943	41.0770286923186	42.1139915032426	40.7355400899337	43.122479332823	39.7859917641099	40.7503698346851	41.0100229789421	42.5628734171797	40.854077803689	41.5574498821326	42.3666468903092	42.6284842812018	41.9889265878551	40.6448280475414	0.105066179604279	0.569303166440805	0.917318912515326	0.801869987714318	-0.575352748855551	0.519077724696296	-0.532158409172379	0.150839564617436	-0.234119420319414	0.816400361734122	-0.367508248985073	0.441782758306327	-0.459884950981038
27.1356783919598	18.4993896385467	0.985259849557064	20.0663286051965	19.0900930583716	16.5120016883522	17.5133154642054	18.0196935065736	18.4568180359086	17.2348892688281	20.2556218249794	18.6273037068518	18.0821669546195	19.0358368407333	19.0375704968763	18.7034002561418	17.8106167960205	18.2789773773675	19.2656003357216	41.5539772475782	0.912921044379348	41.5760698086779	41.9420496267236	41.1333435454447	42.1403748838165	40.7063591480852	43.1438701086237	39.7947194327822	40.7517585854549	40.9981816448756	42.5976571465738	40.8478325080001	41.5830478506649	42.3777025384932	42.6579540271846	41.9872208528286	40.6254942530226	0.0953216678407646	0.570645501717889	0.915493502936253	0.788115600289251	-0.589457641899751	0.518256960650381	-0.534396318111602	0.148757624282148	-0.238419913460087	0.807122372452218	-0.377194460126412	0.428136334959552	-0.47554570875544
27.6381909547739	18.4553860476669	0.986159605443207	20.050053983484	19.0644097610944	16.5509674877129	17.4465039497198	17.9254541916179	18.4120839335261	17.2010953905413	20.249640881146	18.5755862187919	18.0215761480568	18.961972393487	18.997008669404	18.6452719046189	17.7569610321822	18.1923524486898	19.2352383685968	41.5631446055762	0.922328464409371	41.5809147125588	41.9571482917607	41.1915406380529	42.1683574291436	40.6762739501793	43.1636395741449	39.8090400769058	40.7498576352917	40.9894962777284	42.634844334556	40.8369728545699	41.6101782942871	42.3834938213984	42.6809620766825	41.9720997576188	40.6054939643403	0.084841437569561	0.571974793926913	0.913110313077403	0.773747499863839	-0.6039909675813	0.516961921382616	-0.538085170621849	0.145351833011141	-0.243729373243169	0.797234022377623	-0.386799437589334	0.413511744194256	-0.49212881915246
28.1407035175879	18.4098395633401	0.986383296425183	20.0307580238264	19.0392107013158	16.5933474051834	17.3833102118473	17.8253877813919	18.3631198405774	17.1772908578745	20.2388780467019	18.5224210250658	17.9632108557391	18.8852351710164	18.9588483791919	18.5797523117078	17.6998622878406	18.0903943625102	19.206405751651	41.5705040889981	0.929912420719773	41.5836580840727	41.9742771716817	41.2480159494009	42.2020968437381	40.6451335941848	43.1756168382093	39.8266002408309	40.7419791194937	40.9841830753958	42.6751041735122	40.828668253479	41.63289334006	42.388014455291	42.6914741652362	41.9416053671993	40.5887447521841	0.0734634469589042	0.573292591843603	0.910080268760589	0.758779790956288	-0.61903117219655	0.515042327674974	-0.543310855294729	0.140439988197538	-0.250132148622878	0.786496708988277	-0.396543253022178	0.397748642774039	-0.509871377023732
28.643216080402	18.3626147048221	0.986350602900141	20.0092484062018	19.0130496746032	16.6390918041581	17.3228912837028	17.7165460963439	18.3107037871468	17.1653175590151	20.2253505652526	18.4653442383822	17.9050955008663	18.8041710982496	18.923980224091	18.5049823284112	17.641597127758	17.976547115968	19.1779184670024	41.5754276160224	0.936102002753961	41.5856013868802	41.9918138165229	41.3053093108926	42.2386761036164	40.6062181244927	43.181089214936	39.8509723715629	40.7316654929652	40.9757429289999	42.7134527389723	40.8189918327477	41.6523965506997	42.3854008452629	42.694647696951	41.9025367713993	40.5723266694569	0.0610672492749781	0.574605831855428	0.906342873920455	0.74316638742496	-0.634714557129143	0.512287106077646	-0.55005252944597	0.133911728964649	-0.257726927446529	0.774828759582643	-0.406553352504095	0.380654807134291	-0.528880380858354
29.1457286432161	18.313736372928	0.986452796530518	19.9860442577312	18.9830445688131	16.688739758421	17.2630937540677	17.5975145830643	18.2578552101778	17.1675582887716	20.2119065559556	18.4031216620556	17.8451683837547	18.7153160147121	18.8950181479302	18.4192318946858	17.5854615361475	17.8536121564735	19.1470951940854	41.5776958541402	0.941799999761735	41.5873843906791	42.0050509535203	41.3677402362512	42.2716915107766	40.5555876282494	43.1867327916178	39.8873680218225	40.7241946165048	40.9602430181159	42.7443909093089	40.7992062140559	41.6750303747955	42.3693610204258	42.6985191875835	41.8605782866612	40.5500545058746	0.0475609830452854	0.575920746405877	0.901844870252856	0.726836828291329	-0.651193359191009	0.508468587618089	-0.558278535675608	0.125705618801367	-0.26661385922873	0.762196684175779	-0.416944582395271	0.362073209093925	-0.549138313902047
29.6482412060301	18.2635259510919	0.98743298822984	19.961170975233	18.9471427152968	16.7408115030051	17.2037178820603	17.4707272734366	18.2058853754786	17.1843013322433	20.1989329658621	18.3381925864656	17.7836197219695	18.6197234271699	18.8724479652858	18.3252916669151	17.530626092765	17.7204070427571	19.1134166915274	41.5776985558864	0.947016718603997	41.58854712283	42.0110093497966	41.4347499095151	42.299277023657	40.4977369368193	43.1954195803104	39.9362599791986	40.7199734910538	40.941995824857	42.7675753976894	40.7699617265451	41.7034283227601	42.3434931552067	42.7012574194777	41.8122677848201	40.5202238696453	0.032861367062439	0.577240321564529	0.896526621726664	0.709778022109639	-0.668535374796273	0.50344963619123	-0.568025846052207	0.115753199643716	-0.276864608941527	0.748479197932298	-0.427884898654074	0.341926574212222	-0.570673796651806
30.1507537688442	18.2122197691312	0.990085363681296	19.9342228290425	18.9054920689095	16.7914486646523	17.1472895711411	17.3396451643099	18.1527498737342	17.2134258919153	20.1840083431136	18.2739118638065	17.7226329423835	18.5221118700491	18.8530161856974	18.22814174614	17.4735060755055	17.5744440891275	19.0794691265714	41.5756727737975	0.951103510821346	41.5876300309952	42.0114505461828	41.5000252234184	42.3264306894965	40.4397340707125	43.202104179237	39.9925689111375	40.7137902795552	40.9277646072175	42.7875056193011	40.7402765715859	41.7325105767257	42.3168406643957	42.6939860561097	41.7503965425057	40.4877498121844	0.0168989453796167	0.578566916292713	0.890321483376121	0.692064080038849	-0.686682577955153	0.497207774927551	-0.579360492836179	0.103971540071059	-0.28850446272546	0.73347023525655	-0.439560672387998	0.320183149945672	-0.593633332675842
30.6532663316583	18.1596418961105	0.994799337089987	19.9046607244026	18.8595252057218	16.8369427539594	17.0964072486234	17.2047958949216	18.095819668595	17.2527700152082	20.1649138922037	18.2104212930057	17.6638244144797	18.4240861270814	18.8326149062451	18.12943203779	17.4134539519616	17.4166368870128	19.0479653165552	41.5710731000963	0.9543626128867	41.582761502387	42.0109452750706	41.5575978165392	42.3586965170118	40.3820004796939	43.2002387220113	40.0514043240275	40.7008363465209	40.917479864119	42.8075933567798	40.7129543307829	41.7555985853277	42.2913340125732	42.6747461970935	41.6749827597248	40.4579995118784	-0.000360551057085014	0.579901304570339	0.883165856521499	0.673793888902374	-0.705524375408226	0.489738614213756	-0.592268196091659	0.0903172570917819	-0.30153024333327	0.717013080845949	-0.4520859683417	0.296789040290198	-0.618126784757258
31.1557788944724	18.1054854875644	1.00174206219051	19.8721941542342	18.8097344135919	16.876248990105	17.0510351167306	17.0641828960385	18.0353279618136	17.3023652211239	20.1423696930447	18.1448383069026	17.606311616582	18.3224654829871	18.8100956999949	18.0269889945478	17.3538404314365	17.2511646793298	19.0186041425669	41.5631127517261	0.9583301559014	41.5724335649629	42.0119981388005	41.6076517188784	42.3951903777828	40.3185000279526	43.1901988017055	40.1134761252867	40.6822469753309	40.90427288015	42.8254540464467	40.6801564443569	41.7725558529458	42.259918930568	42.6516965046905	41.5939156046739	40.4301380330849	-0.0189200543258261	0.581237654371547	0.875011459486648	0.654999444200404	-0.725008242880959	0.480961789607382	-0.606623385455036	0.0748204532441862	-0.315949764992976	0.699094493005715	-0.465475899088858	0.271655761692454	-0.644086098189207
31.6582914572864	18.0498221013381	1.01130349829434	19.8370490620866	18.7544621983077	16.910459690164	17.0091428872468	16.9174199266353	17.9739271841485	17.3638660869165	20.1191954557799	18.0754581002015	17.5475623573685	18.2153270282552	18.7870908943574	17.9198965203041	17.2968453464199	17.080776401009	18.9886744822093	41.5517764998064	0.963757124734416	41.5560783012209	42.0122877891444	41.6550191428377	42.4298009775374	40.2460316468683	43.1785446278316	40.1836593699731	40.6634842990097	40.8837670557144	42.8349013238081	40.6362898244743	41.7892070086051	42.2180575958588	42.6305222996768	41.5123736484648	40.3983990858773	-0.0387841794591089	0.582565963127444	0.865831458672596	0.63561745751938	-0.74515958415241	0.470750296459905	-0.622290181265872	0.0575426441925503	-0.331799581201101	0.679779939069378	-0.479725821440088	0.244730533955268	-0.671378793336975
32.1608040201005	17.9930453901745	1.02399392569475	19.7999702043725	18.6909801906336	16.9399214376631	16.9698613624346	16.7677359790509	17.9129359088265	17.4378108491359	20.0969150319197	18.004162349873	17.4859583867317	18.1058601356414	18.7641346845244	17.8114378181666	17.2400817480045	16.9043945816376	18.9565655741758	41.5377645189157	0.969463212685108	41.5341878681171	42.0068853992058	41.7021856297478	42.459065008483	40.1696923976729	43.1690831773327	40.2643982373988	40.6475268915593	40.859796322254	42.8324202815252	40.5871928823745	41.8087949326354	42.1712712312616	42.6057578055392	41.4263381117433	40.3596361258005	-0.0599742826339929	0.583882176897516	0.855617000799377	0.615549105872027	-0.765985072764389	0.459039569372086	-0.639230275894589	0.0385206482093196	-0.349115126671174	0.659071866038454	-0.494896356191557	0.216073623610183	-0.700017250573539
32.6633165829146	17.9352755594562	1.03991077648237	19.7619535030827	18.617741669787	16.9625096883794	16.935162047521	16.6190457842315	17.850252726431	17.5219333691658	20.0739000111698	17.9337396932501	17.4220893304723	17.9978255553564	18.738317370531	17.7055360238251	17.1802631931987	16.720402282953	18.9237367019441	41.5213411250551	0.974085911022475	41.5079299318565	41.9931400368964	41.7452567195127	42.4867619340629	40.0969303360895	43.1575628306922	40.3518525667498	40.6311033001386	40.8386581404359	42.8207000598532	40.5406799245444	41.8267941893853	42.1274068726542	42.5695720346386	41.3295203792291	40.3175887441429	-0.0824984534406035	0.58518765643211	0.844362887672878	0.594744449832075	-0.787377347621139	0.445867926746398	-0.657468912111313	0.0177785614771182	-0.367882794999868	0.636867717482135	-0.511089866859965	0.185852350278347	-0.7301209652168
33.1658291457286	17.8761021815299	1.05866767098611	19.7238543251311	18.5354698155292	16.9751702682147	16.9079587882905	16.4721785901777	17.7827149672012	17.6125351553879	20.0472734841463	17.8638588574282	17.3572604521004	17.8900727771482	18.7056025687455	17.6021118267203	17.1181392797484	16.5307609704909	18.8926727780184	41.5017959159092	0.978333671197376	41.4784292502366	41.9731389827235	41.7777709367009	42.5194085049396	40.0284366648944	43.1370435369338	40.4394295803665	40.6085332832979	40.8198573820529	42.8051715802955	40.4938418453091	41.8360296319673	42.085300419536	42.5242360560222	41.2236418546443	40.2784651446266	-0.106317318977962	0.586475331742393	0.832047457929752	0.573236788874055	-0.809148846963938	0.43129434764653	-0.67695572773534	-0.0046137996103067	-0.388032556012864	0.613067544129927	-0.528344352303407	0.154268741461028	-0.761672911276995
33.6683417085427	17.8150804233076	1.07994669476479	19.6860548785101	18.4459616151442	16.9768440633236	16.8890500797079	16.3253122134756	17.7098058360508	17.7072968602277	20.0162501651359	17.7912683001075	17.2909528712969	17.7789950610232	18.6647268956728	17.4982969410672	17.0570080002914	16.3400367246916	18.8634262671948	41.4784224937524	0.984304140421717	41.4460854377189	41.951193009516	41.797760131414	42.5583453882215	39.9583693434998	43.1068525689654	40.5244720283878	40.5785545006704	40.7961603289767	42.7875251658088	40.4377454103602	41.8353600409907	42.0369014449756	42.4787770355028	41.1172289246439	40.2434291403854	-0.131361797427648	0.587726401875143	0.818620211616053	0.55109808938207	-0.831167630819889	0.415305307794421	-0.697510321613332	-0.0285348656792706	-0.40948776899805	0.587694829682662	-0.546589591346875	0.121510160319289	-0.794469975507929
34.1708542713568	17.752250290459	1.10380636148337	19.6483335807458	18.3498629452571	16.9691831007413	16.8767358320465	16.1778444201333	17.6337943930207	17.806141976775	19.9828696221194	17.7139449704121	17.2201878638194	17.6648587310256	18.6175003418694	17.3936036464995	16.9971357372424	16.1508572966257	18.8331501890103	41.4516081799349	0.992639952345061	41.4102922357486	41.9289633303058	41.8095100213027	42.5984167222467	39.8835007292454	43.0732467130242	40.6100348633306	40.5459068554707	40.7629213236846	42.763680960303	40.371871483696	41.8304339550274	41.9796659077425	42.4350822895187	41.0147267425636	40.2074767457476	-0.157584013367057	0.588929423109445	0.804005753939453	0.52836520758816	-0.853435068566681	0.397834656016007	-0.718939827912966	-0.0538800880645293	-0.432216314374917	0.560882257631382	-0.565735042122218	0.0877792935660371	-0.828376300033452
34.6733668341708	17.687867252242	1.13021653402448	19.6099886672957	18.2457579623771	16.9541520023494	16.8696107792608	16.0323306430622	17.5561238088691	17.9089996572929	19.9492419875264	17.6334638148551	17.1416461017406	17.5517179718385	18.5650907867472	17.2912920528174	16.9348096016842	15.962375037458	18.7992751606975	41.4222976535228	1.00163104164887	41.3697068635021	41.903284234515	41.8178667003673	42.6349271664624	39.8086098714347	43.0408925339533	40.6995223299344	40.5157695696995	40.7238126898784	42.7285074515968	40.3047876994851	41.8254926420314	41.9205946659238	42.3852511040997	40.9116576774045	40.1660792560767	-0.184968708215649	0.590093693035136	0.788121933870337	0.50502733991401	-0.876006292455934	0.378871925410889	-0.741177163838751	-0.0806065113912309	-0.456214870403667	0.532744762737802	-0.585777388583317	0.0533371725595297	-0.863477996819798
35.1758793969849	17.6216934010821	1.15850139235622	19.5701516802175	18.1315182681036	16.9314043818105	16.86907126902	15.891900271846	17.4748573201864	18.0130703691744	19.9146328827362	17.5523482263992	17.0542572118208	17.4411453356316	18.50525265279	17.1939640246578	16.8674324874396	15.7737256581879	18.7623623772918	41.3904665405539	1.00963698381216	41.3229312525092	41.8689782079596	41.8219589543811	42.6701148259149	39.7406894140108	43.0064392139618	40.7905908007435	40.4877763826179	40.6850541343634	42.681815994975	40.2399941721357	41.8170837482482	41.8658871339587	42.3243016750875	40.8026714368048	40.1211773011905	-0.213488175583298	0.591228127567121	0.770901761189348	0.481080205599803	-0.898845072775297	0.358512353399988	-0.764243630700221	-0.108693464355496	-0.481436087879207	0.503301863586425	-0.606777353910894	0.0184641122160024	-0.899864887043823
35.678391959799	17.5528993523443	1.18756161241603	19.5281416670691	18.0064942068336	16.8986086066617	16.8784053625405	15.7568107932772	17.3865283707262	18.1129071713859	19.8759225651178	17.4701031223835	16.9593213110647	17.3299937743676	18.4342338682791	17.100024702565	16.7966261950435	15.5872182372338	18.7250496829601	41.3548585286669	1.01732118699914	41.2692600407689	41.8237720901042	41.8159346213499	42.7109555710611	39.6800138517724	42.962644977801	40.8756964731396	40.4568246116302	40.646152603767	42.6287064775532	40.1699917507857	41.7980306162056	41.8117847481042	42.2582828103765	40.6907128314841	40.0789723827663	-0.243068646844967	0.592313257535774	0.752307161791062	0.456575598910473	-0.921792153178803	0.336878821086402	-0.788077815533797	-0.138080996167271	-0.507746415482961	0.472541026755533	-0.628726488595609	-0.0166439417167068	-0.937380509748956
36.1809045226131	17.4808261065809	1.21663741055359	19.4836845599136	17.872276341035	16.8542804456257	16.8996706201652	15.6248862619107	17.2899900760142	18.2034298628156	19.8309283669036	17.3834302775011	16.8580915874131	17.2157665783383	18.350847847237	17.0062763091595	16.7244941519733	15.4067074763667	18.6884569429224	41.3145591834572	1.0265608913691	41.2091228455312	41.7702395676036	41.7957893444928	42.7610955041317	39.6203629307063	42.9075792074568	40.9487790711974	40.4196591963345	40.5999913073118	42.5738373961234	40.0882016327528	41.7664122752699	41.7503424565325	42.195110810992	40.5840974330279	40.04232595585	-0.273622984685412	0.593315553311478	0.7323310343761	0.431605440110612	-0.944693152527162	0.314020455264807	-0.812470650980532	-0.168687420452029	-0.53497900546036	0.440524258464472	-0.651486878957256	-0.0519277533195057	-0.975771491205821
36.6834170854271	17.4056114650592	1.24567484842235	19.4368830227796	17.731251294497	16.7996622809431	16.9322882139606	15.4951935060397	17.1872467755279	18.2825927428031	19.780623583186	17.2903138693991	16.749706735976	17.1009079186333	18.2572920643205	16.9127413916859	16.6489055759359	15.2335540540909	18.6506204111691	41.2702975118106	1.03782405221822	41.1440054086229	41.7127929289784	41.7640114461624	42.8171049453741	39.558074280545	42.8467310683341	41.0102647014616	40.3792759105056	40.5421432760936	42.5162305694528	39.9994345988394	41.727653351392	41.6813986412194	42.1325005912368	40.485748067767	40.0073904029848	-0.305107537740729	0.594230788525557	0.710990198199178	0.406237575444631	-0.967533024133678	0.289914230704903	-0.837218379531218	-0.200491346608324	-0.563032402471309	0.407396251108787	-0.674899395803731	-0.0874148004957874	-1.01502621322518
37.1859296482412	17.3277992489022	1.2748787471083	19.3879654385362	17.5845113254457	16.7373633316387	16.9750826580886	15.3698985897073	17.0802279662237	18.3504966548517	19.7276066287611	17.1923057811128	16.6318660629657	16.9891368457947	18.1556673673773	16.8225710079045	16.5652240002072	15.0659299367919	18.6089343870282	41.223583347192	1.04962013292506	41.0758959643152	41.6528913150911	41.7264311001251	42.8737716971873	39.4974704015979	42.7852483701887	41.0643404928561	40.3418321192156	40.4764729792888	42.4505729843044	39.9119601725566	41.6869767217013	41.6127959348146	42.0618606666153	40.3900743745588	39.9687382606554	-0.33752369557009	0.595088643967405	0.688311640540512	0.380470042694812	-0.990410662971171	0.264551113086765	-0.862296400504106	-0.233561975180845	-0.591893264014377	0.373287054844145	-0.698922122326493	-0.123142355646349	-1.0553433427139
37.6884422110553	17.2474869045154	1.30408606785711	19.3369650800144	17.4313442140261	16.6684233621577	17.0291633174815	15.2518124146557	16.9679040631638	18.4061309675462	19.6727265461424	17.0918967183803	16.5034659228138	16.8799089355946	18.0449035510948	16.7372815635819	16.4719473911434	14.9024166038183	18.5634998206307	41.1747925973856	1.06061700627635	41.0065069667772	41.5875014051419	41.685091475075	42.9317172484469	39.445216858721	42.7206501111273	41.1118519673447	40.3097982202644	40.4093032332454	42.3734883177719	39.8242132020779	41.642274536798	41.5485950973131	41.9820405858529	40.2919330092518	39.9264993229602	-0.370866073707106	0.595904752574105	0.664315389751538	0.354249800630423	-1.01337972652141	0.23798385152748	-0.887808411462034	-0.267989782966811	-0.621551205476685	0.338230989184099	-0.723603976300659	-0.159135218261173	-1.09676025600483
38.1909547738693	17.1642143532362	1.33274652765526	19.2835192888809	17.2708313659921	16.5914055295113	17.0980014968876	15.1410643545346	16.8476295292487	18.4459594133984	19.6140022907988	16.9886616544999	16.3661506147039	16.7700302824562	17.9222376275921	16.6545383199474	16.3715317548905	14.7447207702495	18.5171453581866	41.1228323512496	1.07128518676519	40.9366490926299	41.5124701735669	41.6358121698661	42.9976995945421	39.4014636780913	42.6457096257547	41.1475857203437	40.2796112822349	40.3402486280157	42.2875595988467	39.7278735558156	41.5868971922328	41.4830609984903	41.9014263238019	40.194752062661	39.8864979231007	-0.405096649414267	0.596653101075356	0.638999441222	0.327533895443592	-1.03635098019329	0.210276165643019	-0.913776631707464	-0.303813746668274	-0.651910942521408	0.302201516085045	-0.748919441014238	-0.195457432126804	-1.13905715377898
38.6934673366834	17.0777501670425	1.36048300622933	19.2269131565432	17.1038820360352	16.5046180130863	17.1845791602003	15.0354388401693	16.7188445872359	18.4661127544531	19.5491742083599	16.8795583786846	16.2230058276153	16.659675200339	17.7872846774491	16.5718471710502	16.2652240559239	14.5957312902317	18.4721133153034	41.0668561653975	1.08301893751073	40.8660951947566	41.4273468415782	41.5734408170731	43.0772039114811	39.3600026524291	42.5577216955852	41.165228016832	40.2466247497371	40.2624460374702	42.1985173903285	39.6222237136732	41.5186917882376	41.409544586217	41.8251796263281	40.1061889875613	39.8532426370717	-0.440182729928166	0.597306207843496	0.612332147677466	0.300326981600616	-1.05918859309503	0.181429772765267	-0.940070083184358	-0.341045992947305	-0.682818702059552	0.265205603331309	-0.774698694918805	-0.23225315140625	-1.18212633661112
39.1959798994975	16.9887169821055	1.38753891909426	19.1663672607106	16.9336111436404	16.408746181413	17.2890819820172	14.9338286351909	16.5841572508258	18.4654668152721	19.4788086059685	16.7629820189142	16.0759930670397	16.5530125452884	17.6432193333145	16.4905655412986	16.1501947479832	14.4558082192278	18.4276283655834	41.0077195611133	1.09642628373897	40.7940187082523	41.3366978206055	41.4984564798931	43.1686183008826	39.3171927890655	42.4618950973378	41.1639593489746	40.211353533197	40.171940455169	42.1088840801784	39.5164025546718	41.4432703641532	41.3308952767113	41.7476339105388	40.0276521849152	39.8246420732661	-0.476142131312928	0.597884599176937	0.584255843586355	0.272659990309052	-1.08189258419997	0.151396039137099	-0.966583445266525	-0.379759128734541	-0.714179616986444	0.227307540822706	-0.800767993071908	-0.269710404112011	-1.2262128307817
39.6984924623116	16.8982561708738	1.41459606475095	19.1014449370623	16.7637156650196	16.3066972496562	17.4099217258084	14.8380527055937	16.4463672947102	18.4457255187557	19.406192705947	16.6409353679192	15.9251356709318	16.4525139914181	17.4935605221423	16.4142356456835	16.023567826797	14.3226154497594	18.381416456777	40.9473050483053	1.11101184841822	40.719796208148	41.2466046651861	41.4169598645269	43.2663227021941	39.2773334691814	42.3644296932124	41.1486154284615	40.1794984419211	40.0732519153271	42.0154552776671	39.4159800835553	41.3672222438394	41.2557837248185	41.6617219168717	39.9527834860543	39.7951216519191	-0.513029043290833	0.598439783187639	0.554703814951924	0.244543306555357	-1.10464070192042	0.120165124680264	-0.993417068567527	-0.420104784450658	-0.746019670526928	0.188557491438635	-0.827118815575617	-0.307979800671902	-1.27160556864112
40.2010050251256	16.8072269719877	1.44227525125148	19.0324069781602	16.5965444071502	16.2008919525708	17.54676133369	14.7505962195192	16.3054218566571	18.4083103353896	19.3341852017208	16.5163554954599	15.7703414834364	16.3562202275197	17.3389090441521	16.3437872194692	15.8869967396647	14.1946822522266	18.3332208050168	40.8867347146211	1.12635586921343	40.6437661138417	41.1599589866296	41.3341093919668	43.3688239037401	39.2470947146233	42.2645183666073	41.1231490617596	40.155739651569	39.9734790271837	41.9135881146879	39.3157745791397	41.2903098406398	41.1865338151118	41.5706412881078	39.8770610124624	39.7632075658673	-0.550879896380871	0.599000226114949	0.523628718681127	0.215950963786511	-1.12763042519495	0.0878208071436368	-1.0207948925122	-0.462218413023489	-0.778404339060783	0.148922769636511	-0.853867615261814	-0.347128766878581	-1.31826193325257
40.7035175879397	16.7159872566492	1.47096717921304	18.960367765642	16.4328076344272	16.091322747787	17.7017777282222	14.6714264332696	16.1593153548876	18.3518261418101	19.2628622752737	16.3893698650865	15.6136466684415	16.2623305506955	17.1779565263575	16.2767764790863	15.7445855344685	14.0736107441354	18.2858136567957	40.8258476377111	1.14301255613613	40.56757611405	41.0753904027454	41.248989412023	43.4817157343805	39.2267183929285	42.1559076815339	41.0853124467999	40.1387921064439	39.8731981566042	41.803438746029	39.2105468662162	41.2069935328038	41.1167666506697	41.483554122107	39.8047081057154	39.7339537323269	-0.589690135238599	0.59957005370745	0.491023274337213	0.186858313076497	-1.15090505313215	0.0544985836627478	-1.04881869966086	-0.506129077690084	-0.811301530055106	0.108315580075867	-0.881052941035923	-0.38716948378519	-1.36598414236558
41.2060301507538	16.6249668699943	1.50109514481328	18.8871021040726	16.2730167071297	15.9767206713968	17.8774076383932	14.598251389195	16.0077107909096	18.2731683548099	19.1907611562739	16.2576816418352	15.4592159238562	16.1736262406323	17.0113898499887	16.2117573246241	15.5975505681575	13.9618691199161	18.242240438718	40.7644958924822	1.16210991829558	40.4938531756419	40.9907178874076	41.1571159069482	43.6115914459889	39.210126122526	42.0359166282216	41.0290039414043	40.1236868622299	39.7667964708462	41.6910612955483	39.1061088703317	41.1152816551629	41.0423549397023	41.4021530107555	39.7430242066183	39.7131418603813	-0.629440800684686	0.600182789141534	0.456911879175868	0.157295692423802	-1.1743664488695	0.0203232592579159	-1.0773892118759	-0.551804923530689	-0.844553742188255	0.0666891780910087	-0.908558855944716	-0.428114008032099	-1.41486902466046
41.7085427135678	16.5352320506414	1.5332881291825	18.8144902293	16.1189620088745	15.8573921945292	18.073190351533	14.5298344400691	15.8534914912019	18.1708784171859	19.1181531368508	16.1205214920587	15.3111372153517	16.0946447155276	16.8435592729381	16.15122755405	15.4440576856653	13.8594195165196	18.2027530886072	40.7038996191169	1.18447240414409	40.4252188581542	40.9071246496206	41.0575111292614	43.7584831815998	39.1937765385033	41.9099669648081	40.951441672346	40.1085336439828	39.6517428892376	41.583155727169	39.0128663900802	41.021310384343	40.9692027185156	41.3191557699946	39.6923604117589	39.7005429764958	-0.670123536271637	0.600921188003496	0.421329933444407	0.127356639422912	-1.19795585541178	-0.01457759170338	-1.10640465322919	-0.599280683594575	-0.877997989894298	0.0240862603950434	-0.936280319007982	-0.469980191337186	-1.46527878411862
42.2110552763819	16.4483219792125	1.56811251775801	18.743931170715	15.9736900732957	15.7363116439652	18.285407630963	14.4677993555321	15.7003108023951	18.0467401932171	19.0482896631927	15.9806870821988	15.1714701312231	16.0262473274	16.6798883059875	16.0987904716792	15.2843519354685	13.7640260270929	18.165209853075	40.646409692361	1.21016234804006	40.363248726202	40.8297224430939	40.9558112220043	43.9161503807102	39.1820435899252	41.7856876709196	40.8565989440978	40.0975706076095	39.5339442962001	41.4815716247467	38.932361377227	40.9337568055275	40.9062145420405	41.2310800400909	39.646175497943	39.6906173094373	-0.711725960146714	0.601868557803042	0.384319716945359	0.0971433089295763	-1.22177936434586	-0.0499948253284805	-1.13596434364863	-0.648689326907003	-0.911588368210238	-0.0194164597172734	-0.964299353179227	-0.512719075220101	-1.51733654269346
42.713567839196	16.365569013732	1.60572894830139	18.6760613333685	15.839983511505	15.6172152177835	18.5097077995763	14.4144624139398	15.5494719991465	17.9038218903055	18.9850786203766	15.8419345710616	15.040594062941	15.9663027771778	16.5236313385331	16.0547990224247	15.1229479633549	13.6747600837491	18.1283316144682	40.5940470981108	1.23866539023443	40.3079860630261	40.7638487716286	40.8597277182774	44.0795930199357	39.1816930519861	41.6644425216803	40.7508886477467	40.0967516388868	39.421843484417	41.3838215685058	38.8585551487255	40.8555997130186	40.8540317676973	41.1452560635365	39.6010668060604	39.6796475846449	-0.754204067457016	0.603067547429785	0.345941153067399	0.0667088631525976	-1.24601847056131	-0.0856238040531669	-1.16629045463032	-0.700127141170347	-0.945356759252725	-0.0637878990532638	-0.992810024574763	-0.556145956319521	-1.5707489386623
43.21608040201	16.287702146893	1.64596853181751	18.6108573249924	15.7188725187965	15.5020272877523	18.7434053475382	14.369678559116	15.4002509259366	17.7435057535547	18.9299690829583	15.7054186933934	14.9191793968018	15.9150607502479	16.3763072236597	16.0169354337132	14.9644274487539	13.5936514064722	18.0936871966003	40.5475369860859	1.26960364735581	40.2581726721223	40.7108992455238	40.7723336305009	44.2502360923603	39.1930847068218	41.5414825356192	40.6365045384726	40.1071724060562	39.3174661066751	41.288740533632	38.7912729028547	40.7842019489919	40.806350454489	41.0700621625502	39.5623022457098	39.6703095949947	-0.797479750313907	0.604551880781276	0.306282310611885	0.0360596742108583	-1.27072307057917	-0.12116610149383	-1.19746149524832	-0.753520950150143	-0.979245563005039	-0.109030495778501	-1.02186988814777	-0.599976567912886	-1.62527360976643
43.7185929648241	16.2151183075634	1.68855985980687	18.5480097318843	15.6097039337101	15.3906773824982	18.9844311854014	14.3309755669354	15.2530004144495	17.5654241748917	18.8816120762137	15.5700934255337	14.8093898371707	15.8763413659103	16.2409203913481	15.9846277802658	14.8094768254699	13.5231679205591	18.0640409087718	40.5068183551506	1.30321153930714	40.2119934794311	40.668051010017	40.6912141961143	44.4321004881945	39.2101811969878	41.414292771182	40.5107687227007	40.1240994408997	39.216729079395	41.2005806826827	38.7397351620946	40.7192510860361	40.7615097495094	41.0036579934383	39.5368848896589	39.6680437340671	-0.841457450473722	0.606392135953118	0.265456722237906	0.00519916786204676	-1.29573226629026	-0.156419788252302	-1.22932858689367	-0.80868094535489	-1.01301317871566	-0.155089109094166	-1.05131048963945	-0.643951746546722	-1.6810889928506
44.2211055276382	16.1483534276837	1.73291769420337	18.4873468820335	15.5116717729789	15.2833056916727	19.2279236281136	14.296745435301	15.1106760653428	17.3704499850203	18.8385513129261	15.4363104153952	14.714014745269	15.8526331552504	16.123149522268	15.9605444179228	14.6570560400415	13.4631442992808	18.0401314741223	40.4722782200475	1.33972411253308	40.1679112977112	40.6321886549597	40.6142258571357	44.6235603258756	39.229321309164	41.2879012707772	40.3723514538743	40.1426905630997	39.1182599249665	41.1268210324331	38.7104768119744	40.6675355706345	40.7267874640462	40.9385174427723	39.5241313018624	39.6737712394735	-0.886035381053487	0.608666972954487	0.223586026644427	-0.0258422545136274	-1.3208238406504	-0.191254967400445	-1.26174324952053	-0.865488786043574	-1.04633900317564	-0.201805659877917	-1.0809262148863	-0.687923046050002	-1.73843455323782
44.7236180904523	16.0881514022499	1.7777326979692	18.4291187808458	15.4252298174347	15.1819908332769	19.4646938226732	14.2681220716192	14.9768122425951	17.1629176923123	18.8016545978267	15.3074420047408	14.6344757615137	15.8418201548896	16.0287235673842	15.9469102517909	14.5089660035026	13.4114892372515	18.0200555963408	40.4452698156141	1.37807418126029	40.1252426364336	40.6040087796099	40.5446742326491	44.8149664536199	39.254665079932	41.1701498058729	40.2266474462517	40.1635580471152	39.0283448288059	41.0721322070913	38.6989903179353	40.6380314175498	40.7089548697996	40.8744480359357	39.5172133886177	39.6822895026063	-0.931113732871401	0.611397204806459	0.180777951841793	-0.057034258339788	-1.34591946583526	-0.225533053556626	-1.29478953861871	-0.923961631866959	-1.07902242874192	-0.24899386923062	-1.11070253658786	-0.731795977391553	-1.79707994116396
45.2261306532663	16.0350876653968	1.82114177004116	18.3740267855723	15.3519529689201	15.0899423783482	19.6837187417205	14.246982794315	14.8525746488906	16.9491620701269	18.7734199908242	15.1873362309148	14.5699875547027	15.8406946102953	15.9602064242479	15.9419990712562	14.36968559099	13.3675907094444	18.0021220757792	40.4273485700488	1.41560251149966	40.0842929288955	40.58811095873	40.4896619783729	44.9952318300136	39.2928106083331	41.0631414529122	40.0835506131588	40.1915041077433	38.9552184176951	41.0353176738393	38.6984532016739	40.6334998810688	40.7051060302696	40.819793075299	39.5133974183854	39.6884869443911	-0.976611237337192	0.614556561161227	0.137108940204681	-0.0883948577909601	-1.37110025186935	-0.259108537619681	-1.32870218074656	-0.98408086982255	-1.11103981476618	-0.296554088832703	-1.14076451478877	-0.775414609123192	-1.85651987324226
45.7286432160804	15.9891760131388	1.86145758430085	18.3230001397547	15.2929468553383	15.009100293587	19.8758389877387	14.2328529828173	14.7366851261778	16.7340299561629	18.7549971579339	15.0770967455423	14.5189053138152	15.8496613611709	15.9167468691006	15.941965742587	14.2419019375618	13.3335570896115	17.9875296513206	40.4190628986264	1.44967019471449	40.0460412448965	40.5889605203561	40.4534920033582	45.159270815174	39.3439810054805	40.9621003644338	39.9501878475403	40.2289694846305	38.9005149714385	41.0126689090862	38.7114567936299	40.6491368942319	40.7074313310598	40.7789837355886	39.5182710631753	39.6935393939428	-1.0224752315471	0.618152690804353	0.092616027506715	-0.120002430953237	-1.39640975043085	-0.291926709142825	-1.36357097378072	-1.04561820624663	-1.14238787856307	-0.344484716999231	-1.17111688851214	-0.818555744613849	-1.91664353421992
46.2311557788945	15.9498866730651	1.89742051387213	18.276826749525	15.2473412353171	14.938958397598	20.0343156604329	14.2229990775787	14.6283519656742	16.519397573054	18.7445106697237	14.9755210696314	14.4808945968249	15.871139129567	15.8968196662267	15.9453694988371	14.1247296552324	13.3115613020201	17.9794505217989	40.419673246966	1.47925908870179	40.0114849721658	40.6068440898369	40.4339618482805	45.3071281729752	39.4019073494245	40.8630974266532	39.8270853000715	40.2721178702944	38.8595844907355	41.0038718202749	38.7459008052552	40.6798232012643	40.7148821458742	40.7458853452877	39.5379080532022	39.7032890598605	-1.0686718387909	0.62224344143392	0.0472959705452624	-0.151961302949747	-1.42169057704844	-0.324078333629053	-1.39925579211209	-1.10822474934855	-1.17292080448346	-0.392789215421355	-1.20156628323842	-0.861056849601649	-1.97778622822811
46.7336683417085	15.9165253148942	1.92749084167067	18.2358153495478	15.2122793870443	14.8780321540841	20.1518164638424	14.2156853495877	14.5294071697748	16.3059965995492	18.7387608710134	14.8825531149989	14.4575046515354	15.9042326654736	15.9004986296177	15.9537599981462	14.0173454389178	13.301087646923	17.9796295482508	40.4281281907488	1.50423285343268	39.9809337229385	40.6379234775741	40.4259591484619	45.436104341051	39.4625510421784	40.7694602616855	39.7118150347236	40.3143347278983	38.8301854293672	41.0137307569545	38.8017156538703	40.7265359356949	40.7344279866951	40.7133119169831	39.5702411324212	39.7208204834839	-1.1151798798487	0.626852913883965	0.00111464706336911	-0.184352302304137	-1.44667664544767	-0.355731899450051	-1.43565957432433	-1.17169763223746	-1.20240378163881	-0.441427459751996	-1.23196473237786	-0.902926440178561	-2.04004729378661
47.2361809045226	15.8885537516253	1.9493255056113	18.1996714707242	15.184290964761	14.8262257402155	20.2184865429499	14.2122154407798	14.442922728627	16.0961342426964	18.7363846473796	14.8009763110278	14.4503673233961	15.9442547420326	15.9284416759226	15.9674585886815	13.9223599157732	13.2999994082856	17.9866702827528	40.4441589122165	1.52315000789475	39.9537087262393	40.6782238049429	40.4280664503699	45.5364096297589	39.5296661606816	40.6885207116468	39.6054792774501	40.3530520062308	38.8175863391857	41.0477112078827	38.8698664089456	40.7936591789854	40.7700552192666	40.68388201863	39.6080520292434	39.7426034260038	-1.1620120764453	0.631928167633719	-0.045969121060932	-0.217215461470625	-1.47125655299777	-0.387020636842187	-1.47299780210018	-1.23606744751353	-1.2307314606171	-0.490386530207864	-1.2624471428623	-0.944288578232519	-2.10299410546676
47.7386934673367	15.8655929274553	1.96068695182991	18.1676790697003	15.1606601271619	14.7853208266689	20.2252346966728	14.2149242002708	14.3701906587957	15.8941248977156	18.7387507920626	14.7340473855598	14.4590305600156	15.9880108726627	15.9789248703293	15.9829001305725	13.8437299485727	13.3078908628357	17.9980669396883	40.4682084394407	1.53302297574189	39.9284989910961	40.7274084690888	40.4443200042728	45.5970954857191	39.6095327144457	40.6230352491634	39.5143350670278	40.3917290501628	38.8290577606852	41.1063222943406	38.9453938213896	40.8807938823359	40.8160544991488	40.6653584716296	39.6493064091545	39.7630928613903	-1.2092388157813	0.637427460086741	-0.093974673554358	-0.250571551866534	-1.49559355084872	-0.418014974378537	-1.51169444229707	-1.30137259522901	-1.25803990238577	-0.539781136527833	-1.29332965621295	-0.985214263226276	-2.16628517415862
48.2412060301507	15.8471915638794	1.9610018187982	18.1391348504925	15.1394974746167	14.7570344567471	20.169315392673	14.2239071460361	14.3099431610564	15.7040096666343	18.7475425612266	14.6823341215093	14.480633293092	16.0364912167733	16.0467599226482	15.9956385271302	13.7824862809879	13.3269427915012	18.0133941589462	40.5003284207162	1.53198273659881	39.9042404620846	40.78835088686	40.4790573645144	45.6158007789341	39.7020860735174	40.5685865361733	39.4446663039244	40.4346117036159	38.8652924328568	41.1846186274493	39.0335493905747	40.979938938247	40.8646964613211	40.6577902364466	39.6999991988774	39.7819693360621	-1.25696762718648	0.64341498935761	-0.142883684139956	-0.284453320891616	-1.51996166689949	-0.44879408689166	-1.55202870125259	-1.36742299997379	-1.28457210217641	-0.589846406509758	-1.32480502237494	-1.02563550297044	-2.23022560207793
48.7437185929648	15.832647832	1.95156036253974	18.1138237949953	15.1184965993229	14.7409397895314	20.0552740757501	14.236938977135	14.2606696691303	15.5274093528823	18.7619859947585	14.6439107674436	14.5115829022356	16.09063073951	16.1256776050237	16.0046811376454	13.7366665791879	13.3590301475718	18.0346471798762	40.5395162750862	1.52136459806903	39.8809965341826	40.8628974365662	40.5310337980378	45.6000815676761	39.8006948765647	40.5202808593539	39.3971188213779	40.4806236869462	38.9203394125281	41.2773037083506	39.1390666170932	41.0821321132321	40.91683449359	40.6525866079023	39.7654111952638	39.8048586727136	-1.30529566809846	0.65000678634999	-0.192653972986478	-0.318903848579348	-1.54450620778589	-0.479532008454935	-1.59402223546289	-1.43390035132027	-1.31046071667126	-0.64080982966118	-1.35686467729577	-1.0654498627114	-2.29531660814897
49.2462311557789	15.8211598195401	1.93404812376216	18.0922073146111	15.0937656628847	14.734708034952	19.8900855931442	14.2525617725838	14.2229139361656	15.3640335062869	18.7790626987115	14.6175439652563	14.5495793569815	16.1470481375147	16.2115876205601	16.0117505727377	13.7052347002044	13.403148569614	18.0633256704323	40.5844538538684	1.50421113756578	39.8602753989227	40.9482531899725	40.5938859919963	45.5586599560328	39.900952675121	40.479774083138	39.3673168047376	40.5237833169294	38.990006282858	41.3836575674567	39.2558691107047	41.1852177558563	40.9795757789793	40.6451378304923	39.8423203464141	39.836575572283	-1.35430474238194	0.65724318275891	-0.24325301299765	-0.353923624248778	-1.56922723576948	-0.510478259148823	-1.6377076601193	-1.50068080559201	-1.33569934740864	-0.692793001431812	-1.38956706148538	-1.10471240515678	-2.36150912275738
49.748743718593	15.8122087139826	1.90940926022644	18.0751162610753	15.0602292093905	14.7364039022	19.6789706720468	14.2721404137641	14.1986180683758	15.2139451259552	18.796466337909	14.6046005486531	14.5939148345104	16.2009056672545	16.3028783369457	16.0165749438819	13.6899375178224	13.4567159193161	18.0979216646203	40.6347064009778	1.48202118831281	39.8446494598798	41.0378130690996	40.6624780453851	45.4939372636556	40.0063320973237	40.4533431875207	39.3518980647229	40.5596610080483	39.0772325993932	41.5067046605227	39.3739762563134	41.2926616761099	41.0544505298391	40.6414062270195	39.9233757746703	39.8753824961414	-1.4041162440334	0.665088858540971	-0.294684998115017	-0.389418189288234	-1.59421779342169	-0.541849183196125	-1.68340085141283	-1.56795091544263	-1.36034426184035	-0.7458596085904	-1.42327270024183	-1.14368573834491	-2.4284043963578
50.251256281407	15.8056736252434	1.87846954773792	18.0631537052778	15.0134536010813	14.746220344828	19.4265429043486	14.2981141237308	14.1883674300782	15.0788238991874	18.8146698075183	14.607137888756	14.6436200969725	16.2515267064332	16.3975365372479	16.0154918328239	13.692329026936	13.5187706083859	18.1350194902888	40.6907274926873	1.45406925095222	39.8369499358519	41.1259311632459	40.7375968976807	45.4047104242458	40.1227949625305	40.4435097490115	39.3527830461912	40.5901035505885	39.1870642428274	41.6476596741967	39.4925994681104	41.4050555008808	41.1338366762448	40.6482429869933	40.0073517293867	39.9154498750111	-1.45492466486842	0.673557247035082	-0.347000398331196	-0.425201949571384	-1.61985174756815	-0.573788690983593	-1.73159451906665	-1.63593679605251	-1.38469104698742	-0.800155831379997	-1.45849865681846	-1.1826757574473	-2.496097278724
50.7537688442211	15.8014590961534	1.84308713667314	18.0561860320129	14.951143318921	14.7655793643465	19.139989343975	14.3308133541452	14.1901324052353	14.9609493966676	18.8355243061063	14.6248128993129	14.6958499219602	16.3016498907238	16.491360299652	16.0056085088955	13.7105520341711	13.5904976537523	18.1726968085764	40.7526232842198	1.42012363222742	39.8393946889241	41.2119730955331	40.8233976808823	45.2944689625919	40.2497261438511	40.4451996610449	39.374612597754	40.6205430938112	39.3180513149858	41.8020453653661	39.6182635709992	41.5157211842709	41.2110851507594	40.6626211536406	40.1004906965589	39.9543781865437	-1.50694208835106	0.682755152185071	-0.400288942869322	-0.46106843375688	-1.646681108822	-0.606431614077997	-1.7825816574002	-1.70460587632002	-1.40920498421392	-0.855959114857587	-1.49557149797821	-1.22184878403887	-2.56526676882462
51.2562814070352	15.7991306505766	1.80593770923381	18.0530793569583	14.8729337989812	14.7946801967646	18.8291770138658	14.3683239695568	14.2012191617544	14.8610667504374	18.8590901887115	14.654810477416	14.7464996908804	16.3514422238912	16.5801726376143	15.9883146287901	13.740971336154	13.6723752357852	18.2119337416645	40.819388040001	1.38264158612472	39.8529359954881	41.2994452270203	40.9206669864671	45.1739618927987	40.3796026543502	40.4515810532066	39.4184479844373	40.6531080072963	39.4618956967529	41.9621570204922	39.7509005659578	41.6164999545304	41.28916750894	40.676630783297	40.2069014154128	39.9963058935676	-1.56032466336722	0.692769906199681	-0.454662975482723	-0.496883905340063	-1.67515379209698	-0.639991641346929	-1.83633062496418	-1.77376876661973	-1.43427522203225	-0.913552857366807	-1.53452852076353	-1.26123419902132	-2.63630936249619
51.7587939698493	15.7980341495511	1.76909706412698	18.0517324160655	14.7788238974576	14.8314605183644	18.503237635259	14.4094525265888	14.2209349365245	14.7777829535611	18.8824047755698	14.6948182656655	14.7923389057664	16.3970709192993	16.6631315194291	15.9667318611394	13.7824273804423	13.7619417553139	18.2542561263705	40.8896763532012	1.34531567110142	39.8770574792255	41.3912064100978	41.0240460429021	45.0544160837658	40.5069927349057	40.4621525315273	39.4793442958302	40.6839103454344	39.6120065577534	42.1232528818681	39.880635698801	41.7062227590332	41.3748564662663	40.6903565637427	40.3217303611463	40.0466344389188	-1.61518834067867	0.703570722539115	-0.510243547464212	-0.532614372906886	-1.70546286628317	-0.674774121376992	-1.89279912435547	-1.84345731354106	-1.46008095982533	-0.97307217142978	-1.57538796848238	-1.30091317344818	-2.708900392739
52.2613065326633	15.7976925190583	1.73330236396218	18.0494448629723	14.6680447412304	14.8731580326525	18.167678670666	14.4555351444089	14.2505218254637	14.7093373641777	18.9017189136669	14.7448912149454	14.8323807898802	16.4360377309771	16.7424965511495	15.9409810618397	13.8366649370903	13.8556423647696	18.2985460990421	40.9629288916348	1.30988028485416	39.9101097496503	41.485804573343	41.1266805105494	44.9396766616497	40.6346017288425	40.4825837851554	39.5508802310665	40.7078202294062	39.7694311123443	42.2863523137171	40.0008566543239	41.7905883097707	41.467109568148	40.7124386452709	40.4369086517138	40.1050195412053	-1.67169520496854	0.71507442191716	-0.567159940727198	-0.568282225770074	-1.7376906918474	-0.711090939192717	-1.95227090986678	-1.91406016364759	-1.48672277086498	-1.03450471740611	-1.6184277461574	-1.34120370284389	-2.78272211399598
52.7638190954774	15.7979259742433	1.69883648108908	18.0435827849145	14.5398147915228	14.9185871143419	17.8256734021426	14.5085100319511	14.2904115266719	14.6556631196091	18.9155805621238	14.8056982649586	14.8668865322073	16.4705766623657	16.8198693709093	15.908377259096	13.9042998692465	13.9522475269232	18.3410367689091	41.0391925303319	1.27552420340784	39.9500664715781	41.5785848224785	41.2267923576822	44.8268760727458	40.767987352054	40.5165931513798	39.6313572743416	40.7249561549675	39.9380009778798	42.4545125905634	40.1164785865245	41.8735504648528	41.5571503022457	40.7473651838792	40.5513377641772	40.1654709579598	-1.73008545074312	0.727258757981409	-0.625565435760551	-0.603958196565969	-1.77207594239311	-0.749223380422611	-2.01524085280289	-1.98600195100076	-1.51446406957879	-1.09785169429863	-1.66409701301714	-1.38261755622099	-2.85821524797874
53.2663316582915	15.7985827394204	1.66667756027478	18.0323153131903	14.3952363889275	14.9683853363247	17.4818594937941	14.5676967018734	14.3384006408001	14.6183566097458	18.9250761463704	14.875411154878	14.8953005996284	16.503491958898	16.8935779474175	15.8681403799508	13.9825923137634	14.0529035042655	18.3785793408988	41.1180059065924	1.2414978829915	39.9953753286648	41.6663126872734	41.3282224922005	44.7145540300576	40.9062294639885	40.5606906828091	39.7242718208494	40.7410120106107	40.1153310356656	42.6267429551905	40.2338270847388	41.9516371189461	41.6403110153444	40.7892329153952	40.6709003491942	40.2234435145491	-1.79060628165252	0.740132252410644	-0.685659353393981	-0.639829361376434	-1.80909710320217	-0.789523222805042	-2.08197934484362	-2.05937106896404	-1.54379135214001	-1.16324912617981	-1.71266862173486	-1.42565088637717	-2.93610213842047
53.7688442211055	15.7993442950151	1.63826859912888	18.014982439537	14.2381702583793	15.0228779975938	17.1435938812168	14.629619733156	14.3911918190456	14.5985175225594	18.9310240217795	14.9495407894952	14.915774448924	16.5332178926711	16.9602949828746	15.8234225976532	14.068511324124	14.1576551563488	18.4111138548836	41.1981579944573	1.20899011263357	40.0454478965878	41.7503640063644	41.4342387661973	44.6079945627071	41.0414703267717	40.608708882735	39.8325144659734	40.7609771885912	40.2922817241065	42.7965514565198	40.3485683489118	42.0187006094564	41.7219072542217	40.8315715694759	40.7982004725931	40.2810303801032	-1.85344574656666	0.753609293628333	-0.747703137640539	-0.676281631547224	-1.84926496107628	-0.832509241920148	-2.15236736540161	-2.13399846905747	-1.57520825455259	-1.23089573321476	-1.76412233125711	-1.47066644955963	-3.0164230502975
54.2713567839196	15.7999142591551	1.61435412562981	17.9919161231284	14.0738423551815	15.0801416679446	16.8180682666964	14.6911892398115	14.447445788195	14.5949902713885	18.9315782872209	15.0242184229167	14.9269667809284	16.5562483185778	17.0185530045245	15.7775198987446	14.1623791293869	14.2632966639334	18.4402739279024	41.2787280372016	1.17982593469443	40.1005699485115	41.8351301501715	41.5420672528254	44.5151878160441	41.1680117931807	40.6599951619988	39.9532111916334	40.7837788347793	40.4619169062346	42.9570230327949	40.4513719070449	42.0746859894005	41.8082832253998	40.8778322832831	40.926866891354	40.3437162105686	-1.91877473299112	0.767499998310154	-0.812022388811984	-0.713872633568267	-1.89286571080514	-0.878811605360968	-2.22625954462303	-2.2099174818997	-1.60900897948368	-1.30086964176726	-1.81843770508957	-1.51798238122759	-3.09867493142094
54.7738693467337	15.8002501890301	1.59456790735828	17.9639677729703	13.9065581454627	15.1366721730085	16.5090093737113	14.752058325405	14.5084456861887	14.6050086991947	18.9232852222935	15.0986394422174	14.929851431108	16.5729527254728	17.069645675587	15.7300139849865	14.2663000132815	14.3656935006762	18.4659008529167	41.3597479665898	1.15424217635724	40.1613731128615	41.9233068043387	41.6447695392694	44.4386051480082	41.2884656528293	40.7203794403957	40.0794311581373	40.8042202294757	40.6258226812019	43.1067388891232	40.5421077489887	42.1265833058455	41.8964547194104	40.9361899594629	41.0487421417588	40.4127769343298	-1.98683045392276	0.7816382751528	-0.878989889090909	-0.753199888670036	-1.93996154675124	-0.929011635257058	-2.30390406730769	-2.28760617785814	-1.64528848756593	-1.37308203444065	-1.87589437599465	-1.56802911977303	-3.18286867068782
55.2763819095477	15.8003900147479	1.57816451260537	17.932061125843	13.7386684794408	15.1900318977317	16.2166280952526	14.8130398679621	14.5755013779559	14.6264362161091	18.904493263692	15.1733820998497	14.9274123300593	16.5872138461546	17.1147870782873	15.6785192144785	14.3796626263689	14.4634328165939	18.4849699001862	41.4413552543918	1.13095424124377	40.2281280380438	42.0128745569875	41.738338176645	44.3731796628324	41.4084617332233	40.7945132900326	40.2067831924052	40.8197696064375	40.7889564643347	43.249770727017	40.6293819152211	42.1801219201645	41.9779724214885	41.0066984004851	41.1637491621425	40.4829848028084	-2.05790190454871	0.795951559662753	-0.948997580768156	-0.794782992238023	-1.99063997157734	-0.983512127521832	-2.38582965086857	-2.36767520094748	-1.68417037197611	-1.44748269066738	-1.93696657192177	-1.62137787024087	-3.26978879051203
55.7788944723618	15.8001041138981	1.56477903619287	17.8969315545821	13.5714151833097	15.2403774019829	15.9404857988998	14.8728120942069	14.6476001925793	14.6589349914609	18.8769417928565	15.2469267334848	14.9224369772955	16.6004288381584	17.1524796010739	15.6232960680705	14.4985622955496	14.5576419841236	18.4943943147356	41.5227090540385	1.10906722411056	40.3002018011414	42.0989591630063	41.8254810121448	44.3130859172814	41.527187939474	40.8795662460449	40.3369716858076	40.83401760083	40.9501599747967	43.3896965920295	40.7160455407775	42.2330909637797	42.0512110998487	41.0808453777325	41.278254824984	40.5485691249364	-2.13222706656129	0.81037692330216	-1.02242559088495	-0.839028751181937	-2.04521917777074	-1.04256938628995	-2.47232256271191	-2.45041077452243	-1.72598390270191	-1.52427819902648	-2.00191537227555	-1.67858257497306	-3.35997641618073
56.2814070351759	15.7989870783083	1.5543728856263	17.8590790238455	13.4065742111609	15.2890166638593	15.6818831444831	14.9277411431822	14.7224389777969	14.7026420673177	18.8435978129528	15.3153815724741	14.915686689084	16.6095869867902	17.1800357945821	15.5677590250772	14.6200071913676	14.6482172888749	18.494145660085	41.6024120997975	1.08886547967338	40.3759940945747	42.1786863064949	41.9114962613434	44.2589727861721	41.6370433342887	40.9685506873314	40.4739685077296	40.8526240181474	41.1015996783715	43.5245066111302	40.7942872656192	42.2789181551242	42.123561703775	41.1542347037267	41.3942332741943	40.6099162087364	-2.20996049370126	0.824773960482081	-1.09961215439858	-0.886294355913061	-2.10415475724986	-1.10646110759296	-2.56320286728326	-2.53579140588104	-1.77117373157008	-1.60389074150322	-2.07063174766207	-1.73997839261959	-3.45305801927961
56.78391959799	15.7968953522164	1.54671910904416	17.8188742845948	13.2471288544157	15.3357995320692	15.4431071664806	14.9752580129511	14.7993604617146	14.7559091255339	18.805388076652	15.3759140891016	14.9064002081925	16.6125005330235	17.197261190317	15.5141673111631	14.7444541910012	14.7321120909044	18.4866905073472	41.6798685890071	1.07075287092637	40.4534361837282	42.254036382752	41.9972397016334	44.2166805332119	41.7330418744819	41.0588999868361	40.6173548179664	40.8766105338459	41.237973969618	43.6482566381006	40.8583476294217	42.3157674683313	42.2001436070777	41.232576077402	41.5049962548597	40.6725357648463	-2.29126416934393	0.838986572580452	-1.18082920514188	-0.93697548060836	-2.16773525962413	-1.17559512789986	-2.65823898387031	-2.62396590279851	-1.82003937178906	-1.68669138010835	-2.14298095445309	-1.8056609329533	-3.54855480249716
57.286432160804	15.7939836943194	1.54117550010628	17.7767207392557	13.0963610700534	15.3785195467245	15.2247371802117	15.0161093724398	14.8801597804115	14.8148339236934	18.7606822039996	15.4291295021737	14.894206759602	16.6116394430687	17.2072411350286	15.4609864400668	14.8726587516085	14.8063425197155	18.4734107410563	41.7554836101617	1.05440478460969	40.5308414157302	42.3297449007654	42.0776772658308	44.1891487526965	41.8189316469788	41.1550207403449	40.7608701396352	40.9011322446533	41.3626840435132	43.7574336155874	40.9141136001244	42.349187253049	42.2759731440619	41.3216152866355	41.6037964401447	40.7395672728357	-2.37637539416336	0.852958413464209	-1.26626972240491	-0.991526736339654	-2.23592383348842	-1.25041090597158	-2.75765862676793	-2.71554274428202	-1.87260998479047	-1.7728037631431	-2.21920592688578	-1.87568698977745	-3.64689837956104
57.7889447236181	15.7902335509165	1.53691303577324	17.7332095478314	12.9563888771234	15.4150455085451	15.0246143787734	15.0523034565777	14.9665815816287	14.875336247849	18.7080695243554	15.4770078805481	14.8802525804016	16.6103180864794	17.213108028374	15.4058559206411	15.0017336971258	14.8713630623863	18.4525484360235	41.8293480700157	1.03934279153968	40.6076357349137	42.4083986313808	42.1477604580966	44.1718182817959	41.901485652588	41.2613742207854	40.8980619823576	40.9212220391325	41.4822797650156	43.8546446883569	40.9698839998266	42.3848194181855	42.3433748723617	41.4166470942986	41.6928719230872	40.807290358069	-2.46554104461126	0.866714852846986	-1.35605322590169	-1.05039198986886	-2.3085560877672	-1.33117914390055	-2.86203359881061	-2.81127923498833	-1.92881576155086	-1.86222259947181	-2.2998271442939	-1.95028932213997	-3.74897290789012
58.2914572864322	15.7852071649123	1.53329969532945	17.6891708805127	12.827664100376	15.4455616186257	14.8397872763718	15.0835426321471	15.0576169662393	14.9355449959993	18.6489866185235	15.519208377911	14.8662962020032	16.6074419768977	17.2149079560959	15.3496649882129	15.126820071821	14.9298316405519	18.4212683363075	41.9004560676933	1.02569239739402	40.6845302593197	42.4878281204652	42.2084871127302	44.1573633949085	41.9808083434632	41.3751847273885	41.0283872943113	40.9376101834981	41.5967878143584	43.9453309155839	41.0232932443977	42.4209287794024	42.4034995559821	41.5081151157587	41.7797800390373	40.8693621824872	-2.55891363873318	0.880233866461192	-1.45024477192018	-1.11390980035369	-2.38568740899651	-1.41796110199945	-2.97165079120042	-2.91153385695428	-1.98876916901137	-1.95512228901883	-2.38514285318334	-2.02985961216103	-3.85486222959255
58.7939698492462	15.7784666696892	1.53012875037501	17.6455037387964	12.7099138241992	15.4721469143588	14.6691087542346	15.1070926594534	15.1500736120804	14.9956651709626	18.5869962841744	15.5528858016548	14.8527040140598	16.5993785522742	17.2105831196178	15.2956335250317	15.2460844085755	14.9824811681192	18.3792151674347	41.9677363841862	1.01361934226923	40.7630781752522	42.5635158844387	42.2657705855565	44.1438725257556	42.0500928555439	41.4884300273877	41.1563795557279	40.9556087359906	41.6993361950765	44.0311952462942	41.0656691172512	42.4507248917837	42.464594915697	41.5948541628508	41.8662238374422	40.9244354349306	-2.65657317215259	0.89340687886736	-1.54887523806954	-1.18229598806463	-2.46768099144068	-1.51081217047355	-3.08622696002844	-3.01619340910935	-2.0528251947908	-2.05198285528686	-2.47501099360429	-2.11470135723406	-3.96384794264853
59.2964824120603	15.770058508353	1.52747441918494	17.6028607730487	12.6035574085776	15.4961639572923	14.5133831023006	15.1212731464305	15.2416939741747	15.0555145143989	18.524599499706	15.5762543491042	14.8378583542697	16.5859133399474	17.1996834332116	15.2448151816806	15.361257184348	15.0270766887474	18.3290312264097	42.0313532994436	1.00243634662734	40.8448512739527	42.6335117530326	42.3234350683581	44.1362011244408	42.1051818735094	41.5965709958455	41.2848663246945	40.9783996645099	41.7855944489353	44.1079910866102	41.0967025403241	42.4714266204741	42.5295804053288	41.6843330748195	41.9454924706313	40.9775140656301	-2.75865217415577	0.90615221273601	-1.65195582218455	-1.25573944015207	-2.55491045873928	-1.60999690786841	-3.20540832260928	-3.12521309866304	-2.12133383811703	-2.15335751072407	-2.56924575921193	-2.20482738441994	-4.0757420112659
59.7989949748744	15.7602923203611	1.52518895034207	17.5613842966313	12.510193277943	15.5165891087169	14.3729859168338	15.1276862636817	15.332862547294	15.112789800801	18.4613784438587	15.5908774073738	14.8198219808966	16.5706017294083	17.184833873424	15.1947601687433	15.4727920472106	15.0619352399519	18.2731850230081	42.0922416203496	0.991143098551927	40.9306089745961	42.7007388761876	42.3787698337485	44.1388007099907	42.1506400074369	41.7026000839589	41.4104604525664	41.0028562686701	41.859890374101	44.1703002148959	41.125509301246	42.4880716798435	42.5915999738958	41.7795047262236	42.012213740466	41.0333007077663	-2.86537530019937	0.918504207462407	-1.75948235418135	-1.33452662567292	-2.64741706774875	-1.71592241415807	-3.32940444109692	-3.23908449813243	-2.19436742034208	-2.2595366310347	-2.668116486761	-2.30005496346337	-4.19140395010405
60.3015075376884	15.7490944328968	1.52254599954155	17.5206214674486	12.4316967720218	15.5312845993657	14.2460029066385	15.1290475423209	15.4246938451486	15.1641655195613	18.3956006950867	15.5994401716855	14.7983971767312	16.5549617401246	17.1690192706707	15.143308013718	15.5772740580569	15.0888104274511	18.2111867203193	42.1504923009751	0.979811073134289	41.019840615635	42.7702797907178	42.4259982666785	44.1491026391137	42.1938683871972	41.8110973966331	41.5267641043857	41.02298785685	41.929455814989	44.2178009406536	41.1563278472828	42.5070135299439	42.6442647558177	41.8728660170181	42.0702836000767	41.0899252526098	-2.97694896432263	0.930538879853442	-1.87143120988223	-1.41906261254553	-2.74494543520793	-1.8288339097743	-3.45885944428679	-3.35858722090318	-2.27176204763214	-2.37051261021111	-2.77224653461249	-2.40032685976915	-4.31153614922961
60.8040201005025	15.7358956761772	1.51858108213863	17.4796682275809	12.3688923092706	15.5396522525112	14.1292209514922	15.1256226158261	15.5160289170538	15.2078938136704	18.3271410542258	15.6020732961394	14.7752490025491	16.535984691155	17.1522655572738	15.0918083189128	15.6712208681776	15.1108883652602	18.1407205777357	42.2049737877606	0.96973672230807	41.110875074093	42.8444219467734	42.4634544895592	44.1598193947616	42.2353794147466	41.9201704982214	41.6314005007648	41.0369376977831	41.9947325235154	44.2557941800327	41.182123913727	42.5277194173723	42.6911919668162	41.9570898871635	42.1274565856319	41.1410131132076	-3.09346525110781	0.942246799058682	-1.98775963409916	-1.50975420455466	-2.84735158402069	-1.9486540810524	-3.59408326695525	-3.48411085355371	-2.35345663629541	-2.48628852496474	-2.88200710471387	-2.50589998680596	-4.43566621820608
61.3065326633166	15.7202529219874	1.5128552417007	17.4375030993829	12.3211381738595	15.5434359290132	14.0207281460882	15.1152170090896	15.6035316378159	15.2447218458264	18.2581768045198	15.5963303626443	14.7519334631926	16.5110351057205	17.1320871612943	15.0429678559889	15.7552771906984	15.1287527496341	18.0612102170303	42.2547603402578	0.961775136687462	41.2014836041561	42.9205846927136	42.4957902751732	44.1672752446551	42.2686768443992	42.0221676051017	41.7283350936658	41.0490980679432	42.04919052337	44.2893391264002	41.1965270099229	42.5437373934363	42.7404680267027	42.0356230514695	42.1843630757593	41.1835058092556	-3.21496936650301	0.953539602501778	-2.10842321383227	-1.60686150387066	-2.95491044219471	-2.07520863187023	-3.734698465195	-3.61542778124657	-2.43974003810275	-2.60717224933569	-2.99723376704362	-2.61716959719791	-4.56302984442974
61.8090452261307	15.7023054224346	1.5056667880913	17.3933997305019	12.2872131477688	15.54469141032	13.9209094048853	15.0966901566138	15.6848357303369	15.2759655633388	18.1909256485096	15.5808413551709	14.7281044189942	16.4821652490883	17.1070700724124	14.9965816246863	15.8321222404017	15.1401291867044	17.9752418192198	42.3002714415895	0.955104088596142	41.2896772713177	42.9942690454736	42.5285376454098	44.1752493225534	42.2898744268342	42.1123858546215	41.8226220290447	41.0647499440594	42.0889251485368	44.317749514441	41.2046821270362	42.5515583478666	42.7923330936067	42.1165702333606	42.2338088133423	41.221350247927	-3.34159748673209	0.964373723981345	-2.23341211805596	-1.71047604275927	-3.06812950509326	-2.20858703285531	-3.88025559081432	-3.75224955993748	-2.53109522810076	-2.73369237147026	-3.11769593916861	-2.73430748310209	-4.69400161175352
62.3115577889447	15.6824032719978	1.49733414065136	17.347227358465	12.2666026594502	15.54337783727	13.8306195427989	15.0720707299901	15.76056948858	15.3010703439379	18.1250711187428	15.5575434760678	14.7019676088836	16.4528269549478	17.0788718684365	14.9495568117572	15.901277967257	15.1437444017068	17.8860541836735	42.3425089605853	0.948356646819224	41.3743286530944	43.0639589904403	42.5615848143742	44.1894687493826	42.3037025130919	42.1942419847058	41.9138998967091	41.0837309493393	42.1187107301017	44.3357980645209	41.2153524851838	42.5556196558849	42.8386165028404	42.1993648386372	42.2713897137931	41.2603748272653	-3.47358333388928	0.974810250938681	-2.3627888316413	-1.82066852456405	-3.18726457112824	-2.34916185211548	-4.03101876491278	-3.89486861475162	-2.62780488508566	-2.86618497690131	-3.24370290497925	-2.85713145806813	-4.82971718343141
62.8140703517588	15.6604802900727	1.48748831609844	17.2994443763081	12.2598925881314	15.537487251938	13.7488379985348	15.0443243311194	15.8324916256082	15.3176527546222	18.0581037124113	15.529389514524	14.6724411319405	16.4223663742711	17.0500306138442	14.9001899242302	15.9590403086499	15.1416883540326	17.7943037809977	42.3815790465597	0.941575182318967	41.4553248270142	43.1328781121116	42.5894657889895	44.2096915441208	42.3175614334172	42.2739914482949	41.996536561556	41.1007134263019	42.1460976387811	44.3402255066763	41.2271334598986	42.5628101839719	42.8748195234888	42.275077700683	42.302107833642	41.3008297560067	-3.61112664060545	0.984935528232941	-2.49670352499475	-1.93766645304168	-3.31211603164056	-2.49719301057478	-4.18780811568027	-4.04400979351778	-2.72978777398853	-3.00457266527881	-3.37598270655937	-2.98538964630794	-4.97041818283192
63.3165829145729	15.6360805637449	1.47538513167555	17.2508053402838	12.2678769758758	15.5255582665074	13.6727539578063	15.0138735793327	15.9001358066256	15.3239850978855	17.9882350857434	15.4967386874021	14.6405238322908	16.3872682974591	17.0204980536384	14.8502924222724	16.0037005419002	15.1368638028205	17.6981792720743	42.4166298010125	0.936220856799301	41.5331947705037	43.2057536920213	42.6081345284691	44.2293926536483	42.3318382906246	42.3519343293324	42.0662881863199	41.1117297459062	42.1717280380971	44.334039624654	41.2312071722364	42.5737444911728	42.9066908099476	42.3399119672375	42.3334379145412	41.3370506014876	-3.75431396246487	0.994758769787457	-2.63537741658877	-2.06186965065473	-3.44238472418753	-2.65250789343625	-4.35105488206501	-4.20002907037579	-2.83688549895619	-3.14865261926307	-3.51493859428301	-3.11915761157617	-5.11521307818039
63.8190954773869	15.608963364873	1.46083544514078	17.2019679070975	12.2902619814653	15.5085298277775	13.6001666678949	14.9786882709243	15.96043178181	15.3208712355762	17.9163953365277	15.4574535300332	14.6082990604521	16.3471019583319	16.9875408974778	14.8020054392933	16.0378141021093	15.1292249279687	17.5966609132285	42.4471934644595	0.933148575215606	41.6084303010729	43.2839095029355	42.6200528376217	44.2434696358026	42.3398743049343	42.4217636692176	42.1254237570909	41.1190736458383	42.1892854966754	44.3236483313855	41.2261488840162	42.5823199361417	42.9413823784837	42.4007575885587	42.3648686440686	41.3646865175089	-3.90320115745675	1.00420926594145	-2.77905964188097	-2.19366385064082	-3.5781873706766	-2.81472097487753	-4.52037186154734	-4.36250609603071	-2.94927677139662	-3.29858055131417	-3.66028926424388	-3.2588810042846	-5.26373299395117
64.321608040201	15.5794020971029	1.444468030579	17.1531844528789	12.3252456231561	15.4886957703474	13.5311864034483	14.937774897986	16.0108504503231	15.310595745339	17.8449656005871	15.410539659665	14.5767206302197	16.3054738035462	16.9491506226816	14.7541232776889	16.0639002454774	15.1162657117575	17.4917606585443	42.4739757753753	0.931375391323078	41.6808687318726	43.3637498625267	42.6314496384792	44.25423268322	42.3376021560795	42.4789294697219	42.1800967865092	41.1286513737063	42.1951354046566	44.3121330371338	41.2206936676546	42.5841235699316	42.9764812299342	42.464050358493	42.3890718371092	41.386342598977	-4.05794010122155	1.01321676368254	-2.9279758769552	-2.33321493507844	-3.72009800017427	-2.98377249248716	-4.69530139745504	-4.53082648666125	-3.06751199703469	-3.45495729308148	-3.81164793709096	-3.40497572700697	-5.41702843344843
64.8241206030151	15.5477819684792	1.42698323428028	17.104210776873	12.3703746828422	15.4670339484709	13.4671074768895	14.8932062160229	16.0519308093633	15.2942126264659	17.7747638042841	15.3582405460375	14.5447262910583	16.2644614331171	16.9064305546372	14.7034756944916	16.0803430507965	15.0970563795364	17.386937204781	42.4980542553935	0.929431317505077	41.7494776582718	43.4401981438786	42.6450613133459	44.2680927924798	42.3295135053992	42.5268829079342	42.2331217711212	41.1429856650002	42.1942801011513	44.2964118274624	41.2199745700539	42.5825640480572	43.0034345813577	42.5253603183877	42.4030272968684	41.4084815855265	-4.21878035933807	1.0217865932237	-3.08228817140411	-2.48048041709921	-3.86862451849663	-3.16009546988221	-4.87625445565187	-4.70504482075172	-3.1920895838295	-3.61835795384973	-3.96929917065647	-3.55742412310205	-5.57616589685284
65.3266331658292	15.5140799405381	1.40843825700917	17.0544640374352	12.4238035567693	15.442147713607	13.4078791874156	14.8479029868397	16.0858322865727	15.2704549874429	17.7039466974057	15.3036910816683	14.5106832959731	16.2216091092062	16.8618181938896	14.6493156154934	16.0840138814786	15.0739828431104	17.2837335743022	42.5196353682729	0.927278332803392	41.8126712336342	43.511516367447	42.657126532881	44.2871191896448	42.3227120432155	42.5728473902522	42.280894399339	41.1582996136703	42.1943696716745	44.2715447428547	41.2176251733921	42.5846227488569	43.0202474557116	42.5760599513401	42.4130152174578	41.4334941609939	-4.38595119297217	1.03001524066275	-3.2420829565392	-2.63546170027161	-4.02372723329198	-3.34414255821859	-5.06430077509433	-4.8858743416477	-3.32306194014587	-3.78884440078187	-4.13407698305264	-3.71585618013651	-5.74073705538717
65.8291457286432	15.4778931203029	1.38848520957196	17.0033458806891	12.4846841754961	15.4120983059017	13.3513628159157	14.8022672748214	16.1128364744896	15.2375751744986	17.6301804725848	15.2474127932084	14.4744798142611	16.1743376657849	16.8155075260996	14.5941416416001	16.0754882872349	15.0496868120302	17.1808848102309	42.5379464276494	0.926167998843778	41.8690066520381	43.580506236392	42.6622662261696	44.3061314886924	42.3172894434498	42.6186858348226	42.3181830026031	41.1691625296144	42.1960575206656	44.2371942846722	41.2065854017914	42.5918408104436	43.034362807499	42.6166664593646	42.4262417398767	41.4569624042949	-4.55957538223077	1.03802644944587	-3.4073948139179	-2.7984509328879	-4.18499183888604	-3.5358476709805	-5.26001972151227	-5.07374836912017	-3.46016926915822	-3.96608025938841	-4.30645052209053	-3.88006662285359	-5.90977661596717
66.3316582914573	15.4389393709603	1.36712009852093	16.950563190793	12.5523542849119	15.3769026342389	13.295313982908	14.7543399167756	16.1305359240561	15.1958535308463	17.5534705950039	15.1874959352406	14.4378326822311	16.1245646906576	16.7648285518996	14.5397587663839	16.0586176947419	15.0236448431682	17.0769527115088	42.5523005275221	0.926820523217017	41.9179079661307	43.6508742255983	42.6603553425112	44.3190046558036	42.3063597837469	42.6589198977401	42.3449794366725	41.1750601722456	42.1930119561597	44.1987950999873	41.1910245073658	42.5984605149015	43.051384450662	42.6559381981169	42.4411656683169	41.473566564395	-4.73971364858613	1.04585067014963	-3.57826340596505	-2.96999844477202	-4.35230065141711	-3.73475612526083	-5.46298433921984	-5.26819127244094	-3.60338631749718	-4.14996201635483	-4.48607868036553	-4.05038693187373	-6.08369361112354
66.8341708542714	15.3974351926091	1.34491440899826	16.8962806099528	12.6251775659698	15.3386750863696	13.2395966444727	14.7032419769953	16.1368428312309	15.1477129191502	17.4762376723023	15.1231709430092	14.4024482977571	16.0760384894504	16.7074406052514	14.4845517441633	16.0351425984651	14.9933205713919	16.9730845258131	42.5630736056208	0.92850265680065	41.9600407294081	43.7225347317111	42.6570878794432	44.3262077161758	42.2857171222923	42.6884904629073	42.3671028875379	41.1809619238087	42.1815101084814	44.1620861449083	41.1799829583415	42.5991584858213	43.0666235785614	42.6970962035751	42.4504378536545	41.4841389033049	-4.92649664386309	1.05337081576487	-3.75480162053236	-3.1506015483775	-4.52620436241215	-3.94072948442838	-5.67266490622105	-5.46841190642772	-3.75324047370281	-4.34101402986005	-4.6725305430135	-4.22744991117937	-6.26405544289129
67.3366834170854	15.3539775884473	1.32255451668085	16.8410347804408	12.7003267949945	15.2992481395561	13.1858537552284	14.6511270802034	16.1327908675684	15.0953169278706	17.4005533878757	15.0567984117727	14.3681400114262	16.028776136872	16.6441141997926	14.4260751709042	16.0028633579528	14.9581986577179	16.87242373498	42.5715629963512	0.930087896958382	41.9971080506646	43.7907808122772	42.6575499121058	44.3340301024654	42.2597502918397	42.7099569985288	42.3898030711437	41.1911888780429	42.1663123768618	44.1272943893363	41.1730794250238	42.5961260790619	43.0722158837512	42.7327392013545	42.4521474599747	41.4949250091866	-5.12021749995205	1.06046082383063	-3.93723461400534	-3.34042816143909	-4.70750470903413	-4.15433714564459	-5.88956054588074	-5.6744083700218	-3.9104863203128	-4.54002154526048	-4.86623940015343	-4.41157808106934	-6.45146075680548
67.8391959798995	15.3090731370703	1.30038130806967	16.7854629682337	12.7749372666318	15.2581574428925	13.1350695164208	14.6009667975387	16.1213751841855	15.0385745692587	17.3258707901024	14.9915555759195	14.333027614847	15.9796568959694	16.5774384432398	14.3650247297295	15.9602248321814	14.9208704415046	16.7769571244699	42.578816859694	0.931254752276597	42.0311411318234	43.850307732601	42.6605521501604	44.3464565803331	42.2354432441273	42.7305733509239	42.4120746532763	41.2039670604469	42.1546911860087	44.0896312175635	41.1614874794596	42.596129812832	43.0690989159652	42.7564146596943	42.4531301401868	41.5099704397008	-5.32127713302318	1.0672029572847	-4.12588812745762	-3.53938856694079	-4.89651142051744	-4.37637515832951	-6.1149504427114	-5.88710832479237	-4.07549693211249	-4.7472973988689	-5.06833363876555	-4.60250533080655	-6.64495410094933
68.3417085427136	15.2627643295383	1.27842350273151	16.7299840062103	12.8475208036922	15.2134192497027	13.0861209251119	14.5532599865596	16.1039734151443	14.9759596191756	17.2499269672101	14.9280623966388	14.2955827039256	15.9281703836303	16.5082052117592	14.3046033258242	15.9100389607035	14.8836384712277	16.6857628460972	42.5845255680715	0.932349119734425	42.0636424898228	43.8999644001483	42.6605333937635	44.3599468056617	42.2127720339895	42.7531016043059	42.4285225432539	41.2132565250457	42.1468701252609	44.0454947727863	41.1425511779754	42.6014287161852	43.0658143395034	42.7727098964476	42.4595637985313	41.5262364664618	-5.52999943587692	1.07387025948912	-4.32113280303463	-3.74751757002408	-5.09288569283313	-4.60707801578048	-6.34951568334197	-6.10728012291859	-4.24812036168327	-4.9624810689075	-5.2794980891563	-4.79980223749934	-6.84406456305126
68.8442211055276	15.2147767785874	1.25665972027278	16.674590109005	12.9182031640405	15.1641487232863	13.0371493097487	14.5061944796951	16.0791278439861	14.90712455838	17.1716633615041	14.8645962680929	14.2561957238838	15.877962604863	16.4342952615322	14.2462657049149	15.8564967601334	14.8455870892329	16.5968274950992	42.5872686685562	0.933613641011628	42.0949969547989	43.9433208705301	42.6546935066808	44.367711682697	42.1847807687558	42.7725165098352	42.4364902294154	41.215675219047	42.1360724525974	43.9972338260676	41.1242717635245	42.6065576762256	43.0659310804819	42.7900296048264	42.4684146109469	41.5376019404693	-5.74651270164629	1.08060442589073	-4.52331376643142	-3.96528281681633	-5.29632059035246	-4.84606380500945	-6.5927275279767	-6.3346349155814	-4.42822479498838	-5.18518293862157	-5.4994241300757	-5.00356206732089	-7.05022314577719
69.3467336683417	15.165158622191	1.23511245086715	16.6188530504451	12.9875054881811	15.1118664722545	12.9879944872454	14.4589845330596	16.0453013699314	14.8341355004672	17.0926549309584	14.8005392587682	14.2165245148717	15.8316953389008	16.353550205287	14.1882369662095	15.8002109514968	14.8043809004235	16.5101039865553	42.5862277211755	0.9350541924662	42.1244202613669	43.9844503324702	42.6467155007499	44.3680674821209	42.1472318572885	42.7829449337043	42.4398204410108	41.214178545806	42.118106258444	43.9509955479117	41.1123568411622	42.6052494171494	43.0630019177121	42.807348896129	42.4720779020455	41.542677403737	-5.97090857902857	1.08719740022675	-4.73270556269731	-4.19346831039499	-5.50727759839113	-5.0931646797052	-6.8439494075034	-6.56838388250919	-4.61630732271168	-5.41574159770591	-5.7276885198573	-5.21455659443711	-7.26516119278147
69.8492462311558	15.1147327567339	1.21381560831628	16.5621415351173	13.0548951810752	15.0589316192037	12.9405972787715	14.4137735668813	16.0038989104507	14.7598551178074	17.0153512187662	14.7382675036542	14.1774172717905	15.7875837195217	16.2668062315407	14.1289577475336	15.7390477796146	14.7602294858974	16.4279699401166	42.5825283013075	0.936749471283943	42.150454301946	44.0232904016383	42.6425717720726	44.3662841343909	42.1044756726974	42.7856364196728	42.4446963731177	41.2140560051059	42.0972563342527	43.9101337075307	41.1008595239193	42.5983588848853	43.050619554425	42.815683224122	42.4695318060669	41.5465447050764	-6.20357331320848	1.0933615369504	-4.94952153773815	-4.4327140589851	-5.72686228989276	-5.34911752171015	-7.10380775020086	-6.80859403022665	-4.8134090381545	-5.65514887437651	-5.96491562754035	-5.43364061772574	-7.48879374512243
70.3517587939699	15.0646621519969	1.19284795316474	16.5039415732971	13.1185978049934	15.006032788054	12.8968700198463	14.3735163768954	15.9585012276731	14.6854612055171	16.9402856617443	14.6809183971454	14.1378431066214	15.7431324072034	16.1770816917613	14.0702198704188	15.6733235786028	14.7163126988114	16.352556023365	42.5781333745557	0.93866102969896	42.1717549365757	44.0554038674231	42.6434453644627	44.3675668833673	42.0634285841253	42.787397068524	42.4525705446697	41.2160727201519	42.0803568665914	43.8717341036304	41.0815568688615	42.5923080021587	43.0324255549004	42.8119933375131	42.4679115518733	41.5542077380621	-6.44525499306415	1.0991972483764	-5.17397832243505	-4.68319247349454	-5.9559293267144	-5.61517846885874	-7.37389444915955	-7.05653487458401	-5.02038410595407	-5.90417316863964	-6.21257093502432	-5.66107860755603	-7.72009440950353
70.8542713567839	15.015468979683	1.17236301942492	16.4441219093331	13.1768628406714	14.951786518033	12.8567306880499	14.3387997347895	15.9113469305869	14.610095220887	16.8656541756055	14.6291533459553	14.0961125953596	15.6999128880604	16.0860571488375	14.0152951247522	15.6071583614998	14.6751013223181	16.2833148701887	42.5730688017238	0.940331997796808	42.1877790849168	44.0763835958572	42.6442658086604	44.3700264659104	42.0240040024712	42.7915547141383	42.4586951187408	41.215041624692	42.0672560968066	43.8302051817429	41.0567816264525	42.5901073995077	43.0170105582788	42.8037418984731	42.4722325665855	41.5640150843463	-6.69665575505746	1.10517857854872	-5.40638567392328	-4.94480167513026	-6.1944847555266	-5.89207846805455	-7.65511264280808	-7.31346873214948	-5.23738783948181	-6.16273158531594	-6.47157211727066	-5.89662193105436	-7.95967903318245
71.356783919598	14.9667957057675	1.15244507133405	16.3830162800585	13.2293664600478	14.8949149292743	12.818753902422	14.3079875983348	15.8617233493611	14.5330066409634	16.789763137156	14.5813601566762	14.0519791399073	15.661689950007	15.9925556478949	13.9649063288444	15.5439254552461	14.6359113285079	16.2178709875779	42.5646143999781	0.941352714125417	42.1990296525518	44.0862999822258	42.6396116389663	44.3665181775746	41.9792244663124	42.7934083590155	42.4580149413415	41.2055732258691	42.0508643670188	43.7837962629614	41.0349034008124	42.5868283157272	43.0053715828049	42.7969607220936	42.4780664407352	41.5693588636388	-6.95802148803764	1.11157558862199	-5.6472179239334	-5.21772449103517	-6.44215805500066	-6.17966044880129	-7.9469559238543	-7.57944067162672	-5.46425193197927	-6.43034075221861	-6.74162348248883	-6.14031259611821	-8.20989044437718
71.8592964824121	14.9184805715853	1.13293932255626	16.3212846433726	13.2772928787495	14.8363496389648	12.7825986261855	14.2804525628676	15.8083225077672	14.4555545482906	16.7133880059883	14.536973176497	14.0072235096661	15.6289891112882	15.8950327759108	13.9170631592361	15.4829395500287	14.5971483674515	16.1550760831002	42.5502978702357	0.942141954285155	42.2067430952982	44.0895392444119	42.6298711024834	44.3530488308865	41.9248390846256	42.7861974470217	42.4513129362388	41.1880851648324	42.0267287350671	43.7365664587509	41.0158167258995	42.5755178464538	42.9897626899288	42.7865152127488	42.47771396577	41.5665073833532	-7.22939317322316	1.11808891158264	-5.89713173791188	-5.50278130429605	-6.69923690263874	-6.47774704747856	-8.24885072957811	-7.85373226852832	-5.70135933830787	-6.7071829731226	-7.02229799861049	-6.39310813726154	-8.47209418998409
72.3618090452261	14.8716945230142	1.11358173522905	16.2596306416728	13.3219889762029	14.7787210125844	12.7501407382561	14.2584234349496	15.7523777797863	14.3806614197947	16.6392541493235	14.4983209562879	13.9640793656016	15.5989654199497	15.7947381549119	13.8709545172876	15.42248313365	14.5598872503251	16.0964854176434	42.531253062468	0.943620837254935	42.2121756068551	44.0901862466136	42.6202448641822	44.3331584285585	41.8651466841631	42.7697152702094	42.4441967268342	41.1678034403119	41.9989177662679	43.6935558414573	40.9901112603239	42.5557239208465	42.9656073809669	42.7638206040496	42.4709929265759	41.5586920312726	-7.51135556204672	1.1242751803868	-6.15691832112519	-5.80116420737963	-6.9670161215376	-6.78719376070012	-8.56179974157922	-8.13647411994453	-5.94996558656855	-6.9945040420593	-7.31447305715571	-6.6565688876699	-8.7455282057661
72.8643216080402	14.8284727808641	1.09435567403257	16.1985333586165	13.3636174419522	14.7238886679604	12.7239040714631	14.2449311163864	15.6974111202172	14.3104107526827	16.5693140346393	14.4685034954045	13.9233307437931	15.570823677591	15.69539053076	13.8290447524346	15.3643561026679	14.5276220851896	16.0444825420669	42.510988348413	0.945957951419323	42.2158358959178	44.0877286142016	42.6138042220421	44.3127388565954	41.8070010414972	42.7501719582169	42.4401512956588	41.1479572425354	41.9740874522778	43.6547139924123	40.9534122348534	42.5333366384696	42.9385291960099	42.7299399156229	42.4651135294809	41.5512914888159	-7.80526581643669	1.13022057176489	-6.42740831304568	-6.11378579253298	-7.24697027876133	-7.10974458347113	-8.88799900073618	-8.42928697879277	-6.21151912080256	-7.29379461555889	-7.62009212105063	-6.93191065030549	-9.02970931045431
73.3668341708543	14.7899844888252	1.07556801366049	16.1381426139189	13.4012602237435	14.6715043722213	12.7047947356058	14.2406888077751	15.6459597297553	14.2446818500553	16.5031335365067	14.4482444635964	13.8842869633275	15.5480076214005	15.5998693604225	13.794267968771	15.312878807815	14.5025671954578	15.9994635708298	42.4903298345611	0.948210184619985	42.2170559002829	44.0775293090565	42.6069944647243	44.2918667097875	41.7503281331792	42.731490157628	42.4360389458466	41.1253892348423	41.9519459886551	43.6145578411731	40.9125993862355	42.5119564372035	42.9159423945345	42.6935525926149	42.4638213110655	41.5442085461486	-8.11245753131374	1.13649549032393	-6.70937653521917	-6.44092914875996	-7.5397019813347	-7.44677300536423	-9.22883809582061	-8.73401249810061	-6.4867481806523	-7.60570039451749	-7.94047289265682	-7.21950318234892	-9.32660845355703
73.8693467336684	14.7558337503924	1.05745615888398	16.0783980608573	13.4343890556561	14.6203332204618	12.6919703116134	14.2441640255738	15.5976081793979	14.1824293506875	16.4393477234642	14.4360119504164	13.8466422820767	15.5336804055505	15.5083319753272	13.7665543925927	15.2699902303253	14.4837994203267	15.9596894219502	42.4652308692673	0.949565178331889	42.2141231751399	44.0555575931334	42.5930580094425	44.2640217296243	41.6883004103305	42.7095605024707	42.4254872528241	41.0938699827413	41.9253057004093	43.5679556886173	40.8738006681033	42.4872092975878	42.8958361090085	42.6569884676792	42.461486709835	41.5311326113293	-8.43337729729743	1.14341372154834	-7.00350160944968	-6.78262099522079	-7.84497410599051	-7.79847974629618	-9.58402974884295	-9.05114339852197	-6.77563486646056	-7.93002050630214	-8.27549269467964	-7.51944465998646	-9.63895524393413
74.3718592964824	14.7255775581594	1.03983985338019	16.0193168790425	13.4641862877056	14.5707516895984	12.6849806113587	14.2547100830796	15.5508586559011	14.124034214394	16.3783795667714	14.4312004734684	13.812017849808	15.5268415374034	15.4201875982385	13.7438427643271	15.2340798664581	14.4698638587008	15.9239889942948	42.43119188803	0.95050056291882	42.2049112639227	44.0224405673809	42.5693092609863	44.2236848942845	41.6169177492124	42.6770582172248	42.4060996043722	41.0511179292892	41.8896370527237	43.5154204196535	40.8317169581985	42.4515683478673	42.8696129593884	42.6122178241547	42.4506807741221	41.5066763856995	-8.76796174465561	1.15066365281913	-7.31041160289228	-7.13939897152374	-8.16287863818599	-8.16465480240702	-9.95319743595827	-9.3800846659318	-7.07838409521214	-8.26688242128775	-8.62489516904429	-7.83260349859205	-9.96725954163374
74.8743718592965	14.7005943291765	1.02234759778849	15.9613051954792	13.4933185633031	14.5254225774101	12.6854806957995	14.2744693974747	15.5063212885665	14.0719064487058	16.3231265519698	14.4359879770017	13.783411435575	15.5253360109299	15.3371891496888	13.7260241861222	15.2043135182769	14.462035900044	15.8938603704766	42.3889149963898	0.952074819189045	42.1876851812633	43.9826231971232	42.5394998952621	44.1726871149386	41.5407132958244	42.6324233215701	42.3818055944798	41.0010509814877	41.8488927668232	43.4618456885499	40.7776350040179	42.4033201748167	42.8347245460761	42.5530632880149	42.4322772729399	41.4723926190496	-9.11696317528888	1.1578662647273	-7.63080305583068	-7.51267200646886	-8.4947812220419	-8.54613950742442	-10.3378294096177	-9.72101781129654	-7.39626535105973	-8.61771135360983	-8.99001121662844	-8.16092172000023	-10.3104405812308
75.3768844221105	14.6836826125301	1.0049761238894	15.9053368411535	13.5243940281206	14.4873767609008	12.6963721332389	14.3064482581398	15.4670736704045	14.028665393023	16.2767883880831	14.4533481236564	13.7631686569747	15.5308224119085	15.263540126735	13.7159240240768	15.1837155604279	14.4635802161015	15.8723672075366	42.3432148511731	0.954456926015377	42.1616716320164	43.9395058321082	42.508441218124	44.1172591077761	41.4666833789206	42.5811262306614	42.3575343155581	40.9485587612053	41.8095367145559	43.410144421742	40.7130595142635	42.3478073200835	42.798110234079	42.4844724232258	42.413489442441	41.4340370720085	-9.48242785022764	1.16523447870927	-7.96557852387074	-7.90424016521059	-8.84285079791047	-8.94512217718401	-10.7408270240116	-10.0759353885797	-7.73126783692362	-8.98476065761837	-9.37345634271921	-8.50656078987206	-10.6692614062727
75.8793969849246	14.6767065864202	0.988202028545094	15.8529069889153	13.5586888779382	14.4578370844332	12.7194648888688	14.3513851148682	15.4357945980841	13.9951080045493	16.2404220034827	14.4839339673582	13.7517399042685	15.5476609644341	15.2028858476826	13.7158932572714	15.1762745046126	14.4760867798023	15.8612225961538	42.295993567638	0.956803507877178	42.1271187771012	43.8916060066695	42.4754051471409	44.0595168903784	41.3948382741388	42.5275532288175	42.3326567824742	40.8931387598716	41.7710360721382	43.3571205839912	40.6467639824701	42.289321113457	42.7652836181445	42.4143374840208	42.3966497095767	41.393550651817	-9.8664596463272	1.17333408378977	-8.31593709121305	-8.3154174492507	-9.20865910738169	-9.36377670879691	-11.1641115016768	-10.4473789940606	-8.08489824663386	-9.36967485769455	-9.77706765781906	-8.87080441035568	-11.047044308593
76.3819095477387	14.6794099945879	0.97247505704829	15.8057875962495	13.5963970672231	14.4363495014123	12.7545634840235	14.4076596311877	15.412502532849	13.970389731882	16.2130854263385	14.5260622536229	13.7485727142444	15.5775393725526	15.156118603876	13.7251135598754	15.1826091874927	14.4981054162257	15.859703834351	42.2427367539976	0.958456490458091	42.0848387131594	43.8337468262164	42.4342995773076	43.9941709471561	41.3183843996108	42.4682901983599	42.3011431974068	40.8291041972172	41.7259656604349	43.2963218608839	40.5800848035468	42.2244081511736	42.7314808222913	42.3407071958595	42.3749148871112	41.3459266262259	-10.2698148211095	1.18229578470526	-8.68337254506616	-8.7466758918361	-9.59253146731442	-9.80290151991629	-11.6075482152713	-10.8364443301158	-8.45756070456394	-9.77280510281167	-10.2008844776469	-9.25399220236492	-11.4462956867075
76.8844221105528	14.6911173884489	0.957822140428131	15.7657045538705	13.6380368416936	14.4229709544034	12.8010642911532	14.4743022947855	15.3959340426867	13.9542006646136	16.1943093619665	14.5788127649436	13.7540689059356	15.6184621663338	15.1227295029709	13.7416225152496	15.2008572156661	14.5280466756048	15.8667554633051	42.1777952471877	0.959588044026983	42.0354722640728	43.7620467054013	42.3804335684841	43.9146215686263	41.2331938851369	42.39577093999	42.2582663700158	40.7521075288509	41.6696081798591	43.2245912770049	40.5044205283043	42.1455096981406	42.6881863647068	42.2544462803397	42.3411362152788	41.2849125807901	-10.6923721602211	1.19169817676959	-9.06957051002885	-9.19824589883056	-9.99450799787412	-10.2623602132103	-12.0708055629272	-11.2427199150615	-8.84935144774385	-10.1941856729505	-10.6447110494004	-9.65663936269034	-11.8666066154557
77.3869346733668	14.7131029266786	0.944087056393036	15.7340779002912	13.6855230176446	14.4198039922896	12.8600415031367	14.5530190220757	15.3867489913563	13.9483503473811	16.1859323160356	14.6440492139856	13.7703877828141	15.669667695495	15.1038042583137	13.7660756526581	15.2313127858063	14.5672699592518	15.8835823883212	42.1015722486526	0.960520543695639	41.9788412471813	43.6775480567217	42.3156744965653	43.8206996314203	41.1434797727441	42.3074816599308	42.2057465344184	40.6640651454963	41.6058209385327	43.1447871086005	40.4149787671419	42.0501308283119	42.6352582686005	42.1531794034168	42.2971450963322	41.2103190230267	-11.1350414115293	1.20131957504528	-9.47624825189231	-9.67111022869439	-10.4158194146339	-10.7429006099649	-12.5557149542846	-11.6663730702155	-9.26139182557879	-10.6350730296618	-11.1102260450379	-10.0805073366701	-12.3074144205184
77.8894472361809	14.7483556171373	0.931380384193718	15.7119418739931	13.7417706611224	14.4300049796991	12.9342040434301	14.6464911166957	15.3883577351117	13.9558893529946	16.1911357393268	14.7246034504986	13.8002145597497	15.7345257518569	15.1027515653367	13.8016710852712	15.277624381684	14.6190244044259	15.9134791729996	42.019612369037	0.96113860059659	41.9137266280866	43.5847204842023	42.2457424353259	43.7182485689537	41.0558914944845	42.2085362946554	42.1491317207827	40.5705346079854	41.5410592876191	43.0615482948192	40.3183703428564	41.9434022647092	42.5804328818778	42.0446717546488	42.2500975273778	41.1276833162079	-11.6004980189246	1.21157330683928	-9.90501550004343	-10.1673391815258	-10.8590688604619	-11.2470688188215	-13.0657956405606	-12.1096931355478	-9.69607329435978	-11.0981617433809	-11.6006543811233	-10.5283507648762	-12.7713377796507
78.391959798995	14.7989561963366	0.92003106844858	15.700078906633	13.8092221446015	14.4554710749698	13.0257848008305	14.7552444437905	15.4042750806011	13.9788296961732	16.2118348271914	14.8210818862682	13.8449138034045	15.8167558572947	15.1228455762071	13.8503627686452	15.3427063501413	14.6847840327725	15.9591078918606	41.9345662415714	0.961301892637449	41.8382038261491	43.4864096261841	42.1729353088459	43.6111030788185	40.9702571621232	42.1042483910499	42.0905868940809	40.473738280088	41.4748754681572	42.9749911491733	40.2217284973888	41.8306567363376	42.526980489561	41.9344106123339	42.2011923879148	41.0407419569364	-12.0915274202212	1.22289739566342	-10.3573267329558	-10.6893273066021	-11.3267674026861	-11.7779245417212	-13.6033924488592	-12.5759369605818	-10.1557924559737	-11.5860862791304	-12.11824835561	-11.0025189966436	-13.2625439860529
78.8944723618091	14.8646010500217	0.910178856376395	15.6992946675947	13.8888145102955	14.4958833142662	13.1349578301661	14.8774184944376	15.4354568359963	14.0171501011406	16.2475342186828	14.9316426636458	13.9041747254366	15.9160227675137	15.1647800678196	13.9110047141014	15.4256318350882	14.763266494949	16.0205835592128	41.8420484311038	0.961228007979808	41.7503812913261	43.3805212857694	42.0930468984483	43.4956639632652	40.8798571573629	41.9926015694933	42.0258130592042	40.3696706946986	41.4000648914284	42.8796123126765	40.1211382741705	41.7099216058844	42.4681168189167	41.8169180680339	42.143148210393	40.9462987965888	-12.6091015456875	1.23505575932857	-10.8345519098816	-11.2386447268693	-11.8198860994396	-12.33702852229	-14.1683152101605	-13.0668443844004	-10.6416023087101	-12.0999208187501	-12.6629838149021	-11.5039599934105	-13.7824796956544
79.3969849246231	14.9442870414121	0.901718238868675	15.710677671842	13.9804391331591	14.5502264124831	13.2607333223792	15.0118104088466	15.4809905362318	14.0701859992742	16.2969705129274	15.055039829926	13.9775743600304	16.0299519106884	15.2273526740986	13.9821317748091	15.5242441323978	14.853542282609	16.0967217008911	41.7361806951669	0.960912253561173	41.6491745650155	43.2618944516248	42.000173755197	43.3649727278388	40.7808662864868	41.8666484950664	41.9488347108085	40.2527909377028	41.3122079717604	42.7696757995453	40.0082158346262	41.5743107837448	42.396576481447	41.6843988339961	42.0701273967357	40.8380220910743	-13.1529054226468	1.24755162933742	-11.3381342484872	-11.8157038732	-12.3382264500925	-12.9242645456572	-14.7600361587962	-13.5820894482225	-11.1534541446313	-12.6395431384109	-13.2344499576789	-12.0328358307295	-14.3298752686001
79.8994974874372	15.0388745324844	0.894671166483749	15.7356939442316	14.0844211826497	14.6189999036676	13.4032489406945	15.1600668592467	15.5411159605539	14.13870082058	16.3605573164018	15.1928221610302	14.0663018574698	16.159373990186	15.3103643269348	14.0652037117819	15.6394755454974	14.9577744449598	16.187871553865	41.6172086849498	0.959626979448076	41.5347212196308	43.1274107539791	41.8935350625423	43.2171330649805	40.6778928912002	41.7236284556302	41.8588603041144	40.1226175959038	41.2153649763334	42.6448967348877	39.8840616657214	41.4210893096262	42.3149373646763	41.5391140903238	41.9857364746369	40.7143389950093	-13.7237414021346	1.2605882182359	-11.8697577489627	-12.4206720758346	-12.8823053809959	-13.5398742628287	-15.3805781213205	-14.1215388341894	-11.6918732629755	-13.2055653116072	-13.834496209691	-12.5901468096095	-14.9053389087705
80.4020100502512	15.1510614576241	0.889298294754087	15.7761033606436	14.2025077577882	14.7045268440729	13.5645765702408	15.3250138318202	15.6186125100582	14.2251694806003	16.4407405564176	15.3476592368355	14.173093622753	16.3083806638679	15.4159915638519	14.1634842249786	15.7747223552316	15.079654671209	16.2967460716159	41.4908077418472	0.956748752245061	41.4082207612803	42.9790287947164	41.7780614848641	43.0574231144016	40.5779656689327	41.5686777785604	41.7609183600406	39.984256188051	41.1160358456974	42.5099071397404	39.7578673412678	41.2553559287919	42.2311727628435	41.3900859646635	41.8975460901614	40.5804006455423	-14.3245211107082	1.27496655234488	-12.4314290213256	-13.0547478192965	-13.4545322700808	-14.1862051059735	-16.0339995169627	-14.6874414429018	-12.2590957851431	-13.8005463373044	-14.4668840889576	-13.1785124491276	-15.5132011383664
80.9045226130653	15.2828410354032	0.885674463990532	15.833764902578	14.337328143169	14.8090624457629	13.74699707341	15.5073364832443	15.716694874609	14.3319251940024	16.5398181005579	15.5200289354454	14.300436665315	16.4790367770904	15.5468412332098	14.278180453492	15.9311517157326	15.2206986914437	16.4261548773884	41.3603221228591	0.952814919962294	41.2712977708892	42.8216131471937	41.6581155485985	42.891468946757	40.4813238028221	41.4082578747006	41.6595203101167	39.8422656987112	41.0137926718029	42.3681536303801	39.6325379657985	41.0834967920567	42.1461646714115	41.2393925851871	41.806093948515	40.4416586008049	-14.9583624523209	1.29085427747093	-13.0254078489936	-13.7204240450536	-14.0581308030782	-14.8668064582852	-16.7228881769872	-15.2835349835988	-12.8581654566536	-14.427885841303	-15.1341280980867	-13.8010692468534	-16.1572666059192
81.4070351758794	15.4338766067593	0.883432487672426	15.9103911399034	14.4908458291361	14.9329045003822	13.9508040589166	15.7051391078043	15.8360968269434	14.4593220805283	16.6577750880994	15.7078002874074	14.449011493616	16.6691580663748	15.7031385128534	14.4075508632069	16.1060979544025	15.3796120410985	16.5763778574755	41.2227040952966	0.948890983572355	41.125229882511	42.6578628544709	41.5319379442293	42.7182074325323	40.381700812	41.2420616294343	41.5530293103399	39.6953278152141	40.9015783367117	42.2173160669778	39.5007653958803	40.9051636623979	42.0520057454344	41.0795451129775	41.704290707693	40.2972428159414	-15.626320611139	1.30730042744594	-13.6539961757151	-14.4203144143683	-14.6949328432574	-15.5837657851365	-17.4465872712863	-15.9120174873109	-13.4909036248097	-15.0895496546597	-15.8357627615021	-14.4595817769586	-16.8370590148933
81.9095477386935	15.6028564458297	0.882211431824861	16.0073556112893	14.6633351276259	15.0747695338268	14.1742691733068	15.9170571504377	15.9750493129507	14.6060680034407	16.79268568783	15.9093609139583	14.6180667187979	16.8767331675101	15.8826175703617	14.5503659060632	16.2970476086613	15.5556059441603	16.745315703054	41.0733100077449	0.944977571423313	40.970412548206	42.4856501408604	41.3936048188344	42.5315668920315	40.2756223082954	41.0641264902039	41.4355364847121	39.5381642574493	40.7752815300683	42.0515639802594	39.3578438463722	40.7144256459865	41.9436181935448	40.9059465775299	41.5880716903131	40.1415247192511	-16.3278631625893	1.32351074132134	-14.3192742601232	-15.1556458021227	-15.3646862474103	-16.3365907926734	-18.2038232080223	-16.5723189564208	-14.1571794251072	-15.7853402860021	-16.570613914016	-15.1539182617165	-17.5508808372263
82.4120603015075	15.7898372405174	0.882146909339821	16.1256409205412	14.8538722537351	15.234035980555	14.4158682420386	16.1446966476746	16.1321315738772	14.7713687638287	16.9431983734479	16.1260489940584	14.8072753978688	17.1039782159614	16.0832815944091	14.7086136551806	16.505197321106	15.7509490825339	16.9312388314614	40.9124529832661	0.939882893392525	40.8063146759956	42.3005388940326	41.240149023121	42.328662057444	40.1678345421116	40.8715629084099	41.3039523749851	39.3683751890449	40.6393589213908	41.868040343651	39.2102878225238	40.5084765072087	41.8261644239789	40.7248429405928	41.4628461347595	39.9718409730073	-17.0634092503478	1.34015647810798	-15.0229049540607	-15.9259977928351	-16.0668644240109	-17.1242463947594	-18.9963331028634	-17.2634866987304	-14.8565186319453	-16.5147415001759	-17.3401617362397	-15.8836319503269	-18.3011008583786
82.9145728643216	15.9964075530576	0.883519482366754	16.265935067947	15.0618323601044	15.4122196541994	14.6760198263934	16.3910014213503	16.308347769598	14.9563793623453	17.1101290136417	16.3604785364737	15.0179812389924	17.3544249048843	16.3055180590312	14.8853773398171	16.7330708433848	15.9690464018535	17.1347590489052	40.7448946064015	0.932926198194255	40.6319437518767	42.1008359656078	41.075225399561	42.1140812888945	40.0653873599276	40.6692329632554	41.1617290645487	39.1899524644363	40.5007452136302	41.6700965545843	39.0663073299806	40.2922854557799	41.7071220811469	40.5443598366983	41.3364494746901	39.7925594978054	-17.8353822091152	1.35858428113177	-15.7660993273474	-16.7306873604307	-16.8029309040363	-17.9479415393218	-19.828326956669	-17.9872113586397	-15.5902471964483	-17.2792398205085	-18.1482273336173	-16.6499498363833	-19.0929135883297
83.4170854271357	16.2236275406114	0.885990310121209	16.4288044356766	15.2878177352102	15.6119112211441	14.956146016342	16.6566342814808	16.5057170888928	15.163233849502	17.2952436387203	16.6129300444193	15.252381696386	17.6275250312451	16.550804750167	15.0809437857924	16.9797488459073	16.2106346213948	17.3575636075019	40.5737621136492	0.924960971177357	40.4465894352055	41.8899326565168	40.9049289614146	41.8948727164071	39.9686069983701	40.4642429295446	41.0147424625581	39.0092666238141	40.3595847286961	41.463580935433	38.9237375386268	40.0730985881159	41.5850071171644	40.3627745583396	41.2088560510176	39.6103715171629	-18.6463327269404	1.37880337607672	-16.5497602928032	-17.5704354466561	-17.5762287410337	-18.8110223929163	-20.7021207877188	-18.7473713962034	-16.3614845788413	-18.0822222527153	-18.9970202429801	-17.4557917541041	-19.9280035908367
83.9195979899498	16.4706410702072	0.88865743938951	16.6148537972677	15.5330086488049	15.8343747352659	15.256156881102	16.9392631919357	16.7241632796774	15.3927516406684	17.4986445669387	16.8806772301228	15.5114458990619	17.9193941536149	16.8185838053464	15.2928480730126	17.2412142106355	16.4733942638121	17.5994827460478	40.3975657174206	0.917147936176524	40.250472833459	41.6735437594495	40.7308653016946	41.6726593660247	39.8714015698033	40.257602734384	40.8643737840569	38.8284501070283	40.209617497463	41.2505493073354	38.7750033787623	39.8521684524669	41.4517188904124	40.1723085622789	41.0734787990017	39.4268371351089	-19.496786417832	1.39922611120777	-17.3747297841577	-18.4474902286817	-18.3893668104086	-19.715781695675	-21.6158239543633	-19.5463845545999	-17.1727277332643	-18.9263064463983	-19.8849112973959	-18.3035516243837	-20.8032919615197
84.4221105527638	16.73569473825	0.89103206124642	16.824791529202	15.7975830931692	16.0785937872104	15.5734746802887	17.2367781493027	16.9608184417175	15.6434986428417	17.7178649217991	17.1612676473447	15.7938309196389	18.2286336612048	17.1054137705196	15.5198712682726	17.515548436363	16.7555537695007	17.8575930936251	40.2137510042528	0.9095531861773	40.0449649772378	41.4547420597409	40.5488522271806	41.4428756130479	39.7704028479307	40.0440935205054	40.7061782436557	38.6441696484881	40.0475768443816	41.0276856670099	38.6208998787145	39.6246636975222	41.3048964133179	39.9723376865082	40.9280746918225	39.2376020509801	-20.385743894006	1.41884218113303	-18.242011306169	-19.3638911765853	-19.242128611257	-20.6610816443434	-22.5665744942191	-20.3830652659075	-18.0238061681136	-19.811192050765	-20.8093380278356	-19.1930502827908	-21.7173409763839
84.9246231155779	17.0179797294361	0.89353414133221	17.0592584938837	16.0797805891424	16.342903732077	15.9050631175503	17.550115770146	17.2128807723286	15.9133802108351	17.9499580748554	17.4553439237519	16.097010757006	18.5579221538595	17.4077650874167	15.7640986304352	17.8050393140187	17.0584118276648	18.1287432160063	40.0231515653077	0.901560410097825	39.8322722930469	41.2319631763886	40.3547641683237	41.2019689310763	39.6702738027321	39.8204246987867	40.535735409105	38.4531258183035	39.8785348232997	40.7912154900804	38.470787711642	39.387750737798	41.1516628788436	39.7713408799917	40.7794492856101	39.0391549398955	-21.3129465474824	1.43876605509262	-19.1528386974971	-20.319559730515	-20.1325675647904	-21.644048549759	-23.5551388456215	-21.255069864382	-18.9128119718556	-20.7347995205545	-21.7711218808254	-20.1221335361246	-22.6742467354328
85.427135678392	17.317819387095	0.896689937934523	17.3184105255296	16.3766996590617	16.6272257492337	16.2501225233529	17.8817268112389	17.4804816827908	16.2019166979104	18.1942439967728	17.7650323055298	16.4194439721846	18.9085599111061	17.7250772460033	16.0278761382228	18.1117401164845	17.3840470653616	18.4125057927364	39.8294565676889	0.893136411992857	39.6147727541163	41.0019654434936	40.1504041579649	40.953349898093	39.5778752680918	39.5908039018134	40.3545848923649	38.2575109429283	39.709838402467	40.5425571694022	38.3290188149926	39.1460005172887	40.9982164294202	39.5746836374937	40.6352244064439	38.8344984466472	-22.2796710008857	1.46066463534823	-20.1085176831251	-21.3122950621057	-21.0601883702456	-22.6639920918707	-24.585290645095	-22.1629715700613	-19.8391251075076	-21.6965775293056	-22.7740220357122	-21.0894632090147	-23.6780976131499
85.929648241206	17.635224779288	0.900146755455211	17.6014937798746	16.6862605557486	16.9331612243766	16.6100859801409	18.2315946114544	17.7657473693871	16.5104768594663	18.4523775213978	18.0899632487806	16.7614480699051	19.2765853903918	18.0590285719911	16.3100406895934	18.433264781133	17.7312753291387	18.7107924858282	39.6353392320185	0.884794932513204	39.3943466240968	40.7645513932597	39.9423269185444	40.7045826587187	39.4933656895067	39.362628612986	40.1690883986817	38.0638498414134	39.5421156585749	40.2881581320182	38.1896859231396	38.9070334895456	40.8410147665322	39.3774564685054	40.4946186553312	38.6306044814408	-23.2871233461384	1.48410095051742	-21.1100659082726	-22.3398890541195	-22.0273533929883	-23.7235185124583	-25.6582916678159	-23.1104478928979	-20.8048702754422	-22.6989734349775	-23.8196337650753	-22.0963431625356	-24.7264323846981
86.4321608040201	17.96894949554	0.902985676186877	17.9066401245819	17.008414809202	17.2616966119685	16.9858286152033	18.596264156568	18.0691706317719	16.8400520301223	18.7256007889198	18.4263591026267	17.123689669436	19.6569928029121	18.4098377039504	16.6070578142947	18.7654527027839	18.0956111540634	19.0245232102353	39.4408265735493	0.876649208034025	39.1720275777223	40.5241046018524	39.7351127463904	40.4594662402649	39.4104527192891	39.1380958803172	39.9836772242411	37.8766784991476	39.3697769743676	40.0337716659699	38.0480703302597	38.6732599435362	40.6728295023946	39.1734916719835	40.3514478700436	38.4309617290088	-24.3348611789396	1.50671657003863	-22.1578029168606	-23.4022358437188	-23.0369010298824	-24.8250238212478	-26.7699493628622	-24.0999203700969	-21.8127342420024	-23.7449670036105	-24.9045470499375	-23.1452197606936	-25.8137051387151
86.9346733668342	18.3171067262014	0.904919668183374	18.2309821974377	17.3443853680757	17.6110247397193	17.3755664994359	18.9723678124229	18.3879694263254	17.1890828975549	19.0123357165452	18.7706156057872	17.5049487502014	20.0495716191684	18.77446030852	16.9175127494011	19.1078946668055	18.4735697200183	19.3514195418044	39.245333970775	0.868743912114341	38.9481422026673	40.2863560844036	39.5272606957402	40.2150249650093	39.3253568209373	38.9128467677445	39.7966733094546	37.6946954740114	39.1901843281457	39.7797613972158	37.9100874072933	38.4406007734068	40.4944758128742	38.9663523065914	40.2048581828542	38.2326670040508	-25.4212636995292	1.5272935043174	-23.2511020898239	-24.5010898780996	-24.0885547395829	-25.9667418369016	-27.9147356394397	-25.1292056803005	-22.8625109614266	-24.8343492127695	-26.0240983192911	-24.2363076532544	-26.9398192490064
87.4371859296482	18.6781577962038	0.906548228386251	18.5710650097285	17.6946683163008	17.9770870179684	17.7761981963193	19.3599341373155	18.7185645469941	17.5539563633467	19.3089318994413	19.1225548030122	17.9018213708481	20.4567966166458	19.1490622550876	17.2432723999471	19.4636226647317	18.8652901797089	19.6876989618649	39.0498034164245	0.861946419506817	38.7228643583428	40.0537837282715	39.3145926049123	39.9670947020261	39.2421144541415	38.683352672236	39.6036711649343	37.5139777303979	39.0087218009841	39.5227247925447	37.7844827344043	38.2057921241878	40.3145588508229	38.7651707036779	40.0622841087783	38.03166813213	-26.5449445092528	1.54735899395746	-24.3884529448434	-25.6374766650119	-25.178524494717	-27.1435684119819	-29.0916099887387	-26.1938690494273	-23.9506204181091	-25.963294536314	-27.1778648211676	-25.3662493677596	-28.1095974351321
87.9396984924623	19.0509303408866	0.908323577968944	18.9233999388209	18.0578105007445	18.356381451481	18.1864731733659	19.7607653093925	19.0599363154115	17.9317191978013	19.6127231332542	19.4837906813648	18.310779223221	20.8768729434791	19.5325471513612	17.5853878227409	19.8331482093524	19.271504226731	20.0316461756638	38.8563354037982	0.857292112513977	38.496910390627	39.8243915486179	39.0969492132206	39.7173464199892	39.1669448083198	38.4532316665603	39.4043008705068	37.3343130579012	38.8328319125251	39.2614365165837	37.6705343664475	37.972545069478	40.1377268110831	38.5719986148029	39.9304543356852	37.8294508584232	-27.7049917043294	1.56884881616431	-25.5678195421139	-26.8093410070307	-26.3031041180378	-28.3520279231691	-30.3031666983359	-27.2925202014847	-25.0735097126798	-27.1280617540474	-28.3690005452496	-26.5306446998931	-29.3231339169705
88.4422110552764	19.4340206733133	0.909842700748698	19.2849234274887	18.4311896326958	18.7478674331716	18.6078668443951	20.1738858695958	19.4133612457532	18.3218656845415	19.9237629723993	19.8533143790987	18.7302969723402	21.3032655504229	19.92638714654	17.9406953885755	20.2120373819617	19.6890689452258	20.3845418988064	38.6667407478346	0.854254676944396	38.272020502327	39.5950862398795	38.8800493492318	39.4729028570873	39.0994678858343	38.2302061340958	39.2041764300602	37.1610191367735	38.6633198203333	39.0002513761488	37.5611172412659	37.748488690214	39.9591366109598	38.3804336332117	39.8074257457813	37.6327503121487	-28.9000911883638	1.59101543097344	-26.7871000489646	-28.012035482671	-27.4620696320712	-29.5931115436156	-31.5486365111562	-28.4279264745956	-26.2309654486267	-28.328483926824	-29.5977297879259	-27.7277426101676	-30.5726114860578
88.9447236180904	19.8256197998571	0.910456007108369	19.6531737765284	18.8129931886107	19.1515895904755	19.041841959654	20.5943064495807	19.7786919368341	18.7249225497559	20.2430609376839	20.2264561009773	19.1605885536599	21.7318528562484	20.3307465060645	18.3044159477017	20.5960217401423	20.1116177890026	20.7476369147931	38.4822314758261	0.851009279322682	38.0509584101708	39.3661220588193	38.6703499630436	39.2391573158286	39.0328882253331	38.0178376711164	39.0097246701599	37.0001367318208	38.4948851905992	38.7461314408363	37.4559514809523	37.5370531118238	39.7733160988687	38.1874539820214	39.6870009850763	37.4467362767467	-30.1281360780336	1.61099889062743	-28.0444418851762	-29.2413830507385	-28.6574982307956	-30.8689408423356	-32.8203419580498	-29.6019646064077	-27.4250399792571	-29.5667306365031	-30.8579262281081	-28.9588718015584	-31.8516422918218
89.4472361809045	20.2237770708279	0.910137154576586	20.0261245366037	19.2033403372155	19.5655818520774	19.4867419667954	21.0169898671195	20.1520495923286	19.1394027437783	20.5693415236284	20.5989637942414	19.6010763794366	22.1641228108872	20.7419646401914	18.675172633942	20.9857757078797	20.534885114835	21.1188996322858	38.3039621082567	0.847181141358283	37.8370493339433	39.1420683365362	38.4691509536938	39.0149010346668	38.9628373138401	37.8129494523842	38.8221703025169	36.8528206494378	38.3250028838683	38.5027929733166	37.3635167317795	37.3349632676116	39.5839740116916	37.9999053472084	39.5689947253985	37.2702964142137	-31.3866423968322	1.62733082047369	-29.3382266442547	-30.4961742726376	-29.8890428529332	-32.1771174973484	-34.1091146726211	-30.8108389970133	-28.655486116137	-30.8424232917217	-32.1421057977608	-30.2247342002857	-33.1622758176449
89.9497487437186	20.6264225217965	0.909240879652108	20.4017963344753	19.6032373055024	19.9849059863992	19.9382371528892	21.4407184054706	20.5282754006619	19.5608600554599	20.8983107793529	20.9706192478442	20.048501112311	22.6008730493137	21.1549444484636	19.0549239419098	21.3836843924389	20.9591551217122	21.4937176145386	38.1330495546524	0.844805502268403	37.6334961456749	38.92838024963	38.2729698444563	38.7958059667435	38.8926353253906	37.6119500234091	38.6378486074627	36.7156138773952	38.1588020347141	38.2686957112634	37.2886087393141	37.1384803744213	39.4000604664227	37.8256396946158	39.4605372762604	37.0992685372637	-32.6728263719374	1.64135510429329	-30.6666925492717	-31.7772759725891	-31.1513756487002	-33.5101221488915	-35.4115543680419	-32.0472710018434	-29.9171876379317	-32.1499909018021	-33.4483469609802	-31.5216711510749	-34.5073491059846
90.4522613065327	21.031191406767	0.907696117508206	20.7779138762726	20.0123551445345	20.4041835160807	20.3930076305892	21.8663839365793	20.9052010361781	19.9843611531603	21.225505160707	21.3432772942061	20.4980640594053	23.0364228916933	21.5674596954387	19.4436619764753	21.7873834255734	21.3850859573317	21.8687957540461	37.9702785592896	0.84538252994208	37.4427645157526	38.7271522084088	38.0796218854722	38.5817369518577	38.8276799665099	37.417579555384	38.4543324618118	36.586188890176	38.0032837023919	38.0410661867331	37.2256415004032	36.9500567008211	39.2241106548176	37.6632431509243	39.366568353012	36.933430264158	-33.9831481257874	1.65458652438645	-32.0273629749781	-33.0840105804124	-32.4373128295461	-34.8610692290433	-36.7286193296836	-33.3072702889716	-31.2030798431166	-33.4819063419119	-34.7791821098002	-32.8424854002203	-35.8798789377912
90.9547738693467	21.4356693702702	0.905028209796254	21.1517721014998	20.4279517312514	20.8207177551977	20.8511044523839	22.291823774779	21.283979326556	20.407567927496	21.5494276693601	21.7158868480876	20.9464173068791	23.4631390524791	21.9805533448778	19.836867894084	22.1902668025335	21.8089243312219	22.2443096056361	37.8164970307734	0.846995544976267	37.2663166169933	38.5364379571191	37.8926002534798	38.3786567554977	38.7666665957348	37.2372313726448	38.274931265816	36.4676348490625	37.8589102228873	37.8212533221993	37.1683900208408	36.7767109076878	39.0503689011781	37.5062892207808	39.2831171473312	36.7784370831212	-35.3134864262346	1.66586391856658	-33.4165618070492	-34.4115705760353	-33.7431638776343	-36.2286786626893	-38.0567980791082	-34.5924500248445	-32.5093601718821	-34.8342549726892	-36.1333743176604	-34.1812826968452	-37.2674237241838
91.4572864321608	21.8378740761545	0.901045733678296	21.5203630044132	20.8461519225848	21.2343653419728	21.3137680336643	22.7104852387615	21.6649236459436	20.8305735212398	21.8711654721756	22.0834557824972	21.3930472498502	23.8792705468374	22.3942409363566	20.2298052515192	22.5886358831758	22.2242413249031	22.6214920625763	37.6731869925819	0.846087838970536	37.1048117200058	38.3537420190162	37.7185472393483	38.1928291684906	38.7016963805718	37.0751252799786	38.1062027945545	36.3661770535473	37.7201000577658	37.6152920070412	37.1203378555575	36.622364243041	38.8753041031448	37.3552674646848	39.2028845541129	36.6403099404499	-36.6600588751135	1.67229225972012	-34.829284956169	-35.752442132777	-35.069678470738	-37.6147174485111	-39.3841447161559	-35.9042696119728	-33.8365173254518	-36.2077359276836	-37.502040518175	-35.5367978621535	-38.6652962925993
91.9597989949749	22.2360604482805	0.895870460365698	21.8807211705582	21.2644030978791	21.6442158169954	21.7794024865464	23.1160493799587	22.0442899873462	21.2525623181492	22.1908684670292	22.4417652070621	21.8382305620862	24.2871426256854	22.8041090876318	20.6223698197749	22.9843330614128	22.6279410904837	22.9985629938895	37.5419009421216	0.841756486680456	36.9586556612117	38.1799868991344	37.5608878198146	38.0246391937739	38.6271043291001	36.9286341888219	37.9515412099251	36.2851006449528	37.5838931852164	37.429107399588	37.0889358502733	36.484234864717	38.704624053101	37.2186044745038	39.1250241967144	36.519441103097	-38.0194447537353	1.6724760598419	-36.2595436576303	-37.1006420125402	-36.416984265071	-39.0167113555257	-40.697443777441	-37.2375686509232	-35.1844748355154	-37.6024217415373	-38.875231239915	-36.9100052228212	-40.0766837607676
92.462311557789	22.6279031973102	0.889272020745405	22.2304052113413	21.6826045762959	22.0461645675605	22.2428311662997	23.5067401130292	22.4163929322002	21.6693759297413	22.5053810690417	22.7913831014583	22.2797930130342	24.684416690386	23.2034792527155	21.0170320888506	23.3784921538048	23.0217008119934	23.3702584792109	37.4230225663334	0.836265312374748	36.8285973900929	38.0198382628788	37.4171994793189	37.8697147013938	38.5448714125796	36.793453868943	37.8085309158148	36.2221231971968	37.4548768433983	37.2638574873733	37.0730322381391	36.3579490823643	38.5463436154842	37.1012988483735	39.0551065567184	36.4115671612641	-39.3871673722926	1.66742963377257	-37.7010628967213	-38.4543519454416	-37.7795012581006	-40.4253262197425	-41.9909749054954	-38.5824187036449	-36.5475962968931	-39.0124791144688	-40.2502416403491	-38.2984612404214	-41.4983205930757
92.964824120603	23.0103933700108	0.880636842655021	22.5679629635359	22.1016305927157	22.434629505058	22.6990130688813	23.8831180954878	22.7784460666789	22.0751462172062	22.8100693057019	23.1351750737572	22.7124860445004	25.0629037158569	23.58868970172	21.4127136576558	23.7661143282413	23.4063755015247	23.7318200816505	37.3158291180852	0.830801109500381	36.7160533982833	37.8780836899764	37.2833520764993	37.7258129072154	38.4591552658392	36.6707203674137	37.6731735335274	36.1732474796729	37.3397124761007	37.1166198379703	37.0637461252746	36.2445754898091	38.4003962785965	36.9988732592511	38.9953708339871	36.3143728699457	-40.7569759914514	1.65808259769688	-39.1480246576547	-39.8139292214949	-39.1474222414084	-41.8303623228165	-43.2641812243861	-39.9324287781779	-37.9160206867719	-40.4276611127296	-41.6296573885844	-39.6940437513794	-42.9151626749686
93.4673366834171	23.3809932576186	0.869803609285953	22.8930852141241	22.5207928881967	22.8065581000697	23.1466698889758	24.2421978456706	23.1316218339242	22.466327072028	23.1027298655404	23.4726287757449	23.1309625949215	25.4176036913294	23.9606538649718	21.803929096728	24.1403147164058	23.7773114705391	24.0825052027281	37.2201499233005	0.822541038963401	36.6230055577972	37.7557685777317	37.1593908250374	37.5967950525377	38.3675141726277	36.5667605288497	37.5458401934362	36.1384081692537	37.2388846910523	36.9854837297684	37.0572968461256	36.1503564533652	38.2602934093992	36.9059028269265	38.9392679957959	36.2314297431032	-42.1224891945601	1.64309084846232	-40.5954790138671	-41.17715197212	-40.5134832131428	-43.2280500085126	-44.5108609147319	-41.2884312786195	-39.2822179510313	-41.8402446426693	-43.0112250018747	-41.0871593161991	-44.3140250092859
93.9698492462311	23.7385372925628	0.857205869046332	23.2062802604662	22.9369606643101	23.1628472619902	23.5870306439116	24.5762206427448	23.4769461474964	22.8432018252692	23.3849443570205	23.7988165391976	23.5331502951016	25.7512916338753	24.3205796932432	22.186739027851	24.4999835774437	24.1273436821213	24.4242604289626	37.1372973334947	0.807348402075043	36.5515223677401	37.6500035264205	37.0502005512628	37.4887765681164	38.261022502839	36.4858186864184	37.4318445266945	36.1221212741614	37.1470328831566	36.8731708037749	37.0590503358423	36.0795101117618	38.1242384796826	36.8256996472375	38.8782483502277	36.1684967205783	-43.4791761332248	1.61983464455698	-42.0391990177775	-42.5367709101605	-41.8768615242386	-44.6199880718676	-45.7152134950014	-42.6520612960308	-40.6448293438923	-43.2489948529047	-44.383795475498	-42.4728279600705	-45.694308727162
94.4723618090452	24.0824271670072	0.842850711073999	23.5082704604576	23.3463530068142	23.505326954663	24.0192781145545	24.8780792269755	23.8114821351417	23.2068683813031	23.6591431779881	24.1095850941537	23.9200846107661	26.0667947701515	24.6657997014733	22.5625703351832	24.8488309661825	24.4531959306438	24.7571718056633	37.0686382923585	0.784249588112827	36.5031276130136	37.5575808566932	36.9601960045587	37.403280541983	38.1331277306138	36.4253068520935	37.3360368565065	36.1283838137349	37.0612905819448	36.7850883798976	37.072172116798	36.029520455109	37.9990532281448	36.7661090600355	38.8110845491931	36.1268540374164	-44.8234978833617	1.58688614991226	-43.4750464612259	-43.8832578510195	-43.2390290010584	-46.0045633293545	-46.8610827952379	-44.0174516475703	-42.0046979435171	-44.6548818546189	-45.7357734147565	-43.8513645398595	-47.0571827133904
94.9748743718593	24.4111985187938	0.825940360943746	23.7995059744183	23.7471646084589	23.8329155054736	24.4385882190694	25.1459990008461	24.1302774891392	23.5554319805116	23.9249003109395	24.4059458416952	24.2924483961611	26.3595561697505	24.9916352762259	22.9339308299636	25.1871861474664	24.7559822739147	25.0777082766664	37.0135794404983	0.755505638769097	36.4783287227699	37.4786729892815	36.8884619262315	37.3359340281275	37.9848926990066	36.3796890882883	37.257899353713	36.1559047680776	36.9860513950665	36.7240030015767	37.0891782785227	35.9949541165357	37.8911250216648	36.7279730914353	38.742239985526	36.101962582149	-46.1500242687193	1.54469712970227	-44.8981846213448	-45.210084616272	-44.5963346632327	-47.3718238135717	-47.9417303228855	-45.3725460707567	-43.3576481884564	-46.0534430853163	-47.0646539604039	-45.2224489640903	-48.3902752833322
95.4773869346734	24.7225945316561	0.806092528916488	24.0799994986037	24.1402863316942	24.1416789882107	24.8395848712123	25.3807846446538	24.4318112647306	23.8841045565447	24.1791104269122	24.6913784608454	24.6479560241217	26.6226788419695	25.2968805118086	23.2983669750691	25.5097260907579	25.0348468879171	25.3823181314459	36.9698624908589	0.722446532039183	36.4765714925562	37.4168103989308	36.8301847178109	37.2822284060684	37.8192882975917	36.347850509908	37.1929991417691	36.1993436930757	36.9276601653075	36.6873419391207	37.1001376013536	35.9747344869715	37.797960789499	36.7040908349029	38.6715566886813	36.0890406901943	-47.4507475568737	1.49418627171506	-46.3025841351645	-46.5158909282745	-45.9386123183117	-48.7089101381217	-48.9558696470601	-46.7089324861198	-44.6930909947205	-47.4333731973936	-48.3738222878313	-46.579368422825	-49.6738806664007
95.9798994974874	25.0151461226946	0.784448043635183	24.3494603509637	24.5272535231526	24.4287082815222	25.2210167438381	25.5793602332668	24.7195656338695	24.189315092103	24.4197331876107	24.9657742283208	24.982802364456	26.8561002694946	25.5853084325864	23.6500438048752	25.8130067788467	25.2831678436122	25.6717211945949	36.9359035334981	0.683182206593846	36.4966754351841	37.3751930724077	36.7826442259867	37.2431080672134	37.6323867638074	36.334369849302	37.1389775875855	36.2551740075425	36.8863182887073	36.6701238694754	37.1043384040756	35.9734117044477	37.7128564824827	36.6902397531255	38.5899977266888	36.0886412979368	-48.7179500915568	1.43578404516479	-47.6811247569583	-47.8009372737155	-47.2559690507483	-50.0095014400644	-49.8949559782427	-48.0271155995692	-46.0006934158224	-48.7836126917802	-49.6604986873636	-47.9104603580739	-50.8995045294005
96.4824120603015	25.2889668350711	0.7628290182249	24.6075506965081	24.9074247856629	24.6949463293486	25.5855323038258	25.7338872782771	24.9974337913912	24.4718542389706	24.6483559539663	25.2245309238611	25.2955074898838	27.0645163383574	25.8608547657695	23.9869329428159	26.1006547813399	25.493314303881	25.9501724372784	36.9119452552117	0.63555565116677	36.5375466957784	37.353166087674	36.7485962815282	37.2234854028601	37.4136641985336	36.3430955120672	37.0988423674476	36.3252413559689	36.8563024641346	36.6702310167668	37.1064798297241	35.9948259855978	37.6355545898471	36.6912520090677	38.4875287446345	36.1053115417564	-49.946639497109	1.3703408700178	-49.0262686317276	-49.061354674761	-48.5455910015564	-51.2749497730897	-50.7398777512278	-49.3296087283956	-47.2771174218642	-50.100453564292	-50.9118289533986	-49.2064959479492	-52.0697619679819
96.9849246231156	25.5444591539684	0.742192352910889	24.8541292425248	25.2773722166822	24.9433582562404	25.9347573407095	25.8378028635164	25.2648764431235	24.7349930178013	24.8682222304122	25.4640660998909	25.5885410090055	27.2470851496881	26.1226457349047	24.312474823443	26.3776137900075	25.663075968871	26.2203322766733	36.8984351024474	0.581522163732518	36.5987818747842	37.3464798632684	36.7330177095801	37.2255447654169	37.1550616797404	36.3715163329474	37.0776647382791	36.413814428492	36.8342266641326	36.6901040667984	37.1034440040019	36.0365124520633	37.5730918855739	36.7127945010915	38.361815381031	36.1410912919569	-51.1329089251819	1.30075711034978	-50.3309641780797	-50.2873536354953	-49.8098800499576	-52.5051202329297	-51.4724670711909	-50.610728136667	-48.524240628116	-51.38562727772	-52.1152753923787	-50.4654100712968	-53.1786781165004
97.4874371859297	25.7805955396562	0.723009915303891	25.089387232073	25.6330897662723	25.174506598465	26.2658434385159	25.890192167174	25.5180245330854	24.9798530389265	25.0798927719248	25.6860030237823	25.865574484762	27.3957210980748	26.3662261845118	24.6289432865315	26.6421428062239	25.7941233492889	26.480004854887	36.8939678729572	0.527795920858528	36.6808784661756	37.3511460759708	36.7371351402271	37.2452987566957	36.8562323152584	36.4134345674741	37.0765926008341	36.5216574994501	36.8240126614195	36.7330086211419	37.0831985095765	36.0923029421168	37.5296378291425	36.7516919327612	38.2151627050595	36.1920953440107	-52.270466648281	1.23294093988488	-51.5893187043357	-51.4675797316669	-51.0477409169219	-53.690572023091	-52.085827749251	-51.8570873227606	-49.7406199959988	-52.6372778221999	-53.269017980909	-51.6884696079728	-54.2049794258451
97.9899497487437	25.9950203086918	0.70755343726234	25.313711252152	25.9726948663549	25.3848677726419	26.5738364324713	25.8920492746751	25.7550374952872	25.2035978452171	25.2796657500044	25.8940692256218	26.1273759580666	27.5047722671796	26.5892299805373	24.9323440263972	26.887859602511	25.8845283859995	26.7246848039517	36.8956841448201	0.483703631162463	36.7850141371014	37.366980720128	36.7568649666133	37.2768113307822	36.5185057263654	36.4665080202926	37.0913047326624	36.6442388419021	36.8317817671161	36.7981813247321	37.0378057268085	36.15978023946	37.5005899342851	36.7999658167607	38.0440298606967	36.2525831714152	-53.3503517356475	1.17647925245267	-52.7966462635962	-52.5951920954733	-52.2496687050233	-54.816576927352	-52.5784011692818	-53.0586575624489	-50.9166643071566	-53.844913854313	-54.3775351239206	-52.8721462451406	-55.1305499718143
98.4924623115578	26.1857845122843	0.701154071217495	25.5273860887663	26.2968288065944	25.5700604600727	26.8568508377316	25.8407790277273	25.9785583121741	25.4025991785388	25.4627801556966	26.0873553163296	26.3707498924223	27.5760655508119	26.7939381826479	25.2166318104824	27.1128112912641	25.9263473581155	26.9528099271734	36.901719007125	0.46185996392281	36.9125975470071	37.3972827403647	36.7875762708437	37.3189142130978	36.1386774226633	36.5348251992321	37.1168203549818	36.7763379814855	36.8574040226484	36.8803002381388	36.9692510230659	36.2429064417929	37.479821933248	36.8564963579935	37.8367340262236	36.3215583412129	-54.3644214649445	1.14573320429009	-53.9492478578593	-53.6695810412959	-53.4035338328839	-55.8748755460297	-52.9407394256669	-54.2161467713356	-52.0403217396434	-54.9954586946284	-55.4344085341243	-54.0042581933096	-55.9539885488417
98.9949748743719	26.3506705796006	0.710663983723334	25.7284718647391	26.6036571796269	25.7274896482099	27.1142853516134	25.7254096880622	26.1901647426899	25.5747197488107	25.625638845106	26.2618003454189	26.590835930392	27.6118838534752	26.9819662107741	25.4773771039734	27.319195791869	25.9135190246228	27.1643139442262	36.9108880257848	0.482319436463073	37.062356743306	37.4441060307692	36.8280444354974	37.3744201193601	35.699909133988	36.6217674422443	37.1516686028929	36.9145664552681	36.8956042479009	36.9734068689907	36.8802361872148	36.3448445095693	37.4685593193606	36.9265628683279	37.5864757657242	36.401679682143	-55.2994657276525	1.16162342166744	-55.0339964703035	-54.6830899915757	-54.4879590053993	-56.8554075799919	-53.1506048642021	-55.3246827836031	-53.0910602895952	-56.0676593310861	-56.4329916625206	-55.0650969295422	-56.6737947786916
99.4974874371859	26.4976209742693	0.743035887687749	25.927511626362	26.9039111321273	25.8720810419125	27.365777018586	25.5199789611719	26.3958664422543	25.7386744893416	25.7852295350978	26.4229251140434	26.8083540921846	27.6015218389554	27.1567284640962	25.7437768404727	27.5197919132866	25.8228539740536	27.3769531043628	36.9250744892545	0.569948635702753	37.2495814497101	37.5111921927236	36.8933334727046	37.4560048273533	35.1514551799034	36.7319993276197	37.2092786121923	37.0854027930409	36.947418452164	37.0927021304056	36.7547858233729	36.4710487200016	37.4778180902781	37.0217191354284	37.2394667612407	36.5079848599329	-56.2179899412256	1.24455662218432	-56.1102713635099	-55.6748346244431	-55.6300930013869	-57.8340807092674	-53.1794447301331	-56.423245321234	-54.1905513934437	-57.1838509413427	-57.4229466944033	-56.1592079952217	-57.2809156725107
100	26.5948177348892	0.773617212082532	26.0700578079634	27.1555716049033	25.9446731408201	27.545108906119	25.469689335668	26.57634176025	25.8224237458088	25.8678145102898	26.4540362900657	26.874242225868	27.5324821834132	27.3018754576547	25.9152043026884	27.6813030981151	25.7744531034793	27.5318062851212	36.9572053158355	0.608477556453978	37.4052355953833	37.581595295364	36.9358729502779	37.5291734833401	35.0263779959161	36.8482704265637	37.2473504118751	37.1838049064276	36.9555036830876	37.1307902159877	36.5751232250926	36.6029508905241	37.4950016402047	37.1156598261853	37.0833210010796	36.599253506058	-56.8060641943895	1.35834292951301	-56.8822029954363	-56.5101489991804	-56.2321957429846	-58.5421576316166	-53.1721327829165	-57.4183812674569	-54.7685306734654	-57.7693409856751	-57.6275634609487	-56.4973773244596	-57.758046326109
[truncated: 59 more columns]
