# Supplementary material for: Cranio-caudal and medio-lateral navicular translation are representative surrogate measures of foot function in asymptomatic adults during walking
Source: PLoS One. 2018 Dec 5;13(12):e0208175. doi: 10.1371/journal.pone.0208175 (PMC6281217; doi:10.1371/journal.pone.0208175)
Supplement: S1 Data — NCC, NML, FPitch and the GRF (Rx, Ry, Rz) are provided in .mat files (Matlab). NCC and NML are denoted as NEle and NDev, respectively, in the data files. FPitch denotes the global plantar-/dorsiflexion angle (see also S1 Fig in the supporting information). One file with all steps under consideration is provided for each participant. (ZIP) [file pone.0208175.s002.zip › S2_M4Foot_Data/EGLOND08_Walking_M4Foot.csv]

ST	NEle_R_X_Mean	NEle_R_X_SD	NEleR_Meas1_X	NEleR_Meas2_X	NEleR_Meas3_X	NEleR_Meas4_X	NEleR_Meas5_X	NEleR_Meas6_X	NEleR_Meas7_X	NEleR_Meas8_X	NEleR_Meas9_X	NEleR_Meas10_X	NDev_R_X_Mean	NDev_R_X_SD	NDevR_Meas1_X	NDevR_Meas2_X	NDevR_Meas3_X	NDevR_Meas4_X	NDevR_Meas5_X	NDevR_Meas6_X	NDevR_Meas7_X	NDevR_Meas8_X	NDevR_Meas9_X	NDevR_Meas10_X	FPitch_R_X_Mean	FPitch_R_X_SD	FPitchR_Meas1_X	FPitchR_Meas2_X	FPitchR_Meas3_X	FPitchR_Meas4_X	FPitchR_Meas5_X	FPitchR_Meas6_X	FPitchR_Meas7_X	FPitchR_Meas8_X	FPitchR_Meas9_X	FPitchR_Meas10_X	X_R_X_Mean	X_R_X_SD	Rx_Meas1_X	Rx_Meas2_X	Rx_Meas3_X	Rx_Meas4_X	Rx_Meas5_X	Rx_Meas6_X	Rx_Meas7_X	Rx_Meas8_X	Rx_Meas9_X	Rx_Meas10_X	Y_R_X_Mean
0	23.2271759440651	0.697001408945483	22.9918753917445	23.3821850290533	22.822311459088	22.5921355237763	24.5269094172556	22.6261768456269	23.1659483554112	24.3907425604576	22.6796468055602	23.0938280526774	45.0049726771142	0.391065099965515	45.568607728729	44.9718952743977	45.5495341191812	44.4813614723594	45.253588834539	45.057850680819	44.8872576598972	44.8910719937234	45.0123958377152	44.3761631697814	15.7643746778136	0.527257972281952	16.1464406475714	15.2825661156833	15.6514151249563	15.3434024861268	16.7878145906499	16.1545185069104	16.0405679319245	14.980083133286	15.6829637874868	15.5739744535407	-2.40819433243195	3.90729450261016	-1.02878375105083	1.4340313230827	-0.827620117695739	-7.15804331657949	-0.426543460023418	-4.73165018869372	-4.43389171971185	-8.71742553174523	4.10566415733383	-2.29768071923571	4.0875343263932
0.50251256281407	23.1920845813374	0.698317354748614	22.9842365235664	23.3557408717512	22.7844337297903	22.5528681776543	24.49130251191	22.5799746737999	23.1221691116024	24.3519129674735	22.629951365833	23.0682558799933	45.0552363672974	0.378297903710712	45.5937840893969	45.013066718158	45.5844599783462	44.5476902639332	45.2800781245588	45.0966930630376	44.9486054519978	44.9775869835676	45.0782899160789	44.4321090838988	15.3391435174897	0.553401292729969	15.8405303183586	14.9107280839874	15.2571922461333	14.8522812540756	16.3755130307259	15.7983549787472	15.5077927944804	14.49736407771	15.209668130792	15.1420102598869	-3.1373858981096	8.41860174827503	-0.0209085672044384	5.11491102482837	0.135261601573838	-12.4097746676971	2.05545776700818	-14.0777051486758	-6.42858395027744	-13.0497357077047	11.2489151694147	-3.94169650236162	8.62732763101441
1.00502512562814	23.154421700541	0.699625660236092	22.975992300526	23.3205442089892	22.7404776651379	22.5154046384656	24.4500409929547	22.5256272634315	23.0796397755163	24.3131488911145	22.5782729572497	23.045068312025	45.1326357935612	0.373024449430222	45.6565621143765	45.1006584902734	45.6567289686348	44.6286327882972	45.3403464375464	45.1732132903513	45.0141326104376	45.0673400540746	45.1751448150592	44.5135983665608	14.7701184068251	0.541874309621534	15.2342077497819	14.2980059777631	14.6811082699448	14.2954331786248	15.7752619601481	15.2742099553327	14.9335142112768	13.9743000858967	14.6260541558218	14.6090885236603	-0.571359550729757	15.2176390401278	4.67575078945347	14.9588884847927	4.72421535376682	-17.5678600270398	9.1805872236373	-25.9298060341415	-4.6924193502544	-12.6056994241484	23.8340876157643	-2.29134013912813	14.9601587390294
1.50753768844221	23.118762552662	0.700311358168925	22.9621565501399	23.2748093709741	22.6957870371925	22.4848298597793	24.404292955254	22.4755305686178	23.0490045465574	24.2846035121845	22.5312631143559	23.0253480115649	45.1987990697844	0.36239129749632	45.6997367329103	45.16233921564	45.7107699955427	44.7046705922878	45.3844785929586	45.2286091264485	45.0880651058638	45.1615048361702	45.2580143013559	44.5898021986665	14.2267888561863	0.533069741102919	14.651525174624	13.7225034577027	14.1341971405827	13.761903527484	15.2096099889123	14.7663284379194	14.3775362363784	13.4647936219661	14.0823217523921	14.0971692239014	5.84958931521533	20.4050234121427	13.9210811110329	26.12307612262	14.3863050727756	-16.1905436677076	19.7573816290171	-32.3721035812715	1.3544341842869	-7.41010598257365	35.1390929964128	3.78727526756076	21.8019829358151
2.01005025125628	23.0826618183384	0.699428012885912	22.958809481861	23.2333318606268	22.6532691983718	22.450122085986	24.3582856807347	22.4310474547051	23.0115579071385	24.2474448229091	22.4827977949688	22.9999518960825	45.2639728324603	0.359407591839452	45.7599870975154	45.2374238755058	45.7693455504924	44.7704813306313	45.4336829160245	45.2864940029041	45.1483227838474	45.2405719997256	45.3364174636562	44.6570013043003	13.6645639661356	0.528312386733624	14.0750381892126	13.1501907926844	13.5696550442528	13.2007738305538	14.6287677027584	14.2353746858026	13.787663304737	12.9218108471982	13.5215376683215	13.5548275958346	11.5894865403554	21.2298361117067	22.660441929071	30.7148802934854	25.1265076394864	-10.7586568948748	26.5446479956847	-30.3244615555675	7.18118101500441	-2.58562744498676	37.6810689927867	9.65488343346423	29.3255148652326
2.51256281407035	23.0508753237684	0.697490275014725	22.9504672360915	23.1830155795926	22.614688780571	22.4253723337905	24.3139428117589	22.3939341365298	22.9832085542305	24.2184641463802	22.442574888823	22.983084769916	45.3383826106268	0.351289139718437	45.810547694618	45.3056140935103	45.8383812963687	44.8534269973887	45.4936498835046	45.352902957183	45.2240581840082	45.3333534058877	45.4298785218511	44.7420130719479	13.0841886224237	0.521123841691563	13.4693170963696	12.5545550130907	12.983507459369	12.6262449636731	14.0283619250847	13.6784767880318	13.1867485347226	12.3666378054376	12.9502340657027	12.9978025727552	12.5569505256701	18.1443124327516	24.0074924149001	26.654758421731	29.3862481942122	-6.18513116984808	24.5985424480413	-23.7430377795962	9.27755766503279	-0.846427758074701	31.1030496305306	11.3164531897721	36.2129718741263
3.01507537688442	23.0146027102931	0.695446705446422	22.94480012223	23.1286471624281	22.5686179405758	22.393892503757	24.2587473782506	22.3532615492916	22.9543373728347	24.1876128539545	22.3957683774711	22.9603418421376	45.4034463858949	0.345189345618353	45.8651718984317	45.37229617877	45.8927081107207	44.9193783027374	45.5395376341876	45.4029647320051	45.2974658129144	45.4220248093467	45.505933701826	44.8169826780093	12.4882686183908	0.513297085749662	12.8551777278817	11.9536720326469	12.3793751392373	12.033852893257	13.4116389165034	13.0983639077074	12.5693366834515	11.794262178678	12.3661996103934	12.4208070941517	9.38041072741116	13.4268191761202	18.1253013593214	18.0884144346248	25.6771612813196	-4.39320208145484	16.8737092297215	-17.1428202118803	8.13991871735585	-1.74801023376558	20.7779462132645	9.4056885656047	40.5099743721198
3.51758793969849	22.9827221788303	0.690714823574172	22.9441397398473	23.0758699304597	22.5309146557637	22.370059562359	24.209902290967	22.324546337736	22.9229434719788	24.1529796820225	22.3583454321834	22.9375206849859	45.4767771228265	0.342903055904059	45.9291144772796	45.4492697934131	45.9646952759732	44.9970465614247	45.6034092679842	45.4689654883879	45.3644255229912	45.5023025113268	45.5958263455208	44.8927159839639	11.8861248556854	0.505654572778425	12.2315276557162	11.3480600687934	11.7698930754385	11.438229951724	12.7916136416088	12.5086992698626	11.9433652060819	11.2122465487877	11.7824538254877	11.8351593133532	4.21821716748487	9.00813934697739	9.17034193250991	8.25091662827939	18.148492444038	-5.1125135185582	7.63251610157534	-12.4644120864116	5.27557846322722	-4.65383179803012	10.2592845301779	5.67579897804093	41.7005863215869
4.02010050251256	22.9500611926141	0.68659366533945	22.9370977392388	23.0119817538558	22.488751838585	22.3459405793786	24.1535612139632	22.2951593437716	22.9003353519986	24.1266606068778	22.3208784423673	22.9202450561042	45.5483427952994	0.334977135885225	45.9791283399813	45.5097961625802	46.0289736285678	45.0716073471462	45.6600401913545	45.5259277456511	45.4485044835055	45.5978963923963	45.6803984351644	44.9811552266465	11.2760893800719	0.495829736158703	11.5994358716899	10.7377695507658	11.1484418140282	10.8337389906372	12.1608291857972	11.9026788294918	11.3154828386644	10.6270402667287	11.1921451356872	11.2433313172283	-2.29662485990826	6.00567743500808	-0.851687269088836	-2.99836935430067	9.82372627610625	-8.17392970143438	-2.02671197409149	-10.2271228932928	1.10112206892196	-9.68519710397961	-0.513717710065877	0.585639062142811	40.4731283798412
4.52261306532663	22.9164361591851	0.680640542333638	22.9402376171312	22.9548344235458	22.4459676809196	22.3200358635899	24.0941392805621	22.2685084616362	22.8703263362195	24.0917379903739	22.2842784000423	22.8942955378305	45.6172105010765	0.333681812921286	46.0483282236065	45.5880789483689	46.0920259643031	45.1391980052885	45.7158660118912	45.5806043811984	45.5180981648374	45.6769607411016	45.7587134713591	45.0542310988108	10.6641034914236	0.486234028509548	10.9695799459502	10.1331076375137	10.5258040954539	10.2288121405452	11.5299035126035	11.2914401625139	10.6812286366611	10.0345467392369	10.6031911930779	10.64342085068	-10.912304141275	5.73822896790966	-12.6337326611591	-17.3084153458655	0.688154620836004	-14.1592240495822	-13.1175098443199	-10.915140841706	-4.95245862565574	-17.2938216923816	-13.1350485513138	-6.29584442160213	37.7873090115274
5.0251256281407	22.8866955786453	0.673294282091461	22.9377998105836	22.8882746008337	22.4096164279713	22.3023647674617	24.0392983294745	22.2513177084841	22.8449747247172	24.0611055860243	22.2582648351801	22.8739389957226	45.693083098659	0.329439771160159	46.1049514574928	45.651808854773	46.1689909191604	45.2210968571505	45.7858198811275	45.6481807322308	45.5967146172084	45.7630184251126	45.8507982119323	45.139451030402	10.0538928657674	0.475775155890014	10.3352495867945	9.52762444478472	9.90415565595963	9.62705599046062	10.9009304288941	10.6778085677839	10.0533054643438	9.44686154322574	10.0184681809099	10.0474687945174	-22.3615608078321	8.20993804991568	-27.4678285549207	-35.4841319164715	-10.6906764925053	-23.6174670607953	-26.5147060717766	-15.1131264166116	-13.3204291420698	-27.4318994884766	-28.8084728025147	-15.1668701321793	34.5233580368959
5.52763819095477	22.8545079608622	0.667102156111987	22.9397067436912	22.8243421362618	22.3655177997922	22.2771787500642	23.9739584153742	22.2290968994005	22.8217541736792	24.032186856948	22.2281470972038	22.8531907362071	45.7626360288717	0.325103695135058	46.1680213812588	45.722181978308	46.2295766737509	45.2850830904872	45.8398655171693	45.6990189776443	45.6804074419568	45.8520956712812	45.9243526328091	45.2257569240515	9.4459809737549	0.463883410217125	9.7087400059419	8.93304090218086	9.28249599891233	9.02671510463498	10.2718974946614	10.0604183111422	9.4286748096832	8.86125282309429	9.43501174551032	9.45156254178755	-36.3788032400522	11.6862699604974	-45.3903052360252	-56.4176013838294	-25.237071163786	-36.0394342725024	-41.9021322727255	-22.889450213866	-23.7156861579996	-39.4487761818786	-47.3249762562144	-25.4225992616947	31.2329833793695
6.03015075376884	22.8252280293579	0.657640605301284	22.945826174023	22.7604468093245	22.3292727287055	22.2607506428782	23.915051994245	22.2166324336073	22.7920937096948	23.9961069150216	22.2096697232261	22.8264291628535	45.8362835545286	0.32451945559102	46.2374125115804	45.7948585042883	46.3047354222757	45.3641982865485	45.9087148485665	45.7640802304839	45.7511360180612	45.9259398764693	46.0108762997829	45.300883547229	8.84642930539067	0.452738422016958	9.08706303986986	8.34534224058169	8.67177168711937	8.43847137881215	9.65404284683061	9.45112091474062	8.8111980650504	8.2814468624786	8.86317081498507	8.86066520343832	-51.5593565299808	14.9487391589424	-64.3926218765512	-77.1193585632956	-42.6244316959283	-49.8322643924615	-58.0838806169474	-33.4577590815318	-35.2388457381184	-52.1381679683034	-66.7372764299068	-35.9689589367638	28.1522947208031
6.53266331658291	22.7970469232525	0.649960437517588	22.946972562953	22.6910006760618	22.2920492424809	22.2410702261943	23.8529884256328	22.2048359449009	22.7711872942939	23.9690000681742	22.1935604135984	22.8078043782346	45.9099543368074	0.319881284109529	46.2936966138021	45.855872898169	46.3763251301913	45.4347328342731	45.9743825409035	45.8256416738868	45.8395613736735	46.015400440666	46.0909790021137	45.392950860395	8.25552454954164	0.439896386107995	8.47409935445364	7.76971477952734	8.06721011609664	7.85681509593974	9.04182187796345	8.84498828016339	8.20797784568296	7.71425383521556	8.29726051847255	8.28110379190108	-65.7203166538703	16.9416806596288	-80.8387741316838	-93.599364416308	-61.1330875183012	-63.1077091395825	-73.0393137097461	-45.3475473243787	-46.7157764632558	-64.0854647975842	-83.5734901518633	-45.7626388859993	25.2843893603401
7.03517587939698	22.7686486205668	0.64114038491424	22.9588176922075	22.629807266475	22.2530152461824	22.2217968808846	23.7870603300344	22.192046078293	22.7446961253618	23.9358847000147	22.1801551943041	22.7832066919103	45.9806078692653	0.31819357086021	46.3685841575666	45.9334695023195	46.440376912439	45.5034232526077	46.0330565616044	45.8801672279544	45.9172706072698	46.0918800481823	46.1637941150139	45.4740563076957	7.67669759841892	0.427205579785553	7.87578653339186	7.20943961280837	7.47619834948469	7.29072531860804	8.44224965090737	8.2495926582126	7.61448994356301	7.15548959456999	7.74429582131746	7.70870850132581	-76.5970860566089	16.7864561679729	-90.8888487228741	-102.708642932284	-78.0198408872778	-74.4435741005142	-84.0344809921267	-56.9625608480334	-56.9834088754688	-73.8189290499042	-94.0198916564008	-54.0906825012048	22.1928307476546
7.53768844221105	22.7434063945595	0.63102679463401	22.9647623018763	22.5600628542665	22.2232425738157	22.2082858322587	23.7290632555108	22.1889555734559	22.7187459675	23.9034314389575	22.1788004113647	22.7587137365886	46.0549796026414	0.316321577465556	46.4283995278658	45.9927162920092	46.5202258133612	45.5823447437687	46.1079157595108	45.9508574389814	45.9956938212133	46.1669503290352	46.2495401205235	45.5551521801446	7.11262810860194	0.41451759382471	7.28803961064631	6.66210928699704	6.90110637819458	6.73916853012072	7.85792120429987	7.6679150470299	7.03942581558113	6.61344493822329	7.20529404874955	7.15185622617698	-82.8344651970832	14.519521363228	-92.8790196286377	-104.133779592634	-90.8204388084934	-83.389371451813	-88.7123940064771	-67.0210095447292	-64.8487051371645	-80.1912233073533	-95.7838409541397	-60.5648695393899	17.7934567152918
8.04020100502512	22.7180237797009	0.623597536388916	22.9763673672123	22.4978244210842	22.1873312366282	22.187232444008	23.6625341272885	22.1796837379717	22.6981496932166	23.8768155714952	22.174264522635	22.7400346754694	46.1260890950666	0.312635166805824	46.4964368914019	46.0651588447502	46.5827557586054	45.6438685646478	46.1662748740843	46.005240357433	46.0856123836088	46.2514991619696	46.3156533463621	45.6483907678023	6.5641920627419	0.400530449948222	6.72020762141856	6.13561664441749	6.34027436452438	6.20371579156299	7.28623175582413	7.09784221207297	6.48171788880427	6.08719572043803	6.67885698326921	6.61026164508698	-84.787047759208	11.6853500695281	-88.8887990400175	-100.584108809251	-98.2609395029362	-90.3414202518334	-86.7505416561757	-74.9446843412851	-69.4492697503758	-83.322565790246	-90.1253195634614	-65.2028288864978	10.9873199278719
8.5427135678392	22.6940848669063	0.613273544624767	22.9906176004874	22.4328445572099	22.1583779807967	22.1749866713598	23.6017429769217	22.1767275904854	22.6691138541321	23.8417382847822	22.1815238096466	22.7131753432414	46.1974008858128	0.311124183806194	46.5671508566826	46.130956328462	46.6545346843655	45.7220488423945	46.2346044980312	46.0697330576817	46.158692013561	46.3171414772899	46.3939471480637	45.7251999515954	6.03435064209784	0.387674372093565	6.16837350368402	5.62514932388262	5.80154518641808	5.68957945543604	6.73553328042997	6.54796672526012	5.94202715998454	5.57745623802191	6.17208284106066	6.08379270680048	-84.2914416210741	10.3871582792378	-83.3734783716346	-95.7263503743711	-100.372473759854	-95.6512012952888	-80.328234497223	-81.0224256597799	-71.2231346426436	-84.7829593492987	-81.9137261489815	-68.5204321116651	1.82704769283473
9.04522613065327	22.6716797514001	0.605428440001262	23.0000954301195	22.3670567105712	22.1317743255644	22.1563962040621	23.5416334847662	22.1752961984793	22.6469368233678	23.8144389440664	22.1909745188069	22.6921948741975	46.2689489060101	0.308543158134021	46.6255654410337	46.1920471703461	46.7265799399	45.7863267387036	46.3041065674604	46.1355493367508	46.2459311168171	46.395208003777	46.464755650211	45.8134190951013	5.52399065953646	0.373690243369107	5.6371133782913	5.13695862163157	5.28127470417776	5.19293611600733	6.20181305252131	6.01454570812877	5.42613964233891	5.08976812217815	5.6804206712635	5.57893657882603	-83.6458073496208	10.7309802773372	-80.1861557711582	-92.642137861382	-98.5743405327728	-99.6924517191485	-73.5102053291965	-85.8008794259253	-71.6519501887129	-86.5571546884103	-76.5948645661857	-71.2479334133155	-8.09559675574117
9.54773869346734	22.6492251622238	0.597994108726701	23.0190465987457	22.3074515070232	22.1014364631746	22.1397953689915	23.4761058292971	22.1686567115771	22.6218437519319	23.7847471535846	22.2021334280704	22.6710348098423	46.3377781907361	0.305022071191736	46.7012506095331	46.2642695551708	46.7848552326178	45.8534795110538	46.3610443742822	46.1890097982076	46.3283031402681	46.4666522298099	46.5272049031344	45.901712553283	5.03447320512821	0.36005541155488	5.12824748665888	4.66937784447687	4.78366477357567	4.72039750988291	5.68906982786867	5.50184878577525	4.93010962261058	4.62047469849379	5.2092900362732	5.09225146566628	-85.0361430946941	11.304323998152	-81.5952197799086	-93.9341406399571	-96.2341960376834	-103.682993180677	-70.6762134402091	-89.854165379027	-72.3315046224253	-90.0926522162057	-77.6468628720445	-74.313482778803	-16.4903916213268
10.0502512562814	22.627894931226	0.58947630169894	23.0301134835772	22.2401231326229	22.0809976390299	22.1253639869632	23.4197851454822	22.1703100553635	22.5926530328248	23.7515461407626	22.2241670887586	22.6438896068748	46.4064288958027	0.303392132945981	46.7594451090033	46.3175748908027	46.8588344581657	45.9249948430289	46.4346449353444	46.2592002995678	46.4022972816726	46.5282668907316	46.6015923786183	45.977437871092	4.56718590355939	0.346824098640418	4.63975098370569	4.2233277048971	4.31024551781365	4.26869650486349	5.19944471357696	5.01204542137503	4.45871323466522	4.1741647778511	4.75814093582552	4.62732924102017	-90.0768445837764	11.6158692849547	-88.6866655171697	-101.011166567467	-97.5042866731939	-109.143677126848	-74.512687697485	-94.3328186189107	-74.951940546848	-96.1574673135546	-85.7718915268034	-78.6958442494836	-21.8125026709747
10.5527638190955	22.6070960732136	0.584806438936404	23.0465027649309	22.1819784679413	22.0550575371945	22.1036140350591	23.3564545582749	22.1644762467883	22.5704729933265	23.7264937432693	22.2413171536192	22.6245932317325	46.4736751874415	0.300173468389303	46.8273486032101	46.3870898824736	46.9159442766864	45.9807108417802	46.4927140701184	46.3140327791505	46.491239682312	46.6036439022479	46.6550619285296	46.0689659079066	4.1225261171669	0.33281326394678	4.17712717343926	3.80148293791046	3.85886502691736	3.84055513079752	4.73013988872606	4.54258304745176	4.01167330561576	3.75060433981191	4.32632439281955	4.18590592817939	-98.8288971884162	11.9053231821665	-100.437415379692	-112.523663552909	-104.084154195237	-116.564444522275	-84.9075809054042	-100.200940208652	-80.8114000001594	-104.481572350605	-99.2645075050143	-85.0132932642136	-23.9091049537888
11.0552763819095	22.5860036148015	0.578657648961286	23.0625338951962	22.1178242513622	22.0330541817578	22.0896025980121	23.29673226556	22.1603178701628	22.5395798871525	23.6930777698553	22.2683828034919	22.5989306254641	46.5382009179484	0.296669826272054	46.8940877401975	46.441592365376	46.9759239497848	46.0524543608188	46.5547197032438	46.3729273124705	46.5624878821789	46.6602893116071	46.7198392722009	46.1476872816052	3.70127588743489	0.31998667459595	3.73647397092751	3.40070643117143	3.4341628455564	3.43667399258625	4.28641728589632	4.09872892531867	3.58772539929709	3.34865813499272	3.91776823261134	3.76544365599119	-109.572428083496	12.1765338722592	-113.55935038146	-125.052644272216	-114.3382876529	-125.165302051826	-99.7375166617535	-107.309327424779	-89.5116356066379	-113.395350786379	-114.507340265975	-93.1475257310342	-23.6018879182517
11.5577889447236	22.5655734961866	0.574775994182806	23.073271183806	22.0569447568161	22.0150965742431	22.0666783061672	23.2407674620905	22.1579294056601	22.5124002607154	23.6642649766752	22.2956415086044	22.5727405270883	46.6018378446041	0.295581569986062	46.9497718939092	46.4989708126232	47.040152589466	46.1058535138873	46.621961980715	46.4371911186889	46.6406369989034	46.7232624676933	46.7761225581946	46.2244545119598	3.30383405823847	0.306580381984472	3.32141483357716	3.02508563813911	3.03308044830925	3.05512434094938	3.86516425482264	3.67741987174258	3.19049973179478	2.97177363287716	3.52879543696037	3.36998239321222	-119.814407939043	12.1718238189466	-124.430313697325	-135.480027665632	-124.98804889445	-133.736410935614	-115.4202980364	-114.884333807287	-99.0152857050573	-120.853582602818	-127.233759143626	-102.102018902223	-22.0561060603094
12.0603015075377	22.5449843614462	0.573250176771113	23.0916130518797	21.998537317134	21.9907697719465	22.0472971837399	23.1782257217524	22.1465105402138	22.4860613950417	23.6369643420118	22.3223252353055	22.5515390554365	46.6631904824032	0.291495419653962	47.0211164523722	46.5590600330415	47.0860852515195	46.1664550432385	46.6719407723872	46.484509474621	46.7204721771638	46.7874681398713	46.8234302513526	46.3113672284641	2.93010325788667	0.293705384431718	2.93094677682534	2.67124716166833	2.65738220382722	2.69912794423583	3.4679442702686	3.28035986308382	2.81674412114465	2.61688539119661	3.16286310455644	2.99753174205985	-127.594090673979	11.7747725908948	-130.989877213344	-142.503219354048	-133.129374160728	-141.080622774014	-128.074736069392	-122.02720699468	-107.07530493057	-125.862170537395	-134.771476972989	-110.426917732628	-20.1916368200858
12.5628140703518	22.5237802956905	0.570824132892376	23.1002894650165	21.9347753390687	21.9751633881482	22.0265485471966	23.1253736980178	22.141268716817	22.4526436964484	23.6027502685769	22.3577094228847	22.5212804147303	46.7214341578206	0.289751745802311	47.0732409653538	46.6036897998866	47.1467135114325	46.224915075783	46.7371590005238	46.5473414593503	46.7842468684976	46.8355424566468	46.8823499701884	46.3791424705435	2.58030603004287	0.281303732577331	2.5642649954875	2.34123464077316	2.30747627039672	2.36526867606799	3.09584930911713	2.90852884747181	2.46827350804796	2.28574228457508	2.81836532882039	2.64805643967096	-132.241617820028	11.1541511482917	-133.147430747866	-146.493765284545	-137.621564590392	-146.31813890946	-135.540518107717	-127.784951481251	-112.450183536616	-128.7114477805	-137.234705769215	-117.113471992715	-18.2993533685791
13.0653266331658	22.5030987874981	0.572411454096099	23.1142309635571	21.8799357046505	21.9546229487306	21.9998982326883	23.0680795515483	22.1283104973891	22.427093967786	23.5772328542557	22.3857101943945	22.4958729599815	46.778969850719	0.288645173417823	47.1366799298747	46.6639501480112	47.193424547965	46.2709084185666	46.7891355366697	46.5974224308135	46.8631235902715	46.8988713185809	46.9201692245671	46.4560133618699	2.25407968957842	0.268611494298606	2.22346557595935	2.03402004572357	1.98110072716002	2.05577893592841	2.74609978678499	2.55928525791981	2.1447951736081	1.97804139017864	2.49490967043456	2.32330033208674	-134.233320231626	10.6627657160941	-132.339079493795	-148.384214520226	-139.249881217597	-149.278543000242	-138.051319252773	-131.469381137192	-115.108757401671	-130.012151094342	-136.697869332645	-121.742005865774	-16.3455091803176
13.5678391959799	22.481288725564	0.574233523322233	23.1253430192034	21.8173786014085	21.934344576291	21.9796674759782	23.0124424928149	22.1127812240974	22.3951463172514	23.5453582092279	22.4211976754144	22.469227663953	46.8326848231555	0.285015823791755	47.1954267083223	46.7041372467562	47.2371631059932	46.330827943677	46.8385133991654	46.6454563564433	46.9274605191383	46.9479308466793	46.969624509593	46.530307595787	1.95104987947963	0.256879922034638	1.90536028626189	1.74855263014331	1.68043365230897	1.76889731728537	2.42137149417847	2.23524981422254	1.84428782566523	1.69189046475358	2.19401336291065	2.02044194706627	-134.56327639287	10.4866241133621	-130.655325565438	-148.845465000847	-139.574454550595	-150.511499812893	-137.365939129956	-133.006578190314	-115.709661013017	-130.214909586504	-135.460054624244	-124.288876454891	-14.5427441741106
14.070351758794	22.4592878400934	0.576973387407606	23.1314962190586	21.7616237539599	21.9193161263465	21.9495120560874	22.963654216282	22.0997397249328	22.3634924399958	23.5140973101157	22.4543179506904	22.435628603465	46.8845198589185	0.285883164664873	47.2450664051096	46.754402657433	47.2896283023056	46.3699997464101	46.8968424377414	46.7029849585768	46.9901793640656	46.9958628521006	47.010922188217	46.5893096772249	1.67087992891497	0.244928665687367	1.61207658773712	1.48591821937087	1.40280181653258	1.50405482879224	2.11910965050963	1.93381076293346	1.56843508474261	1.4288802566973	1.91284126318795	1.74087081864591	-134.299307576129	10.560876178983	-129.764273208702	-148.518049092471	-139.993740423076	-151.045086884306	-135.385572821226	-133.035627022657	-115.363621346875	-129.866901488793	-135.031269081636	-124.988934391547	-13.4888128914707
14.572864321608	22.4370610258349	0.583230699706121	23.1438418412777	21.7045299061593	21.8961459938136	21.9248265752668	22.9080906011112	22.0755319322947	22.3365175833549	23.4880634363266	22.4842254247018	22.4088369640429	46.9345522644558	0.284141048304662	47.3086880574275	46.7983526543982	47.3217624988455	46.4202787006151	46.9352107914353	46.7412881808167	47.0614101565064	47.0527051210543	47.0439026478456	46.6619238356134	1.41273945195104	0.233546772791681	1.34132344405138	1.24338938186682	1.14852597435038	1.26164507296616	1.83941249218089	1.65515325917932	1.31461385965694	1.18650110732474	1.65321591468432	1.48361401324948	-134.195046803385	10.804685733134	-130.192152419332	-148.066603723719	-141.069154148799	-151.723594788917	-133.546742659176	-132.543113157965	-115.152622721736	-129.379001827216	-135.877203068031	-124.400279518962	-13.7766051576796
15.0753768844221	22.4135191476221	0.588173577395503	23.1456685744666	21.6459454671627	21.8801060443501	21.8962011776012	22.861835013634	22.0556487362728	22.3011233121014	23.45349871231	22.5203991257521	22.3747653125698	46.9806131472241	0.283294063317798	47.35221271718	46.8338750783182	47.3666698551677	46.4622458279583	46.9863841179146	46.7930166746807	47.112992954593	47.0903384068223	47.0892230742298	46.7191727653764	1.17611561421915	0.222563867923696	1.09292149894107	1.02230107176685	0.917064440154941	1.03919410584823	1.58242957851564	1.39925506502798	1.08293600320256	0.964888814062272	1.41309983601153	1.24706572866042	-134.424917830704	11.0736378433416	-131.429505895617	-147.843319262316	-142.237020498028	-152.514079811398	-132.703651615602	-132.274549168093	-115.567231714209	-128.897271231368	-137.464526118959	-123.31802299145	-15.5507838947649
15.5778894472362	22.3901870022515	0.595949240446482	23.1532162603714	21.5945848997094	21.8607987191661	21.8645658370965	22.8139798041867	22.0294960630178	22.2726735302906	23.426577616873	22.5466330256955	22.3393442661082	47.0258473620522	0.28548493330024	47.4086983988242	46.8809080507531	47.4023621829377	46.4965712928372	47.0285503235342	46.8365232092761	47.1772595599492	47.1409905490797	47.1141483962865	46.7724616570436	0.960081545638783	0.211662389965485	0.866648957407906	0.820259244481354	0.706327778677013	0.837673200760777	1.34572407767868	1.16374158895506	0.872772355754973	0.763415589031099	1.19219130995442	1.03206135368655	-134.731877911279	11.1428545623547	-132.648950994276	-147.774546905068	-142.639912009726	-152.710377726755	-133.074258942472	-132.394000802224	-116.372082827572	-128.306588011814	-139.010110372053	-122.387950520833	-18.3997029785473
16.0804020100502	22.3657035785365	0.604763479616328	23.156137721578	21.5360221047797	21.8388472000135	21.8382205802051	22.7654614009941	21.9977737892484	22.2413122542966	23.3969884838726	22.5781997295666	22.3080725208105	47.0674419448676	0.284131757542157	47.4572926056071	46.9071099213867	47.42961283166	46.5413899536277	47.0623602606009	46.8725341190303	47.2340937680151	47.1843795410594	47.1515546541484	46.8340917935407	0.763798982968902	0.201497456714027	0.660309400890507	0.637341286967022	0.516908892181717	0.654659180742261	1.13027717669736	0.949539049072683	0.682057070722521	0.580129245968281	0.990422261783387	0.83634626466328	-134.793887436462	10.9585885534733	-133.233533215475	-147.575193827511	-142.119557883746	-151.88758480477	-134.307605334502	-132.551976562296	-117.071196430367	-127.423421168254	-139.964909277222	-121.803895860476	-21.5682935523405
16.5829145728643	22.3407436514526	0.612494436627986	23.1551969557512	21.4867143892051	21.8236071739502	21.8027642143188	22.7258600733578	21.9699515096485	22.2066072648617	23.3642723531196	22.6052755370604	22.2671870432523	47.1068482533594	0.286844579579324	47.4991730100431	46.948210756533	47.4692816644437	46.5652572481789	47.1084916263154	46.9217261763095	47.2815899673782	47.218554635282	47.1815035940948	46.874693855015	0.586388797616003	0.191397682349414	0.474601151452167	0.472465265997485	0.346431769786924	0.490121862383447	0.933938154585085	0.754399110335564	0.511171117732	0.415413005267313	0.805711524354508	0.659635014265538	-134.391551796583	10.6469541221994	-132.965141289485	-146.95796392981	-141.106431652192	-150.134079592389	-135.708702125076	-132.239757742316	-117.329424799471	-126.127095509091	-139.99873850389	-121.348182822111	-24.3309957170306
17.0854271356784	22.3154542677136	0.623728384044695	23.1593899006355	21.4330975962153	21.8000467134322	21.7747035753584	22.6796638672679	21.9308500917723	22.1791846057637	23.3396103291261	22.6273393028973	22.2306566946673	47.1442406798207	0.288897069600412	47.5530834585604	46.9750432343906	47.4884888084249	46.6031686375789	47.134226634083	46.9516564696221	47.3430441655406	47.266580937383	47.2039302404162	46.9231842122073	0.426773884946601	0.18189008629935	0.307068863321587	0.324255645579511	0.194560878260579	0.342820582319313	0.756132422698417	0.5778434576091	0.357964790357546	0.2671845484765	0.638664123625883	0.501243537217571	-133.434533928465	10.3450126098431	-132.01776819793	-145.617108281579	-139.923207529845	-147.784901649479	-136.647530930212	-131.124702446589	-117.074674159278	-124.285567964979	-139.241219246014	-120.628658878749	-26.319382548689
17.5879396984925	22.2891533556678	0.632915222433185	23.1529698824922	21.3823643022581	21.7820132004003	21.7409944525198	22.6412950168922	21.8946335824285	22.1437379790553	23.3068872169746	22.6541242309405	22.1925136927166	47.1783180459836	0.289743394553111	47.5866252003176	47.0021854761405	47.5172239141927	46.627549155282	47.1692262744752	46.9919289933029	47.385634003473	47.2955440155225	47.2394968476877	46.9677665794419	0.284081080599811	0.172734458836624	0.157718224168189	0.19264741949591	0.0602155906274122	0.211390843274675	0.596326589755766	0.419212007207915	0.221854647534383	0.134926380404854	0.487248819642181	0.359270283886825	-131.952892236839	10.1678209262772	-130.718080353826	-143.439695307299	-138.593543648862	-145.35005129706	-136.725627456462	-129.156396343829	-116.273514807639	-121.926250218772	-138.024751748027	-119.321011186611	-27.6313437881963
18.0904522613065	22.2627447943511	0.643470088591968	23.152872885311	21.3358843906374	21.7632554585319	21.7075283889342	22.6041359526976	21.8549089507299	22.112791777654	23.2792014949805	22.669520234822	22.1473484092127	47.210982095251	0.294618369339791	47.6345387174992	47.0338844609988	47.5423586944277	46.6501914000044	47.2004353486116	47.0296877359076	47.4356080444081	47.3315754039894	47.2554605201847	46.9960806264785	0.157162166832823	0.163904277251098	0.0251223697234001	0.0755789868262427	-0.0583456814796464	0.0955924102269717	0.452513876987116	0.276552811551515	0.101970801117805	0.0177802322927411	0.351176952197633	0.233678908884455	-129.99956866297	10.1533149527471	-129.185246076774	-140.630978904583	-136.907422113636	-143.106109302959	-135.759433355182	-126.446477679998	-114.908547848308	-119.209908877334	-136.556764852927	-117.284797618005	-28.616995126919
18.5929648241206	22.2354053308103	0.655183937511171	23.1466382221175	21.2842980489947	21.7396541772352	21.6776318406908	22.5640430823845	21.8077767390656	22.0830131703162	23.2530382657799	22.6891355282536	22.1088242332646	47.2404736023805	0.296520212265569	47.6716279618774	47.04846151275	47.5544313663942	46.6790840579748	47.218326914358	47.0555050210274	47.4867283426101	47.3682235109469	47.2848374395056	47.0375098963606	0.0450780335742503	0.15563107059368	-0.0919998968679629	-0.0268559745276148	-0.161269009166574	-0.00657212516243738	0.324715511145775	0.14991912448212	-0.00346483960984055	-0.0859749154188813	0.229537800556181	0.122744660311737	-127.620470545831	10.2247548378975	-127.248779324443	-137.444430462208	-134.658534049519	-140.878218509957	-133.891361893817	-123.266211785561	-113.11778279374	-116.200034021617	-134.835286168811	-114.664066448643	-29.5938657050378
19.0954773869347	22.2077724583397	0.664390063717516	23.1377166182713	21.2423773671818	21.7238545567871	21.6399861862231	22.5339851022726	21.766028420242	22.0470340608353	23.2205428893346	22.7031100521527	22.0630893300966	47.2684922858677	0.300351824130946	47.7047298718502	47.0793049132234	47.5815553053856	46.6893383797467	47.2507887416355	47.0972239785693	47.5224247918432	47.3889057460203	47.3076313201338	47.0630198102685	-0.0532532596860286	0.147593128409848	-0.194009240559594	-0.116495656600024	-0.250602697654866	-0.0951764618885262	0.21109813271328	0.0373917618105491	-0.0946493302250246	-0.17650558915959	0.120902102323539	0.0255143823799691	-124.867799050703	10.2814081185152	-124.765140462195	-134.005217912415	-131.839747487693	-138.360640821499	-131.434614568043	-119.97471342166	-111.06371245458	-112.860781740619	-132.699447787594	-111.673973850732	-30.7242439911203
19.5979899497487	22.1793419706256	0.676639727068747	23.1325724516605	21.1940633163231	21.7005349144919	21.6104251923181	22.4981094978201	21.7143289442455	22.0192808392212	23.1968450672117	22.7111359101809	22.0161235727832	47.2938546065012	0.305581629614454	47.7477019738014	47.0909293098693	47.5902983262	46.7155179506002	47.2645443176905	47.1218029473845	47.5742454041685	47.4249542223033	47.323852597638	47.0846990153564	-0.138864113076148	0.140111414250198	-0.282928471317143	-0.19376658308483	-0.326804845574049	-0.171956594856827	0.110918635692063	-0.0616345173546684	-0.173359686168709	-0.255574322597458	0.0251429255933414	-0.0586776710932023	-121.800548270184	10.2529323428292	-121.721266485538	-130.352211678848	-128.536220484045	-135.36814071695	-128.696450136986	-116.737389830633	-108.828507119438	-109.370341091809	-130.013960946924	-108.380994210672	-32.0514519454828
20.1005025125628	22.150343529353	0.686434334199358	23.1167347568125	21.1521159304897	21.6806468308479	21.573502892836	22.4677638029389	21.6640667790792	21.9854956944006	23.1668731140027	22.7229785266562	21.9732569654659	47.3174543762005	0.308314388808916	47.7707310757417	47.1114313607245	47.6046153077535	46.7246914196063	47.2833018256876	47.1528065330584	47.611866340774	47.4459411598117	47.3541330971881	47.1150256416589	-0.212709445490369	0.132952011683833	-0.358844676688141	-0.259782027802719	-0.391098902105311	-0.237498997831949	0.0233423631235972	-0.148065919636684	-0.240294868451692	-0.323835143016967	-0.0594798653419314	-0.131536417151896	-118.486457086641	10.1427183386157	-118.223803642165	-126.497087162823	-124.731935909221	-132.000125768168	-125.831629864665	-113.512682655865	-106.385503892179	-105.862089292492	-126.915144186551	-104.904568492277	-33.4661855363911
20.6030150753769	22.1208180173859	0.696558129690321	23.1073439971557	21.1104246998302	21.6625467080826	21.5393471540325	22.4411642946491	21.6135262770474	21.9525919039603	23.1377715949299	22.7225409564943	21.920922587677	47.3396048018867	0.314371192055134	47.8093359422063	47.1283394502827	47.6215950364897	46.738557156291	47.3041501226789	47.1874554958211	47.6497493876934	47.4662747138022	47.365661757256	47.124928956346	-0.275867189704844	0.126239241036307	-0.423548289160836	-0.315665324602376	-0.444852318262417	-0.292805092092072	-0.0531814645441062	-0.223412676334174	-0.296355099153866	-0.382147060991295	-0.133220341623755	-0.193484230283544	-114.995991101799	9.98791741602839	-114.533217540994	-122.512934831497	-120.456104245181	-128.410928659943	-122.807385731398	-110.25005966916	-103.66305665412	-102.331360650002	-123.598756714991	-101.396106320705	-34.7913866317575
21.105527638191	22.0900711141492	0.707758673629725	23.0901458568228	21.0664909826784	21.6376854408037	21.5060534113076	22.4095461065015	21.5545961848378	21.9243112220062	23.1134557030811	22.7256137651057	21.8728124683469	47.3589168876794	0.319248434955381	47.8346264852097	47.1354823257021	47.6223987699312	46.7540825016284	47.3082699920626	47.2069311446739	47.697105608794	47.4948975779656	47.3914476395469	47.1439268312799	-0.329196748810778	0.119979792978001	-0.477663210287711	-0.361838505422896	-0.488422412142453	-0.339111073993799	-0.118974422671698	-0.287907415222075	-0.342991051519118	-0.431946396815603	-0.197280775588499	-0.245832224443924	-111.380818756969	9.8058113096578	-110.858346203621	-118.519479210595	-115.849839763618	-124.627687469892	-119.499476407418	-106.982869771794	-100.416346025427	-98.8790096560014	-120.187404973698	-97.9877280876271	-35.9163617820207
21.608040201005	22.0592184610307	0.71591342764298	23.0712559631835	21.0303309727165	21.6206489498022	21.4664137479124	22.3879436767108	21.5020543243072	21.8879717421017	23.0804487100377	22.7222480244959	21.822868499039	47.3784089561965	0.323651419610611	47.8589767112195	47.1564598043886	47.6396503021953	46.7554146294616	47.3280408041781	47.2435108911078	47.7262284534597	47.504120227839	47.4113899794584	47.1602977586568	-0.373714242547984	0.114070777479745	-0.522122879940798	-0.39983002403484	-0.523522550949898	-0.376791723635958	-0.175543542806699	-0.343148060568175	-0.380521435651203	-0.473466914171921	-0.252564701735223	-0.289630591985122	-107.704285848412	9.60736090463839	-107.266395608714	-114.620939554156	-111.057476933167	-120.70586069104	-115.939190857769	-103.789725155252	-96.6358213168019	-95.6280549981363	-116.719572064491	-94.6798213045941	-36.7948174656404
22.1105527638191	22.0267391319547	0.726537369737039	23.0544806636619	20.9867874137783	21.5972234362554	21.4340781041903	22.3617202186938	21.441846392226	21.8586102690731	23.0545579923834	22.7123767544047	21.7657100748804	47.3948145687413	0.330657121804229	47.8909450211819	47.1573344351669	47.6425998069306	46.7731132001431	47.3328364468896	47.2667301134827	47.7701314437741	47.5267674645375	47.425455872847	47.1622318824595	-0.410259998062128	0.108683687646227	-0.558295000796076	-0.429789138162966	-0.550523139278126	-0.407362337147842	-0.223518443680347	-0.389622994646873	-0.410390621254667	-0.508129099993448	-0.299548741247047	-0.325420464413893	-104.049797127569	9.35824043628623	-103.657313252552	-110.922301892664	-106.226245942369	-116.668747568008	-112.259121363482	-100.782480797707	-92.7605315686275	-92.660641844828	-113.127845095095	-91.4327419503546	-37.4912552689656
22.6130653266332	21.9936772077066	0.73495744551125	23.0271390762797	20.9514132809742	21.5743780916223	21.3927273560557	22.3381155019318	21.3814970944867	21.8260728801398	23.0250604438727	22.705742782969	21.7146255687346	47.4109035025034	0.335436115532886	47.9041126149193	47.1735069610327	47.6467461957687	46.7721792154971	47.3379928131527	47.2917105622556	47.8076325991211	47.5415131596283	47.454251572889	47.17938933077	-0.439692718452311	0.103634963943941	-0.586394146654717	-0.453124445240461	-0.570522870137515	-0.431066541279039	-0.263734586574419	-0.428210428601575	-0.433199556623789	-0.536494903939925	-0.339583887656912	-0.354595817814761	-100.46817026553	9.00792580919394	-99.9131313119858	-107.39396205957	-101.518914919606	-112.473371042768	-108.54784463635	-98.0185143893019	-89.1284521299093	-89.9813450062052	-109.382074579442	-88.3240925801583	-38.1448485677038
23.1155778894472	21.9597671034382	0.743091872683585	23.0061881314604	20.9120350447764	21.5551557812523	21.3557216488885	22.3203072349447	21.3239844390265	21.7902737758001	22.9917906712605	22.6863791517752	21.6558351551973	47.4264858730678	0.341465342871765	47.9338020161299	47.1785505488104	47.6596859946613	46.781939468727	47.3510364755989	47.3260651712986	47.8381025318967	47.5478476051502	47.464888929782	47.1829399886226	-0.462872312495255	0.0990757524057056	-0.608019483506238	-0.47021293891996	-0.584569940457151	-0.449135573822755	-0.297346962198294	-0.460065950748937	-0.449672928453839	-0.559191665666976	-0.372877529043555	-0.377630152134843	-97.0104387003715	8.54349107091	-96.1319618013159	-103.90901908431	-96.9762388223757	-108.177278260655	-104.96295214876	-95.4619277396026	-85.8599462061785	-87.4674121284843	-105.546706829105	-85.6109439829281	-38.8942869306846
23.6180904522613	21.923855508929	0.752395311316849	22.9760762962644	20.8734701910415	21.5274315693971	21.3161918084902	22.2958604151186	21.2577797435455	21.7611173950185	22.9652170956539	22.6702016329587	21.5952089418014	47.439224461524	0.3486637989826	47.9481635810523	47.1831730088191	47.6549661860281	46.7886411338011	47.34562457497	47.3433314000062	47.8842706187452	47.5682592656752	47.4904044810029	47.1854103651394	-0.480491181447034	0.0949231994449999	-0.623374325834466	-0.481924292691879	-0.592954891453828	-0.462159030467743	-0.324686217296179	-0.485420937662344	-0.460968044941161	-0.577402481015293	-0.400604401405411	-0.395417191702038	-93.733750929271	8.01046538806702	-92.546832786507	-100.482120236711	-92.600665992136	-103.889543059809	-101.712024064146	-92.9819430242937	-82.8799077432229	-85.0191852833678	-101.71355988395	-83.511727218567	-39.8336240458153
24.1206030150754	21.8878709166952	0.758987622915937	22.9455032132485	20.8389672469076	21.5062793464354	21.2717609642858	22.2803728591735	21.1980846813343	21.7234133190756	22.9292855876496	22.6472075465532	21.5378344022885	47.453992623815	0.353637472086029	47.9647878093129	47.1959804808237	47.6665180740928	46.7869728846019	47.3554920531781	47.3770690979128	47.9131663157294	47.569960602729	47.5106475344054	47.1993313853643	-0.493373376690474	0.0911757562008214	-0.633542762769257	-0.48910535620167	-0.597037559076182	-0.470758988915014	-0.346937505926142	-0.505585017520093	-0.467306875816956	-0.591243821849185	-0.423292997384824	-0.408922881445415	-90.6255737100368	7.50918183461626	-89.3482908538082	-97.1728990733626	-88.3812380158737	-99.7692615677106	-98.751330644854	-90.4452919668579	-80.1103099345787	-82.5033949758826	-97.9694008611584	-81.8043192062809	-40.9672842540428
24.6231155778894	21.8495262076488	0.767365352193982	22.9155519237102	20.7975383724891	21.4799161196979	21.2326458746201	22.2618188329981	21.1333368443215	21.6894718305832	22.8970221605194	22.6175660899481	21.4703940276003	47.4660138130185	0.360922292964276	47.9866858867722	47.1920644210198	47.6692694102381	46.8004294796624	47.3556782845092	47.4023785892972	47.9519878039463	47.5801720124268	47.5255513570208	47.1959208852919	-0.502133982944299	0.0879038495670885	-0.639295291500811	-0.492053462806962	-0.597050049217243	-0.475948207800022	-0.364546372657797	-0.520911569962782	-0.469783888923163	-0.601776532386623	-0.441514623373442	-0.41845983081415	-87.6545862885377	7.12915066412048	-86.4469677760833	-94.0038217839744	-84.3855985586427	-95.9285173030052	-95.9810356300288	-87.8398010976428	-77.398093480989	-79.8139101308107	-94.4562351898355	-80.2918819343647	-42.2095806452687
25.1256281407035	21.8099939267588	0.774552779218137	22.8757463232453	20.7642766232048	21.4506243354308	21.1833660524616	22.2425941508309	21.0664296344261	21.6552864447505	22.8642713682434	22.5909394754741	21.4064048595207	47.4783172616897	0.367847322486217	47.9915543621023	47.2063016932889	47.6687072474297	46.7954012045524	47.3516306275007	47.4243893993114	47.9933298624039	47.5913559942457	47.5557076673165	47.2047945587455	-0.507450493010611	0.0850004307803803	-0.640941981522824	-0.491898985126594	-0.593811951702916	-0.477902820875573	-0.378171073109351	-0.532121881722003	-0.468877636293843	-0.609482916445846	-0.456251538682564	-0.425044144624598	-84.8162684209045	6.91943945657092	-83.7187257882867	-90.947446568356	-80.7525184137282	-92.4150070414698	-93.4805862462175	-85.1656341451921	-74.612079575634	-76.9797932030207	-91.2512352250955	-78.8396580020444	-43.461862103124
25.6281407035176	21.7694796083119	0.780970189407704	22.8423367491946	20.7237002136986	21.4257190587046	21.1393038529494	22.230395192963	21.0045509239046	21.6137535898869	22.8235958290048	22.5515948651718	21.3398458076406	47.491868149638	0.373070476990354	48.0135716418855	47.2041312850401	47.6822123520519	46.8058546708686	47.3605675955809	47.4604287952438	48.0214352095332	47.588130811285	47.5681030095559	47.2142461253354	-0.509950755165724	0.0825736637495307	-0.639695008913599	-0.488723629078015	-0.588119367711655	-0.477687593068142	-0.388653311691254	-0.540134639756847	-0.465048533606933	-0.614674060039098	-0.467652979054314	-0.429118428737383	-82.1247213054532	6.87451767170368	-81.2023174777996	-87.9836445665654	-77.5822678094006	-89.2942884085763	-91.2718490934037	-82.4756287434243	-71.7502056224623	-74.0521413518177	-88.3204633428958	-77.3144066381861	-44.651382015953
26.1306532663317	21.725968724059	0.788730838612415	22.7989287269087	20.6869681688151	21.390625737588	21.0894697445684	22.2102608235887	20.9338624826541	21.5786798003001	22.7896604788584	22.5155929608119	21.2656383164965	47.5024039703965	0.381433883276257	48.0187508551348	47.2107084617713	47.6782726724558	46.8086912728382	47.3510999423427	47.4789384989265	48.0676771823489	47.6016494297489	47.5957171107571	47.2125342776404	-0.510130145162729	0.080553386673926	-0.635559701333517	-0.483493127337935	-0.58010283696214	-0.475506169686218	-0.396182861306566	-0.545092815367353	-0.459213290544245	-0.618317971103071	-0.476709362118398	-0.431123315867847	-79.5922941361243	6.93657535505564	-78.9338565623383	-85.0641797139279	-74.8335563988469	-86.5851198130054	-89.2223102090507	-79.9705084019461	-68.8284383574216	-71.182925093345	-85.6221541343082	-75.6798926770525	-45.7140873931951
26.6331658291457	21.6820776384195	0.794707960840586	22.75646277086	20.6500050724713	21.3594862968049	21.0366994047029	22.1967595187851	20.868566994676	21.5356513367719	22.7473202951215	22.4730325447501	21.1967921492507	47.5161318153521	0.387242393468407	48.0293779974584	47.2177704851602	47.6887750674329	46.8095411239826	47.3548877609206	47.511483358269	48.1009800936551	47.6010993901541	47.6182750970513	47.2291277794367	-0.508595402667284	0.0789746633536555	-0.629530244131982	-0.476506648413781	-0.570774513693725	-0.472024517794171	-0.401609965138126	-0.548027214111032	-0.451492922315957	-0.620421672367528	-0.483706657453049	-0.431859671253493	-77.1747531451178	7.03157022300622	-76.8055685330191	-82.1235378942155	-72.3935087881633	-84.2254395734909	-87.1240719748026	-77.8367285257	-65.8504086035455	-68.562319224744	-83.0432677439241	-73.7826805895725	-46.6347726067217
27.1356783919598	21.6355238633286	0.801413094203719	22.713264945408	20.6084430050726	21.3241070134912	20.9868560068956	22.1815579816553	20.8006833269227	21.4918294068552	22.7041738955954	22.4244967489042	21.119826302486	47.5282619652413	0.3933857938205	48.0427861830414	47.2148138892639	47.6967540745553	46.8225325564106	47.3549646519531	47.5412079246247	48.1367408293111	47.6021480940633	47.6355445798949	47.2351268692947	-0.50575914260312	0.0778419712721551	-0.621962562133755	-0.468247892455741	-0.56026752251565	-0.467787508615203	-0.405201510787512	-0.549206540860972	-0.442650755957121	-0.621658695138231	-0.489147126782257	-0.431461310784755	-74.8362127529255	7.10142810792317	-74.6288492785797	-79.184655456516	-70.1716021674622	-82.0801817349684	-84.854794593549	-76.1136514665908	-62.892014187564	-66.2762773472486	-80.532714332147	-71.6273869646297	-47.3881287082023
27.6381909547739	21.5868725482238	0.808394966402912	22.6613172039189	20.5736557378974	21.282180459153	20.9269950433451	22.162009642389	20.7284944354454	21.4502927618807	22.6635253621626	22.379601866618	21.0406529694281	47.540105570884	0.402062918131023	48.0412932056815	47.2285535335802	47.6970428904854	46.8186773845208	47.34621353953	47.5626745743456	48.1830560301111	47.6127203133812	47.668064426763	47.2427598104413	-0.502086236051786	0.0771355614121728	-0.613192165627329	-0.459369739759682	-0.549080380026286	-0.462976976475357	-0.40733172660686	-0.549114658653452	-0.433102880682233	-0.622489063431914	-0.493715614558282	-0.430489154696467	-72.5762194546671	7.09910604225883	-72.2892945468458	-76.3198660479534	-68.1098806620496	-79.9928408361681	-82.42977845075	-74.6972866082927	-60.0913476821114	-64.3268278760112	-78.0093312238935	-69.4957406125948	-47.901816618086
28.1407035175879	21.5374508538353	0.81410738914433	22.6157081203656	20.5302917695282	21.2447599050918	20.8729165997708	22.1495457803547	20.6627091460063	21.3988749096149	22.6125263885182	22.3230368269464	20.9641390921559	47.554948211378	0.406381703461417	48.0570134801797	47.2238268011079	47.7150560025356	46.8332546395363	47.3538440769948	47.6012788661048	48.2123537038494	47.6059316072409	47.6825988535786	47.264324082652	-0.498008539888189	0.0768715337233335	-0.604038230338133	-0.449954643925105	-0.537811511729355	-0.458338868741442	-0.408596164521918	-0.548499509259366	-0.423081209056095	-0.622924462579078	-0.497471686336614	-0.429369112394782	-70.3836371247385	7.03094598481953	-69.792114902492	-73.5921219855523	-66.1761816011423	-77.819413955387	-79.9934096527944	-73.4246577556468	-57.5435107644665	-62.5599011744764	-75.4200738601674	-67.5149855952601	-48.1170261261784
28.643216080402	21.4844844989349	0.821125669016537	22.55973511977	20.4932706217381	21.1965812714399	20.8107133512926	22.1281905197271	20.5887212938112	21.3524733864368	22.5668948555553	22.2708531317902	20.8774114377875	47.5666165852469	0.414468175906532	48.0546759992377	47.2347315078859	47.7172009803871	46.8361115336131	47.3444687643632	47.6234176504557	48.2578329278624	47.6148957423977	47.7120898660161	47.27074088025	-0.493824817821642	0.0770133434784898	-0.594430970477216	-0.440759062409629	-0.526433012710288	-0.453907305364987	-0.409008904068719	-0.547399709009508	-0.413281890330397	-0.623706942160259	-0.50115356436892	-0.428166817316493	-68.2597078632841	6.89031385421678	-67.2858235500587	-71.0180467577823	-64.3655743803946	-75.461160128479	-77.6732913496114	-72.1072853747353	-55.3465736779933	-60.8484659384095	-72.7573734455475	-65.7334840298295	-48.0226527175843
29.1457286432161	21.4308226298525	0.827683575099044	22.5062780064074	20.4521243731775	21.1497412378404	20.7479935789317	22.110177862556	20.5184546642612	21.3007286873452	22.5156732708385	22.2132765507531	20.7937780664145	47.5814279163072	0.421351194460301	48.0606968941827	47.2379867026837	47.7301270682079	46.8432683754224	47.3446522206369	47.6555539838876	48.2970966457084	47.6175527434749	47.7361178776256	47.2912266512419	-0.489941169626119	0.0775760115724482	-0.585150598568973	-0.431828307656026	-0.515614416194633	-0.450226966473211	-0.409122033495426	-0.546558745092376	-0.403788462084998	-0.624819687958118	-0.504883374811945	-0.427419103925485	-66.2074154315386	6.68619609227511	-64.8688065544821	-68.5677495905276	-62.6334251148413	-72.9396484866838	-75.5620318765461	-70.5916031014023	-53.5144188271393	-59.1313155229622	-70.0704672264017	-64.1946880143997	-47.6450723745356
29.6482412060301	21.3749240450697	0.833592696111274	22.4510605079346	20.4098501783255	21.1005141471829	20.6856817574564	22.091745248558	20.4481814329913	21.2443035969838	22.4594594112719	22.1511079298238	20.707336240169	47.5962224681866	0.425653889818296	48.066819051539	47.2398002510463	47.7466119463811	46.8581752641672	47.3471464242486	47.690585812468	48.3302494886029	47.6146456081459	47.7543277467705	47.313863088496	-0.486607660361589	0.0784872467583516	-0.576316167193006	-0.423658722531325	-0.505439466985886	-0.447550715416341	-0.409104068235313	-0.546220647450671	-0.39504003994942	-0.626540264055492	-0.508974153837793	-0.427232357960646	-64.2205184025664	6.46389958835508	-62.5915088353406	-66.2112051898779	-60.9073116377266	-70.3865136134375	-73.6169246122783	-68.8309085199505	-51.9073244593904	-57.409858058751	-67.5241244908785	-62.819504608033	-47.0347053222422
30.1507537688442	21.3162808251834	0.841265085226372	22.3887634607861	20.3715732918112	21.0423786227345	20.6146068589491	22.0657209039	20.3718252562774	21.1925715604699	22.4080982737511	22.0937923080464	20.6134777151086	47.609467610264	0.434996326543414	48.0604622755976	47.2529825368652	47.7513038571963	46.8592786347835	47.3368482114731	47.7129961816064	48.3792321719576	47.627868814185	47.7872480732924	47.3264553456828	-0.484092003198186	0.079775871777942	-0.56819958863985	-0.416534206854906	-0.496102885013689	-0.446019246516464	-0.409082762360005	-0.546607846273182	-0.387402790106357	-0.629341718887551	-0.513897462463452	-0.427731524866399	-62.2769045094551	6.26741167752355	-60.4728255620564	-63.9165626964106	-59.0336696211046	-67.9282684738007	-71.7638359164117	-66.8945335560646	-50.3620224833488	-55.7628603170863	-65.2196338916809	-61.4148325765865	-46.2511252048904
30.6532663316583	21.2573552925356	0.847369307252398	22.3329048698656	20.3253085208531	20.9889499981142	20.5492907226318	22.0463105613177	20.3024098874513	21.1309588262556	22.3460618753302	22.0263775175325	20.5249801460038	47.6268669490551	0.438739665413763	48.0708767937391	47.2494735885629	47.775212216022	46.8797577530631	47.3445455087516	47.753823477599	48.4105947843843	47.6246804728153	47.8014436292432	47.3582612663702	-0.4826740606886	0.0813654149603767	-0.561322240186876	-0.410576067561056	-0.488058147516756	-0.446099511753534	-0.409506260292812	-0.548328751585994	-0.380931466064105	-0.633032983485444	-0.519574025440217	-0.429311152999202	-60.3628443819169	6.1364896949268	-58.4567719422147	-61.618518619839	-56.9639065032327	-65.6001439361745	-70.0665166521973	-64.9192532587569	-48.8130496634745	-54.1790485129753	-63.1707854904252	-59.8404492398788	-45.3434943124859
31.1557788944724	21.1950167979974	0.854384190447033	22.2669967850098	20.2863103624764	20.9256982992848	20.474408395968	22.0183108154266	20.22590511976	21.0721478755683	22.2866374276132	21.9647709509429	20.4289819479242	47.6412611549484	0.445237114194055	48.0624354168708	47.2649577298912	47.7859898969224	46.8853135900014	47.3381558235799	47.7807231679018	48.4521599134054	47.6328818430503	47.8298859057901	47.3801082620712	-0.482494297440205	0.0832375075303132	-0.555572215719941	-0.406244706269719	-0.481185678069331	-0.447734945119852	-0.4102914437541	-0.551341925717596	-0.376067936113071	-0.638101403384607	-0.526513937253477	-0.431888783000361	-58.4606952891985	6.0490486164164	-56.5567602646072	-59.2820292148677	-54.8160309435007	-63.3444599630539	-68.3992090829576	-62.993225959691	-47.2230361144776	-52.5940237232637	-61.2477434160206	-58.1504342095448	-44.3498793404465
31.6582914572864	21.1317940721605	0.862396400284143	22.2053934740341	20.2400241953699	20.8614693846004	20.4014262319776	21.9906295220235	20.1508471238177	21.011854734291	22.2252191184041	21.899381132045	20.3316958050413	47.6578562316297	0.452642091175993	48.0650203689964	47.266249344935	47.8024870723614	46.9007593273045	47.3365685113127	47.8124347411109	48.4952327690859	47.6439203424001	47.8520074226544	47.4038824161352	-0.483788635336926	0.0853982854045908	-0.551501204626859	-0.403505242650071	-0.475865641542846	-0.451270310566979	-0.411750260361771	-0.556072982113576	-0.372902408569049	-0.644612771664016	-0.534732867562868	-0.435672663711227	-56.5498940515629	5.97397922752151	-54.7742257891885	-56.9525184843909	-52.6585279553159	-61.1160016502706	-66.6248270567244	-61.1235414934166	-45.5542245037344	-50.978712369856	-59.2899818936199	-56.4263793191119	-43.3077480319499
32.1608040201005	21.0672064208753	0.868526242555517	22.1414076886805	20.1959598736422	20.7971992419054	20.3263754421046	21.9644885710942	20.0779626079591	20.9441389012077	22.1553967311846	21.8311773443349	20.2379578066392	47.6758982486287	0.455058342900609	48.0650171569079	47.2749507545585	47.8280026148512	46.9185110642886	47.342978334054	47.8523753946988	48.5245862244183	47.6433252215454	47.8673871148337	47.4418486061303	-0.48668927500329	0.0877395237535366	-0.549123179827584	-0.402701469224995	-0.472205807841621	-0.456797370237351	-0.414036679790364	-0.562772238514813	-0.371567770625372	-0.652485006482933	-0.544325214257211	-0.440878013230658	-54.6494427396575	5.91481989823846	-53.0101785244313	-54.6730008836381	-50.5460082582497	-58.971076084081	-64.7606535134923	-59.339266590793	-43.7857086384001	-49.415180450642	-57.2974626568042	-54.6958917960437	-42.2359302183344
32.6633165829146	20.999751745391	0.877382637203051	22.0724290795348	20.1519513413223	20.7228388993603	20.244729456123	21.9289930053944	19.9975793650509	20.8824385360981	22.0913362338901	21.7694518276082	20.1357697095278	47.6911949903324	0.46349843535634	48.0552712614003	47.2872042084799	47.8385184999278	46.9264712467344	47.3337807771754	47.8764098995633	48.57140992341	47.661740862027	47.8965454810288	47.4645977435773	-0.491301583768409	0.0903270839402943	-0.54859014510065	-0.403930195578981	-0.470174354925326	-0.464300689779975	-0.417080575681451	-0.571370900138954	-0.372364609555977	-0.662190222258128	-0.55564857199367	-0.44736557267098	-52.7977628280218	5.88422562234844	-51.2198761270748	-52.4523879098178	-48.4895418124727	-56.9813256459244	-62.8547164341743	-57.6655184120874	-41.9355571154497	-47.9741842962754	-55.4080825924195	-52.9964379345219	-41.1526474388028
33.1658291457286	20.9325823034191	0.884885180250647	22.0100061809151	20.1019280751711	20.6531793412643	20.1682570630368	21.8996617510591	19.923774939993	20.8128640082027	22.0182501991959	21.6996336302401	20.0382678451129	47.7109139990336	0.466795265231058	48.0614258743676	47.2881478035981	47.8676323413715	46.9525255896902	47.3423349147623	47.9182132905262	48.6037497821103	47.6679566990149	47.9058695282406	47.5012841666544	-0.497784361791408	0.0930658904892175	-0.550264907772888	-0.407232993973211	-0.470126904174308	-0.474079847442591	-0.421230156117041	-0.582316569587509	-0.375254053184443	-0.673461819187806	-0.56845187813232	-0.455424488341966	-51.0124638614541	5.87963075351793	-49.4331485325255	-50.3156274147733	-46.4925833022727	-55.0418575434558	-60.9351050271696	-56.1263553465177	-40.0471909153828	-46.6215256493106	-53.6945800193499	-51.4166648637831	-40.0906318302652
33.6683417085427	20.8626867514294	0.892577402967214	21.9382472663208	20.0581704098995	20.5757970335024	20.0818726241399	21.8634793539663	19.8444957734205	20.7432163707506	21.9443216079981	21.6373746087046	19.9398924655914	47.7280179219874	0.47112708277278	48.0483975417654	47.3072951167001	47.8874279472063	46.9615092973824	47.3410051463392	47.949887541799	48.6379913653483	47.6783106423106	47.9284005990049	47.5399540220175	-0.506163810728139	0.0959449319087417	-0.553977667437603	-0.412880421403853	-0.471933672137107	-0.485925676314893	-0.426370875749954	-0.595500432296563	-0.380411633730249	-0.686483043449723	-0.583074207440527	-0.465080477320913	-49.3172111731254	5.89403006474848	-47.7296450471912	-48.3059489488862	-44.4886034953837	-53.1532613085278	-59.0616764730696	-54.8065803106471	-38.2585842497231	-45.3447267945053	-52.0554311186139	-49.9676539847061	-39.0727075698266
34.1708542713568	20.7920235683093	0.902398669480153	21.8724026951536	20.0053245438951	20.4955468200445	19.9995522088183	21.8250950718042	19.7643001220448	20.6760193072194	21.8721544624507	21.5732866699544	19.8365537817075	47.7461360089879	0.477981433815311	48.0487341218406	47.3087384576353	47.9070754537183	46.9847288964681	47.3391493856976	47.9805611922099	48.6811870650717	47.6996078013028	47.9434144736299	47.5681632423047	-0.516535067705497	0.0989973525476822	-0.56011239985206	-0.42074238432537	-0.475720500188232	-0.500043240322931	-0.432607438159044	-0.610989558524838	-0.387983665984335	-0.701475522025842	-0.599440297540993	-0.476235670131329	-47.714095572574	5.90696528535627	-46.1032640382886	-46.4722701131086	-42.3960212759514	-51.4028466945485	-57.2603690926658	-53.6809235699119	-36.7025298447538	-44.1948368802016	-50.3318023346847	-48.5960918816257	-38.0890439488221
34.6733668341708	20.7209341718555	0.909741304634484	21.8035761965138	19.9572766842281	20.4178142653017	19.9130214431803	21.790444197651	19.6882226835121	20.6001979801104	21.789920672065	21.5083153743349	19.7405522216578	47.7664114298224	0.479096130132453	48.0437910548586	47.3247858079866	47.9400950795908	47.0043204939236	47.3500877691492	48.023901671118	48.7059850726324	47.7053013185014	47.9505113657734	47.6153346646896	-0.52894833289382	0.102104335349765	-0.568638137779081	-0.431027732326277	-0.481653105293875	-0.516407482224191	-0.440137304462949	-0.629068794811176	-0.397865361122724	-0.718075396343427	-0.617414402466299	-0.489195612108206	-46.2208586949697	5.88502548794743	-44.5783955377914	-44.8616589437633	-40.3178643344437	-49.7735522338434	-55.5516680288043	-52.7049086952744	-35.4752125980549	-43.2267812160953	-48.4839821963924	-47.2345631652338	-37.1283388355769
35.1758793969849	20.6474248699586	0.919772904668609	21.7317155780043	19.905203477951	20.3301190289488	19.8226878544358	21.7459149273277	19.6041629727443	20.5303042745637	21.7129560783672	21.4515440028513	19.6396405043914	47.7832967335811	0.485578255979683	48.031948620311	47.3357323659765	47.9561035806721	47.0189597507987	47.3440082296745	48.0494591966324	48.7460447180887	47.7283404001121	47.9702215009766	47.6521489725685	-0.543386518164073	0.105352033186159	-0.579551441140314	-0.443729555895373	-0.489511948393017	-0.534850784600405	-0.448751921577363	-0.649396387526294	-0.410266946716331	-0.736704165308296	-0.637313902364825	-0.503788128118516	-44.8543643893566	5.8089512002237	-43.2104045771667	-43.4967492453508	-38.3731410331586	-48.2319496934734	-53.9286708247735	-51.8126662066093	-34.6018780181445	-42.4369804427031	-46.5836220587764	-45.86758179341	-36.213722413252
35.678391959799	20.5747352083432	0.929111346363705	21.6661381270773	19.8502292575586	20.24699053101	19.7364858728644	21.7067353601294	19.5259452007519	20.456097496033	21.6302895099867	21.3886125004921	19.5398282275289	47.8041017028608	0.488385052724593	48.0345722080453	47.3431677473205	47.9879674576711	47.0486082808928	47.3535613578507	48.0902412822361	48.7778529170965	47.7457183523415	47.9688696913861	47.6904577337672	-0.559916527504865	0.108667627879159	-0.593163678395665	-0.45876484079085	-0.499539730823473	-0.555647941343654	-0.458731308547528	-0.672278957305683	-0.4251577754703	-0.75716984425203	-0.658678721880688	-0.520032476238778	-43.5976103434326	5.70387175426258	-42.0177010672625	-42.3262924514783	-36.6182037917795	-46.7557384258145	-52.3993141011067	-50.9066103162406	-33.9335329170399	-41.7262394449194	-44.7511286179437	-44.5413423007406	-35.3494771313814
36.1809045226131	20.5002050018717	0.937838384080846	21.5919057295385	19.7990177995241	20.1592496421224	19.6411894759467	21.6632363608883	19.4446545696799	20.3790292054901	21.5433669983697	21.3347460356821	19.4456542014755	47.8225240725026	0.490902778906152	48.0179569709793	47.3640492454951	48.014918719091	47.060721630916	47.3582507247726	48.1255498253937	48.8026273478045	47.7587648132232	47.9797001155921	47.742701331758	-0.578487897223865	0.112021576087553	-0.609174840341563	-0.476359681367298	-0.511632934848993	-0.578400163273745	-0.470004187862593	-0.69762859454618	-0.442441318653958	-0.779319451269595	-0.681764169017101	-0.538153631057622	-42.4088456329705	5.59503574413223	-40.8885165731575	-41.233590596871	-35.070150781852	-45.3429073070042	-50.9498644470619	-49.9357813110069	-33.309982060718	-41.0010189268255	-43.0715648585733	-43.2850794666345	-34.5103266167691
36.6834170854271	20.4254024157514	0.948976428666668	21.5247566157405	19.7388453954451	20.0674375231293	19.5518301119673	21.6153616325832	19.3606482902714	20.307708578684	21.4611756345742	21.2806544337727	19.3456059413466	47.8411644861825	0.496272808041704	48.016483265978	47.3675645217014	48.0354578604498	47.0901437320333	47.3569663223622	48.15392722077	48.8416819180532	47.7882277023062	47.9819595460851	47.779232772086	-0.599094672036727	0.115491886207838	-0.627882252814009	-0.496210446917036	-0.525663393298156	-0.603346724968261	-0.482501378670086	-0.72520684647867	-0.462343925822757	-0.803552910460597	-0.706408646853839	-0.557830194083861	-41.2838041407696	5.4910574301416	-39.81637106414	-40.1680620319239	-33.6906732498991	-44.0814363172047	-49.5245516827477	-48.9274129241416	-32.665588137422	-40.2557344844227	-41.5633781790952	-42.1448333366986	-33.6639412132807
37.1859296482412	20.3508861060794	0.957886442795139	21.4539394180661	19.6848130967106	19.9807057822234	19.4569912392356	21.573065847097	19.2826408060484	20.2284908956466	21.3691135327735	21.2269777349851	19.2521227080075	47.86165521035	0.496932938703784	48.0069426684895	47.3897680751125	48.0720111999179	47.1104257836873	47.3718456768072	48.1980116707109	48.861349405506	47.8012867074987	47.9755605003026	47.8293504154673	-0.621735750832891	0.11894685903811	-0.64918641545055	-0.518543368764381	-0.54187642719695	-0.630312193956449	-0.496504991358756	-0.755427008998484	-0.484607021978147	-0.829328274106081	-0.732297531254745	-0.579274275264371	-40.2442567109222	5.38439152475735	-38.8834063462625	-39.1709565350656	-32.4908033922574	-42.9790866212192	-48.1527049166728	-47.9233832798003	-32.0352218520379	-39.5004958185048	-40.1349398245955	-41.1715685228062	-32.8071781597542
37.6884422110553	20.2748018470929	0.968534772665252	21.3819237752465	19.6235386101234	19.8854025759723	19.3618675212931	21.5213359583631	19.1973761252165	20.1539366219558	21.280384608614	21.1824613501025	19.1597913240414	47.878696209632	0.501289631118188	47.9932851083294	47.3993656837498	48.0907499876048	47.131180990917	47.369773709392	48.223978910947	48.8903668958078	47.8260021665749	47.9811918610372	47.8810667819597	-0.646312566272877	0.122484937941893	-0.672923035817234	-0.543175231948209	-0.559922103590281	-0.659088037455255	-0.511728631773138	-0.787801627350965	-0.509293901299478	-0.856904148416094	-0.75978811957146	-0.602500825506659	-39.2605880196509	5.28631962995071	-38.0110203556655	-38.2561583968586	-31.4428660640695	-41.9580178229438	-46.8856004043458	-46.9373993302698	-31.4083181026323	-38.6875303311211	-38.6852602410944	-40.3337091475081	-31.9482443046764
38.1909547738693	20.2000355947433	0.97914638868553	21.3157212666537	19.5629377802611	19.7943343812151	19.2699995010597	21.4736092670025	19.1170659420064	20.0795304171505	21.1900074655234	21.1325896175985	19.0645603089621	47.8988204352144	0.503695583433867	47.992067588349	47.41409558845	48.1206284027243	47.1624237660997	47.379492220543	48.2609212667127	48.9187884348453	47.8526393794394	47.9654733495102	47.9216743554704	-0.672841662869832	0.126067803538031	-0.699416614658184	-0.569990948903214	-0.579943459537103	-0.689953706401291	-0.528381526577451	-0.8225502700281	-0.536471332588795	-0.886277925361046	-0.788228659740047	-0.627202184903089	-38.279744886456	5.20441152657265	-37.1217112622768	-37.3852662027229	-30.4688838536957	-40.9492811312036	-45.6672571226244	-45.9465949797621	-30.7182132432259	-37.8049911602615	-37.2009070968442	-39.5343428119434	-31.1013366053259
38.6934673366834	20.1242032539185	0.988693580132755	21.2417811152884	19.502717946013	19.7022151255434	19.171365888215	21.4244051528784	19.0366413632873	20.0002870207169	21.0926417852274	21.0918648370257	18.9781123049898	47.9163177386702	0.505442933206414	47.9717882859237	47.434625985682	48.150179190915	47.1773477099543	47.3896518648429	48.2974092028112	48.9322514910407	47.8671762764797	47.9620199415529	47.9807274374998	-0.701217137045948	0.129642037718583	-0.728158010218385	-0.599171176374295	-0.601936516666318	-0.722310503871966	-0.546492782769117	-0.859742766225737	-0.565760724552357	-0.916932345839959	-0.817914681414472	-0.653751862526874	-37.2831525803908	5.12917266563186	-36.2579089581752	-36.5276802989185	-29.6241570165233	-39.9115489250881	-44.4087922410018	-44.9352427728233	-29.8298500115337	-36.8987725485532	-35.7107764358919	-38.7267965953987	-30.2698232383764
39.1959798994975	20.0488358200975	0.999909493214949	21.1760130294534	19.4355734820872	19.6051744911233	19.0804302252824	21.3690270921488	18.9523325665839	19.9288107850344	21.0015653569131	21.0507482041422	18.8886829682062	47.9338785521691	0.509333338953962	47.9677719325089	47.4419151721004	48.167559948473	47.2109176048443	47.3887744165519	48.3214538796323	48.9617832559381	47.8998145388755	47.9502724290485	48.0285223437176	-0.731383457306601	0.1333291008556	-0.759467935911915	-0.630217278541942	-0.625554985909608	-0.756551843713449	-0.565822339172469	-0.898881259038079	-0.5974500848499	-0.949401743308136	-0.848622999840737	-0.681864102779778	-36.2649166582101	5.07487262496255	-35.3482513367603	-35.6666567958899	-28.8804433941612	-38.8219904901653	-43.1934178653213	-43.8755199693305	-28.7369465680089	-35.9590008378548	-34.244101378969	-37.9228379456395	-29.4564147511369
39.6984924623116	19.97410698003	1.00964202543778	21.1062600433359	19.374456440586	19.5148582982938	18.9839880839055	21.320395932117	18.8755125515462	19.8518319657107	20.9026665259608	21.009139412247	18.8019605465972	47.952228566488	0.510716379826876	47.9528026185404	47.4679176034347	48.2022324830186	47.2305741724298	47.4056548137176	48.3624859763632	48.9747262719832	47.9186163485909	47.930612417925	48.0766629588764	-0.763305174720014	0.13699507848965	-0.793110191745932	-0.66349693521658	-0.651147961894918	-0.792255640087468	-0.586740635216209	-0.940540165031459	-0.631228331212246	-0.983110722397148	-0.879957836094435	-0.71146332830374	-35.2186541212636	5.0048768967566	-34.3694918127543	-34.7515950510578	-28.1842246395773	-37.6817574298062	-41.9612392527122	-42.7111986318171	-27.6170569680416	-34.9922540270645	-32.7933779273714	-37.1243454724335	-28.6636464331231
40.2010050251256	19.8986587623752	1.01979535431311	21.0374469959638	19.3045577533291	19.4174842016767	18.8911151253172	21.2635568796355	18.7930607382171	19.7771935786735	20.8044612671364	20.9753298519086	18.722381231894	47.9673803557238	0.513865450337326	47.9362900766333	47.4764863408391	48.2205957519786	47.2559947740104	47.4071128412057	48.3865793750511	48.9887545332569	47.9405988046711	47.9238762964936	48.1375147630985	-0.79683398939199	0.140738504759216	-0.828824678357987	-0.698519802974779	-0.678307419969874	-0.829335023281071	-0.608925803749076	-0.984168912577202	-0.666947307035748	-1.01805449823165	-0.912370477166076	-0.742885970576436	-34.1437408744498	4.8887570936644	-33.3862345583212	-33.7390154695736	-27.4839467325394	-36.50609577478	-40.5261252121566	-41.4706636756276	-26.5484893190454	-34.0757452430367	-31.3862723547938	-36.3148204046235	-27.9119472722334
40.7035175879397	19.8248716317222	1.02993312045222	20.9742426280572	19.2386543465907	19.3227026629054	18.8008257571926	21.2088979314738	18.7144457289811	19.7067605448284	20.7088969273836	20.9343304074772	18.6389593823317	47.9849245603579	0.516786423930927	47.9296174014309	47.4977252760221	48.2451839202247	47.2862208284222	47.4151663621579	48.4160331968962	49.0098820237045	47.9715180848857	47.897111184718	48.180787325117	-0.831977664283352	0.144554795977041	-0.866972834685388	-0.735356565704903	-0.707061706354272	-0.868008128572252	-0.632476965218417	-1.02984043729601	-0.7048613921063	-1.0545357793905	-0.945047336547669	-0.775615496957804	-33.0595097088997	4.77981317271849	-32.3226902098509	-32.6142378820466	-26.7231161704202	-35.3681048790011	-38.9967791959458	-40.2822271126043	-25.5095121451455	-33.2448112090739	-30.049098871884	-35.4845194130246	-27.2513692423512
41.2060301507538	19.7504748779841	1.03901474682275	20.9047823870882	19.1697932843959	19.229290833335	18.7069787597839	21.1555606462752	18.6387837909915	19.6302717157609	20.6054446416108	20.9001673209434	18.5636753996563	47.9993360755444	0.519215189140443	47.9043720225538	47.5158308946479	48.2752008242336	47.3028989215312	47.4287381690673	48.4498697908073	49.0114728399516	47.9850620484591	47.8841721102606	48.2357431339319	-0.86858115508125	0.14838067153862	-0.906805503308954	-0.773999585828631	-0.737570656229751	-0.90757408952955	-0.657559042144547	-1.07785859248959	-0.744360013799178	-1.09175437421596	-0.978387270032898	-0.809942423233433	-31.978528762938	4.71301937568369	-31.1692613693758	-31.4052230524254	-25.8884942676562	-34.2803961892919	-37.4886014299931	-39.259482040881	-24.5196493500854	-32.4999509164287	-28.7191369717838	-34.5550920414585	-26.7209626351768
41.7085427135678	19.6771891757648	1.0482758538228	20.8446340839193	19.0975637068397	19.1294564529927	18.6219793453308	21.0947618400739	18.5587188212317	19.5613956481962	20.5087687845493	20.8630862733051	18.4915268012098	48.014216758072	0.522718500741156	47.8961149284874	47.527791532265	48.289651208814	47.3377837840274	47.4271090408192	48.466715012917	49.0277579787961	48.0144521663031	47.8647587100116	48.2900332182793	-0.906590782937989	0.15235092035443	-0.948783072561941	-0.813935858775633	-0.769293339393944	-0.94864380634938	-0.683744144968714	-1.12745726799856	-0.785745445759935	-1.1303139210656	-1.01209437177128	-0.845896600734915	-30.9185162514553	4.66900491691429	-30.0271889581145	-30.1731625427706	-25.0624992700805	-33.2343709971705	-35.9785424049482	-38.4541516662627	-23.6451559149857	-31.8315885676094	-27.3474632160677	-33.4310389765433	-26.3386376695116
42.2110552763819	19.6046693472577	1.05660681086167	20.7804830948294	19.0299890016127	19.0362876916187	18.5321336172273	21.0410601852786	18.4870996969604	19.4899798121269	20.4082968884165	20.8227448098054	18.4186186747014	48.028961947078	0.526136505195159	47.8744898469776	47.5545520453026	48.3219323718899	47.3554331627141	47.4429656875979	48.5000152412134	49.0343759687511	48.0357538935277	47.8395925509126	48.3305087018935	-0.945949839167005	0.156365969418669	-0.992454191197474	-0.855664780621773	-0.802687259007739	-0.990507648399261	-0.711457101557308	-1.17935910798309	-0.828800633199056	-1.16982391838324	-1.04573594118238	-0.883007810138735	-29.9167536988725	4.64232985674634	-28.9903752300949	-28.965459200632	-24.3128983688551	-32.2592054824456	-34.4721706572635	-37.8441223474851	-22.9187660011686	-31.2397201618485	-25.9520506637585	-32.2127688751727	-26.0976472783746
42.713567839196	19.5320620111895	1.06425537572044	20.7191992135456	18.9542130154858	18.937387710469	18.4491179916342	20.9809724255334	18.4122324146342	19.4176094220905	20.3062379118572	20.787385870729	18.3562641359165	48.041027156074	0.528993149935901	47.8543590189794	47.5630447811985	48.3416821138986	47.3838154357856	47.4463753223343	48.5191435530428	49.0340903234669	48.0513495496002	47.8294962404492	48.3869152219841	-0.986489868829221	0.160507886547022	-1.03758848233148	-0.898391503254781	-0.837372571614137	-1.0333770269903	-0.740372447395962	-1.233050168957	-0.873085299195643	-1.2099479537344	-1.07986796077645	-0.921845274042047	-28.9838338420366	4.63949538275861	-28.0311536193881	-27.8271268410407	-23.6575154341966	-31.335789782428	-33.066678204396	-37.3424548283145	-22.3203835211687	-30.6804094016673	-24.5555230728006	-31.0213037149655	-25.9881134309825
43.21608040201	19.4613209980778	1.07109610684941	20.6629098182703	18.8849028824196	18.8388357585084	18.3677433589048	20.9208583799914	18.3400425051311	19.3518962705105	20.2107144040119	20.7420557343553	18.2932508686748	48.0552257129057	0.53328002800899	47.8417656538291	47.5892821680082	48.3622643955686	47.4110354088854	47.450613876357	48.5375109575714	49.0475528529453	48.0813833997104	47.8017634160229	48.429085000159	-1.02824067296696	0.164807078856349	-1.08456774734152	-0.942565526978838	-0.87323964956472	-1.07727923165876	-0.770412211624591	-1.28838745865844	-0.919080506005968	-1.25134743384876	-1.11353778357126	-0.961989180416757	-28.1250522164339	4.63160718264093	-27.0638330210696	-26.7961210120105	-23.1578964780556	-30.4505212402692	-31.8014342723257	-36.8600302929375	-21.866815090669	-30.1121046904982	-23.2292547597134	-29.9125113067907	-25.9986425892384
43.7185929648241	19.3903208964275	1.07709690216441	20.60131705454	18.8102807660989	18.7436337948629	18.2859148687847	20.8644149710798	18.2737541079571	19.2797165415727	20.1084133747507	20.7009203196675	18.2348431649603	48.0662243160897	0.536537666679715	47.8122489814694	47.6043965050296	48.3933607909681	47.4290444335149	47.4651241505088	48.5648237613616	49.0414315345367	48.093007261397	47.7899939615488	48.4688117805616	-1.07101468889163	0.169222017276145	-1.13245021722773	-0.987804911697912	-0.910675148347381	-1.12157018035675	-0.801903944776273	-1.34598401448912	-0.966015284598749	-1.29307304230319	-1.14731132478086	-1.00335882033837	-27.3379513618495	4.59268560136875	-26.1167004172564	-25.9156677270248	-22.856326028497	-29.633918551231	-30.5848111404996	-36.3334468928788	-21.4797844503595	-29.5072285587166	-22.0447765901522	-28.9068532618788	-26.0943599386886
44.2211055276382	19.3207705676885	1.0817882413581	20.549161385241	18.7366578808475	18.641255401856	18.2129167132984	20.7996740818131	18.2032439536567	19.212895788621	20.0121551077782	20.6543495330136	18.18539583076	48.0780143113574	0.53939043249227	47.8006674087809	47.6221237164782	48.4064913585986	47.4631563050532	47.4621589078094	48.5724696713878	49.0454934532951	48.1151136251373	47.7738708703036	48.5185977967302	-1.11478768063101	0.17385981339384	-1.1819469272903	-1.03388217924015	-0.94897835064182	-1.1670094198144	-0.834233066668326	-1.40481543165432	-1.01409355219943	-1.3356288802565	-1.18083623774851	-1.04645276079637	-26.605964602658	4.54872506758814	-25.2531679505364	-25.2256641980685	-22.6164667436421	-28.8786457080917	-29.375519015308	-35.76116545619	-21.0164123289222	-28.888694656539	-21.0024834694331	-28.0414264998491	-26.2500233672465
44.7236180904523	19.2521198899461	1.08555050438418	20.4921292011178	18.6655513248655	18.5450249299966	18.1357404791665	20.7414165604337	18.1414531650749	19.1465308609481	19.9169412801373	20.6023314749338	18.1340796227866	48.0893433080066	0.544223527880184	47.7743288444758	47.6477471798903	48.435659318408	47.4784100363762	47.4751632641738	48.5946560303018	49.0487641819484	48.136910779847	47.7538381978437	48.5479552468013	-1.15950257480414	0.178685622434559	-1.23236089029386	-1.08122767125454	-0.988686832909958	-1.21261326090519	-0.867851770295281	-1.4656864328818	-1.06335060019631	-1.3789829547677	-1.21373092399154	-1.09053441054526	-25.9143156097582	4.52339434262305	-24.4832485275789	-24.7374802651434	-22.2882611579377	-28.1592250675821	-28.2061843346538	-35.1463893430258	-20.4542583045302	-28.2355200109944	-20.0296682336981	-27.402920852438	-26.4391123680313
45.2261306532663	19.1837833463953	1.08822206204286	20.438763783795	18.5887446356905	18.445147327403	18.0673913498641	20.6789227157055	18.0791041294071	19.0759380416805	19.8184485663269	20.5531960013644	18.0921769127161	48.0984581246321	0.545187825031336	47.7530496092955	47.6584395878188	48.4566824996759	47.5082364690337	47.4804214872669	48.6070625530513	49.0382592080429	48.1453177688717	47.7504883727901	48.586623690474	-1.20500705677583	0.183747082117783	-1.28368452988977	-1.12893883330202	-1.0295442912883	-1.25899370325356	-0.902504376506265	-1.52823180463445	-1.11303546837395	-1.42239735798271	-1.24667513616505	-1.13606506636225	-25.2570421117124	4.51665683397887	-23.6515742910387	-24.4414907975193	-21.9163732616775	-27.4828968199058	-27.2094815794117	-34.4718177399348	-19.852571388117	-27.496900418647	-19.0664387566449	-26.9808760642272	-26.6001350386703
45.7286432160804	19.1171957685168	1.08914347747513	20.3886650596291	18.5194058306926	18.3437900842339	17.999149633944	20.6141379130384	18.0179565070123	19.0127437531212	19.7289177070266	20.4923516538294	18.0548395426409	48.1090772606825	0.549264465734369	47.7373842571741	47.6882051999729	48.4724953485021	47.5308044226605	47.4809703671569	48.6127765078464	49.0446699365479	48.1703534766353	47.7310033053353	48.6221097849932	-1.25136009581023	0.189092319645399	-1.33629976390964	-1.17785750299781	-1.07126188556711	-1.30586326188137	-0.937898965291098	-1.59199968941649	-1.16388165351181	-1.46682902649831	-1.27863696498549	-1.18307224404315	-24.6199530730076	4.53897912458908	-22.6611639087249	-24.2786265696522	-21.5428758625571	-26.8794489326448	-26.4270051394823	-33.7354738577224	-19.2139695532957	-26.7204018387172	-18.0820914978638	-26.658473569416	-26.7176205633514
46.2311557788945	19.0508247527995	1.0895344977724	20.333236383945	18.4436250632531	18.247737284675	17.9328691105911	20.554918614111	17.9647341496608	18.9439991787482	19.6351984878955	20.4341823197751	18.0177469353398	48.1171795420563	0.551232692808086	47.7073844845777	47.7012786635286	48.5024153204619	47.5491386072932	47.4956418886487	48.6312369187951	49.0350841869652	48.1795634660733	47.7286687925793	48.6413830916402	-1.2984128423397	0.194723482275658	-1.38922515650936	-1.22716750771712	-1.11450154481497	-1.3528560164626	-0.974555280822596	-1.65797363679517	-1.2151753261952	-1.51137194967469	-1.31037330187311	-1.23092870253216	-23.9748577266688	4.57192610857347	-21.5687027965429	-24.0855668741086	-21.1036569751756	-26.338873845851	-25.730836610535	-32.9452803700552	-18.585480452994	-25.9271474322234	-17.1481525769334	-26.3148793322686	-26.7889386816293
46.7336683417085	18.9856675090158	1.08807068309216	20.2861275202338	18.3726181934338	18.144951018407	17.8741187664619	20.4874630221048	17.9074151374278	18.8773269609897	19.5456560991857	20.3692902049671	17.9917081669466	48.1252556926886	0.55082519292062	47.696298898483	47.7251330472301	48.5132977190052	47.5795500333635	47.4920259175434	48.6293203894487	49.0282685760476	48.1910703303203	47.7231065931176	48.6744854223265	-1.3461730096667	0.20070028274296	-1.4434890293437	-1.27721338708906	-1.15846374967901	-1.40076742625407	-1.01170195736795	-1.72493887531882	-1.2669549695899	-1.55625421036925	-1.34148681886116	-1.28045967279405	-23.2987533194188	4.59767102435436	-20.466923307486	-23.7755715593486	-20.5831870287564	-25.7969385240924	-25.0289054186417	-32.1194254767554	-17.9325875414026	-25.0751799471983	-16.3082658791811	-25.9005485113255	-26.7994742820195
47.2361809045226	18.9215596235228	1.08547034317013	20.232301028752	18.3013055673798	18.0477286306	17.8116989546336	20.4253764250986	17.8576103832311	18.8140253160437	19.4617730901377	20.2982416634733	17.9655351758778	48.1328912092474	0.554747667290379	47.6699434476741	47.7481345159778	48.5364446814844	47.5909776805085	47.5008233626197	48.6387059855726	49.0289759146056	48.2095235160399	47.7143893698361	48.6909936181558	-1.39463551941182	0.207060645278782	-1.49817583355378	-1.3280960728477	-1.20371275683878	-1.44849918681085	-1.04975691301415	-1.79371058879373	-1.31970925394702	-1.60195447960876	-1.3716807076298	-1.33105940107368	-22.5830872950312	4.62217452140144	-19.37041161514	-23.3785547657092	-19.9708487489415	-25.2114035142921	-24.3559298536077	-31.2453245805051	-17.2075756647014	-24.1542487215694	-15.5130969024578	-25.4234785833874	-26.7446957307681
47.7386934673367	18.8580614802057	1.08220268392992	20.1818476223367	18.2275625354988	17.9497103329611	17.7588784866642	20.3616816602354	17.8091242086592	18.7444380323971	19.3741262642131	20.2295058806797	17.9437397784112	48.1387302672339	0.551206048090287	47.6524450124525	47.762667813004	48.5562484276735	47.6191262188064	47.5067036977694	48.643841122293	49.0112576914125	48.2090937197594	47.7228690684855	48.7030499006833	-1.44373142585999	0.213834695946401	-1.55363619210783	-1.37916560623715	-1.25022902402165	-1.49711051612396	-1.08861186993484	-1.8642423464294	-1.37247926404704	-1.64740282213377	-1.40175091619905	-1.38268570136517	-21.8000312713499	4.65802421332751	-18.23473684045	-22.927256851803	-19.2336303532905	-24.5261037149167	-23.7098469449541	-30.2814631367261	-16.3836674011831	-23.119549719195	-14.6660897677017	-24.9179679832789	-26.6235385784977
48.2412060301507	18.7956763533453	1.07698208997604	20.131972495915	18.1603147169067	17.8491044782791	17.7043737479469	20.2938238289523	17.7593837246045	18.6816073372074	19.2964511986213	20.1492148411467	17.930517163873	48.144175873946	0.552188367139865	47.6388380608832	47.7933141556825	48.5648767309034	47.6343708382506	47.5022049908848	48.6373006586635	49.009193081337	48.2231482361107	47.7153794314116	48.723132555333	-1.49351111420145	0.221072255866072	-1.61019412062208	-1.43144962788463	-1.29749850068607	-1.54596587430929	-1.12772870181825	-1.93571872053181	-1.42618410885217	-1.6937152104309	-1.4306304549531	-1.43602582192625	-20.9239095563973	4.71280096322566	-17.0213795512397	-22.4423293738821	-18.3049806281065	-23.7011461453547	-23.0431346154372	-29.2015401574424	-15.4722393774752	-21.9908337582146	-13.7039423841976	-24.3575695726226	-26.4660357279531
48.7437185929648	18.7343664509425	1.07159982480545	20.0761958363148	18.0865741007258	17.7555774158231	17.6536642300389	20.2329240774123	17.7177827889996	18.6155610410259	19.218762985407	20.0719380980637	17.9146839356144	48.1489462383637	0.550783514242216	47.6139402821741	47.8051620702986	48.5894634986678	47.6507864125165	47.5139051355126	48.6464733644073	48.9974609391692	48.2266796768871	47.7248561663007	48.7207348377033	-1.5439918671462	0.228818334842677	-1.66694642901896	-1.48384441128858	-1.34647280484545	-1.59517422622215	-1.1678530406749	-2.00951558720407	-1.48042920780282	-1.74030323397636	-1.45928096212902	-1.49009876829967	-19.9587629763049	4.78768311171235	-15.7107709510136	-21.8827017303327	-17.228248685277	-22.7021453568236	-22.3732920332753	-28.0188363420105	-14.4823010853728	-20.8667764520072	-12.6162087948825	-23.7063483320535	-26.3188183643715
49.2462311557789	18.6735280446337	1.06507548015089	20.0271456194653	18.0199318545924	17.6567381622754	17.6081533934414	20.1647070700544	17.6715513483645	18.5482376212275	19.1433628194623	19.9885756290779	17.9068769283756	48.1516685964485	0.544574425837521	47.6084198188233	47.833519167671	48.5954777762433	47.6741465462711	47.5081989794094	48.6370703913832	48.9798647163856	48.2231670314214	47.7307904584611	48.7260310784157	-1.59516412960863	0.237083893692657	-1.72522036742852	-1.53735457346958	-1.39633521620881	-1.64539731251511	-1.20815927437254	-2.08433455710023	-1.53496301450818	-1.7869714431052	-1.48729429619507	-1.54561124118303	-18.9356249594101	4.85437688408855	-14.3482117403001	-21.2101112801549	-16.21625075361	-21.5401843286614	-21.7313659773765	-26.7133833809053	-13.3754291961278	-19.7392190709223	-11.4932657502553	-22.9888281157871	-26.1907594009381
49.748743718593	18.6138073441667	1.05757823025872	19.9698367252915	17.9501629696223	17.5626256593044	17.5590835483706	20.1002972824563	17.6299310316892	18.4866044486457	19.0774053393107	19.9000077045389	17.9021187324374	48.1541707959054	0.545215792630134	47.5872310803719	47.8522746317803	48.6086209415925	47.6806397273529	47.5104136452982	48.635178459295	48.9759858621645	48.2319044150385	47.7330449008155	48.726414295345	-1.64711874832171	0.245923396630897	-1.78391766296419	-1.59158072682549	-1.44759701231614	-1.69559774300182	-1.24901825889058	-2.16083895096261	-1.59079924603327	-1.83476416042183	-1.51449899488607	-1.60257472691511	-17.8766845231483	4.88283023887175	-12.9288931725639	-20.4227180471699	-15.3215223383237	-20.3146825656181	-21.0405696816142	-25.2481584399415	-12.2212925057712	-18.5974861008298	-10.4390686486767	-22.2324537309742	-26.0665221026255
50.251256281407	18.5550826470546	1.05032134461516	19.916298975384	17.8816076421682	17.4706895819402	17.5186205230886	20.0369841781406	17.5904097010102	18.4182088489599	19.0082084809033	19.8144487213161	17.8953498176348	48.1562324469141	0.536078500973322	47.5779285443969	47.8707362137912	48.6235622127929	47.7047967600755	47.5154013385441	48.6355548543388	48.9527811971959	48.2201837453619	47.7520434362899	48.709336166354	-1.69995139274946	0.255354319835141	-1.84383111697983	-1.64648767803375	-1.50060553028848	-1.7471677692723	-1.29061064533684	-2.23944498519039	-1.64690645823988	-1.88245333114931	-1.54180370692291	-1.66020270608088	-16.768163236125	4.88729743039051	-11.351624213484	-19.5098470078062	-14.3555169361238	-19.0603168973294	-20.2846180245745	-23.6379017305418	-11.126606704083	-17.4754429461556	-9.45549569685025	-21.4242622043009	-25.9666778769762
50.7537688442211	18.4960540610618	1.04198327865889	19.8619017043981	17.8174539682409	17.3754843958381	17.4737211231512	19.9680235658386	17.5467182181325	18.3544984730006	18.947354168477	19.7184075810183	17.8969774125228	48.154883094735	0.531762286480475	47.5700096792556	47.8985848482705	48.6226803716402	47.7121847747171	47.5062147880195	48.620909766302	48.94059324331	48.2178726005013	47.754576532622	48.7052043427115	-1.75360362593989	0.265379858277783	-1.90519094092906	-1.70297950394642	-1.55462565142856	-1.79912182550951	-1.33220390082448	-2.31890608059461	-1.70416625582157	-1.93107067444339	-1.56814495544945	-1.71962647045181	-15.5981131575643	4.91183911068067	-9.70516593960387	-18.4675265394081	-13.1168247338802	-17.8046042306754	-19.4747286103116	-21.9799290453831	-10.0769933344855	-16.4058883714299	-8.40288334710024	-20.5465874233653	-25.9255122579667
51.2562814070352	18.4391651111365	1.03383241799651	19.8031278501027	17.7486832659325	17.2885201429441	17.4329922439091	19.9065449634992	17.5103095451955	18.2903656521015	18.8895296511257	19.6262161022612	17.8953616942929	48.1563731107624	0.526511111346557	47.5530725522706	47.9092788763205	48.6383829428793	47.7264927153756	47.5146630175827	48.6237727809703	48.9274108593196	48.213199597898	47.7735836715942	48.6838740934136	-1.80840176322777	0.276060505395548	-1.96728601419978	-1.75999346927429	-1.61089508222888	-1.85211244805712	-1.37479081103344	-2.40095966328301	-1.76271722946935	-1.98059830829721	-1.59465041506877	-1.78001419136581	-14.3843697249302	5.00601683380829	-8.10111830828865	-17.2991894524108	-11.5380372513295	-16.6190858095409	-18.5454889129721	-20.5101299846142	-9.00945305446746	-15.4717621786879	-7.14896117347877	-19.6004711235113	-25.9403788818496
51.7587939698493	18.3815648206264	1.02578017120922	19.7514971601188	17.6885493738121	17.1983319260381	17.3937617914031	19.8390781144866	17.4693618802614	18.2216449250829	18.8301850165404	19.5289559993976	17.8942820191226	48.153739756713	0.514652356071649	47.5543963703752	47.9382288491215	48.6382133321843	47.7422466567453	47.5093091818516	48.611884117884	48.9015111843773	48.194610453058	47.7885546918853	48.6584427296479	-1.86425150897292	0.287375284748482	-2.03169572887472	-1.81903266879051	-1.66872320837043	-1.90650806765164	-1.41763979940991	-2.4844030949686	-1.82187818260237	-2.03032472537028	-1.62091311730342	-1.84139649638731	-13.1587606164157	5.14994366342322	-6.53109846251067	-15.9997529789458	-9.869812184156	-15.5246235604106	-17.5858703510466	-19.3038690779962	-7.87200997849007	-14.5375826623679	-5.81113232715794	-18.5518545810748	-25.964827991342
52.2613065326633	18.3248479528449	1.01725053051138	19.6928333136452	17.6243182765997	17.1120320010716	17.3508242686957	19.7731390338665	17.4304001688916	18.1592229203831	18.7802771293842	19.4277901050983	17.8976423108134	48.1510307596464	0.511417937885968	47.5386943749507	47.9504006250454	48.6396271003777	47.7451514058064	47.5075190019808	48.602979156402	48.8930572988686	48.1919676709941	47.7991607524373	48.6417502096013	-1.92132438668081	0.299349446253164	-2.09717146147806	-1.87917080456755	-1.72843631328198	-1.96149633073972	-1.46100859376852	-2.56960596703554	-1.88306918849742	-2.08175517214903	-1.6468543644272	-1.90467567086306	-11.9091434658238	5.28033664954302	-4.96987784584268	-14.5291436954761	-8.3789527156656	-14.4539455925823	-16.7169496570786	-18.1561353175249	-6.65304243859662	-13.4081047446334	-4.47128667269508	-17.353995978143	-25.9839759880304
52.7638190954774	18.269853412397	1.00941643681751	19.640477856979	17.5655451643902	17.0310643729633	17.3144832488995	19.7103115064794	17.3950221663305	18.0905684795267	18.7267521993574	19.3307688561847	17.8935402728594	48.1508925135814	0.499168649538363	47.5363484799907	47.9702042518643	48.6480251454627	47.76506408009	47.5147367453831	48.6025333485651	48.8690999778187	48.1728276085418	47.8258128719281	48.6042726261696	-1.97997692138411	0.312029023599414	-2.16492888353432	-1.94108464777428	-1.79082701244835	-2.01865141327132	-1.50546132084569	-2.65760947777446	-1.94535790903006	-2.13376179604812	-1.67348522052374	-1.96860153259072	-10.5589314477291	5.33765818953888	-3.43900971762199	-12.8055777039596	-6.95409426857384	-13.269988704263	-15.7799218028703	-16.8270976940377	-5.42404645225679	-12.00059453232	-3.09167432248116	-15.9973092789071	-26.0538520095601
53.2663316582915	18.2127732893257	1.00156115521944	19.5879428215511	17.5090337669687	16.9471830667921	17.271407404509	19.6403326732831	17.3541845859858	18.023260730949	18.6770518307512	19.2250153594343	17.8923206530331	48.1434897985474	0.490719105944303	47.5316240543636	47.9903450601425	48.6375438490353	47.7661393969225	47.5059983272774	48.5849982864799	48.8494781063809	48.1567826108496	47.8350517387027	48.57693655532	-2.03987977873872	0.325358841302557	-2.23502984661009	-2.005169386921	-1.85487404232611	-2.07669516595781	-1.55008662321642	-2.74674910864769	-2.00924829530069	-2.18698036791917	-1.69975640968769	-2.03420854080054	-9.09604157905013	5.27546776837675	-2.02711666247392	-10.7885547598881	-5.42885703093309	-11.8766465473193	-14.7200799592989	-15.1621308057512	-4.31216601116856	-10.4211768812991	-1.7300433480049	-14.4936437843643	-26.2401944011723
53.7688442211055	18.1590585043103	0.993850513172101	19.5340177383009	17.4508419650854	16.8724312496	17.2326807609612	19.5770564828237	17.3201243220849	17.9580765234311	18.6319484079227	19.1246514723253	17.8887561205673	48.143302031487	0.483983548565302	47.5193740571569	47.9988487555906	48.6427174657916	47.7793704115054	47.5149796593084	48.5849115045726	48.8379055282534	48.1475659550399	47.8597576147818	48.5475893628691	-2.10174380066167	0.339405039254637	-2.30691764080082	-2.0705877837961	-1.921936054545	-2.13683265894804	-1.59604332731146	-2.83899147650581	-2.07553515619511	-2.24211636762445	-1.72694455958761	-2.10153298130235	-7.59226949126815	5.09789128617548	-0.840963961862067	-8.67705348499423	-3.68312629964101	-10.3692544100486	-13.5487061062316	-13.1712230669675	-3.33306834458635	-8.94771887805507	-0.51605132840163	-12.8355290318935	-26.5383580283793
54.2713567839196	18.1036486177344	0.986991178637457	19.4882035494725	17.4004836534854	16.7971989487348	17.1918652457518	19.5091604034015	17.2829731671074	17.8860132572799	18.5818488720122	19.0210832703802	17.8776558097182	48.1376417851515	0.470594999134715	47.523180076744	48.02370348836	48.6363770834959	47.7885790653083	47.5152292115986	48.575246058409	48.8095191820312	48.1206764814603	47.8792967969515	48.5046104071564	-2.16534102494545	0.354157375500612	-2.38228375492931	-2.13895194904917	-1.99150633562103	-2.19902992880877	-1.64280801232231	-2.9334236834932	-2.14306530009377	-2.29794331707069	-1.75467985996452	-2.16971810810168	-6.0809964150733	4.88078848131995	0.199527501477758	-6.88237820258334	-1.73474440371408	-8.90096949998454	-12.1901296997981	-10.9750078967034	-2.38124016707555	-7.6430727627804	0.694472412423335	-10.9964214319947	-26.8679391100629
54.7738693467337	18.0484223869265	0.980058280652995	19.4366567584548	17.3447236425844	16.72468329686	17.1478668033047	19.4402650640623	17.2456705239052	17.8195097033535	18.5393477454574	18.9156208074951	17.8698795237873	48.1311752828489	0.465452687572715	47.5087323024124	48.0288763793313	48.6262255833875	47.7904086054113	47.5140269964098	48.5637156934765	48.7983508502052	48.1098183290412	47.8932168344557	48.4783812543582	-2.23078837158069	0.369547857516178	-2.45958862201194	-2.20881212256647	-2.06346490911938	-2.26285530013466	-1.69039545858348	-3.02987857710971	-2.21342623433231	-2.35613900104604	-1.7829525478081	-2.24037094309477	-4.54468497736637	4.70291135436304	1.29238603465643	-5.58689281364515	0.252441240932136	-7.48685993694833	-10.7144324923717	-8.67834803868991	-1.34469171396827	-6.30947300992237	2.09903623634511	-8.97001528005169	-27.1689028767364
55.2763819095477	17.9958936433097	0.973794702921084	19.3926979443303	17.2957022150981	16.6596774532893	17.1081945521162	19.3762576902143	17.2134731219937	17.7487258799972	18.4941622552479	18.8160133926267	17.8540319281835	48.1314714840656	0.454580914293499	47.5090775328749	48.0486644844477	48.6280105075213	47.8070315319412	47.5265649425487	48.5659605999279	48.7785967768551	48.0896459471109	47.9220140731208	48.4391484443079	-2.29881820122082	0.38569524878451	-2.54029953955872	-2.28154336964684	-2.13904142064025	-2.32993279726519	-1.73979066587397	-3.13008777737644	-2.28608515724861	-2.41597212348671	-1.81287350573804	-2.31255565537341	-2.97698477545165	4.56925168579348	2.58536392804243	-4.59348602473594	2.16302690445354	-6.01554841929421	-9.2163668773578	-6.37218083466161	-0.353627687605166	-4.81116549051975	3.62202001807325	-6.77788327091121	-27.4410108875072
55.7788944723618	17.9393285395749	0.9681229663266	19.3475091348098	17.2445490084603	16.5916150944823	17.0606701841201	19.3049163628278	17.1752950391491	17.6759670558022	18.4481118059612	18.7097753262558	17.8348763838805	48.1204352789375	0.445493822929024	47.5040062953996	48.0603102428457	48.6103275352253	47.8046839638688	47.5218779679985	48.550596123005	48.7552487493344	48.0652843421269	47.9321318664974	48.3998857030737	-2.36867623389836	0.402455755240183	-2.62411032512078	-2.35678653440115	-2.21686786629416	-2.3988084269333	-1.78993289138882	-3.2319899766842	-2.36093221118618	-2.47739294190985	-1.84337606643503	-2.3865650986301	-1.363411852346	4.46453184804352	4.18543336900833	-3.51615639248161	3.90597664099207	-4.37749435193534	-7.7175924742938	-4.11153120349508	0.443933310402546	-3.13551354636195	5.18927202169263	-4.50044589698776	-27.6970182852847
56.2814070351759	17.8869345202294	0.962334030378426	19.301271121846	17.1932436482989	16.5317068320656	17.0178837851477	19.2397321386071	17.1428171380148	17.6075591326484	18.4076795055711	18.6104320502548	17.8170198498399	48.1202534007519	0.439784617014558	47.4942514307235	48.0689206293084	48.6064734781395	47.8185265438727	47.5320341834142	48.5506493355666	48.7468532871422	48.0551721268537	47.9566763284957	48.372976664003	-2.44147240294795	0.419876717067395	-2.71046735176696	-2.43429989165945	-2.29825540412449	-2.47123354801884	-1.84202815661315	-3.33756371316861	-2.4395006183558	-2.54186531703123	-1.87581181276413	-2.46369821597684	0.331251446209539	4.38501272594428	6.22709344861269	-2.11502791451356	5.41125553126924	-2.49275221304481	-6.22485702495314	-1.93984664139704	1.12483825913903	-1.21515966369922	6.73284381495439	-2.1958731342722	-27.9362959102259
56.78391959799	17.8323649227785	0.957601776058212	19.2612467879417	17.1461908860406	16.4729196422885	16.9704000659257	19.1727701200453	17.1089384603947	17.5318152098195	18.3602977183155	18.5094854010088	17.789584936005	48.1145222403454	0.429083172055569	47.4991753858311	48.0886630087869	48.597226367035	47.8232337324392	47.5380144551073	48.5468238828952	48.7208410291754	48.0273602095812	47.9750630192987	48.3288213133043	-2.51693817651902	0.438016756211775	-2.80112719399848	-2.51553630658597	-2.38303665885846	-2.54670245821789	-1.89589877905549	-3.44642280600684	-2.52038157284995	-2.60786269958544	-1.9098312079486	-2.54258208208307	2.14108606468492	4.34505876225877	8.55018702975425	-0.37472106217275	6.80068270517921	-0.362824870303623	-4.73076831501999	0.154521403016648	1.84423278977736	1.05202075237333	8.31828883560766	0.159241378637144	-28.1496959427776
57.286432160804	17.7768457339378	0.952649771034516	19.214095782569	17.0929904560699	16.4144934814878	16.9214129522126	19.1034991012491	17.0727079473919	17.4600050328296	18.3173284005395	18.4079287527526	17.7639954322758	48.1059749140385	0.423963992040655	47.4863388921359	48.0901925715509	48.5796696303354	47.8266484975092	47.5364028386108	48.5359200017634	48.7077581716228	48.0121152568947	47.9870503176482	48.2976529623139	-2.59497739796965	0.456659585089744	-2.89420050156822	-2.59887826491738	-2.47054364975565	-2.62526714250709	-1.95120731346913	-3.55767870600168	-2.60499159810646	-2.67690007848691	-1.94539196817353	-2.62471475671045	4.06336694757095	4.33554849957853	10.7903059170993	1.61391004684746	8.25491059078061	1.93501231810801	-3.20381620118075	2.2428461381263	2.75256864263825	3.58529894922269	10.0368643883481	2.62576868571958	-28.34872617603
57.7889447236181	17.7251799018937	0.94827115257157	19.1736796618066	17.0464260729334	16.3641307532329	16.8749090802996	19.0412100846588	17.0424115772867	17.3869525710106	18.2733502955506	18.3130430916448	17.7356858305132	48.1084228197204	0.416819962756851	47.4902278121448	48.1100022736174	48.5782486109979	47.8410399625329	47.5508743451276	48.5421296566652	48.6945998644942	47.9967010324014	48.0133452683713	48.2670593708517	-2.6768707772655	0.476064875442945	-2.99162104590155	-2.68641105534444	-2.56252870634431	-2.70843405152959	-2.00934860376932	-3.67379737619268	-2.69354892619004	-2.74902012458248	-1.98371685281355	-2.71028102998705	6.07938278660491	4.32614205931486	12.7771312929419	3.75460474020038	9.93795675259211	4.3402258621704	-1.59541043333788	4.3557407388622	3.91047145295751	6.26804118907056	11.8172812047302	5.2277850658617	-28.5388716283995
58.2914572864322	17.6680780505294	0.944390639694505	19.1296997259005	16.9943389009728	16.3102935943956	16.8211638342055	18.9726482658106	17.0060040557425	17.3093095559192	18.224349167617	18.2124178746396	17.7005555300905	48.0963996905217	0.409762781451309	47.4863506892686	48.1147317503751	48.5589581195678	47.8379721037457	47.5478128401908	48.5312291422694	48.6706186637967	47.9706400869268	48.0205104049915	48.2251731040851	-2.76140211629289	0.49601768328225	-3.0927522513941	-2.7769747217295	-2.65745602333996	-2.79463440086862	-2.0691668037836	-3.79249415444176	-2.78514669883939	-2.82338463572174	-2.0236713310798	-2.79834014173045	8.16975909410202	4.2762657283854	14.5206071816406	5.95782305820495	11.8189146631467	6.87132140344454	0.222991724042282	6.48852968057805	5.28924484394984	9.09779563320712	13.5660777817387	7.86428497106736	-28.7411634173967
58.7939698492462	17.6154728735295	0.940138897312051	19.0848701264548	16.9444742131765	16.2625386343954	16.7729629902928	18.9092072037874	16.973550961964	17.2373196515534	18.1810570637508	18.1189398146217	17.6698080752982	48.0968399551066	0.405931039648586	47.4807817718714	48.1254343537516	48.550467060466	47.8532740333824	47.5549687719508	48.5315015988636	48.6651924077334	47.9629368964024	48.041905601573	48.2019370550714	-2.8500117504643	0.516548533917739	-3.19732810539189	-2.87127475267251	-2.75648104117541	-2.88611086607895	-2.13169991964978	-3.91552052386316	-2.88192219675684	-2.90210648484624	-2.06669912496748	-2.89097448924073	10.2828332010961	4.18615187822198	16.1534460842303	8.13719240842568	13.795304064232	9.49410191908533	2.29488628818853	8.62469439008232	6.82319419616715	11.9776882042246	15.2111072847841	10.3167171715409	-28.9403159672955
59.2964824120603	17.5610950204274	0.937003388000357	19.0446485432839	16.895327267783	16.2171785766756	16.7189887434905	18.8466286698227	16.9414273223737	17.159123119817	18.1308467177581	18.0241824689538	17.6325987743152	48.0932763396709	0.399629029082725	47.4879844008631	48.1393459458207	48.5432636022595	47.8549111845499	47.5629706457569	48.5332637016758	48.6452601300971	47.9410568121532	48.0570124881721	48.1676944853605	-2.9425714815659	0.537854371917426	-3.30725012285291	-2.97021494403635	-2.8600471490966	-2.98179339626841	-2.19720915516242	-4.04331908083793	-2.98254430299282	-2.98376349004667	-2.11251218672343	-2.9870609876415	12.3537329616513	4.10539157172332	17.7665940516204	10.2606246083242	15.7651246407042	12.1391611922917	4.42218543218031	10.7156809954475	8.41177548842961	14.7774385056851	16.7453192932414	12.5334254085887	-29.1216285108416
59.7989949748744	17.5047082907681	0.933128372973301	18.9971562800271	16.8416034080361	16.1698819068848	16.6663430243085	18.7799986587468	16.9051329010114	17.0824599626416	18.0815447008731	17.9289259721927	17.5940360929585	48.0841934149161	0.395825067549551	47.4779564715311	48.1402788295947	48.5239733104243	47.8611384143816	47.5584456709134	48.5227820308299	48.6312434860738	47.9251650371713	48.0657336659633	48.1352172322775	-3.03860718399994	0.55956227923945	-3.42038288318036	-3.07240736966172	-2.96689534349368	-3.08232178867183	-2.26484892928571	-4.17417324722281	-3.08780933921753	-3.06930131015498	-2.16103451581179	-3.08689711329901	14.3457800684609	4.07471813355879	19.3645595147527	12.3177238029112	17.5959430118678	14.7498585601301	6.39175043079357	12.7320673698021	9.98121773987271	17.4161382775073	18.209737444495	14.6988045324768	-29.3066955391795
60.3015075376884	17.4532525039364	0.929982355075448	18.9565445902885	16.7938380015069	16.1305048338108	16.6151991722566	18.7208297445331	16.8752699510558	17.0077429005368	18.0337248961353	17.8402194421924	17.5586515070482	48.0892254918603	0.392268129681949	47.4858168144931	48.1589770843228	48.5232499434794	47.8731271011975	47.5714354456657	48.5305324049252	48.6257096906608	47.9177833122538	48.0888417371147	48.1167813844903	-3.13999854175248	0.58208273800347	-3.53922695728286	-3.18036984672515	-3.07930944220957	-3.18891573538086	-2.33634301206385	-4.3112379709799	-3.19895830294369	-3.15981872975827	-2.21369163096118	-3.19211378921952	16.2794040782545	4.06111573256753	20.8316411162565	14.3099728449816	19.2385529552723	17.2762214971447	8.25067224019199	14.7147380936952	11.6050935837673	19.8583902925781	19.7515445065327	16.9572136521248	-29.4980284654432
60.8040201005025	17.3961366475343	0.926879341691707	18.9113817699712	16.739284997164	16.0877873389864	16.5592420748594	18.6559866464033	16.8402114066594	16.9269920164775	17.9786122372885	17.7459264667462	17.5159415207869	48.0787945297417	0.38808762295875	47.483402964408	48.1587892341539	48.5077111539859	47.8705674149793	47.5691559322602	48.522920304523	48.6044850116066	47.895098642272	48.0928975912016	48.0829170480265	-3.24517178630928	0.605168476841287	-3.66274502398693	-3.29218677277242	-3.19581232420812	-3.29997273228373	-2.41053694036204	-4.45227915656636	-3.31429055294798	-3.25374016364647	-2.26927963025719	-3.30087456606153	18.1586330191261	4.04149508614576	22.0402362127147	16.2495264814886	20.7380281924521	19.6673438707426	9.99889255684993	16.6536277784338	13.3899171900187	22.1482812412302	21.4112537136211	19.2892229537086	-29.6831570077049
61.3065326633166	17.3433297694915	0.923179810872894	18.8666756573857	16.6895690739044	16.048818740119	16.510029307153	18.5938663406915	16.80761239226	16.852125537679	17.9288012111043	17.6586133008393	17.477186133779	48.0798756127489	0.385827049539006	47.4820596177315	48.1721380458622	48.4985196413221	47.8864919076281	47.572275744116	48.5208902563621	48.6012754784332	47.8902982667588	48.1113194328115	48.0634877364631	-3.35567529816081	0.628788776237915	-3.79104564264163	-3.40969318716675	-3.31718633266046	-3.41818448985738	-2.488126974776	-4.59848590363566	-3.43620999927118	-3.35347939531982	-2.3293716806925	-3.41496937558671	20.0186496164581	4.03101106307998	23.2213053570918	18.1730890361192	22.2523082200972	21.9199726233755	11.6935802533665	18.5095798139184	15.3530920359873	24.3177638364088	23.0992628479124	21.6465421403043	-29.855661216123
61.8090452261307	17.2900834850812	0.92068591859543	18.8258563545108	16.6377470890916	16.0135648855668	16.4555456421105	18.5343208510709	16.7777138548546	16.7737537412138	17.8743447140549	17.5701250725322	17.4378626458056	48.079695332367	0.382794188528614	47.4910462186086	48.1799027738421	48.4967307913951	47.8852986896655	47.5819209839881	48.5254207209132	48.5896663667194	47.8773267649429	48.1235378080723	48.0461022055227	-3.47174657325858	0.653297660551355	-3.92612259282623	-3.53285728193111	-3.44471986072198	-3.5418072008373	-2.56998119875756	-4.75139536742771	-3.56396891886276	-3.45821275071774	-2.3937736647269	-3.53462689577652	21.9147301831825	4.0144794874932	24.5451625045466	20.1228278839822	23.8129958861979	24.10549308225	13.4475263169778	20.3370580251365	17.5488229058247	26.4856700810599	24.7639168841581	23.9778282616914	-30.0200194094301
62.3115577889447	17.2343835239177	0.916781636062848	18.7786870615996	16.5846638142132	15.9747162093545	16.4057085678112	18.4689876141851	16.7430500718163	16.6947170005234	17.8179779018096	17.4812547729691	17.3940722248947	48.0714896067714	0.380286180504275	47.4835477153387	48.1825833416773	48.4797690212375	47.8939015135921	47.5758562329792	48.5137126187452	48.5754982562365	47.8619204995236	48.1294628448721	48.0186440235112	-3.59245466956842	0.678174940550654	-4.06557887475588	-3.6609947043045	-3.57652728666524	-3.67223414455042	-2.65477780874512	-4.90839273734577	-3.69734142265534	-3.56790398118392	-2.46230723401393	-3.65848850146407	23.8591031051332	3.97767570179809	25.9972888268146	22.1049750832251	25.378408279167	26.2939566307775	15.324010177512	22.2255617113285	19.9443089070091	28.740278865938	26.3758226868816	26.2064198826789	-30.184494880086
62.8140703517588	17.1844281089469	0.913936075559982	18.7391095787039	16.536356784646	15.9432967216769	16.3569291979341	18.4106810105328	16.7154310271837	16.6207696662319	17.7660139147541	17.39895486661	17.3567383211955	48.0781688076407	0.37849462457878	47.494516454294	48.198422150375	48.4814736603183	47.9022264693138	47.5873370881388	48.5195653110799	48.5763019846197	47.8613198249522	48.1498564594528	48.0106686738624	-3.72017315242462	0.703920463552034	-4.21255052607668	-3.79662368527576	-3.71530191675748	-3.81019729440561	-2.74453579853092	-5.07312865379849	-3.83873984176059	-3.68479283045148	-2.53666277462021	-3.78919820256903	25.8450644929539	3.94072650859179	27.5956511057279	24.1683681131116	26.9590367592747	28.5154178792721	17.2553305622632	24.2228214872511	22.4303026350899	31.0302825573254	27.9774763045092	28.2959575257139	-30.3466027350905
63.3165829145729	17.130082297085	0.910687525662736	18.6948130805385	16.4823334136979	15.9094751740495	16.3065492798932	18.3479140139878	16.6847468578784	16.5412858264677	17.7069747412384	17.311458383925	17.3152721991732	48.0708516820772	0.376053318273186	47.4928267752025	48.1954448191561	48.4723179103183	47.9000523426705	47.5874092169207	48.5133084708541	48.55980046775	47.8437024087344	48.1512213365866	47.9924330725793	-3.85326648674973	0.730316790903503	-4.36547870372058	-3.93730349446034	-3.85989976491324	-3.95426002536142	-2.83837160319324	-5.24377170322846	-3.98598514971935	-3.80683912296048	-2.61547637910422	-3.92527892083602	27.882030952534	3.90031195302568	29.3609038709409	26.3434485425383	28.6861520835117	30.7447124385783	19.2109966075518	26.3509808235082	24.9902132930984	33.26210072924	29.585630565758	30.2851705706141	-30.5323023648527
63.8190954773869	17.079576152596	0.906743006020115	18.652767970046	16.4353920439279	15.8772988543076	16.2637138842783	18.2855731851793	16.6554130658467	16.4672528739543	17.6525775996949	17.2310678955061	17.2747041532184	48.071651567043	0.374386044553896	47.4949006658607	48.2103416202905	48.4639023980264	47.9143124634772	47.5874339715978	48.5064599289483	48.556704466751	47.8392985560031	48.1669802594212	47.9761813400534	-3.99309020232156	0.757222091289299	-4.52495073426576	-4.08601339185822	-4.01041389294315	-4.10755852113132	-2.93648783910582	-5.42055969168405	-4.14122923070137	-3.9362198269201	-2.70048184823097	-4.06698704637484	29.9631630767587	3.83817864664798	31.2846011444389	28.593384836447	30.5398595346723	32.9271185907802	21.2492013509216	28.5783016047198	27.598550924292	35.4075869418036	31.2061676609633	32.246858178548	-30.7697862320693
64.321608040201	17.0305902362672	0.90416280220741	18.6142686466423	16.3848695994293	15.8503479872362	16.216781426031	18.2276232392922	16.6313640085001	16.3936544706049	17.5976242210632	17.1499279093865	17.2394408544862	48.0740359665067	0.372550144678869	47.5045975825556	48.2117451151464	48.4677275887516	47.9092209483325	47.598820973016	48.5105131526552	48.5530227643135	47.8342794306163	48.1764720869213	47.9739600227582	-4.14043620769669	0.785137038207605	-4.69298750087659	-4.2414591690339	-4.16914410139189	-4.26766158459128	-3.04051201840798	-5.60634044230975	-4.30491222317046	-4.0732563183395	-2.79159457334936	-4.21649414549616	32.0903256502542	3.77118838359577	33.3466317110825	30.8504481295874	32.4368664996492	35.0613895616648	23.3566769224734	30.8431418751341	30.2450988324924	37.4904978369766	33.021738643493	34.2507664899887	-31.0368028179669
64.8241206030151	16.9796121807511	0.899686998864611	18.5708104935413	16.3372711200379	15.8191972678211	16.1773292449054	18.1632809043847	16.6028420196076	16.3180043341478	17.5392888306384	17.0688420404791	17.1992555519473	48.0669030989329	0.370503303698054	47.4989842477247	48.2167045199115	48.454227135679	47.917650591065	47.5925519049149	48.495788099831	48.5388001090491	47.8187908764675	48.1795397823645	47.9559937223222	-4.29400544263988	0.813461998717934	-4.86692490651515	-4.40417363151224	-4.33357194224966	-4.43701895172905	-3.14869377312777	-5.79765534338807	-4.47550455662746	-4.21669255644355	-2.8884839016268	-4.37133486317909	34.2860959898491	3.72308025562109	35.5800415895951	33.084010339243	34.4675253741178	37.2313054418293	25.4625217910559	33.1519819308012	32.9217987213644	39.4872241820671	35.1632985999283	36.3112519284886	-31.3246183564424
65.3266331658292	16.9347086789228	0.896598459793669	18.5357189245828	16.2929824147672	15.7949757262364	16.138547554635	18.1054276887128	16.5816382972284	16.2499076559621	17.4880600328557	16.9946855297695	17.1651429644782	48.0725308222136	0.368900339555643	47.5119688447794	48.2269014529251	48.4571100103503	47.9191557447721	47.6018439707071	48.4960773468948	48.5426773656156	47.8209880137384	48.1968621451223	47.9517233272313	-4.45636407959314	0.84268761850089	-5.05065428423191	-4.57609927858717	-4.50653608762093	-4.61564116233076	-3.26316241540049	-5.99833375174679	-4.65643760859029	-4.36975779205407	-2.99322629786689	-4.53379211750205	36.5396142296035	3.70906503133897	38.0665779029955	35.3008546354189	36.7104619972921	39.4883145803692	27.4894658455378	35.5332088622346	35.6316928096041	41.3692792715621	37.4352442701425	38.3710421208777	-31.6341646047662
65.8291457286432	16.8878664386282	0.892775755357678	18.4960920111362	16.2458596971362	15.7702778534759	16.1015094257699	18.045335563815	16.5601040237888	16.1784691320534	17.4322569879517	16.9160451950673	17.1327144960873	48.0675895238359	0.366881942145004	47.5101673885886	48.22195437615	48.4535682953277	47.9145996088407	47.6044115053974	48.4885081054476	48.5313119050702	47.8079491034967	48.1947893683176	47.9486355817227	-4.62624523970617	0.872720470120018	-5.24197272291196	-4.75475812533782	-4.68756476820801	-4.80259336765594	-3.38356046975293	-6.20741344455312	-4.84561606698029	-4.53051926400618	-3.10422435197876	-4.70422981567668	38.8345734321102	3.74813728604217	40.7031724280467	37.524682941686	39.0763237591848	41.8345541545251	29.4244323042497	38.0262742896026	38.4199645126481	43.2779939636696	39.7154063200925	40.3429296473964	-31.9629884402996
66.3316582914573	16.8443563398327	0.888323136730321	18.4606050959585	16.2070296215206	15.7458089211813	16.072329198868	17.9840464011598	16.5390402063745	16.1114383826335	17.380186026544	16.8449707808823	17.0981087632052	48.0658251591024	0.364857532936818	47.514585441181	48.2347713445244	48.4445189857624	47.9221648501517	47.6012356106497	48.4740673478676	48.5256764185598	47.8002777521744	48.2066878191181	47.9342660210351	-4.80451248543683	0.903278992740911	-5.44214201258529	-4.94410523412622	-4.87573662312118	-5.00129570590221	-3.50937585096641	-6.42380679250729	-5.04421385855438	-4.70024650321093	-3.22345899080038	-4.880743282594	41.2076488945185	3.84644585787882	43.4040689654086	39.8208117072454	41.6124661700163	44.2964002871788	31.3312871359425	40.6799905533291	41.3310047058597	45.3517060368924	42.0397597326816	42.2089936506312	-32.3205861874553
66.8341708542714	16.8044309990515	0.885217678543157	18.428486829059	16.1644968554105	15.7283479481937	16.0408490107034	17.9291267511188	16.5256612773527	16.0490929714195	17.3323618040854	16.7739165418211	17.0719700013506	48.0675008547859	0.363037588082068	47.5234855000905	48.2284996718791	48.4507819671026	47.9094400373512	47.6129215793769	48.4736378459273	48.5271818133052	47.7992976036464	48.2117526883381	47.9380098408413	-4.9925645358379	0.934962130487745	-5.65313843853066	-5.14145746084331	-5.07449603611555	-5.20860742782888	-3.64308161190773	-6.65180194459766	-5.25435815565417	-4.88085840105404	-3.35098996452881	-5.06685591731815	43.7002413356364	4.0118392141602	46.2920523352391	42.267264013435	44.4082804682955	46.9011274988229	33.2385823965349	43.5144443152601	44.3484602136825	47.5436430856724	44.4327959839132	44.0557630455082	-32.7122216825648
67.3366834170854	16.7639168959167	0.880085178180155	18.3931243234028	16.1287457418747	15.70732408294	16.0192688920366	17.8685052885559	16.508944230605	15.984452639265	17.2811857147239	16.7036762303379	17.043941815425	48.0595933970484	0.360639853138334	47.5182580004929	48.2330489764387	48.4387174091957	47.9121536912347	47.6065212700221	48.4535911394349	48.5121936426432	47.7816806880167	48.2097823138418	47.929986839163	-5.1890127754231	0.967201092405882	-5.87206079231274	-5.34909389330761	-5.2808656224602	-5.42820645207846	-3.78263670011532	-6.88731438599149	-5.47318235428952	-5.06984823043865	-3.48628940361982	-5.26062991961714	46.3047301765372	4.23451429025072	49.3320321497475	44.920049377039	47.4325499156295	49.6462124654502	35.1520265893336	46.5316130963963	47.3555650891621	49.7488374894981	46.9166199326821	46.0117956604334	-33.1389400810849
67.8391959798995	16.7293831273416	0.876507446893849	18.3669625313065	16.0946948757237	15.6928070432015	15.998385500782	17.8138590276235	16.4995073260174	15.9288086511337	17.2389435193977	16.6410892778646	17.0187735203651	48.0598674365133	0.358466647767427	47.5308588789185	48.2331010259371	48.4386600011502	47.9015150465745	47.611958623536	48.4444445293194	48.5141504650666	47.7803561383024	48.2214123880879	47.92221726824	-5.39615149631928	1.00033409393799	-6.1036695194072	-5.56767625047732	-5.49750960037677	-5.65897691375563	-3.93003378783425	-7.13386916570202	-5.70459769884854	-5.27088764869942	-3.63198300068142	-5.46231137741018	49.0134839328809	4.48242014343176	52.40856160691	47.7773266848064	50.6364353362375	52.5314425082141	37.1407024006887	49.6733230323706	50.3720551772072	51.9294868014952	49.5225815672315	48.1429242136476	-33.5841174891626
68.3417085427136	16.6960228596712	0.871941650055676	18.336835079231	16.0616279986428	15.680476688852	15.9827297021971	17.7599902611462	16.4929042648362	15.8734629313636	17.1963122697225	16.5750831693505	17.0008062313702	48.0539149197055	0.356423592589648	47.5263428891138	48.2243879654447	48.4367646645755	47.8895459753634	47.6157865299591	48.4323530145402	48.5058509609395	47.768491799522	48.2129310295729	47.9266943680235	-5.61353182797751	1.03447886014366	-6.34492689654993	-5.79543602147259	-5.725115243371	-5.90083774512916	-4.0857710803065	-7.39190394989234	-5.94741164977866	-5.48288918225197	-3.78614890920845	-5.67487760181447	51.8194678291903	4.73818732590323	55.5409124853164	50.8158038712381	53.874233156763	55.5295355859188	39.2571502168703	52.8114973087107	53.5535303038555	54.1082104401142	52.2825261250156	50.4212787980999	-34.0476014218002
68.8442211055276	16.6657972988742	0.867077718708701	18.3128044068542	16.0368480474541	15.6675963586791	15.9750265479812	17.7041214692174	16.4862434756085	15.8214684914947	17.1564570343976	16.5175182210534	16.9798889360012	48.045962503429	0.353484118007985	47.5297384845595	48.228815830621	48.4232296272044	47.8838274251024	47.6084894201136	48.407704914128	48.493940753377	47.7526665631446	48.2177561411832	47.9134558748561	-5.84131185079918	1.06918834900507	-6.5979552283919	-6.03675619673956	-5.961518739066	-6.15715279530541	-4.24842637104021	-7.6586588628112	-6.20104837693683	-5.70549281369733	-3.95112960353701	-5.89497952046638	54.7176279387771	4.99821227479093	58.8086903357654	54.0047022481325	57.1369247069533	58.6111706093563	41.5384212860083	55.9019765646973	56.906200077148	56.3262100675299	55.1946996760952	52.7472838160848	-34.5253859932041
69.3467336683417	16.6409742894487	0.863199927496669	18.2920930663549	16.009619739053	15.6634198530595	15.9673571873173	17.6565979292905	16.4892442050748	15.7782015041197	17.125296645225	16.4612298684571	16.966682896535	48.0417849467783	0.351735600387255	47.5336526301614	48.2121218303031	48.4261508831662	47.8585999748539	47.6178536579566	48.398670286646	48.4948822153896	47.7490749912811	48.2150080486047	47.9118349494203	-6.08136398045449	1.10508441395172	-6.86451904545584	-6.28769521531413	-6.21135587615853	-6.42413597570361	-4.42131180373857	-7.93983942121367	-6.46957069932548	-5.942427740879	-4.12715374217658	-6.12563028457952	57.692483821066	5.28471084605364	62.2143085281888	57.2731748676006	60.511005905737	61.7501846385693	43.9137793743111	59.0320654545136	60.2947235450675	58.6105550860042	58.2338997839634	55.0911410267044	-34.9951721457427
69.8492462311558	16.6177147539039	0.857525469583151	18.2699352999529	15.9922158962673	15.6573018871633	15.971514843977	17.6053205169214	16.4906732761794	15.7339654938826	17.0921780817348	16.4070691939556	16.9569730490043	48.0292176313846	0.348918928755893	47.5242241001873	48.2105673823903	48.4110952458692	47.8488628089089	47.6102179462308	48.3708961426857	48.4765081507497	47.726044333385	48.2045570689725	47.9092031344669	-6.33262283502811	1.14176247370865	-7.14147345596152	-6.55257856681567	-6.47155068027987	-6.70686798708905	-4.60232058743223	-8.23115344644135	-6.74916752489413	-6.19033524310773	-4.31339388489082	-6.36738697336873	60.714811664351	5.59556958525828	65.6434378616042	60.5828753143022	63.9349899857559	64.9245910869092	46.3127701364942	62.2961824668426	63.661418259075	60.9076493456181	61.3804304353405	57.503771751568	-35.4458559170414
70.3517587939699	16.600212882892	0.853339078582244	18.2576334821855	15.9754640064609	15.6573406161367	15.9767774618026	17.5596734838834	16.4988753939505	15.6992389912684	17.0683937177482	16.3619552137905	16.9467764616934	48.018981078394	0.346339314449544	47.5306639678447	48.1951278734767	48.402045704845	47.8203161346836	47.6093011591386	48.3485494230577	48.4697747825107	47.7140860028978	48.2070092362009	47.8929364992841	-6.59660452138231	1.17927271738223	-7.43455716596513	-6.83001956314515	-6.74408284146927	-7.00266775226001	-4.79293268850514	-8.53520727234048	-7.04332143733166	-6.452511190197	-4.51316950517376	-6.61757579743553	63.7834803149954	5.93760000488287	69.0563710169109	63.9462278287439	67.4783426539928	68.1235847660523	48.6951582001214	65.6767323940586	67.018227739187	63.2213431882522	64.6126911984612	60.0061241641732	-35.8572928946821
70.8542713567839	16.5871241221823	0.847759452280961	18.2419763095666	15.9641189915626	15.662806250692	15.9906800235423	17.5184265519928	16.5130306666783	15.6694189073798	17.0489563020485	16.3151893329048	16.9466378854558	48.0065069013789	0.344895289588447	47.5173127597038	48.1786830917424	48.3954137259217	47.7950006218572	47.6118006700259	48.3280291763109	48.4595306467667	47.6982396752058	48.1886712221045	47.8923874241506	-6.87403919299415	1.21805591169455	-7.73963166488861	-7.11992143470966	-7.03128723895539	-7.31288467948823	-4.99484679811727	-8.85441885698549	-7.35274816143076	-6.72966681299529	-4.72401599502409	-6.8809702873467	66.8708725648125	6.28955996535345	72.4696753997462	67.3606936808718	71.0995426386573	71.3541690405418	51.0970880946326	69.0386028894	70.3291409635592	65.5694606351228	67.8103648358798	62.5799874697132	-36.1928122016157
71.356783919598	16.5775934229105	0.842382089437676	18.2341790010937	15.9604450948713	15.6679474661196	16.012548599241	17.4753487074606	16.5268516470325	15.6423867979262	17.0313679978637	16.278438567024	16.9464203504724	47.9876162087639	0.341375151211876	47.5127479098514	48.1672632685905	48.3716206193687	47.7690892162277	47.598621627579	48.2899829962851	48.4366984186059	47.6696072203586	48.1830096840053	47.8775211267666	-7.16432156608202	1.25748044880044	-8.05996480816308	-7.42613895159252	-7.32951652288871	-7.6402955961453	-5.20558720185057	-9.18414272047558	-7.67457141337539	-7.01934341482816	-4.94870229617178	-7.15495273532914	69.936422261159	6.61749447779344	75.8567761116545	70.7929677523843	74.6349381536367	74.6050734560443	53.5497057714745	72.4035723790801	73.5164645282496	67.9935478154933	70.8167689315445	65.1944077120285	-36.4230803774638
71.8592964824121	16.5750324027883	0.837150655668212	18.2296123465119	15.957138136171	15.6836255581583	16.0373096085749	17.4424407080893	16.5516633468672	15.6273230844655	17.0256396366533	16.2449173021727	16.9506543002187	47.9713754793535	0.340589522713802	47.5041099377591	48.1368373828978	48.3632609198459	47.7261768298672	47.6019651720453	48.2670663136902	48.4292316971605	47.6556771649895	48.1690654931008	47.8603638821783	-7.46954276425775	1.29814854631585	-8.39686841170584	-7.74407285859584	-7.64440995073456	-7.98079181220336	-5.42919262487197	-9.53126773232794	-8.01460480751908	-7.32689563890407	-5.18757296686276	-7.43975083885212	72.9540141042345	6.90677950353848	79.1520294619454	74.2138361660039	77.9692525329508	77.851242576904	56.0252670951042	75.8200908085907	76.5240212903591	70.4926648741344	73.6478104913964	67.8439257449566	-36.5353626094067
72.3618090452261	16.5767025439931	0.830474045258747	18.2254206760028	15.9658110713131	15.7002770034599	16.075509081135	17.408736074268	16.5772481988438	15.6141260481557	17.0206568508766	16.2153576026965	16.963882833179	47.9484899664091	0.338191906276597	47.4828491444845	48.1220438315384	48.3384304241199	47.6970051076998	47.5906717154816	48.2275158314948	48.4034834332849	47.6232966744818	48.1467686022064	47.8528348992986	-7.78938557466594	1.33994120255631	-8.7470270969903	-8.08002204622362	-7.97329325606082	-8.34088730904796	-5.66387959639909	-9.89193951038317	-8.3690311981695	-7.64897971602034	-5.43933129163432	-7.7394647257303	75.9249607342406	7.13816400670253	82.3492014477737	77.6209408864437	81.1248921296111	81.0516384870507	58.5821860122788	79.1736985049886	79.404443030471	72.9758217098206	76.40386165035	70.5629234836182	-36.5142191392297
72.8643216080402	16.584251855435	0.825045792397797	18.2316417541922	15.9751992580694	15.7231885553175	16.1157909973425	17.3803793476417	16.6089814412838	15.6101862947238	17.0243701525599	16.1967537549456	16.9760269982741	47.9222656772865	0.336224186003067	47.4747411678298	48.086598441369	48.3124573574879	47.6453112807501	47.5798449205965	48.1869254737104	48.3812869142142	47.5939656454011	48.1365857422878	47.8249398292188	-8.12418739594457	1.38247534632913	-9.11726543307621	-8.42996662194768	-8.31679500221422	-8.71591622196146	-5.9101542038346	-10.2670877219181	-8.73968275299142	-7.98734767705333	-5.70818010169723	-8.04947822275145	78.8406237047485	7.31953443688901	85.4135344234044	80.9701362006344	84.2197631281012	84.1670019914955	61.2033422517566	82.3623596331906	82.3030070478587	75.4013955464727	78.9861130473824	73.3795837771882	-36.3410824996373
73.3668341708543	16.5992681723436	0.817612086098223	18.235278323257	15.9944381329783	15.7553180711134	16.1680346606745	17.3601086149913	16.6499282346009	15.6160036957565	17.0373194797966	16.1785825333849	16.9976699768824	47.8965834236379	0.336523789022114	47.444458660804	48.0577345832389	48.2923164359287	47.6009609757658	47.576551941267	48.1523038244117	48.362831030255	47.5677742351256	48.1047904275337	47.8061121220489	-8.47603584038676	1.42666049966256	-9.50202579235465	-8.79655641108809	-8.67936349891658	-9.10934294687837	-6.17125289476968	-10.6616421205899	-9.13013161794143	-8.3453392041382	-5.99084562654907	-8.37385829064153	81.6668057878617	7.50050730299076	88.2787606067917	84.2199299680834	87.3167678506063	87.1926708968931	63.7061252012757	85.4033954813971	85.1905651434911	77.8059651356128	81.3314504376832	76.2224271567823	-36.0106616498485
73.8693467336684	16.6189956949004	0.810999931363904	18.2484986969256	16.0205282627716	15.7884273878677	16.2282805682282	17.3388630355661	16.6911838813734	15.6249049832757	17.0520601537181	16.1722660272567	17.0249439520203	47.8614071202431	0.333887612292914	47.4235296380835	48.0242153543678	48.2506181009382	47.549116271535	47.5538959974541	48.0966372044522	48.3253503275053	47.5223069188441	48.0847797907344	47.7836215985163	-8.84362449423746	1.47158943397842	-9.90609557443099	-9.18174819291092	-9.05577914902504	-9.52253835103635	-6.44357428897685	-11.0690359775268	-9.53511380415558	-8.71827015983376	-6.29067522791955	-8.71341421655875	84.4069055010792	7.67912379424381	90.9875766141307	87.3532943541495	90.4497776957582	90.1528403835152	66.1526760783232	88.3555910368823	87.9305347656916	80.2048994772201	83.5073577849116	78.97450682021	-35.5512908822899
74.3718592964824	16.6471227568511	0.803555939130316	18.2649877741078	16.0509169549948	15.8338758255556	16.2945438151472	17.3290273847159	16.7446342836603	15.6477594786699	17.0804271826731	16.1713287870885	17.0537260818981	47.82695093662	0.335309617568033	47.3939870343761	47.9775758718389	48.2212997418175	47.4844361497967	47.5453321788106	48.0539617890959	48.302149978381	47.4902856964661	48.0554443789722	47.7450365466452	-9.22899160291472	1.51785675272866	-10.3299578031861	-9.58149460120326	-9.45225098443205	-9.95167963002033	-6.73155191427616	-11.4968101460865	-9.96137093754518	-9.11231886621046	-6.60807413490704	-9.06440701128004	87.0848964065393	7.82857665255476	93.6911409257165	90.3463453331835	93.5816839829175	93.104473809513	68.70288869226	91.2262441662956	90.4120930124077	82.5377886761571	85.6348313380405	81.6114741289015	-35.0004559772822
74.8743718592965	16.6822527572812	0.795051656429368	18.2838385441906	16.0944053770003	15.8841815095967	16.37535986937	17.3218013371124	16.8022237721863	15.6764147019333	17.113389468258	16.1761976242643	17.0947153688996	47.7873721573037	0.334952168708504	47.3530197747374	47.9430070373203	48.1780789957527	47.430195161501	47.5252076747744	47.9982400949193	48.2653148887517	47.4441559527069	48.0167775191639	47.7197244734095	-9.63283700710077	1.5657293444294	-10.7702878461491	-10.0033296500977	-9.86722434161182	-10.4044242093991	-7.03422110210708	-11.9424076242245	-10.4065310968836	-9.52546208041318	-6.94111030525229	-9.43337181486937	89.714300218516	7.96696745900325	96.45762526883	93.237583127861	96.6369949015149	96.0475016011361	71.2728516013146	93.9684486772146	92.703009211035	84.7636890448544	87.8339591909141	84.2213395604849	-34.3856245357219
75.3768844221105	16.7238517333185	0.787682904197021	18.3137631711538	16.1398107420746	15.9412066038121	16.4594415562358	17.3194465147847	16.8656963561176	15.7135222861577	17.15371522865	16.1939796506702	17.1379352235288	47.7400354347631	0.335308013318605	47.3222779806824	47.8849983148579	48.1262323022514	47.3519041265841	47.4986351362199	47.9350849822332	48.2227392409558	47.391720133744	47.9890762116349	47.6776859184681	-10.0541265525485	1.61421068002815	-11.2350455265825	-10.4405459575767	-10.2992076993235	-10.8738338604097	-7.35053228045549	-12.4042233535235	-10.8694277734702	-9.95664788532339	-7.29509658901428	-9.81670459980598	92.3220822777707	8.09567001570847	99.2474704182745	96.0734843112003	99.5974557545706	98.9282814596	73.7715384068803	96.5565522689879	94.9754664261383	86.9563208241436	90.1409304065092	86.9733225014021	-33.7149782811777
75.8793969849246	16.7754384803599	0.777816743194453	18.342239971113	16.1988384759701	16.011356252272	16.5582552207241	17.3283181876112	16.9417133767127	15.7646108157458	17.207342377668	16.214078394552	17.1876317312307	47.6944752576713	0.338428313544438	47.2678654183913	47.8389243038709	48.082560697938	47.2840748761912	47.4823844940445	47.8813361662708	48.189731988151	47.3479365826346	47.9386850443067	47.6312530049138	-10.4962723014947	1.6648920104979	-11.7168894440168	-10.8994151626137	-10.7551289264431	-11.366188249373	-7.68551032563458	-12.8900711735685	-11.3570068817592	-10.4123023734746	-7.6656023885272	-10.2146080895364	94.8928462955698	8.21470581579946	101.997858283229	98.8679455237304	102.428510279741	101.728806199485	76.1749056058038	99.023792330199	97.264684756737	89.1983896750395	92.4658571434767	89.7777131582571	-33.0099505906169
76.3819095477387	16.8332185926562	0.769445440414285	18.3822414922736	16.2638421673106	16.0846518179972	16.6647065151645	17.3373988720326	17.0194641017575	15.8200524835081	17.2635183332181	16.2476621157214	17.2486480275783	47.6376372251367	0.338688838798145	47.2234401407423	47.7787736728607	48.0145957183777	47.2024341935619	47.4444844128526	47.804981762523	48.1347019249609	47.2817372812486	47.8989834268594	47.59223971738	-10.9573620180117	1.71643451538881	-12.2225855939494	-11.3784212299057	-11.2283476764288	-11.8803751618103	-8.03451449280549	-13.3916896751057	-11.8622078123493	-10.8860484517444	-8.05673637530749	-10.6326937107109	97.4224707179923	8.34340568773498	104.684067971931	101.598510885519	105.154357509438	104.477695780825	78.4991578530551	101.587656936249	99.5242813816634	91.4785359912535	94.7345840808626	92.4858587891264	-32.3265909278132
76.8844221105528	16.9005336298617	0.759699447629798	18.4259350834396	16.3373767282756	16.1716800290703	16.7799336483357	17.3581878786241	17.1100513412579	15.8899636494373	17.3331392101606	16.2884688212629	17.3105999087534	47.5794852776206	0.343048427524773	47.1664484275853	47.7134355293129	47.9543721974198	47.1132021207029	47.4164625801287	47.7381031360321	48.089057290096	47.2240097879738	47.8487847037893	47.5309770031657	-11.4391915067043	1.76944249968694	-12.751226383142	-11.8758748521613	-11.7248990423193	-12.4138497758174	-8.40182733648383	-13.9163812575789	-12.3911125450338	-11.3833963715929	-8.46885303373241	-11.0644944691808	99.9322868504236	8.49442610161765	107.408823191962	104.230840031306	107.738701449538	107.264531788758	80.7788334435093	104.373955699893	101.727709297926	93.7599623777909	96.9682441968247	95.0712670267271	-31.7122876472404
77.3869346733668	16.9771030147191	0.74933466058789	18.4743276838337	16.4238516332701	16.2678051098734	16.9097875088499	17.3849154864096	17.2084091844171	15.970203686184	17.4113543932115	16.3364770447304	17.3838984164117	47.5170653449356	0.346026010902374	47.099967724306	47.6530139522536	47.8837374782094	47.0298498506063	47.3806888556862	47.6628026448634	48.0365678615938	47.158681330675	47.7882940912682	47.4770496598944	-11.9434852524445	1.82469541223314	-13.2997490884518	-12.3988888933651	-12.2452681895963	-12.9746600791982	-8.78796333373659	-14.4639245430536	-12.9445201440961	-11.9052192031159	-8.89919340223564	-11.5154656475956	102.471807131011	8.67438706497073	110.261559461851	106.807646514089	110.258763329821	110.155699790455	83.0239560792305	107.295689917436	103.948616494959	96.1448797861816	99.2353207310061	97.5859392050801	-31.1886989057296
77.8894472361809	17.0608384586747	0.740234149271319	18.5346851232577	16.5141501669126	16.370959746617	17.0436390520839	17.4157093379786	17.3122788361945	16.0581278863956	17.4949622183651	16.3990572960606	17.4648149228813	47.4442002399355	0.34978523657909	47.0408631815637	47.5707038316757	47.7975839568167	46.923325415337	47.3319122853732	47.5742574823078	47.9696525018801	47.0783697302673	47.7376522589569	47.4176817551765	-12.4678638286788	1.88034366091774	-13.8771568739786	-12.9389029162402	-12.7850437656597	-13.5536465613055	-9.18972848362248	-15.0293189215627	-13.5171693226775	-12.4466182092014	-9.3544415992069	-11.9866116333324	105.079690681796	8.87213060953174	113.169610198391	109.425425304367	112.804748272684	113.119494214885	85.2516381489035	110.33497549907	106.296008809491	98.7052409694499	101.564337071838	100.125428328884	-30.7680646594553
78.391959798995	17.1562288327629	0.728676432797048	18.5950417726174	16.6205379744409	16.4903300664923	17.1938521725889	17.4598821429464	17.4313918312659	16.163275919464	17.5940503332407	16.4653837311831	17.5485423833893	47.3731411074825	0.35575540440545	46.9576864843439	47.5020018128052	47.7208298156845	46.8291890291959	47.2949683629827	47.4973434340369	47.9153905653674	47.009583171048	47.6634776945172	47.3409407048432	-13.0168492421943	1.93886043441551	-14.4739225382366	-13.505918320871	-13.3537593213184	-14.1604267538518	-9.61404886519241	-15.6233580981453	-14.1190804666592	-13.0168305057329	-9.82859263940682	-12.4725549125287	107.759631140125	9.08607382114547	116.112621082385	112.161234059687	115.34405722918	116.157985437687	87.4654371085119	113.46604841801	108.821705351104	101.458844970137	103.960262408191	102.648115336356	-30.4652603684401
78.8944723618091	17.2591001298815	0.719023275140095	18.6689120237749	16.7320388534218	16.6149734594344	17.350415813257	17.5055104265891	17.5541138760666	16.2754854895416	17.6969972159049	16.5465844817639	17.6459696590611	47.2901960197804	0.360042063948381	46.8851921444823	47.4120381914728	47.6191481566167	46.7164509989495	47.2359991846213	47.3981549160555	47.8403225172021	46.9194009542949	47.5992031475423	47.2760499865667	-13.5880165821535	1.99838724134273	-15.0993254184179	-14.0935994491566	-13.9438153797508	-14.7901747677462	-10.0555912059174	-16.236691732811	-14.7428930461737	-13.6091710792239	-10.326770181097	-12.9821335612404	110.533508534519	9.33571380617633	119.115388089482	115.012105251725	118.009623215725	119.314068751082	89.6812831689886	116.690805962484	111.576377909669	104.412352685499	106.423300136273	105.099780174263	-30.2863859704599
79.3969849246231	17.3722013644393	0.708130367249029	18.7469641086273	16.8560621344887	16.7533330388814	17.5177483880666	17.5619411583095	17.6895461715984	16.401813724192	17.8111937615172	16.6366153005255	17.7467958581861	47.2043457205203	0.366963054051941	46.7969103149603	47.3248870410554	47.5196165991145	46.6021079084825	47.1816074723005	47.30370842321	47.7673098052461	46.8303159411371	47.5237165006673	47.1932771990294	-14.1828217502055	2.05941858701678	-15.7502958204055	-14.7046949986455	-14.5599197005105	-15.4429841346638	-10.5176900366869	-16.8751365451958	-15.3917955446491	-14.2264345379374	-10.849124400525	-13.5101417828351	113.416673093502	9.6210360680986	122.200740303814	117.946599835003	120.898884633128	122.593798643427	91.9546952452293	120.037394968606	114.539620166996	107.492303163562	108.967241961611	107.535452013648	-30.2197845288357
79.8994974874372	17.4960040705456	0.697086867897775	18.8319630275356	16.9917343829636	16.9040819601009	17.698453758467	17.6269941979743	17.836280425461	16.5434417188978	17.9373050014647	16.7349914237784	17.8547948088127	47.114632371912	0.373510472738394	46.7016726460645	47.2334104193687	47.413815739847	46.4885695088564	47.1238276874609	47.2058026424096	47.6952174588884	46.7410293549259	47.4376492766486	47.1053289846499	-14.8038228313751	2.12344433848156	-16.4245091041959	-15.3433620047384	-15.2055961108215	-16.1259439318824	-11.0031153869882	-17.5419617058467	-16.0713504648941	-14.8738977340895	-11.3918811692906	-14.0566107010038	116.390434880099	9.92436770393696	125.44070488405	120.96658808268	123.948419934371	125.941087635567	94.3312244418939	123.441528810139	117.642058746404	110.58340850228	111.590320861346	110.01900690226	-30.2219839343036
80.4020100502512	17.6274340474142	0.687404746167353	18.9295689484407	17.1337142008103	17.0609228087813	17.8833692161813	17.694687651213	17.9878918756778	16.6928513016457	18.066646165642	16.8494752641287	17.9752130416213	47.0134439002123	0.380681257761207	46.6110791312388	47.1254497723748	47.286909853878	46.3551786211441	47.0476255455761	47.08980118623	47.6028243926549	46.6307609310999	47.3610108579801	47.0237987099466	-15.4474640677646	2.18757503754381	-17.1317105780632	-16.0012239959536	-15.8727129479281	-16.8282858894078	-11.505990201157	-18.2280533369131	-16.7717974901969	-15.5424564897741	-11.963367432811	-14.6290423154415	119.410786115544	10.2075660664079	128.758235008697	124.083752431799	127.09358727281	129.289408857611	96.8454179953096	126.794122566142	120.751877681963	113.63795054684	114.285440965251	112.56806782902	-30.2686798257916
80.9045226130653	17.7711701895076	0.676194668913585	19.0283194071479	17.2926438117567	17.2348040566947	18.0850786227394	17.7763715282361	18.1561570969709	16.8614271569972	18.2112248456721	16.9687512258551	18.0969241430056	46.913483867857	0.388873452205932	46.4971004768607	47.0286483450511	47.1694297096153	46.2347828678462	46.9833616366111	46.986112839705	47.5230369885205	46.5317277005273	47.2609498477177	46.9196882661153	-16.118976456101	2.25513357902907	-17.8598273683261	-16.6908207146017	-16.5730790757088	-17.5630340490965	-12.0349561186392	-18.9468360805439	-17.504737444844	-16.2428009490052	-12.5554853698921	-15.2181873903527	122.454347604647	10.455060562396	132.043201662618	127.2909875435	130.292628415473	132.618154486174	99.4775727275716	130.128503064233	123.766380413551	116.637444629518	117.060216224323	115.228386879511	-30.3390414027441
81.4070351758794	17.9229972333962	0.666907460972201	19.142007993793	17.4558839303396	17.4146337033599	18.2910372402912	17.8603877458418	18.3295595529993	17.0408371603213	18.3612207026673	17.103952767822	18.2304515365266	46.8021717820598	0.397319673705825	46.3945737031525	46.9072874561221	47.0285587101909	46.0930930957249	46.8984987395734	46.8622754185689	47.4277124106248	46.416200764478	47.1708894095099	46.8226281126527	-16.8155566751967	2.32396862193709	-18.6211758509224	-17.4005893375592	-17.2989172414227	-18.3204947827205	-12.5846061773028	-19.6888954773246	-18.2648326897855	-16.9701228088162	-13.1746190408112	-15.8313133453016	125.512993552587	10.6800243031997	135.275098900537	130.507867796324	133.495600139796	135.947950265093	102.168527042897	133.508311421694	126.747607785681	119.596324105106	119.91966916276	117.962978905983	-30.3979306456793
81.9095477386935	18.0848004685408	0.657368102692846	19.2596651088638	17.6345789370297	17.6053906588978	18.509042697829	17.9529523794507	18.5138567701908	17.2328498629804	18.5184756883877	17.2490668190704	18.3721257627074	46.6868928387612	0.406206965235298	46.2740430121068	46.7950525159692	46.8840662034303	45.9558780247444	46.8121366701441	46.7378501800813	47.3263875184165	46.2936768435293	47.0698886216397	46.7199487975501	-17.5380930493091	2.39411164301548	-19.4094878425725	-18.1393990756208	-18.052034331734	-19.1049768667394	-13.1562046238059	-20.4569256735984	-19.0498700516171	-17.7221898879385	-13.8204303329162	-16.4694118065477	128.573083554307	10.8545327460913	138.473421923762	133.699635738681	136.605357080843	139.312522665723	105.039734792222	136.873217551291	129.713478879132	122.561291969712	122.803385955237	120.648788986464	-30.4163525943171
82.4120603015075	18.2574761155038	0.648612292411747	19.3856147517527	17.8221699391925	17.8092923766519	18.7377629652866	18.0558599035471	18.7116006710688	17.4438571089254	18.6893517322003	17.4029623198777	18.5162893865348	46.5683623091281	0.416019559337991	46.1498236238408	46.6694910686657	46.7379696537193	45.814546711279	46.7265579831564	46.6150078402649	47.2330512831414	46.1776941395902	46.9589722027744	46.6005085848491	-18.289720721343	2.46794524626972	-20.223829443161	-18.905443442733	-18.8399436082208	-19.92060226753	-13.7555300953709	-21.2587521770863	-19.8710218522457	-18.5095287717135	-14.4878442726076	-17.1247112827613	131.632906035162	10.9824522749701	141.68977568338	136.911301046078	139.748530716976	142.65992010342	108.153670213504	140.199577648378	132.567660155392	125.499227058512	125.6143332669	123.285064459079	-30.3828157047167
82.9145728643216	18.437230468089	0.641372098728299	19.5236912077748	18.0181959003493	18.015967601855	18.9702932858066	18.1595797805416	18.9124573687212	17.6625510893302	18.8613690529411	17.5738432597418	18.674356133828	46.4387298531793	0.426323845738209	46.0280284327587	46.5356765244796	46.5675539895893	45.6588205062234	46.6185039908368	46.4710524208617	47.1176389368686	46.038884808163	46.8579105411819	46.4932283808299	-19.0659068871387	2.54166561190707	-21.0740467734035	-19.6936865366024	-19.6502173718197	-20.756315699399	-14.3736194924532	-22.0806723893779	-20.7148180643035	-19.3196090251513	-15.1870430070268	-17.8090405118502	134.68303178741	11.0984253401115	144.872116263277	140.128214441803	143.045676615872	145.84728034469	111.315836768805	143.535808018083	135.355659908013	128.30011471297	128.517371053994	125.912239746597	-30.2755788772118
83.4170854271357	18.6283304121959	0.634758467362508	19.6628616861059	18.2294571483319	18.2371886050884	19.2183534876348	18.2764841212389	19.1292136583576	17.8991384243141	19.0457646303513	17.7495267696124	18.8353155909233	46.3097457814223	0.436339448134846	45.8849132177735	46.4073371528017	46.4060785109035	45.5155049068484	46.5209023357024	46.3390025662514	47.0118699469636	45.9083613395255	46.7344549209201	46.3690329165325	-19.8718910411322	2.61890360539431	-21.9452776165716	-20.5163083621986	-20.4960875600956	-21.6277943451628	-15.0202338934616	-22.9377495337208	-21.59162540752	-20.162003104664	-15.9071551478229	-18.5146754401045	137.681711030651	11.1962207711541	147.987271480235	143.221848388117	146.320209975382	148.78499172494	114.420358166447	146.890993838274	138.17858055128	130.980083109896	131.56872500805	128.464048063889	-30.0150053171663
83.9195979899498	18.8269033781004	0.630154281958617	19.8171560806226	18.4436222815211	18.462981212448	19.4672851926601	18.396474067885	19.3517876331561	18.149073863582	19.2370627495903	17.9411556932811	19.0024350062577	46.1714834326466	0.448635268487806	45.7543367624391	46.2560748348739	46.225527240232	45.3507419988895	46.4056965261912	46.1910488616615	46.8989739290219	45.7695217488344	46.6218929000829	46.2410195242395	-20.7049272312556	2.69786535357821	-22.8533639209314	-21.3577957276089	-21.3708471768533	-22.5197083106613	-15.6908431532418	-23.8219150417661	-22.5009283084564	-21.0364559210172	-16.6560897031181	-19.2413250489014	140.593562478389	11.2722052085728	151.105754651947	146.110109208055	149.450241898917	151.565926307076	117.493365822838	150.14018781517	140.97256056235	133.673849288583	134.550886678422	130.872742550534	-29.5267357438735
84.4221105527638	19.0335906945722	0.627080752891926	19.9739179577399	18.6739372029236	18.6943479976072	19.7280733328762	18.5219008751423	19.5818209242035	18.4074849003169	19.4306906054954	18.1424065694413	19.1813265799757	46.0287126222177	0.459432272015446	45.6048976674871	46.1174135826632	46.0369099941185	45.1961408139828	46.2829491598849	46.0377452232459	46.7736302418682	45.6173513025467	46.4995686581673	46.1205195782119	-21.5646909998771	2.77762994994971	-23.7876251340667	-22.2334583958397	-22.2716381968951	-23.4420513836946	-16.3833098762349	-24.7308088093987	-23.4329783184942	-21.9337231690042	-17.4326068519873	-19.9987098631555	143.367186345187	11.2950964461009	154.107311531936	148.822989747758	152.45922128372	154.287331773903	120.581179807286	152.994182625098	143.514096452401	136.321446905048	137.439294055521	133.1448092692	-28.797717160057
84.9246231155779	19.2497885197804	0.626359973682935	20.1392934723842	18.9085777687501	18.9374774870174	19.9947363495313	18.6585580137137	19.8260494001049	18.6848400935058	19.6376941201325	18.3511724092874	19.3594860833765	45.884441652681	0.472263843865035	45.4558444241554	45.9591108871081	45.8523620326421	45.0334544967126	46.1649195945788	45.891258221282	46.6618832390373	45.4771174363554	46.3689354108093	45.9795307841286	-22.4547841102592	2.86135494753853	-24.7495013171776	-23.132970764265	-23.2107665834647	-24.3934253641363	-17.1070350619034	-25.6775659013669	-24.4039642703772	-22.8690518621653	-18.2300615633232	-20.7734984144121	145.90462722333	11.2440807402997	156.729598631071	151.455170173784	155.412605213675	156.766723655107	123.623260388095	155.285950562271	145.561140096331	138.766636341529	140.178206147067	135.266981024372	-27.8613284067865
85.427135678392	19.4712416597	0.627565753999603	20.3152014332083	19.1528647342038	19.1790686936485	20.2636354127175	18.7941663744186	20.0710797530928	18.9683168921349	19.8444329144163	18.5760378367972	19.5476125523618	45.7309594927117	0.485783684439175	45.3078400623802	45.8020011292869	45.6439585603686	44.8635626757377	46.0227415802188	45.7233484023201	46.5317108114922	45.3174799201931	46.2495388811707	45.8474129039489	-23.3699519727636	2.9450001820722	-25.7479026526768	-24.0583020086871	-24.1714678556176	-25.3646167862159	-17.8498868738745	-26.6438723114029	-25.3989611063246	-23.8285795912215	-19.0606848881856	-21.57524565343	148.066490034781	11.1258994694575	158.741565197957	153.983760201388	158.280416234377	158.637280088952	126.548222744707	157.076652845754	146.983662585792	140.792304391683	142.494381257271	137.126654799926	-26.7765274853769
85.929648241206	19.701270505944	0.631885371391774	20.4913765701128	19.4078487747709	19.4308711910743	20.5443869259041	18.9408189578678	20.3294412004366	19.2643352834601	20.0585678084154	18.803439565085	19.7416187823131	45.5780860402508	0.498065716857136	45.1421065658791	45.6432909280473	45.4446105746437	44.7047825411797	45.8888864318431	45.5664719944409	46.4070913901755	45.1619732484947	46.1098973396734	45.7117493881306	-24.314207418652	3.03142028966155	-26.765240111309	-25.0167728996964	-25.1669072979375	-26.3721066440915	-18.6215979986517	-27.6446920646618	-26.4232171785208	-24.8170690403281	-19.9100968967736	-22.4043740545495	149.765616602897	10.9380397123092	160.062434619751	156.228556757309	160.796717019565	159.678545264761	129.332187855157	158.454458262547	148.072816481796	142.244994987822	144.253162490058	138.532292290201	-25.5836226603214
86.4321608040201	19.9371711959905	0.638386539936272	20.6821151594195	19.6641650839927	19.6855584782481	20.8212410504557	19.0910169094939	20.5937171440799	19.5739668826372	20.2806886077699	19.0446937813583	19.9345488624503	45.4202412259982	0.514191285690081	44.9905905285927	45.4682779135535	45.2338392137019	44.5272858895327	45.7425536881757	45.4000901449746	46.286113951817	45.0084332626699	45.9830493841206	45.5621782828437	-25.2858965236814	3.12003123007175	-27.8211306585435	-25.9923612691758	-26.1931029350306	-27.3950352662811	-19.4197146610885	-28.6750302836537	-27.4836172802534	-25.8412275845171	-20.7880633151238	-23.2496819831465	151.041184463956	10.6706955574008	161.067107365258	157.947375665802	162.601271479068	159.934410576982	131.937900433098	159.351542620246	149.371410416555	143.227099672106	145.620200030921	139.35352637952	-24.2408635890323
86.9346733668342	20.1777007186274	0.648000076425675	20.8731636246578	19.9348245198922	19.9398885090057	21.1080753320778	19.2425572903897	20.8606494591218	19.88627934804	20.5002310903797	19.2928707413945	20.138467271315	45.2580156998422	0.527786205685695	44.8211096802135	45.3063731628972	45.0133674911424	44.3650955186924	45.5842202913332	45.2250662407665	46.1501859508404	44.8389309801967	45.8487534781757	45.4270542041641	-26.2821675032125	3.20873860566238	-28.899128102192	-27.0047442009584	-27.2406473460169	-28.4500299073812	-20.2371640621179	-29.7254478824616	-28.5620507264306	-26.8839409663072	-21.6919119045193	-24.1266099337403	151.989760778257	10.3829902410381	162.424163966364	159.003736591263	163.596104706399	159.665557396168	134.360289273303	159.872648320738	150.532164233764	143.992676814046	146.824241774759	139.62602470577	-22.6450968690441
87.4371859296482	20.4251471308423	0.660726269543629	21.0728219989732	20.204299593891	20.2040809028727	21.3939542202082	19.4046441090648	21.1407573550311	20.2140886471426	20.7308382548217	19.5449624260984	20.3410238003194	45.097772405627	0.544010576993681	44.6571638506774	45.1233277960778	44.8041033813478	44.1926917150526	45.4348505718209	45.0621533247021	46.0315914202891	44.6848336317604	45.7087853608867	45.278223003655	-27.3071424093755	3.30083081482811	-30.0042212601628	-28.0342676404765	-28.326932281084	-29.5274727353443	-21.0871296308796	-30.8145786715931	-29.6772947459445	-27.9628730216396	-22.6132056828284	-25.0234484238023	152.733114287866	10.0738092780778	163.959272262335	159.51906638881	164.006115277293	159.264749275375	136.623030133238	160.423311501683	150.902348736415	144.694517736914	147.923153035132	140.015578531467	-20.7697626005083
87.9396984924623	20.6751791580323	0.675829317519423	21.2809253327814	20.4836049132787	20.4633661726833	21.6798073080974	19.563018116626	21.4184772167383	20.5464011446204	20.9609359303423	19.8100776851515	20.5451777600042	44.9320517425145	0.561268926296652	44.4943284852972	44.9505987317143	44.5760428626462	44.0215125512517	45.263086957183	44.8805467976616	45.9033211058849	44.519683285557	45.5824513188523	45.1289453290968	-28.3553328720872	3.393242709608	-31.1428210853494	-29.0927657087092	-29.4314079208637	-30.6228722927899	-21.95456212313	-31.9201348088019	-30.8167450408932	-29.0663461131591	-23.5663356360325	-25.9393379911428	153.322570531534	9.57471914334744	164.838847698703	159.752279617063	163.965891910414	158.905062777047	138.733571390342	160.94446495567	150.65517742078	145.254875004093	148.823277578963	141.352256962262	-18.6979368433472
88.4422110552764	20.9294622985168	0.694769751536035	21.4884584416001	20.7666091122381	20.7286461097718	21.97170166186	19.7279464865687	21.7045559720139	20.8839918260616	21.1926218942342	20.0731558369553	20.7569356438643	44.7676418383231	0.576746426265087	44.3192742722801	44.7702947735381	44.3588140060482	43.8599631224703	45.098005679219	44.7091274537342	45.7767349083016	44.3547996338879	45.4390556021687	44.9903489315833	-29.4275673345541	3.48689602730241	-32.2950898745982	-30.1774852870633	-30.5649750214706	-31.7504117146323	-22.8473737298108	-33.054575467132	-31.9764659397972	-30.1904212221945	-24.5326439904061	-26.8862310984359	153.581031686413	8.84808807117871	164.478432832804	159.801513888386	163.397296808043	158.447742172555	140.501939890513	160.844876045951	150.33282893359	145.592034825399	149.380741630735	143.032909836159	-16.5329781311225
88.9447236180904	21.1877688366933	0.715724461582198	21.7098838682951	21.0495564106191	20.9968452108311	22.2545563226417	19.8952880853298	21.9952570890254	21.2345193258695	21.4333519670641	20.3461893633017	20.9622407239555	44.605076510606	0.596737993477145	44.1612599717166	44.5842978068537	44.1414000160088	43.6850295192943	44.9280163067762	44.5364884372282	45.6648537709516	44.2025424157596	45.3112378334607	44.8356390280102	-30.5250944802454	3.58292367116402	-33.484298218132	-31.2772579664484	-31.7282521768539	-32.8852036570638	-23.7665069390579	-34.2179289067716	-33.1722054797817	-31.3501449997193	-25.5241650589126	-27.8449813997125	153.213728110214	8.00642340321763	162.752236277297	159.690307007261	162.061945165959	157.750421915941	141.771746610289	159.659729479247	149.328193608255	145.5076607946	149.644231745184	143.970808498111	-14.303556443961
89.4472361809045	21.4463257043918	0.740342231149341	21.9295415161657	21.3420699144103	21.2609527004207	22.5442266866937	20.0581520651366	22.28215157918	21.5830789519087	21.6687971791371	20.6216306838729	21.1726557669925	44.4392693455788	0.613884564241704	43.9884492764693	44.4097496808313	43.9166805542418	43.529610529729	44.7444101070661	44.3541801327103	45.5402044078328	44.0364396865239	45.1792532253996	44.6937158549835	-31.6407385561625	3.67848586599186	-34.6869927644998	-32.4111105254007	-32.9036756151004	-34.050331977191	-24.698575834329	-35.3920290748777	-34.3788094269953	-32.5217056179121	-26.5361933164505	-28.8279614088685	151.946362939916	7.15570849613856	159.708289954454	159.607379139677	159.640866115041	156.322170387891	142.989361303566	156.823674243119	146.34294328688	144.380405378471	149.858736860946	143.789802729112	-11.9890645713578
89.9497487437186	21.708814272713	0.767024890684122	22.1580696908201	21.6277595074614	21.5349539638142	22.8251640009311	20.2286520422238	22.5788963139419	21.942213394433	21.9126472134674	20.8961802855386	21.3836063144986	44.2804636689953	0.633436458988707	43.8276230330011	44.2183286907837	43.7120137817154	43.3638477040069	44.5746634057884	44.1893599541745	45.4340107484205	43.8870593712358	45.0449942049776	44.5527357958492	-32.7792208891697	3.77589091704615	-35.9131469272798	-33.5523374264173	-34.1133363229494	-35.2258277116994	-25.6602489492165	-36.6005007100547	-35.6132935385138	-33.7210409460904	-27.5585233503724	-29.8339530091036	149.651453562432	6.68703623937281	155.448021608628	159.269349465451	156.181096705185	153.496589110743	144.693598568251	152.083284516385	141.041906992921	141.563884272064	150.065604082955	142.671200301738	-9.59201946471391
90.4522613065327	21.9716182927672	0.79660318445544	22.3928597794106	21.9218124335314	21.8044272229153	23.1037915262726	20.3921932343682	22.869206265918	22.3058855027601	22.1587384037644	21.179858649221	21.5874099095102	44.1219472268915	0.654167404281252	43.6697386316882	44.0447602301481	43.4983474105582	43.2079970824447	44.3881391002938	44.0118568152283	45.3297300187104	43.7383542345783	44.9274892169305	44.403059528334	-33.9358545121315	3.874184118862	-37.1646930986652	-34.7230425144518	-35.3343384430379	-36.4151855894317	-26.6345708270154	-37.8186645180968	-36.8699812719865	-34.9429922203701	-28.6078092766726	-30.8472673615868	146.160368955159	7.2381201092391	149.945696758733	157.765225305867	151.678598406648	148.990854328199	146.695285354798	145.240000335315	133.766322216062	136.745066111146	149.83038570937	140.946255025447	-7.1714665900648
90.9547738693467	22.233790653485	0.828575078636511	22.6263566129863	22.2108732616236	22.0778460270498	23.3810751742371	20.5566142649881	23.1607403536767	22.6677681258603	22.4027504135056	21.4565836726908	21.7972986282317	43.9658824335722	0.672368807965959	43.5068050615954	43.8609775811377	43.2988452943456	43.0602884475432	44.2078435463309	43.8443182879819	45.2233479410416	43.5873713438741	44.7966457240145	44.2723811078574	-35.1057945663689	3.97183841926737	-38.420768411328	-35.90635334389	-36.572688004869	-37.6261667140843	-27.6256186332742	-39.0536978180353	-38.1326650619816	-36.1719286452704	-29.6605732009381	-31.8874858300176	141.208886872441	8.92902293360538	142.988884196881	154.270313157723	145.386870085232	142.687492446398	148.219403131188	136.574332937923	124.874362037305	129.864357647128	148.430665208262	138.792187876371	-4.79596672429257
91.4572864321608	22.4987845252104	0.861937543735416	22.8725525402091	22.4988771244328	22.3568437289338	23.644719936451	20.722300921331	23.4543400283413	23.0407744486801	22.6580614591175	21.7397246847083	21.9996503798991	43.819959113486	0.694529342770824	43.3646276661387	43.6842222936237	43.1121932290855	42.9062461853274	44.0322368707636	43.6852613395508	45.1389547991358	43.4577918665606	44.6843996280847	44.1336572565889	-36.2955166258312	4.07132448898434	-39.7076729193795	-37.1021264558223	-37.8355484551279	-38.8332205480463	-28.6392328671409	-40.3126558907184	-39.42533226787	-37.4306580704109	-30.7316695037751	-32.9370492800211	134.610164006703	11.3110968760214	134.276964578486	148.45727319611	136.613226062453	134.553433275504	148.469531149119	126.661071615057	114.694583158014	120.967480768237	145.357283476715	136.050792787336	-2.4613628364971
91.9597989949749	22.7595868211716	0.898444443423246	23.1141634679927	22.7888689256117	22.6298309766131	23.9108448177056	20.8787067594226	23.7367237748623	23.4080812927033	22.9094235046694	22.0213740705972	22.1978506215381	43.6725381544175	0.713566799712229	43.2123531383959	43.5163797519411	42.9225277578822	42.7744452923113	43.844527540423	43.51791234377	45.0454849546609	43.3205436477577	44.5713352514657	43.9998718655676	-37.4919541384206	4.17009290578547	-40.9942280652579	-38.3213955251649	-39.096403117657	-40.0640702898647	-29.6550278352712	-41.5679158799455	-40.7197202868545	-38.6923620867384	-31.8137963465877	-33.9946219508643	126.355114651267	14.0461820955722	123.120139730102	140.545171729602	125.785589428485	124.718919547753	146.976021761785	115.915601031214	103.331028805085	110.251644550488	140.530394675098	132.376635253052	-0.200963670709511
92.462311557789	23.0209640394228	0.93465173896189	23.363830210226	23.067628317598	22.912347421193	24.1605331938005	21.0402548475132	24.0236921305345	23.7776183131653	23.166844780682	22.2985801385242	22.3983110409908	43.53664744497	0.733243282225469	43.0787202100061	43.3408294989505	42.7598538140117	42.6335723990194	43.6757007462903	43.3727166867472	44.9655092075165	43.1987179749902	44.4588816141105	43.8819722980574	-38.7002466934126	4.26854922197392	-42.2969333406224	-39.5366524508687	-40.3808864034448	-41.2879409487483	-30.6922974363986	-42.8468379556572	-42.0255752130547	-39.9660010281339	-32.8953019116339	-35.0740402455631	116.448403040971	16.8968342591236	108.453331695442	130.77734322512	113.295152990239	113.186356117442	143.536881656743	104.510148766141	91.3864850581844	97.8633617042228	134.018997692967	127.455971503213	1.91272246173192
92.964824120603	23.280659857672	0.973741630233906	23.6158770035079	23.3513813564204	23.1906286546006	24.406041783119	21.1939581325991	24.2999624902129	24.1495690102413	23.4311539076894	22.5823066643089	22.5857195740204	43.4072367388716	0.753791355333287	42.9503791531636	43.1877912352747	42.5979109794589	42.5100390081648	43.4986528213353	43.2227426780098	44.8955932354954	43.0897158915793	44.3655027704734	43.7540396157611	-39.918183269079	4.36812468928187	-43.6110379561905	-40.7767581551793	-41.6662217140047	-42.5192494543177	-31.7340060652054	-44.1250406333083	-43.3485151431251	-41.2570856606956	-33.9951378351945	-36.1487800735689	104.911635120769	19.8251760845208	90.3657251463714	119.145288229206	98.8395545442889	100.036137748316	138.136005234122	92.4795456945763	79.575267288816	83.507119712126	125.943106229857	121.088601380006	3.81431593711837
93.4673366834171	23.5339542446205	1.01275330530493	23.8644092451638	23.6216751232661	23.4683455196653	24.6423471319465	21.3445035140509	24.5691138154431	24.5096220021781	23.6910639034491	22.8556127331397	22.7728494579027	43.2801518301956	0.770178565657096	42.8238770755334	43.025546475756	42.4505535820859	42.3925030011399	43.3280101288344	43.0818902311206	44.8169115243161	42.9772433990172	44.2609942060513	43.6439886781009	-41.1329997262109	4.46560288444882	-44.9167509586204	-42.0104280183312	-42.9508964760421	-43.7549869132427	-32.7783189989946	-45.401828145618	-44.6594476091612	-42.5376297549413	-35.084791592188	-37.2349187949699	92.254237657197	22.5705613816874	71.7367839227651	105.800207032428	82.768122553548	85.3554896476715	131.008729986057	79.9553525050607	68.0353448884391	68.2181492490581	116.542758562539	113.121438224403	5.4503364339182
93.9698492462311	23.788528996022	1.05194996681885	24.1225289953681	23.8906372381199	23.7516552853369	24.8625327643272	21.4972194732717	24.8372309539243	24.8733130091793	23.9628291412729	23.1329057489463	22.9544373504734	43.1699672681493	0.788418547209647	42.7209182649802	42.8818450881188	42.3255134385954	42.2756170839831	43.1718675166699	42.9580137813779	44.7588202864477	42.8906057212867	44.1760081881183	43.5404633119147	-42.3583595608094	4.56358782693255	-46.2421250703282	-43.253206345636	-44.2503337416993	-44.9741500617925	-33.8373118787159	-46.6931495302671	-45.9873623434728	-43.8350866280389	-36.1825945292775	-38.3282754788662	79.3006984118009	24.5064736137081	55.6406866803527	90.712784625951	66.6175087462707	69.4515770272437	122.453604040136	67.3138162682097	56.8378394456505	54.160269895846	106.156227171299	103.66267021705	6.80936189867941
94.4723618090452	24.0342323875107	1.09320389145547	24.3716270606838	24.1527271703243	24.0246735209466	25.0810148519631	21.6387414342253	25.0873657771198	25.2251915407073	24.2331169731916	23.4053594976139	23.1225060483318	43.059274069422	0.803113672914136	42.6116824540937	42.7437629110202	42.1997011019989	42.1813297582319	43.0069031917952	42.8273172927891	44.6931759920857	42.8043662160723	44.090788346201	43.4337134299321	-43.5750070144253	4.66086923215758	-47.5485138051888	-44.5005968065398	-45.5295658151966	-46.2052809827402	-34.8838794562117	-47.9627720049787	-47.3071394954362	-45.1254854487152	-37.278245831935	-39.4085904973109	66.6180045886399	25.2211529623785	43.058536564409	74.2185294583975	51.9834503617596	53.9528267116837	112.79108556831	55.0146345425133	46.0948284164062	42.0725675639792	94.5821913872669	92.4113953116741	7.8681894905938
94.9748743718593	24.2763429347016	1.13197711341218	24.6266339576373	24.4021734792419	24.3034753570877	25.2780951623121	21.7841879126311	25.3365298234193	25.5663363026622	24.5050870640465	23.6694715944677	23.2914386935108	42.9615160333704	0.814635473018163	42.525772477448	42.6087559644002	42.1028312485289	42.0796539402205	42.8641508590141	42.7200190419157	44.6290644866263	42.7291156359119	44.0053203767338	43.3504763029048	-44.787851061633	4.75598727403524	-48.8603353366383	-45.7336942327437	-46.8158547545567	-47.4089898374738	-35.9384913832596	-49.2399180561046	-48.6159522561383	-46.4055976013217	-38.3593960929215	-40.5002810651721	54.5626803317838	24.603681130781	33.5560317157542	58.1870732836014	39.6496415198751	40.5506181093816	102.268772692568	43.3097198530583	36.0176935533441	31.7995030806045	81.0224658765717	79.2652836330786	8.59920410221566
95.4773869346734	24.5148698446071	1.17312958714552	24.8786128047614	24.6519727565174	24.5770133944384	25.4712159495749	21.9233076932105	25.5726763516274	25.9044460684641	24.7869060178936	23.9360546844126	23.4464927251707	42.8747132500433	0.825875548060395	42.4457821860515	42.4964496861559	42.0139977586827	42.0006430819421	42.7222251599381	42.6145082923938	44.5765686865174	42.6758407911039	43.9368729574971	43.264243900151	-45.9990313391877	4.85164813076233	-50.1641602639491	-46.9801658934605	-48.0899231701618	-48.6118827133643	-36.9866066675288	-50.5042517599022	-49.9333142131416	-47.6939928444119	-39.4472992552101	-41.5787166107466	43.5314297310201	22.8723723458111	26.2231387472534	44.4353549368527	29.7444225688658	29.7042206753175	90.9338577997032	32.332898095136	27.237253117902	23.343135942276	65.5100846147755	65.849930812119	8.97107811273218
95.9798994974874	24.7412264220927	1.2128993679843	25.1240951046028	24.8828734419169	24.8443874988471	25.6495035950914	22.0562334178713	25.795232469456	26.2198294582291	25.061931209169	24.1860325654044	23.5921454603391	42.7877616514008	0.830165241625159	42.3721390478286	42.37779515002	41.9368812615163	41.9248426677346	42.5857820543782	42.5144612997389	44.5063055321803	42.6188116847723	43.8538255177354	43.1867722981036	-47.1870938701114	4.94479086284	-51.4442583092837	-48.199710303118	-49.3407109965335	-49.7968253478463	-38.0188427852631	-51.7452742536968	-51.2201225456747	-48.9528668347614	-40.5087327596529	-42.6435945652834	33.8416987177855	20.3776477122129	20.162528496929	33.2471567464152	21.8940829583967	21.1194212721521	78.4363168408301	22.7823876763773	20.2927410518182	16.7034283611959	50.2409336026645	53.5379901710762	8.9379640610681
96.4824120603015	24.9668900221523	1.25188648932764	25.3747319441023	25.1130403132274	25.1171278658219	25.813211464105	22.1924449036957	26.0159512478099	26.5276107589147	25.3456494577146	24.433906738056	23.7352255280755	42.7203447866458	0.831930165474091	42.3222173903956	42.2846321153782	41.8873824826739	41.8560141954775	42.4711356105829	42.4358849310991	44.4463225731668	42.5864621988921	43.7848342334215	43.1285621353707	-48.373174437916	5.0367112839672	-52.7285150916529	-49.4235191371429	-50.5930178683069	-50.9533321946047	-39.0544146026178	-52.988951959526	-52.5046002809349	-50.2087762590783	-41.5661996920441	-43.7104172932514	25.518750844743	17.3043949070421	14.76082362915	24.3605390530759	15.7055993991642	14.4130931627814	64.5300641805469	15.2525482915471	15.002864786999	11.5097037964622	37.1101247060096	42.5421474416936	8.50654890014294
96.9849246231156	25.1798316304577	1.29260687128644	25.6111182975794	25.3285573909034	25.3774373004284	25.9726925635912	22.3161285195195	26.2162013874649	26.817377912303	25.6297837263477	24.6689767776669	23.8600424287728	42.6517873706827	0.829131821483121	42.2672664558326	42.1924201502791	41.8377163139397	41.8077512597909	42.3504698181306	42.3503129121118	44.3772053784291	42.5626582362054	43.7086964131282	43.0633767689801	-49.5335472819964	5.12781257289501	-53.9724686724773	-50.6271938279467	-51.8055683173982	-52.1052444684083	-40.0610564847008	-54.1927553788468	-53.771908692934	-51.4474016863715	-42.6062800534074	-44.7455952374727	18.4652919512762	13.8860052830072	9.93254796974857	17.4634866888376	10.8476399809399	9.31173474913893	49.9235629687026	9.62604117596482	10.9203109743502	7.32205822626399	26.4441942301731	32.8613425486424	7.74505225192917
97.4874371859297	25.3847556682521	1.33018746125014	25.8504019718941	25.5335871340551	25.6409226437618	26.1101802012493	22.4410758503466	26.4126052800607	27.0815957703563	25.908995762397	24.8870979094668	23.9810941589335	42.5930677048352	0.817326784304338	42.2372554187507	42.1122764822096	41.8143935485792	41.7535035902998	42.2515465651568	42.2849156443053	44.2923751278038	42.543533452662	43.6232695174739	43.0176077011107	-50.6720302961371	5.2160310281831	-55.2093679173696	-51.8099861450281	-53.0047940022058	-53.2103770673225	-41.0585636112823	-55.384994412115	-55.0034801556896	-52.6504550059668	-43.6173957863472	-45.7708888580439	12.6452526757557	10.6026780036054	5.93292845229299	12.1486138717685	6.99815669800488	5.4632681815068	36.3173191340261	5.41188298030389	7.71749796922288	3.91596332834821	18.0396153047762	24.507280837307	6.77614223789978
97.9899497487437	25.5842098236876	1.36923934729669	26.080394965284	25.733665815172	25.9012743015831	26.2455017356846	22.5605964697782	26.5979042692897	27.3340164984713	26.1970628931924	25.0988317727289	24.0928495156913	42.5463103441307	0.802843246192272	42.2110374862011	42.0499446506657	41.8038164774764	41.7239779194335	42.1603477530802	42.2254684976604	44.2130422959738	42.5509136969133	43.544731128511	42.9798235353913	-51.7955147932559	5.30276498917008	-56.4166938596729	-52.9877442596544	-54.1792760284453	-54.3018962237885	-42.0383834373165	-56.5537258124117	-56.2295020995009	-53.846772114734	-44.6220921038035	-46.7790619932308	8.00065321455115	7.83932352725163	2.93834382473422	8.03761780505316	3.90341530355638	2.50304824444653	25.1044872190958	2.21742893771775	5.2356345190227	1.17232278974005	11.5244853241812	17.3697481779637	5.71484548949048
98.4924623115578	25.7643854801347	1.40661850964294	26.2985411590828	25.9113873680147	26.1487050342673	26.3618954881098	22.6684417893199	26.7643894330492	27.5505980154362	26.4710799113307	25.2816631098753	24.1871534928614	42.4951055873865	0.779343857046154	42.192552161688	41.984873540534	41.7985180788544	41.6930794395527	42.071905576951	42.1659991699276	44.1076748070547	42.5547805873102	43.4424351516424	42.9392373603497	-52.8615572772898	5.38674660520842	-57.5733802090144	-54.1052396490918	-55.2924669289783	-55.3383781513129	-42.9702612183676	-57.6623432934813	-57.3910837131004	-54.9795259736254	-45.5691489670833	-47.7337446688426	4.41081372808079	5.60505525370629	0.936296207997629	4.87890742613459	1.53162856797025	0.243758411699118	16.3743306197568	-0.0990015933045105	3.38085215412131	-0.925924190481019	6.48459460689074	11.3026950700231	4.66188915082832
98.9949748743719	25.9493188047515	1.44510518173381	26.5195865953437	26.0946774778178	26.4108754199487	26.4767379126531	22.7821794968406	26.9344709156151	27.7563850164508	26.7731250936207	25.4613133705534	24.2838367486714	42.4581712940355	0.742486678510746	42.1955392661524	41.9458190526824	41.8233753713433	41.6726984466792	42.0067719565904	42.127766863765	43.9773027398545	42.5813563844152	43.3299126485416	42.9211702103307	-53.967793185847	5.4742957028088	-58.7323337585342	-55.2639629177805	-56.426912245399	-56.437322685247	-43.9218934678671	-58.7950161808433	-58.6287824037653	-56.1849318363909	-46.5650628498606	-48.7217135127821	1.75782033505982	3.76654183805532	-0.212467096585837	2.551668189262	-0.0614091424609695	-1.35354881361349	9.55734405139211	-1.54469384948015	1.99359045314266	-2.31986123709228	2.62704248179016	6.34053831424399	3.66735088153998
99.4974874371859	26.1236794927084	1.48250192678589	26.7452018065999	26.2711026695985	26.6842142771097	26.5773548157586	22.8910973760275	27.0970209047285	27.9272726102542	27.0554902561847	25.6192411873702	24.368799023452	42.4182292418205	0.703922083980665	42.1951051127365	41.9008009084502	41.8517276690178	41.6672540702485	41.9325364327937	42.078891822707	43.844002444862	42.6191379192013	43.1941835659715	42.8986524722164	-55.064880371012	5.54933506405709	-59.9593987358258	-56.4734070326885	-57.6012741577235	-57.4215898545446	-44.9120200502749	-59.9691828237986	-59.7602103678431	-57.2858492173397	-47.5427428093036	-49.7231286607773	0.00725452621107747	2.27717137564902	-0.638040189719849	0.997644061233264	-0.846629016523294	-2.21002935306119	4.34104200270037	-2.05688021151012	0.956229312802228	-2.91702236848852	-0.221857355031911	2.66808837970981	2.7186161430403
100	26.1906364518475	1.49128783999673	26.891753192335	26.3610567584236	26.8171286375157	26.5919189459934	22.9446305185942	27.1758205047249	27.9543512247311	27.1049683524455	25.6665296249686	24.3982067587428	42.4045977429582	0.692598882893804	42.2097105427543	41.8852651349109	41.8716253471257	41.6569341778577	41.9029092548167	42.060909057873	43.8081812641163	42.6175174082782	43.1440148836945	42.8889103581544	-55.490705167319	5.5850842528927	-60.735188832955	-57.0822916504512	-58.1628173915552	-57.6102606013966	-45.3855765552539	-60.5311961450568	-59.9685883542166	-57.4887776939956	-47.8541174330193	-50.08823701529	-0.751795437664667	1.21312774638247	-0.48836337191086	0.166888397633911	-0.880788788792809	-2.13218103856634	0.928204243512169	-1.57785099944424	0.334375879801978	-2.49361034760073	-1.84551548143698	0.470887130157223	1.7307749642048
[truncated: 23 more columns]
