# Supplementary material for: Cranio-caudal and medio-lateral navicular translation are representative surrogate measures of foot function in asymptomatic adults during walking
Source: PLoS One. 2018 Dec 5;13(12):e0208175. doi: 10.1371/journal.pone.0208175 (PMC6281217; doi:10.1371/journal.pone.0208175)
Supplement: S1 Data — NCC, NML, FPitch and the GRF (Rx, Ry, Rz) are provided in .mat files (Matlab). NCC and NML are denoted as NEle and NDev, respectively, in the data files. FPitch denotes the global plantar-/dorsiflexion angle (see also S1 Fig in the supporting information). One file with all steps under consideration is provided for each participant. (ZIP) [file pone.0208175.s002.zip › S2_M4Foot_Data/EGLOND05_Walking_M4Foot.csv]

ST	NEle_R_X_Mean	NEle_R_X_SD	NEleR_Meas1_X	NEleR_Meas2_X	NEleR_Meas3_X	NEleR_Meas4_X	NEleR_Meas5_X	NEleR_Meas6_X	NEleR_Meas7_X	NEleR_Meas8_X	NEleR_Meas9_X	NEleR_Meas10_X	NEleR_Meas11_X	NEleR_Meas12_X	NEleR_Meas13_X	NEleR_Meas14_X	NDev_R_X_Mean	NDev_R_X_SD	NDevR_Meas1_X	NDevR_Meas2_X	NDevR_Meas3_X	NDevR_Meas4_X	NDevR_Meas5_X	NDevR_Meas6_X	NDevR_Meas7_X	NDevR_Meas8_X	NDevR_Meas9_X	NDevR_Meas10_X	NDevR_Meas11_X	NDevR_Meas12_X	NDevR_Meas13_X	NDevR_Meas14_X	FPitch_R_X_Mean	FPitch_R_X_SD	FPitchR_Meas1_X	FPitchR_Meas2_X	FPitchR_Meas3_X	FPitchR_Meas4_X	FPitchR_Meas5_X	FPitchR_Meas6_X	FPitchR_Meas7_X	FPitchR_Meas8_X	FPitchR_Meas9_X	FPitchR_Meas10_X	FPitchR_Meas11_X	FPitchR_Meas12_X	FPitchR_Meas13_X	FPitchR_Meas14_X	X_R_X_Mean
0	23.4411089338919	0.851414391645168	24.0663480539452	23.5073573983227	22.5294269967154	23.1685309387604	24.9434061928401	23.8285605405514	23.6295178886185	22.0003402091516	22.8275111184904	24.073081868164	22.6546488762308	23.0920665466823	23.0286012447989	24.8261272012144	51.6007588535348	0.189374688234228	51.5312695880668	51.3823175217589	51.630225283311	51.2707078236403	51.5737242026216	51.7211452653432	51.6289222082646	51.8520751091532	51.8460636179496	51.7777269478797	51.7610295349994	51.6502873702408	51.4884042990594	51.2967251771994	15.8493393747878	0.707118100894131	14.5263299289413	15.5298986438399	16.1239128255994	15.8075288871134	16.0969116015164	15.9008217228442	16.4289148598569	15.4485014709035	16.4907638057078	14.5747452796805	16.4908757082316	16.9451963395464	16.1795982498824	15.3467519233659	-2.71521686233051
0.50251256281407	23.3405865693288	0.859261218105827	23.9961215891427	23.4584350365277	22.3791115357437	23.1117156795555	24.8561190295131	23.7454571230924	23.4961253766745	21.841842256513	22.7484917576795	23.9242630869242	22.5468880178617	23.0069938566636	22.9512831983432	24.7053644263692	51.6390784742474	0.192450606735215	51.5507108042933	51.3976229916011	51.6844160692247	51.2901898846419	51.604111399036	51.7367485393443	51.6851490461402	51.9122755808028	51.8785260564878	51.8270830445809	51.8043381176067	51.6847061713122	51.5053649402225	51.3858559941697	15.4442191827562	0.701307050002336	14.1568649710403	15.271854353584	15.6441562067204	15.5753150001086	15.7659517258896	15.4432779448107	15.9752870843693	14.9103605048499	15.967198142949	14.1557085372714	15.934024538067	16.5996743066438	15.8934187132122	14.925976529071	-5.20016024173544
1.00502512562814	23.232375888708	0.862439834047906	23.917387594966	23.3784370518064	22.2397891946717	23.0196815243198	24.7316372563324	23.6680029093001	23.3649761284154	21.6987409503894	22.6781276388354	23.7818118123141	22.452819298002	22.8864024421013	22.8420496720008	24.5933989684569	51.6779179102085	0.184405303574064	51.5716461083556	51.4397051951761	51.7209346268468	51.3396842248553	51.6626712007439	51.7391566464766	51.7299405194316	51.9527959077789	51.8922327542317	51.8607887349113	51.8324583180596	51.7491158543144	51.5434335840725	51.4562870676639	14.9712861099563	0.676666669179385	13.7309660190116	14.8018438760178	15.1598290075713	15.1484313716906	15.2580013940425	14.9852913706162	15.4951361869519	14.3926671176712	15.4601777282658	13.7270966819111	15.402849866425	16.0708078179596	15.4537761645442	14.5111309367091	-7.23779316206859
1.50753768844221	23.1325753295608	0.866262188719669	23.8455666293575	23.3063520913705	22.1112795195293	22.9421614903048	24.6193981803446	23.5997403485363	23.2464982791492	21.5567198647774	22.6159892435373	23.6452188204279	22.3626009282188	22.7796070926107	22.7451092698446	24.4798128558427	51.7141023977124	0.179567705080283	51.6023345715744	51.470478858125	51.7605107153871	51.3769256188609	51.7162231712961	51.7469728939859	51.7798180031822	51.9842134815624	51.9056104639569	51.8937384979462	51.8541333763482	51.8075647575851	51.577943449133	51.5209657090306	14.4930961423799	0.660914520518036	13.3065347721005	14.3531328074401	14.6554496790124	14.7306668270377	14.7699254129965	14.5115962386005	15.0027450726304	13.8490272783053	14.9359056073222	13.2775357558293	14.8482960295217	15.5648782780328	15.029389145708	14.0682630887819	-5.4113055799444
2.01005025125628	23.035227187523	0.867765895432804	23.7655548856112	23.2302884029916	21.9923330568858	22.865391293814	24.4986070718729	23.5408665591304	23.1335421623097	21.4226673018708	22.5654605173254	23.5153552511035	22.2830023524885	22.6664948855201	22.641830007724	24.3717868766739	51.7501014602103	0.182024611577733	51.6259173152705	51.4896874962402	51.8092102710834	51.4022648309499	51.7568347562374	51.7653101633805	51.8339262012049	52.0221008118364	51.9295269702159	51.9344901435206	51.8849973933159	51.8528070998357	51.5992106862929	51.5951363035604	13.9886905384645	0.646068878303431	12.8512241926948	13.8766934645814	14.1242684411263	14.2800482368296	14.2482862833494	14.0153436461352	14.4815148042066	13.286889471033	14.3925146682632	12.8040095030355	14.2777666921226	15.0250254958726	14.5732321862069	13.6048504530457	0.0966251262356574
2.51256281407035	22.9399789995833	0.86786386470706	23.6763112090736	23.1597918115532	21.8763536232269	22.7988898482014	24.3757528572536	23.4832555998193	23.020461561745	21.2943959905271	22.5177889895983	23.3880179681267	22.2112758037593	22.5532198387874	22.5383716480892	24.2658192444044	51.781412898154	0.182572491362657	51.6374970162885	51.5161141522778	51.8463010114756	51.4341114999308	51.7918680864713	51.7738497725022	51.8738711628806	52.0586855390528	51.941582561341	51.9700841340237	51.91744573002	51.8921354145189	51.6153750571472	51.6708594362254	13.4645012875474	0.633710925272342	12.3748005964243	13.3851366051172	13.5675371334308	13.8094636805586	13.7079194298028	13.4972425513959	13.9353247958105	12.7081599263001	13.829534732908	12.3085824945055	13.6928226209842	14.4660874422477	14.0981013923211	13.1223046238564	5.42766729360892
3.01507537688442	22.8477199487998	0.867732471971361	23.5872565895613	23.0942912428289	21.7651101599931	22.7419652353932	24.2571105682514	23.4282794805091	22.9105840866214	21.1667371888774	22.4740065819992	23.2601746558658	22.1413814653889	22.445581021682	22.440801692132	24.1547993140935	51.8089917669989	0.17807523128214	51.6578842783111	51.5482019447068	51.8740360222271	51.4706531316351	51.8342207432645	51.7749024272616	51.9053644308879	52.0786003051947	51.9434472983123	51.9917006513398	51.9361771567317	51.9384996755219	51.639720675327	51.7324759972628	12.9252452661356	0.624658682306997	11.885991680652	12.8802087940547	12.9924722035532	13.3210722517307	13.155691381231	12.9637498931056	13.3722710265828	12.1140147285934	13.2536639767352	11.7942487205914	13.0940963656023	13.8946143034914	13.6101733439083	12.6211650560669	7.48328360405368
3.51758793969849	22.7599768688297	0.866068764609168	23.4958554438689	23.0257931035198	21.6666243014653	22.6863661311641	24.1380796677116	23.3844816299057	22.8110558724146	21.04475943056	22.4432510983789	23.1379411895982	22.077721314503	22.339347892305	22.3452187692748	24.0431803189454	51.8356934047916	0.177922633435712	51.6822350461744	51.5671287574759	51.9115627092567	51.4928166207496	51.8736924809428	51.7874637132718	51.9441086568866	52.0908412957142	51.9562363761585	52.0110714721735	51.9500167963348	51.9817051041644	51.6625163100487	51.7883123277303	12.3753385935069	0.617424758818547	11.384925695949	12.3608166074641	12.407788087815	12.8140236635312	12.5914683370174	12.4230210333226	12.8003336960405	11.5127620952001	12.6732413672682	11.2689899510332	12.4898015289239	13.3098051474959	13.1085489019074	12.1092141961276	6.1273948770378
4.02010050251256	22.6760769407108	0.862105724008632	23.3941175941337	22.9584106748092	21.5767765679879	22.6353348013601	24.0135444814912	23.34745949642	22.7179061285465	20.9349337461263	22.4199221289506	23.0258823608135	22.0264655962776	22.2298063002582	22.2472508085186	23.9372664842574	51.8589165073647	0.182602450856516	51.6917414420012	51.5801203298383	51.9491904633353	51.5076097467225	51.8969973130804	51.8017160301287	51.9804571355214	52.1093123118319	51.966342364182	52.0374504881359	51.9725961022873	52.0084479826164	51.6710700171141	51.851779376311	11.8175420694019	0.610846475983884	10.8716850461682	11.8342702867424	11.8129635497451	12.2961830081449	12.0172705283632	11.8742027953874	12.2195682718538	10.9103125326178	12.0860256815255	10.7375712287825	11.8858743746897	12.7130712853038	12.5941727514044	11.5924176308976	1.8551978467165
4.52261306532663	22.5960453226721	0.857266679606077	23.2892809752987	22.9000776563217	21.4897804136675	22.5958888768215	23.8896399860274	23.3106092178108	22.6257610302193	20.8339409908247	22.3988014883369	22.9196956034809	21.9835316320872	22.1226060699387	22.152950301232	23.8320702753425	51.8766761112476	0.183038121594565	51.699422185385	51.6036067423626	51.9711942867329	51.5313115461185	51.9143506329007	51.8019562494542	51.999626056617	52.1230918494628	51.9601029628213	52.0593779693841	51.9927763769641	52.0289795318995	51.6760183779775	51.911650789386	11.2554412839058	0.606186693611499	10.3542727327934	11.3066061480812	11.2100394612029	11.7742893186249	11.4409919959635	11.3187030057541	11.6320407010801	10.3063719911348	11.494402484296	10.2001784217776	11.2816570636332	12.1121305895641	12.0742501546102	11.0702439061649	-5.16852771402508
5.0251256281407	22.5220067121859	0.851973377513689	23.1881016004138	22.8460247211928	21.4126538409009	22.5626190496295	23.7727539754305	23.281294190395	22.5407856023459	20.7385663311204	22.3893448457989	22.8163176260112	21.9445715010065	22.0236288105954	22.0686931447882	23.7227387309736	51.8917698086839	0.180157703361451	51.7183983847852	51.6250749253886	51.9930615129526	51.5512550851448	51.9376698862323	51.803497208038	52.0132952854956	52.1197601078569	51.9586515078699	52.0666181247531	51.9977739919829	52.0552729392182	51.6895423328848	51.9549060289715	10.6932930352152	0.603901895242687	9.8366498956504	10.7763750093269	10.608013133892	11.2472403547162	10.8675390204661	10.764912249571	11.0461166627007	9.7034467345125	10.9072770347618	9.65954710268732	10.6793114732099	11.511706685305	11.5534527059723	10.5445144302403	-14.47722571692
5.52763819095477	22.454852541717	0.845125130211781	23.0833134111127	22.7920537658187	21.3495857773646	22.5305512068056	23.6586512823654	23.2641647440106	22.4686044073989	20.6551898827875	22.3926725535591	22.7216242993062	21.9155095004229	21.9289177383471	21.9910647784504	23.6160322362881	51.9043958420569	0.182000668793141	51.7299408558643	51.6319653406227	52.0246720426883	51.5546896900832	51.9553774212708	51.8158924145076	52.0333533367767	52.1122391087629	51.9637764805543	52.0698017926403	51.9998881771369	52.075769050137	51.7004600566413	51.9937160211105	10.1338182640016	0.602112008528883	9.31698664005527	10.2454144213573	10.0101640359064	10.7172134484118	10.2963114162106	10.2158823033569	10.4663313072964	9.10855243568868	10.3250638356469	9.12209159684591	10.0860056061196	10.9107058859637	11.030662791924	10.0220699712392	-24.9768639548647
6.03015075376884	22.3943696139347	0.836994843525175	22.9747973478028	22.746539837228	21.2933555344987	22.5072510877752	23.5438569087454	23.2512274421018	22.4036196011452	20.5888202738471	22.3998301844195	22.640887234397	21.9012806632669	21.8350955724155	21.9171600148451	23.5174528925984	51.9119038097404	0.185660977415044	51.7292031711881	51.6408316520622	52.0468966176295	51.5579543186962	51.9559059839947	51.8198159816177	52.0452657340894	52.1120297240523	51.9533930128121	52.0797244440834	52.0099496625274	52.0789532789968	51.6976311845208	52.039098570095	9.57932677084247	0.600132352426458	8.7993059515266	9.72072406443485	9.41523011798975	10.191803357413	9.72942714921029	9.66995917291802	9.89178608270611	8.52479793337703	9.74661654049814	8.59143301546368	9.50501764922587	10.3109419824276	10.5072989663316	9.50623280827208	-35.2073266647939
6.53266331658291	22.3419464970965	0.828972159375684	22.8733316286124	22.7134470647279	21.243820947071	22.4962122285891	23.4354147995068	23.2419182934454	22.3426014451808	20.5347884996303	22.415430272381	22.5703588857733	21.8965240830521	21.7484230179583	21.8535591884362	23.421420604987	51.9155932443304	0.184512171439918	51.7372762150834	51.6592537438759	52.0573249768581	51.568431302589	51.9514136139038	51.8126022312346	52.0395026023891	52.1058727654147	51.9382502325159	52.0864847442304	52.0139719436831	52.0771845140857	51.6934295844173	52.0773069503445	9.03299290613059	0.599232151255254	8.28964306214695	9.20403306255579	8.82821752523496	9.67314136261958	9.17307143190773	9.13158529180089	9.3255770696595	7.95134813569609	9.17875911985151	8.06735336278875	8.93526435821231	9.71872015359526	9.98940003552576	8.99578671423319	-43.7585180156358
7.03517587939698	22.2988861102078	0.821025640927862	22.777962451855	22.6854442403251	21.2095538617809	22.4897766634696	23.3389421878458	23.2453919441429	22.2927092685585	20.4902898018183	22.4463341550555	22.5058973501297	21.8976914514906	21.6738989282869	21.8055398447439	23.3249733934069	51.917386620102	0.182384114515886	51.7502076745463	51.6686307815075	52.0764852036749	51.5673635975714	51.9527103881924	51.8143210740625	52.0321847904208	52.0854436302547	51.9347191018866	52.0790280961999	52.0026610770367	52.0815412521791	51.6988530903353	52.0992629235606	8.49727835220389	0.599297159962894	7.78736297907194	8.69368069168824	8.25487766987597	9.15965286614984	8.62998435425344	8.6063761565263	8.77407694702898	7.39091741307254	8.62458308828337	7.55161696314791	8.37930254825024	9.13679449768506	9.47983837288453	8.49283238293615	-49.4650870526915
7.53768844221105	22.2647115061393	0.812476230875117	22.6818455499962	22.6625948794502	21.1888335446108	22.4876405621132	23.2495657934973	23.2595688762167	22.2565728042279	20.4613352255797	22.4841117906588	22.4518456703522	21.9109636173534	21.6068101037003	21.7685743431837	23.2356983250101	51.9154923629278	0.184721136648998	51.7493213693067	51.6675962100997	52.0997455525452	51.553391282668	51.9472112382355	51.819966133421	52.0296916309652	52.0667292827611	51.9233176912052	52.0671795607897	51.9910014287289	52.0797034557954	51.7016983678524	52.1203398766146	7.97372160095918	0.598800446092654	7.29270072203601	8.19339581861982	7.69435792343068	8.6552874879624	8.09909608376622	8.09343490134231	8.23872705694764	6.84849187733886	8.08167613304101	7.04894958851275	7.84242028272321	8.56387415434208	8.97724586615812	8.00244451720739	-51.5943064936324
8.04020100502512	22.2396236867188	0.80406551795887	22.5918501754227	22.6534524538507	21.1747537120842	22.4982100897505	23.1639863372267	23.2763215547208	22.2269349984397	20.4505828638782	22.5259203179432	22.4131530333883	21.9392821429708	21.543852649821	21.7392635017492	23.1571677828167	51.910011664492	0.186667408008687	51.7476315261598	51.6755585410245	52.1091556828216	51.5460005201122	51.9254554287812	51.8113780759746	52.0147677744997	52.0578519681263	51.8990381956377	52.063422269135	51.9862592532669	52.0625139803474	51.6928184473929	52.1483116396088	7.46438703372052	0.597620182978529	6.81103696107349	7.70765888630893	7.14711972622794	8.16485958869092	7.582280754208	7.59283753477824	7.71855418616848	6.32499245645453	7.55359335958761	6.56189432677291	7.32573486124189	8.00193048036797	8.48319516088149	7.52573018932484	-50.0945376953122
8.5427135678392	22.2246635670937	0.796802250376602	22.5143735157703	22.6561017201922	21.1721359544793	22.5196674752885	23.0887192809823	23.3004932116486	22.202497472304	20.4517207072317	22.5807617371254	22.3859473056034	21.9759097127684	21.4909153020096	21.7232511821726	23.0827953617353	51.9035899948267	0.185513088596299	51.7591717002416	51.6881446300415	52.1169804744993	51.5409030481529	51.9013552266588	51.8005814420841	51.984547313511	52.0437201055945	51.8846400670707	52.0597473216399	51.9724844197864	52.044211299836	51.6861698345341	52.1676030439224	6.97126940071245	0.59664901981144	6.34420660754094	7.23546398071421	6.61823501573396	7.68740326472824	7.08398528971523	7.10949334385705	7.21688380742843	5.81955858242534	7.0448543834823	6.08996725167962	6.82815585739488	7.45582901579608	8.00244160163637	7.0612936078416	-45.7145550180712
9.04522613065327	22.219155664232	0.790110229486314	22.4420115230391	22.6627133563106	21.1863366740206	22.5443092755562	23.0277388541325	23.3377941554057	22.1905060296561	20.4622335258756	22.6450899848034	22.3646796897193	22.0181760440241	21.4516841022973	21.7240347470063	23.0108713374007	51.8953920516914	0.186180838109947	51.7659636403028	51.6875850257799	52.1374648624382	51.5205877490223	51.8843673681709	51.8015592779981	51.9571569090169	52.0199403373334	51.8729324714648	52.0443670934744	51.9445117856431	52.0345371509219	51.6912529220634	52.1732621300499	6.49544510732754	0.595638967347806	5.89077182700608	6.77659048325951	6.10913773139468	7.22260665295465	6.60533748698092	6.64501228017339	6.73764472241588	5.33465314355663	6.55369247489821	5.63417154114087	6.35206680381126	6.92688949717288	7.5364616402977	6.61119521752286	-39.6937507151866
9.54773869346734	22.2221252803915	0.783509137785272	22.3732015210133	22.6771837146307	21.2103451967292	22.5761289341839	22.9749550499048	23.3801631705383	22.1905189217738	20.4877449835251	22.7099987573733	22.3521491210654	22.0723807298211	21.4205232693209	21.735616353526	22.948844202076	51.8842266439961	0.189993900694957	51.7630055187955	51.6840025442004	52.1538500322741	51.4955094395502	51.8610727983994	51.7975272638455	51.9324612098888	52.003804926706	51.8457273751354	52.0257684953277	51.9190726326325	52.0202868135832	51.6947529902256	52.1823309753812	6.03806851827538	0.593747766379692	5.45351433075905	6.3350085910239	5.6181609339335	6.77458718609208	6.14512144015717	6.19754516840656	6.28033591023044	4.87315530939294	6.08057847783716	5.19771809922074	5.90065616912912	6.41397272597019	7.0838893175399	6.17871559616256	-33.4056421800859
10.0502512562814	22.2342001340335	0.778027906109129	22.3170763769889	22.7053582794352	21.2406470577692	22.6211438302606	22.9268914605543	23.4233445364506	22.1947400464192	20.5288239813212	22.7819267660616	22.3531852166029	22.1394337948925	21.3941984066217	21.7541032718681	22.8979288512229	51.8728866133329	0.193058046661966	51.7716964819719	51.6921091804682	52.1589361698496	51.4805718228701	51.8241451071901	51.7813806588754	51.8929462360579	51.9990665421757	51.8209127412352	52.0174662207682	51.8993924720982	51.9942810893902	51.6890852852731	52.1984225784371	5.60049190440507	0.591090207087887	5.03567855261393	5.91220235307095	5.14753360628253	6.34495957191133	5.70480644165481	5.76896905739591	5.84432859069005	4.43451788897342	5.62965872564221	4.78210606148362	5.47345019134998	5.91900311412768	6.64618719243728	5.76348531403721	-28.1910436159177
10.5527638190955	22.2550088424488	0.773980254363696	22.271966881711	22.7403694270023	21.2844946790008	22.6726813291429	22.8895893652688	23.4752388199554	22.2042555658428	20.5781420336376	22.8640045034116	22.364184927834	22.2115560903459	21.378362081076	21.784614470783	22.850663619271	51.8620677894545	0.197075956907609	51.7890003833947	51.6972128636529	52.1728821633505	51.4613451802163	51.788823187	51.7731861819293	51.8427363748909	51.9893329837457	51.8072530678228	52.0129897244907	51.8685568085968	51.9719195300961	51.6888808229996	52.204829780176	5.183337482554	0.588253687534103	4.63618732137757	5.50642950152565	4.70007176298851	5.9318353126226	5.28715136453866	5.36223064749115	5.43223267835108	4.01796899798575	5.20053446719379	4.38650719038124	5.06930505325105	5.44535005901765	6.22668254104642	5.36423785798484	-25.1080162906333
11.0552763819095	22.282695582249	0.770122026021685	22.2297341849486	22.7770359034044	21.3413659884394	22.7256201829576	22.8656847084993	23.5351781388228	22.2258869029008	20.6342509323364	22.945512051726	22.3787253876872	22.2872135145909	21.3755434074689	21.8293669463252	22.8066199013787	51.8492965319252	0.204351613850789	51.7961682023556	51.6891809266793	52.1959778195665	51.4281222362731	51.7629188666802	51.7731967271769	51.7992657882586	51.9740656710879	51.7826173109305	51.9994679495894	51.825713411127	51.961197211105	51.7014287705845	52.2008305555381	4.7869715643951	0.585167424474269	4.25506835356288	5.11878195672002	4.27453762964914	5.53623271113843	4.89201971230337	4.9761700236952	5.04549590541378	3.62522295434586	4.79166971137313	4.0111154737822	4.68975802113912	4.99321141215838	5.82567134710906	4.98264668914087	-24.7967191333317
11.5577889447236	22.3171293184025	0.766500781384845	22.1953526949569	22.8223473079846	21.4023995695038	22.7869655992888	22.8482460383239	23.5932556264687	22.2565260255688	20.7029962888066	23.0267048168229	22.3985154365675	22.3727795416739	21.3792708520481	21.8813713756637	22.7730792839571	51.8361809641785	0.212784331670418	51.8055241192671	51.6857830410833	52.2085337239266	51.3989658866604	51.732273011245	51.7619828663238	51.7559248637339	51.9706973744145	51.7512983962095	51.9834165080997	51.7881298028028	51.9480649791472	51.7119743935207	52.2039645320648	4.41203690689305	0.581422665102144	3.89500740224028	4.75180340709079	3.87039711776868	5.16084208272964	4.5180079302945	4.60983466767769	4.68247631557303	3.2573081901213	4.40552369323668	3.65765631663686	4.33600670659299	4.5615666691245	5.44173592882721	4.62035026858852	-27.3106435012336
12.0603015075377	22.3587395481649	0.764276497174795	22.1743221187933	22.8778287556067	21.4693533780979	22.8583206535226	22.8340767984999	23.6515993836879	22.2892234249302	20.7834484094994	23.1157144157422	22.4285907311307	22.4672766565762	21.386398255324	21.9368522817028	22.7493484111945	51.8254395189149	0.222911609596278	51.8313013291399	51.6914180784609	52.2181168011488	51.378486221677	51.6915120607105	51.7473153280278	51.6974547432776	51.9784115192543	51.7337588784975	51.9787967767749	51.7547974126503	51.9271503257423	51.7141876298064	52.2134461596404	4.05870475788126	0.577130988996997	3.5560002906198	4.40472314627562	3.48982844672939	4.80487765969132	4.16587107714578	4.2652402333825	4.34259302662772	2.91290461102991	4.04277640209981	3.32657582846848	4.00657453200738	4.15188415680078	5.07589670873926	4.27612049071988	-32.0599767789357
12.5628140703518	22.4056758276294	0.762720974302275	22.1585381314527	22.9344835003928	21.5483090261697	22.9306945164638	22.8292251378466	23.7171551076045	22.3277961189177	20.8681124115962	23.2051935569171	22.465978619682	22.5625647563887	21.4023914366914	22.0010270483933	22.7279922182946	51.81458345172	0.237528233802743	51.8554329031757	51.6866872821459	52.2419720872799	51.3477558485432	51.6565742542785	51.7464446938291	51.6342794910717	51.9804756130352	51.7151193559198	51.9804899078475	51.7090469013178	51.9143689526193	51.7230552646664	52.2124657683503	3.72667905960571	0.572729051447423	3.23648697042652	4.07622058132495	3.1328954528476	4.46683356478453	3.83684401398547	3.94264279305734	4.02717696082946	2.59133160360508	3.70122962959103	3.01663954338351	3.7002220588043	3.76598198001048	4.73009468514045	3.94890699668927	-38.105575206982
13.0653266331658	22.4566126507335	0.760638681945984	22.1449847211015	22.9921734341217	21.6328519704568	23.0038596984563	22.8353819402129	23.7829473952936	22.377958950189	20.9569566665259	23.2885959468792	22.5037864639077	22.6587743230253	21.4287201364054	22.0752687611939	22.7103167025005	51.8025812955148	0.253658190780313	51.8715264594923	51.6729749919959	52.2663476130911	51.3086607372638	51.6332367930932	51.7458861263484	51.5806593849607	51.9801295107763	51.6841042068456	51.9745294205883	51.6545622785963	51.9154449215563	51.743653214798	52.2044224778007	3.41593054892935	0.568263246778366	2.93735486234585	3.76761407499731	2.797880807143	4.14806693771959	3.52994686191572	3.64000711475458	3.73588604738154	2.29334431865112	3.38132478921856	2.72731547511539	3.41752589303686	3.40315756585142	4.40375752389255	3.63984541298747	-44.3653604398832
13.5678391959799	22.5123936428345	0.759056126768116	22.1419542004175	23.0586678399308	21.7167383634426	23.0855874496504	22.845116616204	23.842439778422	22.434183786696	21.055466912914	23.3746987800756	22.5429189020519	22.7622005749045	21.4582596470748	22.1520024229476	22.7032757249507	51.7932499816027	0.269537278076447	51.900123783687	51.668963942136	52.279310151568	51.2801223888056	51.6065650172478	51.7341380451515	51.5246164942675	51.9939000725742	51.662759438058	51.965320671097	51.6082096774104	51.9151616404441	51.7602243759864	52.2060840440049	3.12629675439999	0.56348798015743	2.65926154789948	3.47949532419375	2.48521863222072	3.84933016330522	3.24368957520989	3.35723014799711	3.46673780205511	2.01853588330763	3.08405726460233	2.45914759105036	3.15829994452083	3.06235567990412	4.09543299367343	3.34936201165985	-49.8785865055611
14.070351758794	22.5720793230851	0.758677295997874	22.147695878597	23.1303677549869	21.806258136758	23.1723277508408	22.8557389097164	23.903080266489	22.4908008181029	21.1605760371996	23.4629692769826	22.5887381730692	22.8699161676106	21.488296547342	22.2279942091597	22.7043505963369	51.7862224362984	0.289648623526139	51.9381031028747	51.6671790810337	52.2992050165494	51.2550424093954	51.5729373217977	51.7296156921397	51.4554350950323	52.0165525266872	51.651010338407	51.9672084237724	51.5650175505026	51.9093660038736	51.7682096025498	52.2122319435613	2.85705159112026	0.558502159809282	2.40056779977523	3.21013304779411	2.19558647136457	3.56884345965554	2.97820315853357	3.0950896193707	3.21915678671144	1.76520986564828	2.80756451484245	2.2118244844023	2.92067765353158	2.74431438378443	3.80561956614126	3.07593146412815	-54.0102439891634
14.572864321608	22.6331221267442	0.758104878480922	22.153381803449	23.1991515175735	21.9027796842595	23.2559348147234	22.8732558366783	23.9666970482186	22.5531256449614	21.2642534330003	23.5427391039345	22.6390303473297	22.9737653572857	21.5244151475639	22.3087778519439	22.7064021834963	51.7779018273463	0.313586168833864	51.9655088827007	51.6511730337988	52.3311611787803	51.2176231489265	51.5485627972982	51.7375096215019	51.3884327896936	52.0321954719298	51.6279055054369	51.976765730356	51.5097771394396	51.9137567062497	51.7832763875194	52.2069771892168	2.60757504428547	0.553664151704094	2.16055882219996	2.95884279598971	1.92746492886082	3.30590831266337	2.73364171987179	2.85214390426364	2.99343694463315	1.53254972811368	2.55079440330614	1.98390934802771	2.70340151503757	2.44948357315782	3.53515682120754	2.81875780266368	-56.504102137137
15.0753768844221	22.695622507513	0.757067791124907	22.1631985432569	23.2696152751127	21.9967171383772	23.3410134211295	22.898205723989	24.0232525457922	22.6242760786671	21.3674813407959	23.618574152499	22.6865501665404	23.0755419478749	21.5671786464548	22.3949253669862	22.7121847577063	51.7709086625189	0.335645268709328	51.9933473263934	51.6336211218732	52.3548960642436	51.1809400343619	51.5369894365571	51.7380009262648	51.3328801602164	52.04797207306	51.6062551590472	51.9795221438029	51.4504479455239	51.9313922491774	51.8087288000574	52.1977278346855	2.37745755508937	0.549023588427346	1.93974327347223	2.72629849532771	1.67974648027345	3.06144797040298	2.50857870345277	2.62680365105721	2.78834898399814	1.32033525357094	2.31436859891695	1.77444722945599	2.50634660225355	2.17654173969357	3.28296523023948	2.57843355913619	-57.4794492903605
15.5778894472362	22.7600630968492	0.756965571757189	22.1827239733933	23.3468244618133	22.0874785763267	23.432706980993	22.9224568808346	24.0729636204961	22.6963563935516	21.474994302161	23.6968206177385	22.7313473372617	23.1810830424514	21.6089671646974	22.4784121332451	22.7277478709249	51.7684127078858	0.357312679743424	52.0359708744726	51.6271825655102	52.3727939851384	51.1578531170565	51.522553046373	51.7337840266878	51.2733677676399	52.0788106925865	51.6009128485225	51.9781328543922	51.4023559189585	51.9458661748434	51.82857428997	52.1996197482497	2.16583561548377	0.544417429370299	1.73711380269759	2.51164733696579	1.4526570571491	2.83479018152638	2.30146887433658	2.41922919224748	2.60200864580397	1.12730573836458	2.09712039337237	1.58321211868054	2.32862878690267	1.92431150205097	3.0476120745152	2.35459291215951	-57.3644903685101
16.0804020100502	22.8237290802585	0.757602711010169	22.2037759511681	23.4227242972125	22.1821743421177	23.5229551962491	22.9437055990722	24.1242040942668	22.7655680073989	21.5817792583009	23.7675903560807	22.7790234662613	23.2856727989745	21.6476239285978	22.5567381766775	22.7486716512403	51.7664545082534	0.383527684824802	52.0752563180017	51.6155776975752	52.4041869070062	51.1325943105973	51.5031925048471	51.7440884249428	51.205232775203	52.1155906653405	51.5918449589915	51.9874402792063	51.3568587982176	51.9543910020377	51.8405822835673	52.2035261900135	1.97164040896134	0.539947432943482	1.55116269887782	2.31316424650778	1.24531218152737	2.62421608104632	2.11188694409468	2.22895566501777	2.43372941711921	0.951764608161847	1.89730092432095	1.40944431695639	2.1684061309234	1.69276603409551	2.82912143640553	2.14573504040413	-56.751735170876
16.5829145728643	22.8849383535116	0.757745443451684	22.2226824782473	23.492857207389	22.2759091662175	23.6071773200807	22.967962075036	24.1720107107607	22.8384765439655	21.6802949728727	23.82857647888	22.8282166088042	23.3819695845214	21.6889267341058	22.6357406105886	22.7683364576923	51.7636897943832	0.410457426197654	52.1039418274654	51.5917585809586	52.4393807410724	51.0985564583023	51.4950267214983	51.7593975018919	51.1463850619365	52.1443954749695	51.5762783876668	52.0059893849045	51.3010167697853	51.9727585198155	51.8611284376742	52.1956432534233	1.79416016533491	0.535848889247752	1.38167614029313	2.13048309530139	1.05606227572283	2.42950063721026	1.93930544228879	2.05418612076556	2.28307358147244	0.792824513652137	1.71478255652827	1.25168299773299	2.0244637390677	1.48140742697696	2.62754998830524	1.95124379937104	-56.1881532818464
17.0854271356784	22.9451667622332	0.757910116295902	22.2476393865267	23.5648857475025	22.3606982201434	23.6929882245907	22.9948607908633	24.2083866116085	22.9156356342729	21.7733847371405	23.889795090137	22.8716300544853	23.4737965444553	21.73270756732	22.7151245968061	22.7908014654128	51.765502334502	0.433534062847747	52.1426213255644	51.5748152243225	52.4626680284575	51.0747988180259	51.4992948130638	51.7643308827567	51.0997678205955	52.1759853249512	51.5765397500949	52.0191321574383	51.2463166150886	52.0019716961909	51.8917909836042	52.1869992428729	1.63261966058639	0.532097128036383	1.22814892385364	1.96343301847161	0.884379523727772	2.25071593743722	1.78220620672752	1.89401892053805	2.14849260725834	0.649726632643395	1.54893958084655	1.10880219651497	1.89627011539981	1.28871416040019	2.44158133466068	1.77124608972968	-55.9969525125003
17.5879396984925	23.0035678690012	0.75903984215903	22.2771748984894	23.6390431965582	22.4421399129218	23.7806224679189	23.0162189550149	24.2400579824508	22.9884505652237	21.8652882268551	23.9469171970059	22.9087689701115	23.5663386666916	21.7713538005362	22.7866125211746	22.8209628050645	51.7716176057318	0.457097656139963	52.1889073910552	51.566531160822	52.4896987450609	51.063155205789	51.4998025366692	51.7743413754919	51.0485187226327	52.2228369532119	51.5835817688746	52.027665932054	51.2054441402052	52.0254304970151	51.9165649343915	52.1901671169718	1.48585911467313	0.528548491962451	1.08908249872148	1.81056886335637	0.729781514106725	2.08648129530896	1.63918378843678	1.74828339181324	2.02830788875052	0.521033813665082	1.39803471610206	0.980184593950977	1.7827099309649	1.113572436013	2.26983572384884	1.60496715038493	-56.2914890943012
18.0904522613065	23.0569500733945	0.760473735483415	22.3021682205349	23.7057154550646	22.5240480891252	23.8603743776842	23.0310567673561	24.2713562245198	23.0563747072952	21.9497786319911	23.9916132670358	22.9457032271331	23.6534954238369	21.803953870777	22.8488167232467	22.8528460419226	51.7765856022793	0.483917940748323	52.2225974527476	51.5480889088829	52.5304348974758	51.0450659181346	51.4961210786382	51.7991174613774	50.9941944212354	52.2724518151792	51.5805166839923	52.0465106082316	51.166517984416	52.0425370797182	51.9353628418216	52.1926812800596	1.35286502467918	0.52524221772151	0.963580670964563	1.67058920885933	0.59082090966546	1.93549135504459	1.50965850331776	1.61578765863647	1.92177493147176	0.40538835584269	1.26128843839083	0.864935316480765	1.68212953929198	0.955542741074748	2.11200839416787	1.45111432229965	-57.0298686607598
18.5929648241206	23.105749329975	0.76152553255279	22.3266508883694	23.7659598820592	22.5974961023601	23.9332896124847	23.0461239533388	24.292931624365	23.1267660358689	22.0209642336748	24.0325226356657	22.9822523165972	23.729511006816	21.8368940229034	22.9081604178602	22.8809678872867	51.7828903864143	0.508637880765324	52.2543655027638	51.5244428559464	52.5655812385872	51.0252934808672	51.5041453419098	51.8195248552652	50.9544598306833	52.3136160759414	51.5859803389283	52.0759383302735	51.119402982223	52.0694280689261	51.9646304005701	52.1836561069154	1.23291344977438	0.522271810695325	0.851227288896097	1.5431911934847	0.466423829171846	1.79757521515322	1.39296811697679	1.49505826149292	1.8281965123471	0.302020458273529	1.1383145050638	0.761764889308569	1.59339831458629	0.813704768499961	1.9677471409598	1.30919780262668	-58.0667692359339
19.0954773869347	23.1518831633759	0.76281403176597	22.3567024463683	23.8274516776586	22.6605742255151	24.0071812188302	23.0608055605951	24.303294947836	23.1975353165057	22.0839419908282	24.0729614891525	23.011510095263	23.800251437411	21.8695931687529	22.9638268445181	22.9107338680286	51.7956906762785	0.529687565541104	52.2993182242163	51.5136955100399	52.5924789656957	51.021493842931	51.5228632716589	51.8328546022746	50.9254023562523	52.3598942863891	51.6065164783185	52.1009875649256	51.078122371311	52.1052700995038	52.0037521249725	52.1770197694097	1.12508336504318	0.519569074297829	0.750914630447178	1.42768941720551	0.356106852559217	1.67216087792326	1.28784577420375	1.38557536058892	1.7461218848648	0.210043881582563	1.02778280025076	0.669620231678527	1.51586665736813	0.686638771564798	1.83577466907624	1.17902530129094	-59.2048771907966
19.5979899497487	23.1932004425145	0.764790903838205	22.3844161447249	23.8850954271547	22.7218622171083	24.0770258240321	23.0676897563637	24.3119451599298	23.2605706399971	22.1424490539533	24.1024479407515	23.0327023587283	23.8699767361443	21.8948958741825	23.0079692237415	22.9457598383903	51.8107836334538	0.552108262206878	52.3397657000923	51.5060828968862	52.6315064815499	51.0237779564555	51.5358478604579	51.8590316276095	50.8908116808354	52.4204076813161	51.6197029039011	52.1201679426962	51.0518318018409	52.1336289608385	52.0364250000443	52.18198237383	1.02828844557937	0.517016523946148	0.661468702018724	1.32270180131956	0.258820567154339	1.55783056923563	1.19319703403332	1.28678834477884	1.67419653720471	0.128228804745625	0.928573615914331	0.587795152786739	1.44848399378711	0.573356204752593	1.71489914843519	1.05969776194447	-60.2714493404944
20.1005025125628	23.2275518587728	0.766863760111842	22.4061026474105	23.9313355563268	22.7791614561569	24.1352527901418	23.0676734960388	24.3165780803043	23.3185040406589	22.1898786408342	24.1237677140691	23.0523698700254	23.9317545522581	21.9133930310976	23.0409115410041	22.9790426064929	51.8239477325567	0.5758207885699	52.3679662596142	51.4873514881216	52.677727935451	51.0176970681433	51.5444855113383	51.8930196634614	50.8580836316584	52.4799300873911	51.6312248950017	52.1479330140428	51.0260408951304	52.1561065863321	52.06419593323	52.1835052868779	0.941700985355914	0.514611173432362	0.582300493449363	1.22738324884376	0.173340489452361	1.45374431927532	1.10850889983631	1.19741761688995	1.61181610889803	0.0556454635756295	0.840242163730905	0.515462400993031	1.38984661609109	0.473184972339053	1.6047393192303	0.950181682377689	-61.1701813168199
20.6030150753769	23.2572650526656	0.768562293005131	22.4304354573144	23.9724856319017	22.8241463379794	24.1882268615887	23.0682989474761	24.3086797151405	23.3780236149535	22.2229947518939	24.1461318157962	23.0715158416758	23.9820303080439	21.932005859802	23.0698354782637	23.0069001154888	51.8405202756356	0.595924007179829	52.4047158429649	51.4723899070873	52.7125699656495	51.0175642936294	51.5644757691428	51.9164272626209	50.842328294305	52.5306756697927	51.660036757833	52.1861168026061	50.993884638682	52.1888078481462	52.1030226869283	52.17426811951	0.8646312278582	0.512385843910241	0.512660763589789	1.14135804503032	0.099012621732188	1.35965201754677	1.03320535217316	1.1164981011208	1.55833548688133	-0.00830876276562205	0.761890556612924	0.451593801518894	1.33897735334499	0.385073025742502	1.50484926949495	0.850039557991822	-61.8684952131723
21.105527638191	23.2836750226179	0.770249938726839	22.4566049709724	24.0131409484062	22.8619329189362	24.2406143415901	23.068720525131	24.2940943540627	23.4342541906973	22.2489772052545	24.1618843863824	23.0836437267745	24.028210855904	21.9497039014669	23.0935919528775	23.0360760381952	51.8632432447908	0.613705400637934	52.448402670735	51.4713841299349	52.7478684694479	51.03313257042	51.5928021035375	51.9408512042183	50.8334816179507	52.5883003586137	51.6895152373174	52.2196800735384	50.9710231968985	52.2288604671816	52.1499127222562	52.1701906050213	0.796202257467762	0.510285169847138	0.451474340198553	1.06372323265368	0.0350671234356362	1.27470991226926	0.966324818614726	1.04365474493585	1.51252804115951	-0.0644573562328867	0.692373966649152	0.395323643809538	1.29530227497517	0.307809387439369	1.41413635849722	0.758861116143888	-62.3280189223265
21.608040201005	23.3040605129967	0.772189628462218	22.4757544167658	24.0447824629389	22.8988765727671	24.283808326174	23.0623219496027	24.2795001904123	23.4805241728656	22.2706104073806	24.1664502098482	23.0874675241406	24.0729690719332	21.9598453525548	23.105118707336	23.0688178172339	51.885831993735	0.633092468033027	52.4786373817032	51.4667643008702	52.7976799356497	51.0466365930283	51.6133057671823	51.9800706626258	50.8182885761062	52.6580437479237	51.7095308598934	52.2451509268903	50.9625964478329	52.2599850395399	52.1884256549814	52.1765320180625	0.735517136840298	0.508217708972277	0.397974785232538	0.993351139439764	-0.0196348100046128	1.19777249674664	0.907045994068418	0.978154296525304	1.47335598802496	-0.113720443274492	0.631078478467089	0.346016280672983	1.2579370905807	0.240529894295456	1.33161376830229	0.675764956687137	-62.5414737412608
22.1105527638191	23.3177858016672	0.77392268901119	22.4922569205564	24.0650640083137	22.9275790606337	24.3153808623049	23.051417364699	24.2569478949631	23.5222410083241	22.2811680751158	24.1704367981244	23.0895724794197	24.1086258556855	21.9642610610955	23.1064302803871	23.0976195537177	51.9065523822659	0.651755824968061	52.5057094999948	51.4542216947093	52.8447138095245	51.0532853333872	51.6294364435388	52.0170700205695	50.8091180634542	52.7229139620186	51.7419195735243	52.2767414786281	50.9524311984258	52.2857056716157	52.2218316694831	52.1766349328479	0.681910074237478	0.506173523910375	0.351572223777514	0.929668580386609	-0.0659057726678714	1.12833866626049	0.854946496267792	0.918953485927892	1.44043739209548	-0.156683812378958	0.577401782398566	0.302991923277589	1.22570883880955	0.182474282524253	1.2568962916803	0.599940660965481	-62.527098987129
22.6130653266332	23.3278703904413	0.774932846949336	22.5128997873649	24.0829978720619	22.9448427489079	24.344440319643	23.0435669673664	24.2231516382635	23.5644013957541	22.2797763664445	24.1728567834508	23.0918321634808	24.1336122568564	21.969932346136	23.1050737259668	23.1208010944818	51.9315972147988	0.666529790825198	52.5453490267738	51.4529990069473	52.8811296691336	51.0717104826323	51.6566410761131	52.0442593834158	50.8166698279143	52.7791525881453	51.7841702251624	52.3182666246151	50.9374193506347	52.3217232829035	52.26559189104	52.1672785717524	0.634774277365515	0.504195352776776	0.311450140257009	0.872241438351145	-0.104385773664451	1.06609066891354	0.809569372085489	0.865500241011864	1.41326304929517	-0.193833719176135	0.530405336847746	0.265471148030006	1.19786537398738	0.132661150728504	1.18955777006814	0.530983686381803	-62.2849490240184
23.1155778894472	23.3347026190369	0.775406461165944	22.5302922853266	24.0979146242063	22.9597872016508	24.3703641386866	23.037091774643	24.1876312644988	23.6000944821654	22.2743882129472	24.1640940165147	23.0879845065833	24.1559752918128	21.9751089987432	23.0993530553456	23.1457568133926	51.9613112163706	0.680566774209907	52.5802390700235	51.4617046709347	52.9268984759029	51.1002109790793	51.6900461476494	52.0814124380592	50.8262431378495	52.8436588577914	51.8152826433968	52.3552725477642	50.9340730461966	52.3631553414644	52.3146362451318	52.1655234279451	0.593375976843363	0.502258674898596	0.27682377183357	0.82021422824345	-0.136022243360906	1.01019115850528	0.77019106017612	0.81746567434834	1.39079977933803	-0.225875972009712	0.489371542682695	0.232770506544293	1.17405354827656	0.0901503179665012	1.12871085710601	0.468419446156856	-61.9065441110614
23.6180904522613	23.3356266172943	0.775647529003778	22.5409377760452	24.1009407189841	22.972746768839	24.3841877525512	23.0255773131442	24.1503889682211	23.6253302948014	22.2660111894895	24.1509560110355	23.0759965327354	24.1764246746642	21.9735245268265	23.0828664546952	23.1728836600875	51.9893216431883	0.695880167035581	52.6021261107099	51.4618286368712	52.9820616927723	51.1199939988036	51.7141027942538	52.1286644186349	50.8294645301931	52.917483761564	51.8489408190566	52.3826784819659	50.943361205216	52.3942681788007	52.3530136062827	52.172514769512	0.557027367185021	0.500294285360844	0.247133084534147	0.772812318968156	-0.161671296372396	0.959844167917325	0.736166860801199	0.774123116384888	1.3722801083802	-0.253440882488365	0.453839478628801	0.204350724717603	1.1536117981865	0.054248652428014	1.0735734964044	0.411511512099824	-61.4798586875871
24.1206030150754	23.3309945056946	0.775359570983809	22.5538888396094	24.0955755948701	22.9751554890415	24.3894457277763	23.0119669759748	24.1023071306846	23.6477294062054	22.2478179897149	24.1396219778432	23.0622115647046	24.1870948869423	21.9679563953254	23.0588169317983	23.194334169234	52.015824421478	0.708790042608505	52.6319463822452	51.4608209969194	53.0262365771944	51.1380177451121	51.7343352459884	52.1661205372922	50.8421262780046	52.9829601717041	51.8980282478045	52.4143850356819	50.9484980610052	52.4207074548043	52.3861479206006	52.1712112463354	0.525228126257017	0.498313042242367	0.221796441475866	0.729725035027233	-0.181889620361378	0.914768721578987	0.707137099226927	0.734757369365805	1.35750567181735	-0.276879745881903	0.423164579290407	0.179676033880277	1.13563365282759	0.0242705104882673	1.02384683247984	0.359681186382985	-61.0512578681702
24.6231155778894	23.323755215133	0.774069102605116	22.5688417078483	24.0896532608801	22.9706559755365	24.3941479797871	23.0031919570504	24.0472572908843	23.669946183158	22.220964281113	24.1201808414422	23.049237041013	24.1886814788486	21.9651094391216	23.0344410004863	23.2102645746927	52.0467890868982	0.718381291981056	52.6688658590929	51.4751447525843	53.0666771098203	51.1703584239671	51.7656849635384	52.2010645025707	50.8691286086517	53.0406488173906	51.9411651319391	52.4561857029423	50.9503832873521	52.4577215380542	52.4291566486388	52.1628618700318	0.497496245218316	0.496370531613949	0.200162246616013	0.690566000863525	-0.197377664982266	0.874592346053337	0.682740512327869	0.699101980309818	1.3460110087634	-0.296607320582999	0.3966640410695	0.158168326424113	1.1196717173521	-0.000565740667184932	0.979214284579667	0.312605694929524	-60.6164802149734
25.1256281407035	23.3136924533701	0.771862565013178	22.5770519569127	24.0773287856109	22.9671812014163	24.39249627998	22.9964397627043	23.9933221466618	23.6841877902874	22.1933464244774	24.0923415344239	23.0310848575682	24.1894068041546	21.9623963820118	23.007100126215	23.2280102947568	52.0813129395285	0.728776932022481	52.6924019855229	51.4924772861126	53.1207699369123	51.2044911069934	51.8014425433022	52.2506664496262	50.8931449600381	53.1075847703887	51.9769489212959	52.4944382698694	50.9654279418914	52.4986271157624	52.4752816067941	52.1646782588888	0.473256958283447	0.494436320080738	0.181692366051926	0.654652517647788	-0.208917327093678	0.838554017323937	0.662400450673063	0.666840661490846	1.33685131735976	-0.313220131283447	0.373907465572394	0.139299343720481	1.10560643184274	-0.0209272805874993	0.938996605310174	0.269860977939779	-60.1357417889556
25.6281407035176	23.2983305504361	0.769177872901694	22.5828300903014	24.0528848300683	22.9588645948585	24.3788028458009	22.9853823836332	23.9341126057563	23.689806009767	22.1640010649041	24.0664427186425	23.0049709216029	24.1880080321143	21.9538813381333	22.9707453804577	23.2458948900654	52.1133785394925	0.739730202182962	52.7125022712747	51.5004214380519	53.17445238308	51.2276856228762	51.8268560941425	52.3011644945562	50.9118590062893	53.1804471837191	52.0272280123062	52.522476301346	50.9903632949976	52.5285778469681	52.5096131107088	52.1736524925781	0.452002719116976	0.492450890850709	0.165948189964815	0.621530563713934	-0.217011153870245	0.806107894634894	0.645558943369638	0.637348168679429	1.32949816632204	-0.327153724648135	0.354491918696101	0.122629875626165	1.09293430067523	-0.037336964971021	0.902597165870978	0.230894723573846	-59.5150199973475
26.1306532663317	23.2785028909123	0.766097894341233	22.5931861086455	24.0243094809982	22.9407920782641	24.3613066051109	22.9735105660691	23.8645723169346	23.6953453498088	22.1263288217143	24.0372300533612	22.9768687354496	24.1769723338668	21.9430804825012	22.9294078330877	23.2561297069598	52.1441438486561	0.747074878095519	52.7455276588195	51.5153447288166	53.2153613764966	51.2558994874841	51.8493754650929	52.3404425784862	50.9423813300671	53.2419908087275	52.0809325766234	52.5535976534854	51.0087589428754	52.555226069722	52.5397713228367	52.1734038816513	0.433368858115928	0.490450083859046	0.152462972883103	0.591030409265115	-0.222117937227799	0.777070041955678	0.631892193048467	0.610210856738988	1.32392693165523	-0.338666888474541	0.337872383322132	0.107750105804162	1.08096254697736	-0.0503511145723389	0.869808945991049	0.195312566256389	-58.6247118081368
26.6331658291457	23.2570864219153	0.762156100884753	22.6008320736527	23.995173954274	22.9214357712609	24.3438460523378	22.9670977152469	23.7935616767639	23.7005426539963	22.0831863001471	23.9975546499894	22.950068507008	24.1590858355395	21.9362085077778	22.8898913203487	23.2607248884712	52.1795351124408	0.752446237237805	52.7746189871977	51.5446685032709	53.2620630518259	51.2963140410229	51.8831177991328	52.3867043485956	50.9831335936828	53.2972349291537	52.1221417966061	52.5954241605111	51.0254463139088	52.5929936793744	52.5801755399786	52.1694548299106	0.416975808312101	0.488480241183583	0.140768815307637	0.562764428942832	-0.224860404039756	0.751026032891338	0.621100645611198	0.585294608474682	1.31967933452288	-0.348163288813985	0.32360945323984	0.0942379421545391	1.06950516412188	-0.0605438347612773	0.840401722001581	0.162840696716023	-57.3434119611628
27.1356783919598	23.2334406134453	0.75715053999331	22.6019361222933	23.9568411628671	22.9032233003948	24.3178832975501	22.9623232380698	23.7233820823936	23.6977447323955	22.0417258378524	23.9568375476888	22.9189627262817	24.1420324437199	21.9298294271366	22.8488800778235	23.2665665917678	52.2178375836462	0.760047357840709	52.7910351399263	51.569746913509	53.3198701344855	51.3301065213751	51.9195576257209	52.445108965971	51.0165449937206	53.3624516405075	52.1706978385178	52.635279816564	51.0557469618514	52.633347214406	52.6222807955162	52.177951608975	0.40237566051605	0.486491519600614	0.130482318093473	0.536190611766157	-0.225718035136189	0.727327188483271	0.612673457395145	0.562233601953137	1.31592755028759	-0.35613511150132	0.311434121369351	0.0816953454439667	1.05859766418974	-0.0683707489614651	0.813825972690295	0.133095311151543	-55.6540734241076
27.6381909547739	23.2050808811576	0.751848451193462	22.6053692028798	23.9089855092265	22.8774589844926	24.2832518513416	22.9530997620636	23.6449997050656	23.6896139891681	21.999048158272	23.9170618419161	22.8801012177217	24.1225652860723	21.9183798239651	22.8010778626065	23.2701191414148	52.25289453957	0.767090125752882	52.8157566844251	51.5889279352722	53.3681295521333	51.355400150897	51.9449183872289	52.4952804357531	51.0467332886596	53.430285308184	52.2314136208429	52.6649239141397	51.0923504817863	52.6624174247496	52.6521882932011	52.1917980767066	0.389198293179945	0.484446320670513	0.121275470729415	0.511059196926775	-0.224995044961736	0.705655478656764	0.606082606585341	0.54051644769857	1.31242038165593	-0.362867655196645	0.300985593956487	0.0697943305646621	1.04782307322624	-0.0742170052758193	0.789594039565468	0.105649190387767	-53.6331810679568
28.1407035175879	23.1733280014124	0.746814524719844	22.6109032127132	23.860835507299	22.8456088791341	24.2494920461448	22.9435039434744	23.5601669826162	23.6842857119354	21.9491616486328	23.8678218060997	22.8390563004058	24.0939233382521	21.9060280081101	22.7514476954173	23.2643569395387	52.2869345341198	0.770043561206711	52.8486786957229	51.6212810812503	53.4092484266482	51.3911056479978	51.9684635335779	52.5394753077967	51.0897626553625	53.4852066617554	52.2817229568674	52.6967331826229	51.1202470979924	52.6896675662831	52.6793469215172	52.1961437422824	0.377183764769014	0.482396931099049	0.112795322034942	0.487236180564144	-0.223110696155214	0.685894918031226	0.601056498383629	0.519949753167062	1.30924487259965	-0.368547282685626	0.291844547919106	0.0582555406440919	1.03667769883995	-0.0784972220376526	0.767563535698388	0.0802090397625084	-51.4169535359983
28.643216080402	23.1410263347579	0.741127837306693	22.6095098122392	23.8103404404717	22.8163393000655	24.2147476580965	22.939206844843	23.4778214757532	23.6786092494578	21.8963650394718	23.8130480530574	22.7998187957564	24.0606561898733	21.8984186286597	22.7063084259578	23.2531787729078	52.326084636543	0.773149531997711	52.869173866168	51.6623331813792	53.4630264903192	51.4327035559751	52.0033165371343	52.5970649130362	51.1377133271219	53.5365160287034	52.329455343323	52.7399520710836	51.1480722192224	52.7284522993513	52.7170999484392	52.200305130345	0.366044293957699	0.480361110658197	0.104711460312435	0.464328547816172	-0.22049945589455	0.667616629712782	0.597390028495036	0.500425478696719	1.30589957309944	-0.373523518605172	0.283777472788862	0.0467961337406611	1.02519149716959	-0.0815978025195337	0.747571793165641	0.0565322774296952	-49.1670979507536
29.1457286432161	23.1068805256659	0.734231094820457	22.605074163049	23.7495452929412	22.7854190253074	24.1710931856201	22.9356041310462	23.3934838950755	23.6661187059372	21.8466319318457	23.7609965604581	22.7573347251192	24.0293397074745	21.8913505273547	22.661730165077	23.2426053430165	52.3672521171417	0.779271477440431	52.8866675369683	51.6941345800356	53.5196574014373	51.4622574745795	52.039360703351	52.6583409014017	51.1752083867616	53.5986695057625	52.392965943006	52.7829872476257	51.1892521587935	52.7685473002592	52.7551836051259	52.2182968948765	0.355452099825616	0.478283370057134	0.09679917169597	0.441959964946528	-0.217402111389389	0.650344545071309	0.594666164975671	0.481553172223585	1.30172421156771	-0.378164996474467	0.276587759666598	0.0351442076644575	1.01346849365721	-0.0838082824241333	0.729164602148426	0.0342924942291521	-47.028223106623
29.6482412060301	23.0685565882135	0.727690920837783	22.604595940427	23.6836034124201	22.7462429876993	24.1238573019577	22.9271477241333	23.3005908558294	23.6521804571402	21.7954015341624	23.7032569148152	22.7076280057619	23.9949985616076	21.8797164292328	22.6130724670449	23.2274996427574	52.4044677605026	0.783342166111008	52.9179768828788	51.7264575860372	53.5630220085058	51.4895721782016	52.0641589781283	52.7073543525787	51.2123466701499	53.6606875025436	52.4543313341243	52.81605687171	51.2329649508788	52.7973465359245	52.7809367886179	52.2393360067573	0.345168825156403	0.476163300105174	0.0888516300375076	0.420049370863705	-0.214043992077036	0.633990743096914	0.592471565909513	0.463013985648372	1.2967627787034	-0.382632060938379	0.269928275446495	0.0230977113746665	1.00112507016232	-0.0853837180887196	0.711954849887771	0.0131773421631121	-45.0504053125554
30.1507537688442	23.0280768911913	0.722293001785088	22.6007572395956	23.6193874134241	22.7059002777457	24.0802244816279	22.9186285981916	23.2066443797708	23.6431596726423	21.7377016626269	23.6365063355784	22.6558267752176	23.9521427779283	21.8682210960312	22.5658468618693	23.2021289044289	52.4416909003125	0.783956089835343	52.9465686648346	51.773864136069	53.609023552161	51.5292637152221	52.0887436631193	52.7596523181999	51.2619447102858	53.7097230677147	52.5053727164885	52.850333817715	51.2666656477951	52.8260408912764	52.8054901241745	52.2509855793192	0.335036896994885	0.474051677945219	0.0806248895534608	0.398458329069108	-0.210750163028535	0.618463462251292	0.590678466746089	0.444789105425856	1.29114296884531	-0.387042732641676	0.263545258146741	0.0105089948582015	0.987819207649165	-0.0865892243928026	0.695879374500328	-0.0070113790541473	-43.2270233929672
30.6532663316583	22.9877949355405	0.716177606316729	22.5893667576058	23.5501731887275	22.6686437840253	24.0335874283967	22.9151365053157	23.115892728084	23.6333322619425	21.6789981165559	23.5711775477768	22.6065589970369	23.9068582640212	21.8617691629864	22.5255464038969	23.1720879511962	52.4842850454992	0.787047933310495	52.9629734180348	51.8215821042029	53.6678771595265	51.5667174528809	52.125034037558	52.8252420325724	51.3108070087042	53.7586986750105	52.5688442365648	52.8964693736933	51.3023652556799	52.8667321442724	52.8408709881687	52.2657767501192	0.324855817274163	0.471935447948032	0.0719573586001649	0.376832513471858	-0.207753386367453	0.603348338647286	0.589201490819547	0.426730957170987	1.28432466969187	-0.391671838825001	0.257335083763744	-0.00278374010159024	0.973734194517665	-0.0876488419983693	0.680839433194662	-0.0264647907470832	-41.5690706794963
31.1557788944724	22.9456723399842	0.709019246225739	22.5791740158662	23.4717546703536	22.626100281839	23.9797649369221	22.9114004784566	23.0198110037042	23.6181200039288	21.6237466582738	23.5049537558498	22.5553800566417	23.8642330988323	21.8553342366826	22.4874466915035	23.142192870925	52.5274750655308	0.792662050399435	52.9878957596909	51.8591083711599	53.7198452481205	51.5917124131815	52.1614194005108	52.8846469968192	51.3479271121035	53.8191807257604	52.6404736100898	52.9440472677894	51.3507727835755	52.907654283509	52.875229544097	52.2947374010239	0.314405606439749	0.469775238830135	0.062760231131499	0.354987778153381	-0.205170023433365	0.58837818598245	0.587714378371461	0.408503852934102	1.27586846679553	-0.396772869660105	0.251054430667866	-0.016937286948581	0.958986737874214	-0.0887171394139046	0.666459979102474	-0.0454382314005333	-40.0852062379003
31.6582914572864	22.9000547057321	0.703489797526573	22.5701294684856	23.3925741496346	22.5774089656723	23.9273979569949	22.9024824897599	22.9178351483699	23.6046258244633	21.5660415073253	23.4289581901198	22.4977920301365	23.8179003548171	21.8441663288186	22.4472849347401	23.1061685309112	52.5668216292333	0.7949650605694	53.0216838114654	51.9039118542958	53.7621343144408	51.6219602332561	52.1868626715287	52.9349853659037	51.3879421297147	53.877088662051	52.7000221445572	52.9817627215311	51.3981921490118	52.9375915020915	52.8973158661496	52.324049383268	0.303558207753629	0.467595127868881	0.0528901130240248	0.332931545343648	-0.203180976556731	0.57359877232205	0.585916252375977	0.390025379313343	1.26601795989103	-0.402404264862523	0.244417832074108	-0.0320310965497429	0.943242128630246	-0.0899286905780868	0.652452840492058	-0.0641328863685893	-38.7524475741675
32.1608040201005	22.8532830148426	0.699775016290339	22.553121747139	23.3145459495765	22.531389437287	23.8785464069031	22.8937368181623	22.819027488192	23.5964599836912	21.5021726467979	23.3506614210337	22.4383023656484	23.7638466641477	21.8333147991519	22.4107613128833	23.0600751671827	52.6074283191121	0.795699200828247	53.0432223602605	51.9603691637841	53.8156126802582	51.6620343784155	52.2137944602061	52.9966597205397	51.4384216531391	53.922884664499	52.763156378129	53.0192457578026	51.435301469336	52.9691275554617	52.9197320023991	52.3444342233393	0.292232785141496	0.465420912479872	0.0422294973994103	0.310485300478962	-0.201998190121814	0.55884794483545	0.583794400896899	0.371352306679909	1.25480268964945	-0.408621772910307	0.237347083015241	-0.0481026846517122	0.926363131469332	-0.0914264855122839	0.638835973718263	-0.0826502029658649	-37.5516702847307
32.6633165829146	22.8065638797033	0.69516333125437	22.5318531956214	23.229066987206	22.4856680030659	23.8243696183289	22.8894757624298	22.7209104757635	23.5860450170997	21.4383851713409	23.2749541005889	22.3820086350607	23.7091103994616	21.8268752938776	22.3823584660005	23.0108131900007	52.6523170592609	0.800402283014129	53.0610511164922	52.0088427942837	53.875293831994	51.6926410440564	52.2525360132036	53.064658820797	51.4825026694297	53.9720821611274	52.8414052294359	53.0682239754002	51.4766239540295	53.0127484715389	52.9529626947333	52.3708660531306	0.280294612728701	0.463222161861609	0.0307701261018555	0.287400286258577	-0.201722195718843	0.543751381455768	0.581324617534349	0.352298989981986	1.24164380144586	-0.415636062234388	0.229729650439087	-0.0652294868316194	0.908680063526257	-0.0933268029897161	0.625562643282279	-0.101122434049635	-36.4657255955001
33.1658291457286	22.7577561237685	0.690413692972662	22.5135041549946	23.1373824444144	22.4323520173766	23.7657963606714	22.8837028366869	22.615764467011	23.5712278012006	21.3774358478567	23.1920213189131	22.3250739055595	23.6569802570357	21.8191741011419	22.3565467126242	22.9616235072729	52.6962745051281	0.806025905263107	53.0921931199765	52.0503234503601	53.9221469862369	51.7150548349509	52.2899543264188	53.1200852026187	51.5149476343994	54.0323984621031	52.912463685787	53.1194413001028	51.5292387685691	53.055170959141	52.9837348162739	52.4106895248547	0.267619983278173	0.460986828869481	0.0184692883517921	0.263686120848658	-0.202407522672084	0.528224474581577	0.57822138568003	0.332705980699778	1.22634513294326	-0.423609294203796	0.221318262254574	-0.0834817441589352	0.890311030580817	-0.0956958303897423	0.612324647839229	-0.119732166460744	-35.440487453423
33.6683417085427	22.7062782086506	0.688633621583584	22.4909748018744	23.0481302698948	22.3767088123884	23.7114230123217	22.8720207036109	22.5092595464775	23.5598495918257	21.3126151427709	23.1030061629705	22.2625177972508	23.6002928179906	21.8061594764198	22.3294348688645	22.905501916448	52.7372912073934	0.808350305366645	53.1202380833067	52.103458386436	53.9682274422596	51.7479451448004	52.3163888966779	53.1747156951169	51.5528294709927	54.0873144082224	52.9768840256263	53.1600591930334	51.5771457910041	53.0866518496562	53.0023772611358	52.4478412552389	0.254175199459611	0.458740207054555	0.00524538815060127	0.239376529922135	-0.204172664206725	0.512310274275938	0.574261733529958	0.312679550861328	1.20926689273869	-0.432509745797631	0.212057068566718	-0.10283470792602	0.870998664185372	-0.0985800213326257	0.598923570379498	-0.138569740912685	-34.4550065894398
34.1708542713568	22.6539724375501	0.688694679445907	22.4600000007529	22.9579189757115	22.3245315023199	23.6576438877517	22.8601841777932	22.4072783170745	23.5523086467732	21.2419204603049	23.0176900310473	22.1981405591128	23.5371335536214	21.7935035525501	22.3068646967712	22.8404957641175	52.7795073884603	0.811556166042757	53.1348620714995	52.160743385905	54.0279140445378	51.7838740785327	52.3453405069063	53.2427535495066	51.597392765624	54.1310187578605	53.0562780514443	53.197921356757	51.6146239647352	53.1209609059618	53.0227355176661	52.4766844815072	0.239929519528684	0.456471089132777	-0.00888197937181351	0.214304169503539	-0.20712561069072	0.49574191626932	0.569509582490914	0.29223429812089	1.19030490088713	-0.442327303697628	0.201979937831948	-0.123239612166667	0.850782176788858	-0.102042435714279	0.585419413071513	-0.157646179921418	-33.4832816961729
34.6733668341708	22.6011092175365	0.688070482082641	22.4293514837544	22.8598551378438	22.2683173442821	23.5970408249605	22.8516545834857	22.3024319190713	23.5402508950742	21.172178522758	22.9303346827466	22.1373604422158	23.4754675546347	21.7846863572178	22.2923183705929	22.7742809268738	52.8235321611824	0.818451901768201	53.1565638645033	52.2052472327181	54.0834487973214	51.8061327559344	52.3852544301765	53.306780579046	51.6306444484166	54.1805364990775	53.1374718055242	53.2456875362855	51.6578044068079	53.166775422221	53.0535347939306	52.5135676845908	0.224799998017161	0.454149418691217	-0.0238970754369462	0.188408666657004	-0.211275276370417	0.478255432610133	0.563959661207727	0.27121801836814	1.16894566884482	-0.45322262689302	0.190946715618703	-0.144726187819433	0.830037583453541	-0.106144519956433	0.571744292308909	-0.177050380352481	-32.471103998635
35.1758793969849	22.5465493760546	0.688693065159342	22.3992684822201	22.7600714979793	22.205102502617	23.5356211714787	22.8398609088806	22.1922353050346	23.5243151369215	21.1044266240778	22.8354520170281	22.0768843668443	23.4169053396928	21.7736407606841	22.2795478897195	22.7083592615862	52.8660892142231	0.824586274230285	53.1863033946858	52.2492626365059	54.1266823343708	51.8270816874891	52.4215559691992	53.3588443275725	51.6542424073212	54.2392057053459	53.2055349563792	53.2955435409744	51.7098115238012	53.2094479324951	53.0802425160815	52.5614900669011	0.208743058121876	0.45178784381316	-0.0398786173688939	0.161803681323139	-0.216624745483719	0.459932951361956	0.557342510592287	0.249693625917042	1.1452655264853	-0.465296570628741	0.178906518386712	-0.167316431409276	0.808819850652625	-0.110908872480375	0.557566359069332	-0.19690297271112	-31.4429884551534
35.678391959799	22.4902743654238	0.692764205281399	22.3607360165246	22.6640711373334	22.143519001892	23.47906454764	22.8211680704039	22.0856165876321	23.5121616013507	21.0316512885027	22.7428780328193	22.0111389313625	23.3541058574565	21.7570818223797	22.2650710049745	22.6355772156618	52.9066089621579	0.828868925485403	53.2027676938925	52.3054180417142	54.1779753698391	51.8592816178765	52.446017460766	53.4191450150295	51.6855199736797	54.2891665574056	53.2813896736463	53.3335909056451	51.7536217518507	53.2408166126474	53.0949068851534	52.6029079110643	0.191764162100726	0.449393053292758	-0.0568384350986915	0.134447177150758	-0.223254544597548	0.440777629144764	0.549486808001452	0.227828521767238	1.11964776939557	-0.47846160405837	0.165956681312528	-0.190927427402449	0.786914317272464	-0.11634482724147	0.542661223265214	-0.217195019501292	-30.4216006186401
36.1809045226131	22.4328573711848	0.698320990881772	22.3173237969182	22.5646219362577	22.0833953264639	23.4199010816039	22.8018181927999	21.9824718779991	23.5011284040086	20.9535973170935	22.6537209399441	21.9429342448526	23.287094544934	21.7410605965661	22.2548229293235	22.5561120078226	52.9463910210346	0.835374168234716	53.2140025770898	52.3569783700604	54.2372741280223	51.8861767331697	52.4729890684542	53.487831197707	51.7192779278453	54.328963290404	53.3676730010547	53.3661650216181	51.7879242428995	53.2756736782328	53.1124432121756	52.6361018457513	0.173832675941441	0.446929853467854	-0.0747288404053975	0.106211883356598	-0.231207814679141	0.420537208559448	0.540480479296926	0.205576550723615	1.09186987873113	-0.492704470047946	0.152035133605396	-0.215488800118196	0.764442744244954	-0.122496255308393	0.527012590298263	-0.237882825077077	-29.3811858842868
36.6834170854271	22.3746132744532	0.70394767549953	22.276326882643	22.4590595213617	22.0164064045181	23.3551461076527	22.7845350934511	21.8748182638067	23.4835264512707	20.8771399627395	22.5588067559593	21.8777418642471	23.2237634859838	21.7282152077184	22.2512828004566	22.4778170405368	52.985907027794	0.84367952432113	53.2375766404499	52.3961090792602	54.2835360084771	51.9002014723479	52.5089941690657	53.5443579096262	51.7390015451995	54.3763364044823	53.4412439729027	53.4070633903269	51.8297433681074	53.3208825835944	53.1397471668823	52.6779046783937	0.154896373735265	0.444391444699315	-0.0936140906913418	0.0771671539133425	-0.240424429072365	0.399164858337677	0.530294697152096	0.182908870462079	1.06159000782743	-0.508202179190049	0.137050118593213	-0.241052236678708	0.741707320575144	-0.129417744956067	0.510435552410512	-0.259058666389248	-28.3401324087427
37.1859296482412	22.3156670502883	0.711527271050528	22.2308855227506	22.3558451941321	21.9460851932343	23.2934642534328	22.7624945529375	21.7665036519915	23.4629856684632	20.8015300504711	22.4633023226004	21.8127404018422	23.1635771687701	21.7120280245013	22.2476033234162	22.4002933754926	53.0250396569162	0.85084633406823	53.257570953358	52.4416520439902	54.324006085633	51.920172620995	52.5384650338453	53.5960676924763	51.7529787897733	54.4301953992432	53.5117083693229	53.4504027031275	51.8781681796317	53.3608752283249	53.1613551848772	52.7269369122288	0.134935878962152	0.441801692657219	-0.11355130708861	0.0473814847714472	-0.250891117977591	0.37679087373473	0.518670950799741	0.159977744887975	1.02911752788456	-0.525031418905633	0.121087413819556	-0.267654715981183	0.718629404823803	-0.137116994961152	0.492507556345438	-0.280815096682956	-27.3260974332541
37.6884422110553	22.2552683960524	0.721841962104818	22.1766750291387	22.2553858432594	21.8796382905049	23.2353762887426	22.733151469659	21.6647090809808	23.4460376519504	20.7199176252257	22.3745339145745	21.7418550719104	23.0991195116968	21.6899276734501	22.2408900049724	22.3165400886685	53.0619765041511	0.858014345249714	53.2632271488201	52.4952079172973	54.3763200124547	51.9476867418631	52.5551984972103	53.6605858476274	51.7762148891225	54.4726240895292	53.5962410973843	53.4817380020967	51.9162959267322	53.3895100960562	53.1712730993426	52.7655476925784	0.113934547008456	0.439133907267336	-0.134470914412123	0.0167381109483267	-0.262681366917483	0.353282465177273	0.505518751788122	0.136821832947916	0.994762745042131	-0.54306953713813	0.104146109868872	-0.295206717548977	0.694961745697939	-0.145587188499271	0.472960194489703	-0.303092573325911	-26.3414207740966
38.1909547738693	22.1929262388179	0.733313203170798	22.1223923995279	22.1495420872251	21.8111235883652	23.1722878213688	22.7033344246602	21.5636087788422	23.4273560475395	20.633820164339	22.2843600224818	21.6670172625803	23.0321105495516	21.6681841120083	22.2373213575101	22.2285087274506	53.0954805668461	0.866666810491029	53.2750921339286	52.5371139377299	54.4258512975885	51.9633966943357	52.5746334785309	53.7237264274904	51.7977141126805	54.5067341218965	53.6749421113911	53.505917530853	51.9472625315503	53.4225703574431	53.1853070449666	52.79646615546	0.0918554362505329	0.436347004049541	-0.156392074571022	-0.0147846040781451	-0.275767622113725	0.32842276637073	0.490982174026542	0.113351689294079	0.958251159865443	-0.562318117864177	0.0861168280900368	-0.323657136285779	0.670778800126764	-0.154878707452039	0.45174023202446	-0.325869279925707	-25.3830282522779
38.6934673366834	22.1301136440977	0.745287964182735	22.0685302599816	22.0408119537863	21.7358741699796	23.1064888087065	22.6750917716493	21.4588547901508	23.4009265210214	20.5497637961296	22.1909875911878	21.5938630034593	22.9698656316183	21.6484993256513	22.2385471739103	22.143486220136	53.1288232817336	0.875405717009206	53.2949180114823	52.5717235196743	54.4597417650168	51.9718277379619	52.6015649613768	53.7729223825846	51.8047866665497	54.5498770234065	53.7410673047174	53.5376519493864	51.9877214685941	53.4650572701473	53.2084304509976	52.8362354323752	0.0686666686131268	0.43347255861234	-0.179429647208261	-0.0470699784505024	-0.290050426537088	0.302275446773116	0.475041644987724	0.0896300502026446	0.919496245512864	-0.582979260850801	0.0670542399663162	-0.353115950508342	0.646208311629335	-0.165060213347071	0.428627192650614	-0.349294294236774	-24.4110400033476
39.1959798994975	22.0674034398804	0.758611089135206	22.0062522207084	21.9368552721223	21.6617742108372	23.0458911940072	22.6415206188691	21.3583534214667	23.3726750328212	20.4653519085174	22.104348321575	21.5202878941525	22.9098106283791	21.6239704000237	22.2374256142762	22.0591314205694	53.1634978681095	0.884089202000755	53.3014081013297	52.6172277861054	54.4968875003158	51.9910492516358	52.6199132525846	53.8268459903302	51.8111740123931	54.5965872963626	53.8177181571875	53.5730341024583	52.0325666837623	53.5007373975185	53.2245092801315	52.8793113414174	0.0443358224154499	0.430544034575902	-0.203548622259827	-0.0801699225432559	-0.30558068213638	0.274882287939974	0.457500156106128	0.0657456163185583	0.878964086796782	-0.605096820401003	0.0470049069072234	-0.383664862695888	0.621004785842285	-0.176137078752474	0.403250555175013	-0.373452892480838	-23.3912550581045
39.6984924623116	22.0025206511882	0.773567309794549	21.9390139200003	21.8332388025378	21.5907002313892	22.98579295833	22.6011215420792	21.2639500243151	23.3469570785766	20.3743782632358	22.0215297365737	21.4400604776576	22.8449146605469	21.5927565369215	22.2319175057865	21.9689573786851	53.1942032627609	0.893254045692829	53.3022091031577	52.6634920140725	54.5425617217514	52.011076195804	52.6257029781529	53.8907633981366	51.8273975952649	54.6300830832073	53.8981002259903	53.5972170123583	52.0658940807808	53.5255598049712	53.2296047652765	52.9091836997287	0.0188318135677925	0.427519686628122	-0.228703494652676	-0.114197299261834	-0.322445935287156	0.246040113649056	0.438374168501442	0.0416118145794654	0.836836536738779	-0.628511623031557	0.0258611285832934	-0.41522001048625	0.594874364567606	-0.188100735113579	0.37548698921745	-0.398260628054945	-22.3283751828427
40.2010050251256	21.9351294890565	0.789410378398591	21.8742045684409	21.7242851617344	21.51427287269	22.9198183209495	22.5609983988607	21.1675821727819	23.3165520732075	20.2799854386765	21.9350823615106	21.3544305157555	22.7784060770882	21.5612324367574	22.2284849185643	21.8764775297743	53.2198728798811	0.90203281885496	53.3154367111259	52.6954886743605	54.5754550843531	52.0172547505313	52.6351818867087	53.9435855000612	51.8382450964281	54.6579384707249	53.962179646857	53.6134019190471	52.0949532812119	53.5560200881713	53.2401404805994	52.9329387281556	-0.00785385143789712	0.424388225869633	-0.255033631380099	-0.149058198288094	-0.340562655101661	0.215688588176753	0.417852070265396	0.0171867367536796	0.792866622102071	-0.653257777423259	0.00363910827899643	-0.447739258306653	0.567849748775979	-0.201021234345646	0.345377710179148	-0.423741749817171	-21.2118212780015
40.7035175879397	21.8681822157219	0.805402356185924	21.8053249508355	21.6167504779814	21.4338760937331	22.8546423098284	22.5223336968067	21.0708830784045	23.2781935030523	20.1879174462966	21.8527634875439	21.2692430598532	22.7165489654428	21.5301320060069	22.2279491654727	21.7879927788479	53.2476451506197	0.910837015732494	53.3257395367529	52.7281583355611	54.5980054705472	52.0245183488461	52.6512961716871	53.9874593920443	51.8366631741654	54.6960481973171	54.027285516043	53.6369473941894	52.1349181912699	53.5951782700988	53.2590735687855	52.9657405413681	-0.035746695017439	0.421224915649376	-0.282585899907072	-0.184692936297994	-0.359890965373005	0.183952734167912	0.395919999996951	-0.00745390170041575	0.74718786971891	-0.679561758494702	-0.0195697978539926	-0.481370791860076	0.539941737597808	-0.21498280043504	0.312750714737446	-0.450097934540877	-20.0634723727842
41.2060301507538	21.8014231217305	0.821726660766231	21.7281378204467	21.5147997374233	21.3573593436852	22.7945095326921	22.4781496921309	20.9817280214631	23.2396088310333	20.0943449897394	21.7783562329454	21.1832435995379	22.6549063109001	21.4923141913962	22.222980025332	21.6994853755018	53.2773332915664	0.920492888413536	53.321954284687	52.7719792252615	54.6304361615586	52.0432535947379	52.6577287799157	54.042116816844	51.8398262956428	54.734935752098	54.1030973634928	53.666003966214	52.1768233257407	53.6264585572974	53.2698724324519	52.9981795259879	-0.0648988506344661	0.418058666000553	-0.31123516917752	-0.221240226593045	-0.380589732830073	0.150747746514467	0.372453725566661	-0.0323672083916411	0.700247999888747	-0.707404310719015	-0.0438422209351475	-0.516212298721313	0.510852735108172	-0.229976789671508	0.277369641180356	-0.477387800101664	-18.9198021853285
41.7085427135678	21.7314295980211	0.838985066371403	21.6513165011473	21.4111463730182	21.2803914144286	22.7314210484445	22.427930412724	20.8961072991822	23.2026754282523	19.9941371844958	21.7026846168974	21.0902942158701	22.58727838303	21.4467835046421	22.2124149981725	21.6054329919902	53.3005319702027	0.929247881129991	53.3245473809506	52.8088379083647	54.6626009200908	52.0557301645487	52.6528204382422	54.0972906009889	51.8521921634483	54.7600557315526	54.1660842948262	53.6855924745392	52.2068837621673	53.6480756163159	53.2707635591869	53.0159725676155	-0.0953042208379959	0.414841292523429	-0.341038780863172	-0.258689600167133	-0.40271017337213	0.115908698256751	0.347556652163149	-0.0576813577386488	0.652066012813726	-0.736559182867447	-0.0691810263069974	-0.552128101269447	0.480393809053852	-0.245977930864832	0.2392833433108	-0.505501453880412	-17.8052667285661
42.2110552763819	21.6592758111063	0.856745177410773	21.5757444962252	21.3046134637749	21.1967045132168	22.6635806509697	22.3788935448974	20.8082453037162	23.1596197162827	19.8918972946678	21.6274861608724	20.9911647482322	22.5182901392706	21.4000541294211	22.2028560071467	21.510711186795	53.3194863421418	0.936687028096583	53.3359505466623	52.8340180145009	54.6780851879083	52.0576237096849	52.6533593210853	54.1362766940934	51.8563785158867	54.7829173621103	54.2190511618988	53.6972132266668	52.2361468179384	53.6770385338894	53.2785969078372	53.0301527898227	-0.126917054449868	0.411597191207864	-0.372128468366916	-0.296868243555776	-0.426143436772933	0.0795158550734839	0.321413317222237	-0.0833769738415298	0.60249209851646	-0.767062404069102	-0.0954382630455638	-0.588995037740266	0.448704644757307	-0.263045161822846	0.198605264994541	-0.534511953647241	-16.7740931097007
42.713567839196	21.5885845539821	0.873989970634293	21.493035323391	21.2034131533066	21.1128022750194	22.5993835554573	22.3313419036782	20.7246670200088	23.110460730662	19.7923522502425	21.5610387894902	20.892067854603	22.4529175878553	21.3521083684221	22.1942295833048	21.4203653603086	53.3433874587179	0.945098100456343	53.3347687035623	52.8671605516327	54.6933459761325	52.0685599353427	52.6604284978218	54.1748900336927	51.8517551069454	54.8168064569781	54.283528109408	53.7165336796797	52.2773873445285	53.71439276828	53.2943555315926	53.0535117264535	-0.159764906099999	0.408421354052253	-0.404353356176717	-0.335840281423793	-0.450979468566228	0.0416177324076755	0.293986914768091	-0.109470480546599	0.551820415396979	-0.799117007968529	-0.122639850263625	-0.626900262936429	0.415809433275857	-0.281213741978822	0.15521744200818	-0.56464617339603	-15.8566709908356
43.21608040201	21.5174477715759	0.89092729298002	21.4066919277292	21.1067472839309	21.0323150439566	22.5378250607836	22.2783412619449	20.648912429671	23.0634115935178	19.6906725529608	21.4968399217114	20.7928946625346	22.3852966289128	21.2960639451248	22.1791396627145	21.3291168265701	53.3679516890765	0.953586280511359	53.3279490353726	52.9067768582217	54.7188585167715	52.0872738822831	52.6578181165637	54.2232439792574	51.8562782788752	54.8486746203285	54.3443540328187	53.7435960805217	52.3182954429102	53.743353851499	53.3014754773426	53.0733754743054	-0.193874429269397	0.405319211052174	-0.437597902057729	-0.375738594494592	-0.477414156449458	0.00204541844210561	0.265202915095173	-0.136137644256776	0.500371828104682	-0.832587577174491	-0.150824797464496	-0.665864437293435	0.381501513007306	-0.300360238359049	0.109058312170919	-0.595896649041725	-15.0237567472751
43.7185929648241	21.4424491222067	0.908336021935879	21.3242453669611	21.0072539911463	20.9473011348842	22.4706516587611	22.2202838587874	20.5731613044669	23.0174045501114	19.583204907704	21.4296591008421	20.6880319304108	22.3105866323456	21.2322555960649	22.1574135523095	21.2328341260977	53.3843929138614	0.959728490283111	53.3338243971625	52.9335144156074	54.7345685140678	52.0950615389648	52.6462511744186	54.2611610852724	51.8675734622385	54.8669584384176	54.3883890958512	53.7631774814926	52.3478921247566	53.7640722095935	53.3004063486892	53.0786505075271	-0.229153534277789	0.402235644784219	-0.472022903473487	-0.416403332057554	-0.505370605935983	-0.0392092015770534	0.235200285945224	-0.163452388783033	0.44803636929076	-0.867184566828965	-0.17982297930674	-0.70560515575556	0.345779430355598	-0.320334537952963	0.0603514925584193	-0.628111386367707	-14.2204137652669
44.2211055276382	21.3663742027245	0.925666723566302	21.239676617451	20.9084143121575	20.8570957982308	22.4012065865597	22.1642559216089	20.4964662931954	22.9649636953682	19.4756614565529	21.3679914127863	20.5779722586962	22.2346730822643	21.1675272451586	22.1358291503144	21.1375050077987	53.3993184913965	0.965489789979918	53.3373633642872	52.9547249757705	54.7379663574505	52.0994780134636	52.6427213165779	54.2857469251939	51.8684347721943	54.8862093498772	54.4382527951652	53.774574392182	52.3799779782503	53.7933458552764	53.3080356183643	53.0836271654979	-0.265530512041704	0.39921467673799	-0.507572499181131	-0.457731738118919	-0.534743327354325	-0.0819774185975344	0.204116744909051	-0.191380800551558	0.3947789947509	-0.903002223450179	-0.209611359818655	-0.745872862525092	0.308848834856718	-0.34112127553304	0.00924803388519883	-0.661406271855288	-13.4227469746924
44.7236180904523	21.2922312006661	0.941980416673502	21.14877174176	20.8167172078227	20.7698409432783	22.3364117519035	22.1095907455525	20.4264345330259	22.9089806736189	19.371446161948	21.3112424679057	20.4690719611586	22.1611875096548	21.1012348397866	22.1135684305133	21.0467378413968	53.4206676285982	0.972441865610366	53.3267348596239	52.9872636443037	54.7505215775293	52.11721660195	52.6463023744093	54.3180226692813	51.8647925580536	54.9161455641014	54.4945976118549	53.7931783335892	52.4237209086643	53.8298299449079	53.3231488452734	53.0978713068322	-0.303054016970028	0.396347623297515	-0.543960916510568	-0.499925745614419	-0.565730639746449	-0.126312712306807	0.171893774335836	-0.220061465470705	0.340909190700961	-0.940248589311892	-0.240294410510751	-0.786734857807939	0.270704665552653	-0.362675753764772	-0.0443197618145729	-0.695999015310964	-12.6490282939236
45.2261306532663	21.2165937793348	0.957712389279877	21.059779113138	20.7268240923735	20.6832033859527	22.2705289758815	22.0494334511739	20.3605279349744	22.8566051898839	19.2650311986106	21.2500438397891	20.3620235025108	22.0835978918989	21.0267962036937	22.0834662582048	20.9544518726019	53.4401492251079	0.977709842453381	53.3221906596997	53.0182933594919	54.7671684646922	52.1357513195479	52.6408840890175	54.3527551979018	51.8731143428249	54.9409060245489	54.5345368857596	53.8207784838028	52.4638058458509	53.8565776598816	53.3291057856815	53.1062210328093	-0.341697785117024	0.393622223127565	-0.581242254510927	-0.542995399095888	-0.598421533091164	-0.172299774801248	0.138526242845897	-0.249663078023276	0.286538075884174	-0.978697545581401	-0.27172098797462	-0.828222505120025	0.23122821479298	-0.384779547693269	-0.100246389735533	-0.731772509534041	-11.9202396812338
45.7286432160804	21.137096177551	0.973506426171806	20.9735111091914	20.6338759516402	20.5900540267779	22.1982052959092	21.9850558273705	20.2914012565235	22.8036503566266	19.1542798635586	21.1888697311949	20.2513133908093	21.9992531665023	20.9453819895031	22.0463405456499	20.8581539744568	53.4514713941752	0.980941669390422	53.3269317889509	53.0348592603882	54.7688175034795	52.1424655553951	52.6290716826469	54.3706434481603	51.8848533954	54.952653997512	54.5703253117187	53.8421760041961	52.4923764364214	53.8758128740336	53.3282495183464	53.1013627418028	-0.38130800390239	0.390993906701762	-0.619532637693923	-0.586692502573171	-0.632590894951808	-0.219728210828827	0.10420208528484	-0.280143803725772	0.231495393584153	-1.01806957249665	-0.303776330905514	-0.870024883670399	0.190560239540493	-0.407272882813218	-0.158223331331186	-0.768514722052477	-11.2148563941495
46.2311557788945	21.0575218519712	0.988696845809894	20.8813875036239	20.544367639881	20.4954251177322	22.1264836031476	21.9233901954499	20.2235519286358	22.7434924409468	19.045371161189	21.133182454736	20.1365598779753	21.9154361401988	20.8634175840311	22.008759624227	20.7644806558225	53.4642801782985	0.985067155518336	53.3197706295086	53.0539142682371	54.7681690607972	52.1539813560535	52.6273247686943	54.3839858154189	51.8857618150914	54.9681287090588	54.6181308977419	53.85469000819	52.5249904312941	53.9042497836179	53.3371293721919	53.0996955802829	-0.421849202891082	0.388531326279173	-0.658519808403669	-0.631108547742678	-0.668248964697124	-0.268476943741855	0.0690290059263665	-0.311529376823146	0.175866338974978	-1.05857327993001	-0.336606592864852	-0.911895127447029	0.148904071110925	-0.430197769426348	-0.218162732163888	-0.806369113246816	-10.5418800571306
46.7336683417085	20.9793237292334	1.00266230235609	20.78599891138	20.4605709288871	20.4044886414597	22.0580799255534	21.8629513255321	20.1618242736797	22.6808941604843	18.9400133165979	21.0740404871055	20.0236933870149	21.834639073568	20.7791359068015	21.9688691385113	20.675332732692	53.4831168825391	0.988970927242386	53.3074468870989	53.0833354894563	54.7800026778636	52.1778580775064	52.6323840964508	54.4073195855357	51.8877625683843	54.9929353221161	54.6567550325731	53.873448611401	52.5666389198578	53.9386014887153	53.3523975635787	53.1067500350091	-0.463399129412704	0.386332759963532	-0.698047328157105	-0.676512222039313	-0.705644581344602	-0.318683682877905	0.0329577874019301	-0.34404647656911	0.119889235348074	-1.10042082383869	-0.370133200046257	-0.954008730095959	0.106214807724088	-0.453526175105858	-0.280121430507057	-0.845504991670097	-9.89121068022703
47.2361809045226	20.898290810076	1.01596391736239	20.6942221455081	20.3745360368459	20.3102220906668	21.9846464998233	21.797180584647	20.099115211027	22.6205706026062	18.8321575158976	21.0095063480434	19.9138295029876	21.7504483486827	20.6859582024516	21.919595048046	20.5840832038301	53.4978183563334	0.990243201926097	53.3090075327912	53.1041731333278	54.7865293060668	52.1952529546906	52.6282440162008	54.4227974663608	51.9036466598381	55.0095099259254	54.6820586250228	53.9021952323325	52.6000805469052	53.9624872346112	53.3577670812553	53.1057072733391	-0.505883038958874	0.38438595479823	-0.738368250380679	-0.722766406351884	-0.744643783723434	-0.370244822526987	-0.0039413876278117	-0.377744017665735	0.0634764147351552	-1.14331383377718	-0.404158068056181	-0.996538926366739	0.0624670815630264	-0.477040127680728	-0.343868423794571	-0.885677993770482	-9.21237747906372
47.7386934673367	20.81344074588	1.02889348743589	20.5998803416762	20.2854479967822	20.2098760840674	21.9055723957111	21.7281537028088	20.032374312941	22.5555788437944	18.7211048415221	20.9480436976122	19.801389724758	21.6625595487828	20.5857355342807	21.8627152686991	20.4897381488841	53.5059798602397	0.991117847173764	53.3102961886143	53.1152487748135	54.7801135145582	52.2046472041028	52.619356721631	54.4226718407314	51.9199529735361	55.014394229826	54.717875900276	53.9261844045091	52.6214281731478	53.9804706525003	53.3576220480824	53.0934554170274	-0.549163100707165	0.382667940361659	-0.779377113785646	-0.769742711091071	-0.784986214421911	-0.422883737156253	-0.0414840808770083	-0.412525570142326	0.00646927577145197	-1.18706311979523	-0.438843860419764	-1.03927881390259	0.0178592770360742	-0.500650539293159	-0.409098137242169	-0.926678064580715	-8.56414376531007
48.2412060301507	20.7286544549035	1.04077981265619	20.4983496790641	20.2003615795642	20.1110128773695	21.8287614208271	21.6623840858683	19.9688593612585	22.4810099070109	18.6131112626221	20.8852695814824	19.685026482838	21.5787836538923	20.4846129110336	21.804724545252	20.3988950205662	53.5181688062781	0.992759710042647	53.2992634981323	53.1368041314606	54.7819312627968	52.2255828790714	52.6216332267408	54.4279688631429	51.9273364820132	55.0255985013608	54.7554427756522	53.9409134222004	52.6474268595549	54.0089439481885	53.367954671185	53.0875627663937	-0.593315116838117	0.381282184907285	-0.82073360487201	-0.817811102731621	-0.826887170859025	-0.476689547881924	-0.0796350963158568	-0.448563774220338	-0.050997269876207	-1.23205754526969	-0.474274826704463	-1.08209700982451	-0.0275189976989916	-0.524508103179663	-0.475872264581383	-0.968765321717943	-7.98213907844935
48.7437185929648	20.643863392014	1.05148837679588	20.3975432253439	20.1167832151761	20.012918956191	21.7516809338889	21.597465212467	19.9078821256502	22.4031089231609	18.5082354135712	20.8135429281476	19.5702684984715	21.4998501030567	20.3802156123488	21.7431122327146	20.3114801080075	53.5352475270684	0.992427403815689	53.2959734704431	53.164706626526	54.7922893348414	52.2537690222548	52.6298155370886	54.4389677531697	51.9419372205057	55.0443977944651	54.7763829021881	53.9609825171087	52.6789314575519	54.0426318506797	53.3833087013816	53.0893711907535	-0.638466382409211	0.380337548927097	-0.862665693743588	-0.867203276182367	-0.870505424889978	-0.531800170238492	-0.118435950807599	-0.486073329051098	-0.108869093005281	-1.27853293675539	-0.510222613813288	-1.12535758547244	-0.0737952450549961	-0.548647931510717	-0.544297619381426	-1.01212248382229	-7.45952117604602
49.2462311557789	20.554987912493	1.06150476025573	20.2986821449341	20.0275291750607	19.9075957046215	21.6664775471437	21.5271346837217	19.8414073174933	22.3240197717471	18.4003721711105	20.739879848338	19.4588591420305	21.4191568418435	20.2667406342814	21.6713982440718	20.2205775485043	53.5472197709181	0.990367142687451	53.3042165734365	53.1810126871187	54.7906573101001	52.2714512810347	52.6285087912959	54.4351846712402	51.9709691629844	55.0528334073788	54.8004728483734	53.9919287695102	52.698366238685	54.0657878228414	53.3879604001458	53.0817268287084	-0.684546869844566	0.379823820292949	-0.905450627050065	-0.91772477016309	-0.915506581387423	-0.58797269649668	-0.157738299657889	-0.524948862751353	-0.167395217649785	-1.32617299986976	-0.546790596139408	-1.16944495283319	-0.12095667638127	-0.572931991046954	-0.614135318091038	-1.05648658830602	-6.98621990997261
49.748743718593	20.4624352002744	1.07061031826315	20.1939326179366	19.9365594072717	19.7979061568522	21.5772430560422	21.4543452811235	19.7720914615769	22.2357974624979	18.290218556593	20.6664421017623	19.345554640533	21.3376668464526	20.147219018826	21.5923625369016	20.1267536594725	53.5552745546373	0.989280125134273	53.3025539381299	53.1963430221954	54.785326415895	52.2890684312557	52.6239688924049	54.4248517220097	51.9977164416448	55.0522608300688	54.8359034537899	54.0195493115033	52.7067789838664	54.0850552778843	53.3883648199892	53.0661022242855	-0.731529811074979	0.379759685799129	-0.94882770834994	-0.969547002992478	-0.961841654720077	-0.645155481491962	-0.197367372375085	-0.565192702466414	-0.226662564824162	-1.37494043933608	-0.584251601189332	-1.21430443317344	-0.168862018460665	-0.597418362306099	-0.685245096464978	-1.10180091689899	-6.53174085197267
50.251256281407	20.3698551827008	1.07848283054561	20.0864663827852	19.8491674282881	19.6899033172565	21.4896211808241	21.3854269230984	19.7059448522651	22.1370778571383	18.1836612155951	20.5837322414572	19.2283501087748	21.2622683935888	20.0276463705719	21.5121833593703	20.0365229267978	53.5693273050299	0.98773470665012	53.2965806287454	53.2260418830382	54.7946544273589	52.3217653364376	52.6310622223822	54.4262857867057	52.0186012289465	55.0609286351658	54.8592731481305	54.037512150098	52.7216898973024	54.1161408251904	53.3999254174703	53.0601206834471	-0.779639095729664	0.380288749171872	-0.992873214120247	-1.02322754910014	-1.00990783379856	-0.703730455484	-0.237384710965488	-0.607136781157954	-0.286523904477365	-1.42538833680605	-0.62244557865587	-1.2599076970649	-0.217611079539389	-0.6223706287437	-0.757931096899525	-1.14850847340212	-6.11576427043575
50.7537688442211	20.2761624781642	1.0856686147168	19.98383617797	19.7593277343379	19.577800640181	21.3970037926183	21.3174604925313	19.6371535184863	22.0358218544758	18.0791578380128	20.4939571705678	19.1123193671606	21.1911960047594	19.9052226752792	21.4276971415213	19.9483202863966	53.5870630047742	0.984036705202391	53.3052029195593	53.2552034927928	54.804410709686	52.3549880901204	52.6422736351476	54.425425610075	52.051219381064	55.075731980848	54.8764320015311	54.0597583263728	52.7402705792863	54.1517852526289	53.4153910330432	53.0607890546831	-0.829039627470295	0.381492849827955	-1.03818422403194	-1.0788331525273	-1.05962711126271	-0.763793202989307	-0.277869814029594	-0.650868258416581	-0.347101117326385	-1.47772669434596	-0.661345723432943	-1.30674280718212	-0.267426486795009	-0.647849932686351	-0.832386192855415	-1.19680006670251	-5.7159372489872
51.2562814070352	20.1780041682872	1.09231100946192	19.880958299314	19.6633673203407	19.4574525625856	21.2954508755212	21.2448163369091	19.5610982775881	21.932214593722	17.9709459034234	20.4046011629739	18.999749709148	21.1173958427095	19.7749908404343	21.3332285684753	19.8557880628756	53.5995547670569	0.980625831385712	53.3143919617143	53.273411890172	54.8022799430001	52.378528217887	52.642728872303	54.410342615354	52.095728552282	55.0794066066747	54.9084829445804	54.0936555365114	52.7461762943962	54.1770204711454	53.4200445574341	53.0515682753418	-0.879693883273435	0.383338386589056	-1.0848463925575	-1.13620966991897	-1.11065768447622	-0.825206930076473	-0.318714789576289	-0.696237738145188	-0.408684225772212	-1.53161621534759	-0.701365876074361	-1.35534179582199	-0.318304590364042	-0.673725376292422	-0.908402730022206	-1.24640035138262	-5.27950595235994
51.7587939698493	20.0770580177003	1.09788150758842	19.7737821019207	19.568171888638	19.3361143209859	21.1927207423254	21.170992082355	19.4845674942609	21.8192666449574	17.8610858384972	20.308803588312	18.8857941699288	21.0427924968337	19.6409098883632	21.2327856500833	19.761025340342	53.6108342367069	0.978530642816271	53.3111959585293	53.2989439779412	54.8075563700828	52.4102612987643	52.6405096029856	54.4006575226132	52.1339462155836	55.0778454123919	54.9387105007703	54.1258517965357	52.7452391621921	54.200312997231	53.422321688842	53.0383268094343	-0.931718799575158	0.385883598961053	-1.13267778042896	-1.19583452747535	-1.16332612616842	-0.888372720439304	-0.359896920681336	-0.743502818366054	-0.471227008854613	-1.58717791746863	-0.742552047424333	-1.40572619425512	-0.37024407005971	-0.700107113287421	-0.986023417518718	-1.29739453162424	-4.8106763165271
52.2613065326633	19.976443807522	1.10287665535622	19.6700174542726	19.4750280436366	19.2153397204709	21.0905846972667	21.1013922784761	19.4089582903432	21.6993647256476	17.7547894526878	20.2027015457108	18.7680037240304	20.9733698195861	19.5085134218375	21.1324294673434	19.6697206639976	53.6292385615612	0.975329521940834	53.3152328895411	53.3364805317063	54.8256162525367	52.4546840628448	52.6497327490782	54.40202220547	52.1682977736907	55.0881852062139	54.9561717097125	54.1482112471552	52.7539783208573	54.2363703097931	53.4366519222265	53.0377046810305	-0.985447884276698	0.389259298339644	-1.18219036598262	-1.25822620689092	-1.21801689268463	-0.953855444180201	-0.401639209024739	-0.793045557352283	-0.534643033557538	-1.64507139112718	-0.784753308642542	-1.45786400159704	-0.423558669010034	-0.727300042629548	-1.06576174334664	-1.35034451384787	-4.32902172744618
52.7638190954774	19.8741568928936	1.10818917029203	19.5710125718426	19.3765332268015	19.0877035701807	20.9814766111488	21.0319254793943	19.3264803505803	21.5802795645677	17.6490982286146	20.095106240658	18.6511329156791	20.9056830839242	19.3744488594389	21.028733510521	19.5785822871582	53.6495767851131	0.97129672296846	53.3309158283187	53.3661178995815	54.8353193318442	52.4920551851066	52.6613731556298	54.3937725258646	52.2155856764364	55.1029876076383	54.9844274681457	54.1736309080306	52.765276421992	54.2760712711175	53.4538774616862	53.042664250191	-1.04103465835066	0.393458102461072	-1.23388643942347	-1.32320077487823	-1.27441367444483	-1.02166281657584	-0.44407860040239	-0.844777991065767	-0.599268964963561	-1.70539967673419	-0.828393384735928	-1.51228101267616	-0.478544499724779	-0.75534812760734	-1.14784781120062	-1.40538144247609	-3.82458881899335
53.2663316582915	19.7677004696408	1.11318674434386	19.4690019295302	19.2735707270614	18.954759389645	20.8669134040443	20.956986728899	19.2382666135123	21.4594936545947	17.5389624386721	19.9848831076087	18.5379993723399	20.8335879357677	19.2343588130157	20.9171152973132	19.4819071629665	53.6647589235219	0.968929007666986	53.3367614266618	53.3891831739581	54.8394391681836	52.5234196104786	52.6619706974565	54.3789938731252	52.2691715416146	55.1065989028393	55.0218800022708	54.2110765401963	52.7640974798298	54.3055584100506	53.4601827089031	53.0382913937384	-1.09847948792832	0.398437616733851	-1.28754681211164	-1.39075105631434	-1.33247526012332	-1.09186548455868	-0.48714440252064	-0.898708286351362	-0.665403181679518	-1.76775514617	-0.87382027441831	-1.56962054866494	-0.535209593147286	-0.784117713958913	-1.23208583768253	-1.46220923329499	-3.32459730441951
53.7688442211055	19.6597050599243	1.11735204217447	19.3663504750977	19.1730722389445	18.823505957161	20.7548812944146	20.8804025236129	19.1512989855432	21.3310181174141	17.4277237785359	19.8641053744538	18.4241060424735	20.7607609975016	19.092671276646	20.80265768354	19.3833160936011	53.681320741657	0.967676156755276	53.3377315524369	53.4249271100879	54.8583827867207	52.5675023280497	52.6615714463156	54.3780547463561	52.3124192879956	55.1088824107454	55.046234943744	54.2481811516861	52.7598816689745	54.3350767703805	53.4654654772682	53.0341787024368	-1.15804127348895	0.404306316202737	-1.34331898074468	-1.46157245103936	-1.39286472376166	-1.16513094263409	-0.53093453708103	-0.955364603908159	-0.732945195933556	-1.83238517963347	-0.920861889014438	-1.62995618697424	-0.593675310868336	-0.813783468162817	-1.31870804544647	-1.52107631364305	-2.83822488135404
54.2713567839196	19.5523234915086	1.12202710651739	19.269985536266	19.0719146188414	18.6899895812863	20.6423948188869	20.8068465024961	19.0615973018685	21.1995553974313	17.3197818207413	19.7387668901421	18.3062967337075	20.6923832509064	18.9541752204893	20.6910884167654	19.2877527912922	53.7049561951043	0.965745218141953	53.3530934295515	53.4656882832592	54.8821116204798	52.6166021673388	52.6732308713313	54.3809837641368	52.3541193636841	55.1246447114846	55.0716515377448	54.275126434252	52.7668078700174	54.3780619157771	53.4826535010637	53.0446112613397	-1.22009912998991	0.411136172684649	-1.40198773414163	-1.53592468454713	-1.45572038340138	-1.24182374678286	-0.575785751808646	-1.0149889551195	-0.802006467411007	-1.89999316269081	-0.969815722628899	-1.69320268096558	-0.654368597876835	-0.844705973527943	-1.40842227917404	-1.58264167978252	-2.33717453476325
54.7738693467337	19.4428411783281	1.1277661892113	19.1748022581574	18.9642277836295	18.5490056636895	20.5234713007911	20.7315255575315	18.9636603511484	21.0710829822708	17.2111878993314	19.6140210424284	18.1885915664429	20.6236935579835	18.8149335288209	20.5786851685821	19.1908878357866	53.7280731815178	0.964019272427552	53.3693329881764	53.4942109331127	54.8943373688688	52.6535271658842	52.6863417377318	54.371662939445	52.408381848283	55.142470760692	55.1124419129307	54.3035829908374	52.7739281769873	54.4235380823556	53.5006062188092	53.0586614171345	-1.28474520464429	0.418841775902269	-1.46368250928943	-1.61343579889282	-1.52068370406109	-1.32169209086518	-0.621847076976251	-1.07739551609857	-0.873125315507873	-1.9705136273572	-1.02134375541373	-1.7598697666263	-0.717513357905987	-0.876927382353097	-1.50145691174745	-1.64694605192511	-1.79388729066154
55.2763819095477	19.3300325679342	1.13310373110155	19.0763432083642	18.8550063350886	18.4066433875713	20.4037760754	20.6493975134197	18.8635849247612	20.9406823126668	17.0980865610364	19.4820369743461	18.0740500808745	20.5496496675764	18.6711018325204	20.4617172137693	19.0883798636835	53.7466559291078	0.96408327745039	53.3728270652466	53.523157893875	54.9115018663736	52.6905551109676	52.688784186485	54.3663879715186	52.46291180882	55.1492024967045	55.1460912999176	54.3439728281791	52.7687093738535	54.4587764372256	53.5065700910901	53.0637345772523	-1.35203576774189	0.42743834643955	-1.52815293102507	-1.69442661343664	-1.58821672373846	-1.40498390430434	-0.669050648237141	-1.14292506771311	-0.946524779127187	-2.04347595805505	-1.07546339445222	-1.83068572485473	-0.782996495909786	-0.91033304272531	-1.59757937615653	-1.71368608865084	-1.22134816097145
55.7788944723618	19.2170140755454	1.13797217826891	18.9816913686879	18.7485794509038	18.2660053756914	20.2881442654918	20.5648410580476	18.7647317504672	20.8041249200294	16.9849677042117	19.3432761578788	17.9585156238035	20.4751709743253	18.5272979858613	20.3456760020561	18.9851744201803	53.7687543697464	0.965383449676394	53.3827593896863	53.5654210901359	54.9439762684899	52.7402955367521	52.6922056192373	54.3753148283056	52.5051904672415	55.1580492674549	55.17031730815	54.3850551593643	52.7639245311198	54.4955338611173	53.511960538198	53.0725573111966	-1.42234804126156	0.43706889995149	-1.59603584958695	-1.77968874437329	-1.65905236500797	-1.49241536405497	-0.717583056703862	-1.21220922581355	-1.02204836969568	-2.11928017882787	-1.13222397030968	-1.90574720560959	-0.850980275560117	-0.945186607293896	-1.69713363987714	-1.78328772494733	-0.65951959890526
56.2814070351759	19.1045064025557	1.14413798036053	18.8921988314757	18.6387464569159	18.1202368170221	20.1699910221111	20.4818945375116	18.6601498812447	20.66768063124	16.8752659171506	19.2064165324445	17.8383940798279	20.4042614273126	18.387418446928	20.235344997312	18.8850900572824	53.7961877585792	0.96633292468012	53.4041005739408	53.6038457322008	54.9715340639336	52.7857914726862	52.7082748760232	54.3783532024254	52.5493352566854	55.1806072481752	55.2083638154566	54.4153552090554	52.7707286262806	54.5457322339821	53.5283039892488	53.096302320015	-1.49601372701779	0.447703630373514	-1.66799108028048	-1.86909853746902	-1.73298811705387	-1.58393355542827	-0.767869063451167	-1.28519408304942	-1.0999939499468	-2.19864117819795	-1.19238295928493	-1.98485506440556	-0.921937530235177	-0.981930990541533	-1.80091406327186	-1.85646200563303	-0.0919253000977159
56.78391959799	18.989709444612	1.15132685556769	18.8001490814736	18.5232494230053	17.9692234052767	20.0469280478436	20.395297096725	18.5495893895719	20.534860692825	16.7644240072268	19.0673931239008	17.717357785574	20.3312525822199	18.2470035419339	20.1262757239276	18.7829283230632	53.8207445925293	0.967096062962541	53.4152112038402	53.6304581696675	54.9913156164319	52.8191231841076	52.7248797985135	54.3727966001126	52.6047649118904	55.2022326687723	55.2489320442286	54.4449679300599	52.7751442178706	54.5966839090534	53.5429836072931	53.1209304335684	-1.57304829602769	0.459220200933639	-1.74370065171498	-1.96230663083845	-1.80995300077334	-1.6791833782795	-0.820055404389138	-1.36177900913135	-1.18097818062738	-2.28128711749198	-1.25626137668539	-2.06846597755057	-0.995955899844102	-1.02063756850753	-1.90901520172425	-1.9330967468297	0.52400276332883
57.286432160804	18.872861116463	1.15768392095322	18.707310905776	18.4089922075879	17.8202059341178	19.9264030123524	20.3008497266681	18.4405792640579	20.3992532863167	16.649996990184	18.9211022974165	17.5990685888607	20.2527357185883	18.1028105939138	20.0150535878221	18.6756935168202	53.8424696066855	0.969590268760636	53.4203204273765	53.6645142447967	55.0244434952069	52.8592515372896	52.7313341258897	54.3796199803549	52.655174611257	55.2131361388225	55.2744581793598	54.4854850818058	52.7679238456516	54.636987181339	53.5448952788088	53.1370303656386	-1.65360107930497	0.471703312344388	-1.82324625914143	-2.0600292893102	-1.89089664394467	-1.77873468102017	-0.874090481385547	-1.44264300544307	-1.26503784195793	-2.36671478046293	-1.32362743133314	-2.15741048019735	-1.07282123972752	-1.06125575960361	-2.02106155344842	-2.01284566329356	1.16427144736857
57.7889447236181	18.756656345258	1.16380927858184	18.6202626010115	18.2961138658162	17.6711286919994	19.8085393333816	20.2036316296816	18.3312064698914	20.258980944637	16.5371755493971	18.7754738798496	17.4801343979459	20.1746984312801	17.9597149704379	19.9070926019252	18.5690354663572	53.8685922115185	0.973754437340241	53.439015859984	53.7075553002444	55.0655368633168	52.9077310390815	52.7406246257273	54.3934980935747	52.6938713585814	55.2291310441178	55.3055058842909	54.5268926223891	52.7643291709907	54.6797622793063	53.5470888902964	53.1597479293574	-1.73809821718862	0.485255472226379	-1.90759511962515	-2.16285760865044	-1.97628566688685	-1.88313280309959	-0.930273239699104	-1.52818957743819	-1.3519967337111	-2.4555042177814	-1.395014931907	-2.25183412361145	-1.15278893351924	-1.10418037115281	-2.13746394236848	-2.09625777118992	1.77718201298245
58.2914572864322	18.6404997383887	1.17141490620419	18.534051306751	18.1778515901384	17.5163210313541	19.6859566289997	20.1071562294646	18.215544690419	20.121041699473	16.4281126588047	18.6321182956267	17.356844442566	20.0997528132874	17.8208483718696	19.8060614740989	18.465335104588	53.8970407963976	0.976699116490293	53.4583083784687	53.7394081054904	55.0949642764304	52.9447015844676	52.7628273999157	54.3952037238573	52.73817161216	55.2579176639417	55.3476589436929	54.5562664628179	52.7717861264853	54.7352652429174	53.5596483526865	53.196443276235	-1.82674087117607	0.499730720686178	-1.99687621437766	-2.27021468765272	-2.06570865669856	-1.99185017453008	-0.989106863872983	-1.61802744686847	-1.44236930504274	-2.54834264846543	-1.47109539842289	-2.35141161221818	-1.23636212601697	-1.14995543691738	-2.25905540717843	-2.18399621820254	2.40394940513998
58.7939698492462	18.5224948758252	1.17946676714708	18.443958322093	18.0563592529373	17.3606750622433	19.5608224947815	20.0059405001905	18.0985611950265	19.9862538738573	16.3178067624032	18.4832516046862	17.2325069889188	20.0216437371627	17.6814200735308	19.7068288880297	18.3588995056915	53.9217855818508	0.978722582957523	53.4640425194534	53.7644578893128	55.1248773787333	52.974497582923	52.7845241710664	54.3969888182004	52.7912631996607	55.282514370542	55.3767349647931	54.5821253314324	52.7741769499851	54.7893250298004	53.5687496483455	53.2307202916634	-1.91951042641922	0.515024230771745	-2.09061294656575	-2.38201293669777	-2.15962535173001	-2.10471527290947	-1.050690472453	-1.71235145642209	-1.53673578560491	-2.64474291749631	-1.55156589013463	-2.45652135079011	-1.32346336239074	-1.19867682291656	-2.385718426467	-2.27571297729071	3.06838174192169
59.2964824120603	18.4038254950916	1.18627076472175	18.3566130535499	17.9378960819615	17.2087447188118	19.4397352288395	19.8967313769615	17.9851377864068	19.8478152058028	16.2051285740719	18.3324305873304	17.111234070783	19.9386087150031	17.5387861008271	19.6063604690846	18.2483349618491	53.9457848860176	0.983245014716582	53.4751531333341	53.8011525286133	55.1697376659663	53.0153451175861	52.7967009247457	54.4131978767605	52.8349824989489	55.2970525339075	55.4002528435474	54.6172421282438	52.7661399319532	54.8321406758086	53.565097764515	53.2567927803167	-2.01665816369357	0.531273905356806	-2.18950117701389	-2.49925807218515	-2.25911270683495	-2.22259324574573	-1.11491512260207	-1.81197241153645	-1.6348570999083	-2.74427833793197	-1.63649435588093	-2.56810476722443	-1.41385770348352	-1.25033277360521	-2.51689294652652	-2.37104357123087	3.75116265492071
59.7989949748744	18.2859582631453	1.19301038801816	18.2735168989045	17.8187436541629	17.0549088846203	19.3184991560324	19.7850973578321	17.8694751432854	19.7064589618941	16.0954976007318	18.1860732776982	16.9903376478564	19.8571251199046	17.3978938078796	19.5100722044912	18.13971596874	53.9728608165677	0.989046555422987	53.4972767119979	53.838945871756	55.211257273933	53.0568979881077	52.8135933578544	54.425872248725	52.8693681361419	55.3188983278928	55.43789312965	54.6531859645236	52.7644736150482	54.8781098101644	53.5630598185734	53.2912191775795	-2.1185399253474	0.548495820350992	-2.29435367226469	-2.62201463937324	-2.36403169050951	-2.34555384196299	-1.18213492748544	-1.91674762432942	-1.73656407235845	-2.84780499270811	-1.72678345409771	-2.68636235243779	-1.50801747799457	-1.30542699850988	-2.65305147932618	-2.47071173150557	4.45762565048443
60.3015075376884	18.1679561807232	1.20101719610689	18.1871871317252	17.6943894350446	16.8977602853907	19.1919750272942	19.6738564160701	17.7498536550557	19.5690315737301	15.9896807431187	18.0378029239647	16.8659883076342	19.7781799139683	17.2610403120337	19.42068442847	18.0339563766249	53.9995230493535	0.992082933900946	53.508708193393	53.8623082255043	55.2410782820746	53.0838688904445	52.8435983377989	54.4270297058408	52.9124046474449	55.351309785805	55.4708614642264	54.6759865791291	52.7724058561799	54.9357363780815	53.5709975351035	53.3370288099226	-2.22521134646925	0.566464346342521	-2.40460210035713	-2.74941481596601	-2.4739769237827	-2.47275720161577	-1.25290045681838	-2.02618776271403	-1.8425565733482	-2.95597447250661	-1.82239107640369	-2.81079535415247	-1.60650299618275	-1.36458269280969	-2.79501158185449	-2.57530484205762	5.24232123096084
60.8040201005025	18.0493022318147	1.2087740727529	18.0991846324069	17.5705145615802	16.7443555632586	19.0660596607417	19.5573289955172	17.6335454671401	19.433830338569	15.8825483770676	17.8854989240841	16.7410390961748	19.6952882568174	17.1231630774789	19.3325935959991	17.9252806985704	54.0236704647156	0.994710099012064	53.5129391172463	53.8863344149388	55.2799240185318	53.1111448901238	52.8722124840144	54.4372483693001	52.9604327405086	55.3759908766256	55.4897417061373	54.6926288822851	52.7726784492746	54.9896623532049	53.5740097102448	53.3764384935824	-2.3367206694225	0.585119417711432	-2.52012925793537	-2.88190661348655	-2.58991650576398	-2.60454836735441	-1.32724101494698	-2.14098091897849	-1.9532345011216	-3.06811098939697	-1.92284757788702	-2.94163480774225	-1.70908673146852	-1.42787642760494	-2.94234566768481	-2.68422999054311	6.10040001085705
61.3065326633166	17.9309201273421	1.2150726730847	18.0161223647399	17.4504836841855	16.5945231563516	18.9442151410886	19.4331725648863	17.5204432727163	19.2947636401924	15.7742638409935	17.7372450546851	16.6199114035016	19.6083689902344	16.9822440069035	19.2432308142906	17.8138938480204	54.047713804251	1.00055459167057	53.5297749275442	53.9215474582027	55.3276647099697	53.1491032762339	52.8921754947912	54.4564007481473	52.9958664869154	55.3914487140931	55.5184394239905	54.7170128391779	52.7641520116597	55.0319744876305	53.5646881343757	53.4077445467827	-2.45334990711414	0.604597106578624	-2.64209779784896	-3.02049920615878	-2.71251746118984	-2.74186126257814	-1.40502064820435	-2.26169133115219	-2.06807455920946	-3.18395998698728	-2.02895222154081	-3.07990081972141	-1.81557173210286	-1.4952859639084	-3.09428344724451	-2.79718226175099	7.0459953625892
61.8090452261307	17.8131499648781	1.22140663552907	17.9335448756879	17.3284259600495	16.4425293680075	18.8198693769713	19.3072653506437	17.4043321186416	19.1550067711459	15.6701183975504	17.5912935189972	16.5005786538439	19.5239603910474	16.8433066897512	19.157988725107	17.7058793108493	54.0718338415207	1.00603205454381	53.5466295849219	53.9492996821683	55.3628669110264	53.1793319633294	52.9186715439211	54.4635216094422	53.0254060886889	55.4156595539949	55.5528843094807	54.7425653872592	52.7641238980575	55.0782388267258	53.5584336341566	53.4480407881176	-2.57527123068583	0.624812222226696	-2.7705457024319	-3.16454430483884	-2.84097472378059	-2.88411104299281	-1.48671230036808	-2.38758194391629	-2.18708710833211	-3.30467190424437	-2.14119265132567	-3.22582315223986	-1.92663671861922	-1.56740391225647	-3.2514175010342	-2.91509426322122	8.17756354451969
62.3115577889447	17.6959814944837	1.22854294332849	17.8469074637595	17.203672734742	16.2917830553687	18.6920691897763	19.1816834119117	17.2885377861269	19.0203512485142	15.5695234416188	17.4413527985436	16.3790843990799	19.4414421606081	16.7079302034596	19.0787000936658	17.6007029355967	54.0950303714001	1.00833891600042	53.5486822417357	53.9647611427448	55.3930120845342	53.1969963485374	52.9582225572816	54.4661766759446	53.0651109755056	55.4473370274224	55.5713002776157	54.754634891294	52.7714323479148	55.1351118221286	53.5617339486661	53.4959128582755	-2.70253180848004	0.645514827908466	-2.90456416022519	-3.31334165214278	-2.97532501241068	-3.03060096698749	-1.5729451583916	-2.51855277298315	-2.31119539775547	-3.43079254392012	-2.25877978287582	-3.37865700343629	-2.04278238392797	-1.64492208940118	-3.4145741154051	-3.03841227885776	9.54898020934172
62.8140703517588	17.5796138220493	1.23484999533865	17.7627543918273	17.0830289586793	16.1477257038101	18.5680767170968	19.0506980661268	17.1788391628351	18.8870090865246	15.4675344793109	17.293336705222	16.2576957864895	19.3545755094608	16.5709866947399	18.999463862261	17.4928683843058	54.1176421293455	1.01183912988199	53.5544759950781	53.9880536509277	55.4361012373592	53.2218774008361	52.9953953631538	54.4821015040311	53.1049577649064	55.4681529488989	55.5898190935145	54.7586826839189	52.7687728000628	55.1863111360685	53.5588714686616	53.5334167634197	-2.83533506159877	0.666700337674965	-3.04488243953504	-3.4680550529291	-3.11685335745673	-3.1823707207392	-1.66367522814026	-2.65566968777582	-2.44053571450423	-3.56146667317694	-2.38200611972825	-3.53842733379961	-2.16354568836003	-1.7278673739267	-3.5830416756256	-3.16629379668521	11.1012459618386
63.3165829145729	17.4637182497098	1.23976483723878	17.6829783482605	16.9658468212032	16.0060582303462	18.4471229029511	18.912926101242	17.070683972173	18.7504735510056	15.3655288732241	17.1508910405187	16.1409823934664	19.2649704955322	16.4311705628446	18.918395969243	17.3840262339264	54.1381872920516	1.01781679439874	53.5701988814826	54.0177182431016	55.4772459394871	53.2525007419013	53.024759912651	54.4966877988122	53.13053173353	55.4812490510783	55.621120087858	54.7696066767079	52.7593263507179	55.2259449344799	53.5444879813179	53.5632437555973	-2.97383084402952	0.688483456133249	-3.19248503809998	-3.62931069591927	-3.26538436313681	-3.34000814904187	-1.75874989424059	-2.7987873351976	-2.574410636642	-3.6967007348146	-2.51192982668136	-3.70626291650088	-2.28879690469769	-1.81620806939749	-3.75599773158665	-3.29859952045652	12.7228290046053
63.8190954773869	17.3486686396254	1.2447590877057	17.600579584947	16.8464050858814	15.864029775843	18.3229135646349	18.7744565359278	16.9608726903738	18.6158712174003	15.2684057842161	17.0069639665782	16.0275611662429	19.1788520030557	16.293550967461	18.8410728478077	17.2798257643863	54.1565116267125	1.02180588732675	53.5740503453862	54.0341589724317	55.5033949830046	53.2695163668037	53.0622094102662	54.4973118502937	53.1544275395369	55.5041585743057	55.641867719038	54.7828774244947	52.7598494860162	55.2704595447308	53.5348014226823	53.6020791349836	-3.11806038069221	0.710720353565464	-3.34639011116772	-3.79592374803926	-3.41991008210519	-3.50238159319693	-1.8587966467625	-2.94695552992362	-2.71318786252739	-3.83792307374132	-2.64793146863544	-3.88249747598243	-2.41942106793696	-1.91067149552488	-3.93435326005054	-3.4365019140968	14.3796758588976
64.321608040201	17.2358608686766	1.25006341973235	17.5170721806326	16.7278455403197	15.7277931504817	18.198841557651	18.6366557503868	16.8557871999258	18.4872966756489	15.1744147400113	16.8626605866687	15.9134673777811	19.0941220091049	16.1590609258343	18.7686770758575	17.1783573911684	54.17620827154	1.02410230557595	53.5688481694892	54.045093641851	55.5337827166844	53.2805555838388	53.1122493203487	54.5029810721645	53.188577892821	55.5311395045607	55.6523003251669	54.7834483295552	52.764916441999	55.3244814375557	53.5343373244595	53.644204041065	-3.26833655751913	0.733192053583622	-3.50621105443836	-3.9679671157921	-3.58133723671533	-3.669489688988	-1.96453827674614	-3.10092631232509	-2.8579453642859	-3.98547275381994	-2.78954503819632	-4.06619404402845	-2.55577361789219	-2.01203438928991	-4.11903873087224	-3.58023818187793	16.112104805421
64.8241206030151	17.1247869554482	1.25432786765257	17.4391123725463	16.6155153576245	15.5986322692739	18.0807685576127	18.4939100349635	16.7568271974496	18.3596126503213	15.0791995450213	16.7250849977096	15.8005005593894	19.0051818232896	16.0226727013382	18.6953063798154	17.0746929299193	54.1956532956681	1.02838365252132	53.5746931103984	54.0678324619032	55.573706602409	53.3027436514986	53.1586534115181	54.5188501052242	53.2180458071206	55.5450091696126	55.6755318815881	54.7751395603172	52.7583338941251	55.3709989658097	53.5268157768754	53.6727917409529	-3.42493516927655	0.75594398725041	-3.67343965013959	-4.14713233285432	-3.75071375341642	-3.84287685167732	-2.07586065249748	-3.26168488893272	-3.00845101944505	-4.13831315030477	-2.93810044215993	-4.25722071617472	-2.69716749511513	-2.12023702141204	-4.30914204074411	-3.72875235499807	17.9755422541363
65.3266331658292	17.0140282677446	1.25748311876189	17.3627219033424	16.5053109562586	15.470806192933	17.9642697114528	18.345771403946	16.6576551557024	18.2304525504786	14.9853427997041	16.5900273042706	15.6934268800804	18.9151012119022	15.8838775038231	18.6199195195134	16.9717126550162	54.2093842017795	1.03307683932508	53.5795502481328	54.0893405661951	55.6014021738398	53.3232904019736	53.1977586627231	54.5236010736612	53.233671115044	55.5533510399313	55.6983055029481	54.7735005843584	52.7474554044184	55.4061865494791	53.5089685670429	53.6949969351644	-3.58771340311618	0.779054979900616	-3.84803379523763	-4.33326284795642	-3.92691220441339	-4.02237849814847	-2.1926607616384	-3.42829983332338	-3.16399939724754	-4.29677601440533	-3.09370856198123	-4.45691202728729	-2.84369468014802	-2.23521358891124	-4.50394077482219	-3.88219465810596	20.0635793202421
65.8291457286432	16.9053393158395	1.26059591630508	17.2834435292518	16.3938268777191	15.3458074051881	17.8456668802436	18.1983622198265	16.5595647628507	18.1060269655851	14.8971988325786	16.4536257950688	15.591585340234	18.8292977520623	15.7478126961264	18.5482551928951	16.8742761721231	54.2215623049688	1.03584887119679	53.5682266068325	54.0964745272852	55.6192800031703	53.3293175318113	53.2457571494741	54.5196739159352	53.252111704867	55.5720921968158	55.7048021292012	54.7759722709445	52.7474479826195	55.4470071927061	53.497509267066	53.7261997908344	-3.75689754730772	0.802351072262867	-4.02862154047855	-4.52513149877201	-4.10953452667429	-4.20679512003389	-2.31583396070096	-3.60044128170524	-3.32547498450617	-4.46252724603861	-3.25525908326905	-4.66582995068437	-2.99653428229939	-2.35784385784005	-4.70475817087592	-4.04198015842957	22.2962260400939
66.3316582914573	16.8006520247082	1.26359670123812	17.2075432310562	16.2867153482752	15.2292529968647	17.7311361598542	18.0523325222353	16.4685588115701	17.9882142188124	14.8121167669304	16.3229187748559	15.4910633707526	18.744271450542	15.6149008808474	18.4808517154576	16.7792520978611	54.238188103357	1.03890855827409	53.5591387417722	54.1064682045207	55.6477977100239	53.3378842749381	53.3048712128721	54.5270549603776	53.2793586875384	55.5913320441222	55.7170364206764	54.7671489683584	52.7489583989867	55.4958281611093	53.4948848031906	53.7568708585117	-3.93325244869596	0.825668901278101	-4.21618853846017	-4.72394495735546	-4.30031948127138	-4.39722042389502	-2.44627007255507	-3.7797206003026	-3.49400001637331	-4.63562240790639	-3.42378126823101	-4.8829164289862	-3.15590559517847	-2.48897359063227	-4.91259502831093	-4.20807587228518	24.4973487526176
66.8341708542714	16.6976650945139	1.26562714869066	17.1371133075986	16.1861297713534	15.1180345178051	17.6230151778118	17.9022886438967	16.3812720475812	17.8712019812931	14.7266041287882	16.1985809044783	15.3930301509227	18.6552694318702	15.4804159493651	18.4118640141635	16.682491296267	54.2517113245707	1.04281241217877	53.5592311190599	54.1271190767982	55.6764512561554	53.3567153617287	53.3581098149702	54.5353553312131	53.297563754126	55.5960902567193	55.7384495772913	54.7489021045695	52.7379222348078	55.5350163210212	53.4844605730579	53.7725717624719	-4.11682680679802	0.849070578160451	-4.4121395871568	-4.9313223228339	-4.49940224055777	-4.59517854987223	-2.58383266400126	-3.96637785847825	-3.66896392374038	-4.81494188563419	-3.60044244034976	-5.10791206725795	-3.32104689583085	-2.6283977861768	-5.1262970722211	-4.37932000106099	26.647115680468
67.3366834170854	16.5951371650107	1.26671066452522	17.0654260043815	16.0863695316858	15.0080850185743	17.5150321831834	17.7486723123365	16.2930853429039	17.7547700770629	14.6442139561142	16.0740592788739	15.3021215299161	18.5665301734183	15.344703159084	18.3410181203879	16.5878336222268	54.2566828275512	1.04563710139089	53.5469152452768	54.1387611792025	55.6883214064687	53.3664503066455	53.403498251697	54.5280365876889	53.3040219243121	55.5978709759183	55.744996980632	54.7369651980054	52.725414854589	55.5627382507582	53.4650151180954	53.7845533064269	-4.30726958098038	0.872573075842714	-4.61517132849605	-5.14615309247127	-4.70528740221133	-4.79964034670278	-2.72853983255903	-4.1591619607777	-3.84993512963297	-5.00133107022397	-3.78404163237787	-5.34242757899279	-3.49247334327322	-2.77601772995727	-5.34526727141603	-4.55632641463302	28.8012250067071
67.8391959798995	16.4966314974397	1.26744382510247	16.9937169466873	15.9876029680276	14.9042285752478	17.4072688742449	17.5975559694307	16.2091128559956	17.6451607400992	14.5685017835357	15.9529841444366	15.2181140937598	18.4824407097221	15.2129629326734	18.2740607183837	16.4991296519115	54.2636871818014	1.04827483597847	53.5245662209924	54.1397185895991	55.6999145058951	53.365478810796	53.4572495332209	54.5212870182758	53.3169803088048	55.6099020941245	55.7465485611601	54.7306057684515	52.7240796869945	55.5961347360751	53.4533537079836	53.8058010028457	-4.5054414646756	0.896022681445736	-4.82485094982964	-5.36783631834873	-4.91895831262864	-5.01005420723776	-2.88161012787299	-4.35901750568182	-4.03842670447983	-5.19673946835677	-3.9747290852425	-5.58736073746448	-3.67167721145471	-2.93292161561463	-5.57124483103261	-4.74075343021325	30.9618273571425
68.3417085427136	16.4030863232714	1.26786903688936	16.9285417041068	15.8959451061792	14.8089724499523	17.3062809201337	17.4490052644332	16.1321603253748	17.5418388652508	14.496096365644	15.8404486628506	15.1369223172964	18.3985321941675	15.0852490039207	18.2108768829687	16.412338463521	54.2758446999295	1.05158708364988	53.5126123723203	54.1500781509838	55.7216228418991	53.3736545223236	53.519258783404	54.5251930814033	53.3355223580751	55.6186717392786	55.7614834405038	54.7141397661735	52.7212485886141	55.6352684116312	53.4496510805755	53.8234206618267	-4.71238441252834	0.919342753123802	-5.04337180509097	-5.59862127201966	-5.14226407966571	-5.22856286015438	-3.04407927029245	-4.56773148506024	-4.23544035656727	-5.4009630594121	-4.1745537928294	-5.84157377803548	-3.85869440484161	-3.10002182893295	-5.80523199480812	-4.9322717876864	33.1761818807251
68.8442211055276	16.3107117375367	1.26749484171881	16.8662978073835	15.8099150622562	14.7169480026875	17.2103224376682	17.2980666409835	16.0563470348722	17.4390709999584	14.4244883424009	15.7306885734381	15.05889417804	18.3113940890146	14.9573283225579	18.1458039517258	16.324398882527	54.2797707143827	1.05377011995349	53.4996278670331	54.1650190740228	55.7327297856618	53.386273826262	53.5721111416202	54.5194492511895	53.3413394011803	55.6122926421058	55.7694374953132	54.687338376561	52.7058641829362	55.6622810486152	53.4369824252881	53.8260434835679	-4.92760253080597	0.942554927034571	-5.27083149318095	-5.83931928165668	-5.374076165495	-5.45597465454208	-3.21571501770494	-4.78445449937383	-4.44004761114558	-5.61299628276897	-4.38304802237007	-6.10464712089714	-4.05279931361826	-3.27692917385031	-6.045815514161	-5.12978128051878	35.4632880731834
69.3467336683417	16.2200043638496	1.26611463593964	16.8025237243902	15.7245202281864	14.6280150986266	17.11380062063	17.1461155184745	15.9814022691351	17.3387421692918	14.3579376225532	15.6224177739907	14.9884438045023	18.2263226804409	14.8304229414216	18.0794365012535	16.2399601409974	54.2753080255818	1.05544668343773	53.470062020359	54.1656435524017	55.7304093856217	53.3847766029725	53.615818839169	54.5013175669744	53.3385324562724	55.6053868667531	55.7630914868549	54.6658000490211	52.6919231019076	55.677611278599	53.4159915632528	53.8279475879861	-5.15096318957713	0.96561039546723	-5.50551719042846	-6.0881874516379	-5.61358689632362	-5.69070263928552	-3.39662115661551	-5.00858655152747	-4.65237030947354	-5.83435454132311	-4.59924917340762	-6.37848805200668	-4.25508941681642	-3.4635688624911	-6.2926330919867	-5.33452932075616	37.8465971263989
69.8492462311558	16.135539578544	1.26417740679837	16.7431899904415	15.6433840931374	14.5479624528097	17.0205392286632	16.9991560280583	15.9136801994686	17.2464865634512	14.2990779084675	15.5225517686875	14.9258646084933	18.146550254933	14.7097231674132	18.0175792965726	16.1618085390195	54.2768765313732	1.05838646103305	53.441976551415	54.1622802219451	55.7362813181758	53.3793990677346	53.6666432089647	54.4918824426046	53.3443054318891	55.6075576152952	55.7665076711288	54.6505739817872	52.6885934709017	55.6985225836419	53.4031781214475	53.8385697522932	-5.38420419748321	0.988467706278907	-5.7489306060689	-6.34595647416252	-5.86319870286989	-5.93348175710254	-3.58834787999439	-5.24242211470114	-4.87452146973705	-6.06719461188747	-4.82534828463435	-6.66442165520618	-4.46736521835368	-3.66135421891646	-6.54793234490151	-5.54838342622884	40.3638626376642
70.3517587939699	16.0562693291098	1.261981517054	16.6906039189579	15.5710170425192	14.4753468349486	16.9353099819452	16.8568129005368	15.8516408802499	17.1597595967376	14.2440927982951	15.4290898619741	14.8671626050659	18.0670109913669	14.5949202002399	17.9596002715894	16.0854027231113	54.2803800448451	1.06051511076459	53.4228222356104	54.1700838399831	55.7449082037237	53.3850945100684	53.7223347075497	54.4857326201272	53.3508943628409	55.6024844464347	55.7730727245041	54.6258903387093	52.6805072229954	55.7229311078196	53.3963403249555	53.8422239825099	-5.628155152458	1.01111635232827	-6.00315828417316	-6.61538689321898	-6.12378887381615	-6.18695479413843	-3.79203840940569	-5.48695139076222	-5.10716160549072	-6.31096181645295	-5.06231340925118	-6.96126573845193	-4.68946301307869	-3.87130333505445	-6.81271968711906	-5.77070488399836	42.9417873193272
70.8542713567839	15.9783571675661	1.25895830966801	16.6382757009077	15.5032221421597	14.4056190315694	16.8533522435676	16.7146866058385	15.790184675634	17.0738558019122	14.1915866643104	15.3368550219425	14.8121887722241	17.9857717321036	14.4821830818753	17.9001791273184	16.0090397445622	54.2710576709475	1.06105555007831	53.3910424398681	54.1733553520279	55.7365729175609	53.3863939310805	53.7655294024924	54.4635966114031	53.3420761138529	55.5821185113448	55.7618305335643	54.5893579726155	52.6600984802361	55.733211884612	53.3784492752487	53.8311739673584	-5.88180391844653	1.03342853949958	-6.26662919185333	-6.8959681319366	-6.3934591931972	-6.45070253724527	-4.00731394849862	-5.74064837852042	-5.34916169957861	-6.56482538643676	-5.30847404827721	-7.26838221041109	-4.92083791155983	-4.09286526078809	-7.08536892518239	-6.00061803476597	45.5622586151231
71.356783919598	15.9045668159219	1.25471515254811	16.5871031878391	15.4376607087167	14.3425891920303	16.7719426393775	16.5749310534957	15.7333956884944	16.9925773805192	14.1463230998849	15.2512294269458	14.7653935230613	17.90879179522	14.3732605053437	17.8407182217301	15.9380190002486	54.2563814990047	1.06301500593457	53.3482998160563	54.1611608028699	55.7239554781644	53.3725182103307	53.7983978545128	54.4378777971928	53.328128366892	55.563268175556	55.7504606450385	54.5561300765013	52.6432456986457	55.7321538342081	53.3520001310795	53.8217440990176	-6.14581502746715	1.05534006031616	-6.53893777078674	-7.18613739883319	-6.67318754976466	-6.7233241049146	-4.23443166141642	-6.0045212117271	-5.6014316871837	-6.83098722271749	-5.56516427502616	-7.5879608206765	-5.16326541056535	-4.32612331889533	-7.36586824423607	-6.24006970779681	48.2414151088775
71.8592964824121	15.838927019753	1.24990028331566	16.5435241093936	15.3800964991702	14.2901587206944	16.6971833519894	16.4432541552531	15.6855467706013	16.9203556098529	14.1100135285915	15.1749744046111	14.7278358086714	17.8380402509662	14.2730298175528	17.7868856944853	15.8740795547088	54.2490346867813	1.06569838101594	53.3150288349704	54.1518767494365	55.7217896570087	53.3615585966473	53.8370218238252	54.4228947207602	53.3226864329576	55.5513042922151	55.7493363849148	54.5289870217655	52.6349689461826	55.7368166983198	53.3330137432259	53.8192017127087	-6.42258112143753	1.07699538294188	-6.82323158687269	-7.48829198900967	-6.96595406995193	-7.00713611493578	-4.4754116968609	-6.28143494391863	-5.86652850094434	-7.11164314307063	-5.83495799238658	-7.92183746264456	-5.41875022814756	-4.57296143549341	-7.65701113415084	-6.49098540173783	50.9006507063149
72.3618090452261	15.7785668995631	1.24474006860579	16.5042680933888	15.332063235676	14.2439923517152	16.6304904959736	16.3187299835038	15.6417728396619	16.8531448216946	14.0787049683042	15.1019068825645	14.6958712405234	17.7682705118348	14.1807212008652	17.737441264175	15.8125587040021	54.2377222051065	1.06614991889691	53.2802019977332	54.1498569227368	55.7115797010174	53.3577761578997	53.8770126485057	54.4005263661965	53.3121503910357	55.5281980304819	55.734219324863	54.4923507621183	52.6181085458852	55.7429378726121	53.3170816816247	53.8061104687811	-6.71225259559952	1.09831209812786	-7.11987947813163	-7.80474311899136	-7.27094962857746	-7.30438388298863	-4.73157039738927	-6.57087467392028	-6.14455535291269	-7.40577682848489	-6.11653354864104	-8.26882185026759	-5.68684590252142	-4.8345225551826	-7.95974435164946	-6.75233476873499	53.5125236391018
72.8643216080402	15.7210281277505	1.23835509919278	16.4648008170493	15.2884370772036	14.2026714088556	16.5660184326083	16.1972734060506	15.6003735449607	16.7879003116279	14.0521593861327	15.0333512731694	14.6689317871961	17.6991826247346	14.0928237724971	17.6873361393462	15.7531338070744	54.2118440983033	1.06689139111833	53.2277491258938	54.134493506248	55.6851977478173	53.3408383137658	53.9013818328451	54.3628417221325	53.2846390271674	55.4903622289251	55.7074928351183	54.4418502014378	52.5890696021386	55.7333753260327	53.2875761054776	53.7789498012466	-7.01377016442552	1.11893339737599	-7.42677678191638	-8.13360023911377	-7.58680670944443	-7.61339228085146	-5.00244037027794	-6.8717295383436	-6.43439611716907	-7.71284386698858	-6.40962927467897	-8.62800263762215	-5.9672957360622	-5.11008140710895	-8.27221127301153	-7.02357606936829	56.1589097952426
73.3668341708543	15.6705333724345	1.23064692470754	16.4308696904127	15.250375085489	14.1718720700061	16.5048239881915	16.0814108804537	15.5675447202491	16.7299076449234	14.0353063023191	14.9753787397341	14.6513550988001	17.6371095896559	14.011539195961	17.6386437290768	15.7013304788107	54.1842264923707	1.0699321142621	53.1752057640045	54.1070299533076	55.6637786002358	53.3119497927299	53.9145162416244	54.3304256921081	53.2551305855862	55.4557862501494	55.6912280834961	54.3921165784456	52.5646355652224	55.7131599346771	53.2491016553758	53.7551061962266	-7.32891278525805	1.13892237512259	-7.74606662381413	-8.47449283134233	-7.91661826719976	-7.93391995777658	-5.28859496170127	-7.18689928458603	-6.7379481928316	-8.03580068138241	-6.71776097403056	-9.00185825423198	-6.26262701484334	-5.39997004728886	-8.59484148051375	-7.30738042207006	58.9183000838285
73.8693467336684	15.6294405235905	1.22252154888026	16.4051399528427	15.223795820791	14.1518077765691	16.4530965077349	15.9763525847538	15.5434517299595	16.6820715848299	14.0287768447406	14.924063636093	14.6448072720896	17.5827766079078	13.9414690528073	17.5968435523181	15.6577144068301	54.1614679120789	1.07156166227977	53.1304274736211	54.0867966907212	55.6470277964189	53.2901299160942	53.9320915745191	54.3028884204296	53.2317415502452	55.4252794672857	55.6698241995466	54.3477222298941	52.5453608577305	55.6987583526254	53.2171396532648	53.735362586708	-7.66014478416419	1.15859617047529	-8.08073939203022	-8.83116888772407	-8.26246303249147	-8.26958672425115	-5.59267367760667	-7.51845700779209	-7.05794779138047	-8.37674375450089	-7.04120802192605	-9.39285798982882	-6.57492573322169	-5.7066412440285	-8.93104290512355	-7.60557081639298	61.8256211792709
74.3718592964824	15.5941978025586	1.21375559064004	16.3814735916514	15.207016572634	14.1376056825307	16.4086845377977	15.880645775249	15.5226251728122	16.6396072818743	14.0285008185911	14.8762618439474	14.6458890255154	17.5310897054242	13.8814841365148	17.5602085449649	15.6176765463127	54.1292132647627	1.07163622542314	53.0719454747152	54.0655749085581	55.6134089081523	53.267248770514	53.9476930215869	54.2591618634643	53.1970187429062	55.3802495492014	55.6290383899851	54.2936116064441	52.5133886307674	55.6837038046428	53.1852673544959	53.7016746812435	-8.00688779527625	1.17762261196534	-8.42888868519205	-9.20444441156389	-8.62209882169278	-8.62128504730442	-5.91616118118997	-7.86450517070916	-7.39376193993649	-8.73416359443248	-7.37813810253168	-9.79986795607247	-6.90340030152328	-6.03133061980872	-9.28169201012248	-7.9166912917876	64.849536509783
74.8743718592965	15.5642747934077	1.20347453028017	16.3606267783402	15.1959441643965	14.1316251419506	16.3669568515852	15.7905448741867	15.5076699771131	16.601540604584	14.035206059293	14.8383254302544	14.6535373478211	17.4832206817249	13.8283590891597	17.524131772706	15.5821583345925	54.0836135515182	1.07442103002362	53.0008019406295	54.0257257067253	55.5707491714152	53.2259054450832	53.9451216042425	54.20686616552	53.1452395860584	55.3216454066522	55.5915183907799	54.2235669635175	52.4693537555048	55.6515349918572	53.1376207601335	53.654939833136	-8.36866357722472	1.19551454256308	-8.79001426902759	-9.59167842328292	-8.99618735405521	-8.98668338228724	-6.25843223657504	-8.22567796326899	-7.74458677764777	-9.10800944518781	-7.73162830214309	-10.221610170303	-7.24822990204725	-6.37310216995538	-9.64475724467144	-8.24069244069331	67.9484081069431
75.3768844221105	15.5439984247051	1.19223368910787	16.3491821808842	15.1947275381691	14.1386494196264	16.3323625025244	15.7089595329509	15.5038883640258	16.5738668933158	14.0537680424444	14.8106875199033	14.6719722961662	17.4453538656896	13.7845729463907	17.4913915863946	15.5565952573866	54.0379231100019	1.07790149695102	52.9374627756909	53.980110737981	55.5369895592784	53.1787621560133	53.9310012023133	54.16346027743	53.0940069224587	55.2672292054099	55.5578970728767	54.1515256672484	52.4299039545542	55.6093108387217	53.080853624536	53.6124095455137	-8.74815784028292	1.21263096381431	-9.16838755990218	-9.9945945622276	-9.38906039118669	-9.36753273657236	-6.62039901414251	-8.60604579970152	-8.11343289307877	-9.50204332052817	-8.1043342616653	-10.6607843737655	-7.6127524893852	-6.73263416794994	-10.0212358727149	-8.58097232114021	71.0743792626263
75.8793969849246	15.5340008456309	1.18074612166803	16.3443877205146	15.2074062467098	14.1553559016768	16.3090988114164	15.6407195969831	15.5076121968222	16.5575746116831	14.0838239300148	14.7876460199184	14.7035349976852	17.4168592544979	13.7543526627672	17.4672373869455	15.5404025011969	53.9922613034427	1.07845985121747	52.8714222394171	53.941401051405	55.4968411208104	53.138286556662	53.9202942535196	54.1140197779482	53.0447638392627	55.2130165153549	55.5042593816693	54.0838395628012	52.3911222834172	55.5725001699933	53.0296157485155	53.5702757474219	-9.14735536781	1.22928699853493	-9.56468058383831	-10.4173085385019	-9.80056715618343	-9.76784530885056	-7.00535081250982	-9.00566073560529	-8.50284755353801	-9.9180369100877	-8.49390119325298	-11.1205722778767	-7.99895372695522	-7.11302460472754	-10.4151736544113	-8.9390520930012	74.2050729851549
76.3819095477387	15.5312455290787	1.16818135826993	16.341716459841	15.2297763578455	14.178885488219	16.2924623776058	15.5840265138463	15.5158147804979	16.5476104921198	14.1214428008062	14.7727924324448	14.7451783817623	17.3928969566843	13.7361607444125	17.4494599937464	15.5292136272706	53.9340216651723	1.08012426764449	52.7863415392216	53.8918492460845	55.4373116844895	53.0869755962332	53.9046069164205	54.0459769054616	52.9787530971869	55.1409669040052	55.4424207279282	54.0063211534408	52.3356930007672	55.5324688035516	52.9755697975097	53.5110479401114	-9.5653492365041	1.24481787171787	-9.97610405468243	-10.8584768998467	-10.2283984145374	-10.1865560212615	-7.41480820765616	-9.42246503553908	-8.91136352558909	-10.3539069904225	-8.90146486964371	-11.5999319099113	-8.4056100189567	-7.51550552053027	-10.8272707958133	-9.31302704666716	77.3624154481547
76.8844221105528	15.5366177728019	1.15416423078652	16.3467622021688	15.2601141420239	14.2143140479742	16.2807014047337	15.535554616976	15.5342254818959	16.5449450882737	14.1682844006629	14.7708124947926	14.7952773938169	17.3758571392372	13.726940393612	17.4338057914852	15.5250542215731	53.864597420567	1.08491391372249	52.6993474613062	53.8235149675029	55.3776614280558	53.0169897630088	53.8687544018197	53.9782236050383	52.8972659823335	55.0565496296169	55.3887023697761	53.9111480450266	52.2685552867742	55.4737048468104	52.9039297054197	53.4400163954488	-10.0025619586027	1.25887971709558	-10.4054259040596	-11.3159811347526	-10.6760437530388	-10.6218700675328	-7.84783140285382	-9.85969215265671	-9.33886180369856	-10.8102679601178	-9.33172460888575	-12.09708807008	-8.83347865180984	-7.93882960046298	-11.2552507796833	-9.70352153080555	80.5552846913584
77.3869346733668	15.5535505277615	1.13977300518293	16.3626241040985	15.3041394981408	14.2634180598888	16.2800306646344	15.4986415678214	15.5647826239009	16.5554628025305	14.228936979414	14.7766111715352	14.8576815313812	17.3714812074192	13.729397337318	17.4235191593281	15.5329806812496	53.7939429410508	1.08748435849614	52.6187502812308	53.7558036601575	55.3226365898295	52.9473936312238	53.8213503862146	53.9154543226246	52.8179961089258	54.9762537232392	55.3212021890578	53.8114055743188	52.2051970031622	55.4051967450047	52.8233362556978	53.3732247040239	-10.4619921093078	1.27212809866879	-10.8567308189977	-11.7939261749368	-11.1471747184588	-11.0778224468114	-8.30570471733027	-10.3208946902414	-9.78943001403164	-11.2916599241594	-9.78356123138608	-12.6148668320095	-9.28668970404548	-8.38408652514285	-11.7007164909008	-10.1146252418576	83.8228971739341
77.8894472361809	15.5816929913733	1.12503764058102	16.3834510448594	15.3628319087712	14.3212442028182	16.2913338762664	15.4778714825984	15.602058683616	16.5781318320251	14.3020195473136	14.7893454393155	14.9352105538496	17.3779494595699	13.7474827915161	17.4234314360599	15.5513396206469	53.7186450190363	1.08796498894078	52.5233790261927	53.6897650673316	55.2501861305722	52.879125042532	53.7762317900042	53.8363058368081	52.7355612851391	54.8916973442478	55.234936853382	53.7151233296189	52.1375398349238	55.3411835329554	52.7473850378273	53.3026101549738	-10.9449915186644	1.28460102483867	-11.3275289458106	-12.2952756788654	-11.6391595473125	-11.5574320345841	-8.7924102428373	-10.803759268582	-10.2649100336205	-11.7992396578542	-10.2553996353719	-13.1572463115756	-9.76682347789217	-8.85505449238078	-12.1683324787565	-10.5473094558575	87.1392003816357
78.391959798995	15.6190656958702	1.10885624405093	16.4097761564108	15.4310704481977	14.3886129038999	16.3091671823523	15.4712320314432	15.6470637408489	16.608131047072	14.3838401722723	14.815599607841	15.0250567410711	17.3909922519167	13.7793559155632	17.430784035116	15.5762375081782	53.6301513379065	1.09194518960759	52.4138174877103	53.6050270501238	55.1628196017329	52.7919871286911	53.7231232102163	53.7433835056255	52.6327180694389	54.7867046265197	55.1536463734311	53.6092322863653	52.0500530951491	55.2710855480386	52.6660200909736	53.2125006566749	-11.4508495701216	1.29548934082447	-11.8169312709354	-12.8166306936322	-12.1516913775688	-12.0577672460293	-9.30931971521849	-11.3079397769829	-10.762990666341	-12.3303452847518	-10.7523810315891	-13.7233241503285	-10.2720902052505	-9.3527886865838	-12.6584763627957	-10.9992175136954	90.4461347959929
78.8944723618091	15.6670745339191	1.09166624324345	16.448409652656	15.5102559580178	14.4710605795789	16.3353152864743	15.475802471301	15.7058323493825	16.6480895944663	14.4769944837316	14.8536475259988	15.1249542756889	17.4141340416586	13.8221677726663	17.4416414968312	15.6107379864149	53.5317319534924	1.09687355741982	52.310557676396	53.5063907214283	55.0805172029605	52.6905436196979	53.6482025497351	53.6562411568543	52.5175688978623	54.6709368256265	55.0681434383786	53.4845315902062	51.951768076016	55.1807110255031	52.5658353091013	53.1122992591276	-11.9806986962994	1.30489510104144	-12.3305301166171	-13.3579262192243	-12.6904964715513	-12.5789738341893	-9.85498147758427	-11.8387769987023	-11.2846648084905	-12.886535169818	-11.2762780855771	-14.3106608911316	-10.8039715239374	-9.87558347693578	-13.1685558141417	-11.4718468602914	93.7391797454494
79.3969849246231	15.7280741567439	1.07455108561583	16.4971444146022	15.6059382472698	14.5666198853589	16.3757247787337	15.4952452017064	15.7760937735488	16.7030148419755	14.5857577178617	14.8987958051705	15.2383029038804	17.452423329551	13.8788854591271	17.4597424306484	15.6593494049797	53.4294956492321	1.0978704351026	52.2037393625741	53.4121681286892	54.9921449552705	52.5926330079705	53.5620623921508	53.5641137029882	52.4052311557342	54.5585385670138	54.9591110062861	53.3531730162018	51.8560740456479	55.0808702738442	52.4572608856913	53.0158185891875	-12.5373000291263	1.31349324518449	-12.8692852561852	-13.9249502777373	-13.2564787232652	-13.1267242536979	-10.4310733173635	-12.3972413508709	-11.8348742578651	-13.4730435989499	-11.8234547904464	-14.9220477516596	-11.367276809044	-10.4250050544338	-13.7008640686701	-11.9698808975791	97.0043879403534
79.8994974874372	15.8015045837882	1.05673550465048	16.551344435189	15.7157755462006	14.6712223192538	16.4278739065763	15.5338236569858	15.853501171299	16.7698922621767	14.7079011553053	14.956227858509	15.3683412832594	17.5028722815428	13.9532374860689	17.4896333080977	15.7194175025703	53.319746781896	1.09926178106163	52.0770134804261	53.3113860184749	54.8809041400155	52.4872183145736	53.4773053696264	53.4507617734613	52.2842564610956	54.4373719559943	54.8458179988074	53.2248203264706	51.7513986602204	54.9843374291556	52.3525175672983	52.9113454509237	-13.1216157220706	1.32091039864334	-13.4292332770168	-14.5179731306844	-13.8458640144453	-13.7015830018738	-11.0422277808199	-12.979745304115	-12.4141544821413	-14.0900288174194	-12.3971308169549	-15.5623039303685	-11.9627411291478	-11.0055081246615	-14.2606815411526	-12.4934447581874	100.218583585558
80.4020100502512	15.8862125936163	1.03740136036798	16.6164161386533	15.8354401713783	14.7890929774971	16.4876044086605	15.5891628374146	15.9427934958373	16.8445638736442	14.8402190370894	15.0286829764087	15.5124393101505	17.561729495822	14.0430604785426	17.5282113150628	15.7875597944671	53.197328988124	1.10428714971535	51.9471582319241	53.1889262473152	54.7632435723741	52.3591932716533	53.3821579342252	53.3322909919145	52.1413469042477	54.2943004727028	54.736072525537	53.0878308749645	51.6251825441744	54.8788320895052	52.2399619033774	52.786108269821	-13.7333471975707	1.3266740043977	-14.013712719588	-15.132697396351	-14.4619661346572	-14.2997563567424	-11.6893082337652	-13.5892434179478	-13.0195325691316	-14.734249087015	-13.0024516661049	-16.230686356854	-12.5878788701015	-11.6177072103715	-14.847879382807	-13.0397913645521	103.416752977953
80.9045226130653	15.9834037508164	1.01769154812224	16.6959075880988	15.9690131143637	14.9235658511489	16.5597298168674	15.658455874695	16.0474995675621	16.9310163336058	14.9862007800112	15.1102285021047	15.6674937787216	17.6332366309089	14.1456423944672	17.5720310543838	15.8676312244905	53.0650749440132	1.1074050767528	51.8229602270363	53.0602113551473	54.6487791510769	52.2235859414928	53.2645945593618	53.2181231660648	51.9900894747026	54.1425895410727	54.6057081888729	52.9318691473374	51.4900141838087	54.7518206316475	52.1077478298407	52.6529558187232	-14.3738096089326	1.33138038331209	-14.6281217328215	-15.7723078907571	-15.1104341895698	-14.9244232569369	-12.3700228373755	-14.2310859474744	-13.6535456898935	-15.4084244224974	-13.6358203696749	-16.9238541198167	-13.2450752487204	-12.259248996959	-15.4594478431686	-13.6115219793904	106.608709830847
81.4070351758794	16.0946175410871	0.998178676710029	16.7840066844346	16.1199173457521	15.0698219743215	16.6479849543042	15.7454832148889	16.1623863503679	17.0328537687064	15.1495818474632	15.2020480897239	15.8361910384456	17.7213770416079	14.2642387823587	17.625364033473	15.9633904493709	52.9268037634583	1.10723432607708	51.6837960465207	52.9351933591512	54.5166657377971	52.0900304589042	53.1370210002431	53.0880583719597	51.8408410222874	53.9931723525611	54.4599696191598	52.7679450880127	51.3563578448214	54.6158167416588	51.9678345704741	52.522550474865	-15.0452938461298	1.33525339161357	-15.2689436063309	-16.4424948896706	-15.7882101398596	-15.5812286206204	-13.086423720752	-14.9024162192102	-14.321463260494	-16.1181801605771	-14.2965271721573	-17.6443054942904	-13.9395603616527	-12.9322419954143	-16.0984212444786	-14.2136969603086	109.742005375827
81.9095477386935	16.2193854024837	0.977589091092925	16.8806999755812	16.282992131032	15.2268261089156	16.7473111164223	15.8541165735475	16.2865653963334	17.1453998743018	15.3271937997397	15.3101549739262	16.0220262665392	17.8219633350465	14.4024124357387	17.6924467166508	16.0712869309964	52.7799264754275	1.10937181708402	51.5299564035481	52.7951761111068	54.3644866949355	51.9399645075737	53.0105802896182	52.9398272794836	51.6779404726161	53.8311006291073	54.3195361881704	52.6070901645883	51.2100849066504	54.4819809867656	51.8308428729864	52.3804031488349	-15.7486222931501	1.33774694788477	-15.9344092113798	-17.1399474731106	-16.4929827996223	-16.2673490312828	-13.8436578950922	-15.6008668873508	-15.021855404004	-16.8621328702685	-14.991680467283	-18.3976801271141	-14.6706313994042	-13.6417315099762	-16.7705857191751	-14.8452013090372	112.795530974491
82.4120603015075	16.3568862472082	0.955759169260037	16.9928981073195	16.4560885786618	15.4004034869355	16.8561664371104	15.9814708617975	16.4263665226434	17.2657220429087	15.5162786906297	15.430675480123	16.2224720379613	17.9318375668236	14.5576207342992	17.7697740359184	16.1886328777831	52.621076420282	1.11329726982524	51.3819001771708	52.6360030677105	54.2133141220099	51.7692543028439	52.8723177243524	52.7939656051856	51.4940633791717	53.6471864082751	54.1672295338736	52.4391656370092	51.0425689512967	54.3366885453427	51.6838345312306	52.2175778984759	-16.4836557115441	1.33923344388052	-16.631605932942	-17.8615054805179	-17.2315595901432	-16.9799303139591	-14.6415674514148	-16.3327772054095	-15.7514969401661	-17.6364952056911	-15.7204480808359	-19.1833674396559	-15.4350260591448	-14.3874747588399	-17.474954552511	-15.5029709503864	115.767484740091
82.9145728643216	16.5078904772438	0.934070267704842	17.118650453964	16.6447269954325	15.5899314338488	16.9806041061952	16.1246468512526	16.5809851050452	17.3989668766102	15.7210036186713	15.5601462115576	16.4335209147829	18.0559108461875	14.7271566556836	17.8542237753491	16.3199928368323	52.4523301571987	1.11389120253045	51.2305273908225	52.4774839066744	54.0571159404923	51.5973896414907	52.7123339328972	52.6446269040428	51.3062566089566	53.4573449312334	53.9917952603594	52.252807571447	50.8691200368875	54.1693987189836	51.5168465385655	52.0495748179289	-17.2514033084121	1.3404006490318	-17.361577099716	-18.6136701960605	-18.0062162998291	-17.7252674255721	-15.4766562062126	-17.1003597792284	-16.5147899045368	-18.4453333477011	-16.4778235907304	-19.9968008212974	-16.2362149564101	-15.1661807154249	-18.2078780703978	-16.1908779046518	118.570189670268
83.4170854271357	16.6733829030625	0.912417604973404	17.2526313941369	16.8488269613434	15.7899367435788	17.1205920535324	16.2873794641992	16.7446796475201	17.5470845290828	15.9442470215451	15.7048228384762	16.6571060875514	18.1970688947154	14.9144155872131	17.9503576994835	16.4682117204964	52.2766394036802	1.11284964033555	51.0597035618421	52.3174533879782	53.8768810885599	51.4221796378746	52.5446721421453	52.4733043663259	51.1187157708256	53.2686409997171	53.8163709804875	52.0576697107372	50.6966599560392	53.9941382694033	51.3432325997475	51.8833291798397	-18.0536637983393	1.34069787561197	-18.1183099953136	-19.3995023787011	-18.8108297931098	-18.5065642050553	-16.3513479455714	-17.8976776900203	-17.3164438825821	-19.2941245898213	-17.2697758499812	-20.839804739224	-17.0793523053707	-15.980482326582	-18.9731290582624	-16.9139484171556	121.183222654098
83.9195979899498	16.8528598568361	0.889616476198077	17.3997506967014	17.061893543515	16.0031664913858	17.2699031989232	16.4729475363356	16.9205734742063	17.704405278943	16.1817524491427	15.8651349304694	16.8970535466388	18.3501534623299	15.1225469553708	18.0618738933986	16.6288825383455	52.0923478836193	1.11416110570129	50.8858484289511	52.1369172815731	53.6856184143799	51.2249766339735	52.3789010806973	52.292591608939	50.914012739866	53.0645088444029	53.6389830841727	51.8659292726107	50.5096129569211	53.8203419384325	51.1719231594275	51.7027049263235	-18.8910416577929	1.34002890326154	-18.9054390052135	-20.2125337180026	-19.6473028977741	-19.3178635483744	-17.2710296750631	-18.726317747072	-18.1525075337666	-20.1792841796596	-18.1001322277582	-21.7187254843751	-17.9615658576979	-16.8357408883864	-19.7767844519588	-17.6693559939978	123.66309183925
84.4221105527638	17.045472485831	0.866187961319194	17.563816705248	17.2849297260706	16.234223941398	17.4301306084702	16.6775842543463	17.1134330195372	17.8698473447656	16.4311677945502	16.034668736244	17.1511124978483	18.5128123490562	15.3481973010933	18.1846333385257	16.8000571844809	51.8970981368619	1.11541286165596	50.7182194344195	51.9441140380815	53.4972891860127	51.014048240081	52.2012765708706	52.1160237319042	50.691749960896	52.8404297536891	53.4375917793794	51.6691240867132	50.3038301330947	53.6334804546203	50.9890677202308	51.5031288260741	-19.7631152556848	1.33972089770505	-19.7296881793801	-21.0529980395118	-20.5233113045919	-20.1593884432648	-18.2338102979906	-19.5935772583637	-19.0202144876773	-21.096591445182	-18.9615434481819	-22.6329992190982	-18.8788643363471	-17.7302170990317	-20.6165103504848	-18.4538996704817	125.959567803922
84.9246231155779	17.2515202368633	0.843301395495095	17.7384710420487	17.5230864845117	16.4784134846922	17.6066507740517	16.8979711330712	17.3181610667036	18.0492175563113	16.69707655606	16.2165857002839	17.4145495985768	18.6904658182307	15.5882246060303	18.3156278439631	16.9867816515507	51.6926813122728	1.1135243760241	50.5369854573464	51.7555003482861	53.2938525002888	50.8056604456667	52.0042173623163	51.9259935219613	50.4698473908731	52.613978859018	53.2264330881416	51.4551624353661	50.0961684283095	53.4253768046471	50.7868513831126	51.3015103464853	-20.6703134869608	1.33984973282102	-20.5855694861223	-21.9290911929713	-21.4351402654972	-21.0391103987419	-19.234584185793	-20.49590089386	-19.9258580932352	-22.0515339012608	-19.8552476295419	-23.5764362034693	-19.8359681992036	-18.6593236996297	-21.4877584955646	-19.2728661725609	128.016281086508
85.427135678392	17.4714714486476	0.820497963991171	17.9225625668584	17.7723374076214	16.7323775498083	17.7955558495613	17.1377090374269	17.5313815381227	18.2423310290896	16.9810855512171	16.4156634299168	17.6886741029139	18.8846909881318	15.8459222529827	18.4596408206899	17.1906681567259	51.4815834358812	1.11085305783389	50.3422535710718	51.5580068490642	53.0686040153214	50.5870381922144	51.8030176046194	51.715881465952	50.2459694366815	52.3881369148378	53.0194795968474	51.2323268722449	49.8896012155351	53.2114401181665	50.5798421650327	51.1005700847482	-21.6138036890869	1.33923717099265	-21.4695090772687	-22.8388531594154	-22.3768812520715	-21.9554135264078	-20.2761572740371	-21.4274312391951	-20.8722898855108	-23.0486006355672	-20.7892999374692	-24.5497303812312	-20.8372074081439	-19.6262154300761	-22.3950231205568	-20.1306393202662	129.874991411396
85.929648241206	17.7046714639446	0.797142406801817	18.1228626226035	18.0270676616342	17.0017622845815	17.9917633680776	17.3993305581413	17.7589943177477	18.4429136749272	17.2776778596841	16.6258222402309	17.9777493856543	19.0894715271562	16.1238068580524	18.6198421866973	17.406335950037	51.2628850436557	1.10976954824767	50.1543739361289	51.3398687634079	52.8424993778082	50.3468798353812	51.6054729667461	51.5060507184721	50.0036749664717	52.1461137079523	52.7950163747322	51.0138433152897	49.6682516986132	52.9994162847061	50.3753063826823	50.8836222827875	-22.5936510365324	1.33879615600447	-22.3900609517237	-23.7747420398893	-23.3555666985546	-22.9010518394902	-21.3637513536111	-22.394762066204	-21.8527396767295	-24.081325410712	-21.7577716313578	-25.5597923906337	-21.8768506641939	-20.6361942101094	-23.344313556047	-21.022192022197	131.542559880578
86.4321608040201	17.9501645648743	0.774085470442835	18.3371795441777	18.2915558201272	17.2873934411385	18.2000295362701	17.6778666445139	18.0014705656448	18.6518621331662	17.5850103017086	16.8451435842749	18.2798998309303	19.3034636773736	16.4174472634528	18.7914916076101	17.632489957852	51.0352771792106	1.10820148728504	49.9651582674243	51.1183466800344	52.6149984019972	50.1024119542085	51.3973353424859	51.2960106815449	49.749445380218	51.8883819217744	52.5518357042347	50.7932051243309	49.4326366463478	52.7744289067076	50.1590207644203	50.6506647332191	-23.6088435458953	1.34025476245317	-23.347736559443	-24.7418129006324	-24.3750433987536	-23.8807711206037	-22.4929571126906	-23.4015954278679	-22.865832236021	-25.1453863845815	-22.7549982491941	-26.6060470385827	-22.9505527951772	-21.6853102015677	-24.3312971694662	-21.9444690479527	132.943643004299
86.9346733668342	18.207767477457	0.752142363502451	18.5587809298736	18.568561104575	17.5824268775845	18.4233055556822	17.9693944780511	18.2514004949845	18.8749751670452	17.9080298265509	17.0804588631136	18.589609219521	19.5323438978318	16.7232830228009	18.9717957903898	17.8743794563943	50.8003939617934	1.10381478359385	49.7589229056275	50.9004011758267	52.3664896050968	49.8606120757516	51.1733729759539	51.0666661510424	49.4994835367873	51.6329927579487	52.3129187512592	50.5580558763862	49.2000393939757	52.5309780953642	49.9256754979476	50.4189066661393	-24.6589741571512	1.342564425954	-24.3331056967881	-25.7466849221577	-25.4257613813265	-24.9011010231739	-23.6568657922007	-24.4386304325364	-23.9192695663553	-26.2476950555185	-23.7899797005306	-27.6803175679021	-24.0643709799678	-22.7674546875297	-25.3502573837652	-22.9041440103641	134.02424026085
87.4371859296482	18.477464773863	0.73098211055092	18.7918928402295	18.8510024669934	17.8877458877838	18.6550292334267	18.2774219165198	18.5095328653546	19.109746142773	18.2468642200996	17.3293422847537	18.9073358041786	19.7759080900068	17.0447596175094	19.1658097423381	18.1321157221157	50.5604666107215	1.09857045137166	49.5517053659213	50.6676322599734	52.1061404210107	49.6037054190861	50.9497321050963	50.8269149617912	49.2456126063453	51.378878803557	52.0676999770905	50.3154856818836	48.9695857395571	52.2855924872795	49.690896154116	50.1869505673931	-25.7442780835979	1.34447607465144	-25.3496847567463	-26.7814051125491	-26.506464017465	-25.9544532676219	-24.8588863140302	-25.504414495003	-25.0124927069821	-27.3907117403776	-24.8620786829941	-28.7817119706356	-25.2207121678263	-23.8864176764384	-26.4064017483082	-23.9040585133931	134.771649094812
87.9396984924623	18.7585016200312	0.710270802164443	19.0405098058682	19.13641275327	18.209191363912	18.8934636541921	18.6036978132055	18.7813845495412	19.350016128884	18.5949430379749	17.5853674003119	19.2376258236765	20.0270087723619	17.3838581328644	19.3760794170306	18.399464027343	50.3156288737707	1.09515945178019	49.3532801196314	50.4200283504732	51.8514380907672	49.3321586232268	50.7323750044249	50.5938488491179	48.974880559069	51.1102690858739	51.8007964575929	50.0797862736638	48.7263801836624	52.0442981361199	49.4603342378791	49.9389302612868	-26.8640834025998	1.34784151354267	-26.4053951832436	-27.8407774181018	-27.6266502072039	-27.0355433594437	-26.1036658643516	-26.6079945838049	-26.1361920930491	-28.5646767914303	-25.9596404386879	-29.9175661104014	-26.4103477641091	-25.0469991032293	-27.5051851697522	-24.9365335495887	135.143865271309
88.4422110552764	19.0497064557681	0.690566187084065	19.2972850659298	19.4310878321537	18.5425609408115	19.1451489469654	18.9420271541429	19.0618766023539	19.5985744030703	18.9513719327503	17.8537285373748	19.5789718548827	20.2849752295643	17.7351266395757	19.5970951952184	18.6760600459596	50.065425228485	1.09148850897612	49.1449042931234	50.1771038480914	51.5885827801992	49.0654771481325	50.5069310793579	50.3540909410752	48.6996013174546	50.8323594122555	51.5331150772645	49.8467132368557	48.4754757752797	51.792274873876	49.2198443598221	49.679479056002	-28.0165305826735	1.35393649124034	-27.4915185456891	-28.9340746982257	-28.7818246842845	-28.1532207439112	-27.3836163704333	-27.7449527411423	-27.2914260403804	-29.7658960790627	-27.087483567078	-31.0872802150537	-27.6291075118128	-26.2423590388804	-28.639564584494	-25.9991033369806	134.947094770053
88.9447236180904	19.3503605199603	0.672641720680656	19.5599022825068	19.7338269682021	18.8820923442895	19.409070398167	19.2882695712003	19.3445965570546	19.8601151755082	19.3214183845722	18.1370390799772	19.9251132294293	20.5552541600513	18.0949250510768	19.8261790978796	18.9672449795292	49.8112761931188	1.08437992735402	48.9266848487183	49.9342554780374	51.3076903059814	48.7994851815246	50.2706063492743	50.0979765557703	48.4322742331864	50.5623473670906	51.2704437876656	49.6040502004462	48.233430944146	51.5267465729895	48.9667326762835	49.4251422025487	-29.1999928216486	1.36073521483582	-28.6017536822252	-30.0622709750785	-29.9607321092137	-29.3085431598755	-28.6901674118798	-28.9041621991902	-28.4861180928747	-31.0025928372961	-28.2519378737582	-32.2803732092711	-28.8841936280866	-27.4648985132952	-29.8025366437702	-27.0996191672656	133.962509038628
89.4472361809045	19.6601817753495	0.656391758899595	19.8354578436909	20.036887710236	19.2329403921935	19.6779613315519	19.6462993831741	19.6343418289596	20.1295249871741	19.7035053185091	18.4269758559211	20.2756882614364	20.835666187878	18.4672177494552	20.0686521498335	19.2714258548795	49.5558274718719	1.0769164562907	48.7189661952279	49.6754153500573	51.0286720871674	48.5190309857586	50.0401161450397	49.844864452041	48.1607516374343	50.2953350535402	50.9915856250034	49.3576446302857	47.9958322411244	51.2650274028019	48.7174317369703	49.1709110637538	-30.4136880249837	1.36731787241516	-29.746249598207	-31.2129261656944	-31.1694473023654	-30.4892235272902	-30.0276552932818	-30.0912363413502	-29.7147915968869	-32.2740536285839	-29.4396560811597	-33.4938991310636	-30.1748168317403	-28.7192877602101	-31.0000963994078	-28.2382926925309	132.091544541586
89.9497487437186	19.9783898521522	0.641156507177397	20.1216462008059	20.3425615185849	19.5976010543949	19.9543352994161	20.0171999877399	19.9328735953021	20.401463603064	20.0903350724054	18.723585958867	20.6355550526675	21.1186149074631	18.8535428369897	20.3264037981669	19.5817390442634	49.3002351872146	1.07262781676139	48.5148360539479	49.4122808452361	50.7566981187771	48.2361141790779	49.8196020548812	49.5998180614406	47.877743692257	50.0174969476393	50.705777738967	49.1225231472703	47.7497576174479	51.0114847408565	48.476124677787	48.9030347454182	-31.6561435924389	1.37573996987346	-30.9242948231327	-32.3865650015031	-32.4137316116826	-31.695377117482	-31.3996204733765	-31.3116070079802	-30.9666882498862	-33.5672839670431	-30.6466729545926	-34.7354599113195	-31.4881973533106	-30.0093327086147	-32.2365627667382	-29.4046163474824	129.207464023114
90.4522613065327	20.3035562395658	0.627577600398135	20.4104747728751	20.656890308728	19.9680076481122	20.2442813843126	20.3936736386187	20.2314254338053	20.6808181608992	20.4823657496579	19.0332338773449	21.003628931346	21.4051969229422	19.2475694815561	20.593205719099	19.8990153246237	49.0442582481191	1.06723949712349	48.2994468638968	49.1594911655244	50.4733802221241	47.9653732918258	49.5947916602539	49.3448252904139	47.5996833711978	49.7380402450137	50.4323199157983	48.8966019251585	47.5042735656198	50.751727764135	48.2292399592639	48.6304202334419	-32.9241894533705	1.38647137916679	-32.1217780051328	-33.5933192613199	-33.6799332705231	-32.9368315069819	-32.7947577373615	-32.5518426334809	-32.2462015330292	-34.8802204404187	-31.8841191663566	-36.0044820764589	-32.8214530363384	-31.3247913550535	-33.5015344234912	-30.59738790124	125.440312727233
90.9547738693467	20.634808375804	0.617041186577073	20.7060674068412	20.974544423893	20.3426115165607	20.5429761966279	20.7717399807474	20.5286604410311	20.9708914267874	20.884920631854	19.3497272869969	21.3728127561799	21.7011419416501	19.6460028221272	20.8667394520372	20.2284809779213	48.7895694387251	1.0576401317716	48.0885789826148	48.9036967338507	50.1839222696389	47.6941742484234	49.3649988134298	49.0848399691631	47.3340671227896	49.4721640718994	50.1552605854072	48.6677715933611	47.2743065550956	50.4854931888528	47.9767254797098	48.3679725279147	-34.2149158675247	1.39716457558142	-33.3420200753518	-34.8254948437194	-34.9619372330957	-34.2060343007778	-34.2032931980901	-33.8057327872599	-33.5596313075731	-36.2219251486517	-33.1431121375508	-37.2880161314426	-34.1826085737087	-32.6569650701068	-34.7868777586342	-31.8251735793827	121.21714110135
91.4572864321608	20.9720478316476	0.608843948294972	21.0129856557181	21.2901639111206	20.7281223261421	20.8457966616158	21.1558186075724	20.8316512634654	21.2649236027389	21.2944396404398	19.6673195622051	21.7415809615084	22.0027931228342	20.0535896306539	21.1527872151857	20.5666974818665	48.5395745089255	1.04955252884072	47.8927568417601	48.6377631026889	49.9080370658023	47.4161036036963	49.1468449480197	48.8391955650706	47.0670271395516	49.2116409207257	49.8686543145445	48.440139417422	47.0525833523474	50.2301692753359	47.7354074165656	48.1077201614257	-35.5268822920899	1.40703349096872	-34.5940822996317	-36.070473283111	-36.2709450873036	-35.4901811160475	-35.6308811932843	-35.0839522686506	-34.895737438307	-37.5873439621315	-34.4097093942844	-38.5807789185195	-35.5665154343848	-34.0117667568369	-36.0995875977759	-33.0843973389897	116.122587904006
91.9597989949749	21.3143939289149	0.601640315496931	21.3229353218242	21.6103076731427	21.1209648154012	21.1596137581634	21.5461260586372	21.1369767634451	21.5598832950574	21.7032901624963	19.9930899752665	22.1147143791338	22.3030354061712	20.4713254672793	21.4526407683925	20.9066111603985	48.295362768257	1.04497453355379	47.6946714299641	48.3805183158202	49.6367814975756	47.1498861375673	48.9423726709687	48.5993471840628	46.7978111606346	48.9452350483804	49.5959767138771	48.2285681498336	46.8290019452299	49.9880843194341	47.5079072293113	47.8389169529377	-36.8574391740313	1.41776613466019	-35.8648344574903	-37.3359651643982	-37.6022764332155	-36.7964500149159	-37.0794065798128	-36.3818267022947	-36.2443596770755	-38.9609129713629	-35.6941015699108	-39.8906730247196	-36.9575090559364	-35.3915219351729	-37.4423126361836	-34.3619982139487	109.363663644807
92.462311557789	21.6601809194495	0.596869471088987	21.6327185255301	21.9378301839556	21.5125692052139	21.4875983461903	21.93418049847	21.4370518316937	21.8626184836081	22.1134664069629	20.3262768720505	22.4912630616607	22.6049997830324	20.8919534647444	21.7595113380117	21.2504948711681	48.0565435806445	1.03695613822923	47.4944072423656	48.136764530278	49.3574610797737	46.9004039879712	48.7372540490542	48.3530100729625	46.5445003964885	48.6850130146919	49.3346355805813	48.032309856598	46.6158194344534	49.7449472126636	47.2811802873377	47.5739033838037	-38.2018209306376	1.42960384513558	-37.1447227047636	-38.6275236396908	-38.9383618373922	-38.1302421498571	-38.5336871787158	-37.6821469109052	-37.6135510369596	-40.3433754570463	-36.9968617077758	-41.2174864824935	-38.3552349946769	-36.7824200181801	-38.8010308732512	-35.6588480372182	100.972156255272
92.964824120603	22.0087291668063	0.595575002163029	21.9500302922592	22.2644633882696	21.9067289663277	21.8220717675549	22.3163044590615	21.7369747764952	22.1743851929663	22.529735431978	20.6570361797969	22.8630115861123	22.9141084980686	21.3125538697232	22.0717535876194	21.6030503390558	47.8255119161349	1.02493793702908	47.312079713593	47.8901386829381	49.0867938547319	46.6519705234767	48.5323420814811	48.1166773470811	46.308906830875	48.4428526406195	49.0674024186188	47.83846782007	46.4253063112813	49.5021334343731	47.0571105723445	47.3249845944052	-39.556675717093	1.44027466154591	-38.4458469602061	-39.929013035236	-40.2834258144916	-39.4753590025321	-39.9836744784496	-38.9889005258401	-39.0056863112773	-41.7438589577098	-38.2977609069972	-42.5460292050584	-39.7677499917413	-38.1755174074226	-40.1672200403653	-36.9834174019753	91.2820935547144
93.4673366834171	22.3596939552915	0.595356880251404	22.2723211973571	22.5890218585498	22.3073934538865	22.161868590393	22.6973674396719	22.0412409975662	22.4874194940473	22.9462302301186	20.9881660399018	23.2270138926888	23.2249097369814	21.7383420499865	22.3955767762927	21.958843616639	47.605145617531	1.01597144736207	47.1419085257863	47.6444616315377	48.8339618523527	46.4084162170113	48.3434539121658	47.8995765776107	46.0772701353649	48.2072459578868	48.810393329372	47.6481444208211	46.2474483708416	49.2761730916376	46.8518220665332	47.0817625565118	-40.9200502418925	1.44867721122544	-39.7656839691939	-41.2334634788346	-41.6461015197399	-40.824294049077	-41.4368138428936	-40.3104042011063	-40.4041554841969	-43.152231810493	-39.5989650955408	-43.8687359163831	-41.1846983776295	-39.5784547010567	-41.5493517735709	-38.3273491667785	80.7290708381065
93.9698492462311	22.7112350519719	0.595454166772084	22.5902140370984	22.9190427584968	22.7052775121374	22.5141766833074	23.0764568548564	22.3412648313454	22.8011455654646	23.3554891028995	21.3239577932214	23.5880221280472	23.5307840665693	22.1691905841714	22.7311353975647	22.3111334124263	47.3947892133458	1.00839929424867	46.9692577930771	47.4177406742656	48.5814762307386	46.1872441781712	48.1701102108886	47.6847103543201	45.8542545942326	47.9691722266818	48.57523656082	47.4747314295687	46.0742675933325	49.0668417979491	46.6653926949724	46.8366126478231	-42.2874088110635	1.45652441439254	-41.0847481686906	-42.5535270411093	-43.0092989550975	-42.1892019112402	-42.8929074051906	-41.6300133360081	-41.8021169972794	-44.5519424484031	-40.9110910643464	-45.1940491648366	-42.5891067999623	-40.9916905731238	-42.9480344447192	-39.675995044881	69.964992800939
94.4723618090452	23.061335385785	0.59846498846329	22.9079793843125	23.2513848274909	23.0959229991676	22.8758809883142	23.4441332831731	22.6334538328163	23.1224161927609	23.7613836989472	21.6538103622417	23.9457216838585	23.8359745702633	22.5965672029368	23.0702507645526	22.6638156101546	47.1938873350188	0.995401178193169	46.8085909463891	47.2030955916965	48.3285267222183	45.9817676827819	47.9974558536179	47.4711132688335	45.6557986049288	47.7419434676543	48.3424323114923	47.3179426829431	45.918655326301	48.8593758285031	46.4839097400594	46.6038146628434	-43.6532998801692	1.46455811337528	-42.406734408949	-43.8848654868058	-44.3613369446483	-43.5655819467588	-44.3333163008546	-42.9363492270148	-43.2106000290604	-45.9477662404817	-42.2152637358609	-46.5226601671311	-43.9844912538131	-42.398139492229	-44.3458382948392	-41.0332547939223	59.278639366359
94.9748743718593	23.4092840583104	0.603955439710572	23.2308802029188	23.5766365051521	23.4867260988583	23.237473124029	23.797857795317	22.9251534922986	23.4486449525399	24.1679115201646	21.9735197170851	24.2917353391078	24.1439960541842	23.0179373089932	23.4108392611937	23.0206654445034	47.0046280959369	0.980070225768631	46.6701856052387	46.9864169022334	48.0938533670685	45.7782191324903	47.8271237845636	47.2770429893285	45.476732222954	47.5332344568622	48.1132768036021	47.1637442833427	45.7880789359871	48.6557663640048	46.309120353954	46.3919981414876	-45.0150785097782	1.47019282249429	-43.7421454693537	-45.2075539563312	-45.7155233179864	-44.9330884132236	-45.7491402114917	-44.2422542763516	-44.6258595414832	-47.3478196213955	-43.500952109108	-47.8376111641617	-45.3779296624009	-43.7897938131336	-45.7349164248306	-42.406511155643	48.816107293776
95.4773869346734	23.7537652346495	0.609310877325746	23.5497659941025	23.8981142868553	23.8754020297911	23.6015637653132	24.1438621700409	23.2137982671654	23.7706884186876	24.5673754352627	22.2904373032634	24.6230051972752	24.4466333445761	23.4390125953389	23.7586435195297	23.374410957891	46.8271839075871	0.967983777146115	46.5366985045111	46.7797039019689	47.8718630978902	45.5879562545725	47.6737165662628	47.0970725023227	45.3033608887951	47.3288602280419	47.9077372062477	47.0105283615012	45.6688412404792	48.4707522042435	46.154992791776	46.1884909576062	-46.3693922543771	1.47221690096262	-45.0731195706939	-46.5247700514227	-47.0689011912365	-46.2942385178214	-47.1500952664648	-45.5447403836588	-46.0279210564306	-48.7367528908364	-44.783796347983	-49.1291878474947	-46.7538093033594	-45.1763928086733	-47.125498695798	-43.7822676294063	39.3518180247268
95.9798994974874	24.0923473186059	0.6162028266484	23.8610577571994	24.2214509175977	24.2512208008929	23.9731980231816	24.4811058714919	23.4891411995297	24.0901517831593	24.9536017855079	22.5985714959144	24.9455403487066	24.7376064702864	23.8585842591355	24.1122673418535	23.7193644060261	46.6592432386295	0.954928825805725	46.4059849832036	46.593607544194	47.6459775598601	45.4209499203761	47.5344538049094	46.9148522366592	45.143493149998	47.1224585577412	47.7143672850895	46.8712589036656	45.5541765556109	48.301050296946	46.0186272713023	45.9881472712571	-47.7099578579472	1.47336801355675	-46.3876299796956	-47.8480613933317	-48.3984167245334	-47.6602315259795	-48.5335913575684	-46.8213469116448	-47.4159060621929	-50.0990754665638	-46.0546049624397	-50.406468205664	-48.096170281573	-46.5561548900865	-48.5156310156921	-45.1461212342955	31.5568576868477
96.4824120603015	24.4240655200401	0.626946511766256	24.1737062062097	24.5386209279688	24.6169185846487	24.3439421620891	24.800874642947	23.7545215624219	24.4133261093929	25.3323402755385	22.8881355685651	25.2607966922221	25.0224758992765	24.2674466208799	24.4626819492816	24.0611300791191	46.5013325807097	0.937142984870814	46.2960494963416	46.4129863594209	47.4273960397601	45.262038446146	47.3946414456487	46.7414701628977	45.0089294183489	46.9281807494492	47.5200766714228	46.7477519847474	45.4570961458896	48.1310768095857	45.8855906850892	45.8053717151881	-49.0326763216627	1.47439002892334	-47.7008887237271	-49.1613077178472	-49.7064027668175	-49.0146539314563	-49.8783361778715	-48.0742744499848	-48.8018471109505	-51.4440322013253	-47.291117680227	-51.6714435929461	-49.4131315719287	-47.909333670138	-49.8848331534618	-46.5058657545969	25.2469602671694
96.9849246231156	24.7487702648634	0.639387960498156	24.4854910545073	24.8442553553777	24.9788560297982	24.707483575478	25.1031790215783	24.0164330087424	24.7347344609453	25.7061673203592	23.1661765762727	25.561105538626	25.3032962301268	24.664320143162	24.80901469209	24.4022707010246	46.3549245945702	0.919270616593272	46.2004628097226	46.2319157839628	47.2278165278561	45.1048855071028	47.2576819676351	46.5888399922195	44.888995492036	46.749884367046	47.3436700134641	46.6270824168079	45.3811168806189	47.9634394856805	45.7588801189416	45.6442729608891	-50.3352937090106	1.47195004102496	-49.0089287539774	-50.4487823437327	-51.0059724884217	-50.3412135074035	-51.1778326151513	-49.3161237298682	-50.1744637621363	-52.7770301610195	-48.5051000524268	-52.9058080999446	-50.709295262011	-49.2299882123497	-51.2269012043479	-47.8666717333579	20.237628266711
97.4874371859297	25.0646530600776	0.652747543676368	24.7866410775944	25.146667692268	25.3282920245809	25.0711813194532	25.3955904783487	24.2670392045598	25.0469299767478	26.0659653196519	23.4347346263707	25.8432230200801	25.5707643642934	25.0558154004463	25.1579276734836	24.734370663207	46.2180282131333	0.90351586864661	46.1027518439109	46.0672406663441	47.0312957623389	44.9655025677632	47.1379600923049	46.4416868022578	44.7730685577074	46.5725151694525	47.1879867841746	46.5069235197436	45.3112478416188	47.8117642046779	45.6521026723237	45.4903484992473	-51.6118116606871	1.46614433302242	-50.2878782004849	-51.7236764154181	-52.2788878613252	-51.6526891628652	-52.4439183656861	-50.5291260755074	-51.5137096951767	-54.0777509052421	-49.7017116858359	-54.0977619191396	-51.9643353944294	-50.5298341365285	-52.5537111241723	-49.2103723078088	16.2855269666814
97.9899497487437	25.3704931173377	0.669615213376977	25.0826582909737	25.4474374088392	25.659414628187	25.4361626492156	25.6763621942114	24.5019741312391	25.3555117268566	26.4082595846094	23.6827556902359	26.1136315289813	25.8211735530413	25.4399577798955	25.5073384118068	25.0542660646353	46.0896842774725	0.886014579871752	46.0150892965711	45.9197388493092	46.8319320866197	44.8444719572929	47.0314892714958	46.2943452225481	44.672962839659	46.3939501722955	47.0330742424827	46.4006291317121	45.2445021019117	47.6709375299811	45.5611716288376	45.341285553898	-52.8566074754048	1.46062212917683	-51.5439679377848	-52.9886693578715	-53.509111334378	-52.9515941223117	-53.6711036401001	-51.6978078280392	-52.8264621247393	-55.3345604251296	-50.8550260347005	-55.2573343124271	-53.1663693698852	-51.8042730193414	-53.8601706727056	-50.5260544762538	12.9886134949804
98.4924623115578	25.6658392921505	0.689734704275941	25.3790297622926	25.7368501171682	25.9785429872223	25.7921432201685	25.9368770330219	24.728809473615	25.6645326597397	26.7382120894139	23.9102042195063	26.3739990559766	26.0598056909394	25.8079069684905	25.8483208908978	25.3665159216543	45.9729957507483	0.866433078665408	45.9475945091161	45.7725689568599	46.649523326279	44.7252040580818	46.9247689201184	46.165842443658	44.5966913516817	46.2311602411457	46.8889996663371	46.3125333143461	45.1954011669331	47.5262027785969	45.4727827070723	45.2126670702504	-54.0626002563881	1.45625017178261	-52.7858152835778	-54.2201826229608	-54.7017101313383	-54.2140351672921	-54.8370523618321	-52.8275455533884	-54.1176259680511	-56.5497681599262	-51.9501360195467	-56.3847968909663	-54.3178712302489	-53.032312056875	-55.124229387331	-51.8133227560983	10.0345720115035
98.9949748743719	25.9531398374612	0.709103145148425	25.6658471046772	26.0117073190626	26.2965306728727	26.1339786069119	26.1753100489384	24.9560956841541	25.9671388126827	27.0696149498876	24.1394891144901	26.6171018023006	26.2950718828304	26.1554263438667	26.1762342568314	25.6844111249507	45.866494620424	0.847083961016639	45.8829614417866	45.6320909790117	46.4781577403591	44.6132213847067	46.8244659779615	46.0530046684717	44.5306006784857	46.0792092611349	46.7641703454263	46.2305313599537	45.1641070369265	47.3844070876872	45.3927151433669	45.1012815806577	-55.2404667415315	1.44152861201947	-53.9898068292305	-55.3967817413644	-55.8954274771435	-55.4179725366116	-55.9243499315999	-53.9547388648508	-55.3718267458725	-57.7707650308687	-53.0744866246368	-57.463323982663	-55.4615885789101	-54.1945695214577	-56.3252435182443	-53.1256529979877	7.31329549110188
99.4974874371859	26.2464683698134	0.735154152362046	25.975411194203	26.3047902057147	26.6129134347616	26.5004032013064	26.4178824275572	25.181995569318	26.2925638849995	27.3920383536236	24.3477582764144	26.8621548858918	26.5163988820085	26.5204170775802	26.5281233796502	25.9977064043587	45.7638469626992	0.827623479504094	45.8120804022513	45.5046220730707	46.2950939148556	44.5173405117042	46.7387879872827	45.9357970746071	44.4650532686027	45.9240678034446	46.6499727448211	46.1439710824876	45.1359683360622	47.2472682787425	45.3310720265152	44.9927619733414	-56.4445352106824	1.43748550359273	-55.2909521655873	-56.6341811137016	-57.1020533906481	-56.6805901475391	-57.0351531497899	-55.0899279264451	-56.7094498481744	-58.9697204205324	-54.1293657496524	-58.5885629069674	-56.5706780195173	-55.404588431259	-57.5813982912917	-54.4368713884475	4.84365517201764
100	26.3930790560584	0.772887005740005	26.1322980665771	26.5633226480969	26.689590594198	26.8253592503831	26.6140125641143	25.2360357726362	26.4247388087473	27.44564622082	24.3744166641728	26.9491268439048	26.55185514279	26.8228990727529	26.8238053366039	26.0499997990207	45.7170841767256	0.818838128673435	45.7841907677799	45.4004468862964	46.2431900771186	44.4422250042354	46.6778112563633	45.9008881584409	44.441753374893	45.8893597871378	46.6247486663988	46.1132604945254	45.1243494646535	47.1385459810342	45.2916827975291	44.9667257577526	-57.0209502651352	1.53450927093911	-55.9420295810026	-57.7190594805288	-57.4004084928456	-57.7853646487051	-57.9374359321954	-55.3702628550969	-57.2486358691103	-59.1757017028907	-54.2772016044159	-58.9914482381958	-56.7605410301796	-56.4014669334795	-58.6195111322551	-54.6642362109914	2.68596188342
[truncated: 47 more columns]
