# Supplementary material for: Cranio-caudal and medio-lateral navicular translation are representative surrogate measures of foot function in asymptomatic adults during walking
Source: PLoS One. 2018 Dec 5;13(12):e0208175. doi: 10.1371/journal.pone.0208175 (PMC6281217; doi:10.1371/journal.pone.0208175)
Supplement: S1 Data — NCC, NML, FPitch and the GRF (Rx, Ry, Rz) are provided in .mat files (Matlab). NCC and NML are denoted as NEle and NDev, respectively, in the data files. FPitch denotes the global plantar-/dorsiflexion angle (see also S1 Fig in the supporting information). One file with all steps under consideration is provided for each participant. (ZIP) [file pone.0208175.s002.zip › S2_M4Foot_Data/EGLOND15_Walking_M4Foot.csv]

ST	NEle_R_X_Mean	NEle_R_X_SD	NEleR_Meas1_X	NEleR_Meas2_X	NEleR_Meas3_X	NEleR_Meas4_X	NEleR_Meas5_X	NEleR_Meas6_X	NEleR_Meas7_X	NEleR_Meas8_X	NEleR_Meas9_X	NEleR_Meas10_X	NEleR_Meas11_X	NEleR_Meas12_X	NEleR_Meas13_X	NEleR_Meas14_X	NEleR_Meas15_X	NDev_R_X_Mean	NDev_R_X_SD	NDevR_Meas1_X	NDevR_Meas2_X	NDevR_Meas3_X	NDevR_Meas4_X	NDevR_Meas5_X	NDevR_Meas6_X	NDevR_Meas7_X	NDevR_Meas8_X	NDevR_Meas9_X	NDevR_Meas10_X	NDevR_Meas11_X	NDevR_Meas12_X	NDevR_Meas13_X	NDevR_Meas14_X	NDevR_Meas15_X	FPitch_R_X_Mean	FPitch_R_X_SD	FPitchR_Meas1_X	FPitchR_Meas2_X	FPitchR_Meas3_X	FPitchR_Meas4_X	FPitchR_Meas5_X	FPitchR_Meas6_X	FPitchR_Meas7_X	FPitchR_Meas8_X	FPitchR_Meas9_X	FPitchR_Meas10_X	FPitchR_Meas11_X	FPitchR_Meas12_X	FPitchR_Meas13_X
0	16.846699471424	0.820099694814892	16.9579090670249	16.7300130270126	16.8541124647066	16.3503595937536	17.3079691795915	16.9810420933514	18.4268323813912	18.1335693695714	17.7122004544152	16.8875472396735	16.5924453702319	15.8578037590796	15.3917905536579	15.9776751461452	16.5392223717527	44.2329476236374	0.710431184506818	45.0837578279487	44.0330789061361	44.2104142969997	43.6410299374722	45.0372439744291	43.7713578266843	44.4603655397217	43.0133177084154	43.7538315991994	43.3762867038346	45.0002125905789	45.0589083332482	44.2295612706232	45.2040486024621	43.6207992368069	16.2943712503913	1.1971057645742	15.8611465710913	15.5294090156148	16.5084220665005	17.940443728942	16.5979412841698	18.3519753942487	15.6150800579081	15.8621457059314	16.1922592124117	17.6354680475964	16.646309926563	13.6530436806036	15.1797900869745
0.50251256281407	16.6843908838596	0.823819630470656	16.796755879266	16.5890996689311	16.7571030679913	16.236550798635	17.1726188256639	16.6926345830545	18.2936341585114	17.9655855693919	17.506150223224	16.7321856845606	16.4584122651517	15.7598903790482	15.2063502182481	15.7102291778288	16.3886627583875	44.2983653138777	0.697159106951166	45.1165933668458	44.1042529474968	44.2567471857955	43.7026613897819	45.0770910692119	43.8423482605106	44.4867391283049	43.1083165250321	43.8163628226135	43.494605619203	45.0494996589499	45.1340193828749	44.3326027463264	45.2733286032676	43.6803110019502	15.9623469420312	1.18039552698086	15.4789505175401	15.2613491616894	16.2030611173107	17.671271049916	16.2667294646617	17.9808829541164	15.337749272978	15.5586644487386	15.8375043311049	17.1577094692856	16.3921200741195	13.3923533493723	14.7927635643381
1.00502512562814	16.4852406452131	0.815835051874809	16.6097965494912	16.3670689071753	16.6085382366597	16.0596195487697	16.9848313457402	16.4196162299054	18.0858890464891	17.7878886290343	17.2181759900454	16.5679620659257	16.2475080574066	15.6668919462212	15.0139208630273	15.4594828041934	16.1814194581127	44.3950811726101	0.679041964909592	45.1748956155758	44.2418447796636	44.3542973293806	43.8240522637166	45.158194842473	43.9050175263508	44.5512276207065	43.2226140973488	43.9286000593332	43.6346036564	45.1510910172629	45.2054722816823	44.4550266275779	45.3318151146914	43.7874647569879	15.5204783437234	1.15025450453525	15.0048028450994	14.8203581518468	15.6991156998503	17.2255952997163	15.7795765132861	17.5978190937422	14.8786073712869	15.2099906831746	15.3233787915229	16.6190896556413	15.9731609584865	13.1089897542854	14.3560696279582
1.50753768844221	16.3095563166508	0.809979662408805	16.4472509322777	16.1685784498102	16.4790197379557	15.9035070760583	16.816228854641	16.1732549723359	17.9018659406906	17.6329015284118	16.9605485417991	16.4248192794776	16.0586796119397	15.5900441609039	14.852507501934	15.2357942078633	15.9983439536637	44.4806851943022	0.664046257939836	45.2263693976109	44.3515284892828	44.4301001102053	43.9184781280997	45.2163714791257	43.9854765995341	44.59641654356	43.3319387155884	44.0207528129652	43.7673143833424	45.2270351444808	45.2879711937997	44.5704669007296	45.4063636795171	43.8736943366912	15.0953847219191	1.12498593473156	14.5560502116397	14.4009781658586	15.2174803222754	16.7904208060101	15.315934372249	17.2152867439067	14.4349197191882	14.8680399072665	14.841582696679	16.1063817113703	15.5695999744555	12.8180749674035	13.9396958862072
2.01005025125628	16.1418540569954	0.808716664664237	16.2886982134441	15.9872768604227	16.3673010117725	15.7646479054052	16.6604030707915	15.9236071471575	17.7369900940343	17.4778752763003	16.7099129120847	16.2814537128607	15.8861951566767	15.5123096481404	14.6971903942283	15.0107773191566	15.8231721324554	44.5691846826619	0.64974015652232	45.2762029172807	44.4754400230638	44.5229287423157	44.0267925337907	45.2881776508295	44.0562376991781	44.6587797452024	43.4339926689175	44.1191988864152	43.8928074407482	45.3173101357693	45.3590519775087	44.6773556743038	45.4683189935788	43.9651751510264	14.6551514204406	1.102888726945	14.0882800544921	13.9823043046292	14.7337940331701	16.3480165525843	14.8466912702784	16.7992681034503	13.9860254687527	14.5001822080773	14.3487777273416	15.5676257609464	15.1635177931354	12.4958397903537	13.5014216832362
2.51256281407035	15.9821283950742	0.808011427250395	16.1414815083693	15.8077431306008	16.2598972522534	15.6290385560679	16.5057247363682	15.6864232960961	17.5752124217942	17.3356257021621	16.4654470792231	16.1497900666415	15.7149135072938	15.4471165866501	14.5590173517495	14.7988946975112	15.6556000333324	44.665658525749	0.634260085921317	45.344015812812	44.5952454542576	44.6130838682286	44.1305168866888	45.3573613095661	44.1389288517707	44.7174859249284	43.5549744198591	44.2304622023428	44.0373190648327	45.4018524099994	45.4524710527561	44.8026287780804	45.5401619717532	44.0683698783594	14.1971451677845	1.0813409150733	13.6084526677826	13.5427809404986	14.2240745506683	15.8756975834206	14.3529188009688	16.3690073399515	13.5101724889386	14.118992180373	13.8409453436498	15.0176167237173	14.7334159568367	12.1568535403213	13.053842419344
3.01507537688442	15.8292073520046	0.809197930226436	15.9971628538185	15.6381253183262	16.1629099158451	15.503609441289	16.3579691195357	15.4591663677735	17.4244627755323	17.1954846879195	16.224327843609	16.0199051145355	15.5527581822808	15.3833804333751	14.4296774403303	14.5976886083418	15.4914821775568	44.7564804909723	0.620918271877038	45.3980807885228	44.7147578642806	44.7053594602005	44.2340348917836	45.4252157822643	44.2285155573552	44.7782846707775	43.6615288564318	44.3299842777467	44.1668659923433	45.4855539001698	45.5316577337114	44.9118989273756	45.6166540981931	44.1588145634289	13.7243672781259	1.06240573971759	13.1127818309093	13.0960304427043	13.7037290538474	15.3879008772166	13.8478333701357	15.920794960263	13.0218574977955	13.7163347948447	13.3194227232968	14.4491824138711	14.2925047662722	11.7926659953937	12.5905232364803
3.51758793969849	15.6896411655116	0.813328854435496	15.8674956372466	15.4815101083085	16.0797213058037	15.3915861208623	16.2212414486141	15.2398054457565	17.288242656933	17.0698245980398	15.9992824490263	15.903557014165	15.4028493746039	15.3326511238021	14.3193840839023	14.4050254073747	15.3424407082346	44.8583011721131	0.607032672876194	45.4695653295345	44.8456975568816	44.811307387221	44.3490775091128	45.5058707956341	44.3092669871016	44.8526818703829	43.7810463223767	44.449007945972	44.3088838993274	45.5801663179024	45.6290145137611	45.0333887066644	45.6818681328355	44.267674306989	13.2436631508103	1.04381082975927	12.6145379434933	12.6433761286036	13.1739279753574	14.8865355618836	13.3332996149627	15.454562973837	12.5224825608286	13.3056650466611	12.7961300933557	13.8774685586565	13.8423872451638	11.4166246204661	12.1244625541401
4.02010050251256	15.558621972189	0.817566642759392	15.7455687720525	15.3311857638735	16.0023176180579	15.285828023308	16.0877977001415	15.0382600841738	17.1584951263559	16.9527831568866	15.7821829449048	15.7955607297646	15.2584429639946	15.2867352280948	14.2234040647603	14.2302478393838	15.2005195670829	44.9552703573648	0.592877343895192	45.5393864384141	44.9609233886728	44.9041491298906	44.4492633231199	45.5718744013792	44.4100907729593	44.9143307305274	43.8992525715877	44.5633476199263	44.4488978558432	45.6585033753154	45.7199664346199	45.1523758046745	45.7659004184318	44.3707930951102	12.7519187552587	1.02761422275539	12.1068396269589	12.1821305022706	12.6323514767729	14.36793695346	12.8065792952188	14.9816670623843	12.0099963384036	12.8807845088613	12.2632486467691	13.2954185401355	13.3793953926275	11.0210457798949	11.6497292655983
4.52261306532663	15.440981121789	0.825052818839995	15.6329945751262	15.1987612657203	15.9424542215753	15.1977621705541	15.9698617730341	14.845079701733	17.0479810860648	16.844990862277	15.5788835895148	15.6970307750192	15.13101558959	15.2506494243242	14.1424153448595	14.0644700820046	15.0703663654372	45.0572575920682	0.581611712460769	45.6067110936174	45.0938514795385	45.0171122022164	44.5678876483053	45.6578431814033	44.4999910525526	44.9966709356144	44.0116446134555	44.6787275476789	44.581891119565	45.7545295487155	45.8167539383022	45.2642308666111	45.8369876930099	44.4740309604375	12.2561166543853	1.01191169499548	11.5966169973559	11.7231350392136	12.0905420366323	13.8452169108726	12.2791105844033	14.4922396371449	11.4956868776064	12.4468664515273	11.7295794066108	12.7101587593571	12.9153382045614	10.6156684192264	11.1722446434088
5.0251256281407	15.3359324035095	0.832820647122029	15.5358646028885	15.0741956251486	15.8893494656461	15.1173236231878	15.8561070892524	14.668814331128	16.9452425411245	16.7536717867026	15.3939931288041	15.6151601745612	15.0104219752616	15.2241490362122	14.0824063096983	13.9156285616442	14.9566578013822	45.1614058813873	0.567109148626082	45.6912617789535	45.2123128107483	45.1180795100517	44.6734575956447	45.7293662601963	44.5979355320649	45.0677716122266	44.1389481658094	44.810008041296	44.728791923467	45.8354862221329	45.9200030867266	45.3902737411143	45.915171522729	44.5922204176479	11.7555846677114	0.9974022495998	11.0875153804671	11.2582895786794	11.5400457405714	13.3085755903896	11.7422828379069	13.9986209642624	10.9716788870846	12.0088251892749	11.1971733597342	12.1259718649631	12.4409792316279	10.1983757841897	10.6960042429813
5.52763819095477	15.2429790062542	0.841765847920282	15.4444615812402	14.9658473280554	15.8508292084383	15.0525192759519	15.757049119017	14.5085424569866	16.8591747728789	16.6682120772628	15.2200323773763	15.5407187389728	14.904803023226	15.2031704695518	14.0347694779344	13.7829370884979	14.8516180984231	45.2626855169193	0.556482384600266	45.7608888606313	45.3364852062256	45.2270309121316	44.7862508871082	45.8130947285484	44.7039473910557	45.1480583745386	44.2492454876584	44.9274830139474	44.8568795504714	45.9220160517547	46.0147658291984	45.497645094162	46.0005248956663	44.6959664706906	11.2532385813385	0.984344560859021	10.5751703410259	10.7983948254068	10.9928286090671	12.7709560252775	11.2089974079233	13.4983774684017	10.4496544976895	11.5611981247169	10.6625816794643	11.5383880276479	11.9677555990116	9.77215543206813	10.216958414204
6.03015075376884	15.165550386661	0.852565018429651	15.3695689900465	14.8716294477675	15.8250296717022	15.0016771932268	15.6678904246575	14.3601772152625	16.7875706126572	16.6008692437567	15.0681740351901	15.4855632075011	14.8120053437434	15.1956265508931	14.0092774366584	13.6622743501779	14.7659220766746	45.3702496657444	0.54437467899297	45.8466873414979	45.462223775747	45.3395338463295	44.9023216664537	45.8961118305096	44.797768540555	45.2330278360342	44.3743283671321	45.0607177924437	44.9982035044989	46.0095009138014	46.1266182754982	45.6191155042338	46.0725976387627	44.8149881526688	10.7520371449149	0.971020607263878	10.0703111594824	10.3397458539817	10.4446499164007	12.2280772056215	10.6731027064932	12.9909176834082	9.9257545473253	11.1156167176018	10.1363181220496	10.9594508630576	11.4916041272085	9.34156072924201	9.74562532239518
6.53266331658291	15.1003309687554	0.862295674513098	15.3045415902294	14.7885672679506	15.8077957188057	14.961627710158	15.5892821002774	14.2332762815384	16.7266129397103	16.5430527463059	14.9325577961399	15.4422585915925	14.7289919872487	15.1908290511968	13.9988811340523	13.562587330009	14.6941022861168	45.4725772721432	0.531922411264096	45.9292736591022	45.5748055894868	45.4407580285978	45.0075102720839	45.9749315472019	44.9102369100534	45.308288859148	44.4909972884473	45.1922245683068	45.1291200817716	46.0832589762206	46.2211310851505	45.7307677594294	46.1633127164766	44.9320417406715	10.2517873410996	0.959602138134973	9.56675984548364	9.88499009846768	9.8991858287605	11.6831263692203	10.141193791811	12.4862539117867	9.40372631633773	10.6648767398802	9.61249651986001	10.3817116553203	11.0147872829247	8.90331704278498	9.27560403670022
7.03517587939698	15.0509293192419	0.874261368117852	15.2500919733604	14.7248155348497	15.8081692719182	14.9410699850181	15.5270764289939	14.119007043254	16.6856800705875	16.4980737240628	14.8140039356198	15.4142407570166	14.6640101207632	15.2004612685964	14.0054715607625	13.4753995836776	14.6363685301477	45.5791860501834	0.523295882520907	46.0075924860275	45.7023447472392	45.5584474247649	45.129677537727	46.0688592785437	45.0115863029067	45.4013151769429	44.6050886100227	45.3172305491115	45.2553833979191	46.1715386508819	46.3349591384618	45.8387076155	46.2421877549685	45.0428720817335	9.75664432202466	0.947658287523343	9.0705700206596	9.4390123765823	9.36123785486613	11.1422937299241	9.61484186631236	11.9759901122556	8.88830428150916	10.2165393545034	9.09654653138141	9.81408087939519	10.5428539892282	8.46653201017543	8.81432150284044
7.53768844221105	15.0150579636718	0.885172908035928	15.212195164458	14.66993124162	15.814618869951	14.9296461374492	15.4721600107117	14.0231724069154	16.6527569603221	16.4696341825573	14.7190442014292	15.4052929320343	14.6067392249946	15.213248478452	14.0319789807944	13.4059643432305	14.5994863201568	45.682790285637	0.509823053830138	46.101623604781	45.8096863716637	45.6574613996186	45.2344382254904	46.1468074975496	45.1166280666136	45.477114494272	44.728595695218	45.4584147718736	45.3892818310909	46.2388529003778	46.4325734306236	45.9552062777786	46.3248923824986	45.1702773351059	9.26599723070715	0.936703237609062	8.58350543632862	8.99667292166239	8.8260975812563	10.59950171817	9.09215991564452	11.4699951878917	8.37517787166258	9.77093039573777	8.59135769696215	9.25594772314148	10.0695685819503	8.02492366066391	8.36148542786111
8.04020100502512	14.9938806074321	0.896371938013043	15.180929736144	14.6335546102886	15.8374254447764	14.9371898413711	15.4359993586732	13.9464225751149	16.6386971004519	16.4485437916533	14.6383411969007	15.4071197075075	14.5670648549473	15.2381056255312	14.069824573994	13.3550244156017	14.5739662785258	45.7865153641322	0.502335599902869	46.1788459119377	45.9279552958605	45.7686914544051	45.3525665363742	46.2443183986412	45.2304362150452	45.5663256305479	44.8338828027706	45.5829293555705	45.5027226879953	46.3169082043318	46.5416083419927	46.0518814726238	46.4166205418405	45.2820376120467	8.78309244487584	0.926138490986752	8.10248371921539	8.56691597922507	8.30339324274069	10.0659967241845	8.58124550738383	10.9667528410951	7.87366015142579	9.32624136570391	8.09290738315297	8.70692712492192	9.60491483148593	7.58824888974748	7.91626297343324
8.5427135678392	14.9871224894153	0.908269284594778	15.1663607980533	14.609178802877	15.8699607364981	14.9575578534114	15.4078893482192	13.8824933154301	16.6362215992969	16.4463311104462	14.5801534525145	15.4303432836031	14.538699609051	15.2694510679723	14.1279837293339	13.316433860159	14.5677787743641	45.8893726831403	0.491059021652308	46.2706340866013	46.0375200802313	45.8724757253728	45.4648463772644	46.3280716057862	45.3286205610055	45.6491057734982	44.9542520966302	45.7159223998045	45.6296811772492	46.3856971392652	46.6445431167133	46.162979111687	46.4927042719488	45.4035367240472	8.30806602010762	0.915298232421489	7.63539205788629	8.14397386019445	7.78710830857513	9.53497893398449	8.07571586020238	10.465184901166	7.3781084802409	8.8903857188042	7.60927386675989	8.17424065875912	9.14230274449988	7.15124174353042	7.48505567669594
9.04522613065327	14.9938741808912	0.91831055278263	15.1620544818287	14.5974831903699	15.9125977361174	14.9911720075171	15.3951736394798	13.8403691930147	16.6458959649595	16.45223803907	14.5412485945901	15.4650479971138	14.5227555882739	15.3083258404616	14.1969547117049	13.2987946459021	14.5780010829641	45.9893214365715	0.482106516219072	46.3573359165422	46.1398149112891	45.9701995455318	45.5726741044601	46.4202373447855	45.4432260458924	45.7268397951543	45.0595765640681	45.8486411097674	45.7396237214156	46.4472358374482	46.7445819024622	46.2574738732498	46.5860905352879	45.526270341218	7.84291075211936	0.905412236707557	7.17693516273149	7.73314747415248	7.28380269483447	9.01349660400046	7.58447718751105	9.97373779006527	6.89490972037659	8.45695091895541	7.13629181014429	7.65198644070922	8.68755652144012	6.7206829390516	7.06244203579147
9.54773869346734	15.0149826101363	0.929662646040181	15.1677737792678	14.6026356865307	15.9705261488355	15.0427230188328	15.3948303027658	13.8117165613819	16.6727465850012	16.4718208165539	14.5178610520345	15.5157819084639	14.5237217129295	15.357900841495	14.2801410236783	13.2941772935574	14.6003824207163	46.0892613307496	0.474708982358629	46.4376481566598	46.2509451028744	46.0777756154577	45.6919178178628	46.5126603323853	45.5464708336706	45.8151007585749	45.1657816897645	45.9663256192839	45.8488694899767	46.5176073643398	46.8517040670922	46.3519276182525	46.6682783271134	45.6359071679351	7.38843069830157	0.895091922366122	6.73204301858652	7.33427195061954	6.79275835431339	8.50154447209245	7.10282666947466	9.48558524593442	6.42340345822687	8.03361960469852	6.67669684009966	7.14808748381513	8.24071241793149	6.29507682874929	6.65503237283039
10.0502512562814	15.0483676099746	0.939333844137564	15.1894944972568	14.6153034515409	16.0333767488138	15.1024502027621	15.4037935414037	13.7995837262168	16.7060297949385	16.5052790393511	14.5180200160634	15.5826594026988	14.5328647599711	15.4105255247023	14.3776825202515	13.3052706611833	14.6431802624652	46.1837810140445	0.464512338709116	46.5316412943823	46.340492259292	46.1648544621342	45.7924990829059	46.5952997287173	45.6486755671781	45.8837514911871	45.2744452859984	46.0977997798169	45.9591697445508	46.5666880265529	46.9424502129331	46.4479521328252	46.7500036689118	45.7609924732815	6.9454577798905	0.885163500881281	6.30106624873574	6.94573015820235	6.31357405990464	7.99788369983743	6.63512484201714	9.00827297430246	5.96333008412931	7.61775206110337	6.23342337589096	6.65914951205979	7.79985436721244	5.87648810929993	6.2599971637124
10.5527638190955	15.0955013400374	0.948606274638131	15.2166920638023	14.6454577770378	16.1123825134214	15.180558172142	15.4292154064114	13.8061917149557	16.7573088815453	16.5452142958476	14.5319845257321	15.6579590978235	14.560552375713	15.4763009492949	14.4819400285665	13.3343437180721	14.6964185801959	46.2789720326493	0.459918573111425	46.6062133325612	46.4436387130895	46.2663202426166	45.9088899055633	46.6918651991443	45.759985104782	45.9674295515339	45.3650360284261	46.2106825336023	46.0498531949957	46.6300879282102	47.0489523579908	46.5247935078651	46.8414390168916	45.8693938724669	6.51548340003039	0.875579278852289	5.88189461979486	6.57272210719751	5.85125612562567	7.50921617578685	6.18192975025895	8.54092265689913	5.51946129678801	7.21031857748386	5.80253182530692	6.18717470377658	7.37129396505765	5.46763660962152	5.87843701347267
11.0552763819095	15.15358176379	0.957926056244881	15.2589412765622	14.6832792472365	16.1969522004866	15.2669760717648	15.4599537300069	13.8233707820663	16.8153964578877	16.6022553939774	14.564857985647	15.7512494841128	14.5975279065626	15.5428872563102	14.6018235471742	13.3733319849715	14.7649231320839	46.3668247365578	0.450704589468985	46.6930959449138	46.529094117474	46.3509058687948	46.0101257492225	46.7676553118075	45.852556313472	46.0350388799047	45.4689199174891	46.3237056873313	46.1530086036839	46.6765033717846	47.1333569835835	46.614824814963	46.9141327045995	45.9794467793436	6.09812199467004	0.86566409864652	5.47979787055518	6.21008372308704	5.40111430627498	7.02979084223929	5.74174354152831	8.08211327996739	5.08739819270424	6.81534528318313	5.38956357553348	5.73481421919115	6.94921729959931	5.06645145743454	5.5129737223313
11.5577889447236	15.2240037122392	0.965083538893583	15.3098057851904	14.733302171844	16.2919084890203	15.3657440482758	15.5069553347897	13.8597884699667	16.8854107457632	16.6641440133829	14.6166227942831	15.8504811376009	14.6487463054245	15.6215847807212	14.7261187952442	13.4305947754961	14.8488480365848	46.4543741710584	0.447156254536787	46.7723724088219	46.6145463791779	46.4360387659385	46.1131707771436	46.8585199017613	45.9589391235541	46.1040742352998	45.5518526413179	46.4383665174597	46.2340499879698	46.724263403735	47.2325271336799	46.6831453336303	47.001347248752	46.0923987076342	5.69537160405813	0.856465193935846	5.09034636966886	5.86310212068711	4.96908950940636	6.5668347353892	5.31940827009681	7.63844912284896	4.6728323636578	6.42824391137336	4.9916472971356	5.29836109677435	6.54014291578824	4.6782773153369	5.15981861348885
12.0603015075377	15.3046701290013	0.972620652777021	15.3682550048122	14.795214973695	16.3973182169166	15.4766720633667	15.5600636330788	13.9079180130203	16.9670823490745	16.7389483094774	14.6797949490305	15.9624071327025	14.714246610172	15.7020198771866	14.8609918851205	13.4989500132881	14.9401689040776	46.5359431427889	0.440949132352081	46.8429633594179	46.7000495320145	46.5216264609593	46.2179482571933	46.9330635729265	46.0541080484348	46.1743795169719	45.6387920798517	46.531680629709	46.3186017581994	46.7732872736205	47.3144354809286	46.7557049382815	47.0773521390673	46.1851540942572	5.30625356732113	0.847144337817066	4.71711859961985	5.52876873085606	4.55166626145148	6.11681361081136	4.91034402336832	7.20442457491528	4.27241189893742	6.05518537573072	4.60949900525822	4.88317173502207	6.14081009890844	4.29906461545228	4.8236689804136
12.5628140703518	15.3950002955062	0.978452944773206	15.4405131015019	14.8623999149796	16.5055621144172	15.5920273588999	15.6242391053348	13.9684647423214	17.0526274408598	16.8234013320482	14.7632540093288	16.0837579245848	14.7878591519409	15.7901279583521	15.0037087731145	13.5789660369205	15.048095467988	46.6125875838167	0.437349393265044	46.9253036709252	46.7671059543394	46.5890418647298	46.3055908507597	47.0093357529796	46.1435299449295	46.2277192584739	45.7205766277867	46.6361701405157	46.3975121976259	46.8055939873395	47.4005609806535	46.8231667806242	47.1479117064319	46.2896940391356	4.93223403270246	0.838007530943614	4.35941787424637	5.20793739511365	4.15103988902349	5.68191509980035	4.51984782096045	6.7852876064394	3.88830359622974	5.69224533346512	4.24542796949127	4.48511814030962	5.75270190450986	3.9343215551905	4.5008865956094
13.0653266331658	15.4955107476838	0.982910728613987	15.5153951233394	14.9439046512006	16.6269874924627	15.7211448218673	15.6986006821377	14.0453761047273	17.152498225911	16.9126943617582	14.8580816390798	16.2089502000528	14.8787381307245	15.8831314455199	15.1489328299237	13.674710461381	15.1635150451713	46.6878291360758	0.435101836524067	46.9862426923352	46.8471543141247	46.6694321054634	46.4069074462435	47.0847813484097	46.2421529462333	46.2950089381185	45.7866743696567	46.7233945951296	46.4603421979929	46.8525505191297	47.481971504822	46.8750892162945	47.2281729378781	46.3775619093049	4.57299967238039	0.82953581937107	4.01571329363448	4.90214666064239	3.7678229352378	5.26397322972547	4.14429637752757	6.38040057506555	3.52103900380932	5.34175597159814	3.89584433739191	4.10691946884014	5.37788632957075	3.58042972356736	4.19335696887141
13.5678391959799	15.6027255823903	0.987156933681655	15.602380795704	15.0279951834351	16.7484693956853	15.8512089818455	15.7772205923772	14.1289558697086	17.2530761255024	17.0159614225756	14.9658637389657	16.3465324319678	14.9755857580301	15.9777973564343	15.3049591825625	13.7767736940741	15.2881032069868	46.7530734372357	0.431155555902154	47.0582190383371	46.9042885324307	46.7268440599802	46.4859760017924	47.1442363354036	46.3192090091859	46.3407501949913	45.8634581078009	46.8037770224117	46.5339537958254	46.8784050263009	47.5528751667748	46.9384519230115	47.286849914841	46.4588074294477	4.22850125971514	0.820694721023348	3.68908853069258	4.60804289649596	3.39984847562568	4.85994145092548	3.78607650050793	5.98801607691326	3.16863087201863	5.00456465240976	3.56400634690529	3.74814138348441	5.01291788803977	3.24102446748605	3.90113121588423
14.070351758794	15.7190887647624	0.988746962516199	15.6948881205525	15.1228338477416	16.8790845280369	15.9902799508045	15.8689952864646	14.2276817993783	17.3637751607506	17.120063747684	15.0899357011326	16.4833050291872	15.0864801680094	16.0804228214666	15.4595096598883	13.8934886436567	15.4255870066824	46.8191592775049	0.432413491377536	47.1213184224186	46.9689469244514	46.7914291914204	46.5724640815011	47.2160112751353	46.4068992026733	46.39496600135	45.916524172932	46.8891996256177	46.583558097957	46.9136563605509	47.6323544569039	46.9781468445116	47.3569054952443	46.5450090099066	3.8995383130752	0.812745931605868	3.37591479264206	4.32931616278708	3.05048045506777	4.47465183968551	3.44478145601333	5.61285235845427	2.83424251009093	4.67799348122578	3.2478789762773	3.40713354555496	4.66256609539082	2.91446196083695	3.62208068734273
14.572864321608	15.840753677329	0.989921119109494	15.7912438669145	15.2232142184093	17.0131446979642	16.1327815256439	15.9613061541349	14.3350816849587	17.478573338582	17.2352530984251	15.2199685314701	16.628717984222	15.206507333559	16.1797620952597	15.6215255856454	14.0187598117572	15.5654652329889	46.8758243952106	0.429132636429815	47.1749908333786	47.024846976242	46.8468254578952	46.6501207324845	47.2636864954474	46.4836144025976	46.4414708620518	45.9776927694842	46.9506123453315	46.6414952768156	46.9418181192288	47.6901941727905	47.0267150853292	47.4162335384892	46.607048860593	3.58494447702738	0.804670783233011	3.07854279276958	4.06222616926073	2.71610859614062	4.10394112128744	3.11915717459136	5.25045458024838	2.51445973718968	4.366023836431	2.94695079033404	3.08656166501776	4.32270083101409	2.60167459134794	3.35888402575285
15.0753768844221	15.9684549754827	0.989384393634802	15.8980095652998	15.3267754099604	17.1477344307433	16.2754856170931	16.064964764645	14.4498048656997	17.5947716168101	17.3544767357463	15.3648445593998	16.775919584159	15.3331336377005	16.2876484618157	15.7848681099999	14.1512109704846	15.7171763026832	46.9292136439488	0.431799592612808	47.2400027899817	47.0699654683368	46.8908721416914	46.7164263118881	47.3231267127626	46.5499533627567	46.4782954069463	46.027939171682	47.0210874274553	46.6884624613113	46.9610334906803	47.7632912320883	47.0645516435101	47.4656613433904	46.6775356947509	3.28564808942792	0.796871667462477	2.79566826749204	3.80864550344473	2.39946025567324	3.75111558651946	2.81144760837418	4.90406044524264	2.21190049804229	4.06477775140852	2.6627523885613	2.78299136983542	3.99624525647414	2.30324412319771	3.10823787962136
15.5778894472362	16.1015754338752	0.986593721322451	16.0032601549086	15.4398498120662	17.2900612709094	16.4251459555583	16.1706134595768	14.5775989118689	17.7197079432798	17.4760338982965	15.5175529074456	16.9228002627055	15.4726949013533	16.3904494051748	15.9474764689916	14.2967155728214	15.8736705831716	46.9793317160736	0.431071399166653	47.2833269420881	47.1246323237603	46.9437406968476	46.7915423695885	47.3663014670723	46.6255417471659	46.5254067552589	46.0681698063242	47.078998136788	46.7254091643159	46.9912789354599	47.8131349522468	47.0925804485572	47.5251146449037	46.7347973507275	3.00071948336333	0.78961581442116	2.52618714279256	3.56766040582454	2.09860965786677	3.41476805768273	2.51846447985851	4.5730687711116	1.92468730455764	3.77685621278747	2.39228760428845	2.49876352170059	3.68214460446862	2.01780511511845	2.87196397718243
16.0804020100502	16.237095149647	0.983505382511712	16.116801176304	15.550800300247	17.4267821759286	16.5688002795685	16.2812183101887	14.7075973465285	17.8400029942489	17.6065820077861	15.6759864143628	17.0760053153423	15.6134333003184	16.4988239054085	16.1158729274986	14.4447327750039	16.032988015971	47.0202540809696	0.432847025180852	47.3378986529672	47.1564372889481	46.9730241512054	46.8429839544887	47.4070593887516	46.67776411691	46.5508408539523	46.1166986068066	47.1251496278862	46.7708574798917	47.0002853425629	47.8745505910686	47.129333365716	47.5614665031657	46.7794612902223	2.7300937300647	0.781995321211566	2.27160870718715	3.33775669526377	1.81357449252845	3.09442241658245	2.24287374499104	4.2555576506999	1.65290667187028	3.50115894559918	2.13723553032532	2.23199265117881	3.37942813345971	1.74739734549024	2.6487472697311
16.5829145728643	16.3772986262571	0.97743079546012	16.2318768073517	15.6703579175869	17.5699317251901	16.717762972059	16.3981534111892	14.8480487713798	17.9681650126414	17.7329521779532	15.8467785910745	17.2225282733557	15.7657477011431	16.6038597002757	16.2777587667092	14.6034592335307	16.202098332417	47.0618557105074	0.435414982463324	47.383739781559	47.201576049322	47.0147339115505	46.9066078472016	47.4487434774046	46.7379022845038	46.5902642722208	46.1425775879108	47.1806283253993	46.7933980100804	47.0239710438125	47.9214761507326	47.1431365126056	47.6066837808696	46.8323966224384	2.4737242513243	0.77509890804168	2.02907762188228	3.12070280874526	1.54494132586836	2.79186127126577	1.98191438071029	3.95465630483334	1.39704403174077	3.23661969043041	1.89612811550397	1.98242615806764	3.09026182678522	1.48947267145435	2.43767736747258
17.0854271356784	16.5182782066591	0.970553844439065	16.3466638274948	15.788775270431	17.7083895757481	16.8613754361181	16.5131019591237	14.9937205605135	18.0929817315256	17.8671851522327	16.0179387688413	17.3742104702987	15.9199219820876	16.7087814000519	16.4443071794396	14.7680526662063	16.368767119773	47.0944296325243	0.435956290005741	47.4205890688195	47.2308664571927	47.0396714114828	46.9533747169837	47.4716799568699	46.7885704779415	46.6148408915967	46.1808297162179	47.2127953979606	46.8284745025405	47.0330868854993	47.9678273274836	47.1697068976663	47.64301864701	46.8611121325994	2.23065931758461	0.767875232305577	1.80003680789839	2.91335632204237	1.29051165870804	2.5041502424392	1.73672789756352	3.66683009257599	1.1550618612663	2.98516989628305	1.66799111543199	1.75057383950527	2.81142630224549	1.24637319726367	2.23978404699454
17.5879396984925	16.6609342055075	0.962091049691212	16.4682552207638	15.9091250344924	17.8454907866069	17.0026521883064	16.6368207548779	15.1413017552205	18.2182392847899	17.9985709538436	16.197583594344	17.5207480939837	16.0784325318606	16.8141239870925	16.6058801907726	14.9352424405246	16.5415462651328	47.1243855548333	0.440402463968262	47.4692634452732	47.2591997443803	47.0626068661434	46.9978751262956	47.5079228721553	46.8255758890873	46.6392146222427	46.2043187815662	47.2516796914944	46.8484694279895	47.0424409871608	48.0141323016343	47.1811968777389	47.6664143625185	46.89547232682	2.00110675696039	0.760861936778631	1.58293475563479	2.71757719204829	1.05200693524231	2.23384637637857	1.5063118939273	3.39386922312678	0.928559590915279	2.74375485016761	1.45369473287806	1.53420344141371	2.54561888836404	1.01553240778046	2.05258865111113
18.0904522613065	16.8046545260967	0.95121971626476	16.5842496965577	16.0331916541028	17.9831700661079	17.1435066001832	16.7557042753064	15.2983368233515	18.3459682724326	18.1295269910686	16.3816588333047	17.6645475611781	16.2431492558175	16.9133359534938	16.764514925896	15.1126652279903	16.7162917546599	47.1514288398872	0.441150650217644	47.4966804576016	47.2910230654096	47.0878415578117	47.044630155873	47.5203690119282	46.8727676973977	46.6676745559674	46.2250163971859	47.2843931520906	46.8654273415245	47.0561655410496	48.0458204619522	47.1898739513871	47.701092656922	46.9226565942069	1.78418284149682	0.753978556993545	1.37704925899829	2.53137092819212	0.826916660540698	1.97838445741576	1.28978457334987	3.13519118753221	0.715139401180715	2.51453540880081	1.25089819276886	1.33461961087391	2.2904168619562	0.798629452603737	1.877417860425
18.5929648241206	16.9466596288927	0.940045606636212	16.7051181273522	16.1520675274202	18.1112063214128	17.2740977890336	16.8806099713925	15.4531437603875	18.4661298047501	18.2633851671799	16.5644151513206	17.8091399311681	16.4044836472629	17.016103743351	16.9237220642908	15.2888936891142	16.8873777379539	47.1705422975874	0.445335186506186	47.5359476603123	47.3047128312252	47.0937397813403	47.0719366832092	47.543568184802	46.8965279570281	46.6788223007551	46.2510134738894	47.3015932697371	46.8874286562184	47.0527316668266	48.0898420859888	47.2038573179264	47.7129420324383	46.9334705621134	1.57954076661403	0.746746410052228	1.18286130839838	2.35456936025758	0.616244270871011	1.73864424309596	1.08771434898512	2.88894537787384	0.515785895905521	2.29555529310273	1.06037269940706	1.14967011480985	2.04653674786138	0.593850908216362	1.71252471648686
19.0954773869347	17.0891544257988	0.926381661912338	16.8239416872953	16.276941959533	18.2421828801026	17.4065594184315	17.0033259847172	15.6137664655427	18.5915993616326	18.3886796995165	16.755258607159	17.9433599167831	16.5735086713763	17.1090735898633	17.072718326712	15.4718243941067	17.0645754242108	47.1903584057065	0.447367541712276	47.5668965830013	47.3339959093116	47.1138522661926	47.1134568726926	47.5535129555649	46.9263322974417	46.7058466333757	46.2578468022907	47.3314751249791	46.8895731429091	47.0655032381945	48.1109592908156	47.1982172033167	47.7319631021239	46.955944663388	1.38684839238305	0.739816759134376	0.998225267122467	2.18740202369572	0.418677463802899	1.51404159708677	0.897999585490674	2.65705496220356	0.329192913141156	2.08680635612492	0.880989773726745	0.979628242317048	1.81391494099438	0.401725158711292	1.55771525078526
19.5979899497487	17.2288420314479	0.911778275046708	16.9390434836111	16.3951404531867	18.3615874214711	17.5270999703464	17.125144756254	15.7765251389412	18.7078570880425	18.5184804158183	16.9415976754911	18.0801575277389	16.7370925246658	17.2058171144677	17.2238764210353	15.6580608435254	17.2351496371225	47.2030625129831	0.450366278104799	47.5893559031829	47.3432724834617	47.1126214670139	47.1337331723223	47.5589875193192	46.9495055272029	46.7135815026394	46.2799281782326	47.3408256087951	46.906694125181	47.0589962490895	48.1480876840536	47.2080466382388	47.745156731931	46.9571449040827	1.20523408922787	0.73250345721013	0.824000482882185	2.02783801079371	0.233624469132232	1.30327871855708	0.72169634006884	2.43677546813258	0.154872313136642	1.88864496005975	0.711782925721633	0.82367824565142	1.59098953141917	0.221460790307418	1.41292477456675
20.1005025125628	17.3661962977751	0.896291920309756	17.0579918296047	16.5151923641274	18.4790962830602	17.6451270140604	17.2497973985969	15.9363900425125	18.8248490492772	18.6392798820283	17.129604258171	18.2063899966666	16.9032434777073	17.2929953530743	17.364743050982	15.8424690805422	17.4057753862157	47.2130001981348	0.453315722891673	47.6240876873137	47.3608846184739	47.1183886411361	47.1610564387556	47.5689314400771	46.9571434561331	46.7299661545595	46.2847347888136	47.3536643805451	46.90573793415	47.0614100513841	48.1643517078373	47.2001238357248	47.7434596171641	46.9610622199533	1.03454653827843	0.72518425546757	0.658603007404812	1.87715453697175	0.0612146759604313	1.10726659026114	0.556693848685489	2.22894152895246	-0.00709687542426204	1.69908246629509	0.553184234919153	0.680661780213289	1.37928834993213	0.0524141339978317	1.27654216165069
20.6030150753769	17.5014722160707	0.878769149877992	17.168009486747	16.6332151024843	18.5900715147491	17.756403193287	17.3670550978487	16.1026811867961	18.9379733260761	18.7581618373382	17.3186953412822	18.3290523097772	17.0680323707445	17.3806112819955	17.5018697078294	16.0343703246531	17.575881159452	47.2218915788981	0.455573760901718	47.6379285546283	47.3742902639353	47.1185981154664	47.1830933548559	47.5592848981399	46.9767527853039	46.7426204828393	46.2939281695258	47.3671696179741	46.9086968397305	47.060137736984	48.189670348064	47.1966433276472	47.7546294488785	46.9649297394982	0.873963078689466	0.71781991462238	0.501673017228993	1.7332376779559	-0.100368984352736	0.923770778136164	0.403496363314638	2.03298278574989	-0.158384173925025	1.51950089214497	0.403409973688249	0.550792532855395	1.17651797985028	-0.105303777843058	1.14927851551313
21.105527638191	17.6315037800719	0.861226517637745	17.2802339796666	16.745502404729	18.6904085611714	17.8571859417014	17.4894092470336	16.263315680784	19.0431677077375	18.8742610206768	17.4995446448314	18.4474477628299	17.2268279801984	17.4623859024455	17.6347722772732	16.2217381678759	17.7363554221239	47.2234042544068	0.45832635737262	47.6641144842835	47.3773160257259	47.1073250316995	47.1937791509044	47.5647445310901	46.9746561668534	46.7454835996673	46.3045664630703	47.3626786357023	46.912520299537	47.0491707341787	48.2054971883392	47.1944727108632	47.7442791514426	46.950459642744	0.723041759754867	0.710107872951049	0.353060074175932	1.59658421581422	-0.250326868729812	0.753686586198707	0.260806488644144	1.84727793547091	-0.298207687803772	1.34786020759435	0.262859132372913	0.432342400995727	0.983989573720627	-0.253226132530105	1.02950008219188
21.608040201005	17.7590045486225	0.842182372200487	17.3874559744991	16.8608446206009	18.78978632152	17.9569165960948	17.6027646149159	16.4260103012112	19.1502565121508	18.9794586363645	17.6834686239116	18.5537342911938	17.3885863699561	17.5391299987138	17.7557951036781	16.41194795105	17.8989123134767	47.2267026842383	0.460370821822105	47.6823570394475	47.3936611551756	47.1081844245105	47.216922178659	47.5483352743058	46.9777387296991	46.7619531712376	46.3011153696417	47.372755666587	46.9015065895314	47.0519328302138	48.2166118914476	47.1778213851565	47.7395137523888	46.9501308055731	0.5812891931555	0.702547436090983	0.21122780811697	1.46643636535215	-0.39065435497881	0.595328656365698	0.128130074287632	1.67292847728368	-0.428459548391295	1.18466221841895	0.130586237011977	0.325516875394235	0.800346462335575	-0.390676613589532	0.917324588595653
22.1105527638191	17.8808022695301	0.822305810193848	17.4881697008307	16.9663201904254	18.8735625012538	18.0417629978422	17.7178386677166	16.5888932315195	19.2444438831634	19.086167357825	17.8584583781964	18.6603132209981	17.5394045740409	17.6150460875103	17.87689650414	16.6032234621897	18.0515332852995	47.2243271677533	0.4622882293839	47.6926403069087	47.3891798680065	47.0873724904162	47.218597566896	47.5421720111802	46.9784123461237	46.7584004912229	46.3139428947645	47.3667760267292	46.906383933682	47.0345825106759	48.2328815261615	47.1774607302536	47.7323472328936	46.9337575803847	0.447989260084629	0.694693030381464	0.076715046841577	1.34181490392305	-0.520950102277024	0.448504644611618	0.00514153107041198	1.50785779223159	-0.54866775180981	1.02925525985834	0.00583823526498916	0.229001989000726	0.625522217251364	-0.519642086190393	0.812114381479317
22.6130653266332	17.9974035271637	0.802407261091679	17.5901923645335	17.0742135261657	18.955580501722	18.1251328282638	17.8278432834648	16.7453633995744	19.3396345695683	19.1792679952112	18.0278955026322	18.7525899321429	17.691481833305	17.6810302419499	17.9840991876826	16.7885458556203	18.1981818856189	47.219914797175	0.463747104839799	47.7157197760831	47.3994466456965	47.0804630343527	47.2343575981334	47.5269124282076	46.9631753002202	46.7699528871732	46.3085330565696	47.3602753158305	46.8921284215049	47.0324355432104	48.2313667401698	47.1580482221866	47.7088298387584	46.9170771495276	0.322793362101145	0.686855514097489	-0.0519983867692318	1.22324092814509	-0.642407433159386	0.312658967970047	-0.109487137403554	1.35239113379612	-0.659991842299616	0.880634312259362	-0.111164784912032	0.142317036475846	0.459625257741907	-0.639305994239686	0.712970884348763
23.1155778894472	18.1094388031268	0.781058080572673	17.6803383067817	17.1752111276874	19.0250177024295	18.1969135364682	17.9323837143501	16.9062876051083	19.4248880405269	19.2699377212835	18.1950585123638	18.8418185664175	17.8349743796477	17.7496076215143	18.0881318582547	16.9786932392104	18.3423201148576	47.2158083058453	0.465215686535209	47.7184691904794	47.397806500833	47.0609786173373	47.2377252829557	47.5059198991718	46.9623328037932	46.7703852157043	46.3140788874931	47.3607525120607	46.8883028128409	47.0189914602314	48.2450769172456	47.1491642263854	47.6995105495591	46.9076297115893	0.204986029579642	0.67909420149777	-0.17491444995406	1.1090268214667	-0.755722102779589	0.186486688098647	-0.215460476271984	1.20599520440387	-0.762978875925828	0.739358356324886	-0.221842863179777	0.0648904399427849	0.301332206497404	-0.751613177647367	0.620079625812186
23.6180904522613	18.2138733632332	0.760151581081829	17.7703119765209	17.2721030494941	19.0853149593398	18.2606795651275	18.0374489267231	17.0594624389131	19.5034123472225	19.3526802149901	18.347743522908	18.922862288309	17.9719634980807	17.806419517949	18.1842222304681	17.1612507803057	18.4722251321457	47.2055353244931	0.465017692222333	47.7342132472657	47.3950167948495	47.0399219127082	47.2394366571869	47.4935266136735	46.9428272583622	46.7703463840533	46.3170370627514	47.3419330137868	46.8810473447651	47.0050338781636	48.2357601941115	47.1367013949292	47.6705538076119	46.879674303178	0.0941545809446795	0.671158642311298	-0.292555893553475	0.999827427952293	-0.860933370051135	0.0701738243446994	-0.314416210466601	1.06738762366627	-0.857666000433276	0.603752563757276	-0.325849090663987	-0.00438931773085841	0.151581652808184	-0.856050820919514	0.532151695393133
24.1206030150754	18.3136091773838	0.738581893833958	17.8525300969833	17.3687160629588	19.1402963096588	18.3204305626972	18.1311788451978	17.2117784916401	19.5791103487498	19.4241459288988	18.4982734136451	18.9927541456222	18.1063833829631	17.8656562438272	18.2693679676608	17.3426918797477	18.6008239805054	47.1978243176242	0.466652963175891	47.7425789227069	47.3996116665796	47.0257202798829	47.248078111226	47.4618594594618	46.9278950555731	46.7783094075978	46.3122777569139	47.3375940316926	46.8651691308314	46.9989444193238	48.2417806400857	47.115330530757	47.645424290901	46.8667910608301	-0.0103076394399172	0.663602725199908	-0.405961464189984	0.894452677955053	-0.959744198146771	-0.0379898269034268	-0.406004106622167	0.937166077074943	-0.945593374886398	0.474420224990899	-0.424043845096596	-0.0656563635495914	0.00872393048891689	-0.954059712527556	0.449352846591328
24.6231155778894	18.4058117120711	0.717074893521656	17.9258221083133	17.4550067192231	19.1789912903075	18.3660899343268	18.2274235727884	17.3631668341408	19.6405484953612	19.4945724362268	18.6366253585629	19.0617459126471	18.2269822903669	17.9153222277627	18.3535011307257	17.5229310797417	18.7184462905718	47.1856368841232	0.464436665839915	47.7435930650098	47.386522873245	46.993737642747	47.2386641316075	47.4472678274062	46.9150258591572	46.7695749454502	46.3230515330287	47.3226726271206	46.864093565818	46.9759845786909	48.2302630916334	47.1085073711063	47.6213239142845	46.8442702355426	-0.108869052344798	0.655950313513618	-0.514736766892934	0.79272801887237	-1.05154001857425	-0.137850619158674	-0.491574103482886	0.813777409655559	-1.02611196488446	0.350187851626038	-0.516977830494683	-0.120162799733856	-0.126524189297352	-1.04581597641627	0.370806283808444
25.1256281407035	18.4914063031646	0.695861824696765	17.9982316158789	17.5441101330488	19.2159218644748	18.4118798876639	18.312045253168	17.5052947726419	19.7023754962349	19.549324830814	18.7630073096251	19.1158148025516	18.3472986874905	17.9636556605151	18.4229947124589	17.6930226399026	18.8261168810007	47.1726582756784	0.46548055198996	47.7578922352121	47.3907393565444	46.9787300123061	47.2461168870268	47.4138273347944	46.8860972730471	46.778654601542	46.3161371455511	47.3027073168458	46.8441297540184	46.9708214305319	48.2242362193871	47.0823050983058	47.5797110349943	46.8177684350688	-0.202086968192026	0.648703042720802	-0.620350468960018	0.694484130915236	-1.13816857080213	-0.230740951565604	-0.571242032711494	0.697329527441424	-1.10096044017835	0.230792796220246	-0.604463543619907	-0.168115839149016	-0.255199460316067	-1.13194411681524	0.296085575548041
25.6281407035176	18.5707521573694	0.674909904507809	18.0564840810866	17.6231246622062	19.2365632228711	18.4443745041657	18.3952958096782	17.6502602118277	19.7496925406883	19.6027329383242	18.8847161583153	19.1692504900461	18.4534062091622	18.007500002331	18.4914297219692	17.8649775506648	18.9314742572045	47.1597813974488	0.462782686755072	47.7522632188985	47.3774451083775	46.9461994980247	47.2357279711295	47.3901585905646	46.8733264736628	46.7712224515399	46.3251150011776	47.2947826623445	46.8392546243799	46.9489799683223	48.2139797857022	47.0709255896294	47.5531248318148	46.8042151861637	-0.290432485047573	0.641722908084958	-0.722485424575031	0.598688555833895	-1.21940691570997	-0.317130665971666	-0.645650210043222	0.587294920948065	-1.16979579034306	0.116043825315605	-0.687775990906638	-0.210442747375831	-0.377538859185027	-1.21348921658096	0.22496754356496
26.1306532663317	18.6421726546946	0.654579873750494	18.1129995373465	17.700940666628	19.2512930567366	18.4737479467796	18.472106605617	17.7860326014376	19.7926945465734	19.6452082287922	18.9879282965122	19.2129760726394	18.5543070652073	18.0446612965686	18.5499978367825	18.0263390331774	19.0213570296203	47.1432765134381	0.46097360994392	47.7599445045298	47.3719700972643	46.9214196467382	47.2327149679277	47.3620129555754	46.8449893422129	46.7721717707584	46.3271102889707	47.2675238941353	46.8261556163683	46.9356109214764	48.1947920814457	47.0509213483847	47.5090985630927	46.7727117026909	-0.374413252324081	0.635018728306586	-0.821934670126673	0.505788016129695	-1.29621084089411	-0.3975882594709	-0.715628309285093	0.482714609131042	-1.23353775501437	0.00479863190269603	-0.766504572061153	-0.247745817393382	-0.493572200376299	-1.29022159324972	0.156533772981616
26.6331658291457	18.7073791269372	0.634863356282747	18.1600171325038	17.7750017674416	19.2567545925639	18.4972183697272	18.5404395904591	17.9184557259548	19.8280029701377	19.6788434850876	19.0849902101632	19.2493716386867	18.6472913805596	18.0826210194419	18.6006123312552	18.1825705145968	19.1084961754791	47.12794956343	0.459981738317926	47.7604017545201	47.3658994356877	46.8959033837246	47.2286749128854	47.3269496441111	46.8201314670073	46.7732011138776	46.3276609747473	47.2525889287775	46.8104960886075	46.922318175923	48.1853640393627	47.0281448109865	47.4668603087477	46.754648412484	-0.454554066031753	0.628985555174577	-0.919381138950829	0.414573166671044	-1.36952555042644	-0.473294053746775	-0.781068385837295	0.383870043045786	-1.29292371312062	-0.102534185442311	-0.841479636417998	-0.280471632214771	-0.604529181248395	-1.36389379805167	0.0908731816660331
27.1356783919598	18.7652082212273	0.616654088273125	18.1969876505261	17.8406010187075	19.2485956582161	18.5108094883308	18.6084439384638	18.0493872579905	19.8506258446567	19.7100258887837	19.1691809675627	19.2849411093178	18.7271390827402	18.1098681278529	18.6494937826194	18.3355304117029	19.1864930909377	47.1105168144292	0.454137721549036	47.7536109881103	47.3488095619996	46.8594896765292	47.2131342300824	47.3042025343671	46.8014995302131	46.7638620772703	46.340700848064	47.2328561776658	46.8062037217502	46.8988348982731	48.1558676549114	47.0166336926834	47.4288664808304	46.7331801436878	-0.531229342005549	0.623204306799293	-1.01449207945026	0.32532916048083	-1.43908885352255	-0.544214696073463	-0.843329195270682	0.289554477395087	-1.3476771262453	-0.207298708055472	-0.91320431363704	-0.309562328193532	-0.709757380327991	-1.43373654210311	0.0270792804077295
27.6381909547739	18.8158265651599	0.59841086672656	18.2320962788463	17.9083239184304	19.2381090910291	18.525573506584	18.663085632273	18.1688747365195	19.8720909966824	19.7262154948754	19.2374175965024	19.3077579341605	18.8051521813412	18.1406166968366	18.6847377805217	18.4747216738756	19.2526249589201	47.0921499753483	0.454409463903963	47.7600958940378	47.3474650785813	46.8385427815578	47.2127744904704	47.2625269036501	46.7669646242882	46.7705160660535	46.3375033281643	47.2033128702025	46.7842502454609	46.8916000164717	48.1433045418692	46.9873985416926	47.37248905705	46.7035051906737	-0.605069494434367	0.618298342385348	-1.10874506948339	0.237349673806571	-1.50676858464132	-0.61179463219518	-0.901953289730747	0.1998239995599	-1.39944265952382	-0.309276369712025	-0.981419929078677	-0.335187309559075	-0.810832354142172	-1.50170300495714	-0.0349463198695639
28.1407035175879	18.859750457757	0.583130065869301	18.2522196812138	17.9645100722705	19.2107372111861	18.5277983255074	18.7191336631781	18.2897973268087	19.8770684048823	19.7427146527363	19.3005551793205	19.3329202964603	18.8668017531877	18.1601921181376	18.7208025284477	18.6132589146143	19.3177467384033	47.0736746112122	0.446836681335803	47.7465987684284	47.3266204324867	46.7981976904819	47.1923898633451	47.2388513799669	46.7500085603596	46.7582318472022	46.3529004200511	47.1889580119483	46.7798520158412	46.8657332383278	48.10889619624	46.9759397596458	47.3314929043504	46.6904480795074	-0.676315839914394	0.613867102710334	-1.20153007348795	0.150272054753994	-1.5718686403482	-0.675983652911251	-0.958260043410104	0.114139993846577	-1.4474337673973	-0.40924050704682	-1.04743237968225	-0.358270559105619	-0.907261758788707	-1.56708267333539	-0.0956790043440528
28.643216080402	18.8965594863071	0.567635579771453	18.2702839552856	18.0221562504067	19.1810404688739	18.5313901932408	18.7629522038469	18.4004780214196	19.8801756129561	19.7466636690721	19.3444213502054	19.3481443304622	18.925967950204	18.1819838903382	18.7456050435735	18.7391956889493	19.3679336657726	47.0542967350062	0.444702238861511	47.7463658664133	47.320564188441	46.7724044114696	47.1861841499862	47.1990411085618	46.7211774498923	46.7607183318914	46.3569979698902	47.156395519195	46.7626960847936	46.8551744663444	48.0879715668847	46.9519135430626	47.2756470430957	46.6611993251721	-0.745617780698801	0.610271377349665	-1.29384388964733	0.0640854136720694	-1.63600262594322	-0.737811446111816	-1.01209381155236	0.0318243305565883	-1.49313268654796	-0.507747236195265	-1.11078611115566	-0.379087329637278	-1.00003789481312	-1.63135725486097	-0.155663829785353
29.1457286432161	18.9259700003237	0.554661196016738	18.2783791117289	18.0726470714554	19.1392445820253	18.5273489346299	18.8038542144334	18.5051749778166	19.8712832974278	19.745087131305	19.3800512402405	19.3603313170432	18.9735377956659	18.1960534714333	18.7656372269427	18.8568578893611	19.4140617433466	47.0333779779179	0.439394765518297	47.738811693973	47.305843684954	46.7378140114572	47.1707441797669	47.1673924470237	46.6948989167017	46.7547492227091	46.3655367825966	47.1321510162088	46.7488968209754	46.8366883201379	48.0537787441758	46.9316757312348	47.2195593692715	46.642128727582	-0.813237698582303	0.607537508701733	-1.38610887195204	-0.0221463324132647	-1.69930112380084	-0.797808788937809	-1.06411408944032	-0.0469786558757078	-1.53643746845764	-0.604698988301623	-1.17224237931024	-0.398189434162964	-1.08961852508084	-1.69450558351545	-0.214905530616376
29.6482412060301	18.9495004038178	0.543838369002625	18.2765257442626	18.1180153139412	19.088571953589	18.5185597528717	18.8386655894192	18.607560630657	19.8531292145645	19.739558904336	19.4047298160844	19.3712285852559	19.0118489076897	18.2078211949573	18.7825884126331	18.9701843846375	19.4535176523687	47.0141386632045	0.432196293541379	47.7240115993588	47.2888595733645	46.7008936694749	47.1524596570427	47.1350624038924	46.6791275362003	46.7464224094751	46.3818546274465	47.1087211779862	46.7416840722918	46.8166459438157	48.0209270795053	46.9184957080306	47.1708897289878	46.6260247611955	-0.879653875306173	0.605516743852863	-1.477963512053	-0.108053643674858	-1.76206987774978	-0.856199336137733	-1.11493813585664	-0.123268016371721	-1.57765680573376	-0.701355866130235	-1.23242256443311	-0.416181615852579	-1.175896065799	-1.75701249427725	-0.274249645845581
30.1507537688442	18.965067417773	0.532847241534311	18.2728802301218	18.1636445148529	19.0341108409188	18.5103328141853	18.8635340084828	18.6960828305875	19.8310842540408	19.7210641414549	19.4120485732768	19.3720443872075	19.0466711014532	18.2174842817737	18.7877725631273	19.0674476253204	19.4798090997912	46.9918515745587	0.429746765017815	47.7224625189356	47.2823107472707	46.6739828811625	47.143985003912	47.0938451779348	46.6481946779937	46.7482347101977	46.3844802234631	47.0711255978995	46.7196423900162	46.8075811462524	47.9891213630815	46.8910221185558	47.1035442383323	46.5982408233721	-0.945330580347913	0.604672415393419	-1.5709617444523	-0.194657154999729	-1.82576749770723	-0.914178620649843	-1.16435165015699	-0.196919906751307	-1.61793273333792	-0.797198151449525	-1.29089372570775	-0.433216840257273	-1.26033314411549	-1.81987323670962	-0.333565858766571
30.6532663316583	18.9747731640921	0.526744094644031	18.2546131887468	18.1984136005035	18.9648286506685	18.4920017535804	18.8883889176166	18.7841080813807	19.7932259189706	19.7040277186785	19.4153115880856	19.3769030413475	19.0664751365046	18.2196273550568	18.7949482810316	19.1625713160406	19.506152913169	46.9708645597343	0.419696582259811	47.7010057684061	47.258211975839	46.6294990379657	47.1173954452321	47.0674498529318	46.6358858712354	46.7322940876347	46.4061474993629	47.0498612575951	46.7158376093117	46.7818247249338	47.9444389041523	46.8824593183858	47.0516248832846	46.589032159744	-1.0104575777988	0.604564696601746	-1.66419279074187	-0.281754891953893	-1.88955980640146	-0.971441844103245	-1.21364436084942	-0.268512347649607	-1.6564707565745	-0.893438715805311	-1.34904569990819	-0.450063615209201	-1.34213984254132	-1.88249771121665	-0.393549618672876
31.1557788944724	18.9780983686963	0.51959030434209	18.2349465553706	18.2362936539592	18.8955738707591	18.478028433013	18.8992333188656	18.8607031031612	19.7549177126413	19.6739142985048	19.4011406794171	19.3716753067296	19.0862808004715	18.2245552321968	18.7902985087804	19.2446108808664	19.5193031757074	46.9500188706849	0.416181230077298	47.6929385114677	47.2522985213566	46.6026286951247	47.1083420641657	47.022081625535	46.6156105878392	46.7337970079552	46.4127826972236	47.0128066617212	46.6959961674999	46.7747085711195	47.9131430878774	46.8584809017363	46.987832195752	46.5668357638998	-1.07570843335037	0.605689819374301	-1.7588463587446	-0.369888152025266	-1.95534986362899	-1.0292451423352	-1.26215551840153	-0.33852804572644	-1.69495882618406	-0.990046453699937	-1.40643255848217	-0.466810729123785	-1.42290640279762	-1.94669293716201	-0.454397801926095
31.6582914572864	18.9737764216255	0.516271387390048	18.2058966366722	18.2644162028387	18.8126793557129	18.4555801155464	18.9110737862618	18.9285152101257	19.7018089366513	19.6418878898527	19.377925178476	19.3670314914425	19.09264452125	18.2189794078538	18.7841935096704	19.3166181907423	19.5273958912854	46.9257627990354	0.408070439626316	47.6777031944791	47.2312993611927	46.560394907437	47.0836188369846	46.9944356586686	46.5966194983272	46.7196755815983	46.4288513035632	46.9788558268955	46.6850813159728	46.7533110117777	47.8603967743587	46.8441849431049	46.9217231416421	46.5502906295285	-1.14110217193464	0.607801699628124	-1.8551596818807	-0.459451101255005	-2.02251701756005	-1.0875417529045	-1.31116966063993	-0.406861360898563	-1.73267044004081	-1.08733038024818	-1.46360658072019	-0.483993155122231	-1.50228170914927	-2.0112720479509	-0.516260361844497
32.1608040201005	18.9653981999948	0.515038554164988	18.167958917778	18.2910452170912	18.7258175533952	18.4337228043502	18.9111116754748	18.9930917783233	19.6436324429046	19.6046672796015	19.3471032236403	19.3599029564431	19.0947620509087	18.2178501589677	18.773587596643	19.3846126102374	19.5321067341624	46.9063382350568	0.400506866146508	47.65551367227	47.2170121628975	46.5243789419606	47.0650268211393	46.9530622551319	46.5917877488576	46.7112799417242	46.4467932245836	46.9508354224408	46.675359354644	46.7391887034102	47.8247809977562	46.8318225617509	46.8658582848629	46.542373432422	-1.20727116722952	0.611002338984871	-1.95267983585141	-0.550245555137873	-2.09191101640291	-1.14684993023771	-1.36039238962078	-0.47443996856962	-1.77050767712615	-1.18629187136304	-1.52141908019647	-0.50199015688434	-1.5808502340715	-2.07815171445422	-0.579852226835649
32.6633165829146	18.9486621239819	0.513870143617968	18.1291045408813	18.3149046834876	18.6328240748332	18.4110113271719	18.9072410933366	19.0416587504488	19.5782789008823	19.5578837844906	19.2992564520613	19.3456069601808	19.0912754063801	18.2072087328174	18.7538824242206	19.4359450299129	19.5238496986235	46.881274618034	0.395485794273268	47.6468461188307	47.2053864216693	46.4903453903442	47.0485223165709	46.9174382562501	46.572386063797	46.7045260152032	46.4545904689909	46.9053545854614	46.6550950257396	46.7283420754455	47.7694308028994	46.809691442603	46.7912582468427	46.5199060398616	-1.27438623637917	0.615486442503873	-2.05310832926877	-0.643261631648418	-2.16434044926979	-1.20795827397798	-1.4103252403565	-0.541009785349114	-1.80894942916774	-1.28625770360317	-1.57916141290043	-0.52091371217221	-1.65952407006364	-2.14638949747074	-0.644841272761003
33.1658291457286	18.9277044319493	0.517721680036552	18.0768652606459	18.3300827847851	18.5287735317856	18.3822181500561	18.8982777114802	19.0877547497358	19.5001360333521	19.5134677366242	19.2487385561962	19.335835103807	19.076465586065	18.198696655719	18.7364385212903	19.484807763861	19.517008333836	46.8596907890132	0.386293004880363	47.6187033686374	47.1817674739508	46.4439906290623	47.0195983126287	46.8843640984529	46.5716384409534	46.68472052082	46.4798737478245	46.8754427904043	46.6519742035504	46.7062964736483	47.7244017307104	46.8055556210427	46.7314692796399	46.515565143872	-1.34271278028257	0.620972628957495	-2.15518445516131	-0.737859797899144	-2.23903598101791	-1.27045819003274	-1.46160938464634	-0.607180445681389	-1.84749508006879	-1.38874869801364	-1.63824863216549	-0.541400827599838	-1.73759150252176	-2.21713662639118	-0.712097339608552
33.6683417085427	18.9008724676182	0.520682231100136	18.0245575376832	18.3483642716973	18.4252489319096	18.3590426436606	18.878611244484	19.1215880547241	19.4214350067976	19.4570280338025	19.1840569422157	19.316172515301	19.0627087757179	18.1852469850044	18.7071796802861	19.5215286991715	19.5003176918175	46.8375697077178	0.38097063131326	47.6044289812915	47.1755076983534	46.4141087309441	47.0075654129718	46.840148332938	46.5664035697447	46.6808932035321	46.4878390919229	46.833392907854	46.6311171964244	46.7021253895361	47.6707148048053	46.7844817568141	46.6627303519299	46.5020881867045	-1.41278978344829	0.62782854771839	-2.2602751464127	-0.835081857329132	-2.31795762833854	-1.33567782938457	-1.51372980404619	-0.673308032342232	-1.88773284308146	-1.49310705072863	-1.69832274895046	-0.563396680854683	-1.81684388717627	-2.29047024669909	-0.781385165311026
34.1708542713568	18.8672807227075	0.527032692783509	17.9642438674758	18.3557800467299	18.30831137731	18.3278361358096	18.8596503491844	19.1442216421869	19.3272400775771	19.4024649301195	19.110045952396	19.2998797760107	19.0355831722874	18.169037332752	18.679114644644	19.5474702101795	19.4783313259496	46.8119319231896	0.374797782215859	47.58357020076	47.150761978439	46.3654102945037	46.9767694822443	46.8124075942013	46.5604598005332	46.6574442791179	46.5095539779578	46.7887161533576	46.6238292277699	46.6804214186152	47.6137408920806	46.7778534757023	46.5893598096114	46.4886802629503	-1.48449153079621	0.63582063324881	-2.36844438339274	-0.934591342000138	-2.39982354125798	-1.40301721396857	-1.56806685850327	-0.739207029729209	-1.9285686153059	-1.60010242512217	-1.75955303077463	-0.587374111527014	-1.89626915621899	-2.3662085348358	-0.853049092756044
34.6733668341708	18.8310421221241	0.535580954074335	17.8968929642092	18.3651819528609	18.191596130351	18.3016419888933	18.8269135411229	19.1631390177201	19.2316527805461	19.3422190333247	19.0320608650211	19.2795072928341	19.008801636237	18.1537353113119	18.6449294553395	19.5704517527081	19.456908109382	46.7922052620006	0.367597820903291	47.5565355547933	47.139867954054	46.3298302803202	46.959535530149	46.7656723281997	46.5712459964966	46.6463729048325	46.5273648327311	46.7542442365689	46.6121761091684	46.6732027360898	47.5625698676122	46.7677054825277	46.528479420457	46.4882756960086	-1.55850661696693	0.64505040671735	-2.47904767500333	-1.03670666785716	-2.48608449963594	-1.47333334045835	-1.62367559818064	-0.805829627278307	-1.97138602188762	-1.71026007057085	-1.8230957712587	-0.61354545690922	-1.97714328202259	-2.44570676458293	-0.927543160220838
35.1758793969849	18.7871075225738	0.543909456161573	17.83025920108	18.3690076867437	18.0667685168278	18.2728639822995	18.7951549182179	19.1649872358693	19.1258337972615	19.2768765626803	18.9385152656901	19.2549469750083	18.9743407036929	18.1310131945081	18.6047239162283	19.5770267335938	19.4242941489059	46.7657964910023	0.364894726074241	47.5438204169282	47.1229707466366	46.2876565314757	46.9360766480659	46.7355666072616	46.567542681701	46.6279558219033	46.5400389842603	46.7005448234892	46.5951442803133	46.6608934398998	47.4951284257825	46.7530025198663	46.4490055924987	46.4715998449514	-1.63473895595505	0.655619407061719	-2.59398853097223	-1.14201399366529	-2.57671959505039	-1.54685447820857	-1.68177704069298	-0.872736193289083	-2.01597401053135	-1.82286413271053	-1.88793263669802	-0.641900149285685	-2.05958245109296	-2.52756159942692	-1.00439484650052
35.678391959799	18.7405797982196	0.556600296416143	17.752369026271	18.3680792613534	17.9360677659789	18.2427764509403	18.7528729298806	19.163361382121	19.0116358031127	19.2145933912262	18.8434448181927	19.2343677874405	18.9335647614097	18.1133290993552	18.5664012519213	19.5811277157277	19.3947055283621	46.7439262959435	0.35986592387877	47.5126773739985	47.1019173184227	46.2409448146456	46.9083251510129	46.6941148849781	46.5811564276344	46.6039961799178	46.5673546261165	46.6599862013673	46.5923198281326	46.6453131865806	47.4435710734165	46.7533817517333	46.3831774761963	46.4706581450001	-1.71351511775605	0.667335811589901	-2.71155371016125	-1.24979545827819	-2.67129485362528	-1.62322980993068	-1.74200483856671	-0.940548706205666	-2.0623032074821	-1.93958177566028	-1.95539438644738	-0.673009736263388	-2.14327368488979	-2.61392455742968	-1.0846376703558
36.1809045226131	18.689192863469	0.568762027523944	17.6763766924417	18.3691565094958	17.8053790353338	18.217913027838	18.7062689144299	19.150162468005	18.8953082681336	19.1426561617268	18.7382493382766	19.2046685802559	18.8932971391637	18.086462975728	18.517393193439	19.5746169172002	19.3599837305665	46.7210288865712	0.357437897470385	47.4964324750159	47.0933997620688	46.2059077751612	46.8928712969325	46.6556199632659	46.5928833468062	46.5909905379123	46.5771189286798	46.6119664560081	46.5715569318156	46.6430252522932	47.370451226893	46.736593491217	46.3113770066131	46.4652388478858	-1.7951963125677	0.680388740558543	-2.83330176122218	-1.36138317206924	-2.77159313715043	-1.7037213752556	-1.80450997271786	-1.00956981740885	-2.11164156454551	-2.05904587549839	-2.02534512373129	-0.706601136929405	-2.22984189842396	-2.70298302587223	-1.1675521147896
36.6834170854271	18.6325571249996	0.583444330210541	17.5944228312282	18.3603571568238	17.6640356502676	18.1868735085032	18.6561973747115	19.1250082331476	18.7650617546532	19.0758745207339	18.6238560322657	19.1803852748695	18.8416025695344	18.0649929913382	18.471942806646	19.5571009335709	19.3206452366998	46.6949860452859	0.359080021105485	47.4747553526687	47.0669186570651	46.152736352029	46.8593792401223	46.6226131451405	46.6009321850271	46.5586983894176	46.603808623224	46.5558264374319	46.5674280650015	46.6238346997268	47.3135647131581	46.73726174881	46.2327339304254	46.4542991400403	-1.87956866955258	0.694697118639645	-2.95910067597784	-1.47566639484501	-2.87579687193762	-1.78719479304111	-1.87010580208528	-1.07943684859345	-2.1627650379674	-2.18256009167503	-2.09742494201388	-0.743173388395724	-2.31784935188006	-2.79663545486075	-1.25384797816526
37.1859296482412	18.574551600486	0.600425642861307	17.5076605798663	18.3559543740394	17.5261954974176	18.1636790623962	18.5954710037097	19.0971401646357	18.6358010466862	19.0033478557915	18.5089375565029	19.1506165411694	18.7933157407033	18.0365641099652	18.4194674674812	19.5380578419456	19.2860651649801	46.6747618417054	0.357211090646365	47.448095413581	47.058392500758	46.1167172980999	46.843641717137	46.5763982024109	46.6269537895008	46.5427093592962	46.6211976697649	46.5131307859474	46.5535704926358	46.6232607144845	47.2404050171685	46.7289520130383	46.1685229985763	46.4594796531817	-1.96728086694209	0.710138652228512	-3.08803436054998	-1.59367341963232	-2.98600511521721	-1.87493623522139	-1.93775555954229	-1.15121906849662	-2.21740801174799	-2.30988388304604	-2.17314488781325	-0.782762486169611	-2.40917262680965	-2.89379629804334	-1.34355744381107
37.6884422110553	18.5104078612264	0.617180990635673	17.423498675394	18.343801585747	17.379928725218	18.1363678641168	18.5365965163104	19.0530393216134	18.494565054098	18.9301021910832	18.3809082192547	19.1197812273156	18.7358495773385	18.0101043114163	18.3645922977055	19.5036919710047	19.2432903807799	46.648263890242	0.364133064527468	47.4368882824728	47.0366316206979	46.0671730041405	46.8146019974617	46.5478620616482	46.638049350964	46.5120713098232	46.6387637127728	46.4514110669344	46.539816713249	46.6104497590242	47.1740611387947	46.7214217256975	46.0864366169229	46.4483199930256	-2.05807371976899	0.726946125125146	-3.22227373103399	-1.71511784193595	-3.10111756186842	-1.96636802991768	-2.00905254376285	-1.22427056705244	-2.27468058062003	-2.4404837412302	-2.25123339102769	-0.825307305484443	-2.50297751708979	-2.99503449912659	-1.4362623582873
38.1909547738693	18.4449188772555	0.637723423902699	17.3303704384485	18.3311613874875	17.2336283244534	18.1120265904824	18.4651056376433	19.0058279015702	18.3499428955417	18.8598434103507	18.2522528282612	19.0917357066305	18.6770868912059	17.9818478165153	18.310975630035	19.4672991826744	19.2046785175327	46.6259375057412	0.368301240348149	47.408512206742	47.0195920801503	46.0219916151118	46.7902636468659	46.5008465540555	46.6639806009745	46.4846502301009	46.6663443851224	46.3993555868394	46.5358290646606	46.6030562154336	47.1045505373962	46.7243532740356	46.0166909904181	46.4490455982111	-2.15221878351982	0.744779618815875	-3.35954411097153	-1.83965716941184	-3.22139737268883	-2.06147590868857	-2.0826686943058	-1.2992152983419	-2.33513060356459	-2.5759832980033	-2.33278778401848	-0.871398435622565	-2.59962052959726	-3.10083952647712	-1.53305801958605
38.6934673366834	18.37621828212	0.658077646446474	17.2411189208148	18.3183092531086	17.0867225853607	18.0906490041862	18.3950520389691	18.9492722948456	18.2011661552827	18.7827283512009	18.1179899273728	19.0559180032963	18.6169547166898	17.9504228176508	18.2487982675685	19.42255189892	19.1656199965326	46.6033627857621	0.376285924004825	47.3961691590166	47.0077401604053	45.9814400092188	46.7710933440367	46.4691366205913	46.6900229156341	46.4608190751035	46.6773497446554	46.3455151396127	46.5154195724455	46.6015818294109	47.0280361370521	46.7113428211058	45.9442966805853	46.4504785775565	-2.25000695621974	0.763823307036454	-3.50167548015701	-1.9684553327049	-3.34803365659116	-2.16115343412262	-2.15978280806043	-1.37639404203513	-2.39947803162109	-2.71439701685722	-2.41806333005715	-0.920521761716697	-2.70014848294162	-3.20997830672146	-1.63273338755683
39.1959798994975	18.3035770506387	0.680678645423223	17.1480592261542	18.2982460817151	16.9342149494987	18.065151464404	18.3166482049537	18.8814296840168	18.042394244975	18.7129720527233	17.9753312247815	19.0265003905858	18.5487251399086	17.9227310199493	18.1918959936397	19.3672624087048	19.1220936735696	46.5773110939108	0.389601269724096	47.3796290116178	46.9825666948994	45.9277213300172	46.7388415514067	46.4289849792742	46.7089598485908	46.422349299207	46.7063335472915	46.2793805644464	46.5131538545953	46.5875520067366	46.9624459363314	46.7169690962225	45.8633243027384	46.4414543852861	-2.35104705402903	0.784017150484018	-3.64832312308907	-2.09988593862966	-3.47896690479366	-2.26389429891038	-2.2400404718723	-1.45518500599433	-2.46655990335194	-2.8577379746475	-2.50605115428183	-0.973340611567089	-2.80299761768715	-3.32453351953683	-1.7364762034994
39.6984924623116	18.231075431574	0.704930220247544	17.0524907971475	18.2835290807033	16.7877115604206	18.0474622150687	18.2343142381815	18.8129236029624	17.8857804052454	18.6376881367167	17.8353830444386	18.9901661554753	18.4850170159932	17.888039859922	18.1276472903108	19.3122680864491	19.0857099845744	46.5576341439194	0.399188551393453	47.3592892023137	46.9757310813331	45.891788535497	46.7250647896869	46.3893373261852	46.746207220771	46.4005477789157	46.7209957014772	46.2291611158588	46.4969255216808	46.5923081633758	46.8794331553734	46.7089100067035	45.798644972623	46.4501675869966	-2.45600850254123	0.805089043079834	-3.79830266891373	-2.23572931899638	-3.61684064739125	-2.37141528866847	-2.32316894309007	-1.53684509289707	-2.53828027724377	-3.0047753166008	-2.59859769545019	-1.02960170880392	-2.91043071888126	-3.44196449856315	-1.84365757005352
40.2010050251256	18.1540064987445	0.729428183885905	16.9615671405227	18.2603938170017	16.6351516018653	18.023727145383	18.1509644002613	18.7303848257107	17.7178104821321	18.5655610012978	17.6858982337367	18.9551408494631	18.4118700792041	17.860216847036	18.064486224978	19.2437646451418	19.0431601874327	46.5320730217077	0.417690853966002	47.3555324679522	46.9515734248395	45.8389085208764	46.6944064945506	46.3584297020087	46.7680337765234	46.3601341178247	46.7408089675774	46.1626627089143	46.4865314838648	46.5804397346877	46.8151059013189	46.7068202974027	45.7175759583156	46.4441317689591	-2.56444006040332	0.827402746059749	-3.954140550749	-2.3745555589658	-3.75928145899422	-2.48211426797967	-2.41035271322378	-1.6205001355229	-2.61307137073719	-3.15557246702948	-2.69428907966815	-1.08928963922482	-3.02059632036845	-3.56500077969751	-1.95416914038873
40.7035175879397	18.0769481132266	0.756163440141343	16.8642223810851	18.2409118228595	16.4889693949543	18.005356691386	18.0582331508825	18.6459697329983	17.5513298428042	18.4956987270885	17.5368633331983	18.9205822346186	18.3417571162367	17.8251126190408	18.0016275351245	19.1740033435944	19.0035837725274	46.5107462880587	0.433475771752905	47.3357819632752	46.9401928928678	45.7988131352551	46.6769257238128	46.3131945295048	46.8015142954511	46.3310185826027	46.7647553646577	46.1021962943166	46.480838051697	46.5816168666533	46.7321905479859	46.7095153084534	45.6476415654592	46.4449991988877	-2.67654752926158	0.850435283634305	-4.11291886290166	-2.516996251506	-3.90768408147941	-2.59673061009302	-2.49994729278945	-1.70671725701815	-2.69217325349687	-3.31136417412152	-2.79377025469689	-1.15294508556782	-3.1347934779107	-3.69111079005292	-2.06893182658068
41.2060301507538	17.9984053227283	0.782732698385972	16.7729836601649	18.2189989994333	16.3434315860927	17.9860504817537	17.9693873209482	18.555419307952	17.379476742185	18.4217524517611	17.3873051148543	18.87934736596	18.2681289384543	17.7961031620337	17.9328749708207	19.0986283393082	18.9661913992024	46.4901460090281	0.451855736193079	47.3330546576747	46.9258341461803	45.7561005547034	46.6569939640977	46.287055646071	46.8368104150577	46.2975337997896	46.7746983962061	46.0465282657837	46.4622235920654	46.5802162624132	46.6654675959719	46.699076132548	45.5788811876918	46.4517155191673	-2.79259479981534	0.874494931936156	-4.27680925772523	-2.66342676642941	-4.06202161722797	-2.71529938074234	-2.5939287702984	-1.7959424865746	-2.77549985733935	-3.46978459178504	-2.89784357559413	-1.21977843865006	-3.2530478149845	-3.82217421349515	-2.18636783753063
41.7085427135678	17.9174077259938	0.810349580227044	16.6805032525556	18.1940553696389	16.2002928458045	17.9647948839933	17.8705909873093	18.4552282875859	17.2034095449443	18.3559010646957	17.2314129251285	18.8438860479544	18.1908160303398	17.7633520660982	17.870232020166	19.0137395741916	18.9229009895017	46.4661252230049	0.474701190083777	47.3271793593074	46.9059603453309	45.7089045289117	46.6322307398108	46.2441654751005	46.8615320145515	46.2574554938352	46.8020509778632	45.9764542026493	46.4618576158271	46.5734571633019	46.5890470938915	46.7067785716346	45.5006675559903	46.4441372070682	-2.9119265673423	0.899373892280735	-4.44518897052442	-2.81236679747995	-4.22061211097669	-2.83644781258444	-2.69058443740186	-1.88717518296459	-2.86225714008708	-3.63350679989063	-3.00476370584517	-1.29071692421206	-3.37419509513659	-3.95716058177425	-2.30818780574842
42.2110552763819	17.8383167199303	0.838045462886404	16.588206920043	18.1741124035622	16.0667419989682	17.9492474852906	17.7748570878555	18.3570713698978	17.030105141863	18.2845046617874	17.0817523186018	18.7998465565599	18.1174925784373	17.7326153149511	17.8004093342673	18.9311971892704	18.8865904375985	46.449613213303	0.493005710998905	47.3183760820823	46.9011055749883	45.6773559345215	46.6230439460811	46.2156593051463	46.9043177501318	46.2310547687975	46.8117608086764	45.9240135222892	46.4450587944122	46.5816903677685	46.5177743043874	46.6976734874581	45.4409610099911	46.4543525428129	-3.03537157408477	0.924911353901616	-4.61656193059756	-2.96597742460643	-4.38619860431182	-2.96204484266995	-2.79108355779846	-1.98189597271339	-2.95426425508187	-3.80009399912247	-3.11661778683847	-1.36505076139997	-3.50050828900235	-4.09584995183223	-2.43291713609005
42.713567839196	17.7563130719603	0.865450411870703	16.5031182721986	18.1468418156719	15.9338336062277	17.9269437880605	17.674533404468	18.2481250884967	16.8490296399927	18.2189307746608	16.9278439929393	18.7585809569659	18.0360049897879	17.7037293471843	17.7345931284671	18.8375271806815	18.8450600936014	46.427359965896	0.517772253456946	47.3269714371738	46.8788959798367	45.6305213096407	46.5973386222681	46.182626107077	46.9315032297532	46.1866374698988	46.8316176151379	45.8604645852944	46.439570576128	46.5725587516639	46.4512326387743	46.6995729367176	45.3677191784348	46.4531690506406	-3.16211071321564	0.951321576435441	-4.79386249123012	-3.12178087525299	-4.55528599611497	-3.08956787170468	-2.8952033741086	-2.0789714980119	-3.04940258376281	-3.97059495054608	-3.23203520108173	-1.44302085227381	-3.62933141872442	-4.23953778746688	-2.56110037229724
43.21608040201	17.6764022330566	0.892439115859982	16.4147314170594	18.1261944838714	15.814912760623	17.9114007461167	17.5722961706867	18.1392844804009	16.6741194751403	18.1541330860078	16.7767821438644	18.7148527922087	17.9603879434441	17.6718885940245	17.6678793523464	18.7434194928417	18.8037505572133	46.4109866656673	0.539375673091885	47.3202900746171	46.8749269046248	45.6034283704266	46.590468120076	46.1484492003049	46.9669194221039	46.1596123098594	46.8498730776701	45.7997141643671	46.4335854283554	46.5812605297826	46.3766752479306	46.7006298516465	45.3052399802038	46.4537273030401	-3.29254033253686	0.978219371207745	-4.97343088295194	-3.28170892871985	-4.73071647279685	-3.22086545298875	-3.00214997460944	-2.17883724886628	-3.14969017443297	-4.14537202840105	-3.35097289021502	-1.52494590492535	-3.7630668007022	-4.38567774704247	-2.69314974015111
43.7185929648241	17.596523716904	0.918366674532475	16.3352413961192	18.1011170239558	15.7012293391753	17.8915209998683	17.4731228728108	18.0283560613037	16.4950614496588	18.0878914068827	16.6317770291968	18.665887361421	17.8794273875245	17.6467119818558	17.5981849351059	18.6463625605962	18.7659639480848	46.3950031548617	0.560963664751976	47.3310839700593	46.8607049315572	45.5686641226274	46.574110454385	46.1268466519493	47.0059429506392	46.1220398177315	46.8587962266958	45.7508830560185	46.4196689602368	46.5793974574976	46.3194245316511	46.6932862820972	45.2488857136875	46.4653121960916	-3.42665747542355	1.00579091682788	-5.15792093659615	-3.44472422885324	-4.91065245068924	-3.35466235317207	-3.11365182147733	-2.28212278722113	-3.25395871206208	-4.32214654702046	-3.47493135058724	-1.60987215396659	-3.9003211652692	-4.53747722816139	-2.82745354795036
44.2211055276382	17.5167727082417	0.9429143902221	16.2577325842324	18.0771713149173	15.5994952204827	17.872541367089	17.3679648389292	17.9103384582954	16.3193530796912	18.0295130735987	16.4852382367994	18.6213719233515	17.799300565079	17.6156316451011	17.5346809057477	18.5404911516975	18.7207662586133	46.3780042804631	0.585899653130372	47.3390969072786	46.8500833559207	45.5401617498108	46.5619895134293	46.0909660121491	47.031423310568	46.0881770210812	46.8834865993561	45.6882535292736	46.4225139697995	46.5804700451665	46.2464835964534	46.7024304190263	45.1836422338734	46.46088594376	-3.56383389747052	1.03387539181937	-5.34641417330267	-3.61031278751921	-5.09475208278751	-3.49057623521403	-3.22733773144214	-2.38735761224306	-3.36221610220652	-4.50403274163556	-3.60144091633348	-1.69900052609709	-4.0409889619664	-4.69114930128502	-2.96613784190545
44.7236180904523	17.4403746234969	0.965583903812094	16.1835544145734	18.0561157734261	15.5113198495436	17.8560941625714	17.2705337726378	17.7974148714123	16.1481620859512	17.9660737125622	16.3501037769236	18.5676164788581	17.7214716028441	17.5928727160275	17.4648773987601	18.4380661153201	18.681342621042	46.3681142726926	0.604343249134632	47.3441199360723	46.8480963597394	45.5228084630735	46.5590354455849	46.0759185206077	47.0745761633045	46.0630916714299	46.8895871824623	45.6446673351778	46.4081853948078	46.589447178061	46.1952865018845	46.6938991211022	45.1397790124372	46.4732158046435	-3.70491756857691	1.06241243073968	-5.53720660809527	-3.78022498544909	-5.28501718453896	-3.63002706680264	-3.34566492928966	-2.49630509923676	-3.47574763583239	-4.68743810206688	-3.73267919592912	-1.79104312902127	-4.18668989455013	-4.8502207119471	-3.1068637183011
45.2261306532663	17.3634834078273	0.986231448719871	16.1195536659494	18.0294947149415	15.4312758405853	17.8336042212884	17.168251803381	17.6774067167471	15.9763743850034	17.9104488737173	16.2187562996159	18.5180194072241	17.638393227688	17.5650803927163	17.4015981990386	18.3259680710299	18.6380252984829	46.3541453985723	0.627849767586469	47.3663198302736	46.8326390326504	45.4954473756876	46.5432124855621	46.0470530642642	47.1026916176382	46.0256539126666	46.9103076644605	45.5977528816336	46.4095721963583	46.5840569582532	46.1308650921326	46.7007957462607	45.0866260160133	46.4791871047304	-3.84880397378272	1.09135998259892	-5.7337527554157	-3.95150355347327	-5.47760561790251	-3.77025150950669	-3.4665148275567	-2.6076074202686	-3.59224773444902	-4.87478315504876	-3.86760532639042	-1.88674900169141	-4.33451212326072	-5.01162005527974	-3.25114189740355
45.7286432160804	17.2907757885303	1.00402088225143	16.0554693993881	18.0100413684556	15.3702079192904	17.8175714593927	17.0727076268054	17.5593032003561	15.8158088900179	17.8540309131678	16.0946384140008	18.4636368352749	17.5627665000588	17.5434591774493	17.3366084620856	18.2130227941309	18.5923638680807	46.347584709923	0.646083141437041	47.3726252798238	46.8371160294196	45.4903777697538	46.5476139666508	46.0320108746852	47.135736989935	46.008911368353	46.9241877464627	45.5516318858456	46.4053432137905	46.5974222078598	46.0826893071957	46.7016989077477	45.0445389629411	46.4818661383802	-3.99629764771291	1.12077659475881	-5.93166499887094	-4.12723011341595	-5.67662023158972	-3.91411119051056	-3.5909883137454	-2.72154369841864	-3.71439366744566	-5.06511028772215	-4.00529112693039	-1.98597025877563	-4.48773895307012	-5.17717682097983	-3.39851241730293
46.2311557788945	17.2193236145133	1.01930235635672	16.002828979004	17.984140803033	15.3176255627558	17.7943563315375	16.9786603361714	17.4427309105488	15.6556547773419	17.798478869113	15.9840447395499	18.4062931841387	17.4816842878239	17.5212325931384	17.2719743288558	18.0986731503033	18.5514753643842	46.3401956313187	0.663587762437328	47.395533078829	46.8265230642125	45.4737116091074	46.537392142344	46.0171351262046	47.1744056772577	45.9788235906534	46.9344897740439	45.524534139297	46.3988819180441	46.5945001977081	46.0330370050161	46.6999939054974	45.014216642606	46.4997565989599	-4.14678544181379	1.15032494436126	-6.13423651252	-4.3046791697095	-5.87821019094304	-4.05891310538643	-3.71909654402213	-2.83907271662227	-3.83979460680468	-5.25693829980473	-4.14806637006908	-2.08789339033925	-4.64339439873285	-5.34635787274876	-3.5478240196808
46.7336683417085	17.1510755540959	1.03133268029102	15.9548616971915	17.9623436245982	15.2825408098977	17.7741757281578	16.8867997045547	17.3210561510084	15.5068336021435	17.7492939951531	15.8776035047594	18.3519082237935	17.4062169384927	17.5006942100759	17.2132687504618	17.9757221234621	18.5028142476877	46.3361659424897	0.681895053648719	47.4145950939522	46.828004342765	45.4716920422984	46.5394903418554	46.0000007486959	47.1971344033918	45.9624466732102	46.9574161764031	45.4863454764383	46.4060546986244	46.6021235650297	45.9877246157534	46.7117079390854	44.9764773883081	46.5012756315336	-4.30031156804276	1.18037969067177	-6.34025473984187	-4.48507945378197	-6.08423075374967	-4.20594169227717	-3.84934825726374	-2.95825845704887	-3.96972370510306	-5.45335693472815	-4.29289394182214	-2.19389193803321	-4.80300622505657	-5.51797309270675	-3.70130879691474
47.2361809045226	17.086296353787	1.04013731088585	15.9122231595747	17.9400511376903	15.2611989529087	17.7522185257755	16.8038820678552	17.2065453857003	15.3651870957338	17.6950761261586	15.7862005486316	18.2888001458908	17.3318577421274	17.4854359952852	17.1498793248235	17.8572840887852	18.4586050098636	46.3357996400366	0.693203369968422	47.4292802028786	46.8300094710473	45.4731028080703	46.5424791818379	45.9993952845823	47.2369262055547	45.9486029390583	46.9625978494222	45.4668448831019	46.3969606821928	46.6087027208706	45.9559348278567	46.7067284640254	44.9629540680874	46.5164750119622	-4.4571079842675	1.21050466473371	-6.5478979963643	-4.66885305308838	-6.2948661476736	-4.35536491073893	-3.98415687969059	-3.08125224540629	-4.10435311492761	-5.64998133364228	-4.44183164609005	-2.30216982799931	-4.96674315767941	-5.69465649887845	-3.8559676925328
47.7386934673367	17.0240328077304	1.04605321071393	15.8813150937417	17.9148237242624	15.2514588389982	17.7255844186259	16.7201384716145	17.0878334221588	15.2306418819048	17.6488801589502	15.7046718768796	18.2308381438798	17.2571976896576	17.4678604799455	17.0948018185182	17.7318449266627	18.4126011701564	46.3357757688725	0.707951769425949	47.4597504196327	46.8252366556452	45.4709059822864	46.5392595715596	45.9851464151079	47.2628380013931	45.9306809497541	46.9854111143136	45.4516295737028	46.4065137684862	46.6067911646912	45.9169567246046	46.7202125721535	44.9448539114447	46.5304497083124	-4.61649864852901	1.24079716545623	-6.76121183044692	-4.85365818252744	-6.50718010548308	-4.50514352531172	-4.12027988625756	-3.20661013276611	-4.24189726576323	-5.85070297895583	-4.59453934941053	-2.41419511690953	-5.13236511303986	-5.87243781156922	-4.01441260801251
48.2412060301507	16.9664901230282	1.04835516563908	15.851377974244	17.895817256327	15.2602731172596	17.7029898830593	16.6490593263092	16.9718085932882	15.1105210691314	17.5993367563746	15.6315721089386	18.1663071624768	17.1910340092015	17.4600411078067	17.0372969606504	17.6075374724307	18.3623790479254	46.3415780725629	0.715658726391031	47.4726534282668	46.8375607573654	45.4882817734551	46.5537277814922	45.9931157250168	47.2905355567308	45.932230295063	46.9967938315513	45.4340693947089	46.4060018055542	46.6201318888273	45.9018007919824	46.7232614965985	44.9376773095946	46.5358292522366	-4.7793009382388	1.27150396719908	-6.97508438737933	-5.0430495329465	-6.7256222511691	-4.65843336037934	-4.26073015976427	-3.33445509519504	-4.38527075981504	-6.05291395845481	-4.74907902796028	-2.52912624039978	-5.30339263700069	-6.0560291698812	-4.17501363291924
48.7437185929648	16.9114316805001	1.04802575411323	15.8328696044203	17.8702181367324	15.2765171550861	17.671188407144	16.5793484503877	16.8598152018721	14.9952398601715	17.5519045255898	15.5749613228276	18.1012076568348	17.1217257136991	17.4488309333627	16.9829909283685	17.4865688367172	18.3180884742877	46.3465868010653	0.723138939471139	47.5005609526247	46.8327781552464	45.4922458418864	46.5521511282967	45.9905477306997	47.3261077137838	45.9202044044579	47.0107233734676	45.4393488603733	46.409339302667	46.614492792615	45.8747622469858	46.7298493980824	44.9471274508077	46.558562663985	-4.94447582028198	1.30181834541451	-7.19355192589216	-5.23300748315843	-6.94480421484982	-4.81150907204222	-4.40301641108121	-3.46624700363407	-4.53113502456183	-6.25663474563684	-4.90868713160371	-2.64669155118851	-5.4756537996801	-6.24055192440765	-4.33759658753995
49.2462311557789	16.8617179746227	1.04480589640241	15.8186469498142	17.8513858968443	15.3099068415102	17.6432534755018	16.5203854405488	16.7437196720673	14.8961740866977	17.508168009227	15.5241769440764	18.0372227043879	17.0624962890504	17.4482196208962	16.9334797480615	17.3616902237781	18.2668437168784	46.358308118293	0.728328707057426	47.5229845544748	46.8453803568069	45.5162672605668	46.5689054284477	46.0008086478901	47.3442291904583	45.9285444017438	47.0328810375602	45.4356178686602	46.4220602478607	46.6241590973581	45.8717505328376	46.745597667106	44.9497746381038	46.5656608445202	-5.11307475194261	1.33280427736613	-7.4150921675189	-5.42680431517622	-7.16904832743424	-4.96744800699482	-4.54816042629033	-3.59959499512564	-4.68231357450489	-6.46429232706859	-5.07009232107695	-2.76818127218632	-5.65258410899981	-6.43038393351393	-4.50401349687638
49.748743718593	16.8145488195331	1.03872212273828	15.8082328311712	17.8294996762788	15.3517128167947	17.609131357724	16.4690661516139	16.635520341587	14.8052368383709	17.4597137581976	15.4871699968617	17.9659424450214	17.0042095124051	17.4468118375856	16.8808208494595	17.2463462178918	18.2188176620325	46.3686332170911	0.728253518647709	47.5394987086918	46.8496756008287	45.5356680820635	46.5786116038421	46.0157212412255	47.3789453000448	45.9323524534101	47.0397811121785	45.4466098782078	46.4211132700322	46.6233527914706	45.8617158426144	46.7473108047761	44.9775349536589	46.5816066133213	-5.28409860171669	1.3632868464254	-7.63780423650573	-5.62279311822376	-7.3958728910606	-5.12456693092873	-4.69663482557231	-3.73706127870614	-4.83737757804774	-6.67138484311986	-5.23499090765585	-2.89153986301952	-5.83230633779131	-6.62238184951321	-4.67100167260544
50.251256281407	16.7727565044532	1.03108664801424	15.807748867525	17.8083697083106	15.4030797791127	17.5727126267893	16.4231595375054	16.5247967336196	14.7262850946238	17.4190746673184	15.4617787871015	17.9005870748285	16.9512413788805	17.4529221481374	16.8370329079584	17.1307407436682	18.1718175114191	46.385182525745	0.729258747365287	47.5705328131227	46.8548531676937	45.5592848669083	46.5903403085608	46.0268250291291	47.4019521681752	45.9407790529328	47.0653643876844	45.4671902384069	46.4398934391159	46.6211272712937	45.8658148757161	46.7687651459665	45.0037710765733	46.6012440448956	-5.45827530176852	1.39402647411197	-7.86634645063474	-5.82036482423996	-7.62462038702418	-5.2825002826128	-4.8462503090984	-3.87723603257121	-4.99593580571516	-6.88306565220208	-5.40417481549041	-3.01899191803567	-6.01437166802559	-6.81806894956415	-4.84214365014766
50.7537688442211	16.7342797379974	1.02082021670482	15.8058581482741	17.7914570448203	15.4662823068607	17.5373551159654	16.3902162756307	16.4162039756875	14.6615549012212	17.373674200092	15.4425176538143	17.828366411814	16.9068371737992	17.4632469211421	16.789940521285	17.0207126040002	18.1199728155547	46.4021383116876	0.724016323805376	47.5828459349552	46.8702581942821	45.5963134374965	46.6134013405896	46.0572540002497	47.4242346740053	45.9631039591902	47.0756347559307	45.4805917827453	46.4448552636907	46.626662108416	45.8745879282391	46.7763397418407	45.038459073974	46.6075324797084	-5.63543992857276	1.42484271752389	-8.09484020916656	-6.02236250355505	-7.8586508756792	-5.44365511560044	-5.00039689719731	-4.01997502546922	-5.16033109079486	-7.09504050956425	-5.57469505728278	-3.14885951465865	-6.20151279021579	-7.01803718962714	-5.01448972635831
51.2562814070352	16.6996552955323	1.00964231806943	15.8128334652024	17.7692551476584	15.5312220783028	17.4938115367598	16.3584269044752	16.3126526195574	14.6038205641259	17.3325495226	15.4388498770901	17.759205655122	16.8626054606289	17.4759284906737	16.7480731727863	16.9199796047328	18.0756153332683	46.4206859915774	0.718917484933118	47.6093584828465	46.870039159892	45.6215237286369	46.6220122169217	46.0736172584828	47.4571794916674	45.9742247118281	47.0937859140971	45.5163698427882	46.45876377575	46.6141328102046	45.8826703582374	46.7932256403673	45.0920435091042	46.6313429728364	-5.81504922207701	1.45507285839356	-8.32810572191656	-6.2244127524148	-8.09226429525276	-5.60418693532391	-5.15510008804091	-4.16736507761956	-5.32696107805053	-7.30935199210071	-5.7506321939745	-3.28176060691723	-6.38936125317289	-7.21975679003195	-5.18925940609632
51.7587939698493	16.670410170153	0.99733795993152	15.8215692494453	17.7549884607029	15.6078823526018	17.4553470053948	16.3393871072644	16.2047274282261	14.5631533368731	17.2934364122806	15.440425276412	17.690863626351	16.8309318611924	17.4976351647789	16.7090503710561	16.8197090163796	18.0270458833357	46.44539765301	0.710589753368291	47.6296792999169	46.8887484240408	45.6682713178036	46.6504543277066	46.1111016499924	47.4723345602646	46.0080126015204	47.1143322041908	45.5438957286967	46.4760874094069	46.6180464766665	45.9072345633643	46.8141040109299	45.1371671561743	46.6414950644753	-5.99859035872604	1.48595757001596	-8.56427125684127	-6.43141717327131	-8.33166170588063	-5.76852288919221	-5.31411474715722	-4.31652488478371	-5.4999083548994	-7.52705868055392	-5.92892338159122	-3.41852078403699	-6.58287710165826	-7.42768196646712	-5.36737292029292
52.2613065326633	16.642506545071	0.983946431063214	15.8314523028489	17.7358596753617	15.6840154847683	17.409359584963	16.3215825389027	16.1040081558645	14.5291419415453	17.2517109150834	15.4519300196567	17.6192435015746	16.7999061466867	17.5173637449247	16.6681320309855	16.7322240920932	17.981668040806	46.4646185085085	0.699715369915322	47.6435477361379	46.8920986011311	45.7031885067441	46.6646297531604	46.1388676168044	47.5038790071704	46.0311997674516	47.1229376915085	45.5783542284735	46.4825891287034	46.6042569689281	45.9190253379883	46.8249337847543	45.2053327163554	46.6544367823153	-6.18398730718621	1.51589846467808	-8.80136106628615	-6.63948724994835	-8.57153843536429	-5.93310731778628	-5.4748815139735	-4.4703883099307	-5.67591531766519	-7.74430779813176	-6.11049062599964	-3.55714970324516	-6.7780384373622	-7.63620254941528	-5.54586968024396
52.7638190954774	16.621471977649	0.97131134281076	15.8488966600877	17.7212834831496	15.7656066428813	17.3656268422975	16.3106323473071	16.0013290610215	14.5087045407929	17.2180843934265	15.4745468571896	17.5554205620989	16.7781640438467	17.5481475603001	16.6354165162764	16.6486462901648	17.9415738638936	46.4941872219882	0.688814633496297	47.6714943049872	46.9038364992974	45.748809126019	46.6879963427637	46.1747971408297	47.5268014742148	46.0669726869359	47.1488591547803	45.6243096558203	46.5070145458145	46.5968517325586	45.9523707655668	46.8548209386853	45.2725955177117	46.6752784438374	-6.37370185903936	1.54626199215061	-9.04466933241465	-6.85062123818109	-8.81453133057506	-6.09994176391579	-5.63835993446563	-4.62770710074327	-5.85658133204965	-7.96692913360823	-6.29752900868169	-3.70043146193577	-6.97695496105871	-7.85158748830176	-5.72897335378484
53.2663316582915	16.6012985638224	0.957904892454026	15.8625289724625	17.7086124051847	15.8499690913243	17.3215150716761	16.3047594149185	15.8995324575686	14.4991175887342	17.1799532605598	15.4994610392665	17.4867647675836	16.7629268153804	17.5758663946902	16.5985106345157	16.5718512471176	17.8981092963532	46.5170508836405	0.674424342403096	47.6802328799963	46.9166121429008	45.7980537134013	46.7132867727376	46.2159597507358	47.5468310620089	46.1084511920616	47.1564872592166	45.6564911898055	46.514211891338	46.5886257834434	45.9697752732555	46.8685388228643	45.3432267831405	46.6789787377011	-6.56586801583012	1.57622375281483	-9.28751360369875	-7.06575163889268	-9.06145514084359	-6.26971323994104	-5.80582205270583	-4.78790927755267	-6.04266664274177	-8.18916241410362	-6.48600007962838	-3.84579837081096	-7.18040802867686	-8.06799729228192	-5.91255219936021
53.7688442211055	16.586212762243	0.946003119165988	15.8828719193577	17.6939520757583	15.9313962334174	17.2738161618248	16.2984105664069	15.803375202392	14.496385482986	17.1488348834414	15.5366427583119	17.4252572798576	16.7501059170267	17.6127474223675	16.5685036646791	16.5067484135541	17.8641434522631	46.5450288633058	0.66080446787213	47.7027532943474	46.9185002259572	45.8386944528887	46.7284446790227	46.2476964090497	47.5800945837708	46.1438097032224	47.1761043276083	45.7063504852527	46.5340143929364	46.5683669885206	46.0038333199204	46.8959916049968	45.4322639163218	46.6985145657709	-6.76140872210412	1.60574770306822	-9.53555267025087	-7.28155290810646	-9.30812152524283	-6.439719214133	-5.97432737973936	-4.95382307656624	-6.23123704972361	-8.41528137617093	-6.68040722056693	-3.99496942823422	-7.38509658980724	-8.29020102432582	-6.09957333078061
54.2713567839196	16.5750440647065	0.934752526719632	15.9029757091984	17.687654282201	16.0188744061079	17.2328479975379	16.3006239653656	15.7031187865358	14.507923262264	17.1188770427663	15.5771617834065	17.3647897751949	16.7489701137693	17.6492434390307	16.5398611787167	16.4429257988961	17.8298134296069	46.5749934028058	0.645199207675313	47.7185428439397	46.9365808570722	45.8970845559916	46.7603882530406	46.2972396557669	47.5952149220084	46.1996313183532	47.1915805789984	45.7479668218666	46.5505307209778	46.5632402587197	46.0289155594739	46.9210862867704	45.5090860219822	46.7078123871253	-6.96121944504847	1.63562807134033	-9.78655485963902	-7.50347142927331	-9.56128142421592	-6.61475553734216	-6.14840080715839	-5.12203782124858	-6.42682302489408	-8.64437499657877	-6.87823453177638	-4.14787922395411	-7.59640593289341	-8.51544630005019	-6.28961906010357
54.7738693467337	16.5647860403319	0.924635778226525	15.9223232283191	17.6768024271491	16.0995832471086	17.1864128571754	16.2986278516327	15.6102667158304	14.5224601191606	17.0893483707431	15.6222810567111	17.3049303751966	16.7469969433302	17.6898989929351	16.5123447963038	16.3914643527203	17.7980492706629	46.5980902016322	0.629238833700878	47.7272795551391	46.9353861912157	45.9382976183429	46.7736698791958	46.3289835579937	47.6252188170072	46.2410349787394	47.1993153544554	45.7874978373174	46.5602220728928	46.5384715572862	46.0578213857664	46.939762830269	45.6042713429675	46.7141200458945	-7.16300754356258	1.66456763103585	-10.0384987749084	-7.72592672631582	-9.81370178686453	-6.79001069102231	-6.32336141525637	-5.29578176565784	-6.62461873714478	-8.87399910197858	-7.07900242878446	-4.30296597373436	-7.80867221771199	-8.74416112075229	-6.48082764938261
55.2763819095477	16.5616648483418	0.916535597449668	15.9476116603463	17.6739863676202	16.1842230224509	17.1473427589561	16.3043121877863	15.5175626459365	14.549020984666	17.0678736123625	15.6766772535378	17.2532756608564	16.7556613691495	17.7349042281335	16.4938883853854	16.3445436958686	17.7740888920706	46.6324469301023	0.61377182870733	47.7494349154879	46.9482890821059	45.9944647900368	46.8013112346828	46.3776162060742	47.6486538238285	46.3002041353621	47.2211593548545	45.8396278996777	46.5846317004713	46.5275634159144	46.0904788749163	46.9733564786922	45.6972255878133	46.7326864516163	-7.37036188991028	1.69391516194225	-10.2973713975281	-7.95364180111251	-10.0714898205376	-6.9698270473157	-6.50355072889177	-5.47412016579596	-6.82849678327336	-9.10980976249036	-7.28636914465967	-4.46318807266134	-8.02666327300133	-8.97861974174332	-6.67758770799186
55.7788944723618	16.5575406976518	0.909371357360873	15.9674671189221	17.6708134129922	16.2652417686234	17.1075693372326	16.3077849786727	15.4263458275595	14.5802677665947	17.0424929814049	15.7295539721178	17.1979267623382	16.7669746103065	17.7783789468116	16.4738029964943	16.3022736825459	17.7462163021601	46.6548680545842	0.596712025261883	47.7515610129618	46.9528880476451	46.0437057511077	46.8209550190429	46.4155803784208	47.665628555381	46.3551336527941	47.2236449047864	45.8741753889123	46.5907604505086	46.5083805977135	46.1125687751742	46.9879886799141	45.7866829972061	46.733366607195	-7.57985582100591	1.72270181174256	-10.555682959314	-8.18468701570064	-10.3318986793307	-7.1524633891905	-6.68650194611569	-5.65586030304035	-7.03684745227619	-9.34497739319889	-7.49521513279025	-4.62514433036265	-8.24832918007917	-9.21421726363468	-6.87504186879806
56.2814070351759	16.559245924336	0.904398911938088	15.9926657966895	17.6689916544549	16.3432585926142	17.0694629355337	16.3136096601801	15.3428856466595	14.6163815302803	17.0254181709549	15.7907412714182	17.1514215145258	16.7822971934429	17.8301332067352	16.4644936341529	16.2708947706904	17.7260332867079	46.6854010951196	0.581748352171775	47.7667198260361	46.9542034087298	46.0901437663519	46.8372890938331	46.4560657714019	47.696748884848	46.4096725475134	47.2415378160805	45.9220139157358	46.6128301983251	46.4863150699909	46.1494819456536	47.0176706880146	45.8921881336987	46.7481353605808	-7.79402738344556	1.7512586862597	-10.8199924179432	-8.4179975418315	-10.5938462733526	-7.33727570925585	-6.872727973642	-5.84464358270981	-7.24861089002525	-9.58578404148559	-7.70997994412687	-4.79173872097368	-8.47266217705236	-9.45755467803741	-7.07783939651798
56.78391959799	16.5628781745346	0.900732774919252	16.0163336868468	17.6734208827389	16.4234582232551	17.037705412316	16.3227032202478	15.2570897885884	14.6610657704836	17.007337821066	15.8539771084988	17.1043427907649	16.8063006892452	17.8768429582298	16.4575814930715	16.2389547666466	17.7060580060199	46.7133261448482	0.56552904142192	47.7743023949092	46.9660357591612	46.147387594473	46.8640743589807	46.5020782770047	47.7087126135586	46.4773245531177	47.2498472645006	45.9650064851985	46.626208013047	46.4749639873433	46.1672303696662	47.0371724665352	45.9808871294755	46.7586609057512	-8.01259295730036	1.77994123436458	-11.0877113671594	-8.65796587280193	-10.8626111302598	-7.52801810425605	-7.06449484858841	-6.0364469372006	-7.46760442492116	-9.82886801991856	-7.92921909800668	-4.96164515093903	-8.70395546622913	-9.70108601992207	-7.28378996502036
57.286432160804	16.5671067246653	0.89888759436722	16.038085583201	17.673066618068	16.4950789943868	17.0021327193175	16.3282729749336	15.1794751729109	14.7044077642427	16.990895848405	15.9171577153421	17.0597600402675	16.8284273632102	17.9325687000683	16.4556156446343	16.2166954043007	17.6849603266913	46.7353859943586	0.550709725322903	47.7741338140241	46.9598046311317	46.1867617074846	46.8725603220245	46.5340505215878	47.733095597125	46.5289199750649	47.2563400357977	45.9995805537437	46.6384816256441	46.4463113856704	46.2028099940708	47.0538285921589	46.0821806824675	46.7619304773836	-8.23370694114497	1.80794237323328	-11.356758632844	-8.89838161127173	-11.13049253211	-7.71948183400224	-7.25774852639045	-6.23457788714035	-7.68844128661705	-10.0738402945134	-8.15075221258244	-5.13424509156325	-8.93597271385154	-9.95250536501861	-7.49237607361826
57.7889447236181	16.5773162386256	0.898342796659367	16.0648548311361	17.6809189156009	16.5706155708437	16.9754005227193	16.3411135031435	15.1043296053135	14.7566881347626	16.9801330472929	15.988061016076	17.021575419982	16.8608965571674	17.9836496548016	16.4623060692663	16.1978964592632	17.6713042720154	46.7677099992419	0.537292172007461	47.7867754849507	46.9712248750898	46.2431245599116	46.8982831150464	46.5829795287173	47.7529404181667	46.5992076680546	47.2731807090455	46.048840593091	46.6616919017129	46.4357139924422	46.2207703618496	47.079774778962	46.1796965315895	46.7814454699988	-8.46130991146319	1.83618371013923	-11.6338459394149	-9.14607636635778	-11.406058533023	-7.91764258272122	-7.45818743426033	-6.43852263902949	-7.91695150848158	-10.3253362362752	-8.37981268765141	-5.31227023808493	-9.17549413093218	-10.2053174645125	-7.70717779741333
58.2914572864322	16.5849197495197	0.899751774346296	16.0853217573884	17.6844408251964	16.6386154478851	16.9455817368284	16.3484861898927	15.0310244611603	14.8073354623828	16.9649778105837	16.0549623717405	16.9799372504309	16.8919288811712	18.0406331368116	16.4672659661098	16.1806645372863	17.6526204079275	46.786021077331	0.522654469715768	47.7789132736615	46.9677627250628	46.2843242528686	46.9086695646131	46.6123403033312	47.7631845301765	46.6556227461244	47.2722329115525	46.0801233323453	46.6680710386012	46.4110022001543	46.2495732438138	47.086951641067	46.2672340996777	46.7843102969154	-8.69102626878474	1.86403622903323	-11.9106117447701	-9.39599137909447	-11.6827785368505	-8.11814494392651	-7.66032594203275	-6.64620602192289	-8.14886094143794	-10.5762458089004	-8.61066911379525	-5.49190514519845	-9.41735041425861	-10.4641129589336	-7.92265761379406
58.7939698492462	16.5979442272552	0.901829666928831	16.1105864850673	17.6909174659711	16.7058613893397	16.9201150090264	16.362013918332	14.9670226365335	14.8617735160213	16.9580604902844	16.1263338461841	16.947422234968	16.9281956152889	18.0968982496262	16.481863013885	16.1728198587034	17.6392796795969	46.8142087915903	0.512407210759	47.7838921608961	46.9701370088455	46.3301592156877	46.9241650565503	46.6554610690964	47.7885948990259	46.7176574388089	47.2889017361819	46.1200528577351	46.6925557630657	46.3928022131482	46.2714114963572	47.1108278581351	46.3687192319419	46.7977938683782	-8.92663923834735	1.89160994903119	-12.1945377850721	-9.65041029422554	-11.9637500403356	-8.32315011575503	-7.86887365438123	-6.86220054881768	-8.38599067910845	-10.8346217585964	-8.847183167094	-5.6772948120185	-9.66380555636601	-10.7272760992317	-8.14465681923068
59.2964824120603	16.6109434900313	0.905874329535843	16.1339132852134	17.6990419417146	16.771937410474	16.8976520544115	16.3734336393359	14.9020865141221	14.9191989218981	16.9480807316126	16.1991333115762	16.9126265941414	16.9687111250647	18.1535454967567	16.4944653760297	16.1626100802775	17.6277158678412	46.8367013645562	0.499790972691727	47.7812238151289	46.9756563832246	46.3781473571854	46.9420858588875	46.6887478519935	47.7949240401552	46.7827068182017	47.291489402454	46.1596587888205	46.7039241859778	46.3782767286597	46.2906958241728	47.1199912071641	46.4502866444192	46.8127055618974	-9.16683376800098	1.91939311617929	-12.4826631638506	-9.91118388783771	-12.2509233624355	-8.53419692724245	-8.08165761414029	-7.08191694705127	-8.63009251283315	-11.0946435621052	-9.08960157420557	-5.86571499284085	-9.91656572186084	-10.9934245075454	-8.36880604607631
59.7989949748744	16.6241605748829	0.910580751776832	16.1552177857151	17.7024321402047	16.830704308245	16.8726008280551	16.3854951695275	14.845681203916	14.9737660601021	16.9416599356097	16.2678044579293	16.8822099209138	17.007135604276	18.2146257042315	16.510432424531	16.159525363155	17.6131177168311	46.8549885686398	0.490862000967205	47.771111356017	46.968692802146	46.4122492498049	46.9465684783003	46.7202097023642	47.8114702236965	46.8341560259351	47.2980199016901	46.1855270439973	46.7198886770974	46.35215285397	46.3168929240566	47.1325636104362	46.5395848240903	46.8157408559955	-9.41037942930947	1.94650814379038	-12.7728132691233	-10.1732305910026	-12.538220005654	-8.74712467367699	-8.29835653792888	-7.30867111414491	-8.87663175291494	-11.3586809232199	-9.33381982469649	-6.05802727137831	-10.1705065979051	-11.2672923689559	-8.59650676957983
60.3015075376884	16.64206518545	0.915942738284073	16.1817118638819	17.7121047085203	16.8933558112632	16.8554118114913	16.4012062754297	14.793794132684	15.0349654565128	16.9392349004518	16.342462908609	16.8562801772205	17.0540677541914	18.270971186978	16.5297342340949	16.1592183790743	17.6064581813468	46.8820820357076	0.482882394754006	47.7742541542526	46.9792682496794	46.4622281803983	46.9676465043571	46.7585542258188	47.8261802613916	46.9018434235364	47.3096403916315	46.2268537965095	46.7416607438317	46.3439515925157	46.3278841623996	47.1498896482657	46.6249985176565	46.8363766833698	-9.66134716426	1.97392433718093	-13.0724899981828	-10.4442220088392	-12.8349522513755	-8.96852505816189	-8.5225206826304	-7.54264342741127	-9.13232645739546	-11.6294921674309	-9.58648615052679	-6.25619490285164	-10.4331753181416	-11.5417561623954	-8.82998933662237
60.8040201005025	16.6564574096904	0.923091777512319	16.2022738091185	17.7142389323482	16.9470286968809	16.833180704846	16.4120623144802	14.743888599423	15.0911304507204	16.933867141839	16.4115999910005	16.8279288332205	17.0962469613967	18.3351713593795	16.5446459729308	16.1580420098053	17.5955553679669	46.8947044248343	0.473771298066994	47.7576327577047	46.9717119728182	46.4925890115906	46.9695582473544	46.7796442309066	47.8288755245893	46.9496577993417	47.3062520998203	46.2516461223925	46.7493193299691	46.318527995558	46.3553103031305	47.1520702176739	46.6955230667792	46.842247692886	-9.91472167666932	2.00100409387558	-13.3724038637548	-10.7166118882289	-13.1317301229493	-9.1920499834093	-8.74868530972427	-7.7807242075326	-9.39063299638173	-11.9006185580169	-9.84184032451079	-6.45649057467974	-10.6969195478423	-11.8259311375011	-9.06405951060103
61.3065326633166	16.6759252011	0.929048555411602	16.2282507910531	17.7205116437092	17.0031535746857	16.8171170401278	16.4298412613208	14.7042817111372	15.1519497780792	16.937261869984	16.4815193535666	16.8085384163777	17.1445460542469	18.3925987730767	16.5661482304244	16.1652472226149	17.5879122960954	46.9182742865566	0.470366791538409	47.7547248631264	46.9777175033755	46.5345341313174	46.98400782126	46.81731723821	47.8478261666447	47.0087550201744	47.3205059954809	46.2797625773825	46.775129314709	46.307235165839	46.3624431798099	47.1718206607542	46.7788168175214	46.853517842743	-10.175395181381	2.02779828633843	-13.6810204124101	-10.9963890269876	-13.4360641582057	-9.42293909393927	-8.98383570787164	-8.02850866354482	-9.65664338310022	-12.1811451420511	-10.1025015120917	-6.66399170122012	-10.9676556277917	-12.1104781317511	-9.30564286132491
61.8090452261307	16.6940181007807	0.937378125968654	16.2530064491006	17.7236861032867	17.0554888771315	16.8002867501944	16.4417049812921	14.664589164421	15.2117369500486	16.9370587720003	16.5528846401108	16.7856416911327	17.1922410929762	18.4575791122862	16.5814962203952	16.1691671621431	17.5837035451912	46.933865343356	0.462696999402466	47.7451191373416	46.9786273014559	46.569786600797	46.9924046334524	46.8349788419299	47.8486624030188	47.0605700936561	47.3171741698466	46.3124463033338	46.7843150606056	46.2916090858961	46.3859938165596	47.1741878456484	46.8408392868559	46.8712655699417	-10.441031887874	2.05502087276621	-13.9950135029942	-11.2816766920561	-13.745270568072	-9.65961944577078	-9.22171439883805	-8.28089151507278	-9.9288862864231	-12.4629393127999	-10.3709314563461	-6.87451342783993	-11.2433416815419	-12.4042521991972	-9.54852975368155
62.3115577889447	16.7124237795756	0.944316925655052	16.2765142208042	17.7237725065152	17.1040094194775	16.7828806247114	16.458449171041	14.6327926100794	15.27003945758	16.9428320715271	16.6172145536402	16.7686907997144	17.238779458423	18.5179115054545	16.5995093558956	16.1784259470533	17.5745349917175	46.9474064266309	0.460355178793881	47.7291024183164	46.9750155942997	46.5986235298869	46.995341888908	46.8637201949035	47.8575959730112	47.1049864337546	47.3228708261812	46.3278304295567	46.8030806570073	46.2724373884192	46.3944984527426	47.185825296787	46.9067383986907	46.8734289169987	-10.7111855901096	2.08135086271919	-14.3120767383771	-11.5703297444126	-14.0569896200047	-9.90042028052153	-9.46722487391314	-8.54096954322081	-10.2052592215045	-12.7513819544696	-10.6410671346729	-7.09071254434029	-11.5217953433126	-12.7008476006801	-9.79663366946177
62.8140703517588	16.7344468890798	0.952167733900852	16.3060569291994	17.7274403187717	17.1557974835461	16.7709957370517	16.4734497996649	14.6064509205398	15.333040780377	16.9511837729284	16.6860067035378	16.7539975128961	17.2908123994265	18.5818411719415	16.6165230845125	16.1906924382041	17.5724142835991	46.9678876905116	0.45696178544149	47.7272589268102	46.9846314572301	46.6389777580269	47.0107200142427	46.8845411683605	47.8677430276241	47.1601093009703	47.3276079742297	46.3584106207348	46.821658072646	46.2671183476309	46.4098807288142	47.1969490051203	46.9700085100776	46.8927004451554	-10.9898622553734	2.10847159963891	-14.6405756015921	-11.8690061640085	-14.3789728088507	-10.1510359406052	-9.71884608727823	-8.80985806327991	-10.4917456757182	-13.0465172221954	-10.9205508835329	-7.3132008846704	-11.8094974423454	-13.0039135732388	-10.0501990420636
63.3165829145729	16.7526482002011	0.960376516394674	16.3304598535006	17.7228540904541	17.19949231792	16.7535178014931	16.487557163941	14.5810941993989	15.390349118551	16.9586232269347	16.7491239362426	16.7381467611129	17.336486063858	18.6462822779694	16.6285579768649	16.2007726938865	17.5664055208887	46.9744975228977	0.45303206552221	47.7065787887664	46.9763696527403	46.659848344792	47.0074621255262	46.9001406406051	47.8639682123103	47.1943178271102	47.3213197024493	46.3760331743516	46.8299633350287	46.2451830143057	46.423006904406	47.1976142446989	47.0151598599113	46.9004970164635	-11.2714982741949	2.13484384444468	-14.970186802026	-12.16916601916	-14.7008543070188	-10.4043218926703	-9.97510257016311	-9.0832088907657	-10.7807169289058	-13.3434956903774	-11.2043492400039	-7.53893147828918	-12.0978405611516	-13.313986456751	-10.3052712809419
63.8190954773869	16.775932448295	0.96723746800688	16.3611359661916	17.7236497851816	17.2485060481818	16.7431377334076	16.5058310573147	14.5657966164694	15.4537186427089	16.9747436631104	16.8099146320753	16.7303780138006	17.3888279530667	18.7088121923297	16.6449360128467	16.2191151668938	17.5604832408464	46.9929112882268	0.453391778615314	47.7003792024451	46.9860087365312	46.6969337072936	47.0214781158933	46.9247775607137	47.8772883071764	47.2436589704556	47.3306563080961	46.3917501073005	46.8544121043959	46.2418657079666	46.4291546616615	47.2145128395887	47.0729237164538	46.9078692774303	-11.5622730471399	2.16146405350995	-15.310383459286	-12.4799210018227	-15.0336343231065	-10.6680778080344	-10.2412387362327	-9.36773307917049	-11.0801377104486	-13.6515143398821	-11.4931147791917	-7.77343905943784	-12.395811899394	-13.6270449036935	-10.5691076479159
64.321608040201	16.7967588268026	0.975824609798423	16.3914775384716	17.718330967257	17.2920760670976	16.7289096498598	16.5184178644688	14.5503743853622	15.5135136809011	16.9871098337833	16.8727904359836	16.7183113311058	17.4366755336872	18.7772643915686	16.6530318935382	16.2344663601539	17.5586324687997	47.001009034192	0.449368199399076	47.6881796321387	46.9830089365129	46.7200631075852	47.022272944169	46.930495655152	47.8740051539226	47.2775272074613	47.3203095300979	46.4169289189634	46.8600474756137	46.2271359327477	46.4465104290096	47.2125416492652	47.1100600875265	46.9260488527139	-11.858297548226	2.18830595752456	-15.6574360412278	-12.7952435003566	-15.369651699515	-10.9372651177738	-10.5101976380634	-9.65796841400989	-11.3847754998324	-13.9606381147728	-11.7918799728594	-8.01123590280523	-12.6972224097103	-13.9510453023803	-10.8340304303512
64.8241206030151	16.8189710604581	0.98244759607928	16.4214865019365	17.7134618868146	17.3363552313744	16.7169084920531	16.5379193650476	14.5415679789279	15.5749546569018	17.007322908614	16.9270855083466	16.7133480231373	17.4857828148399	18.8397302585692	16.6643254657575	16.2543464277093	17.5499703868411	47.0104746028297	0.449548445675724	47.6701825985716	46.9840673971972	46.7458176738543	47.0266069860617	46.9531539088544	47.8765038281998	47.3125901141259	47.3229025899015	46.4233120785053	46.8790673011223	46.2175606129185	46.4462670253938	47.2242535970772	47.1485398697444	46.9262934609182	-12.1607575166519	2.21433922921115	-16.0088001320812	-13.117350305058	-15.7118138568111	-11.2138173468789	-10.7903674739133	-9.95660958864609	-11.6963299485324	-14.2793125574191	-12.0928193472371	-8.25696010218477	-13.0042507284694	-14.2759601137328	-11.1065498542115
65.3266331658292	16.8436777189781	0.990124754467531	16.4585993786156	17.709801572705	17.3826286844062	16.707666404235	16.5518870293017	14.5388417832856	15.6393324129435	17.0284411545673	16.9846510585823	16.7083438368291	17.5372144833166	18.9108272082574	16.6718028258827	16.2784823234015	17.5466456283421	47.0234555125245	0.448066583244209	47.6668438036478	46.9908330761917	46.7761946590755	47.036216987977	46.9571660281139	47.8831835340823	47.3509258084755	47.3183005889661	46.4435268342203	46.89163960211	46.2147279079239	46.4641197130904	47.2296852060166	47.1871870737915	46.9412818641854	-12.472583962236	2.24158838761835	-16.3737945712087	-13.4498534019874	-16.0639506287769	-11.5008807420249	-11.0748702790379	-10.266050738762	-12.0181928884245	-14.6042584900696	-12.4038842931973	-8.50935496682744	-13.3202647173261	-14.613491573865	-11.3843679725654
65.8291457286432	16.8655937483005	0.997010640623758	16.4916559102922	17.7002015032472	17.4236545141865	16.6943756583629	16.5701004148169	14.5364018602007	15.699959632139	17.0507154511757	17.0379056995869	16.7036074095941	17.5833268777132	18.9755529197596	16.6759178435688	16.3002259715148	17.5403045583497	47.0252313838258	0.445899958615917	47.6451344698798	46.9835474295955	46.7915176187136	47.0313683496884	46.9705580042738	47.8742088364076	47.3725139481681	47.3075836107129	46.4560426758336	46.8986383013716	46.1994013513739	46.4627888554348	47.2298369326763	47.2063456510046	46.9489847222519	-12.7885627183053	2.26751074971671	-16.7409221003509	-13.7852975547521	-16.4172777588132	-11.792165638811	-11.3685046630008	-10.5805753132664	-12.3434872536644	-14.9332639676558	-12.721650259385	-8.76672356849975	-13.6378051592833	-14.9528549899521	-11.6656480247314
66.3316582914573	16.8928060047968	1.00352535118279	16.5321831979323	17.6969835146643	17.4718207650574	16.6884750423745	16.5878271712967	14.544173300293	15.7680378332498	17.0808004263819	17.087018829949	16.7053624472264	17.6364491351436	19.0474249193788	16.6833097673507	16.3308925376339	17.53133118402	47.0381969354704	0.446036993867868	47.6382278261816	46.9942848590636	46.8240143427765	47.0442586500631	46.9794739262487	47.8825193523033	47.4100725339603	47.3088227950653	46.461975580217	46.9180382402849	46.2031293135702	46.4761805860896	47.2427763657409	47.2389308259155	46.9502488345751	-13.1156715692958	2.29462510241451	-17.1207641858715	-14.1343295755238	-16.7842935328488	-12.0967786228069	-11.6708265199999	-10.9080629191001	-12.6817551265387	-15.2745601814767	-13.0441547600845	-9.0344217652038	-13.9672993055595	-15.3033524353476	-11.9570855677546
66.8341708542714	16.9173832850514	1.01011791961443	16.5736531412709	17.6868974778655	17.514259207826	16.6774179387227	16.6039872886044	14.5527141691714	15.8320313201063	17.1072839831519	17.1400284691206	16.7023536957332	17.6833988272123	19.1165437086175	16.6829914474903	16.3598771467312	17.5273114541473	47.0393246461762	0.4435037549526	47.6255951778038	46.9872281464187	46.838161678082	47.0390915348936	46.9811270738578	47.8758605684162	47.4275880420852	47.2902620329878	46.4817025274292	46.9182156861137	46.190857535479	46.4787666588519	47.2367133597905	47.2533049483343	46.9653947220997	-13.4483242772192	2.32118189094334	-17.5091865878945	-14.4873224945176	-17.153275926625	-12.4066268431582	-11.9787254084208	-11.2429147779749	-13.0243735031843	-15.617269775566	-13.3791366453527	-9.30603968982934	-14.2990250547133	-15.6596369751204	-12.2502267434748
67.3366834170854	16.9454163703	1.01609042030468	16.6160071060369	17.6812549742058	17.5619853668906	16.6717057296438	16.6255746577099	14.5675016387974	15.9017339030129	17.1428148691448	17.1853347289977	16.7069086514436	17.7351591905171	19.1879564159838	16.6878455394678	16.3932807782859	17.5161820043622	47.045726508338	0.44188877796659	47.6073372808534	46.9915642792481	46.8631278551012	47.0451406972732	46.9949088617208	47.8722530935594	47.4546763316379	47.2874138648034	46.4832330630661	46.9342508565403	46.1913583720071	46.4843298115478	47.2469503699658	47.2675152730144	46.9618376147307	-13.7902374325207	2.34769031782056	-17.9033672571648	-14.851447784565	-17.5329600277556	-12.7278099175	-12.299540368384	-11.587114165269	-13.3775809497693	-15.9726261651189	-13.7175307782962	-9.58819436249568	-14.6400875863431	-16.023248978582	-12.553970801358
67.8391959798995	16.9748400395803	1.02185052319066	16.6668301047193	17.6746472831932	17.6102047194867	16.6661417856329	16.6416013249318	14.5899260270596	15.9730523717731	17.1775098191987	17.234077962202	16.709081236504	17.7868083495035	19.2624014697156	16.6882783636791	16.4328793010909	17.5091604750149	47.0506329210278	0.441039183296171	47.603805107766	46.9924569840142	46.8843982698029	47.0475946211648	46.9896397154177	47.8754562785838	47.476682258942	47.2720976879403	46.4959697422373	46.9381758702112	46.1901311387429	46.4929596362075	47.2452990108864	47.285727071856	46.9691004216441	-14.1417556652299	2.37519256376815	-18.3137280123439	-15.2255676919815	-17.9214393495384	-13.0595220602556	-12.624373256928	-11.944660714492	-13.7405421975979	-16.3336920148878	-14.0666906943782	-9.87736058470711	-14.9890822048891	-16.3979880054923	-12.863172838281
68.3417085427136	17.0041431616054	1.02743571988065	16.7148504988375	17.6659144746715	17.6574351428085	16.6594563636494	16.6651631592187	14.6128967431619	16.0444098751185	17.2154368805807	17.2821712394016	16.7130318453582	17.8367215220566	19.33360715439	16.6890148826235	16.4706500389778	17.5013876032261	47.0495258288282	0.437163583988799	47.5819368633839	46.9858625067581	46.8978722267734	47.0423990827919	47.0021192000903	47.8615032269468	47.4895511810691	47.2565534576268	46.5069941324886	46.9418116119861	46.1833270256786	46.4908673084814	47.2436713652896	47.2845029957219	46.9739152473364	-14.4999048470468	2.40133675935599	-18.7274601688195	-15.6056024795988	-18.3142416542335	-13.3982575494833	-12.9630746376186	-12.3082769034225	-14.1093204084898	-16.7018218430067	-14.4257457568133	-10.1738907524697	-15.3420269125437	-16.7761849326538	-13.1788733001501
68.8442211055276	17.0384736087237	1.03287537591898	16.7716814949474	17.6632880484979	17.7123639555097	16.6592419141074	16.6845528259639	14.6467160795315	16.1238554858354	17.2597565152768	17.326388397636	16.7215272090503	17.8936214320699	19.412725995039	16.6932047410362	16.5185017310935	17.4896783052605	47.0560976651108	0.436099120242436	47.5748134012893	46.9932248900245	46.9251508416753	47.0510153208788	46.9985858710846	47.8644878435295	47.5152940954411	47.2485052550003	46.5071425908938	46.9528428720149	46.1920374004351	46.5037401695904	47.2497274279512	47.2979997176466	46.9668972792063	-14.8706573875337	2.42927055257564	-19.1563665707614	-16.001418388033	-18.7225773441929	-13.7525852894918	-13.3083843842631	-12.686962720107	-14.492975801016	-17.0830771410966	-14.7896369906378	-10.4822009363612	-15.7084406256934	-17.1696591990187	-13.5062213975834
69.3467336683417	17.0714743866482	1.03761311208201	16.8308729706488	17.6546330130556	17.7628397731453	16.6538732267995	16.7083204045223	14.6826588721214	16.20025765493	17.3012003723715	17.3775167365205	16.7257178132681	17.9450825123463	19.4854461497766	16.6925140465098	16.5667671466492	17.4844151070577	47.0519547332041	0.433096806605023	47.5618950060289	46.9813581759222	46.9330694132789	47.0401609381655	47.0030565663563	47.8544229998634	47.5204349552898	47.2229811038182	46.5237368859996	46.9461271049436	46.1837886174546	46.4976976883787	47.2381642971288	47.2969213983315	46.9755058471019	-15.248069315728	2.45594893319786	-19.5958891868054	-16.4014078747193	-19.1328211641289	-14.1126581011536	-13.6646479494462	-13.0752354686667	-14.8809222061724	-17.4667666922824	-15.1686340704019	-10.7955950462843	-16.0768021386142	-17.5652004955906	-13.8368704235126
69.8492462311558	17.1098466839964	1.0434786353521	16.8922831721723	17.6535098134679	17.8224145694116	16.6559179184783	16.7338920443304	14.7244339007716	16.2858456856679	17.3524320811688	17.4238971541015	16.7379076891904	18.0047092083576	19.567391044185	16.6996638280617	16.619908457948	17.4734936926334	47.0551339991891	0.428613858526146	47.543260893408	46.9857169297661	46.9570163579597	47.0452627856017	47.0071100975788	47.8444682375479	47.5409885752449	47.2147826648535	46.5240650707323	46.9560881811795	46.1933789277445	46.5101265846328	47.2435725207925	47.2946518802604	46.9665202805343	-15.6379069759067	2.48351935407768	-20.0428566200071	-16.8172205125481	-19.5587213141428	-14.4884667071971	-14.0330834631015	-13.4739699359101	-15.2836615277114	-17.8662386684648	-15.5532832453075	-11.122462893616	-16.4585794065679	-17.9768615274905	-14.1815827774089
70.3517587939699	17.1490298229428	1.04760190277984	16.9637485012287	17.6497053477669	17.8812473436879	16.6555929474899	16.758389729156	14.7751308516722	16.37181406665	17.4014918182934	17.4744446819941	16.7464484309281	18.0623957984385	19.6439403298851	16.7034302653058	16.6817232348034	17.4659439968416	47.0523757130442	0.427993529656719	47.539221994904	46.9782893632115	46.9690907599326	47.0381797083061	47.002316698132	47.8435715793635	47.5487728539482	47.1905143963225	46.5314249475945	46.9493154356704	46.1933900344738	46.5054194088601	47.2323042398235	47.300447243095	46.9633770320261	-16.0374449801773	2.51137872218323	-20.5089758583825	-17.2420688509447	-19.9918829482633	-14.8744327645988	-14.4084658773086	-13.8891158817618	-15.6951901966599	-18.2709036434872	-15.9492733335148	-11.4568259282319	-16.84682974417	-18.3930771521734	-14.5323312725694
70.8542713567839	17.1914428272193	1.05359553792048	17.0338529847442	17.6483490668774	17.9439635375269	16.6575154381432	16.7907353063771	14.8262327652435	16.4620816235493	17.4559325027917	17.52882599249	16.7591171307089	18.1226907168906	19.7267195791946	16.7120147196366	16.7428392298356	17.4607718142794	47.0494918900299	0.421039043491751	47.5167477707083	46.9718005177368	46.9817938634922	47.031510041606	47.0126347769166	47.8240933768695	47.556605588763	47.172230881397	46.5428093413548	46.9473384732098	46.1962122025058	46.5124074926468	47.2260485589421	47.2873429232928	46.9628025410064	-16.4473812695014	2.5385160831128	-20.9799671800424	-17.6772803499516	-20.4343517458935	-15.2716141064457	-14.8007083458026	-14.3116633861874	-16.1165168275014	-18.6864124066367	-16.3592026337456	-11.8017807163766	-17.2430479181943	-18.8225334771405	-14.8936164731317
71.356783919598	17.2380388100564	1.05842908246124	17.114295542881	17.6520455202833	18.0137180234496	16.6640462835658	16.8192252650008	14.8881547320278	16.5598067921423	17.5149984071699	17.5802925181031	16.7750199321621	18.1886367079358	19.8088451185317	16.7247681474196	16.8153086382832	17.4514205218899	47.0486819394693	0.419485364964546	47.5088750836316	46.9724144219876	47.001397192952	47.0312959879811	47.0042655273631	47.8203490102701	47.5708654621926	47.1565307695139	46.5397101113551	46.9466612855331	46.2079122906982	46.5130479836188	47.2212688366792	47.2896685910456	46.9459665372171	-16.8706365956673	2.5672103702152	-21.4690201819598	-18.1292621351159	-20.893008002307	-15.6858057909608	-15.1988909979374	-14.7516224208361	-16.5537201071201	-19.1154601780309	-16.7747498626997	-12.1599662405681	-17.6532196832858	-19.2622584818942	-15.2680669838237
71.8592964824121	17.2859144311101	1.06373581144273	17.1986559956873	17.6525503315624	18.0816228357793	16.6672357364803	16.8571533715975	14.9530733091827	16.6566139819611	17.5723173441322	17.641206440073	16.788641619323	18.2510735041622	19.891548811139	16.736517412069	16.8904974211535	17.4500083523495	47.0410194038773	0.414496723970283	47.4950788036552	46.9569865587298	47.0045047777933	47.0141533296909	47.0138934002178	47.8052692218299	47.5679651060631	47.127593406914	46.553784732666	46.9310537075932	46.2055874282807	46.5119765960827	47.20172282169	47.2810385034642	46.9446826634889	-17.3031963582031	2.59475517172343	-21.9711384029402	-18.5869544783747	-21.3554158441836	-16.1074882194972	-15.614288016971	-15.2039710397644	-16.9966019655014	-19.5489255607465	-17.208178946034	-12.5252820419063	-18.0666746597923	-19.710317190102	-15.6484734298337
72.3618090452261	17.3400410767769	1.0702506556988	17.2864915803317	17.662880630118	18.1610149651603	16.6792951903563	16.8939617043221	15.0229521890117	16.7648217885159	17.6394326412831	17.7008420003557	16.8111086480532	18.3233513858026	19.9796345885824	16.7584315103072	16.970817468272	17.4455798611811	47.0394636684073	0.408253673532544	47.4754376682304	46.9595035331449	47.0250994961723	47.0139689087694	47.0103187827719	47.7868658413002	47.5823397124152	47.1159619032883	46.5548368959314	46.9308209500045	46.2224778362193	46.5184826608969	47.1979025446807	47.2697141336994	46.9282241585855	-17.7508557698346	2.6234424061201	-22.4827088064075	-19.0647873087049	-21.8381393263778	-16.5492310729445	-16.0396018436217	-15.6680232463324	-17.4584580629287	-20.0012379369489	-17.6508262385913	-12.9073798993942	-18.4974638852135	-20.1750581324722	-16.0466390931044
72.8643216080402	17.39558638476	1.07514361028076	17.3858712930891	17.6704329259633	18.2390322104922	16.6882018803342	16.9365460017093	15.1027078624074	16.8726471554123	17.7033279628298	17.764808338203	16.830238581809	18.3922094018104	20.0631440902482	16.778543148679	17.0619671967144	17.4441177216988	47.0302606593118	0.406787729157368	47.4702219974223	46.9450144941712	47.0280863302658	46.995513942532	47.0127932187441	47.779123504619	47.5784800684858	47.086283982649	46.5577806868786	46.9104301825947	46.2240987687882	46.5104704613395	47.1741244401998	47.2698389806917	46.9116488302948	-18.2092026939751	2.65212249684462	-23.0169097378734	-19.5505969668071	-22.3270049903766	-17.0007760640241	-16.4781484196385	-16.1520550766572	-17.9282992191172	-20.4586008597915	-18.1055234334587	-13.2978713121698	-18.9336259795379	-20.6442387591815	-16.4518708853663
73.3668341708543	17.4571379986875	1.08286653074051	17.4849810705622	17.68550384017	18.3256587275482	16.7035346952714	16.9845736437953	15.1827529240987	16.9890179967584	17.7746724622061	17.8366540541158	16.8566578732876	18.4676101554127	20.1561945845494	16.8074358798534	17.1532260541087	17.4485960185744	47.0247875383648	0.397608069167493	47.4464354590031	46.9402188233957	47.0400007261594	46.9854102958395	47.0185189980084	47.7515913117513	47.5833081679497	47.0680511314893	46.5698420693295	46.8991398783022	46.2363339555873	46.5195205456307	47.1598355959397	47.2515941764221	46.9020119406639	-18.6821182145269	2.68066093987013	-23.5577397498286	-20.052348032902	-22.8316774706503	-17.4689078059049	-16.9334720496091	-16.6452111472433	-18.4133606558419	-20.931379388902	-18.5790418669131	-13.7030863299574	-19.3832186642449	-21.1340705181311	-16.8724287575233
73.8693467336684	17.5223987580848	1.08879477697923	17.5956641015602	17.7047565105741	18.4179171887445	16.7219996494008	17.0330350586582	15.2735603429482	17.1114349156484	17.8489039768553	17.9066241996727	16.8859196285444	18.5462268701825	20.2429834163779	16.8407473019274	17.2564993290614	17.4497088811156	47.0165254954252	0.395669675129449	47.4370779736223	46.9346788498099	47.0504197923432	46.9730232539087	47.0135200054577	47.738167170239	47.5862205237514	47.047073336546	46.5649650418947	46.8827284867353	46.2488424601255	46.508751385544	47.1407305195443	47.2486741725991	46.8730094592568	-19.1690012567353	2.7101978715308	-24.1199184120843	-20.5704612300704	-23.3520808895953	-17.9544097579322	-17.3975510891698	-17.1583315942916	-18.9143442827499	-21.4178201437907	-19.0599427651602	-14.1229740987985	-19.8463704408219	-21.6282425004927	-17.3074642433225
74.3718592964824	17.5919733406982	1.09678404684981	17.7115421827731	17.7255845832166	18.5122481728597	16.7408921359725	17.0924420166273	15.368587869632	17.2361745464443	17.9234785851134	17.9875032378663	16.9162493584906	18.6243077786695	20.3394526205129	16.8766772014122	17.3644323085636	17.4600275123188	47.0059312245885	0.389102924279342	47.4216538165629	46.9203246926046	47.0509832689671	46.950195278439	47.0257683209367	47.7155445975798	47.5788183382584	47.018063538699	46.5760919056093	46.8558211374098	46.2532083694685	46.5149102296575	47.1114353059474	47.2382882366208	46.8578613320662	-19.669025781947	2.73935344502399	-24.6979350189848	-21.0974986787146	-23.8804215403921	-18.4506784308349	-17.883330847934	-17.6873104695845	-19.4243536071459	-21.9118786555422	-19.5614845141566	-14.5530244883348	-20.316303692579	-22.1425602416315	-17.7519842933065
74.8743718592965	17.6681457245108	1.10480170781659	17.8320100596834	17.7579198217151	18.6192439409459	16.7694515521737	17.1502676847572	15.4680984365062	17.3731969313931	18.0078407689908	18.0706619617248	16.9564951338376	18.7122996819329	20.4326342112762	16.9239832225372	17.4773045027898	17.470777957398	46.998587725572	0.382738140934647	47.4002994084667	46.9221741528832	47.0667993209125	46.9418833295523	47.0196481993878	47.6866059300831	47.5864363460442	47.0043233512708	46.5785341761919	46.8417215485006	46.2739293789641	46.506278994907	47.0953726260728	47.2233255228239	46.8314835975184	-20.1862034656619	2.76904068868872	-25.2875812595469	-21.6478324480254	-24.4327080164684	-18.9705064569106	-18.3776419835552	-18.2293823998379	-19.9568688741511	-22.4276571232335	-20.0771797110523	-15.0033149968977	-20.8067911281729	-22.6658258881878	-18.2177572803394
75.3768844221105	17.7475676655845	1.11314219304351	17.9656885012691	17.7895750069131	18.7257429115574	16.7959161613934	17.219426025833	15.5789201238235	17.5100169343096	18.089174761904	18.1577726928766	16.9949450669462	18.7966634086341	20.5317218537997	16.9709276203814	17.6027773664602	17.4842465476667	46.9846372980395	0.380699775680521	47.3933032546327	46.9059902388702	47.0633273074635	46.9136981388879	47.0308747467753	47.6701003387607	47.5741229727679	46.9720133706195	46.5774207073267	46.8066184067569	46.2769044714117	46.5048428310537	47.0585920209984	47.2224572608236	46.799293403444	-20.7163748702881	2.79931930563366	-25.9037035773542	-22.2056173312336	-24.9911986061988	-19.500196113754	-18.8929982652003	-18.7955090995505	-20.497432041006	-22.9490271012029	-20.6058117737029	-15.4633549263488	-21.3027326142186	-23.2046130769046	-18.6919333385713
75.8793969849246	17.8349523402277	1.12313005551225	18.1005352761664	17.8339008567232	18.8453591804882	16.8328318336174	17.2905771497308	15.6907077539194	17.6590734966468	18.1804157814469	18.2561455416661	17.0439779602393	18.8910716504428	20.6338952289592	17.029594126702	17.7290494820539	17.5071497846125	46.9757310855603	0.372194584273681	47.3678103760624	46.9064839505152	47.0752834848327	46.9003983416644	47.03160988093	47.6336460046931	47.5769693208641	46.9552140935376	46.5895493037886	46.784621278378	46.296036821989	46.5011992081316	47.0354187588932	47.2036640044987	46.7780614546266	-21.2648117861525	2.82926854542614	-26.528237101562	-22.7854118886227	-25.5726633788744	-20.0523855328384	-19.4225170497518	-19.3728956220241	-21.0595160165798	-23.4910213015068	-21.1586909086927	-15.9429827810442	-21.8184221583342	-23.7600016530536	-19.1866278457303
76.3819095477387	17.9268386355444	1.13277362082524	18.2488235231955	17.8825190177949	18.9695097595757	16.8721050978018	17.3684536648508	15.8137964893279	17.8124086502736	18.2735469139455	18.3539609438432	17.0959870474716	18.9864862295451	20.7366185091754	17.092284556551	17.8676222747914	17.5284568550227	46.9619106076833	0.370624501983552	47.3568706325724	46.8989674851077	47.0778135703671	46.8770886296927	47.0358832677097	47.6099107387726	47.5697355285236	46.9304975692802	46.583889190323	46.7523090628039	46.3068313716808	46.4906466562619	47.002357029154	47.1991410679005	46.7367173150993	-21.8286638784305	2.86012645875897	-27.1775799794888	-23.3799309208005	-26.1684914563085	-20.6211429596503	-19.9677033351988	-19.9728495594361	-21.6367453571429	-24.046568523011	-21.7218530226289	-16.4385818326352	-22.3467126805498	-24.3249290417463	-19.696691940145
76.8844221105528	18.0257237608037	1.14436254342321	18.4043213691557	17.9387918599018	19.1008690303045	16.916912745917	17.4550297205348	15.9432265999155	17.9720022204209	18.3703532238171	18.4632071276047	17.1530109699549	19.0857082428134	20.8490988122616	17.1606069700831	18.0126697868428	17.5600477325278	46.9488900165936	0.365937247519349	47.3401068488301	46.8920703721353	47.0793758046397	46.8524932226532	47.0466318028788	47.5799557407279	47.5609921476739	46.9037137571283	46.5914385442896	46.7156262665211	46.317398511594	46.4911746119884	46.9654525977455	47.1902166555746	46.7067033645229	-22.4095887829117	2.89118107608098	-27.8455562708917	-23.9884660926692	-26.77862767902	-21.2055234284483	-20.5352191721927	-20.5926712948799	-22.2283924553729	-24.6141776638422	-22.3080947765338	-16.9483788184592	-22.8874841568403	-24.9135973929084	-20.2205886736119
77.3869346733668	18.1321557939475	1.15590518131781	18.5661441417284	18.0076407776195	19.2450580924624	16.9718194898011	17.542958779964	16.0774364817519	18.1433001227871	18.4774355221671	18.5784293100406	17.2209389890368	19.1940441135088	20.9584487619916	17.240263108771	18.1620836678038	17.5963355497781	46.9372234237499	0.361335721560946	47.3177823703014	46.8964176714929	47.0906514146696	46.8370773521682	47.0446407671791	47.5414958974967	47.5614030002677	46.8887971870185	46.5954340590906	46.6884202727156	46.3382372954793	46.4739416824966	46.9386803202056	47.1743190676648	46.671052998002	-23.0098131387036	2.92195707054844	-28.5271269171894	-24.6217106038639	-27.4145248945294	-21.8153985080174	-21.1134194857813	-21.2268414457495	-22.8447182135848	-25.2059032367609	-22.9146077316927	-17.4817315291708	-23.4507750821254	-25.5082682705986	-20.7687567131081
77.8894472361809	18.2440218061604	1.16922136874216	18.7433924173777	18.0795118588962	19.3911107168062	17.0278033368527	17.6442398564607	16.225128233956	18.3155545925541	18.5836133228815	18.6970933032972	17.2895378422521	19.3005541995063	21.0811884379756	17.3206126470013	18.3253764062868	17.6356099203012	46.9205773636836	0.36191916824679	47.3102205506944	46.8858387718167	47.0851802810287	46.804725017111	47.061224285625	47.5175191304744	47.5442236649705	46.8568485350489	46.5907075854175	46.6418792423395	46.3432021350133	46.4745896585812	46.8931823518175	47.1742099070106	46.6251093383044	-23.6258932381876	2.95422347738411	-29.2389818658684	-25.2632994758104	-28.0584017529339	-22.4361976741188	-21.7187301454472	-21.8893069601676	-23.4706130747396	-25.8045768949212	-23.5350436507667	-18.0267040128143	-24.0214107955485	-26.1296780003598	-21.3271307912744
78.391959798995	18.3656275292251	1.18264097936292	18.9233355092067	18.1681709104104	19.5536247540436	17.0979104190612	17.7456252180687	16.3753993360975	18.502470910876	18.7031240265786	18.8298590739581	17.3719286344463	19.4198511777062	21.2011921878743	17.4145264896665	18.4897620894866	17.6876322008959	46.9094594067473	0.357307936330059	47.284742835276	46.8953855250191	47.0981968670849	46.7904965652971	47.0597687442096	47.4744922136454	47.5450188982503	46.8432175406908	46.602015415976	46.61125300077	46.3669239670295	46.4557683961539	46.8644709048522	47.1564582866759	46.593681940278	-24.2635828969926	2.98539559417947	-29.9605067514144	-25.9326365369561	-28.7318427945693	-23.0851307563399	-22.3355124292764	-22.5652723511021	-24.1242158221758	-26.4293139634209	-24.185110366262	-18.5966057174064	-24.6180049757632	-26.7587743219936	-21.9114960290434
78.8944723618091	18.4932089720631	1.19774739521631	19.1183921136784	18.2618387672448	19.7197263032294	17.1709597905393	17.8593566466992	16.5381634822115	18.6917641159508	18.8252101576816	18.9641374556677	17.4579646210326	19.5388300482795	21.3334686950437	17.5116347880751	18.6660826038144	17.7406049917989	46.8929322869277	0.358607396151462	47.2744035590923	46.8914516936439	47.0958294788111	46.7607101078699	47.0741435030002	47.4428973190778	47.5295017500029	46.8176405017261	46.5964209289335	46.5661978420742	46.376094178021	46.4514920676667	46.8221880703762	47.1510123584562	46.5440009451631	-24.9187434377862	3.01773808684119	-30.7099332860418	-26.6144389414949	-29.417707669584	-23.7489837120087	-22.9771443384878	-23.2660287972073	-24.7916502755696	-27.0671741683528	-24.8493776549344	-19.18349513159	-25.2261041437485	-27.4118326533087	-22.511812082174
79.3969849246231	18.6299362346031	1.21309956971639	19.3221264134926	18.3692549069474	19.8980421746079	17.2553608222492	17.9775513498681	16.7103229496366	18.891215303312	18.9557786607848	19.1100239526023	17.5531896414274	19.6664477458528	21.4677305033614	17.6172333679501	18.8503601088517	17.8044056181018	46.8790195013496	0.359714993243294	47.2589481621494	46.8972967267924	47.1014066142229	46.738840384918	47.0805384925646	47.4084998586343	47.5213326716442	46.7964268934645	46.5999754810288	46.5230380389509	46.3936067299292	46.4361352171264	46.7828572620044	47.1437841148877	46.5026058719261	-25.5944279708566	3.05027210598336	-31.4801683269832	-27.3169744325968	-30.1257083157	-24.4346940574964	-23.6377422719322	-23.9908832637775	-25.4804903459385	-27.7225305520789	-25.538310743174	-19.7895827611896	-25.8540461314584	-28.079529000173	-23.1312995391483
79.8994974874372	18.775710732573	1.22947278639619	19.5329932981507	18.4896152373721	20.0878733494073	17.3502088962095	18.1024872420373	16.8883471447759	19.100263134137	19.0977308311507	19.2662003152739	17.6599670437891	19.8015403203543	21.6092989508239	17.7336789318671	19.0381684392686	17.8772878539774	46.8658319755647	0.358892623136251	47.2386952787188	46.9069282447356	47.1088066188204	46.7186861461974	47.0874285636963	47.363721104226	47.5142106517959	46.7828372327358	46.6054937514659	46.4847441876127	46.4135854572344	46.4237082828153	46.7496284819041	47.1268321005749	46.4621735309364	-26.2919444739619	3.08186772934526	-32.2650800833356	-28.0434150861908	-30.8587852620761	-25.1456800524409	-24.3159540746987	-24.7308629233939	-26.1941351751482	-28.4034272437603	-26.2542467409454	-20.4220478045326	-26.5046892334932	-28.764112754213	-23.7774680743608
80.4020100502512	18.9286209718911	1.24684640089396	19.7606490932884	18.6179172489777	20.2827474467727	17.450924108356	18.2386360990953	17.0827293755283	19.3122961589163	19.2421218669075	19.4260897707695	17.7700924551951	19.9380786084811	21.7597578900616	17.8525664792784	19.2409576573744	17.9537503193641	46.8484503689145	0.365702759290965	47.23395784718	46.9078271214772	47.1052935021004	46.6880399797731	47.1034587001061	47.3350784610756	47.4954087263728	46.7556329996609	46.5979735539329	46.430174917596	46.4234871921605	46.4141878218056	46.7014237826304	47.1264787589826	46.4083321688634	-27.0076034343388	3.11532775902181	-33.0833891398216	-28.7810420253088	-31.6035188830781	-25.8701590145371	-25.0224594107933	-25.5031706509594	-26.9206110145173	-29.0933420917447	-26.9849132195047	-21.0686159358125	-27.1665582185922	-29.4725475120415	-24.4363623573347
80.9045226130653	19.0933679411665	1.26395034890265	19.9914168886298	18.7661058675277	20.4955908962884	17.5686115203617	18.3762603227037	17.2821778049212	19.5397071205372	19.4030099849157	19.6028566009086	17.8963683418829	20.0886469747075	21.9116910710324	17.9867855210003	19.4453856919753	18.0459045101059	46.8376246883357	0.366699210795542	47.2121575047308	46.9279770440543	47.118861997906	46.6746942767143	47.1046819556494	47.2885983052496	47.4931056057502	46.7479261349351	46.6076350369821	46.392156147666	46.4510584666381	46.3940704988349	46.6714025023928	47.1087268728285	46.371317974703	-27.7484007832555	3.14695048247873	-33.9113721830353	-29.5504929561223	-32.3822766492425	-26.6269158147597	-25.7409992830702	-26.2910699335868	-27.6794416098473	-29.814291015138	-27.7496235726793	-21.7455902019407	-27.8591303243913	-30.1905242983545	-25.1266640487728
81.4070351758794	19.2651847724125	1.28269334205157	20.2381634050089	18.921240273631	20.7114245916634	17.691033703726	18.5288575461436	17.4957415962127	19.7679909059049	19.5673553554279	19.7844628536489	18.0266890688511	20.2385127663924	22.0781089848297	18.1241251173548	19.6613907166729	18.1426747007192	46.8203472086514	0.373623777404518	47.2062414930699	46.9322083366352	47.1138950759948	46.6436606041706	47.1250778228792	47.2518305798586	47.4713919616253	46.7255504416934	46.6027532604074	46.3364836139082	46.4613581400973	46.3889565159364	46.6254444762785	47.1006405808381	46.3197152263777	-28.5079050990093	3.17944333611338	-34.7693310203171	-30.3300910656194	-33.1713431809556	-27.3965715066535	-26.4918560717965	-27.1051988097385	-28.4505372324139	-30.5473528710384	-28.5330111675842	-22.4401943337199	-28.562267471399	-30.9391522653	-25.833070977669
81.9095477386935	19.4484730364338	1.30049950350415	20.4942504880405	19.0961831006738	20.9435905852303	17.8302966695528	18.6826897479992	17.7223689832367	20.0098456859654	19.7446106007521	19.9777418979634	18.1698442093592	20.4012453644093	22.2427711389752	18.2734213855907	19.8871637608205	18.2510719279376	46.8079089533749	0.381617933384042	47.1960171764701	46.9535554449464	47.1234549398831	46.6280345819925	47.1279945345659	47.2155991968655	47.4636933826195	46.7135186832466	46.6017655941214	46.2881917503001	46.4870521827849	46.3652434118706	46.5888652195456	47.0931179888968	46.2725302125148	-29.2913381150369	3.21206635414768	-35.6489319745343	-31.1376174742567	-33.990424091249	-28.1948294391678	-27.256718649838	-27.9475567093099	-29.2504365242883	-31.3037911552386	-29.3410182796683	-23.1598047334823	-29.2930255565201	-31.6942158136596	-26.5646127976029
82.4120603015075	19.6419472983036	1.31933487639857	20.7575650927286	19.2844841196875	21.1844811765152	17.9801096655371	18.8491329001362	17.956220167216	20.2580963200122	19.9334969038969	20.185885440728	18.3244872297945	20.5690316075514	22.4233068776381	18.4333735360232	20.1158278219017	18.3737106151874	46.7948965825894	0.386253776540137	47.1817195377169	46.9708426187598	47.1258976836031	46.6065210700409	47.1447232451036	47.1673566082952	47.4480894069602	46.7041363377523	46.6076781885382	46.2392689508592	46.5070890342997	46.3603083757896	46.5539194690333	47.0731913987806	46.2327068133081	-30.0981943281151	3.24258600804152	-36.5427285703422	-31.9655521339156	-34.8308116330279	-29.0155131649416	-28.0491656864078	-28.8049499134679	-30.0725639364827	-32.0855140270527	-30.1823582356959	-23.9076066522739	-30.0443656401854	-32.4804591427437	-27.3239376539033
82.9145728643216	19.8441270114383	1.33764529678962	21.0385047278287	19.4866867614964	21.4334937529172	18.1412220746601	19.0220814190784	18.2093633015014	20.5121106943392	20.127992832048	20.3984184786025	18.4852687494459	20.7421583744523	22.6035938153594	18.5985927605266	20.3606309815966	18.5017864477214	46.7789031489726	0.399748006641646	47.1836161536924	46.9879728494784	47.1249603793945	46.5834298218291	47.1561371174411	47.1365546586581	47.4285650482165	46.6857123672008	46.5970275659775	46.1783944219281	46.5251954488472	46.3387296912008	46.5093798661831	47.0701774449114	46.1776943996307	-30.9247313947135	3.27501655923475	-37.4716363823249	-32.809255254515	-35.6879535190319	-29.853827146764	-28.8649983965908	-29.6979781233787	-30.9122893596266	-32.8786955993263	-31.0385445283184	-24.6724999956292	-30.8124391222851	-33.2767199564114	-28.0988639862188
83.4170854271357	20.0600405424827	1.35573505195836	21.3222412778521	19.7106260221386	21.6989211010068	18.3208426014312	19.2010633638129	18.4701543692021	20.7801074791835	20.3409594190355	20.6296514664635	18.6639340237277	20.9283978300639	22.7962943595478	18.7809652286012	20.6079214196274	18.6485281755471	46.770181426751	0.406449172869704	47.1691182883185	47.0199100888524	47.1352848788576	46.5733831435147	47.1650186309458	47.0897070865873	47.4197840160283	46.6859294481553	46.6025054438327	46.1328776050776	46.556127918922	46.3294320307218	46.4829144639352	47.0504455662871	46.1402827912281	-31.7793933464719	3.30467909077777	-38.4081931264041	-33.6854236935791	-36.5794877442498	-30.7255050664152	-29.6985886188416	-30.6080972217669	-31.7857527614826	-33.706339616356	-31.9309673290762	-25.4726318235745	-31.6129291931243	-34.0976485301956	-28.9095470820689
83.9195979899498	20.2832411353564	1.37351130495134	21.6222184107325	19.943988199707	21.9659825289369	18.5077903485016	19.3931760049292	18.7461953301892	21.0479906390771	20.5578655392675	20.8692909215969	18.8472915826292	21.114060942376	22.9945252365412	18.9671954343955	20.8663176593662	18.8047282521005	46.7535414206142	0.419308540042639	47.1709885069045	47.0374759388535	47.127204071221	46.5477316546709	47.1855663416251	47.0507680270541	47.3920701517602	46.6699765475431	46.5966518066639	46.0682591562585	46.5707878672696	46.3143903287721	46.4400880782987	47.0375623434589	46.0936004888585	-32.6519188324673	3.33409499146737	-39.3750188840104	-34.569670986446	-37.4791179090877	-31.6081498760318	-30.5655227625903	-31.5444204955985	-32.6699686365575	-34.5439739883165	-32.8462923894236	-26.2902441691243	-32.4234383686998	-34.9376285868806	-29.7354883108927
84.4221105527638	20.5203627925482	1.39065471567621	21.9313744622336	20.2013480423797	22.2505150374889	18.7159708223359	19.5860932933833	19.0385769138841	21.3312100751386	20.7912238784624	21.1196686573979	19.047055715017	21.3147777565621	23.198794755713	19.1690759187086	21.1363809448903	18.9733756146275	46.7449678819249	0.43243626644352	47.1689886170497	47.076364325541	47.1363252221696	46.5419903625315	47.1897266560916	47.0158085749544	47.3813360176087	46.6691651158899	46.5884906950869	46.0158843803373	46.6044988605198	46.2984376012585	46.4124016312163	47.0276262557287	46.0474739128891	-33.5518865597983	3.36380828227238	-40.362069194811	-35.48739509149	-38.4143131258736	-32.5249097526472	-31.4436709613154	-32.5123416743238	-33.5889407926959	-35.4102387362284	-33.7835699761286	-27.1388052657178	-33.267970299796	-35.7917718581613	-30.5923044101696
84.9246231155779	20.7670298828078	1.40670448146545	22.246822779709	20.4707048992274	22.53836144135	18.9344545684122	19.7946238194424	19.3386830973788	21.6163718913766	21.0351805460116	21.3884392372239	19.2580355464665	21.5169417455811	23.4156558495601	19.3813457820833	21.408540094268	19.1612869440258	46.7325863656978	0.442489496759276	47.1630390574079	47.104683411	47.1301133669807	46.5245531063478	47.2133285497606	46.9675831629362	47.3548615184313	46.6657154578104	46.5909300196269	45.9578470728061	46.6254894509103	46.2907125432698	46.3821260927256	47.0029578665414	46.0148548089119	-34.4735681611986	3.389011541777	-41.3603395245996	-36.4188805485112	-39.3633684941782	-33.4582601040863	-32.3573019902144	-33.4936013447602	-34.5244878665233	-36.298697269984	-34.7585828520844	-28.0154277940561	-34.1283906591773	-36.6748271334552	-31.4756742953715
85.427135678392	21.0240198648501	1.42220883515887	22.5795804159856	20.7578593417276	22.8357502709899	19.1694237328329	20.0045874117558	19.6598520728863	21.9096240174306	21.287016909637	21.661718903696	19.4783166163016	21.7275295945908	23.6327361428155	19.6020353215977	21.6974566667365	19.3568105537674	46.7206385422005	0.459801247779556	47.1732162795382	47.1417749055733	47.1280937261044	46.5151889364274	47.2205853101865	46.9376908183127	47.3324886391403	46.6587176554645	46.5743708059452	45.8938485013328	46.6529820309154	46.2694006834971	46.3487430955999	46.995084447056	45.9673922979143	-35.416383713468	3.41659289298221	-42.3929799208964	-37.3712166624573	-40.3343116847472	-34.4141253038742	-33.2851509971933	-34.512139498486	-35.4830041535934	-37.2005315291741	-35.7469115341526	-28.9121821733881	-35.0117426401037	-37.5630166373888	-32.3773080610658
85.929648241206	21.2944842947666	1.43615428346918	22.9130774219508	21.0643409697588	23.1439171049735	19.4224938022765	20.2261071275058	19.9900602734647	22.2123455541624	21.5570114117614	21.9532418689917	19.7176466892064	21.9474119652153	23.8668160088626	19.8409395150861	21.9891883245936	19.5726663836897	46.7141946806353	0.470928058522432	47.1666114650438	47.1861937847327	47.1284061910383	46.5123377557509	47.2393838354538	46.8939012320078	47.3121807190887	46.668009812518	46.5708598612854	45.84313895167	46.6854833704654	46.2658537666835	46.3318076274825	46.9715108481152	45.9372409881931	-36.3870394179598	3.43918056557258	-43.4280438441667	-38.3511790853022	-41.3338615565231	-35.399535082354	-34.2399277546098	-35.5478041925818	-36.4715399674438	-38.1369747042905	-36.7696259608209	-29.8471130903386	-35.9246105260063	-38.4850457373266	-33.3165890119911
86.4321608040201	21.5714687240358	1.44843145486124	23.2611444730716	21.3800164887787	23.4515209287639	19.6852428056664	20.4550694088281	20.3348790745447	22.5137038494539	21.8295583705289	22.2554988529411	19.9625188139481	22.1668479050502	24.0990500244644	20.0843941769735	22.2901898392716	19.8023958482527	46.700060271974	0.486758234093506	47.175730882205	47.2206681072393	47.1141043008748	46.4997650811989	47.2557053721602	46.8559589613377	47.2770567872635	46.6617283003951	46.5599327069563	45.7745744903549	46.7060449472034	46.243492412093	46.2997927325528	46.9516612171099	45.9046877806654	-37.3727638711232	3.46057706754979	-44.4906869183395	-39.337259657064	-42.3391404545359	-36.3941972489863	-35.219809688988	-36.6070295667603	-37.4694448012562	-39.0791738737394	-37.8176001093818	-30.7979940090057	-36.8473898535676	-39.4096377556825	-34.2685544425205
86.9346733668342	21.86315047371	1.46020460266784	23.6157662500606	21.7188532113112	23.7741945119376	19.9708979017442	20.6878947879207	20.6976872774016	22.8287332774846	22.119377902903	22.5651790345741	20.2269892930057	22.4006570684806	24.3474135018523	20.3465273446706	22.6032296979254	20.0438560443775	46.6962584113794	0.502259401133945	47.1801907032323	47.2757067996777	47.1158318991213	46.5077283922467	47.2664248392088	46.8252070707478	47.2576957313007	46.6747199223602	46.5404334705302	45.722603504198	46.7450114319446	46.2388800374656	46.2872178923854	46.9368410061485	45.8693834701239	-38.3875881080183	3.48161123387066	-45.5684952627125	-40.357770734417	-43.3802966101508	-37.424574019013	-36.2131258363596	-37.6992067224662	-38.5039085757862	-40.0528866933458	-38.8807127696458	-31.7847859312357	-37.8067798319047	-40.3643250339373	-35.2555318327934
87.4371859296482	22.1611251316596	1.46817395200949	23.9730497754122	22.0642317927609	24.0933846583463	20.2648330981675	20.9343778747807	21.0667877461201	23.1395091431453	22.4155243606194	22.8939192168527	20.5018815865813	22.6317359447051	24.5968987536029	20.6179855053445	22.915367549256	20.3073899691994	46.6847984512815	0.515039816124746	47.1797445073873	47.3151231369556	47.0976143388673	46.5011100677713	47.2908503624305	46.7800821973159	47.2178705644284	46.6810699565647	46.533947793652	45.6614065171656	46.7666846502012	46.2205071875378	46.2681477829947	46.9050428292031	45.8527748767463	-39.4176747153381	3.49517238052497	-46.6507075918155	-41.3820926307247	-44.4242028874655	-38.462526785459	-37.2411618915448	-38.80001072856	-39.5460249677937	-41.0413546527476	-39.9817622326908	-32.7963795537634	-38.7746930964556	-41.327061918025	-36.2640915152686
87.9396984924623	22.4702088042925	1.4767425607476	24.3448157571098	22.4275469293874	24.4225569199325	20.5779883257925	21.1793959738147	21.4565721734833	23.4587743498607	22.7191625622995	23.2253356625178	20.7891184824934	22.8733888193864	24.8566533441434	20.900659245044	23.2421085379641	20.5790549811573	46.6788491272567	0.532668036441217	47.194526784454	47.3696162816456	47.0909029725187	46.5107201088256	47.2973131822509	46.753502153773	47.1890243451573	46.6908151199509	46.5077017110675	45.6014711437042	46.801737154968	46.210312813109	46.2525958944746	46.8892427956502	45.8232544473006	-40.4697821741164	3.51168109575915	-47.7626239913757	-42.4307587756176	-45.4930031364325	-39.5265870462728	-38.2745314732022	-39.9363046438654	-40.6150421978693	-42.0433931028011	-41.0915287527462	-33.8304047572859	-39.7705119518619	-42.3080820233535	-37.2922525118816
88.4422110552764	22.7888998828414	1.48106434723394	24.712780617799	22.802710349779	24.7545644064057	20.9049628651058	21.4387231899649	21.8547544878936	23.7795089102465	23.0366857486784	23.5711259579288	21.0952858438963	23.1187068484008	25.1241036852618	21.2010830258923	23.5691646293146	20.8693376760532	46.6737953546499	0.545937203126461	47.1916057888042	47.4215551108152	47.0779642385631	46.519217245338	47.322490750115	46.7152273430704	47.1530088813455	46.7140403814814	46.4900444771324	45.5521841710478	46.8326551607912	46.1989109219139	46.2502579760069	46.8589392181951	45.8088286551285	-41.5430237387889	3.51944772599436	-48.867101848463	-43.4952872784666	-46.5769267566498	-40.6096236152955	-39.341358951757	-41.0864770400359	-41.7034976399625	-43.0749211346965	-42.2277618688408	-34.9018754416342	-40.7868091191632	-43.3076454063514	-38.3554129734453
88.9447236180904	23.1128228685643	1.48472338425218	25.0921039136363	23.1851521860844	25.0853741083711	21.2418534135072	21.6976907072703	22.2642736850792	24.0976423768422	23.3525041596259	23.9279471645996	21.4071788623234	23.3648542376574	25.3939952100617	21.5059317190157	23.9005261442882	21.1753151401017	46.6644447454091	0.561516887921603	47.2036521090502	47.4698094330058	47.0587041302068	46.5260479919169	47.3321691590158	46.6803569976209	47.109657756589	46.7246932318132	46.4695743810661	45.4885965023399	46.8585058586523	46.1817421676396	46.2353873681432	46.8292440866744	45.7985300074029	-42.6272592882612	3.52613440496788	-49.9921672999379	-44.5639911254001	-47.663646819885	-41.6998713996235	-40.4171929157734	-42.2528586537103	-42.7995999304825	-44.105097139585	-43.3878391396296	-35.9855418545664	-41.8128114433953	-44.3106108136519	-39.4258661071948
89.4472361809045	23.4491857482396	1.48682731909206	25.4741445616717	23.5861039569377	25.4267512043162	21.598669796194	21.9645874733365	22.6908753934531	24.424476149599	23.6829091994284	24.2869764069989	21.7401099491725	23.6225497378098	25.6780983265369	21.8306603288566	24.2416314673593	21.4892422719238	46.6648075171102	0.578030130814861	47.2104101433133	47.533734125413	47.052120720433	46.5497202898137	47.3500579096153	46.655492048811	47.0776503881573	46.757443419562	46.4353003794569	45.4446713783674	46.8981347579456	46.1766249511861	46.2422543581707	46.80692224724	45.781575639168	-43.7365957764386	3.52974738251202	-51.1223501804209	-45.6607814559666	-48.7781045760662	-42.8202104853721	-41.5125450603346	-43.4493393277052	-43.9266955617447	-45.165484493	-44.5507918994945	-37.1072803008158	-42.8712050568127	-45.3411567297499	-40.531767747769
89.9497487437186	23.7874890074852	1.48518121095476	25.854895541815	23.9879531425213	25.7595729099746	21.9591901759342	22.2374643205984	23.1193976605269	24.7415915519338	24.0119645313707	24.6636450127714	22.0805035636035	23.8746536949883	25.9588547470849	22.1615840446329	24.5768378983116	21.8242263162112	46.6559572023665	0.591550035799531	47.2118578251159	47.5814102665405	47.0270166017213	46.5588915130644	47.3675403902913	46.6154051400823	47.0255931326474	46.7803678421417	46.4156188555564	45.3892292101521	46.919820757302	46.1550338408062	46.2391774110612	46.7667534872767	45.7856417617379	-44.8505631106376	3.52418080233129	-52.2453106774462	-46.7492521148124	-49.881196313522	-43.9361802726405	-42.6286911848965	-44.6446639857478	-45.0495596902469	-46.227874421107	-45.7454341282972	-38.2459163626891	-43.9281941634339	-46.3641014177254	-41.6489083214995
90.4522613065327	24.1364092161061	1.48532131399595	26.2471644759231	24.4077452912056	26.1023233029415	22.3385144246708	22.5093984941018	23.5649938532281	25.0669248999632	24.3460526347421	25.0412195832119	22.4341207632434	24.1385376232163	26.2562536391481	22.5046929691037	24.9229549442267	22.165241342665	46.6571475822064	0.609649428647211	47.2284041220643	47.6492940136363	47.0196744558192	46.5886769095989	47.3756931911499	46.5936271197516	46.9897714416917	46.8129105768011	46.3781501607347	45.3421055351814	46.9592892195866	46.1523481178756	46.2455924893762	46.7428034154605	45.7788729643677	-45.9840642640941	3.52074211952884	-53.3884004149684	-47.8615865973756	-51.0071041483437	-45.0776614062621	-43.7461389269459	-45.8681453465407	-46.1988071979268	-47.301386560103	-46.9397945748424	-39.407156750529	-45.0138636457719	-47.41565430919	-42.7841746441305
90.9547738693467	24.4890178066368	1.48031175405239	26.6309916177539	24.8320782210566	26.4394040690234	22.7240935257735	22.7933302695881	24.0152797663309	25.3855441429606	24.6866397112447	25.4283316012956	22.8028909346142	24.3998895183078	26.5494370699895	22.861902087951	25.2664048445278	22.5190497191346	46.6545104340844	0.625082321779425	47.2273959479871	47.7078177318598	47.000501352184	46.6094720407382	47.3986081315646	46.5627391779599	46.9403625291702	46.8542019712283	46.3452284030239	45.3020744279388	46.986856313237	46.1315921056738	46.2604260140577	46.7078360765431	45.7825442880991	-47.1247141164177	3.50507515951123	-54.5089561168392	-48.9713301802689	-52.126915892384	-46.2202220203781	-44.8925564340629	-47.0971843561115	-47.3492502645036	-48.3925019010846	-48.1448840246592	-40.5990759672781	-46.1039253673768	-48.4576217890034	-43.9448957580891
91.4572864321608	24.8457981178698	1.47741275205412	27.0225238541078	25.2651096552942	26.7759339069919	23.1193797083936	23.0719219234615	24.4702187116076	25.7026067728452	25.0207355643819	25.8270926717052	23.1746247195831	24.6641535248334	26.8555585036007	23.2211802528856	25.6088618002226	22.8870701981319	46.653291454492	0.642006548274366	47.2418208272341	47.7728710118588	46.985868151154	46.636381021643	47.4019876154229	46.5329380041232	46.8941329023229	46.8860049737143	46.3159329550394	45.2525252250267	47.0181355009061	46.1265562593891	46.2658718073083	46.6726766948426	45.7956688673946	-48.2703334675006	3.48884397020602	-55.6383798294206	-50.0829637457732	-53.2456373233814	-47.3670659897821	-46.0302272319961	-48.3288613652269	-48.5042024208529	-49.472315013835	-49.3666512250483	-41.7960779480859	-47.2021864569731	-49.5182851543218	-45.1037231430278
91.9597989949749	25.2102265418537	1.47170184267493	27.4117981054784	25.7116484522787	27.1157111699955	23.5286116196879	23.3626505840012	24.9381887140371	26.0218233226232	25.365353911271	26.2234083797075	23.5648360033179	24.9347017495362	27.1616874779639	23.5981713392771	25.958676632046	23.2561306665844	46.6591258175836	0.661769720998145	47.251680134915	47.8482087263542	46.9788364236612	46.6722241680722	47.422807765126	46.5159493521918	46.8540433557978	46.9395582242432	46.2709355370525	45.2237351865019	47.0563418809903	46.1118957185809	46.2926691336506	46.6495245744506	45.7984770821654	-49.4288098992759	3.46554973249141	-56.7575763052848	-51.2071248652728	-54.3738107701871	-48.528938997673	-47.1908882436846	-49.5821743621132	-49.6743626721507	-50.5753528941814	-50.5727169671859	-43.0279347442565	-48.3191367117169	-50.576655444628	-46.2922600274312
92.462311557789	25.572578016117	1.46514109494309	27.7939835451409	26.1566878612342	27.4433147963721	23.9380288858263	23.6516330034827	25.4006818065123	26.3285532889964	25.7009218723817	26.6349242816979	23.9556709687079	25.1981386047829	27.4720523857288	23.9750660361718	26.2975773278576	23.6414355768615	46.6577259177127	0.67815809204429	47.2571649897944	47.9128605826991	46.9594357481342	46.6961223784008	47.4296073699662	46.483569022467	46.8007162852921	46.979733038591	46.2427297500912	45.1822040947821	47.0808286102743	46.1015838579058	46.3061439797313	46.610687022596	45.8225020349645	-50.578442487956	3.43349222471627	-57.8532504347068	-52.310375139442	-55.4760459303882	-49.673328236782	-48.3470775295638	-50.8186473235715	-50.8263689517387	-51.6625306068962	-51.796150084914	-44.2625964303325	-49.4230148118742	-51.6355461470944	-47.475119302441
92.964824120603	25.9428607205962	1.45968133293616	28.1822729041159	26.6185720069809	27.7780286372	24.3644171634493	23.9461394954628	25.8734773352361	26.6413258512119	26.0396827658293	27.0458154650628	24.3576402910192	25.4721443113983	27.7889194021661	24.3626271209136	26.6429696385182	24.028878420378	46.6688325436854	0.7004043037953	47.2788221139742	48.0004610152308	46.9605516818029	46.7403138831729	47.4417883150133	46.4691326219321	46.7671933810245	47.0337471657061	46.2025859519352	45.1550550236569	47.1245611941643	46.0957074819597	46.3332897135528	46.5901229513391	45.8391556608166	-51.7385322718831	3.40080217564436	-58.9546320621714	-53.4300601877648	-56.5917646352398	-50.8357134770101	-49.505968891467	-52.0695683214656	-51.9962670434705	-52.7552303098064	-53.0055076297376	-45.5161396759699	-50.5489908643976	-52.703490140066	-48.6702315400683
93.4673366834171	26.3099943251381	1.45052048587782	28.5543966198864	27.0768461549892	28.0979527038384	24.7892201037475	24.2473971004581	26.3444750413649	26.9390721032538	26.3768519618417	27.459234391874	24.7670119922204	25.7370262022988	28.1001151181907	24.7570909998707	26.9821080321308	24.4211163511058	46.6737307033516	0.719569922296406	47.2840920739261	48.0752445159856	46.9471097092164	46.7693192929515	47.4566619017293	46.44873500378	46.7188624794153	47.0898217151725	46.1644192122166	45.1307706687916	47.1521389224125	46.0810072459452	46.362313296289	46.5642750973292	45.8611894151126	-52.8865288374075	3.3548034400129	-60.0137677962957	-54.523870605891	-57.6757711081849	-51.9758637564104	-50.672825663108	-53.312230919243	-53.142623159757	-53.846462129871	-54.2022430097097	-46.7853419170163	-51.6573828993841	-53.7528017316662	-49.8724640642476
93.9698492462311	26.6787394176079	1.4442776142541	28.9275827201133	27.5435025695173	28.417321324147	25.2234208101055	24.545542802303	26.8102213973642	27.2353068742126	26.7039593896338	27.8825230958674	25.1750460352141	26.0058128066603	28.4221911765801	25.1499478742966	27.3136707609736	24.8250416271296	46.6853594028309	0.74128075386142	47.3059626521196	48.1661389510842	46.9480191950117	46.8111785183176	47.4601162467302	46.4274636598959	46.6851505545107	47.1393992006637	46.1375638217547	45.1024407649098	47.1923117996934	46.0830205615957	46.3850800057179	46.538694428546	45.8978506819122	-54.0295306056985	3.30786900388003	-61.0660983559128	-55.6155339151613	-58.7537531413082	-53.1155119334725	-51.8192210141161	-54.5376796424602	-54.2875474889426	-54.9145370349681	-55.4026890143951	-48.0486335107314	-52.769911062016	-54.8183595707883	-51.059576149431
94.4723618090452	27.047747841763	1.43452677372509	29.290293150165	28.0129486049636	28.7294012584732	25.6620435062968	24.8562787282014	27.2815220867612	27.5232221893139	27.0361980072691	28.2960062352061	25.5963377406251	26.2720541688023	28.731928721023	25.5557351853386	27.6487266601272	25.2235213838785	46.7012502348222	0.764870009063822	47.3245056852549	48.2601166446104	46.9498754804634	46.8524555113224	47.4805692082751	46.4219429312669	46.6528379011339	47.2074817259245	46.0958197956179	45.0939920626738	47.2318612741524	46.0686068337646	46.4261229801298	46.5301888935247	45.9223765942182	-55.1660962458521	3.25100429732729	-62.0886711966671	-56.6947596760549	-59.8142034019998	-54.2454709258236	-52.9797407950687	-55.770630101488	-55.4212775830048	-55.9923590121521	-56.5643536339775	-49.3360206226366	-53.8774631644652	-55.8533843728829	-52.2625081276151
94.9748743718593	27.4093592470266	1.42647179191556	29.6375518008348	28.4758024209403	29.0270721503391	26.0964512667119	25.1596657354009	27.7361541451157	27.7955792147383	27.3516720080378	28.7172234879177	26.0103116792804	26.5288751643609	29.051148380051	25.9539390177954	27.9664089872083	25.6325332466664	46.7133397151357	0.78555180983864	47.3398409135816	48.3514411560862	46.9479023520296	46.8876451462254	47.4821747955742	46.4018073590265	46.6180420264601	47.2590554786456	46.072098153152	45.0728190191922	47.2656922908113	46.0749617082208	46.4511709825212	46.5085344076217	45.9669099378867	-56.2779987825183	3.18703177766047	-63.068508224288	-57.7418285693156	-60.8371813846511	-55.3457471825418	-54.1081785281981	-56.9657987923001	-56.5233496162567	-57.0330968362656	-57.7220738712072	-50.6060556107678	-54.96043229902	-56.9008952179316	-53.4367995225643
95.4773869346734	27.7725220250924	1.41765707503015	29.9831391834833	28.9468518893194	29.3254917932891	26.5402161880936	25.4727465298978	28.1896835477525	28.0663981388867	27.6674408731855	29.1323617007267	26.4323760699845	26.7892611948778	29.3571639274052	26.3599594938581	28.2841995040793	26.0405403415462	46.7384951069596	0.811814911698636	47.3725836349037	48.463785054669	46.9645184985374	46.9392537099798	47.5012275498639	46.3995237106548	46.6032421498407	47.326976905988	46.0436705099774	45.0709561322984	47.316744329063	46.0671929517948	46.4927116747948	46.5062039104401	46.0088358815883	-57.3845981186299	3.1191933813604	-64.0365308562021	-58.7886685187308	-61.8561260337904	-56.4473411861892	-55.2395380370258	-58.156017357356	-57.6251962174617	-58.070617936276	-58.8490574012617	-51.8865283009487	-56.0494162238286	-57.9178692002702	-54.6124461629859
95.9798994974874	28.1237114814579	1.40843805020481	30.3031375241043	29.4015960110303	29.601367776988	26.970917368431	25.7812355267467	28.6303225504457	28.3127205760216	27.9714004700163	29.5374293100326	26.8519377006226	27.0311605350462	29.6645583245578	26.7630785173808	28.5905516601964	26.444258370248	46.7570557387057	0.833305350200325	47.3901272047782	48.5626766380254	46.9664927127827	46.9736888186378	47.5098818670712	46.3954097496014	46.5762201811573	47.3896836494197	46.0142511169932	45.0680005624402	47.3514932072141	46.0740712546998	46.5294972483164	46.5034706794163	46.0508711900317	-58.4573632120853	3.03983033015404	-64.940537009047	-59.7855155703965	-62.8190657750101	-57.5020087319065	-56.3441964546638	-59.3198308364306	-58.6774331580632	-59.0817593160185	-59.9351882017801	-53.159224169397	-57.0967265522477	-58.9311651119828	-55.7684804945234
96.4824120603015	28.4701803386286	1.40123130866212	30.6163881165295	29.8589529574473	29.8756780096081	27.4058499597488	26.0882634807755	29.0511541332918	28.5542368844597	28.2610184432922	29.9447002637418	27.2651358988732	27.2726821798099	29.9629232092621	27.1595101162361	28.8809796969991	26.8552317293544	46.7858586467001	0.859185631181779	47.4254141925039	48.6841496695188	46.9889620979925	47.0260378587476	47.5225663755483	46.3893568073805	46.5723198571541	47.4497620889133	46.0022124054841	45.0675374118797	47.4054479213127	46.0780440075182	46.5644064776363	46.5001096267295	46.1115529021827	-59.5108210730835	2.95824353224934	-65.8205675413192	-60.7727065372534	-63.7690427410199	-58.5481091213716	-57.4253733373575	-60.4421533432251	-59.7192356548202	-60.0577865826996	-61.0080515161212	-54.4123586160604	-58.1401433827273	-59.9240206592276	-56.8938491184062
96.9849246231156	28.8065070839872	1.39295655010589	30.9098850970966	30.3017903754809	30.1311787830013	27.8295146557446	26.3967402913287	29.4661726104107	28.7737536320859	28.5469091942717	30.3299894483231	27.6826975178989	27.4971836155927	30.2504643723473	27.5597802547124	29.1692198146605	27.252326596852	46.817046260538	0.883020229936968	47.4585341060617	48.8008710368475	47.0049917780476	47.069343547221	47.5425539528411	46.4023615096849	46.5652548199483	47.5237811461529	45.9768230201265	45.0851821502649	47.4516323175582	46.0839783155465	46.613612181601	46.5170936304766	46.1596803956912	-60.5352051318174	2.8667022621932	-66.6499216961459	-61.7164227754644	-64.6702569817213	-59.5535044330547	-58.4933780975825	-61.5541581758193	-60.7175262124873	-61.0240507808724	-62.0180798592902	-55.6708268754603	-59.1478387904543	-60.8900179341764	-58.0132033292106
97.4874371859297	29.1271471243609	1.38792627056763	31.1791306420359	30.7310667978854	30.3717430324414	28.2427771333154	26.6913590530281	29.851386185693	28.9747763999232	28.8071555393163	30.7091549467884	28.0826478516986	27.7072587683853	30.5345891437703	27.9419768072062	29.432433077047	27.6497514868787	46.8474919025503	0.906575419326852	47.4893827442782	48.9236844440875	47.0260823782645	47.1148272103359	47.5506930204231	46.4024276447946	46.5670255822605	47.5807177886651	45.9681745069087	45.0924024991937	47.5014343006317	46.101326305444	46.6469430179235	46.5223460572342	46.2249110378095	-61.5178513227758	2.76988580894838	-67.4175721109634	-62.62021500683	-65.5275880269733	-60.5206599664316	-59.5115517429223	-62.6059957580932	-61.6749770667447	-61.9324399389445	-62.9989895337876	-56.8892120926469	-60.121908890114	-61.8485030831976	-59.0791619625702
97.9899497487437	29.439039573723	1.38280581604809	31.4380016418419	31.1531309177394	30.6029996159389	28.6517521287011	26.9892258142419	30.2218774294152	29.1622129679	29.0614659138699	31.0724068424285	28.4823069714105	27.9073143298606	30.7933262107398	28.3233993484783	29.6865943812475	28.0395790920318	46.8908403758559	0.932565857379868	47.5385038095728	49.0609629204269	47.0597720423724	47.1701908500883	47.578770351827	46.4196905852196	46.5851433281962	47.6559137589524	45.9618095153547	45.1228753640328	47.5627090109423	46.1080409192367	46.6992479549804	46.5459379830597	46.2930372435766	-62.4742869838322	2.66755814824021	-68.15518471534	-63.4988016967337	-66.3559914936994	-61.464507540418	-60.5204931553456	-63.6263143453353	-62.6065223080889	-62.8238312008275	-63.9334380239328	-58.1014346469046	-61.0770541878175	-62.7471971890326	-60.1286662210725
98.4924623115578	29.7254559705966	1.3817933519519	31.6590562600227	31.5409694260084	30.8035041349287	29.0311723657015	27.2630814278308	30.5682667299658	29.3163731322266	29.2892378739985	31.4050653153428	28.8601110593754	28.0774550700538	31.0560538094475	28.6826364111499	29.9218206049175	28.4070359379785	46.9270751223148	0.953286551084986	47.572039193983	49.1841219489009	47.0812483832173	47.2101257190249	47.5895627923202	46.4388305144934	46.5954001671936	47.7193941576463	45.9508846696	45.1486618826882	47.6097972405863	46.1368989629434	46.7413917203864	46.5726015384818	46.3551679432556	-63.3671727325708	2.56000795362448	-68.8006554181153	-64.2987281471554	-67.1020284132248	-62.3310846463069	-61.4545722788495	-64.5968680250053	-63.4579043463962	-63.6521849357755	-64.7896333388054	-59.2622654456679	-61.9588296670542	-63.6648210847851	-61.1158845080104
98.9949748743719	30.0152327385251	1.38176104008296	31.8748631501598	31.9351638365254	31.0028538848472	29.4206239516082	27.5503341920086	30.9179795192316	29.4620375555545	29.5154382934066	31.7360111373547	29.2589800910482	28.2428979121406	31.3141624078625	29.0600914770605	30.1535170823459	28.7835365867213	46.9799239153178	0.979289367709528	47.6278817284289	49.3372095095907	47.127803273179	47.2724110030965	47.6198870908542	46.458408565081	46.6348741355408	47.7935715560309	45.9622788899422	45.1899782596106	47.6815978073729	46.154703367001	46.7939411546584	46.6024632506622	46.4418491387181	-64.2828731364804	2.4388811492534	-69.4391813423966	-65.104380348802	-67.8483581148672	-63.2079849756335	-62.4223474056066	-65.6051100505698	-64.3159272009452	-64.509631055898	-65.6379436226355	-60.5049312356661	-62.8558009074533	-64.619866410567	-62.1494653714867
99.4974874371859	30.2752887117687	1.38089207201603	32.0633115753168	32.3253952151435	31.1827159360791	29.8126761893567	27.8300592321742	31.1867516863145	29.5786196948925	29.7110074214157	32.0547838128978	29.6159866801801	28.385300057569	31.4865471570645	29.3969803744209	30.3328633369174	29.1663323067873	47.033301151604	1.00325937975183	47.6826043832108	49.4907670987159	47.1673475733851	47.3249659684572	47.6450159497679	46.4908017481285	46.6722118261179	47.869923893537	45.9652880260879	45.2410417655061	47.746532656749	46.1817719796235	46.8515731007991	46.6435839667146	46.5260873372599	-65.1166962948316	2.30623017955449	-70.0156102395358	-65.8958333246973	-68.5696274168883	-64.0807492427364	-63.3709730891785	-66.382703441146	-65.1637575995665	-65.2676250520336	-66.468386471185	-61.6243553177439	-63.7550286510853	-65.2504770825795	-63.0681955255772
100	30.3610660494211	1.38247142804878	32.1194832427429	32.5214706199584	31.2734479657879	30.0101243768578	27.9408887763911	31.1963314004189	29.6367504942743	29.7442487678196	32.2065723264982	29.6824391168816	28.4567126138825	31.4805874053936	29.4593459365515	30.3375654000612	29.3500222977974	47.0513622879635	1.02011698321632	47.6949728172463	49.5746416359828	47.1939551240277	47.3575847132046	47.653967811994	46.4842702272155	46.6983428336156	47.8749062818465	45.9723666987333	45.2415049397917	47.7856872126679	46.1758356395297	46.8529599226986	46.6375082717539	46.5719301891446	-65.3910405884233	2.26564716708128	-70.1917163154818	-66.292664107601	-68.9310451187241	-64.5184705791296	-63.747728508751	-66.4146035434027	-65.5886124488583	-65.4080062412339	-66.8631032387947	-61.8398778789959	-64.2065516073984	-65.2345041315364	-63.2420569134031
[truncated: 53 more columns]
