# Supplementary material for: Cranio-caudal and medio-lateral navicular translation are representative surrogate measures of foot function in asymptomatic adults during walking
Source: PLoS One. 2018 Dec 5;13(12):e0208175. doi: 10.1371/journal.pone.0208175 (PMC6281217; doi:10.1371/journal.pone.0208175)
Supplement: S1 Data — NCC, NML, FPitch and the GRF (Rx, Ry, Rz) are provided in .mat files (Matlab). NCC and NML are denoted as NEle and NDev, respectively, in the data files. FPitch denotes the global plantar-/dorsiflexion angle (see also S1 Fig in the supporting information). One file with all steps under consideration is provided for each participant. (ZIP) [file pone.0208175.s002.zip › S2_M4Foot_Data/EGLOND16_Walking_M4Foot.csv]

ST	NEle_R_X_Mean	NEle_R_X_SD	NEleR_Meas1_X	NEleR_Meas2_X	NEleR_Meas3_X	NEleR_Meas4_X	NEleR_Meas5_X	NEleR_Meas6_X	NEleR_Meas7_X	NEleR_Meas8_X	NEleR_Meas9_X	NEleR_Meas10_X	NEleR_Meas11_X	NEleR_Meas12_X	NEleR_Meas13_X	NDev_R_X_Mean	NDev_R_X_SD	NDevR_Meas1_X	NDevR_Meas2_X	NDevR_Meas3_X	NDevR_Meas4_X	NDevR_Meas5_X	NDevR_Meas6_X	NDevR_Meas7_X	NDevR_Meas8_X	NDevR_Meas9_X	NDevR_Meas10_X	NDevR_Meas11_X	NDevR_Meas12_X	NDevR_Meas13_X	FPitch_R_X_Mean	FPitch_R_X_SD	FPitchR_Meas1_X	FPitchR_Meas2_X	FPitchR_Meas3_X	FPitchR_Meas4_X	FPitchR_Meas5_X	FPitchR_Meas6_X	FPitchR_Meas7_X	FPitchR_Meas8_X	FPitchR_Meas9_X	FPitchR_Meas10_X	FPitchR_Meas11_X	FPitchR_Meas12_X	FPitchR_Meas13_X	X_R_X_Mean	X_R_X_SD	Rx_Meas1_X	Rx_Meas2_X
0	11.9539948701937	1.5500138339356	13.2828490226078	7.14196881444995	11.5044699984622	13.0173466323554	11.7795395829353	12.7338141969538	11.6341422534952	12.3422625620799	11.6577363844189	12.5400881068612	12.7028991875756	12.6405988389586	12.4242177313645	41.4774253549451	2.00629108322602	42.5199804866466	47.51397119413	40.5610764780801	41.1829548169974	40.8312925118761	42.450438058	39.8911815561917	41.2308163157846	39.4451232787412	41.1078447708992	41.1022736247055	41.0339856503297	40.3355908719036	18.0244297806764	0.699536739269325	18.2209870155653	17.6236218747901	17.6812463385459	18.1701430239664	16.6820035381578	18.5613373960204	18.3825459959776	18.3886506941067	18.8242977905176	18.3589956296615	17.3588432259291	19.0294004557108	17.0355141698443	-1.42244998357411	1.80437865516531	-3.4839127631317	0.678762818091511
0.50251256281407	11.9575611248801	1.46239129543082	13.259135990394	7.46818012393116	11.4585134160712	12.9907040594663	11.7599125711274	12.7372244254188	11.6021693230766	12.3541663840531	11.6143027981252	12.5280250243255	12.6625465880112	12.6164037106339	12.397010208807	41.4727972944349	1.91726666260049	42.5882320285489	47.161628202175	40.5587168291243	41.2062404148691	40.8209907114801	42.4916303914846	39.8844471342918	41.2599878667792	39.4983203617356	41.1417250126303	41.1273973015779	41.0608072143494	40.3462413586071	17.5423642178455	0.64236590657914	17.7384974147597	16.9838599384129	17.3335541936986	17.8463739009127	16.3700155680271	17.9080921613207	17.9339778331907	17.7781770703235	18.2802337092806	17.8312978078596	16.8126695017511	18.5048369559276	16.7291487765262	-1.58344209835086	4.56726554180243	-8.63044889467213	4.61395255483596
1.00502512562814	11.9510582902352	1.37978898224212	13.2314828570809	7.77777734457887	11.3772619170634	12.9459683628708	11.7276165822464	12.7337323284429	11.5594207538584	12.3649635673943	11.5669561261374	12.5186427878838	12.6152954771409	12.5936357818883	12.3510038864705	41.4786285276145	1.82489680361432	42.6713123225266	46.8135997029901	40.5688278032642	41.2638657454818	40.815697307785	42.5088049765265	39.8941711948275	41.2789191041935	39.5755267836347	41.1945128627058	41.1494586147862	41.1060741967761	40.3814002434901	16.9138299530182	0.620412410625657	17.1403286220343	16.346070336996	16.6781836421009	17.2358360714388	15.7808716615198	17.2601761126705	17.241125680318	17.1637789585564	17.613245533839	17.1856995030634	16.2243405230399	17.8588177284956	16.1513150151646	-0.152617475793428	7.01665762205743	-11.6192191061795	9.41338469686731
1.50753768844221	11.9467106442296	1.30216631084663	13.2019043870111	8.07611251924781	11.3027125546727	12.903291689942	11.6957370252945	12.7319181991515	11.5213224504442	12.3822759184386	11.5265791346166	12.5125584339433	12.5682044658044	12.5772635911266	12.3073580052919	41.4808353951668	1.74333583860522	42.7293456891071	46.4974587524124	40.5658972268118	41.3013521119323	40.7969096568862	42.5294137116466	39.8989627467001	41.3123696395991	39.6485861392525	41.2427087703323	41.1754564892695	41.1489799645505	40.4034192386683	16.3080930496111	0.602788319991775	16.5608603600496	15.7186797199725	16.0505117527957	16.6479820581871	15.2123270190182	16.6261283356793	16.5910454249947	16.5547442803123	16.9791578369568	16.5740143942303	15.6551000710034	17.2398307249108	15.594827666833	0.168637013324213	7.52032377214307	-11.2752348084933	9.26939990164482
2.01005025125628	11.9429213658929	1.22519826178038	13.1659958991342	8.37614851786698	11.2358849594231	12.8670143993926	11.6692342118293	12.725453877895	11.4862504042354	12.3993710122697	11.4852729787684	12.5050756297459	12.5117343843462	12.5607167376484	12.2698247440528	41.4789956410736	1.65662832630458	42.7658268054066	46.1659206147789	40.5760808039402	41.3488293438445	40.7902815359965	42.5323447355807	39.9086579901801	41.3366932003888	39.7145797349562	41.2808928231985	41.1845711190397	41.1828524332543	40.439412193392	15.6768940122618	0.580737496822149	15.9432436813115	15.0576006724141	15.4154963226891	16.0515689333455	14.6340314481228	15.959979100115	15.921605502871	15.9085523448549	16.3113234136137	15.9314460623566	15.0501308625724	16.584655467435	15.0299883477015	-3.16058441792946	6.88730409203037	-11.7097655778953	3.5408737410078
2.51256281407035	11.9416382070018	1.15243227468427	13.1328011057037	8.67071185321294	11.1714624367291	12.8320512627273	11.6439049255938	12.7180501891377	11.4571865448028	12.4188206642203	11.450816360386	12.5040503480484	12.4561317258573	12.551967970277	12.2333413043266	41.4834554299397	1.56926427986957	42.8079723248258	45.8395896756614	40.5880427234925	41.3958354483963	40.7841976601354	42.5275557036376	39.9338548825766	41.3603129316228	39.7973394676546	41.3341387559441	41.205023691696	41.2326687413548	40.4783885822188	15.0260177308672	0.562294820279752	15.3057732325473	14.383965914034	14.7503467885841	15.4248817275162	14.0254086777812	15.2829018454009	15.2333916485955	15.245947408046	15.6282565004586	15.2760230750951	14.4329803564267	15.9121313851164	14.4362219416715	-9.2307851941708	6.43850609398609	-14.71333998717	-4.52298107917648
3.01507537688442	11.9403126544717	1.082795915808	13.0947814551667	8.96287225965898	11.10930008051	12.7968833837566	11.6181110618094	12.7142683662424	11.4279854465568	12.444479444179	11.4165997145814	12.5019230215091	12.39697211258	12.5435079759	12.1963801856814	41.4836920522656	1.48951896093334	42.8299993187391	45.5320660218213	40.5935547769106	41.4326188131193	40.7709230409576	42.5288596360621	39.9502429917451	41.3956247621225	39.872149182925	41.3767622634075	41.2211514196354	41.272783149366	40.5112613026416	14.3571698560572	0.543189237631294	14.6420419325795	13.7012514576927	14.0674939793515	14.7791005422638	13.3975663823633	14.5981792016967	14.5259191854025	14.570807853136	14.9231230336292	14.6011399469432	13.797156726967	15.2154199806119	13.8240079061067	-16.9387459959354	6.74627763769389	-19.7458784092361	-13.888267890651
3.51758793969849	11.9410371778544	1.01811082980647	13.0563174426501	9.24468523560772	11.0560870961471	12.7692197867049	11.5987639547415	12.7070299838543	11.4050412250223	12.4686236372022	11.3858933522651	12.5019776035302	12.3349347418669	12.5386684421896	12.1662408103247	41.4860447553557	1.40452361321689	42.8443238249239	45.2178038083929	40.6170945827381	41.4840941102535	40.7752276495486	42.5103907867379	39.9794375238843	41.4164307814549	39.9485122953266	41.4190357590449	41.2305946520228	41.3133841021267	40.5622519431687	13.6780032549251	0.525103036928177	13.9652921462477	13.0055436830975	13.3767961806214	14.1244524371494	12.7600172577965	13.9008685405471	13.8139002924665	13.8785282436452	14.2088145216392	13.9191231690478	13.1501193157156	14.5078073136429	13.2027792124097	-26.2326862088278	7.63609325347763	-26.9872224648053	-24.8778344952583
4.02010050251256	11.9443160503325	0.959416476452452	13.0210799222755	9.51926181035719	11.005006042999	12.740967904563	11.578368672226	12.7043247089464	11.3870291686725	12.4981555923914	11.3615008508404	12.5074935244648	12.2770387405405	12.5407072153105	12.135174500735	41.4929991492771	1.32575725359189	42.8632379687739	44.9251262441158	40.6322088376608	41.5228681072455	40.7707347573099	42.4973586316952	40.0171776157828	41.4460339072985	40.0370689106624	41.4718714618455	41.2552653545325	41.3653084138996	40.6047287297799	12.9906429212138	0.508917062068278	13.2785231813103	12.3109572712769	12.6712303081459	13.4531909822149	12.1059774991143	13.2050537353393	13.0940684745991	13.1838423010983	13.4876162455187	13.2321254239732	12.4986997649307	13.7919677841228	12.5651050041352	-36.7612511704385	8.38595397867776	-36.889391055816	-36.8801370051618
4.52261306532663	11.9482421635157	0.905847184085535	12.9817484213587	9.78625888851181	10.9606705272104	12.717243673112	11.5614597723062	12.7049415887629	11.3695526603932	12.5315182592138	11.3367242244048	12.5109292459845	12.2157895768741	12.5421513103249	12.1081599772468	41.4964747901834	1.25134211431287	42.861190227225	44.6469101731936	40.6537427706138	41.5638554408491	40.772735065682	42.4843644023954	40.047171866025	41.4787438378755	40.1127937187405	41.509488686141	41.2672086555774	41.4028600105897	40.6531074174762	12.2970757345202	0.491827015008759	12.5792818472928	11.6137971012607	11.9644078283957	12.7787566644667	11.4483525164932	12.506462048869	12.3688420401725	12.4829396114355	12.7566094894015	12.5370298568629	11.8370505025838	13.0649952862913	11.923459755237	-47.1286037020533	8.37391877589733	-48.5490791984023	-48.0493206940936
5.0251256281407	11.955671629654	0.859247922898951	12.9469349774557	10.0394478817676	10.9243657008221	12.699723320267	11.5495738166526	12.7048593880615	11.3597608905032	12.5639007389906	11.3187225361449	12.5199716083645	12.1589290222846	12.5506958891512	12.0868454150363	41.5064351796593	1.1737683052422	42.8658840291067	44.369873649475	40.6871542957527	41.6127073229792	40.7867546162008	42.4567137128228	40.0948199106026	41.4991895413132	40.2001250727068	41.5574011837605	41.2886476402935	41.4514974398177	40.712888920739	11.6040305357432	0.476984535829382	11.8817949990804	10.9174634835491	11.2557987229893	12.1007800451823	10.786811136891	11.8076459164828	11.6495545309873	11.7789270970328	12.029679811405	11.847080214563	11.1783469528139	12.3412143952017	11.2772996584825	-55.2940302393516	7.563102753302	-59.4908934059021	-56.0334155491082
5.52763819095477	11.9651242441816	0.81945142919601	12.9134379137615	10.2853518523778	10.8906737921098	12.6818750256012	11.5367503669314	12.71254384811	11.3526027388356	12.6032083078756	11.3046986631343	12.5315023511384	12.1055674763695	12.5632434932026	12.0651593449134	41.5176567370895	1.10612175773623	42.867122207566	44.1228522455455	40.7100766469568	41.6462804898085	40.7906918799472	42.4427421586052	40.1423683689345	41.5344055173028	40.289333475866	41.6052285623254	41.3161011706276	41.5009340566581	40.7614008020201	10.9114415798581	0.462419071407134	11.1814042873095	10.2313150973136	10.5459109694592	11.4188794365981	10.1217464952175	11.1181389920967	10.9302105267947	11.0819561220098	11.3015592607535	11.1570525677009	10.5189085956974	11.6154827465695	10.6261754406349	-59.6185258679488	6.46829160493717	-67.0137517470775	-59.1563242282294
6.03015075376884	11.9764985749348	0.785624179527541	12.8785043061922	10.5190415567026	10.866899186483	12.6723112538325	11.530890948684	12.721774093086	11.3475950991327	12.6429489148542	11.292157636406	12.5421854907348	12.0522872908655	12.5764500174183	12.0514356797606	41.5288981040745	1.03811795325163	42.854801076191	43.882801809989	40.749929212418	41.6927702429717	40.8122077579156	42.4210117146112	40.1872813654867	41.563121752093	40.3694902404816	41.6419146491211	41.3340931127433	41.5402364556997	40.826015963247	10.2238828413002	0.44795037103729	10.4838987462247	9.54973803211504	9.84591929106417	10.7446962772051	9.46404554545619	10.4314129700154	10.2186847051073	10.3859419213528	10.5777612215271	10.471936004177	9.86205865296882	10.8934492636173	9.98093430607207	-59.6573116287294	5.77752686079379	-69.5767860652077	-57.3520788347267
6.53266331658291	11.9916282354172	0.758834751100665	12.8500910972544	10.7391948848441	10.8483888201927	12.6656682102933	11.5271614478352	12.7333623207096	11.3504506234787	12.6832658369783	11.2880635955392	12.5596192309388	12.0074361631372	12.5978020739383	12.0406627552839	41.5473379711576	0.971804502241122	42.8562112550326	43.6545729336599	40.7893105667758	41.7343158434861	40.8339277183012	42.3950314597603	40.2501241643079	41.5878534001465	40.465689040545	41.693293315123	41.3704782868069	41.595207646314	40.8893779947899	9.54480854800535	0.43545188470536	9.79693405814461	8.88128572562836	9.15018664129965	10.0721683383033	8.80843746970009	9.75568969618813	9.51972119747311	9.69978366586882	9.86548270559715	9.79872325817782	9.21556808068593	10.1827674994676	9.33576278753498	-56.3321482203731	5.5912383119754	-67.5019057343323	-52.3169810520416
7.03517587939698	12.0082915698477	0.737985999053117	12.8202997479126	10.9518462241743	10.8348057025217	12.661521481892	11.5252004461376	12.7527965391538	11.3541562129394	12.7295205556974	11.2856877441053	12.5760209057369	11.9639006703491	12.6194417982911	12.0325923791089	41.5648157122817	0.914321275993163	42.8454361195158	43.4557551467582	40.8261725221004	41.7688788460408	40.8540895068346	42.3836133118722	40.3055896738759	41.6269508480949	40.5531511970147	41.733649990426	41.399811248608	41.640287304278	40.9492185442426	8.87480017220118	0.422338396770766	9.11556807942117	8.22831911058765	8.46678502059936	9.40905156616997	8.16274863865169	9.09341340073123	8.82903864814135	9.02633487599389	9.15927285338462	9.13194235602455	8.57386833552715	9.47804400744392	8.69801534593874	-51.5060731798033	5.42264942578628	-62.7662768895646	-46.6146700467743
7.53768844221105	12.0278142304385	0.721879345076973	12.7925741123586	11.1494389604264	10.8312089282732	12.6660455787668	11.5306631411682	12.7717530741602	11.3621565315054	12.7730473888507	11.2878800120946	12.5942779132255	11.9253715079359	12.6440364261246	12.0331314208107	41.5863407420517	0.854013513910898	42.8341968334477	43.258492564676	40.880879965846	41.8175339739293	40.8930749823476	42.3595165711892	40.3658128750253	41.6533195939101	40.6414669922256	41.7733926131065	41.4328613573994	41.6858007724013	41.0260805511688	8.21862146286622	0.410379422860678	8.44996861129098	7.58834813791225	7.79849589895673	8.75878259889571	7.52994755668214	8.4411295390021	8.15611798718223	8.36264666083147	8.46898909191089	8.48098728699779	7.9463123342423	8.78953369839888	8.07081961495735	-47.1439962329626	5.0639814491159	-57.8578570940127	-42.3478140354464
8.04020100502512	12.0502351810148	0.711133211798988	12.7699207227404	11.3366134855315	10.8303144255309	12.6707547208948	11.5358089715816	12.7957187771597	11.3767408309826	12.8190391022897	11.2974014851066	12.6175236906815	11.8942804109893	12.6746437159392	12.0342970137642	41.6127281756204	0.800192004379492	42.8339228358692	43.0833697219186	40.9256106549014	41.8518415936786	40.9232046827658	42.3429157971284	40.4393456749951	41.6862991161403	40.7414965891881	41.8235735924238	41.4791325092151	41.7427611827277	41.0919923321135	7.57721425510008	0.399273836543592	7.79997645217509	6.97019728130534	7.14272146954887	8.1180656619007	6.90766380839499	7.80796551366288	7.49989912274346	7.7182900373807	7.79392419680526	7.84529022962362	7.3317578472508	8.11688542611037	7.45114826939898	-44.5243574808792	4.72584712869461	-54.5365856517784	-40.658692029686
8.5427135678392	12.0740019144399	0.703924982762282	12.7444528842383	11.5152677051824	10.8371373448502	12.6817521691396	11.5461771835916	12.8248376439184	11.391113677845	12.8676640783606	11.3072156455723	12.6376858013789	11.8637207223318	12.7030537093145	12.0419463219944	41.6385230579053	0.750713993652042	42.8186832386681	42.9297554267534	40.9801760538978	41.8925265798704	40.9644464328754	42.3349023633579	40.5018355525831	41.727154171462	40.8276078917625	41.858282188188	41.5134266328782	41.7852506374791	41.1667525829928	6.95265753485127	0.387827742761142	7.16564312395216	6.3711868091217	6.50835411150642	7.49642705201571	6.30471457006518	7.19103591356615	6.86010934526891	7.09058850690091	7.13374467984963	7.22423912529608	6.73051890542964	7.45989436443126	6.84809144566277	-44.0111381383742	4.69369219918481	-53.484730206856	-41.6287813893378
9.04522613065327	12.1006977801514	0.69916644954041	12.7238889363533	11.6790532704262	10.851093056373	12.6985209704877	11.56128735958	12.8522960519644	11.4115196519477	12.9118087007208	11.3238307407602	12.6620914887036	11.8414858157301	12.7365528937632	12.0556422051578	41.6703988666341	0.69995758221856	42.815428775282	42.7772631998779	41.0430763397067	41.9381916202293	41.0152819544006	42.3151210191116	40.5760274207597	41.7554080279108	40.9244785844132	41.9033898363454	41.5635674467662	41.838948374727	41.2490026667129	6.34789715925002	0.377881070215818	6.55500688895763	5.79335147159862	5.89190866242987	6.89058649574517	5.71800894014753	6.59191820314323	6.24398086614311	6.48152047495236	6.49623698771151	6.62542448685043	6.1494204834599	6.82676337396585	6.25853573514505	-45.3340978344096	4.94884833919551	-54.6873452729485	-44.673584939412
9.54773869346734	12.1289701204769	0.697570082439147	12.7046490112331	11.8362430922375	10.8672731048748	12.7154355495158	11.5759997957786	12.8857700338712	11.4360463052766	12.9592980643771	11.3442055709262	12.6873007215113	11.8224174030269	12.7717795416687	12.0701933719018	41.704002677788	0.657274641202728	42.8135028447632	42.6528936837885	41.0959620382407	41.9704631532606	41.0575615123596	42.3114232173391	40.6552923327207	41.7983751036798	41.0220574188197	41.9485128236909	41.6123265212528	41.8934950634552	41.3201690978727	5.76321882738571	0.368002584635529	5.96413148536461	5.2416159066862	5.29661439619384	6.30344932068297	5.1508348046343	6.01628156074727	5.64767187648534	5.89683960065094	5.8770330809442	6.04459324243084	5.58393270307035	6.21327283336061	5.68557394476282	-47.9437743754031	5.25177057825168	-57.8862892993235	-49.1849599776031
10.0502512562814	12.1585324761578	0.696685754885352	12.6833497482028	11.9831766513035	10.8925573574258	12.7407455982163	11.5979067540407	12.9196978708393	11.4603979640634	13.0046704871158	11.3649068462344	12.7093607506646	11.8057607081334	12.8048062225685	12.0935852312424	41.7391372215271	0.614707993782534	42.8023259367448	42.5384655901068	41.1663220795113	42.0178284661911	41.1187526327593	42.307016331208	40.7245522619267	41.8395742947829	41.1088990829247	41.9826509200045	41.6566939961827	41.9377958136826	41.4079064738263	5.20106007861919	0.358654886274752	5.39766965235016	4.71219567299687	4.72614204524334	5.73964768176134	4.60700422855252	5.45995918573359	5.07444117615939	5.33251471621337	5.28079249798423	5.48594500903058	5.03971708942045	5.62413448305376	5.13361758354986	-51.3205955084586	5.50820906733397	-62.8455212036336	-54.7332049123495
10.5527638190955	12.1900804401605	0.696498558859124	12.6674694930865	12.1179622267499	10.9209212846929	12.7673874829884	11.6206546726375	12.9516681470691	11.4916048095993	13.0457095609209	11.3924826218008	12.735659917167	11.796973041298	12.8432151715683	12.1193372925083	41.7793824770833	0.574801959010974	42.8084839555919	42.4297344737238	41.2315457730443	42.0573094417678	41.1763421527445	42.2978012593767	40.8094038890423	41.8744294123185	41.2104179658907	42.0318438880449	41.7173176818535	41.9978594877285	41.489482820956	4.6623699854823	0.35055950867753	4.85790709430171	4.20955186347939	4.17697138206614	5.19526168200452	4.08329842828474	4.92778800763889	4.52728534288025	4.79351868641783	4.70967022818056	4.95174558903848	4.51689395432062	5.06173167088599	4.59918588177078	-55.193036667967	5.85144771211355	-69.1030952690142	-60.9576157590651
11.0552763819095	12.2220019919993	0.697488555831082	12.6488380805614	12.2483134370392	10.9531185054101	12.7963093916144	11.6453301366758	12.9881065045708	11.5241114201505	13.0893604157501	11.4195917345476	12.7578018808998	11.7877382113103	12.8787863150132	12.1486198624473	41.8195545347889	0.540464992459113	42.8056731615028	42.3482590626901	41.2959956975698	42.0939409509167	41.2348305993677	42.3067069178723	40.8900325555657	41.9256863630632	41.3011285365684	42.0701366108406	41.7648971284804	42.0478177814706	41.5691035863471	4.14778173953634	0.342570085765227	4.34208986209305	3.73384849343908	3.65464291273171	4.6761350165824	3.5852164275298	4.42056916798935	4.00278803549335	4.28051307900247	4.16087153246653	4.43900236801954	4.01420501673419	4.52314435420444	4.08813634768657	-59.5674120778466	6.43342861166271	-75.953771178107	-67.313709212937
11.5577889447236	12.2548443537728	0.697092248999363	12.6304551621911	12.3666345796922	10.9929367595216	12.8318536514213	11.6761139622164	13.0199916331094	11.5576217848349	13.126917081183	11.4483407770094	12.7781945799073	11.7840759768953	12.9140664666869	12.1857741843781	41.86290183117	0.505477092319797	42.8048408388767	42.2664398030097	41.3747904781097	42.1433217740587	41.3093697013905	42.3067790925237	40.9659161817156	41.9664820500169	41.390610143462	42.1078698009674	41.821304217961	42.0979268147851	41.6620729083335	3.65873572257839	0.335825671240898	3.85542451518533	3.28319314420069	3.15728489976437	4.18096853595832	3.11115054779503	3.93615672732298	3.50541733368004	3.79143700720512	3.63997123194514	3.95296544667043	3.53655829854602	4.01387042191631	3.59916628332923	-64.4944704760765	7.09560711430226	-82.5786555210266	-73.145377946499
12.0603015075377	12.2881135885911	0.696740546341154	12.6151607338014	12.4767151466054	11.0328086722338	12.8649805396053	11.7051056704476	13.0507394788389	11.5975783246986	13.1623248610532	11.4813291535025	12.7996837284197	11.7843206120062	12.9521774487415	12.22255228173	41.9084858700268	0.475706638494816	42.8168953759762	42.1978732796135	41.4400622678625	42.1774500025145	41.3723795222311	42.3119902717778	41.0565350546316	42.010273651814	41.4898117096442	42.1560033469065	41.8815942872135	42.159202157065	41.7402453830977	3.19519884291435	0.329990670199131	3.39563178387203	2.86130537637875	2.68510555653603	3.70940356596913	2.66138781253445	3.47911382732471	3.03428780414133	3.33074599948753	3.14462014798892	3.49150349049383	3.08049093428995	3.53161941363037	3.13236924523956	-69.7973895310457	7.39911085707381	-88.1257407822294	-77.8579125679531
12.5628140703518	12.3209238808399	0.695934601456611	12.5948775475794	12.5818380299579	11.0786245133582	12.9024580412727	11.7388079406295	13.08245634361	11.6365408031894	13.1981331756188	11.5107871251721	12.8135016589042	11.7839575433926	12.9844491252361	12.2655786029977	41.9540630048021	0.447540538669874	42.8152958059391	42.1490700026891	41.5157158319673	42.2212937060066	41.4478643019468	42.3300003124855	41.1353795152015	42.0648445771857	41.5724188556621	42.188199596697	41.9297255612218	42.2052598436411	41.8277511517841	2.75784540078857	0.324803302858543	2.9630558134329	2.46550371860145	2.24098025747181	3.26511573638302	2.23883580640014	3.04693971205034	2.58815753990656	2.89581466739569	2.675660812459	3.05498919258491	2.64883192511347	3.07686507513306	2.69123995331913	-74.9733162776921	7.07465648458048	-91.9436517646791	-81.0970976202554
13.0653266331658	12.3536796316252	0.69291573062842	12.5772205050677	12.6741646139494	11.1280652858364	12.9411933952677	11.7747022592375	13.1067993489044	11.6783093936152	13.2263211446644	11.5431266467867	12.8269865468414	11.7904763337204	13.0182386119491	12.3122311252871	42.0023788940543	0.421419485709485	42.8262979265132	42.0951423346938	41.5930774029317	42.2661817356007	41.5272973321226	42.3359484917763	41.2166521650725	42.1052104954902	41.6635825116766	42.2303637887265	41.9932758402232	42.261895771505	41.9159998263738	2.34680043841186	0.32106996745831	2.55990326204415	2.09625567631334	1.8215503180498	2.84464447508614	1.84037035175212	2.6401728773773	2.17020309117284	2.48723028287343	2.23560665860276	2.64600781230091	2.24177620988691	2.65213720137484	2.27254748251962	-79.3458779736579	6.28829493177684	-93.8893066413778	-82.8778614118593
13.5678391959799	12.3853269825593	0.689917724315236	12.558619780147	12.7614889513402	11.1771649989291	12.9762957320229	11.80867852174	13.1315248702502	11.7246901667553	13.2550311348105	11.5751127055759	12.8363814860911	11.7962715858768	13.0498755566858	12.3581152830459	42.0504640849139	0.399228948624746	42.8388655971016	42.0612367754948	41.6589769732507	42.2994748323629	41.5975922982226	42.3556336156353	41.3066883116883	42.1569782467871	41.75294033946	42.2718644622931	42.0454618893725	42.3185438184783	41.9917759437335	1.96186081482202	0.318088852053192	2.18290069059568	1.75457585034385	1.42949524152347	2.45051826089776	1.46859918097488	2.26058911207696	1.77758029480938	2.10657750028982	1.82129319804266	2.26140669299064	1.85742335350782	2.25416847847677	1.87906273815655	-82.4496340602162	5.55105565813124	-94.5054704849556	-83.5928385351891
14.070351758794	12.4158274311516	0.685263175168211	12.5357578844164	12.8408638103516	11.2326694647296	13.0152795676091	11.8477717481523	13.1530762906224	11.7686461111361	13.2809420212107	11.602994946394	12.8377701142831	11.8043493473491	13.0750898065079	12.4105454922083	42.0993787198581	0.37729646140823	42.8418014183541	42.0357081262394	41.7396126967395	42.3481021915515	41.6847043248993	42.3779624705464	41.3812423259128	42.2093030194886	41.8288669301582	42.3015251861253	42.0975523410717	42.3638908519112	42.0816514751569	1.6030489282902	0.316225331470742	1.83402328080637	1.4375988748399	1.06353371160572	2.08225522325537	1.12239745383976	1.90515737850964	1.41106851508078	1.75080969411755	1.43539105610754	1.90343657825276	1.49860360225429	1.88529336944252	1.51006732966034	-84.3245863816819	5.26678458026934	-94.7294615703966	-83.9483665361921
14.572864321608	12.4447659500183	0.67870325154629	12.5161889153032	12.9081026433552	11.287311346723	13.0491083770032	11.884060384561	13.1676497923422	11.8167157861007	13.3004062354116	11.6335983409789	12.8389717234086	11.8168916928377	13.1016795399668	12.4612725722455	42.1488641624608	0.36001738676014	42.8614675752534	42.0072848754465	41.8082882391849	42.3852926449292	41.7618763107264	42.3915295409032	41.4645543657505	42.2506631512403	41.9173187756744	42.3455944026587	42.1583325253736	42.4242143677554	42.1588173370935	1.26977563774949	0.315584171426514	1.51203275429873	1.14671218884007	0.722417576866285	1.73806307259461	0.80057581263927	1.57563739304539	1.07126464890583	1.42167493395631	1.07657033299701	1.57112912845023	1.16246948461167	1.54437150945928	1.16416445407864	-85.3973909453619	5.38822322129085	-95.3619143315912	-84.5895354599767
15.0753768844221	12.4715443713724	0.672232684108727	12.491869662394	12.9714026809129	11.3435219592602	13.0803842973616	11.920088552558	13.183454750809	11.8661884403736	13.3218155005655	11.6592978878975	12.8316283177181	11.8265478912511	13.1210874379414	12.5127894487986	42.197620336208	0.343004018879526	42.8713044123252	42.0011038302429	41.8762914112085	42.4230867051351	41.839963223905	42.4222439442699	41.547364363155	42.3071209077465	41.9923178752257	42.3779077988786	42.2023371712223	42.4733343380376	42.234688389352	0.961696248947198	0.315677660583689	1.21525747884276	0.880405670469773	0.407761216930071	1.42002660588157	0.504686541404507	1.27087264513995	0.755470571510097	1.11785514137994	0.743565127779921	1.26289391636553	0.850058037643487	1.22982011506717	0.843378167898787	-86.1820298476948	5.63659170595123	-96.5884167121393	-85.7270542763517
15.5778894472362	12.4962490798516	0.663554341086683	12.4659949237241	13.0228951797361	11.4037241558394	13.1114206306436	11.9581530143693	13.1926675495902	11.9127022265066	13.3373895287187	11.6824348588245	12.8190258014477	11.8409363169759	13.1363663447008	12.5675275069934	42.2471251255947	0.32859481822692	42.8820800667353	41.9922972684173	41.9527329414462	42.4707251561376	41.9278460227478	42.4451960946235	41.6162733585152	42.353983164439	42.0639467285242	42.4090438781011	42.2582918725583	42.5216463043689	42.3185637761168	0.678061287871826	0.31696395731278	0.94485036992216	0.637201296985969	0.116502074635042	1.12538280646065	0.231849852822963	0.989172551463135	0.46511810463211	0.837730692945924	0.437870523382617	0.980176746677583	0.561085773635036	0.942979615783707	0.544876332986837	-87.0312343399683	5.82994862660226	-98.0331391291906	-87.1254889204575
16.0804020100502	12.5179786582702	0.65403580888497	12.4415008646385	13.0644635203026	11.4604883908639	13.1333676559003	11.9903868100879	13.1976748177615	11.9632150146711	13.3495216279513	11.7058976460186	12.8044295963622	11.8546466791564	13.1510166445607	12.6171132892373	42.2951394453481	0.317686463529324	42.9047762983391	41.987999347846	42.0119788914201	42.5026550990968	41.9995653464564	42.4676864853181	41.6971969820326	42.3985334215478	42.1434422507313	42.4500872164562	42.3080076695519	42.5802902555034	42.3845935252255	0.418162239281653	0.319035892715594	0.698043029149033	0.417693538848232	-0.15039474460591	0.854615257148022	-0.0171018941553704	0.731610681050979	0.198535379615316	0.582287099751508	0.156482034486158	0.720287438658387	0.293535014179031	0.680975590185195	0.269540686350904	-88.0423801822772	5.94412329854462	-99.3711595097168	-88.363948022846
16.5829145728643	12.5371108393652	0.644657242238984	12.4105994693946	13.1008206173026	11.5207608585373	13.1544440572444	12.0242517610777	13.2030007146205	12.0110844468704	13.3628357753546	11.7220050265479	12.7798301509848	11.8667411185102	13.1568095385639	12.669257376738	42.3433864909321	0.305020830990028	42.9127394914762	42.0016727118397	42.0815339523133	42.5468512541531	42.0822429785986	42.5038356106488	41.7682061330164	42.4551412219336	42.2043578370789	42.4746175276417	42.3496216944614	42.6226176278779	42.4605863410776	0.181195560673623	0.321838481110522	0.474849515395345	0.219344385373827	-0.394168401424699	0.607240406415964	-0.243357355104663	0.495642350443523	-0.0456349703071538	0.348889920799717	-0.0999829560928921	0.48338965100342	0.048803738143831	0.443913790458403	0.0166122136524769	-89.0611290167422	5.99300449671203	-100.285725923043	-88.8971124821429
17.0854271356784	12.5530586613606	0.633250808616221	12.3811074396965	13.1231742521807	11.5802922117329	13.1694256626863	12.0551730040423	13.2000739760545	12.0561425637264	13.3686927940235	11.7379679037881	12.7535526181015	11.8827315636548	13.1622212001584	12.7192074078417	42.3906689607775	0.297725106970782	42.9323383813014	42.006087411925	42.1462379256749	42.5879554267133	42.160558865192	42.5262014652911	41.8315038851085	42.4964191278016	42.2726569866272	42.5088150403217	42.4038549476996	42.6747296366069	42.5313373898441	-0.0339006016732625	0.325523194964695	0.274366454241696	0.0419370635272776	-0.616642051442864	0.38110327343485	-0.448706342782485	0.281090094593759	-0.266739074796721	0.137416395530111	-0.332617898840227	0.268788009877476	-0.175690257419718	0.230830024711699	-0.215843512387266	-89.7959470720747	5.95061937608672	-100.351609355552	-88.4832026726822
17.5879396984925	12.5655424766755	0.62239729705032	12.3496250393993	13.1389704992856	11.6366083704475	13.1760803586319	12.0810239309631	13.1961727336591	12.1033636170893	13.374437890251	11.7508262884653	12.7222599971287	11.8940668026406	13.1640843967668	12.764532272053	42.4361464462692	0.289695138635851	42.9526047432682	42.0232827973027	42.2000335196467	42.6201202677316	42.2280761099788	42.5575155777994	41.9054396400288	42.5451238221673	42.337893020432	42.5419528191793	42.4411659169497	42.7259041765002	42.5907913905145	-0.227920707270894	0.32960625385068	0.0944187136625612	-0.115556291264705	-0.816977244156502	0.17699169709286	-0.632503630456624	0.0873883702706033	-0.467422358841763	-0.0528712357926378	-0.543583423485219	0.0743173655708463	-0.379759090898814	0.0394417391679634	-0.426853805390187	-89.9921939568332	5.81000237690396	-99.3827573493241	-87.2573210311423
18.0904522613065	12.5753014165263	0.6115252127536	12.3132544653269	13.1471324070009	11.6959690873761	13.1816792517699	12.1084734144142	13.1898966690298	12.1443858114996	13.3787631247526	11.7575470819334	12.6831685655327	11.9070815884678	13.1593020396591	12.8122649080788	42.4823044240912	0.281736958189877	42.9623160287285	42.0486077345742	42.2664249626195	42.666961432703	42.3081869975969	42.5934717076284	41.9628341974249	42.5971307769817	42.3887341266174	42.5628589637224	42.4848998787402	42.7647237021469	42.6628070037015	-0.402122451521573	0.334333615843669	-0.0647775934220612	-0.255228083453919	-0.998059245929015	-0.00741859729631559	-0.797486099305381	-0.0876710331054276	-0.647745640577223	-0.22419762585697	-0.732216977849301	-0.0995789121217361	-0.564173032012761	-0.130002676052705	-0.61903635279763	-89.5523119931549	5.65120798475158	-97.6630727080829	-85.5811588850903
18.5929648241206	12.5810858479151	0.599391110073555	12.2796979671973	13.1425114141137	11.7500179740887	13.1768991886547	12.1290692767627	13.1759168976754	12.1836287596633	13.3762747670276	11.7656776981488	12.6445504605085	11.9200240234825	13.1564115756278	12.8534360199447	42.5252356062681	0.278715399412824	42.9879990356922	42.0645444823828	42.3166358674269	42.6994983149133	42.3719297705495	42.6165987767402	42.0208144620457	42.6349136038376	42.4516872969555	42.5979365661064	42.529313754561	42.8177267756687	42.7184641746049	-0.557458839615542	0.339436505036853	-0.205489627512423	-0.377127521281469	-1.15971379727297	-0.172598244367958	-0.943659860331894	-0.243777452524988	-0.808553983546825	-0.376282816844217	-0.901293136403109	-0.255124920860425	-0.730958490924856	-0.279950416914708	-0.792434646216199	-88.553628058067	5.545358198499	-95.5546825322552	-83.7866431366526
19.0954773869347	12.5839518660714	0.588995346632238	12.241317007078	13.1344669129413	11.8031203935601	13.1675976219747	12.1479187893553	13.1630166135974	12.2221402989739	13.3758619493664	11.768024489646	12.5987109530162	11.9285305307911	13.1474539774205	12.8932147212067	42.5678902573931	0.271795948655698	43.00304606166	42.0979777066399	42.3686906952214	42.7359552974067	42.4371416954258	42.6545966648436	42.0835664473867	42.6863015324805	42.5005763071784	42.6208222344931	42.5593791806702	42.858442766314	42.7760767563893	-0.69503641532776	0.344743131391358	-0.328561794413741	-0.483356838722434	-1.30306697481738	-0.319205575033654	-1.07218531373911	-0.382844970381752	-0.952114454527805	-0.511183523348754	-1.0512505890945	-0.393095002454528	-0.879467107268863	-0.411274115189054	-0.947867140269306	-87.1730168522876	5.52664494459047	-93.350722473109	-82.0733358807555
19.5979899497487	12.5837738353148	0.578180243628184	12.2017148306258	13.1167674010549	11.8558615116453	13.1543188043489	12.1656448349766	13.1446095050968	12.2527603269259	13.3709046641233	11.7678125200206	12.5497629638563	11.9403814966148	13.1362075938916	12.9323134059114	42.6097925692408	0.268458346665132	43.0182597746878	42.1279621917165	42.4247479468466	42.7783348557098	42.5059938862901	42.6865014616518	42.128158000597	42.7304132640776	42.5460318918175	42.6422136871541	42.6032070071903	42.8975021695306	42.837977262861	-0.816149091960673	0.350429767651993	-0.434790241114523	-0.574927427823178	-1.43027482092142	-0.449364116901334	-1.18512824456903	-0.505935970897324	-1.07803576410532	-0.629911972846815	-1.18289602817267	-0.514112618462137	-1.01219487345842	-0.524847365705421	-1.08751875051117	-85.5923292954025	5.56499457640611	-91.1142929694699	-80.4597865042492
20.1005025125628	12.579669894618	0.567392312966194	12.1639248681588	13.090537005885	11.9016488026402	13.1305518422712	12.1760093499011	13.1212269148015	12.2828572759265	13.3617548011638	11.7682471107626	12.5010563223818	11.9477830820902	13.126233466382	12.9638777876694	42.6477413961776	0.266429520024111	43.0447284828613	42.1546765429813	42.4633158383335	42.8050040718983	42.5567873727219	42.7128148773787	42.1807775798017	42.7677476619893	42.5994052839448	42.673185181879	42.6334463889129	42.9461696298101	42.8825792377965	-0.921648102169634	0.356058994994718	-0.526321223073059	-0.652496861182493	-1.54070445698939	-0.562892005157402	-1.28210589895718	-0.613379355393862	-1.18839707071039	-0.732858333176959	-1.29876701886521	-0.620387170881785	-1.12930396556695	-0.622988594426658	-1.21082337382391	-83.970684960189	5.60089653027847	-88.9700837970164	-78.8575495402292
20.6030150753769	12.5735086553313	0.558905449450963	12.120664502658	13.0625633767828	11.9484166630009	13.1057116332269	12.1874775375054	13.0990744638579	12.3088740698552	13.3546696036352	11.7621386528987	12.4453768450138	11.954246705105	13.1096236173196	12.9967748484474	42.6871756758397	0.261020144367345	43.0557184049123	42.1974479821333	42.5134705920752	42.845086915712	42.6186167665301	42.7534055370586	42.229851205	42.8183669943137	42.634215132777	42.6871828900151	42.6629116690546	42.9776837858698	42.9393259104641	-1.01292712933421	0.361830314715064	-0.603334032431481	-0.718129330725059	-1.63704533533574	-0.661797170120446	-1.36563463100799	-0.707362791861542	-1.28434452971323	-0.822265113596783	-1.39847177426285	-0.711936763554637	-1.23166295094804	-0.7058784047724	-1.32018985301447	-82.3793859235445	5.59650930235081	-87.0215762914312	-77.2298550316667
21.105527638191	12.5637834064701	0.549607208628232	12.0797584008617	13.0247950998925	11.9901344756904	13.0732144964002	12.1940088943844	13.069599536978	12.32737420278	13.3408245948054	11.7570247339618	12.3910945092119	11.961985517236	13.0948139893376	13.0245558325711	42.7230787051859	0.26075964533437	43.077757096191	42.2283313407259	42.5542285166693	42.8773061318187	42.6704430308469	42.7801172409269	42.2648088518521	42.8541430195116	42.676934609519	42.7105725247451	42.6996871151934	43.0185410558626	42.9871526335548	-1.09094571909634	0.367589176105833	-0.66763763452116	-0.772052533844671	-1.71960930193484	-0.74686527522814	-1.43613272253622	-0.788047731355289	-1.36594063082652	-0.898230335169505	-1.48431308785685	-0.790544589312695	-1.32130258513337	-0.775483511828665	-1.41613440870446	-80.7774223908843	5.53078007450443	-85.2087362916357	-75.5533336089269
21.608040201005	12.5511636443061	0.541890286688415	12.037932769	12.9840250972217	12.026751833466	13.0342586714268	12.196196581098	13.0389072949479	12.3459554873669	13.3261809467846	11.7499792621687	12.3349525969686	11.9639562801683	13.0784986874558	13.0475318679059	42.7568624409014	0.258028644502386	43.0998941995435	42.2650903438147	42.5871431448076	42.9031278368314	42.7136948578082	42.811204973679	42.3117234536989	42.8934676936428	42.7169785994056	42.73250759448	42.7187839919591	43.0579424270788	43.027652614969	-1.15671151240903	0.373134510466039	-0.720369983152353	-0.815679228204809	-1.7890428162426	-0.818650785215782	-1.49434445882987	-0.856723183374165	-1.43564346884648	-0.962152033164624	-1.55738118334743	-0.857370456772196	-1.39772914887236	-0.833008120586689	-1.49915479470806	-79.1155646929484	5.42547777818936	-83.4054272921366	-73.8310105093458
22.1105527638191	12.5368625383716	0.536047759017362	11.9925225023436	12.9414193037029	12.0636369544744	12.9947734087454	12.1995642021279	13.0077498614952	12.3576121002488	13.3115076751169	11.7382296285312	12.2745118202715	11.968461429996	13.0576430853718	13.071581026405	42.792024406858	0.255036047942264	43.1109012945568	42.310356043485	42.6310780033926	42.9413650678183	42.7673344054544	42.8494366753643	42.3472166332617	42.9392982583805	42.7432611008394	42.741869365422	42.7496689299716	43.0845686031372	43.0799629080699	-1.21154637352485	0.378730153974686	-0.762055707439645	-0.850316409848549	-1.84775560486083	-0.879140597129839	-1.54248180722605	-0.914873285602752	-1.49353886409882	-1.01551863412858	-1.61787124707286	-0.912752240286852	-1.46325416970169	-0.878961333153025	-1.57158295527362	-77.3988714812227	5.31993598816448	-81.5296473039471	-72.0865916521304
22.6130653266332	12.5188507373708	0.529373907238504	11.9509684396573	12.891084223239	12.0922819178615	12.9462268289156	12.1959033210432	12.9696275871854	12.3639500429336	13.2899643806854	11.7292544332908	12.2175052042065	11.9701108979822	13.0404788421318	13.0877034666882	42.8215952300197	0.255743042993926	43.1374491769069	42.3417769662627	42.6570943137196	42.9628069335575	42.8022645392752	42.8723168923934	42.3767917596035	42.9691986390206	42.7825371792013	42.7651838293047	42.7731768661743	43.1252273502156	43.1149135446215	-1.25610302922838	0.38399271110436	-0.79463963832054	-0.876167858019052	-1.89505496064105	-0.928268080456666	-1.58010926354322	-0.962507372124004	-1.54060098753651	-1.05835198304572	-1.66838557044416	-0.958735582838548	-1.51822073670944	-0.915410595257911	-1.63288675103214	-75.6247173300023	5.21267405725901	-79.4888088023623	-70.2934433506358
23.1155778894472	12.4994457962043	0.525462323786634	11.9058289985687	12.8421896056022	12.1192018127482	12.8965782665067	12.1922277953203	12.9332382771518	12.3699871344355	13.270337069854	11.7158929974367	12.1563716565785	11.9688203293012	13.0189811855426	13.1031402216091	42.8522924934481	0.252612991731022	43.1528498695502	42.3864942439109	42.6887422935616	42.9910950055019	42.8420661568362	42.907513098036	42.4172316649736	43.0110589595347	42.8084822020239	42.775967363888	42.7887165630396	43.1533002406887	43.15628475328	-1.29163398743713	0.389103754859532	-0.818411364288206	-0.894989144852912	-1.93309194481787	-0.967657994481925	-1.60924049946112	-1.0014609551813	-1.57879238653576	-1.09259203238359	-1.7087258456634	-0.995500804125599	-1.56322133724839	-0.9425831517831	-1.68497437585955	-73.7867036026298	5.10491527651258	-77.3279487255627	-68.3830284340564
23.6180904522613	12.4779716407141	0.522095750584283	11.8605846570771	12.790178821281	12.1429140657694	12.8441552532218	12.1870922607561	12.893658697973	12.3678201621129	13.2476143300774	11.7014361549588	12.094840786535	11.9702929483698	12.9967323091961	13.1163108819547	42.8817342988306	0.252141233655508	43.1679684997796	42.4289330432185	42.7208291153348	43.0209540728562	42.8815592197879	42.9392814243425	42.4414611541207	43.0492694546402	42.8320382989023	42.7850722059376	42.8165609576109	43.1796876503377	43.1989307879283	-1.31903252867742	0.39404727919144	-0.834594521471889	-0.907247735510757	-1.96266425382495	-0.998256570925234	-1.63066584803247	-1.03225730842613	-1.60773071996718	-1.11872789861523	-1.74028486389731	-1.02419421571317	-1.60031406462678	-0.961723947007167	-1.7287609247882	-71.8845957339183	5.04370914522768	-75.1673610767581	-66.2551116062851
24.1206030150754	12.4534951503356	0.51854450400923	11.8180569224163	12.7341800488781	12.1586398093229	12.7850117625073	12.1762406358027	12.8494624370174	12.3635282555153	13.2201294897485	11.6889292698099	12.0357105569776	11.9662972143088	12.9769592707786	13.1222912812789	42.906229373239	0.252584743637276	43.1939500810065	42.4625173696196	42.7375773104378	43.0365420702372	42.9048159720207	42.9611567274162	42.4691666618715	43.0774654224674	42.8645132625277	42.8035351175454	42.8271504739755	43.2157202458226	43.2268711371589	-1.33896921498577	0.398555421786053	-0.844442629621689	-0.913622123147081	-1.98366684664893	-1.02033689951758	-1.64448745036664	-1.05543154520817	-1.62918147455937	-1.13733729642118	-1.76470149468142	-1.04617806519988	-1.62895473140309	-0.974148802806155	-1.76411043523379	-69.8983193046082	5.07601295263426	-72.8759068063499	-63.8714291432179
24.6231155778894	12.4286781840634	0.517939477550373	11.7711284699045	12.6817096704905	12.1745237296803	12.7280281319557	12.1679670611407	12.807932728489	12.3577317486467	13.1954179228578	11.6712673468074	11.971758063062	11.9637837031407	12.9516610122019	13.1299068044471	42.9339808339962	0.250401591543377	43.2039663945405	42.511206895874	42.76744641873	43.0665125175651	42.9404253165398	42.9974575321042	42.501998097717	43.1201773944132	42.879386240812	42.8047416848535	42.844958488712	43.2345923128993	43.2688815471896	-1.35269010100129	0.402969001303158	-0.84811275791331	-0.915576575364872	-1.99852553368989	-1.03573881337186	-1.65288099687737	-1.07265757234226	-1.64414120821118	-1.15013362768244	-1.78152451839115	-1.06139952591077	-1.65106943409307	-0.9799147063053	-1.79329604286333	-67.8053475178491	5.17877588855751	-70.3032210461847	-61.3369472828577
25.1256281407035	12.4010968625253	0.516407548624567	11.7272991314137	12.6250739434776	12.1831150754576	12.6656666400053	12.1550713276568	12.7609159094094	12.3445414227389	13.1651355281431	11.6558292170925	11.9106193419161	11.9608533663666	12.928905581605	13.1312327275465	42.9569066637813	0.251847367849118	43.2246645621286	42.5481298339792	42.7849294452244	43.0852730238624	42.9627516979807	43.0210315605939	42.5186598532396	43.1503121174019	42.9033134377692	42.8151470399089	42.8632617174454	43.263082748572	43.2992295910501	-1.36063839478575	0.40696283383319	-0.847150116747529	-0.913138391983348	-2.00663742645485	-1.04447538823221	-1.65547075004288	-1.08386622884308	-1.65243690952102	-1.157003052144	-1.79289923943812	-1.07147382168725	-1.66722183451766	-0.980655617670547	-1.81587035493227	-65.5723553466061	5.29761177397937	-67.46129036408	-58.832263963794
25.6281407035176	12.3719798322115	0.515896572033014	11.6833066722049	12.5688693472868	12.1868909454761	12.6015088924845	12.1404461486254	12.7125790904213	12.3323013149287	13.1335779108629	11.6395503325832	11.8487816221866	11.9537102793463	12.9051403206291	13.1290749417136	42.9783186908191	0.25206870046675	43.2450526755761	42.5855248055605	42.7990046251394	43.101927219277	42.980770894783	43.044439101897	42.5462646749596	43.1805239834543	42.9255284362472	42.8237455785637	42.8681530493181	43.2903218798798	43.3268860559928	-1.36371412698936	0.410624794706668	-0.841965145117454	-0.907447266821967	-2.00925606089915	-1.04764534700997	-1.65348700162045	-1.09020477489814	-1.6560863064931	-1.1591542003733	-1.79908757749477	-1.07678440142282	-1.67750532327004	-0.976752594064777	-1.83290765137578	-63.2214075264752	5.38862046458693	-64.5218790666965	-56.5024215193366
26.1306532663317	12.342509525226	0.517328085439292	11.6365323757387	12.5158695563444	12.189442949408	12.5391357761118	12.1277415041386	12.6654168191183	12.3171050762432	13.1036260909559	11.6195828295782	11.7835587910907	11.9501993199846	12.8771120770331	13.1273006621922	43.0020412927332	0.251971440735907	43.2538899492927	42.6330141234282	42.8223237328361	43.1292952915855	43.0072286272735	43.0773672872876	42.5707829863633	43.2206379702672	42.9350059505094	42.8194204569163	42.8877292062441	43.3051152918516	43.3647259316761	-1.36279335255898	0.414100952085904	-0.83312352738198	-0.899312692925417	-2.00769348058784	-1.04632558743939	-1.64810864514062	-1.09264227164633	-1.65514390515518	-1.1575556639821	-1.80033986046748	-1.07770491402283	-1.68390136293563	-0.968720380084524	-1.84574129149743	-60.8742764873246	5.37553963825986	-61.7712179580556	-54.5284916242453
26.6331658291457	12.3100664709025	0.517141401387952	11.5941228683277	12.4590856849148	12.1828073265738	12.4710607637058	12.1094865011825	12.6117806292068	12.2971513800028	13.0676160616242	11.6030952605978	11.7219913689457	11.9425461815553	12.8526395985726	13.1174804965228	43.0191103357658	0.254693442892299	43.277968472293	42.6646647558911	42.8276495241033	43.1400961837669	43.014739557265	43.0936760886782	42.5841608223259	43.2444788608479	42.9585201674263	42.8286740752496	42.8942310095036	43.3344296898096	43.3851451577944	-1.35815188814099	0.417038915071744	-0.821863935412055	-0.888802826020836	-2.00121228743582	-1.04043195018676	-1.63888795857931	-1.09107211610393	-1.65001831912754	-1.15209719841944	-1.79856662529329	-1.07562488650033	-1.68583117223261	-0.957895985287055	-1.85366928523387	-58.6785685585798	5.21611449290319	-59.4200565574256	-52.98627957817
27.1356783919598	12.2775656789439	0.519096974409332	11.5488381828014	12.4065344376021	12.1748241080185	12.4057415193741	12.0936962903308	12.5593275774513	12.2799979071352	13.0338018073531	11.5828117244161	11.6564710453518	11.9347247878395	12.8235095629473	13.1080748756499	43.0387313299812	0.255501493421612	43.2905262171577	42.7059869079563	42.8422429071443	43.161845983098	43.0307409583932	43.1192178753672	42.6115583327994	43.2779771044358	42.969598507038	42.8248794476737	42.9017066918085	43.3515524642275	43.4156738926564	-1.35081068469176	0.419789752982598	-0.808166882556018	-0.877134631312931	-1.99186315439405	-1.03144622098675	-1.6276399556545	-1.08688307965544	-1.64237975852006	-1.14423842063542	-1.79315049347967	-1.07032232139294	-1.6845803949129	-0.944158486649197	-1.85857510084305	-56.7141876306875	4.93735968274459	-57.5387834640864	-51.7405027706758
27.6381909547739	12.2437624416801	0.521245744295356	11.5040371772449	12.3554005185743	12.1617429147854	12.3393268873928	12.0769376526192	12.5046752918739	12.2586631528521	12.9992371644678	11.5618119800321	11.59025870026	11.9286403327981	12.7930332823118	13.0951466866288	43.0569510274782	0.257862658928343	43.3025477084287	42.7476822035961	42.8537226638818	43.1822578146987	43.0428348088315	43.144495548533	42.6281484761182	43.3116667329963	42.979291343687	42.8189851944706	42.9173151237736	43.3675328235186	43.4438829146826	-1.34113405143528	0.422159392745283	-0.792995888429386	-0.864491956043823	-1.97945877273537	-1.01950045202909	-1.61430015552456	-1.08027433703001	-1.63172346658222	-1.13417004948988	-1.7852674915266	-1.06271820103043	-1.68095433945417	-0.928505220329354	-1.86038233845377	-54.984518865286	4.60481770754571	-56.1278014958566	-50.5959978625164
28.1407035175879	12.2076876972337	0.522312997458901	11.4624487911412	12.3027087805488	12.1409376291287	12.269941083642	12.0570495818206	12.4441190739496	12.2359275179276	12.9605292238933	11.5428939484101	11.5257137307784	11.9175323847026	12.7641431988483	13.0759951192465	43.0701170106484	0.261538268523335	43.3252655928873	42.7767075267035	42.8529801836081	43.1922413543311	43.0419336735567	43.15645162073	42.6419707968269	43.3323742183487	42.9988188275456	42.8219455047312	42.9167224637077	43.3936848222478	43.4604245532049	-1.32953438485778	0.424068844701331	-0.776947423030175	-0.851205786495576	-1.96421975504274	-1.00505841071945	-1.59919952462689	-1.07149091106064	-1.61904713868014	-1.12218661130554	-1.77583198450709	-1.0534893490267	-1.67451261297924	-0.911561369224526	-1.8591961264524	-53.4720723989443	4.29706817236345	-55.0955363789796	-49.3825122620347
28.643216080402	12.1721688304761	0.525836857253188	11.4172165546847	12.256349644697	12.119689037927	12.2048784254523	12.0414180701625	12.3851722886788	12.2160172914149	12.9260158160116	11.5188861168678	11.4556063920414	11.9096843353925	12.7287616098907	13.0584992129683	43.0876902228126	0.263923897297712	43.3318726306987	42.8200861322429	42.8657548688519	43.2177845277002	43.053989491723	43.1823742584439	42.6675504856991	43.3674628849589	43.0016236505664	42.8071826882945	42.9297194805805	43.403142260055	43.4914295367493	-1.31684757210428	0.425820850869177	-0.7600736980813	-0.838200538933508	-1.94779043313286	-0.989225023602281	-1.58373794690351	-1.06169326665604	-1.60529810448747	-1.10950136997861	-1.7642242458885	-1.04240718241648	-1.66698294570801	-0.893269351180446	-1.85661433038661	-52.1181191949218	4.08763742234842	-54.2268613478748	-47.9137842036175
29.1457286432161	12.1342511764039	0.527997850991652	11.3756450549529	12.2095298844058	12.0896678016381	12.1360849772795	12.0222719513733	12.3201498712978	12.1914272022984	12.8884172552136	11.496945785038	11.3870372111022	11.8994550393662	12.6947596738073	13.0338735854779	43.0999117082521	0.268562618521099	43.349228257213	42.8537082566539	42.8636471049659	43.2304184706071	43.0505372996803	43.1979088070862	42.6779074588339	43.392480538504	43.014430649369	42.801277524215	42.936353661018	43.4228120386451	43.5081421404861	-1.30309388651413	0.427041245707845	-0.743365082185615	-0.825320242071473	-1.92921750137466	-0.971726515526996	-1.56724623328692	-1.05060932562272	-1.58988693662936	-1.0958467195335	-1.75206265394647	-1.03058916703814	-1.65791483029144	-0.874706845446759	-1.85172847172968	-50.833202823785	4.02285434124746	-53.2028483404635	-46.0819078443677
29.6482412060301	12.0953876416878	0.53056312980001	11.3346337530408	12.1645657636527	12.0555494937379	12.0686085955782	12.0043729612898	12.2508435436403	12.1686025746093	12.8499817397173	11.4738801918437	11.3163436699164	11.8870606674196	12.6584740017804	13.0071223857153	43.1113386081187	0.273248615797465	43.366392791402	42.8834150991552	42.8623732208601	43.2458821723965	43.0474747025013	43.209168332485	42.6944686400005	43.4134500551638	43.0263696061378	42.793166464393	42.937155215072	43.4417397731464	43.5263458328298	-1.28889574335258	0.427976640963207	-0.726879888500399	-0.813138510103858	-1.90978901867804	-0.953532699385473	-1.55084438753481	-1.03889164850726	-1.57411443743274	-1.08192801469825	-1.73915514879549	-1.01799103165704	-1.64784992134001	-0.855864291151448	-1.84566566579871	-49.5140527681499	4.09091685047395	-51.7285210062751	-43.979474859213
30.1507537688442	12.0564981774533	0.53488653810059	11.2917029890986	12.1257967650221	12.0186665481762	12.0036097663284	11.989314558357	12.1810369881558	12.1471682710162	12.8152701655772	11.4467941691055	11.2407889340942	11.8778239726068	12.6167576570253	12.9797455223297	43.1254382498798	0.277998041207818	43.3722532777205	42.925210458036	42.8674506809276	43.2698657323293	43.0504032365787	43.232257670615	42.7161116627218	43.4465764054978	43.0264651314782	42.7719372376483	42.9516426750515	43.4487733567993	43.5517497230336	-1.27466822229327	0.428639615752026	-0.71095001772289	-0.802129506862738	-1.88993202475344	-0.934992401081024	-1.534927508952	-1.0271728155268	-1.55813098554484	-1.06838681274258	-1.72552265134582	-1.00477505322594	-1.6378213235211	-0.837031993130393	-1.83891379540301	-48.0921267314405	4.25830175906332	-49.822764078839	-41.8147401680832
30.6532663316583	12.0148212461715	0.537436181700954	11.2538015677491	12.0856364926023	11.9724379635475	11.9348924531817	11.9707885663462	12.1022489996381	12.1217893358395	12.7759900439373	11.4226472575697	11.1669747786713	11.8635504383594	12.5773040146073	12.9446142881798	43.1328501617586	0.284605568251466	43.3937648931869	42.9511549125893	42.8551805273917	43.2784345398824	43.0356006469476	43.2391404932887	42.7230883249159	43.4636609966289	43.0414941763038	42.7641041469161	42.9503363877766	43.4709348645734	43.5601571924607	-1.26039726955123	0.42877261267338	-0.696245526199521	-0.792084234083766	-1.86902409186592	-0.916059283003043	-1.51908025534011	-1.0151094107061	-1.54161919582069	-1.05487498246712	-1.71249169789496	-0.991806393380326	-1.62703973107565	-0.81895259235872	-1.83077710997003	-46.5926783654276	4.4472925158245	-47.8507105146056	-39.8173049429636
31.1557788944724	11.9733074632873	0.542063402007099	11.2139663894821	12.050530289113	11.9253294643633	11.8707092702779	11.9570744400124	12.0207182592377	12.1003571509357	12.7388424815475	11.3941420917665	11.0874350766074	11.8512056675677	12.5320296716206	12.910656770203	43.1435918378055	0.290780103830309	43.4042004396008	42.9833546138296	42.8547204973759	43.3009070831861	43.03242400212	43.2522611894823	42.7428262490895	43.4871957662769	43.0449390855279	42.7430978145463	42.9582597675275	43.4814239116582	43.5810834712509	-1.24675023716351	0.428752494338661	-0.682605053619039	-0.783636360467718	-1.84865577047582	-0.897712401885771	-1.50461263741268	-1.00356656183434	-1.52584793015367	-1.04226082712248	-1.69922984376663	-0.978684020857247	-1.61680454760827	-0.801343943964664	-1.82279318395735	-45.0564927445392	4.58015040081309	-46.0705725180713	-38.1799029627101
31.6582914572864	11.9304120959152	0.547212276894088	11.1754167188628	12.0195079176571	11.8718619149565	11.8055861605421	11.9430553857497	11.9346153742177	12.0781408034921	12.7026388379315	11.3642947541251	11.0053937916224	11.8384987654002	12.4843894860998	12.8719573362413	43.1528755939272	0.298196795632135	43.4146660174951	43.0193420053032	42.8473997532897	43.3185736239593	43.0221519760954	43.2690687924275	42.7589362822925	43.5146781416928	43.0479181683753	42.7200481345542	42.9676457238221	43.4913444543929	43.5956096473535	-1.23373060328276	0.428306952103872	-0.670547608231488	-0.776832155634105	-1.82813780752305	-0.879743822600596	-1.49104643183084	-0.99262057736489	-1.51036950350339	-1.03058842875291	-1.68651652124335	-0.966010619427719	-1.60697604995095	-0.784774460765577	-1.81433385584707	-43.5124328593819	4.62973758609684	-44.58180770187	-36.9297772533585
32.1608040201005	11.8852955220722	0.551705365587411	11.1408058324474	11.9875681693634	11.8121384917362	11.7395832386566	11.9284924055213	11.8384997799368	12.0537590380888	12.6618537953498	11.3357530415608	10.9230327931567	11.8218748927215	12.4372370058416	12.8282433025576	43.157766979873	0.306484077314323	43.436441409174	43.0402127206768	42.8315412681196	43.3294720413138	43.0031655221853	43.2707322905706	42.7657690804447	43.5270996214276	43.0616166637876	42.7058206869365	42.9653971671539	43.5119564621579	43.6017458044002	-1.22151256065202	0.427485186170843	-0.660329336658398	-0.771555463756882	-1.80780336861332	-0.862565499800548	-1.47868038435085	-0.982155480427537	-1.49533898980565	-1.01969367762402	-1.67487499335603	-0.954142634342508	-1.59739514074821	-0.769501075382188	-1.80562724361017	-41.9997844340258	4.59059951296695	-43.4983381918691	-35.8767356982729
32.6633165829146	11.840487397324	0.559307649306504	11.103443909838	11.9623939625565	11.7521062106261	11.67823212119	11.9193322648387	11.7398431159303	12.0338511923955	12.6245893120354	11.3014316335907	10.8335980180422	11.8088952219375	12.3828539772196	12.7857652250119	43.1672362745345	0.314782894900859	43.4426921359686	43.0742065282329	42.8285843403202	43.355260619715	42.9969943680264	43.2857181147991	42.7872858289182	43.5530560026426	43.0594917597437	42.6740098130749	42.9791873554206	43.5162906461962	43.6212940558907	-1.21056774384314	0.426518667679904	-0.651825277615871	-0.768340090158223	-1.78861939983463	-0.846717709626252	-1.46832975502547	-0.972978513482176	-1.48169520953196	-1.0103386893093	-1.66352025969418	-0.942767080352077	-1.58922056497386	-0.755323865538069	-1.79770425481873	-40.5610780899131	4.47170726519292	-42.700202867151	-34.8711942841922
33.1658291457286	11.7930933643716	0.566564212551734	11.0703280397088	11.9382618216929	11.683849748296	11.613594228328	11.9075987011934	11.6319755272106	12.0110153075816	12.5845260016526	11.2684085365977	10.74413642971	11.7916987695255	12.3291733896352	12.735647235698	43.1716705116261	0.324568948335623	43.4603054348806	43.1014077319554	42.8093840273453	43.3663655280708	42.9743778454632	43.293991060424	42.7975053151438	43.5724087331687	43.0682959012567	42.6511984044851	42.9808341480017	43.5312107973097	43.624431723634	-1.20069845518216	0.425060878234631	-0.645546409567696	-0.766927142267399	-1.76956437091705	-0.831886356476225	-1.45923147669417	-0.964781487392423	-1.46869539919123	-1.00214074704153	-1.65364562870154	-0.932673615588343	-1.58158822506089	-0.7428741317199	-1.78952492674974	-39.2047030642554	4.31935226852944	-41.9337774457714	-33.8414120176893
33.6683417085427	11.7445711083005	0.575393486547482	11.0384470312076	11.9149581756519	11.6140545832086	11.5517776096295	11.899309375648	11.5148553418677	11.9882715386577	12.5414110271042	11.2334774230164	10.6511998787818	11.7744460319599	12.272650326757	12.6845660644156	43.1760370227485	0.334298983146338	43.4782952375699	43.1206666157241	42.7955764911997	43.3842620086425	42.9570277849516	43.2946485263414	42.8068891793107	43.584091567981	43.0771371533512	42.6262707875266	42.9851580720268	43.545584988948	43.6328728821572	-1.19227107274784	0.423423709643212	-0.641422956935567	-0.767359400417363	-1.75175791252066	-0.818721638821279	-1.45226395808417	-0.957779272110692	-1.45691859703592	-0.995228252636233	-1.6448999262971	-0.923732169481068	-1.57523264704147	-0.732030097509365	-1.78217711683106	-37.9227219741903	4.17059015064129	-41.0199368396112	-32.7078245771587
34.1708542713568	11.6955173081111	0.587359120084527	11.0052654037525	11.8980363865551	11.5420475086056	11.4918038380811	11.8939319967892	11.3933731666899	11.968790245279	12.5010593543763	11.1939305826115	10.5526798293996	11.7586495200958	12.2105926151936	12.6315645580147	43.1827474038841	0.344987578277383	43.4854722399167	43.1532937965445	42.7854231127369	43.4072111114907	42.9431242496334	43.3091244935972	42.8276484503171	43.6096291254503	43.0750717056368	42.5885014372181	42.998310727999	43.5480825728241	43.6448232271285	-1.18542465942532	0.421544767311359	-0.639452149467797	-0.76997413994279	-1.73510544161946	-0.807230168620572	-1.44742504009377	-0.9525008310296	-1.44678370436435	-0.99007514221265	-1.63707455065127	-0.915970615658234	-1.5704258397427	-0.722848441607558	-1.77565450751842	-36.7027903045257	4.05192637370079	-39.9877291865755	-31.4361024740052
34.6733668341708	11.6436021735413	0.599329996402862	10.9774942210673	11.8796126862403	11.4636663361992	11.4290195632508	11.8863848523708	11.2591627686226	11.9450780518196	12.4549952976212	11.1566425521414	10.4550105459359	11.7377916539069	12.1506005265351	12.5713692003251	43.1838561436247	0.356338745891572	43.5087841017791	43.1709652771525	42.7606657321209	43.4162026124804	42.9142695092133	43.3091548843792	42.8332166397024	43.620436865252	43.0888786605593	42.5642705320695	42.996426940046	43.5656062404152	43.6412518719508	-1.18000552047299	0.419254027122252	-0.640000766383869	-0.774334501192573	-1.71909592761179	-0.797311734725085	-1.44427404372456	-0.948494346451188	-1.437549600735	-0.986127490049163	-1.63121536078127	-0.91002648837046	-1.56646938146921	-0.715793276708861	-1.7693788479459	-35.5400001343073	3.97271514500693	-39.0263487684049	-30.188184901329
35.1758793969849	11.5913936331143	0.615133506484875	10.9483218188759	11.864287099654	11.3872351151835	11.3710549110575	11.8846099333732	11.1172411906015	11.9235361601674	12.4083623406583	11.1145117308166	10.3513585651767	11.720019769918	12.0850013230944	12.512577271909	43.1882479217508	0.367421093329842	43.5213727176519	43.1907924004949	42.7505742841231	43.4406107501894	42.8997471337065	43.3122350459393	42.8465938360553	43.6338875873369	43.0920478993594	42.5271148840679	43.0093350666595	43.5711023072532	43.6518090699226	-1.17640974862935	0.416913034317225	-0.642795456419487	-0.780633702651587	-1.70492477372857	-0.789526665131189	-1.44377669636415	-0.946235886213947	-1.43005180774075	-0.983797696087781	-1.62643368331489	-0.905502451964971	-1.56447013142521	-0.710559258847221	-1.7646185222918	-34.4261976472204	3.92476549155878	-38.2111791207185	-29.0876853082915
35.678391959799	11.5374279006674	0.63342806006503	10.9207379848638	11.8529471102939	11.3065110693396	11.3113123291824	11.8820091167899	10.9673830889856	11.9028382795454	12.361992073525	11.0707073198984	10.2452163744163	11.6994815967522	12.0175363588489	12.4478900062344	43.191167883667	0.379970435570455	43.5342165102187	43.2172222032458	42.7317253952776	43.4564830067557	42.8759225100709	43.3229090885753	42.8640127383103	43.654468734103	43.0957016040879	42.4882428234849	43.0163235960176	43.5755530929447	43.652401184579	-1.17447933598562	0.414232847124669	-0.647955698123914	-0.78892132053495	-1.69169351711991	-0.783538797023764	-1.44525703571889	-0.945868291186802	-1.42415833184549	-0.983168551436641	-1.6232400206203	-0.902763471111351	-1.5637555195332	-0.707414964427225	-1.76049584913058	-33.3128263246424	3.91115739635942	-37.5062378962931	-28.0799709913646
36.1809045226131	11.4812427530989	0.653383818624289	10.8973338844797	11.8389866737934	11.2241139101184	11.2515946090903	11.8799702892237	10.8034627916724	11.8780251438651	12.3091793149063	11.0278095108678	10.1386060108421	11.6766576833286	11.9509912183072	12.3794247497901	43.1910152877264	0.391866585281437	43.558483680454	43.226462687221	42.7100379702604	43.4691661334151	42.8486795777841	43.3176873813609	42.8675518694348	43.6582432032224	43.1110157339782	42.4583488914162	43.0187893676285	43.5900765971048	43.6486556471629	-1.1742405936707	0.411341629482533	-0.655631200483926	-0.798688902322169	-1.67977397939965	-0.779540736443271	-1.44891114495298	-0.946999761001043	-1.41937551325902	-0.983748503110797	-1.62206345887415	-0.902085208410339	-1.56442449276492	-0.706538060549248	-1.7573467561476	-32.1887760936514	3.90515425242329	-36.8202760431817	-27.0953411311906
36.6834170854271	11.4247201463808	0.67829659014686	10.8714708140797	11.8296874044505	11.1440508958362	11.1955502176229	11.8826543142109	10.6326968094534	11.8566731277438	12.2579152297061	10.9790662157261	10.0255350632968	11.6564545148769	11.8782340857874	12.3113732101601	43.1943989969787	0.404187075743534	43.567043346522	43.246065346229	42.7012603569464	43.4945785849688	42.8337515340858	43.3243604369607	42.884823614771	43.6730433984853	43.1114184391388	42.411215992646	43.0355049055446	43.5875048822201	43.6566161222046	-1.17592119902939	0.408422101564249	-0.665437520099693	-0.810248234688872	-1.66971735079575	-0.777783592288542	-1.45525986381849	-0.950201697551561	-1.416575326714	-0.986086237982115	-1.62201855166171	-0.903067584537737	-1.56714517667535	-0.707608830719795	-1.75582561984847	-31.0736747003774	3.87330405673431	-36.0599584013678	-26.0859184791537
37.1859296482412	11.3656014936718	0.70517568024869	10.8498850045363	11.8207939640097	11.0594726212051	11.1357806411672	11.8820448588222	10.4499297896188	11.8334445144789	12.2036794652992	10.931531583915	9.91280768017153	11.6307846222484	11.8070405126682	12.235624159593	43.1937279887155	0.417327668506667	43.5865962035738	43.2614971888261	42.6774596673961	43.5038029663413	42.8030760022396	43.3284571411985	42.8973851636722	43.6841551219148	43.1235950727614	42.3732675059784	43.037056558023	43.5946848218406	43.6474304395353	-1.1792417656882	0.405168321278052	-0.677603577952444	-0.823331383556461	-1.66052554047451	-0.777857724708556	-1.4634202462117	-0.95522392362575	-1.41516856127147	-0.989865169787907	-1.62409637289077	-0.906260561588374	-1.57091903793188	-0.711005203037336	-1.75486565090943	-29.9737256990986	3.81988995408876	-35.1896159641189	-25.0590499231993
37.6884422110553	11.3051785639256	0.735716384427421	10.829630976273	11.8098924001166	10.9776593039455	11.0790632339119	11.8849517727178	10.2541435392711	11.8075872101399	12.1445762170735	10.8821056511323	9.7972212136534	11.6065829663685	11.7339633660716	12.159943480357	43.193396858212	0.429045597080546	43.6059058092127	43.2645981869317	42.6644355118691	43.522628938493	42.7825982789697	43.3219929929831	42.9021971259401	43.6832949082651	43.1366102535548	42.3333222566548	43.0489436631115	43.6003192266678	43.6473120041026	-1.18439051084471	0.401923934065566	-0.692009206587212	-0.837606736524503	-1.65319931136769	-0.780161321895459	-1.47413674544926	-0.961862923486091	-1.41505957940048	-0.994847281816105	-1.62795760325235	-0.911522995064682	-1.57660409206748	-0.716608370983984	-1.75550047308587	-28.9032709015218	3.75648319917636	-34.2875888990466	-24.0460414835836
38.1909547738693	11.2436330233992	0.770751803772609	10.808045306288	11.8035625600825	10.8959125090064	11.0225685170546	11.8886478357015	10.0510044434145	11.7851583654623	12.0875875820816	10.8284465343605	9.67731100086278	11.5811847721904	11.656598084743	12.0812017929416	43.1941215584913	0.442116448703279	43.6134602651942	43.2807353074787	42.6532594453117	43.5418258667554	42.763339722895	43.3303179938561	42.9219343026895	43.6959497239679	43.1393845244384	42.2807926692599	43.0624790795045	43.5930340130708	43.6470673459649	-1.19134237800186	0.398577521670402	-0.708327164065489	-0.853514548636994	-1.64736508200591	-0.784565037818411	-1.48717801586393	-0.970615618554992	-1.41692710028004	-1.00154671518699	-1.63322715586618	-0.918638399957396	-1.58393350516769	-0.724225224059859	-1.75738734656024	-27.9023246789523	3.68140099972286	-33.3701837709931	-23.0878049012373
38.6934673366834	11.1795169241767	0.807847461148622	10.7916236045575	11.794209341744	10.8118392683969	10.9634322388739	11.8893274642859	9.83331003514261	11.7586294851789	12.0249803622814	10.7773224881268	9.55917601959198	11.5513315911578	11.5821066335012	11.9964314814579	43.1910631213496	0.454444802423276	43.6361508249285	43.2830871377198	42.6318483988634	43.5484003419287	42.7333095851008	43.326640235537	42.9298575180633	43.6949317905599	43.1586312250633	42.2418135044365	43.0653198247302	43.5997517792797	43.6340784113345	-1.19991158496949	0.395012592723687	-0.726915417459919	-0.870582678732764	-1.64261637852313	-0.790821290952943	-1.50201274899739	-0.980934174337611	-1.41991039299801	-1.00937386156386	-1.64089727903999	-0.928118506018367	-1.59241423251318	-0.734234527881616	-1.76001911558456	-26.9652999578034	3.6169481116147	-32.4537096489105	-22.2212085980853
39.1959798994975	11.1145969564947	0.849551917344282	10.7735564482398	11.7846495674961	10.732181831599	10.9084719328088	11.8942304932219	9.60538206411	11.7315959248717	11.9602876816907	10.7220091379253	9.43685903226091	11.5242340083341	11.5031273276831	11.9131749841902	43.1901212664037	0.465885660905053	43.6468597571537	43.2829458299948	42.6273216120704	43.5698971351106	42.7197893473759	43.3223011640659	42.9388763961255	43.6915477083152	43.167738457067	42.1900852628538	43.0847706889133	43.5933307867085	43.6361123174931	-1.21031937686971	0.391565090386149	-0.747410602211538	-0.888892473707866	-1.63993006003438	-0.799346748949765	-1.51950195017471	-0.992937815778716	-1.42434638593889	-1.0184913053235	-1.65006782405691	-0.939478971939622	-1.60300835633564	-0.74627053919832	-1.76446886565633	-26.0574451002685	3.58452007724622	-31.6070400005763	-21.4530211712672
39.6984924623116	11.0477205168895	0.894327823700591	10.7565246238858	11.7776415164853	10.6499611416208	10.8506149395072	11.8954909045443	9.36859102877182	11.7064589273728	11.896194056458	10.6658430534055	9.3142156354571	11.4920174655802	11.4232922708805	11.8235211555942	43.1874883440039	0.478751812346291	43.6565606032269	43.2916813888317	42.6127550090304	43.5785118367899	42.695871329157	43.3286488129871	42.9588830591431	43.6971684998056	43.1777064452919	42.136898256533	43.0922649351404	43.5849300922687	43.6254682038448	-1.22235712047003	0.387906263940563	-0.769805925927948	-0.908766956159541	-1.63830406755011	-0.809704296343906	-1.53875613348289	-1.00690959841482	-1.43052436642578	-1.02919094352477	-1.66109105096932	-0.952826022186743	-1.61471886383894	-0.760381667616758	-1.76966267366892	-25.2001952870191	3.57655791300054	-30.8726194627382	-20.7155184130008
40.2010050251256	10.9789727334084	0.941625358993617	10.7429919095501	11.7656068261829	10.5688601308493	10.7934736444718	11.8962092720458	9.11763303761264	11.6760821116707	11.8253605841578	10.6113343152207	9.1933460565818	11.4590195275264	11.345138393851	11.7315897245888	43.1834633336706	0.489561098636297	43.6764480317993	43.2825218352349	42.6006716615097	43.5867165118891	42.6743400518369	43.3189841614057	42.9640884748796	43.6846909831584	43.1997143055249	42.0928805952481	43.1033419778322	43.5856888003228	43.6149359470763	-1.23604531695548	0.384207476398408	-0.79440631507353	-0.929632721868683	-1.63818350053124	-0.82200244636029	-1.55998566331682	-1.02222135123026	-1.43755581568206	-1.04084744409467	-1.67445243749275	-0.968448536162514	-1.62799694867443	-0.776807539588095	-1.77604840034591	-24.4145655967318	3.56338011565122	-30.229920382986	-20.042753713492
40.7035175879397	10.9092663305952	0.99288316664237	10.7261630866303	11.7551612717931	10.4905157757486	10.7389490745513	11.8986519215086	8.85959600379859	11.6471293166373	11.7550220067757	10.5521843590361	9.0695632391632	11.426299055139	11.2619996418877	11.6392275450677	43.1808090442563	0.50093297670646	43.6793274778599	43.2809395510185	42.600007199243	43.6037289134515	42.6642247736803	43.3187645235617	42.9788898088395	43.6797487397007	43.2070803687445	42.0322921438652	43.1232263016274	43.5685849826469	43.6137027910926	-1.25147002505894	0.380576483313111	-0.820709240051143	-0.951889688707266	-1.63987682213638	-0.836477339557558	-1.58360249270733	-1.03932665571128	-1.44612213529	-1.0539795836477	-1.68915564859095	-0.985757722742703	-1.64311252520715	-0.79507322623318	-1.78402724518354	-23.6877169580842	3.51983306582026	-29.6711153709254	-19.5116852839364
41.2060301507538	10.8374238896965	1.04588861764056	10.712471511795	11.7437529924683	10.4089180889998	10.6808537886685	11.8953643480589	8.59146589536603	11.6175490242759	11.6825181791663	10.4952468809088	8.94963601669042	11.3876732251914	11.1813781352017	11.5396824792637	43.1757335607522	0.512502760701703	43.6921266783153	43.2790257813611	42.5853736834054	43.6033317513298	42.6403160409311	43.3201243958849	42.9969459391277	43.6742608664182	43.2264954085444	41.981665500909	43.1284513953222	43.5606999747655	43.5957188734643	-1.268417770711	0.376700498930386	-0.849049899037551	-0.975507984252376	-1.64241883592791	-0.852654238893312	-1.60859478706105	-1.05814094731408	-1.45601856115479	-1.06850138180329	-1.70613019391031	-1.00522782285594	-1.65913055627897	-0.815516696466445	-1.79253911428699	-22.9946650930967	3.446782597959	-29.1658261257876	-19.0392482880638
41.7085427135678	10.7644842377178	1.10149557898858	10.6988548503531	11.7271011073918	10.3310480674831	10.6263626793208	11.8940179441213	8.3126803252671	11.5831048237667	11.6044344713674	10.4374974042422	8.83118325980003	11.3510621430577	11.1000563983783	11.4408916157819	43.1713593160984	0.522003542326317	43.7036041947048	43.2624125475104	42.5848660290162	43.6143797902293	42.6309336387206	43.3087245887865	43.0022879092649	43.6536587338358	43.2470363927382	41.9301774506566	43.1488978900141	43.5508024462087	43.5898894975925	-1.28704841249971	0.372949193375243	-0.879415839883161	-1.00000133156088	-1.64681225605741	-0.871006648804244	-1.63586216551569	-1.07818279398515	-1.46660831883922	-1.08400008769444	-1.72508064971554	-1.02675922613472	-1.67711738268333	-0.838081352413616	-1.80270130920877	-22.3491105138277	3.35987056903474	-28.6727932426582	-18.5340642105804
42.2110552763819	10.6901807874103	1.15931658512635	10.6823788767223	11.7123798615287	10.2525380198049	10.5712060858	11.8900058766915	8.02947114559412	11.5511425614733	11.5283024197755	10.3767192903995	8.71378570804786	11.3104395490707	11.0160580333167	11.3379228081084	43.1663984286306	0.533010053192634	43.7023696106423	43.2589718841829	42.582879400491	43.6209349060541	42.6205594614201	43.3124470810879	43.0223622845055	43.6460193000197	43.2575344410602	41.8679392929689	43.1630861059224	43.5278729282559	43.5802028755872	-1.30725647986086	0.369122730797804	-0.911368083213862	-1.02596368937553	-1.65249571129412	-0.891398573199722	-1.66500134438428	-1.1000720891018	-1.47874486085803	-1.10116007315467	-1.74545320296216	-1.04996628211954	-1.69636584702518	-0.862401882816807	-1.81394259868544	-21.7687685004591	3.28725398536404	-28.1970875233838	-17.9911317564547
42.713567839196	10.6143596812261	1.2179879736883	10.669332901703	11.692702083664	10.1725503190672	10.5143959128996	11.8816140064821	7.73706738090012	11.5158637923732	11.4475747221099	10.3192200498328	8.60340787228252	11.2666425638032	10.936247282353	11.2300569684684	43.1605803531472	0.542450684457626	43.7154303833607	43.2451984892635	42.5739577191941	43.6173994097116	42.6039807661257	43.3078981266111	43.03675290321	43.6275594659586	43.2847575562104	41.8212558366705	43.1731984745697	43.5189807914228	43.5611746686048	-1.32899373914819	0.365172211976286	-0.945450242767003	-1.05295108549084	-1.65921859066792	-0.913603278440439	-1.69557876131065	-1.1233085330511	-1.4917716322997	-1.11951303837498	-1.76830235783107	-1.07548371934828	-1.71680049989358	-0.888980866420526	-1.82595600303036	-21.2464517947564	3.25220996510669	-27.760660283647	-17.3998435569165
43.21608040201	10.5377766283492	1.27824759801329	10.6527354525469	11.6689754569807	10.0962493762135	10.4614174310159	11.875298025839	7.43993056166251	11.4772592330786	11.3641701823238	10.25841211899	8.49556809550653	11.2240851466248	10.8538613735097	11.1231337142479	43.155472624762	0.551011751481346	43.715596759319	43.2257361385649	42.581511074137	43.6279674889978	42.6047085327972	43.2997291607255	43.0448669874492	43.6029903346582	43.3020066313068	41.7646977110692	43.1972870662685	43.49722097964	43.5568252569728	-1.35237701809855	0.361426953169919	-0.981205809417657	-1.08083290580714	-1.66789115697748	-0.938172864771822	-1.72860336940852	-1.14777430302652	-1.50554605136598	-1.1390456169449	-1.79265584486354	-1.10278443873925	-1.73922402409578	-0.917394147448324	-1.83977070241429	-20.7786088972425	3.25494767220189	-27.3614937996208	-16.7066995731221
43.7185929648241	10.4598183029183	1.33863605741553	10.6350334516934	11.645510926137	10.0165740381334	10.4050155247747	11.8627814798244	7.141017273324	11.4406817867181	11.2823797849497	10.197313251974	8.3944605550163	11.1750042050243	10.7724985173379	11.0093671430302	43.1489873390792	0.560449112432369	43.7139493494985	43.2180268703749	42.5766940675891	43.6231040465751	42.5940514637212	43.3054960577326	43.0677390728963	43.5898986589121	43.3201725787916	41.7101392182822	43.2058809417541	43.4740939648291	43.5375891170732	-1.37721807075556	0.357518011166743	-1.01855243573511	-1.1101505004336	-1.67746018698272	-0.964596678586763	-1.76302151963307	-1.17398460462758	-1.52081611705918	-1.16029373663352	-1.81875418292425	-1.13190607918401	-1.76247616447299	-0.947613270127961	-1.85420944342147	-20.3600719417731	3.27883980269799	-27.0074117406211	-15.924624790063
44.2211055276382	10.3813124522246	1.39881559901723	10.618505723084	11.6142409500288	9.9382292567578	10.3498961869224	11.8492255122234	6.83753438578506	11.3985692723734	11.1949541061048	10.138077667763	8.30260164925553	11.1263405198329	10.6945453813204	10.8943412674681	43.1436875359117	0.567277554694306	43.72163537029	43.1938710153747	42.5779017821393	43.6219067748021	42.590570964506	43.2970945799122	43.0778958544147	43.5598550304206	43.3504331483935	41.66858700956	43.2249103667048	43.4608200416672	43.522456028667	-1.40364503702048	0.353743541217409	-1.05792752395487	-1.14017871354809	-1.68858029561055	-0.993083489809922	-1.79935059888295	-1.20114742348119	-1.53664728636023	-1.1825290959771	-1.84719941899487	-1.16327268518254	-1.78747531166046	-0.980023190323896	-1.86997044747953	-19.9801216894633	3.31204785583688	-26.6638031339516	-15.1651019349024
44.7236180904523	10.302051280022	1.45839512409412	10.5961501535834	11.580877798834	9.86093759556191	10.2959410040331	11.8349379891095	6.53682920785662	11.3550426385556	11.1080737856768	10.0744859008298	8.216741368923	11.0751163535014	10.6138281287241	10.7777047150971	43.1374032097091	0.57437817454588	43.7114364110832	43.1747894368686	42.5868640967187	43.6263279525038	42.5960742129107	43.2960319592508	43.0903176963439	43.5346326045609	43.3658621965344	41.6153223490363	43.2446894684188	43.4307773171378	43.5131160248505	-1.4315707728461	0.350155813219625	-1.09856343398318	-1.17126803714846	-1.70141938172975	-1.02387886436319	-1.83794250897969	-1.22959968277946	-1.55344525250992	-1.20615381332633	-1.87681965943121	-1.19609159161912	-1.81402904406534	-1.01394986215275	-1.88725891491091	-19.6090077671881	3.36280087521702	-26.2702461197124	-14.384629110897
45.2261306532663	10.2222615230228	1.51605120075588	10.5742374304324	11.5447610591991	9.78006152883096	10.2381101304389	11.8139139880917	6.23889216737119	11.3116145329631	11.0210262816174	10.012898333883	8.14317674899214	11.0186454039263	10.5373556583371	10.6547065352132	43.131253859028	0.580628220789112	43.7104010480916	43.1598546541123	42.5822499712127	43.6147559726115	42.5894135536863	43.3015775901354	43.1122824349417	43.5132744977154	43.3930743880737	41.5768425522225	43.2534864295703	43.4112171687276	43.4878699062624	-1.46090583613338	0.346501409718502	-1.14086292435261	-1.20359722765359	-1.71512217172485	-1.05635072561111	-1.87773728629864	-1.25945094488241	-1.57156278761686	-1.23128254127019	-1.90859754096638	-1.23084382578421	-1.84149522720843	-1.04978155700473	-1.90509110935998	-19.2191399474927	3.40744041518564	-25.7159558671623	-13.5766997516971
45.7286432160804	10.1427367039582	1.57155380285261	10.5495050740722	11.5004651444771	9.70221840652902	10.1832656485483	11.7942188030236	5.9455763457029	11.2616593312713	10.9292895615998	9.95021984088042	8.08038628747136	10.9636844492646	10.4621532376548	10.5329350209609	43.1264490029512	0.584583939905447	43.7072165308189	43.1292412824782	42.5929025748274	43.6171322022957	42.5994802405925	43.2938770986226	43.118677213849	43.475838841803	43.4210102999698	41.5427856414062	43.2782405025252	43.3910916071469	43.4763430020297	-1.49177557504812	0.343263459424475	-1.18476413045573	-1.23643974920015	-1.73081677744949	-1.09108386870355	-1.91991977779883	-1.28989874049014	-1.59005142521016	-1.25719781550933	-1.94227175969984	-1.26739194626026	-1.87106624680354	-1.08746257220209	-1.92471766584248	-18.7934433250993	3.38116266900715	-24.8602720161611	-12.8616929707979
46.2311557788945	10.0627949824138	1.62365076748465	10.5189631977359	11.4556425251357	9.6220443674865	10.1258523851099	11.769689440145	5.6641195791977	11.2120342496022	10.8403027193181	9.88423470189812	8.02777504937087	10.9026135331404	10.3864739281808	10.4065890950581	43.1193612489974	0.589016817036675	43.6906621217425	43.1114712378706	42.5974844024305	43.6118288359923	42.6050474900212	43.3014590729281	43.1348931500116	43.4510985400637	43.438207879308	41.5032842120483	43.2898437066756	43.3597474622049	43.4566681256683	-1.52391599581418	0.340165275081486	-1.22955863987147	-1.27052381981234	-1.74778977184348	-1.1277306143424	-1.96380834872312	-1.32164101339615	-1.60975166946458	-1.28460610452144	-1.97711040169829	-1.30505217816054	-1.90161951485548	-1.12639264005975	-1.9453232288353	-18.3151248361476	3.2783516903779	-23.8459384113331	-12.2867783383365
46.7336683417085	9.9838557111157	1.67164192697741	10.4888635282391	11.404894367888	9.54048185718721	10.0665512140379	11.7409272988683	5.39401182442792	11.1600339616877	10.749008191195	9.82087010608266	7.99005537148919	10.8400569739755	10.3169601685065	10.2774093809191	43.1149485188443	0.591361360201081	43.6878215754982	43.0878416214587	42.5975289084124	43.6009060573073	42.6076869030364	43.3056464626138	43.1518651904792	43.4201556988406	43.4714153571574	41.4839379652576	43.3045461479146	43.3442442545051	43.4307346024941	-1.55745848634117	0.337304746497839	-1.27596810922031	-1.3054856745578	-1.76602258594422	-1.16597692796944	-2.00914113214397	-1.35422293735002	-1.63046246368833	-1.31307848625803	-2.01433250975633	-1.34455221420963	-1.93364592169286	-1.16723977699898	-1.96683158264532	-17.7779446966494	3.14371709367899	-22.887064827698	-11.8090674504796
47.2361809045226	9.90560077922661	1.71469153561902	10.4522230241845	11.3478297800224	9.46118965577465	10.0092317217773	11.7128780844246	5.14111597889011	11.1024760527705	10.6556760105553	9.75375014526167	7.96266060577607	10.7766362069795	10.2476242625945	10.1495186009347	43.1094660911801	0.592622334659025	43.6715719149656	43.0561185027374	42.6113927964565	43.6034473338877	42.6257408364347	43.3036692852829	43.1555574022858	43.3807866630321	43.4936343469402	41.4592819164322	43.3265768585916	43.3179981833424	43.4172831449524	-1.59232693343028	0.335028772205608	-1.32328057693182	-1.34096294585127	-1.78639247335389	-1.20643670549201	-2.05701387015967	-1.38723872518725	-1.65155054470312	-1.34227293443479	-2.05283060475443	-1.38510294131959	-1.96757703779333	-1.20939196201849	-1.99019881259404	-17.2113160194908	2.98624168315406	-21.9644021468235	-11.4647140861564
47.7386934673367	9.82805678905546	1.75179356081987	10.4118097197796	11.2901916251955	9.37774050251545	9.94685354901005	11.6774169680819	4.90978432963633	11.0465588825797	10.5657448058647	9.68577711796429	7.94717109572578	10.7069548937704	10.1822579570616	10.0164768105356	43.1027999011904	0.593767962355161	43.6532850923301	43.0388136404687	42.6099909512115	43.5900542076374	42.630161141738	43.3176493902455	43.1730477163716	43.3556006533601	43.5155997401225	41.4399881480813	43.3327699833709	43.2926328306281	43.3868052199093	-1.62833021356723	0.332907736122113	-1.37137684712901	-1.37775429436712	-1.80778749968148	-1.24825693916352	-2.1060852681756	-1.42147167418039	-1.6740614807569	-1.37294983910343	-2.09279145482206	-1.42661248676636	-2.00225293412352	-1.25277482448211	-2.01411723362249	-16.6531142399176	2.83436773394127	-21.0695458133124	-11.1277210697908
48.2412060301507	9.75279382114365	1.78257473444465	10.3699111055682	11.2243639079214	9.29567900373937	9.88491025984431	11.6411078955905	4.70053385536438	10.9864940168302	10.4725505697087	9.61889987037223	7.94466473048518	10.6386901390264	10.1235177404288	9.88499657998785	43.0997528164567	0.592802355903469	43.6441777368418	43.0082788632561	42.61660774378	43.5849971562095	42.6441246961032	43.3190589614405	43.1820505491658	43.3166516429395	43.5484495720666	41.4364738930788	43.353126743272	43.27935761759	43.363431438193	-1.66574386088359	0.331396997823194	-1.42085062830656	-1.41502693940593	-1.8311017257954	-1.29179440724708	-2.15723922723886	-1.45602808514573	-1.69727791486279	-1.40427748864906	-2.13497155237583	-1.4696093421904	-2.03898619287447	-1.29794627513424	-2.03956041226027	-16.0920458416366	2.74849232135335	-20.316713887778	-10.5273573455252
48.7437185929648	9.67818549246342	1.80614753680927	10.3198986848438	11.1549046338255	9.21310261558119	9.82136232294567	11.6020011825345	4.51861393852422	10.9235849408658	10.3808950694347	9.5471775229609	7.94955014305309	10.5660203350386	10.0660446853041	9.75325532711243	43.0925869239827	0.591590525118947	43.6173864194955	42.9809349776344	42.6256337733616	43.5827776793218	42.662057373115	43.3229932700255	43.18462511553	43.2804157553872	43.5649408413595	41.4232877560005	43.3652947169478	43.2517965300686	43.341485803528	-1.70424049114525	0.330426692038162	-1.47065567749482	-1.45303676415618	-1.85632978561954	-1.33717431915958	-2.21061053575477	-1.49119389737876	-1.72114822034316	-1.43656258725187	-2.17796570146381	-1.51299501821947	-2.07696705310742	-1.3440001649402	-2.06648665999871	-15.4676578261379	2.74573421759066	-19.722430289225	-9.69197375576254
49.2462311557789	9.60564714737124	1.82240653023449	10.268242810962	11.0828878308092	9.12700519737366	9.75261521350466	11.5557931600214	4.36466946992334	10.8626866345314	10.2918654059803	9.47669373863921	7.96502401170821	10.490486882664	10.0163292027131	9.61911335699563	43.0877503820263	0.589476034473091	43.6002806675773	42.9630924308089	42.6211981303668	43.5676564677974	42.6680206036377	43.3349092052333	43.2001953613662	43.2530711008261	43.5917235584578	41.4259110859068	43.3723849711313	43.236876454857	43.3054349283758	-1.74395163552454	0.329734476615624	-1.52147326513048	-1.49224961643379	-1.88271431240192	-1.3836060676905	-2.26509685533861	-1.52743076319836	-1.74656391322381	-1.47025522646738	-2.22290552187919	-1.55744897075375	-2.1160366932737	-1.39156636399841	-2.09402369202907	-14.7578533578588	2.79717506264628	-19.1503508494488	-8.81288404053827
49.748743718593	9.53513483885487	1.83120617447104	10.2116900373173	11.002066953177	9.04309633129169	9.68485013633863	11.5099265878243	4.23870152091524	10.7969481299769	10.2002329775479	9.40446540323799	7.98801026422139	10.4159780711967	9.97155420095281	9.48923229111545	43.0841744913418	0.585812929755293	43.5817756377244	42.9310020908482	42.6313012312243	43.5685449359547	42.6900090505798	43.3292271772093	43.2010578623564	43.2105607741823	43.6175397132971	41.4337901605196	43.3917959265412	43.2234484930761	43.2842153339301	-1.78502544714559	0.32986022749151	-1.5732626033908	-1.53171428854454	-1.9115120749002	-1.43201879037868	-2.32220000581446	-1.56379814653244	-1.77248518727066	-1.50448742290941	-2.26954027679629	-1.60283532365809	-2.15724402643296	-1.44064722742952	-2.12358543883466	-13.9710385403424	2.89649347378235	-18.4904848051811	-7.88882905793512
50.251256281407	9.46490954072013	1.83235846559018	10.1477148295171	10.9197231664032	8.95534039132733	9.61169135342196	11.4569081904664	4.14243191105866	10.7311774236564	10.1126647963252	9.32861538819969	8.01475378007672	10.3356136845145	9.92923508903869	9.3579540253559	43.0758973434859	0.58180379305003	43.5511998860932	42.9121190606156	42.630219962721	43.5594647827607	42.7023622711403	43.3323739139427	43.2047298311524	43.1804536297789	43.6307049592097	41.4363096148414	43.394124595443	43.200447041847	43.2521559157702	-1.8270810711155	0.330302907344785	-1.62527989973418	-1.57230234874945	-1.9417872367287	-1.48181677995011	-2.38080400410992	-1.60124413073543	-1.79949240991599	-1.5401582656745	-2.31697248927201	-1.64839514632515	-2.19911348177263	-1.49058583414052	-2.15410189739292	-13.1279930793871	3.05022999970876	-17.6967121446611	-6.86241404181792
50.7537688442211	9.39723612902353	1.8265226625767	10.0824914289945	10.8320184937768	8.86596918188945	9.53560757413235	11.3992330495532	4.07376332526404	10.6660913243525	10.0255251861212	9.25489840189943	8.04870489792154	10.2562176930622	9.8947665425094	9.22878257782923	43.0733021358605	0.576576246710586	43.5357669785123	42.8938205991053	42.626762999817	43.5497226323591	42.7137786755045	43.3306016090973	43.2161721161993	43.1498961943091	43.6580392946381	41.4588317647337	43.4060656867557	43.1942806011164	43.2191886140389	-1.87061396947292	0.331205309713315	-1.6786746003171	-1.61387482108847	-1.97373546954445	-1.53299295097715	-2.44092493689568	-1.63964879085034	-1.82801721416326	-1.57713288276252	-2.36669622110017	-1.69523130889958	-2.2427787334279	-1.54242777749001	-2.18584589563134	-12.2544210864834	3.20003027909006	-16.6765588001473	-5.83359448257089
51.2562814070352	9.32978670591717	1.81379263234312	10.0093245789066	10.7372685171481	8.77687498984673	9.45889764014232	11.3396525193311	4.03090778280427	10.5959342082877	9.93694054891015	9.1774501192944	8.08374264883489	10.1747542415599	9.86150840460263	9.10397097725441	43.0672384501887	0.570197215543734	43.5087316124089	42.8670188067555	42.6333103980388	43.5519549947841	42.7366484747816	43.3134853247272	43.2118387806625	43.1098263194158	43.6722715922879	41.4757766351382	43.4170464938142	43.1779427398515	43.1982476797868	-1.91542210987452	0.332812391938049	-1.73266268651965	-1.65589732751822	-2.00815117967461	-1.58640268032035	-2.50363770842444	-1.67856886581426	-1.85706802944847	-1.6149174153594	-2.41745595236397	-1.74247380078683	-2.2880502575227	-1.5954838177867	-2.21971770682912	-11.3663183333275	3.30154225592329	-15.4456415015909	-4.82741216198167
51.7587939698493	9.26268158225271	1.79475284110054	9.93144067916831	10.6420834717975	8.68262696356193	9.37571460834721	11.2706855122576	4.01334857956004	10.5273869075499	9.85230262077385	9.09933134054923	8.12022117179025	10.089471382673	9.83153646749769	8.97871086375879	43.0599248165166	0.563134401805349	43.4816619183388	42.8576084823359	42.622807906066	43.5385547749127	42.7436876989806	43.3068962757407	43.2184000497494	43.0863724602134	43.6843101278454	41.4973297601154	43.4164013474147	43.1622253562627	43.1627664567404	-1.96145789955445	0.334501007586349	-1.78741592227959	-1.69957125666684	-2.04378373472846	-1.64109412097356	-2.5672477947056	-1.71928868716604	-1.88778812803647	-1.65462622731205	-2.46953007132877	-1.79027813673992	-2.33410257925625	-1.64984940501581	-2.25437662999847	-10.4827563987644	3.34860869406687	-14.1407768099352	-3.86375712268812
52.2613065326633	9.19746943373616	1.77034856692789	9.85109592155675	10.5398509334283	8.58952299123964	9.29258173950809	11.1997960978497	4.01721619696005	10.457262041709	9.76503165549458	9.02246589489309	8.15942230773363	10.0066154355312	9.80668161272597	8.85955980994012	43.0583951915279	0.555048257970352	43.4657131474023	42.8399491571266	42.6226803734816	43.5371249477241	42.7619028066744	43.284312743204	43.2244714798884	43.0537968666899	43.7054252023473	41.5340520026367	43.4309003209964	43.1578407942483	43.1409676474425	-2.00934219513006	0.336802970917368	-1.84388406174841	-1.74419406624116	-2.08183132689316	-1.69803219022165	-2.63314326351112	-1.7611817223123	-1.92002265085029	-1.69553131964976	-2.5239681935647	-1.83949136694624	-2.38255690584996	-1.70638543681182	-2.29122603209019	-9.59949468881291	3.35130515883487	-12.7742018764999	-2.97259622058207
52.7638190954774	9.13098617663318	1.74075074203163	9.76251980078275	10.4339549153192	8.49494075132792	9.20638963445032	11.1231794259345	4.04042244607241	10.3835299490939	9.67750078138243	8.94155358347128	8.19510852329265	9.91952598053291	9.78056226607817	8.74363223849296	43.0498154968967	0.545777086847995	43.4342343420963	42.8237913560965	42.6208837055731	43.5349443191906	42.7788895546774	43.255703865468	43.2185371887483	43.0221618046765	43.7084730752337	41.560125447381	43.4312023701236	43.1378501365449	43.1208042938469	-2.05859422704458	0.33946403879751	-1.90100416353668	-1.79001954308386	-2.1220872752029	-1.75731732146945	-2.70111240121475	-1.80465291496277	-1.95326657349448	-1.73783893450715	-2.57926180765078	-1.88898875564054	-2.43207162180143	-1.76406980321842	-2.33003383579631	-8.70028008878542	3.34623772925287	-11.3821994285528	-2.1418936631547
53.2663316582915	9.06593771448746	1.7070553150948	9.67255237973454	10.3270969664634	8.39883556624536	9.11616596842076	11.0392603974899	4.08193060515042	10.3129923487429	9.59183805349815	8.86252114585551	8.23136371768776	9.83324637331793	9.75885011534946	8.63053665038099	43.046009515211	0.535863908593522	43.4143299614829	42.8218867559534	42.6091439797775	43.5228127992377	42.7854204048153	43.2342161889256	43.2270531020269	43.0042827558442	43.720642539798	41.6008319566585	43.4346505147648	43.1287890209196	43.094063717538	-2.10978376773417	0.342195782247278	-1.95992651104118	-1.83801490795949	-2.1640046713125	-1.81839627297192	-2.77025199285546	-1.85078659207866	-1.98891735583628	-1.7824536818738	-2.63696160319772	-1.93988901112636	-2.48341436337266	-1.8239021171822	-2.37026989973603	-7.74132208086043	3.37179563729148	-10.0233450210654	-1.27088039355557
53.7688442211055	9.00159978665863	1.66987558889831	9.57837585154478	10.2130444697291	8.30693135901625	9.02749036854295	10.9550255223454	4.13738310067741	10.2402758491214	9.50197297187867	8.78262064560788	8.26558106210503	9.74822481855559	9.73858352138403	8.52528768605377	43.0437958627523	0.525122008793735	43.3948382563436	42.8074554374069	42.6135941758652	43.5267057673038	42.8070180830963	43.1930278671963	43.2261684734275	42.9733639883367	43.7308803521037	41.6456404255448	43.4446014494389	43.1193796487591	43.0866722909575	-2.16322950690622	0.345598174070931	-2.02077184348745	-1.88719100895661	-2.20910035230798	-1.88268765134984	-2.84258601389616	-1.89877884551377	-2.02627640241598	-1.82842586224911	-2.69700131550205	-1.99220975988555	-2.5373023022933	-1.88600897767696	-2.41364325424616	-6.6635841290799	3.43830965619268	-8.66208464868638	-0.317928136017419
54.2713567839196	8.93634246978888	1.62941137654752	9.47862730575525	10.0983403363226	8.21467980464969	8.93452787022559	10.8635094912373	4.2065263881141	10.1677833593538	9.41369519236628	8.70025543895636	8.29458811194072	9.6603242445504	9.71704689407538	8.42254766970792	43.0354180129868	0.513018608689043	43.364922763382	42.8046659642936	42.6067926490344	43.5178081706499	42.8152372925171	43.1575382989678	43.2205057398095	42.9537875379776	43.7280939910288	41.6833592387587	43.4386856388077	43.0985527253343	43.0704841582667	-2.21853069920564	0.349044428901832	-2.08287142036251	-1.93856728558626	-2.25627308746347	-1.94941002182987	-2.91672046649222	-1.94982902639386	-2.06551550614363	-1.87678043271486	-2.75853599476424	-2.04529967911538	-2.59239177224797	-1.94970982251642	-2.45899457404257	-5.43825580927586	3.52285408753867	-7.22449591796164	0.714878369340242
54.7738693467337	8.87370042289631	1.58687901746709	9.37956515290632	9.9809472863174	8.12667475698292	8.84166524623422	10.7702988811386	4.28784650958688	10.0996949822616	9.32511963430828	8.62066646510036	8.32311947856252	9.5764883095366	9.699805476547	8.32621331816938	43.0361528318468	0.500923214637428	43.3513633073862	42.8073280510601	42.6049933091362	43.5120346766921	42.8254586572714	43.1219197044033	43.2273888339883	42.9392597003874	43.7395998951828	41.739360244736	43.4471797489153	43.0929203111786	43.0611803736712	-2.276724540039	0.35278025195857	-2.14782191238865	-1.99245402663068	-2.30615166130547	-2.01903879364876	-2.99351237082884	-2.00438709380227	-2.10779405306113	-1.92784051125699	-2.8235292687532	-2.10071714595029	-2.65051932533745	-2.01646664655161	-2.50718621099166	-4.06477622499461	3.60382586722534	-5.63348125377462	1.83624445423766
55.2763819095477	8.81061560420584	1.54226216816865	9.27555269149302	9.85824908548609	8.04387065010817	8.74975535167429	10.6768346941016	4.37790494666376	10.0300387292202	9.23356231335125	8.53828729388247	8.34545799909339	9.49136574554594	9.68045559566488	8.23666775839088	43.032009828487	0.488038229739647	43.3272929631679	42.7995441710997	42.6140559694251	43.5148983695623	42.8431184469381	43.0712665267522	43.2189808237704	42.913984756581	43.738492157141	41.7875972962198	43.4471631218939	43.0757450293995	43.0639881383796	-2.33751967695912	0.357052051964031	-2.21479744839641	-2.04812100054031	-2.35951418787286	-2.09256099711694	-3.07417235573347	-2.06186663122024	-2.15201238099327	-1.98094981062881	-2.89070978831328	-2.15762319852886	-2.71078166957746	-2.08550262336561	-2.55914370818105	-2.57525261528583	3.67080362612936	-3.83305672666662	2.96644111216445
55.7788944723618	8.74826244625857	1.49616553021709	9.17047100298803	9.73723802279172	7.96279751617852	8.65486755953381	10.5784625763	4.47779637504939	9.96378398460772	9.14522970614735	8.45589240233759	8.36324112518395	9.40654698125337	9.66118846588556	8.14989608310437	43.0272746199293	0.474267988137741	43.3038841105048	42.8086890206717	42.6109111651853	43.5023699706058	42.8443417986463	43.0342340815964	43.214713960645	42.9055241911387	43.7362130208263	41.8376525750543	43.4429840873987	43.0581781447347	43.054873932073	-2.40103475774349	0.361217801748807	-2.28410897458109	-2.1071476981249	-2.41506618248784	-2.16890161478017	-3.15708967471459	-2.1238169963867	-2.19897304096962	-2.03762510733028	-2.96051091480451	-2.21644780222913	-2.77307813894414	-2.15702642282401	-2.61365928248835	-1.02712802500321	3.73898782477439	-2.00530548661582	4.09011439274666
56.2814070351759	8.68842021810947	1.44956074381153	9.06656036238605	9.61289362164188	7.88885077502096	8.56346789582187	10.4831279244883	4.584446103846	9.90094543901891	9.05523082720502	8.37514037779151	8.37862440324869	9.3250297891097	9.64408060994013	8.07106470590406	43.0305388931338	0.461560887872142	43.2920386378207	42.8123092683915	42.6244213020139	43.503893849592	42.8581428048676	42.9889084729479	43.2168303639036	42.8914228673977	43.7441614498969	41.8999683059508	43.4513222020007	43.0511673604948	43.0624187254613	-2.46825112872873	0.365888712725547	-2.35696799876801	-2.16910209583405	-2.47436897674243	-2.24956609439151	-3.24442107009133	-2.18979608123714	-2.24921279739371	-2.09744555478791	-3.03430520314346	-2.27839572435228	-2.83890880127461	-2.23221032012739	-2.6725639553297	0.577031292854253	3.77232208255428	-0.132152784441263	5.28182756784457
56.78391959799	8.62744365359057	1.40225159154177	8.95912346470185	9.48764235905957	7.81819694057891	8.47171322215248	10.3861517528107	4.69545682095125	9.83655747454035	8.96509256793815	8.2911303871642	8.38613728738742	9.24065244865444	9.62292840989153	7.9959843608466	43.0245034233766	0.448049022211295	43.2649824779804	42.8125683867866	42.6361861512466	43.5004981275363	42.8658916636946	42.9389736152692	43.2032524437221	42.8741977075215	43.7354223162236	41.9477786264514	43.4431226551555	43.0281070524747	43.0675632798339	-2.53837661644533	0.370795399206861	-2.4320412669816	-2.23403591822442	-2.53689154478609	-2.33441671955647	-3.33559997003253	-2.25964963730761	-2.30155059722751	-2.1604185383539	-3.11035188394237	-2.3423113772018	-2.90646570168433	-2.30979055424691	-2.73537230424382	2.2324932234059	3.73540795464644	1.96555717230749	6.52783820811883
57.286432160804	8.56880116923888	1.35534161860738	8.8545832760957	9.36568228135017	7.75074940851327	8.38044421042822	10.2882287801572	4.81175969866488	9.77656107410173	8.87841486772031	8.20945607970761	8.39115398879956	9.15942685318956	9.60361498623475	7.92433969514247	43.0251558734895	0.434894414276742	43.2495046158186	42.8277116510541	42.6441194378138	43.4903192927012	42.8657516936264	42.9033597605443	43.2013752487203	42.8721989462108	43.7372046647	42.0061863999704	43.4456142167967	43.0156851913438	43.0679952360636	-2.61227815825947	0.375658960785315	-2.51067053105321	-2.30348450485814	-2.60218095611768	-2.42301371510641	-3.43001982362086	-2.33475180487051	-2.35731831718087	-2.22798480407648	-3.19044554161764	-2.40965079688569	-2.97732914755291	-2.39104902465154	-2.80171708978117	3.92664039987475	3.65329839033034	4.2088913446195	7.8676354617615
57.7889447236181	8.51114276078776	1.30928680310288	8.75035379787886	9.24167083647797	7.68958651027414	8.2936941385491	10.1942466725865	4.92857605803912	9.71718504771413	8.7895664266418	8.12764423664018	8.39155257308142	9.07829486261494	9.58340609921276	7.85907863052988	43.0272150718046	0.423484848531799	43.2343830735394	42.829312461527	42.6691894191702	43.4949501055377	42.8791839885909	42.8544793593133	43.197528490647	42.8571749976867	43.7383594332643	42.0642830103132	43.4473018582166	43.0027743054183	43.0848754302353	-2.6902752310845	0.381114081945429	-2.59296410974662	-2.37641430618905	-2.67188399138301	-2.51711668176656	-3.52991876049622	-2.41385706336	-2.41623604767114	-2.29910665382133	-3.27459144653932	-2.48057292349691	-3.05138082911017	-2.47617535932826	-2.87335983118991	5.7196698030163	3.55521394383251	6.50018848986154	9.42991522319986
58.2914572864322	8.45266881789965	1.26399548905445	8.64534122806613	9.12124032274927	7.62917269447281	8.20621200802105	10.0974886565359	5.04583062940479	9.65644538285453	8.70317712796347	8.04451441320931	8.38522929549392	8.99583287137457	9.55985585629331	7.79435414625643	43.0213570874748	0.411131817613024	43.208675963322	42.8368800777645	42.6820592930374	43.484666798193	42.8769706172899	42.8128912406047	43.1829120197886	42.848878601089	43.7277393372596	42.1103373914192	43.4384922414578	42.9784948740706	43.088643681876	-2.77162524758104	0.386547411203803	-2.67791618571467	-2.45374704882079	-2.74447356565303	-2.61546801086806	-3.63326509664313	-2.49764112496952	-2.47752112610324	-2.37462468434085	-3.36169840875316	-2.55429868315325	-3.12757051721496	-2.56422194160804	-2.9486818247108	7.63209804086687	3.46314819676811	8.73909143324019	11.1081849482241
58.7939698492462	8.39713356916757	1.22065954350073	8.5448768768934	9.00423913330048	7.57310299538413	8.12279856555885	10.0037018902936	5.16318651507435	9.59961846815339	8.61885493244233	7.96513618122668	8.37760557451625	8.91719125143964	9.53871952255753	7.73370449233772	43.026476810156	0.400648988903188	43.1990795377297	42.8511189333662	42.7034563409069	43.481096445341	42.8805610265553	42.7794951490452	43.1832959445355	42.8480065612588	43.7324405468148	42.1701719275234	43.4454820056815	42.9694859702099	43.1005081430597	-2.85774708719182	0.392213898897631	-2.76740736733887	-2.53635365564603	-2.82098068754753	-2.71892596371707	-3.74135144222416	-2.58685016701196	-2.54276597041032	-2.45534917921411	-3.45416522843349	-2.63269437049995	-3.20807590499926	-2.6570343917364	-3.02875780471444	9.59315177706548	3.36882812247463	10.8984812988792	12.737224582999
59.2964824120603	8.34074052487558	1.1790150448586	8.44366211932117	8.88743455343425	7.52029948088591	8.04268406713615	9.91189781042021	5.2761024606753	9.5406946322021	8.53282379691514	7.88469080404711	8.3634070819874	8.83620259784198	9.5138378226709	7.675889595845	43.0247613603348	0.391600409668354	43.1788572377729	42.8506482648663	42.731455297046	43.482320787758	42.8882394292235	42.7337696679107	43.173841845345	42.8333762822513	43.7253982206127	42.2174252316009	43.4387541742464	42.9491942813984	43.1186169643209	-2.947990539784	0.39842031451453	-2.86025624272244	-2.62303561972867	-2.90203869889282	-2.82836861774668	-3.85500927654403	-2.68003808445469	-2.61090037521813	-2.54007368226228	-3.55053481307878	-2.71472740909342	-3.29111911573018	-2.75355834980129	-3.11421673191865	11.5691791985203	3.25825365635237	12.9571855610598	14.3179133392162
59.7989949748744	8.28487378164803	1.1392571372685	8.34476763436596	8.77709043960542	7.46750036268906	7.96311532576974	9.81849575943627	5.38689840013498	9.48141851890495	8.4507228323436	7.80611114927639	8.34502458996087	8.75708518214738	9.48765128929766	7.61747767749211	43.0222133047642	0.381724861918361	43.1592338071622	42.8632826731893	42.7470902871791	43.4694244110213	42.8814528134446	42.703793229626	43.1620643433773	42.8328386914189	43.7178675040488	42.2622402033439	43.4365058056032	42.9288991674729	43.1240800250472	-3.04237805759382	0.404562201557993	-2.9565983904997	-2.71550550447494	-2.98623201865072	-2.94228360520498	-3.97221049558575	-2.77878857429447	-2.68195658422816	-2.63040910480216	-3.6512430154401	-2.80067285703557	-3.37759011954565	-2.85392180309388	-3.20350267586361	13.602116530042	3.11631036152912	14.953871155534	15.9342478749775
60.3015075376884	8.23119272073412	1.10217273515991	8.24977878922526	8.66946254080078	7.41939468867483	7.8894559290568	9.73014845225659	5.49305576806507	9.42459668928732	8.36867873044929	7.73110634138271	8.3246071014013	8.67970834838875	9.46230287469167	7.56320911586316	43.0285545653203	0.374871530055837	43.1511924588119	42.871654280015	42.7790619276428	43.4718383536949	42.8894023098342	42.6723662033798	43.1632807760771	42.8290280248411	43.7210443645632	42.3155857134715	43.4411286706485	42.9196246569573	43.1460016092265	-3.14220441026042	0.411271693787679	-3.0578778746086	-2.81358474875892	-3.07568822325271	-3.06269027542001	-4.09568565196562	-2.88278769715632	-2.75731459599331	-2.72614515875209	-3.75806256311049	-2.89194223455986	-3.46845209500774	-2.95961413027591	-3.29881208452393	15.7069649022266	2.93462175421182	17.0877199603054	17.7270038846561
60.8040201005025	8.17571851282721	1.06699645495696	8.15404919876475	8.56481878708245	7.3714890801467	7.8171884957285	9.64119656797865	5.59231827319882	9.36405176014765	8.28639790043746	7.65543424367858	8.29699775319463	8.60017407092485	9.43180584139689	7.50841869407377	43.0235018431922	0.368251424483262	43.1281498987957	42.8711467541924	42.8037105088742	43.4655165155608	42.8885229743421	42.635459738783	43.1501756433984	42.8174520290894	43.7078918721964	42.3508699266909	43.4309799386915	42.8950405467633	43.1606076141208	-3.24612491842288	0.418362634142316	-3.16217359759997	-2.91659964479638	-3.16948963017476	-3.18880837197808	-4.22407417258212	-2.99115867334162	-2.83538742700499	-2.82657330722193	-3.86882014987164	-2.98685615771964	-3.56174071962312	-3.06884251866473	-3.39909956891853	17.8123313655967	2.74201907743354	19.39481093245	19.7353952109934
61.3065326633166	8.12227394283659	1.03425516074113	8.06293129589672	8.46752009209553	7.32486225288915	7.74789907451964	9.55362322183507	5.68766732273462	9.30448789410522	8.20798980946211	7.58418960668903	8.26764445277118	8.52443540355934	9.4020371157376	7.45427371458047	43.0262099036996	0.361556402051122	43.1168594927514	42.8849681214345	42.8261035718106	43.4560261829698	42.8844412783383	42.6160641278738	43.1440283382104	42.8212106351643	43.7055031147873	42.3941476397871	43.4362352881625	42.8819082993177	43.1732326574871	-3.35532072014539	0.425581690983238	-3.27106738925181	-3.02659852671984	-3.26757187943796	-3.32022195803072	-4.35708387270671	-3.10591777735667	-2.91719544591899	-2.93364389082908	-3.98560881213298	-3.08697899812382	-3.65991175670189	-3.18316129562201	-3.50420775905765	19.8709098869465	2.57913915880456	21.6916910361041	21.8107652586581
61.8090452261307	8.06926724780536	1.00405187413004	7.97379301084595	8.37232722695129	7.28171735267759	7.68393977288497	9.47040218858016	5.77485668664088	9.2452669881604	8.12802379077419	7.51509130101749	8.23424998319331	8.44750362096814	9.37026296946114	7.40303932931415	43.0299730917862	0.358080454549857	43.1062040172755	42.885518971998	42.8619100202353	43.4592012140617	42.8929529914377	42.5869203345976	43.1444929550402	42.8127451080973	43.7026446648775	42.4347396776181	43.4333390965126	42.8692765302383	43.1997046112304	-3.47014062338772	0.433573165464553	-3.38465216691441	-3.14232136715645	-3.37188826736507	-3.45900395869209	-4.49719480601894	-3.22563392055478	-3.00339845053902	-3.04609131733887	-4.10851441097232	-3.19245722249558	-3.7617323375307	-3.30277840182335	-3.61616147663876	21.888250374094	2.47270387974005	23.8889309850788	23.8026686690456
62.3115577889447	8.01498194374646	0.975605301146383	7.88525586538931	8.2827178364712	7.23720078564698	7.62045149854974	9.3855358936107	5.85489657478801	9.18214522569306	8.04964444794176	7.44682952521549	8.19501115424992	8.37102425791113	9.33419825199622	7.34985395124038	43.0247481050893	0.353440232071654	43.0852550537945	42.8870128986887	42.8826095147703	43.4462634614272	42.8858051543795	42.5622847174938	43.131258439128	42.8062365430626	43.6881701925409	42.461468870198	43.4275050090321	42.8464454118481	43.2114100997976	-3.5894227067781	0.441794022784681	-3.50150441103001	-3.26423305484586	-3.48052081666238	-3.60305696200313	-4.6416067031236	-3.35069542324161	-3.09240627855301	-3.1643305001939	-4.23597907254055	-3.30203288291496	-3.86699153112457	-3.42629979250926	-3.73283775937246	23.8714897492114	2.41782368941793	25.9917177080418	25.6899104334681
62.8140703517588	7.96334697200846	0.94962078127877	7.8018737232384	8.19962595387527	7.19563743976707	7.56208884257208	9.3049567895167	5.92917387494105	9.12106381360643	7.9737379587862	7.38379541213123	8.15517080479161	8.29758201066398	9.29955684003241	7.29924717218758	43.0317541320264	0.350001158553819	43.0806011898192	42.8972658009673	42.9135757274865	43.4431774181889	42.888733431476	42.5496506410943	43.1319973752374	42.8093751197987	43.6891242802693	42.5008192945897	43.4345075100701	42.839973855848	43.2340020714984	-3.71519499938028	0.450492794819547	-3.62411189426338	-3.39394551251797	-3.5952252518559	-3.75393134985517	-4.79251762332545	-3.48269990809571	-3.18610681208189	-3.2899031922129	-4.37096568890555	-3.41804590090838	-3.97785048513414	-3.55617653628687	-3.85605483650033	25.8201587637871	2.39666428785457	27.9814527921696	27.4919911639278
63.3165829145729	7.91041935923195	0.925584229687909	7.71859392285706	8.11873289811538	7.15510801538418	7.50680047992191	9.22615416607889	5.99345686959156	9.05826702497746	7.89587385943038	7.32132520832053	8.10957876524331	8.22191857261115	9.26036977055205	7.24927211693142	43.0307843020273	0.348903674742008	43.0655491550587	42.8910663448959	42.9458464343431	43.4406804237255	42.8927494686683	42.5240805190821	43.130862507744	42.7969925922474	43.6784558551007	42.5265344674757	43.4255083481682	42.8234374470042	43.2584323628408	-3.84645722390258	0.459956727213582	-3.75097600386173	-3.52957706826356	-3.716417236101	-3.91220033164964	-4.95028430806061	-3.61962085659263	-3.28411672248923	-3.42095757337127	-4.51163563625725	-3.53914252259742	-4.09180123094425	-3.6910052025983	-3.98620921794667	27.7322530876968	2.40683057664392	29.8197887037587	29.2268495084073
63.8190954773869	7.85780048394913	0.903090668728645	7.63787035126269	8.04509385809122	7.1137253260361	7.45273443788196	9.14704740547174	6.05137325055139	8.99289295268764	7.82113120128412	7.26166495830305	8.06087039045786	8.1495565281843	9.21930498140041	7.19814064972618	43.0290274681626	0.345954216307119	43.0511541680483	42.8948738714849	42.9666037931436	43.4261130844907	42.8854310860672	42.5115852280901	43.121501626438	42.7954297095929	43.6674318641937	42.5493914295477	43.4280271973706	42.8079402422202	43.2718737854262	-3.9832568738619	0.469652859021727	-3.88235956844009	-3.67295293294122	-3.84261045721139	-4.07597761113689	-5.11272844855434	-3.76333887934077	-3.38551534254933	-3.55926804494476	-4.65832476695734	-3.6655554918524	-4.21109799189308	-3.83096418573145	-4.12164563865168	29.6344599842875	2.47746470276073	31.7184192663822	31.0036287866231
64.321608040201	7.80712072281519	0.882734272212993	7.56100865490115	7.97613600981379	7.07580243222523	7.40426463594526	9.07319837526963	6.10155047635557	8.92998054369698	7.74700740753039	7.20617924310961	8.01099191348452	8.0777066132511	9.1784877452486	7.15025534576561	43.0366011329425	0.345493046821951	43.0482999158354	42.8974349883257	43.0030707380748	43.4269714219182	42.8940029334954	42.5007817055113	43.1284174135968	42.7933986298973	43.6672124144943	42.5805392518514	43.4296335010359	42.8043528196632	43.3016989945529	-4.12744735947774	0.480166380677736	-4.02032545615827	-3.82444140503857	-3.97660861932835	-4.24820750544796	-5.28348451612046	-3.91417382403039	-3.49261184373695	-3.70518907625484	-4.81335742538332	-3.7992356570614	-4.33570729777571	-3.9781480123198	-4.26532503455456	31.5482539128133	2.58614968405008	33.8184280588752	32.9061461374914
64.8241206030151	7.75446651876949	0.8636639524341	7.48350803034564	7.91021336922168	7.03669241084615	7.35651064778975	8.99869644652291	6.14197429560389	8.86407608371564	7.67208059462796	7.15054853229879	7.95520693145471	8.00532690009456	9.13230044974574	7.10093005173596	43.0315956182953	0.345805981364627	43.0303068431496	42.8874919313628	43.0279216290472	43.4155836964445	42.8912470615519	42.4804192594723	43.1257278924451	42.7796811872727	43.6508116607925	42.5935078942998	43.4214455145781	42.7862185465517	43.3203799208709	-4.277126431818	0.49126778750952	-4.16252602741032	-3.98245170144392	-4.11682111767777	-4.42718935186082	-5.46018775147031	-4.07050759635747	-3.60399346818538	-3.85720409448727	-4.97386595773739	-3.93798964849466	-4.46419375722911	-4.1302263010267	-4.41548684025285	33.4544342656899	2.67720015513665	35.8616343766294	34.9889784482231
65.3266331658292	7.7037514500393	0.845953810287503	7.41006153456489	7.85177774521182	6.99864068467962	7.31173823447926	8.92665413242579	6.17691782383099	8.79780857822951	7.60101551385614	7.09916237884089	7.89891432420031	7.93688307375711	9.0866402189885	7.05255460744605	43.0347812805002	0.344718964618663	43.0236889158922	42.8915290258165	43.0533214825362	43.4045497805775	42.8895831093043	42.4763960969328	43.1231926018363	42.7806401189473	43.6452981028797	42.6146935364089	43.4291767341815	42.7799116503006	43.3401754908888	-4.43402599208789	0.502807621518326	-4.31122373042153	-4.14977734264501	-4.26364786826966	-4.6130499425409	-5.64331097956748	-4.23524774648976	-3.71996409243698	-4.01806319822997	-5.14244513995834	-4.08389708617599	-4.59982027268475	-4.28937724142948	-4.5725132562927	35.3329687001021	2.76543865316278	37.7334046258929	37.1522454972751
65.8291457286432	7.65335653136061	0.829877746656774	7.33817673657634	7.79601792862928	6.96278475820664	7.27100542924755	8.85840438104592	6.20280691876171	8.73358155510799	7.52928007895132	7.04975339542078	7.83983446660279	7.86688536970748	9.03885927331351	7.00624461611669	43.0384393516524	0.34681623629659	43.0172255318718	42.8843581935669	43.088428849364	43.4029091196545	42.8980155558359	42.4635900123868	43.1337266937674	42.7711429772723	43.6394327486598	42.6332718572204	43.4230672273628	42.7743027667106	43.3702400378074	-4.59865498099235	0.515287645623332	-4.4667628260861	-4.32512125786621	-4.41922341741727	-4.80820816657902	-5.83549695929109	-4.4070479144603	-3.84255350544348	-4.18655038957644	-5.31932875814029	-4.23732097547075	-4.74022322254608	-4.45601837144547	-4.738658988578	37.2156836602011	2.90163107434334	39.6368082032434	39.3026853147429
66.3316582914573	7.60172079223889	0.814581712159303	7.26636839951304	7.74447440876502	6.92503264514639	7.2300273111208	8.78892721081603	6.22096335927975	8.66620470925923	7.45893712608344	7.00074052262997	7.77656845420946	7.79916899143981	8.98699739866359	6.95795976217902	43.0323096631709	0.348080668431609	42.9997747367952	42.8738338585994	43.1071951477035	43.3846337927409	42.8908107346121	42.4495185852971	43.1303221637325	42.7589979124898	43.6220982403599	42.6381776156378	43.4219653405397	42.7583270565994	43.3843704361147	-4.76943901939525	0.528148388541971	-4.62744837094888	-4.50825213385511	-4.58094097675559	-5.00962093397464	-6.03310899954836	-4.58579653881815	-3.96972162021499	-4.36253073727066	-5.50239706779446	-4.39660483616889	-4.88683445335999	-4.62836313712752	-4.91108744630095	39.1210306039927	3.05868418427363	41.6479425793639	41.4774422749815
66.8341708542714	7.55268169568086	0.800524557398141	7.1987962390767	7.69910029580956	6.88991474000994	7.19342871866306	8.72407783353842	6.23402356042662	8.60072941683554	7.39219487161539	6.95614520619925	7.71406749918478	7.73345777719715	8.93660590745347	6.91231997784131	43.0383911315472	0.349296600838871	42.9977364621568	42.8742376688641	43.1378894150113	43.3783995784659	42.8962331021301	42.4480277811159	43.135514201587	42.7583786039446	43.6202655836797	42.655910915126	43.4272597313638	42.7582313628025	43.4110003038654	-4.94926806455814	0.541757252670021	-4.7967163629453	-4.70190659608513	-4.75149239994851	-5.22007725457084	-6.23966712197853	-4.77431778456475	-4.10321841839178	-4.54872889522816	-5.69556723452784	-4.56497422315567	-5.04131723477084	-4.80982147874399	-5.09267983434442	41.0563172053101	3.19511964700281	43.6081853314342	43.7179736650261
67.3366834170854	7.50242190263564	0.787600957929207	7.13075158623911	7.65485404459489	6.85457602613608	7.15822673354185	8.66023583752074	6.23813071148825	8.53624883925156	7.32466976985463	6.91146460147334	7.64751472641989	7.66640312508054	8.88198863649974	6.86642009616264	43.0353592316232	0.353452086583686	42.984276537434	42.8580256357046	43.1647023899694	43.3681961548995	42.8985018328954	42.4316385254156	43.1461893482269	42.7417727036546	43.6068923953512	42.6600081902295	43.4179091836994	42.7473668645734	43.4341902490481	-5.13678419279683	0.556101165246245	-4.97279831124342	-4.90345206361803	-4.93073999431685	-5.43945114516102	-6.45466559175446	-4.97000742120651	-4.24408147838609	-4.74271057230964	-5.89655499962639	-4.74077691732769	-5.20106160852386	-4.99863134201009	-5.28326306087469	43.0356723669045	3.29523892240627	45.4629636772649	45.9449378749482
67.8391959798995	7.45256766811004	0.775213690841456	7.0644347141711	7.61558699112263	6.81825693185272	7.12359872978298	8.59676082588365	6.23732835471886	8.4696042735825	7.26079406300389	6.86862473743111	7.57963346837516	7.6032507183226	8.82590850415143	6.81959737303191	43.0309911833121	0.355770210945968	42.9702563177369	42.8485245636015	43.1816582557471	43.3484981667932	42.8919874168063	42.4231203847513	43.1435350414038	42.7323290758934	43.5931974082836	42.6613617263797	43.4239541843829	42.7365217666687	43.4479410746092	-5.33212858758886	0.570781936182522	-5.15612899767325	-5.11470917057664	-5.11716259414117	-5.66573447666389	-6.67603537957852	-5.17488850040235	-4.39036748167945	-4.94637612505028	-6.10574917823212	-4.92432903861491	-5.36990010769442	-5.19507771439493	-5.48121287395328	45.0634400551326	3.36546974338478	47.3881534366275	48.1193519475312
68.3417085427136	7.40463820318149	0.764000049636321	7.00114370002334	7.57991512538417	6.78446306807335	7.09310980051302	8.53807469700045	6.23137944083202	8.40639249815401	7.19955740932954	6.82897613633849	7.5121601577848	7.53947795637847	8.77035067635239	6.77529597519532	43.0351441760166	0.359609463364309	42.9664435850931	42.8412132986283	43.2125394038198	43.3431741450752	42.9002517691091	42.4177759051621	43.1551193739415	42.7254486345127	43.5902509571956	42.6709428917712	43.4211873580526	42.7364183634636	43.4761086023914	-5.53791627771247	0.58639250648031	-5.34961378570734	-5.33703634664925	-5.31446590238821	-5.90298512471829	-6.90841616030316	-5.39037678238927	-4.5450287262269	-5.16116620119698	-6.32638372223782	-5.11842478778419	-5.54640028817251	-5.40210701944216	-5.690506763046	47.1537050922123	3.41958413328087	49.5178213812324	50.3584042243574
68.8442211055276	7.3549610214854	0.753507977261517	6.93673050041632	7.54464266558539	6.74846216392602	7.06178797904533	8.47838841425303	6.21827592574145	8.34287327912782	7.13869582042912	6.78834599188572	7.44085643896394	7.47660665828434	8.71008038383409	6.72874705781759	43.0255933858131	0.365267815856032	42.9460528181611	42.8188423360854	43.2278389683064	43.3227627676957	42.8940642297797	42.398260486894	43.1628211160156	42.703808861769	43.5710484301362	42.6622068577348	43.4156361261968	42.7204182472606	43.4889527695354	-5.75158989896924	0.602306534218814	-5.55029223633598	-5.56763641995656	-5.52005730702547	-6.14811649300007	-7.14805918770223	-5.61383416232332	-4.70763444373748	-5.38455924865104	-6.55476602812948	-5.32020447806488	-5.73050301829203	-5.61664005897307	-5.90836560440858	49.2998609651133	3.45919717071318	51.7843619261091	52.6730167019354
69.3467336683417	7.30729022287906	0.743508509393581	6.87565915499486	7.51426765289743	6.71336979566301	7.03263197816631	8.42171660920568	6.20282860151863	8.27884460401364	7.08297080608515	6.75094250035999	7.37086822835333	7.41676416290234	8.65083708886025	6.68307171440717	43.0234522220952	0.368987965414182	42.9355629140852	42.8093784072272	43.2460963575059	43.3061683549418	42.8919125032885	42.3920246594968	43.1624847085942	42.695185898386	43.5625349806517	42.6615848707947	43.4221465948459	42.7147913641257	43.5050072732937	-5.97562390026558	0.618767994085202	-5.76122236152658	-5.81022620419871	-5.73531837852552	-6.40237691619391	-7.3967303980168	-5.84915389511832	-4.87719429127784	-5.62028137078829	-6.79436524494365	-5.53251101984144	-5.92575947954961	-5.84165521943906	-6.13631592403276	51.4987617570243	3.49935425184505	54.0848224962386	55.0021883228264
69.8492462311558	7.26010395565136	0.734554992490171	6.81579621378963	7.48470817929997	6.67921150139732	7.00554116704538	8.3679916626255	6.1823382793521	8.21857936042494	7.02887735333965	6.71475148651153	7.3000558313402	7.35524095279653	8.59006462755522	6.63819480798977	43.0204589352501	0.375390237411917	42.9237196425255	42.7915344322904	43.2691978670051	43.2950653644606	42.8954627655546	42.3778202608692	43.1771381569845	42.6782557214627	43.5533888121304	42.6580103591314	43.4120139641208	42.708338906164	43.5260199055519	-6.21077693074877	0.635969226097933	-5.98308260284421	-6.06383616446328	-5.96253494643411	-6.66824011783003	-7.65694412856488	-6.09543933497168	-5.05718495000829	-5.86756627039124	-7.04572918057208	-5.75604783364582	-6.12882049125242	-6.07785485248367	-6.37681922627229	53.7544812088699	3.55405735092362	56.3822170472669	57.3686660584511
70.3517587939699	7.2120778959839	0.725941319836466	6.75592771569192	7.45607587661535	6.64289153666386	6.97699085463968	8.31339024789573	6.15777044089183	8.15695794925907	6.97717825429997	6.67831762407172	7.22735919692564	7.2969630460305	8.52609847420263	6.59109143060278	43.0067472099676	0.38212159445142	42.8994623830826	42.7662034761571	43.2753738209864	43.2678810118343	42.8831579655946	42.3562993075843	43.1798101321016	42.6537892666029	43.5324281851861	42.6404630886586	43.4129851136591	42.6899499279311	43.5299100502005	-6.45500827045815	0.653136848167466	-6.21365899133462	-6.32720345515238	-6.19842693853161	-6.94168965247228	-7.92427008187816	-6.35163255432445	-5.24568661071066	-6.12533837961621	-7.30608652564326	-5.98859427648487	-6.34325986603723	-6.32283294820812	-6.62642723556217	56.0427617135249	3.62867489919215	58.6731522479861	59.7713280788828
70.8542713567839	7.16686014136173	0.717829780286584	6.70016404924328	7.4314963015767	6.60903569506109	6.95158932009931	8.26355687585116	6.13252823821952	8.09676540545182	6.93096481287013	6.64568032830597	7.15739260688161	7.23935503059835	8.4642214488378	6.54643172470574	43.0039144030071	0.387595387317946	42.8892261460898	42.7530945794014	43.2941994298965	43.254117971889	42.8841441839976	42.346832813054	43.1824265057281	42.6413531890127	43.5264870295953	42.6353271663495	43.4116037556576	42.6858510451574	43.5462234232629	-6.71234811189615	0.671177521847839	-6.4576365791107	-6.60471432791485	-6.44722818661894	-7.22734071579887	-8.20406001354716	-6.62221337929498	-5.44341050574474	-6.39795673630313	-7.58077313889315	-6.23464580051549	-6.56949053294771	-6.58131269646448	-6.88974284149572	58.3520208799999	3.74512965359006	61.0903195779032	62.2300172547546
71.356783919598	7.1210421753789	0.710465170377911	6.64439714584105	7.40600282505003	6.57425747429789	6.92565702098049	8.21418476053938	6.10312280930388	8.03968968306534	6.88598362453158	6.61273670803097	7.08585395888685	7.18166742276489	8.39909954459943	6.50089530203386	42.9907039234168	0.396264216566522	42.8662454562652	42.7239690316391	43.3041125018632	43.2320115571848	42.8768493249395	42.3212742827865	43.1954278670897	42.6126697511824	43.5084685205142	42.6159958925318	43.3997328834963	42.6693466180741	43.5530473168521	-6.98103739660184	0.689372154999763	-6.71284511364898	-6.89312627443363	-6.70790850249039	-7.52382165609865	-8.49447904291073	-6.90406453034141	-5.65337982518237	-6.68245880774746	-7.86695658248883	-6.492136197221	-6.80555105777498	-6.8510325843113	-7.16572598117421	60.7048444624058	3.87405878428831	63.7235652884258	64.764841905705
71.8592964824121	7.07634217266393	0.703113103773679	6.59091727256724	7.38282454931681	6.53923162732034	6.89964786299034	8.16606842087251	6.07311337286119	7.98112658697219	6.84559428870292	6.58151531016284	7.01549896888215	7.12796654685308	8.33352839634848	6.45541504078102	42.9751760839599	0.403858482217054	42.8415288565408	42.6974731200127	43.3068793181684	43.2034586221016	42.8629684501095	42.2979052793317	43.1922243838626	42.5862260553719	43.4895318855028	42.5934668202675	43.4024495688806	42.6512359397936	43.5519407915347	-7.26140034624811	0.707631842979696	-6.97981528836659	-7.19407039578123	-6.9793275831723	-7.82961805463317	-8.79417587215807	-7.19898057821639	-5.87273324444148	-6.98049525647287	-8.16514237435535	-6.7614721361136	-7.05668751257399	-7.1323898516354	-7.45329635330493	63.0793802381388	3.97938610698746	66.4555142970844	67.2442468470461
72.3618090452261	7.03428441608415	0.696251720920966	6.54123145591398	7.36218508627044	6.50672542208779	6.87642266337855	8.12253334545221	6.04326579438726	7.92588136334773	6.81007602992842	6.55360191503302	6.94804333017173	7.0735290184222	8.26938281900232	6.41281916569831	42.9664613526409	0.411377622841148	42.8258142853162	42.6760101365534	43.3214237381502	43.1870535389582	42.8609904346282	42.2789941500464	43.1966457663045	42.5643287125093	43.4806473410386	42.578511219733	43.3896653817923	42.6421559116494	43.5617569676523	-7.55705039011452	0.726833315985886	-7.26264583392157	-7.51065621996437	-7.26628869243603	-8.1500256558591	-9.10889197771981	-7.51012851186854	-6.10426441306425	-7.29522301971263	-8.47986540044211	-7.04667828322703	-7.31972289723152	-7.42957586472655	-7.7576883013153	65.4310706753419	4.07821472097482	69.0863102228009	69.6665121762221
72.8643216080402	6.99177994781553	0.689703959693929	6.49177156309662	7.34034248992272	6.47253352081858	6.85141615093666	8.07831116993083	6.0113015920041	7.87270679859699	6.77634840357894	6.52525768843934	6.87992693112097	7.02211457593615	8.20192309271283	6.36918534450708	42.9432102396694	0.421893815218236	42.7924514946163	42.6374533509528	43.3182933554105	43.1533663640433	42.8416500795788	42.2424451749062	43.2028006643109	42.5247915474626	43.454827010151	42.5446664137607	43.3808880424554	42.6154378053485	43.5526618127047	-7.86465917256234	0.745499877808299	-7.55740575621492	-7.83870411977196	-7.56479535162366	-8.48026523817083	-9.43327738910416	-7.8334862523014	-6.3495314720596	-7.62270811330871	-8.80628219888526	-7.34392025494893	-7.59692652317411	-7.73846840385512	-8.07479816989182	67.7496227091192	4.17380892848453	71.4609953863554	72.0721889883859
73.3668341708543	6.9524644165313	0.682982143953075	6.44691376468312	7.32201524077793	6.44058304797979	6.82862160854514	8.03817397094834	5.9819062778907	7.81912883960887	6.74886296608169	6.50077321373858	6.81611042066227	6.97364223113531	8.1367215814421	6.32858425141299	42.925997705126	0.430176571023076	42.7679181210121	42.6095563257774	43.3214010758842	43.126264556902	42.8285639640007	42.2156752917822	43.1936471513068	42.495243838716	43.4389630187429	42.5184065050005	43.3764018476242	42.597314652238	43.5486138176509	-8.18767230264283	0.76477611926785	-7.86816139971609	-8.1829618984986	-7.8778268777633	-8.82359837229572	-9.77121039043375	-8.17387810715668	-6.60581109244916	-7.96759563301949	-9.14905032771288	-7.65710952579317	-7.89137379909233	-8.0631792500577	-8.40798326036787	70.0470825276416	4.25295478041614	73.7499340171401	74.3820465807799
73.8693467336684	6.91516626181709	0.676629996064353	6.40499983394546	7.30440087350538	6.4100248022011	6.80712008949755	8.00096466601672	5.95340590907175	7.77029918225516	6.72517468313858	6.47857762960524	6.75492976591875	6.92551959013129	8.07150131527123	6.29024306306392	42.9064285845012	0.439883676721692	42.740887430511	42.5763332202255	43.3251286125759	43.0998664336249	42.8159905015382	42.1827652149518	43.1966754517671	42.4596698557665	43.4216826088904	42.4885383495446	43.3557908260836	42.5764458855494	43.543797207486	-8.52717750780951	0.78446955975308	-8.1960557335578	-8.54348397874862	-8.20744862173094	-9.1820950266666	-10.1246559460324	-8.53144227628222	-6.87771038573251	-8.33011850619127	-9.50915397535763	-7.98745491304993	-8.19920044247886	-8.40487786842582	-8.75960992726905	72.3191063368006	4.31240947642991	76.1875906830849	76.5630855636312
74.3718592964824	6.87898479102071	0.670118204341003	6.36507863212258	7.28661172930283	6.37904516170704	6.78477513945067	7.96427382187797	5.92605477440712	7.7226384774207	6.70467082231691	6.4575568423661	6.6957536294938	6.88274259985679	8.00502998891261	6.25257066403411	42.8756137362599	0.451520156854362	42.7004062880007	42.531910581264	43.3134696542701	43.0583911864967	42.7881725162344	42.1378510361852	43.1916287014559	42.4122053829666	43.3918641754608	42.4443110849826	43.3489609350442	42.5417551018995	43.5220519271177	-8.88057054654288	0.803343165763757	-8.5379343194922	-8.91741208617159	-8.54964649123089	-9.55105618498921	-10.4886745983651	-8.90344897098707	-7.16459156404879	-8.70752023394228	-9.88282607634828	-8.33184402405729	-8.52658868507893	-8.76024495201685	-9.125628918329	74.5372270677368	4.34607834426202	78.6608838849533	78.7013691123692
74.8743718592965	6.84737823971085	0.663325598504798	6.33120073885007	7.27270946896485	6.35208621381626	6.76619113072253	7.93341779207975	5.90381785339569	7.67650661734814	6.69105307603367	6.44190634769374	6.64300184310724	6.84162286250274	7.94245713742977	6.21994603429656	42.8539092114994	0.46027270280169	42.672759172373	42.5002673989535	43.3150115165664	43.0301965863307	42.7733496050903	42.1047351994201	43.1769784111339	42.3767977282097	43.3762371319065	42.4119998068425	43.3310185372582	42.5193665006553	43.5121021547524	-9.25330788291905	0.823424412640004	-8.90021610429657	-9.31127535366962	-8.91072204946014	-9.93746632690589	-10.8708998680231	-9.2964508027112	-7.46517648179009	-9.1062286803801	-10.2773581766463	-8.69658443711017	-8.87182443363454	-9.13586315944237	-9.51293660387751	76.6979195949826	4.35181981571438	81.0912682086276	80.8519132203754
75.3768844221105	6.8175524363055	0.656591099275037	6.29982659676758	7.25817696713922	6.32563681778996	6.74748494964379	7.90384166844867	5.88385625202426	7.63569997686164	6.68035565321626	6.42805683574455	6.59309862607623	6.80400494890999	7.87912449630801	6.18901788304133	42.821037098086	0.471948565608596	42.6311992802289	42.454441992165	43.3035823904192	42.9891721712926	42.7456563809355	42.0567193580153	43.1742304988216	42.3265737898133	43.3477126970732	42.3651105292279	43.3090006217663	42.4825410926272	43.4875414727315	-9.64310717483724	0.842888561602781	-9.28003555878183	-9.72148583134142	-9.28804307952345	-10.3380356558056	-11.2675297191471	-9.70696999314326	-7.78488206260416	-9.52289315888828	-10.6890933792112	-9.07895673217669	-9.23475148306533	-9.52873598113273	-9.91898063806305	78.8159797380762	4.34243394499049	83.5549090031739	82.9926359193678
75.8793969849246	6.79124041136771	0.649269628558276	6.27316478419496	7.24533298620427	6.30162625690926	6.73042537775582	7.87766035922479	5.86889127044099	7.59563275146062	6.67470040231961	6.41808560110054	6.54863734697735	6.77216391050881	7.8180105972438	6.16179370343944	42.7851778299265	0.483510096751046	42.5868237084505	42.4074141358758	43.2882142966653	42.9445369562821	42.7142475333459	42.0068023135719	43.1557173084066	42.2745945489025	43.3174454650113	42.3148835777451	43.296806253537	42.4422344913443	43.4575911999056	-10.0505004003835	0.862047879845374	-9.67784960615229	-10.1488076225699	-9.6814176776732	-10.7525596855003	-11.6786312085589	-10.1357902220358	-8.12076709241716	-9.9581789003173	-11.1185825754547	-9.47935852877976	-9.62152993861411	-9.9392634700945	-10.3437686768179	80.9090435316546	4.33764202883525	85.9960920427492	85.0847022839043
76.3819095477387	6.76996324164219	0.641558380706903	6.25295202301523	7.23577726250371	6.28203011077119	6.71699322800219	7.8571615909156	5.86076052792182	7.55926455294347	6.67560305553426	6.41379367883044	6.51140491740076	6.7423973037833	7.76114027809667	6.14024361162982	42.7544396656976	0.492553367203885	42.5502174864172	42.3683525108312	43.2813058845829	42.9084102483463	42.6913660955156	41.9641587595192	43.135867506732	42.2300557467757	43.296248245093	42.2719452811448	43.2661268689935	42.4089794292011	43.4346815909167	-10.4802963836657	0.882471291199672	-10.0994383716303	-10.5989476583409	-10.0967723153923	-11.1873881972534	-12.110836404676	-10.5886263379845	-8.47417524097708	-10.4177942076724	-11.5721561918349	-9.9035348103186	-10.0269946405324	-10.3733484752393	-10.7938401358016	82.9693146200448	4.33241988158031	88.3571023544265	87.1237789442295
76.8844221105528	6.75116045958628	0.633507834880066	6.23600351766815	7.22535521120715	6.26342638174334	6.703213991273	7.83782666925662	5.85691065693456	7.52792805804377	6.67936886094471	6.41166565767131	6.47822251458441	6.71946539741641	7.70451365103466	6.12118540684359	42.7091712923907	0.505395632280162	42.4949747135554	42.3117927660509	43.2551416521393	42.8534214275179	42.6498890430855	41.9036977913821	43.1225817254483	42.1676886777121	43.2571827829243	42.2102410378925	43.2451626957952	42.3563722337119	43.3910802538635	-10.9281213380248	0.901319177927445	-10.5392257353324	-11.0659408864524	-10.5281948745439	-11.6357200831127	-12.5568391405228	-11.0595518756819	-8.84979438774571	-10.895907870935	-12.0431951642418	-10.3460167556792	-10.4568722165026	-10.8251535248935	-11.2631648786779	84.9943785431442	4.32449340958681	90.7105513661442	89.1560335256422
77.3869346733668	6.73810704945406	0.624624981093942	6.22648962327396	7.21854078405873	6.25010616472546	6.69344279706244	7.82481056115358	5.86126929793848	7.49761645144973	6.69003909555827	6.41576217475347	6.45344840028783	6.70149638978576	7.65352360093024	6.10884630192481	42.6688769471391	0.515515160861591	42.4476032106842	42.2634775110153	43.2372261000714	42.8068972248534	42.6171389693314	41.8510709194402	43.0903428426042	42.113325132841	43.2270351210817	42.15631455283	43.2195629287059	42.3108116661092	43.3545941332399	-11.3985613782447	0.921049075255521	-11.0026213696013	-11.5552360767408	-10.9811828340646	-12.103712609147	-13.0234166570119	-11.5539204402732	-9.24315293186087	-11.3977592466897	-12.5379044769217	-10.8120590504473	-10.9123974942467	-11.3001809384887	-11.757753791688	87.0037735121504	4.32349324815784	93.1279891041577	91.1688499230647
77.8894472361809	6.72989237488079	0.61528565355068	6.22321788191183	7.21383756761808	6.24052806183485	6.68580245567224	7.8160389129603	5.8730952349839	7.47291880184649	6.70647775116676	6.42472937503596	6.43571205094095	6.68804535288957	7.60637844973372	6.10181897685562	42.6253111856548	0.524881229505119	42.3968026704414	42.2136396951531	43.2146920327524	42.7558888421956	42.580479808905	41.79666829349	43.0644314838155	42.0573262765225	43.1943236521668	42.0990490419678	43.1824688489135	42.2609961414717	43.3122786257175	-11.892982576759	0.941194720806051	-11.4913193948568	-12.0688197057039	-11.4568791258766	-12.592199439692	-13.5111731553656	-12.07371724957	-9.65881389628021	-11.9254527316934	-13.057774596496	-11.303397770236	-11.3900247635242	-11.8000734619012	-12.2791282066718	89.0100592701884	4.32740069727058	95.5814449407871	93.1503632943093
78.391959798995	6.72567853136674	0.605361292946673	6.22517258439029	7.20934015092369	6.2338464223151	6.67906828818115	7.81024615092871	5.89110091244666	7.45248816270905	6.72699384668354	6.43714748646814	6.42395715197265	6.68302209472755	7.5620902414429	6.09934741457821	42.5709536974203	0.537539915261189	42.3320451813986	42.150029517898	43.1784894681368	42.6916307013159	42.5312757434511	41.7284887088216	43.03634237911	41.9877167252444	43.1480262685188	42.0282204094899	43.1584265735364	42.1963652442907	43.2553411452514	-12.4079338063461	0.959658038747455	-12.0005239703269	-12.601284173672	-11.9506834073986	-13.0961662751726	-14.0149477283224	-12.6134208187935	-10.0990207118918	-12.473519020623	-13.5973751351967	-11.8152292994441	-11.8986296060527	-12.3198114631968	-12.8225278724076	90.9918947058986	4.31509337473516	97.9433442899924	95.1464559994602
78.8944723618091	6.72851182786189	0.594629746992794	6.23633464344916	7.20966739718961	6.23386577081881	6.67720853274949	7.81213336467134	5.91897862668846	7.43427480725718	6.75597242140993	6.45701654553707	6.4220757323987	6.68241456495627	7.52553244369147	6.10517891138709	42.5244943275059	0.545429375598424	42.2795481172576	42.0992378720977	43.15443996258	42.6395543623274	42.4950192262442	41.6729054150759	42.9916162684996	41.9311442008169	43.1146959867508	41.9699403794247	43.1175396023388	42.1430305252023	43.2097543389613	-12.9505098377279	0.980160024544109	-12.5390709900191	-13.1616516360407	-12.4715314433219	-13.625305879506	-14.544960893913	-13.1819297825407	-10.5593956279093	-13.0508267756155	-14.1666317419199	-12.3562539623738	-12.432975515011	-12.8684362781343	-13.3976573641579	92.9433077691275	4.28500438065752	100.191996995922	97.1155710471314
79.3969849246231	6.73588860572056	0.583551127648709	6.25346381031013	7.21096868723332	6.23686003952841	6.67597093886803	7.81693108900456	5.95388243946835	7.42304638128147	6.79022261279169	6.48073940708017	6.42650736587357	6.68956850043923	7.49256624232594	6.11582436016246	42.4671828974656	0.555344716945218	42.2129378181567	42.0372190307632	43.1137895970388	42.5712043966098	42.4435425038152	41.6061241580251	42.9575289066891	41.8638224746213	43.0672954835925	41.8981114351874	43.0803849973683	42.0746088971363	43.1468079680492	-13.5175313784901	0.999602904320071	-13.1027622186789	-13.7464601902598	-13.0140969406791	-14.1734208106073	-15.0944268742255	-13.7757078843886	-11.0472967296316	-13.6540290323026	-14.7604518326809	-12.9223614427537	-12.9962836202367	-13.4415265319857	-13.9990838119412	94.8602093517428	4.26364565137418	102.435801745121	98.9144127314836
79.8994974874372	6.74911983043163	0.571942194053077	6.27823886031633	7.21441425647794	6.24517105751463	6.67783920164923	7.82757270963059	5.99634187367725	7.41536081610402	6.83077860705511	6.50990778378198	6.43879264374118	6.70480387378259	7.46572413746477	6.13361197441562	42.4072885419719	0.566226019274071	42.143668356262	41.9705044553544	43.0726460908861	42.50270870341	42.3928954579307	41.5346363409464	42.91217837493	41.7925069891838	43.0170652769573	41.8241683221674	43.046327809618	42.0024681438157	43.0829767241731	-14.1095866544746	1.01851222688573	-13.6916513199217	-14.3543973968033	-13.5800228994993	-14.7425576998245	-15.6656563248335	-14.3931982667458	-11.5612188065584	-14.2815597098228	-15.3791599534972	-13.5135119654768	-13.5940241198966	-14.0391546680378	-14.6285133772522	96.7454986334025	4.27274204613617	104.695271886087	100.622571721073
80.4020100502512	6.76954574977127	0.559866720602731	6.31252098749168	7.22276998994865	6.25975207272426	6.6837526608866	7.84527630510889	6.04851834183342	7.41172875007057	6.88053111862686	6.54647446316035	6.46050289481006	6.72562212773788	7.44698478402977	6.15966025059746	42.3518057963843	0.572222169595511	42.0822837103201	41.9143218520416	43.0362966461932	42.4391059689458	42.3483021814302	41.4734261774511	42.8571826660909	41.7324924605099	42.9746435677535	41.7585232913772	42.9963061287257	41.9370428831264	43.0235478190301	-14.7327122344662	1.03970736901621	-14.313703543847	-14.9947447795856	-14.1759289550318	-15.3395168753982	-16.265511343044	-15.0435645169625	-12.0990423501905	-14.94265092857	-16.0314121223846	-14.1376121663663	-14.2188443488007	-14.6694549917108	-15.293272126168	98.6212216709662	4.29625071108068	106.904075682198	102.353769625821
80.9045226130653	6.79462132975112	0.547837330302014	6.35277005200626	7.23159658600845	6.27737347265969	6.69020705700981	7.86601873947008	6.106482044989	7.4156279100828	6.93552229487346	6.58669859854293	6.48772335213651	6.75671035762893	7.43236412041234	6.19098270094424	42.283193518103	0.582686775204622	42.003039886005	41.8415603667862	42.9811389428778	42.3572895355468	42.286738455055	41.3955732682556	42.8122355856278	41.6570120602318	42.9133461767819	41.6756176452311	42.9601753101424	41.8525641681493	42.9452243346479	-15.380874170031	1.05862974012785	-14.9604081097243	-15.6593070266986	-14.7932516216954	-15.955016676822	-16.8840963779784	-15.7183655207395	-12.6692462175864	-15.6290155515503	-16.7076204277378	-14.7862095654098	-14.8809686701529	-15.3236840805146	-15.9841743637927	100.505357944231	4.31190372551813	109.038909902907	104.118047341988
81.4070351758794	6.82707658486038	0.535652566416068	6.40258411383469	7.24467751867508	6.30216404598476	6.7017442770082	7.8950476048961	6.17247784252848	7.42269865928277	6.99910253166214	6.63450670958986	6.52384040903689	6.79486168915824	7.42653794342889	6.23175225809887	42.2196736773274	0.590618753572569	41.9324972198311	41.7744192301961	42.936602880737	42.2863199148	42.2372160618257	41.3229106113824	42.7497645397943	41.5882982549042	42.8599315132611	41.6017153758467	42.9129477621355	41.7754736946355	42.8776607459063	-16.0598182417465	1.07902639991162	-15.6387938402194	-16.3533063852036	-15.4410668909327	-16.5990490849831	-17.5318581613837	-16.4225384028637	-13.2663122994875	-16.3455323835682	-17.4158685549399	-15.4661769456865	-15.5770878902819	-16.00915051218	-16.7108957909743	102.384313998364	4.31753094707579	111.097371798764	105.917195693312
81.9095477386935	6.86601403045561	0.523698472628192	6.46081662911434	7.2618340460587	6.33174832210184	6.71571383278978	7.92937961143661	6.24623739969299	7.43586694807702	7.07150182162774	6.68876781142633	6.56724189736631	6.84122859833341	7.42786434337238	6.27998113452544	42.1533117236965	0.596107029798746	41.8596074513075	41.7099600608638	42.8837533037167	42.207420324168	42.1812086765875	41.2523122104812	42.6868160903302	41.5234950788753	42.8029283280286	41.5257373084515	42.8631633499474	41.6946295844783	42.8020206408184	-16.7708183869932	1.10066341696375	-16.3507869632068	-17.0818123845843	-16.1181046680562	-17.2698043212565	-18.206450940203	-17.1609827035503	-13.8923567110349	-17.0972546258187	-18.1578965136798	-16.17944245195	-16.3056712043568	-16.7277888827	-17.4722866605142	104.200510147944	4.31586890586899	113.010415046115	107.737927361161
82.4120603015075	6.91028581730132	0.512421934685456	6.52549947096956	7.28013520882675	6.36574365986279	6.7318873358254	7.96854077465158	6.3242969326115	7.45633450136466	7.14963233530672	6.74763809842222	6.61558504882845	6.89826185804332	7.43474059141316	6.33541980879101	42.0780688973502	0.606507228246538	41.7744853594246	41.6306348599553	42.8213522220772	42.1196129834841	42.1176496274532	41.1661923621967	42.6286918218933	41.4452019384007	42.7317304192151	41.4377580977146	42.823908658897	41.6001488441302	42.7175284707109	-17.5089540552334	1.1200587847484	-17.0886071240945	-17.8353643674019	-16.8194971509388	-17.9624937866403	-18.9027776631892	-17.9238298141716	-14.5542287319693	-17.8743593507275	-18.9253322354922	-16.9181858028401	-17.077137889626	-17.4717619527435	-18.2628268481989	105.944476209339	4.30771036305568	114.770112605874	109.474814014357
82.9145728643216	6.96261015398728	0.50162627842142	6.60046366329851	7.30449002384096	6.40742492760023	6.75374965180713	8.01654600985797	6.41014655297251	7.48025793352296	7.2380196641546	6.81531177726557	6.67240638216841	6.96188416441603	7.45166256929977	6.40156868162997	42.0108951180462	0.611482119577799	41.7031905236889	41.5641109732869	42.7707134135756	42.0437463430412	42.0675188577343	41.0916785642115	42.5518722999987	41.3808836255975	42.672796891737	41.3634578142305	42.7681257854432	41.5179652416382	42.6455762004164	-18.2829959636459	1.14274876374619	-17.864236808763	-18.6253408614835	-17.5570301348638	-18.6895969040476	-19.633576502695	-18.7222252588306	-15.2436501438194	-18.6879850480797	-19.7314162918136	-17.6942253415172	-17.8809539683376	-18.25338988124	-19.0953203819055	107.640376861282	4.31628781018991	116.520606077165	111.097504308012
83.4170854271357	7.02047849667986	0.491996006287499	6.68202713376274	7.33200250062971	6.45274379672883	6.77699755787993	8.06815570338138	6.50106351109667	7.51208797058384	7.33411766909311	6.88808008922287	6.73348668380229	7.03627205296978	7.47444074108473	6.47474504660226	41.9347429814804	0.618110617220784	41.6200131824427	41.4909869477579	42.7027645334225	41.9512808726597	42.002372304312	41.0092561117212	42.4827729072904	41.3112212371773	42.5994999711591	41.2771397747049	42.7244856256515	41.4223592845966	42.5575060063499	-19.0880435341256	1.16487528240041	-18.670783577691	-19.4490001249693	-18.3208711099082	-19.4405583623485	-20.3873649413951	-19.5530949953686	-15.9679016019801	-19.5352380281768	-20.5682409705828	-18.5006723984843	-18.7261244767644	-19.0656138734875	-19.9591014824754	109.26869003059	4.36568834347499	118.314370021742	112.632093244594
83.9195979899498	7.08482890640224	0.483631945387934	6.77106301791147	7.36269416597593	6.50461090720658	6.80498330306085	8.12677245179995	6.5959509548672	7.55039684220197	7.43725382131079	6.96713861491817	6.79949531959819	7.1197847874335	7.50478880368196	6.55784279326259	41.8579785378086	0.627301605292953	41.5366879471669	41.4113825531062	42.6394852650865	41.8639724052384	41.9437985263184	40.9187999325715	42.4106320628761	41.2362373915599	42.5234827139637	41.1902029971121	42.6782929194152	41.3250977372383	42.4756485398584	-19.9243721298464	1.18635436405115	-19.5074357676179	-20.3008509916349	-19.1157359345999	-20.2209711839026	-21.1698982260053	-20.4105053791179	-16.7291154617992	-20.4101234294979	-21.4352608839853	-19.3365545348766	-19.6137165105517	-19.9077247989758	-20.8589445854376	110.781857082824	4.42072608348397	119.975852482129	113.980426194996
84.4221105527638	7.1569659490065	0.47651059698044	6.86973023632742	7.40056806233024	6.56325259594699	6.83784784857016	8.19231193381949	6.69820814742024	7.59302764313989	7.55151708086636	7.05473614766386	6.87215750836388	7.21092280986229	7.54476495287276	6.65151236990094	41.7866087227997	0.630711018167208	41.4637607100945	41.3457801979476	42.5788378337889	41.7796663140606	41.8898381955425	40.8402857729058	42.3241774429792	41.1762584954054	42.4553883099599	41.1128100795016	42.6243814870849	41.2365871557192	42.3981414014054	-20.7990020785137	1.21173203604333	-20.3848248182013	-21.1945348050045	-19.947515001826	-21.0367410830697	-21.9867971237232	-21.3078881383133	-17.5191455861171	-21.3261507330878	-22.3437625041763	-20.2123336422147	-20.5354283496342	-20.7904956515232	-21.8014095837873	112.120722529996	4.47878609737739	121.347806212373	115.188688616397
84.9246231155779	7.23423875468137	0.471343999778543	6.9737416106058	7.44140939536736	6.62574042229841	6.87282739577159	8.26063451210825	6.80364792182865	7.64459314769201	7.6726126066746	7.14651696936495	6.94677078500422	7.31383321981621	7.58988964881153	6.75288617551418	41.7052694317896	0.639343793062827	41.3763414659437	41.2675728425165	42.5030120441777	41.6811004517455	41.822975743035	40.7470774946348	42.2499230288438	41.1047676562109	42.3693236647453	41.0199029345242	42.5866502458783	41.1320572556091	42.3077977854	-21.703201557762	1.2350945660779	-21.2896774512936	-22.1189867069196	-20.8041275962206	-21.8756105855532	-22.8250367490663	-22.2336637317376	-18.3495139220413	-22.2718123237112	-23.2791012311492	-21.1146432462168	-21.5061197439372	-21.7003537408261	-22.7729732222336	113.219149849727	4.60667013296032	122.547675560685	116.322439079819
85.427135678392	7.31923583945467	0.467785207574973	7.08687905694311	7.48836069401973	6.69644612401577	6.91474999087445	8.33674737795713	6.91429713210171	7.70140687663334	7.80297690089922	7.24636461847154	7.02695993716849	7.4239193409384	7.64446359632975	6.86649426655805	41.6310205337558	0.646461045496833	41.3008700341902	41.1943626472347	42.4411586308205	41.59692256314	41.7718228888011	40.6564438237713	42.1650508701795	41.0391740401181	42.2921646365763	40.9373542436071	42.5360785050983	41.0379235130318	42.2339405422564	-22.6437952369453	1.26024684152912	-22.2313547465087	-23.0772975053256	-21.6993322874877	-22.752329580624	-23.6997791442	-23.1905951471498	-19.2153980166113	-23.2497466074369	-24.2516252785032	-22.0525655775873	-22.5140618750204	-22.6468360850574	-23.7884162287771	114.124510133551	4.78970349204165	123.759410835472	117.317043638888
85.929648241206	7.41117494691345	0.466236598700658	7.20835056978898	7.54297791786811	6.77225711590606	6.960477099867	8.41611447120448	7.03174482440998	7.76367761462324	7.94453683813236	7.35319415772039	7.11137965123296	7.54384777750486	7.70705565363044	6.98966061798605	41.5563912321081	0.650594652690969	41.2267866383569	41.130362387928	42.3698136136012	41.5041647146754	41.7134033976851	40.5722391946727	42.0743586724949	40.9836679379838	42.2127844266318	40.8542711733816	42.4940197085942	40.9435640034542	42.1536501479456	-23.6211870643893	1.28839983352134	-23.2114487265516	-24.0788392156268	-22.6267500494682	-23.6600342526246	-24.6032903406433	-24.1877057543788	-20.1126733763598	-24.2691334527951	-25.2624791997823	-23.0274934261864	-23.5634964072231	-23.6313812978054	-24.8407063376148	114.98514694817	4.84987459830881	124.706245142135	118.028539808507
86.4321608040201	7.50883915650189	0.46697365998497	7.33584338320575	7.60177549841935	6.85346398439291	7.01098316133187	8.49858458331603	7.15209847279242	7.83473239083428	8.0930183788978	7.4644436219268	7.19763470495165	7.67431830628439	7.77545437094515	7.12255817722622	41.4768021780784	0.660750990680596	41.1448191030987	41.0542002762498	42.2953195488831	41.4094187607791	41.6539017814974	40.4731915991571	41.9953279429946	40.9168824664981	42.1213226289983	40.7610809258804	42.4592216521067	40.8399419127119	42.0737997161637	-24.6281300950128	1.31424417335849	-24.217892936526	-25.1080293272851	-23.5821930445971	-24.5950874884996	-25.5317585945275	-25.2088205251471	-21.0538582600153	-25.3137118007702	-26.2986479206954	-24.027152158399	-24.6622763317011	-24.6416612211502	-25.9246016258533	115.807926726882	4.72012989459304	124.948258647325	118.485233977412
86.9346733668342	7.61509646726171	0.469564497866222	7.47424139535858	7.66994473176587	6.94299883437278	7.06949657845396	8.58722121135252	7.27983088292118	7.90963063360657	8.25323501215913	7.58471241328054	7.29038059269237	7.81143053666287	7.85448574744983	7.26864550432604	41.4076889773621	0.666009551797759	41.0808311891654	40.9928751799632	42.2330285387011	41.3277805008337	41.6085380046596	40.385928363009	41.9012410307289	40.8656114004628	42.0440920232904	40.6831420456019	42.4141348346856	40.7527769291201	42.0099766654858	-25.6749634327851	1.3439527351019	-25.2669065850712	-26.177687348823	-24.5796949435538	-25.5719999884372	-26.4997621877992	-26.2665076748849	-22.0270957764829	-26.3960457831957	-27.3775237978293	-25.0674430080164	-25.7944280558208	-25.6940654229489	-27.0553640533434	116.467928188098	4.58045299796005	124.496462988127	118.996093787735
87.4371859296482	7.72756326338295	0.474773493394806	7.61999076113607	7.74614093175579	7.03639933770195	7.13204849338456	8.67575597580917	7.41376113631594	7.99106034588152	8.42386452655409	7.70980318319198	7.38572588775027	7.96027568738922	7.93994117591262	7.42355498119518	41.3336747299229	0.672757956176351	41.0100090227279	40.932919097806	42.1554916110808	41.2327668465878	41.5504013115478	40.296859145048	41.8111010450872	40.8164379736405	41.9552305496314	40.5954500933548	42.3881836874851	40.6573923409196	41.935528764081	-26.7537904439033	1.37483210379581	-26.3471104731226	-27.2865261265806	-25.6026263177093	-26.573764656091	-27.4892638753538	-27.3588739050056	-23.0356886330266	-27.5143963298582	-28.4862646270272	-26.1367633259735	-26.9769911870586	-26.7768089083884	-28.2141974055476	116.777046910652	4.63124542120897	123.681904638365	119.481442606238
87.9396984924623	7.84723965083021	0.482086623768482	7.77435048609055	7.829328178961	7.13732014481958	7.20308375899123	8.76833204468115	7.55212364319548	8.07999600588095	8.60252119674644	7.84053783027704	7.4852228037337	8.1170423127763	8.03331105813903	7.5909459965003	41.2631848773535	0.682974597682303	40.9441199615521	40.8680523064873	42.0885725448712	41.1500634341902	41.5049282948261	40.1999191505354	41.7275355941499	40.7629421987543	41.8666850754908	40.5095825581159	42.3567611694014	40.5657416205751	41.8764994966456	-27.8641307582554	1.40422975286783	-27.4565992026537	-28.421875787425	-26.6607959212217	-27.6111324298146	-28.5113843944936	-28.4727801673884	-24.0881161624636	-28.655445827437	-29.6230262915462	-27.2329706667273	-28.2003962772312	-27.887927509298	-29.41124921962	116.559494602602	4.9207971191416	123.095062501143	119.339745044805
88.4422110552764	7.97568628994269	0.49165319159537	7.94064468018769	7.92476835470208	7.24510241830273	7.28226713785366	8.86329201042624	7.69996344049585	8.17185031436295	8.79460188995247	7.97955852022303	7.59183230954662	8.2819729086907	8.13732704280452	7.77074074170647	41.2014251668	0.687816957515632	40.8938413855846	40.8225058963172	42.0232116460054	41.0710468956304	41.4634448049388	40.1189719312684	41.6292948285195	40.7291909199155	41.7891233511379	40.4358763639377	42.3293190657093	40.4883351965018	41.8243648829334	-29.0133959102583	1.43847611470649	-28.608887842624	-29.602102286924	-27.7564658196427	-28.6862438704811	-29.5676478086357	-29.6262777525331	-25.1684295460543	-29.8374122366687	-30.8018042627891	-28.3692226678843	-29.4599998370044	-29.0409303192052	-30.6487225829111	115.734703446951	5.37110977559325	122.945358664243	118.306373186039
88.9447236180904	8.11027112504715	0.503939153414288	8.11437763820333	8.02891234105887	7.35703911666805	7.36780106499415	8.95679178718269	7.85360078521142	8.27116440884356	8.99568857552189	8.12155339801974	7.70134986348109	8.4583156994195	8.24716694683969	7.95976300016892	41.1349223693493	0.697657700447055	40.8350110838836	40.7717437667901	41.9480944055093	40.9852611728967	41.4147711904997	40.029764089746	41.5429811911149	40.6906055261456	41.6975804151008	40.3502837051459	42.3182160678441	40.4014064732412	41.7682717136227	-30.1887761170422	1.47186532869011	-29.7835948866777	-30.8126729242107	-28.8740271065987	-29.7836515833507	-30.6420967509651	-30.8041054564232	-26.2884268465167	-31.0450507099545	-32.0003851733335	-29.524939019259	-30.7717014239354	-30.2149563570708	-31.9084812832528	114.234624054222	5.8410613702196	122.044529422238	116.552332061248
89.4472361809045	8.25369972039542	0.517970019639217	8.30016214530056	8.1438306125501	7.47787220490241	7.46489255548554	9.05414349970647	8.01436948490885	8.3759700468722	9.20662607291775	8.27067925798922	7.81866972211786	8.64031370533919	8.36744570779559	8.16312134925466	41.0795880719598	0.706856435657382	40.7936081056252	40.7273407995521	41.8900030412794	40.9191712521547	41.385396724965	39.9441172036956	41.4559009444741	40.6584000116925	41.6187576234371	40.2786174232866	42.2974862972159	40.3309004517987	41.7349450563006	-31.3980334887856	1.50520094209752	-30.9931365232566	-32.0516922423801	-30.0327034947087	-30.9233202363113	-31.7550740382932	-32.0041925861982	-27.4473779802051	-32.2761807722919	-33.2321462744234	-30.712247873059	-32.1125823104613	-31.4225494047853	-33.2112316178384	112.075032954785	6.26400861830133	119.548662840636	114.293254864828
89.9497487437186	8.40531298633885	0.534809963765937	8.4977507002914	8.27294109764534	7.60347188125208	7.57005667742238	9.14933697303199	8.18561216658792	8.48343028547117	9.43094365442905	8.42579840931931	7.94331242189029	8.83264832624424	8.49712149634379	8.3766447324761	41.028347278689	0.713464634511337	40.7596249289892	40.700072380289	41.8226019087754	40.8475794621381	41.3495458531277	39.8725108931284	41.3597474148263	40.6431688200779	41.542035039839	40.210667329724	42.2955877888492	40.2667851658025	41.6985876373901	-32.6394133217373	1.54323807009344	-32.2373884847782	-33.3340384218224	-31.2172539054475	-32.0896528998747	-32.8899813546226	-33.2408740909875	-28.6308922880056	-33.5454382728376	-34.4961516184986	-31.9306357683515	-33.4974184048211	-32.6632720363854	-34.5393756361524	109.316471919947	6.70817718387709	115.836550756015	111.556862980267
90.4522613065327	8.56371696001001	0.553785368526684	8.70426319670644	8.4120715518729	7.73506326326621	7.6852709199076	9.24372075518543	8.36247778395884	8.59837827021621	9.66244314888652	8.58366621032539	8.07326470777196	9.03336504759997	8.63340256045567	8.60093306397697	40.9775776553705	0.725660836776237	40.7237732761215	40.6656664706042	41.7589383458548	40.7837070180644	41.3198907604911	39.7913746915913	41.2796826484901	40.6203261953797	41.4580845254004	40.1373571756571	42.2977164062351	40.2001445451185	41.6718474608078	-33.9024371328648	1.57848088700558	-33.4983975032166	-34.6358365328903	-32.4264961774155	-33.2820941227159	-34.0465658311824	-34.48980198283	-29.8565444779629	-34.8283181873306	-35.7732336488447	-33.162040592448	-34.9228510823113	-33.9188454172911	-35.8906571708028	106.008164578054	7.20349099922521	111.547317694436	108.270323730386
90.9547738693467	8.73186239929015	0.574593857498421	8.92546483922548	8.56595301052545	7.87517938021578	7.81334281323019	9.33948538603119	8.5491158753731	8.71610941202078	9.90506800785826	8.7498438897214	8.21421321728542	9.23956847174224	8.78173212476438	8.83913476277826	40.9411840957969	0.734448163380128	40.7114712058234	40.6481695208944	41.7077435848508	40.736376586843	41.3052774260781	39.7247692004202	41.1925432559365	40.6135543556966	41.3928573629416	40.0837009600287	42.2993887962628	40.1560952971227	41.6634456924614	-35.1986953503725	1.61548686303157	-34.79744028719	-35.9696367254147	-33.6743767251276	-34.5148351230195	-35.2388386792366	-35.7635480049407	-31.1114851481915	-36.1374380208837	-37.0858219421361	-34.4273310546359	-36.3717335653678	-35.2106576170625	-37.2798966616365	102.162269233049	7.73736201847911	107.005021047792	104.34948003239
91.4572864321608	8.90713796303813	0.598507371134369	9.15707160530302	8.73478158956601	8.01888903607149	7.95003723464583	9.43019233933573	8.74546397362944	8.83662217050808	10.1581926024217	8.91970109577854	8.36242068443725	9.45664416796369	8.93746740764894	9.08530961218597	40.9049393514671	0.744788408865179	40.6982973863888	40.6403226401237	41.6448536179169	40.6825169094672	41.281709936001	39.6655156947425	41.1057885551294	40.6153640308437	41.3212489532436	40.025374920065	42.3237374308098	40.1105453975428	41.6489360967979	-36.5156786939901	1.6558543568532	-36.1160808485416	-37.3366563609866	-34.9357054874453	-35.7625197400947	-36.440862695174	-37.0626550042176	-32.3894768774938	-37.4735230331641	-38.4135728555612	-35.707790950338	-37.8672012356799	-36.5197173974592	-38.6780605357159	97.6433553776639	8.42740725701818	102.072830578359	99.7907190294579
91.9597989949749	9.09016372711725	0.623673914712119	9.39939430651765	8.91536603458209	8.17097811128695	8.10010937044629	9.52160865385192	8.94757215387069	8.96346527069117	10.4160100967069	9.09445588651317	8.5194722122718	9.67804281512781	9.10150896346284	9.34414457719493	40.8766739271064	0.758514136614084	40.6949189644367	40.6289181260772	41.5982420770851	40.6495129379158	41.2766496394984	39.6014323552166	41.0347039965403	40.612065848777	41.2548879993122	39.9733946469477	42.3420788686173	40.0745390972951	41.6554164946644	-37.8519623734542	1.69180143427807	-37.4513782577528	-38.7137866891561	-36.2277919214399	-37.0431544509811	-37.6713424400973	-38.3642238421105	-33.7073388617226	-38.8132696287516	-39.753665086522	-37.0004324549089	-39.3825325200912	-37.8430452314847	-40.1035494698863	92.3299678568868	9.26667265215271	96.529481435019	94.7028209075176
92.462311557789	9.28236574365452	0.651440317793732	9.65579791024104	9.11324392872424	8.32963531763628	8.26193508040384	9.61060722893884	9.16103080804434	9.09063025261755	10.6840027770897	9.27776921186619	8.68892182773958	9.90653151467076	9.27685809302902	9.61379071650737	40.8605095651232	0.769054789316189	40.7116032760423	40.6396059904453	41.5528102343655	40.6229563687016	41.2753343792592	39.5579342512934	40.9539361270784	40.6288806359776	41.2042710598134	39.9378588844311	42.3754714965913	40.0583320321074	41.6676296104954	-39.2143740340775	1.73169478737836	-38.8194208446383	-40.123883499335	-37.5445399159492	-38.3504647259422	-38.9233448028161	-39.6911170539019	-35.0416600722622	-40.1796942455368	-41.1225087037471	-38.3207959329978	-40.9243097210577	-39.1965898630102	-41.5485330618128	86.385082737626	9.8766834293186	90.381342542886	89.1758386536742
92.964824120603	9.48036633224256	0.68165928067617	9.91912564690418	9.32471254087919	8.49267546372248	8.43322735424606	9.69518931136788	9.38190472537833	9.22144916712695	10.9563856850055	9.46392549764399	8.86575319194828	10.1428323439975	9.45708843182257	9.89049295911029	40.8437495396374	0.783872888518621	40.7232362374823	40.6503614238035	41.5040402607787	40.5983877297923	41.2727736519058	39.5137962251057	40.883968898666	40.6432385261387	41.14468115705	39.8946423295045	42.422022857484	40.0378381194199	41.6797565981554	-40.5849051531543	1.7718292643132	-40.1904223445072	-41.5488626351499	-38.8687919163448	-39.6674406319126	-40.1802525195101	-41.0250405142237	-36.3989982688158	-41.554291630748	-42.4883087352501	-39.6391251364334	-42.4992769614316	-40.5500509483709	-42.9929047483082	80.0364495575207	10.0286510648747	83.6659111295431	83.0781916002776
93.4673366834171	9.68641432984854	0.712539269709731	10.1929041705198	9.54865154598402	8.6652590719972	8.61880012151016	9.78122031186157	9.60923355519373	9.35677257282815	11.2304178687918	9.65825013950438	9.05480147918361	10.3806335541428	9.64641452417356	10.1800273723403	40.8404212602086	0.799079171689328	40.753997647874	40.6646647736251	41.4747852888612	40.5979444095823	41.2916075340891	39.4734697047472	40.825323105933	40.6579155786149	41.1017576898091	39.8683553695633	42.4640157331454	40.0375709111513	41.7140686357162	-41.9723343144979	1.80718254708807	-41.5810536713711	-42.9784595815256	-40.22455798005	-41.0185601267501	-41.4668602090363	-42.3568085858005	-37.7868832814068	-42.9273891456427	-43.868968308135	-40.9719001287274	-44.076181297674	-41.9202724050855	-44.4624513672682	73.3355947143783	9.81271443666814	76.4243257539644	75.9374929265734
93.9698492462311	9.89934620896292	0.746530521448251	10.4751588082826	9.7892286817085	8.84195151898288	8.81318911318025	9.86226571997125	9.84761808118615	9.49135875701226	11.5104991952071	9.85993157349713	9.25537555300558	10.6262796533913	9.84308653948242	10.4755575216107	40.8430254191502	0.813426779124447	40.7930593254334	40.6980999510898	41.4373259159774	40.594463859355	41.3041158533404	39.4525195168742	40.7591818092834	40.6880528629643	41.0648032688252	39.8486205076126	42.5298078770805	40.0473693596224	41.7419103414939	-43.3712956439326	1.84810427529137	-42.9876405842907	-44.433931157067	-41.5840944368536	-42.3757609977065	-42.7547294123812	-43.707558676921	-39.1780344254158	-44.3204081941755	-45.2597505244994	-42.3149593568623	-45.6818129105914	-43.3031278272201	-45.9250348671398	66.0818188799579	9.49637592072613	68.7195054224724	67.0124809884357
94.4723618090452	10.1167476711337	0.781016576636615	10.759357449662	10.0395768821232	9.02531709400041	9.01837683506344	9.94249760279155	10.0903029915839	9.63091031986733	11.7872727682084	10.0653523536949	9.4639118379001	10.8736489574597	10.0424156142299	10.7787790181534	40.8474710335872	0.831794279664346	40.8287140382463	40.7232983736343	41.4098477840453	40.6049128012402	41.327742423647	39.4254404210346	40.7119361437021	40.7056167920272	41.0235393071881	39.8252580480241	42.5938309867606	40.0569239200035	41.7800623970801	-44.7680523817769	1.88432064326609	-44.3858018520099	-45.881540114373	-42.9533290599907	-43.7454025556306	-44.051204116948	-45.0445301311247	-40.591523144954	-45.7000453757497	-46.63533928903	-43.6442766907241	-47.2910507356588	-44.6740626691579	-47.3865752277477	58.0478750938757	9.35772307999335	60.2679056311287	56.176746843044
94.9748743718593	10.3412829348404	0.816212195119811	11.0508792590311	10.3018637786796	9.2171536630202	9.23593313356575	10.0233158034735	10.3399725768351	9.77289246440944	12.0634728374568	10.2810129429734	9.68621241808807	11.1221239485812	10.2502180708847	11.0916272559264	40.8655039319252	0.848423678516172	40.8849349946321	40.7586523646625	41.3938711932319	40.6305557147758	41.3640674113737	39.4115749274395	40.6695107031437	40.7288449681244	41.0027508447059	39.8223838728518	42.6641630390998	40.0906017267198	41.8296393542663	-46.1750703706766	1.91788252610551	-45.8027608438654	-47.3311406086621	-44.3415475944623	-45.1368964700928	-45.3654599715777	-46.3787968684699	-42.0186191149036	-47.0774528243399	-48.0241800898445	-44.9864874431007	-48.8962180608785	-46.0603409426426	-48.856013985956	49.5880297722324	9.44432787643377	50.31486996322	45.6056275836159
95.4773869346734	10.5694224848014	0.853549686825731	11.3420312606299	10.5766811744155	9.41217452359363	9.45996910884156	10.0998246231319	10.5973609814975	9.91471882763395	12.3396546997509	10.5013433213303	9.91699145247156	11.3754483682009	10.4602586654868	11.4060352954338	40.8828029609354	0.865932221016031	40.9355085748702	40.8022660615253	41.3688930705364	40.6504579224435	41.3919197860649	39.4100443336405	40.6258380878091	40.7556414784292	40.9767738944311	39.8152442108662	42.7515440544346	40.1238833790408	41.8684236380683	-47.5742865031811	1.95581335716701	-47.210909504928	-48.787702480938	-45.7160264456949	-46.517285594472	-46.6651482240717	-47.7153964439658	-43.4383355456783	-48.4580242010862	-49.3966344364718	-46.3138958825543	-50.5165544343133	-47.4337753025154	-50.296036044665	41.2096143052136	9.24590286461832	38.2511440237718	37.1881349002559
95.9798994974874	10.8010646337877	0.889296181914191	11.6316052104061	10.8564717872578	9.61659721514262	9.69583771629997	10.1794683481797	10.8551207503405	10.0625182348198	12.6074101348469	10.7269689198124	10.1562658149572	11.6245731469909	10.6729340564211	11.7280689037651	40.9056556694452	0.884674125256183	40.9888978479882	40.8332774696326	41.362631558418	40.6910660985674	41.438484053732	39.4028352304304	40.6042506504579	40.7651913208227	40.9555445460824	39.8136381756676	42.8277628766516	40.1664845046205	41.9234593697166	-48.9641987758292	1.9842064747262	-48.6078991151785	-50.2152548529309	-47.1035720833219	-47.9138561720095	-47.9783756455949	-49.0205907577985	-44.8757174473574	-49.8076248867646	-50.7508577331948	-47.6243745801347	-52.1087500683403	-48.7921402099783	-51.7355705331757	33.2682155984781	8.59638546669818	25.6854764923058	30.3844658193844
96.4824120603015	11.0373865946687	0.92615576865288	11.9230795736122	11.1461510338167	9.82700927525476	9.93952592469055	10.25814619432	11.1186909292925	10.2109403765323	12.873993994132	10.9615910509012	10.4072466576307	11.8755338170083	10.8917897096156	12.0523271938868	40.9365695393927	0.90056734990616	41.0546176437125	40.8765097194209	41.354165123195	40.7314951499265	41.4826008907063	39.4155859916298	40.58093625408	40.7826044302677	40.948750215534	39.8274109290961	42.9192924980681	40.2286245990526	41.9728105674158	-50.3501818076843	2.01387280071291	-50.0120544786158	-51.6404387186607	-48.4846399280068	-49.3068195507136	-49.2853934478521	-50.3218337787999	-46.3043372100246	-51.1543540948774	-52.1052013085602	-48.9353002139001	-53.6974236051739	-50.1534205009664	-53.1511466637444	26.2473072569633	7.44253489394227	16.978215160722	24.5245856994528
96.9849246231156	11.2738976560102	0.962684058690785	12.2066371274945	11.4409255204961	10.0421663129746	10.1883930146488	10.3363433917389	11.3834311571885	10.3612565841901	13.1342043428755	11.1972907584182	10.6618570932182	12.1244296123343	11.108927672252	12.3748069403028	40.9626866001541	0.916913772979201	41.1055643734809	40.9125190331297	41.3446413215378	40.7717646316983	41.5244045419164	39.4314330551907	40.5643133503252	40.7883145994961	40.9304283484112	39.8317418149189	43.0085467090214	40.2852183896079	42.0160356332691	-51.7097630925323	2.04218964542495	-51.3840044712986	-53.042803983827	-49.8461006096775	-50.6829812284163	-50.5745881072059	-51.5999977021251	-47.7192108261313	-52.4791787506595	-53.4184655565944	-50.2077393996477	-55.2661463841582	-51.4779103857703	-54.5277927974079	20.3557131235148	6.00106993873002	12.7801116125834	19.3022430466744
97.4874371859297	11.5126954190874	0.996620892195561	12.4877800572281	11.7357470104746	10.2673049404682	10.4469264494278	10.4195454810956	11.6451045141903	10.5177452263482	13.3840615362481	11.4392183074142	10.923955790391	12.3669791638214	11.3297412030554	12.7009307679727	40.9960239103464	0.931354357862285	41.1654430195145	40.9360826959242	41.3512527787722	40.8284670952617	41.5811203320663	39.4478720521048	40.566843575693	40.7772363633597	40.9249996138206	39.8507163613916	43.088027334275	40.3601235349741	42.0701260773459	-53.0538426732167	2.0596102323416	-52.7473858099139	-54.402294775278	-51.213851760651	-52.0686010334969	-51.872596094025	-52.8380495366619	-49.1401659962911	-53.7649115818422	-54.7156360845621	-51.4648520357218	-56.7897526562285	-52.7894168401443	-55.8924405470007	15.4801586990502	4.93996818910075	10.1253658498945	14.4967319964635
97.9899497487437	11.7518311399655	1.03097747997267	12.7642276207482	12.0350521110579	10.4954593686199	10.7068136539224	10.501460068624	11.9087312636058	10.6739426324487	13.6298444656518	11.6854740996052	11.1910789464849	12.6095407815516	11.5522362631633	13.0199435440684	41.0283715961846	0.942275321962926	41.2227449728421	40.9667977595256	41.3452501178135	40.8724855388161	41.6234387456629	39.4850273082043	40.5628710549815	40.7687155367298	40.9212456667254	39.8739869338476	43.1785745078828	40.4431201407168	42.1045724666511	-54.372838505697	2.07960858874433	-54.0946429081729	-55.7446776585796	-52.5484952862073	-53.4237996357049	-53.1407605103553	-54.0625354725974	-50.5306712223682	-55.0387382872242	-55.9877405030236	-52.6982663284542	-58.2970499485089	-54.0797413892721	-57.1997814235924	11.4293143842515	4.39097243597998	7.34260478700147	10.0276839873984
98.4924623115578	11.9851700963335	1.06128361545723	13.0257956675727	12.3256144752946	10.7283930646898	10.9684768872479	10.5872562502509	12.1621825654036	10.8327747457351	13.858639872517	11.9263907498445	11.4521410010361	12.8390877984141	11.7675468310402	13.3329113432887	41.0550720440846	0.952353902214585	41.2645413319322	40.9761091739101	41.3484604597015	40.9239674239846	41.672699834084	39.5167456326791	40.5720951970359	40.7344641476646	40.908047934476	39.8902620477869	43.2468695021153	40.5209226294894	42.1407512582405	-55.6382283542167	2.08816084317822	-55.378749180152	-57.0133957519672	-53.8581738155292	-54.7566474806372	-54.3892398757563	-55.2211911617635	-51.8941942050023	-56.2472980220232	-57.1892700740032	-53.8641011311474	-59.7205920253237	-55.303297379612	-58.4608185019005	8.0467042094549	3.98053953614199	4.5042978214518	6.08285690862843
98.9949748743719	12.2292037496939	1.09418380730177	13.2956059305395	12.6417548793807	10.9685177769678	11.2332763246012	10.6780443771662	12.4357232861137	10.9971714673058	14.0952313148899	12.1849571843862	11.7291191997428	13.0832905868384	11.9958171939814	13.6411392241068	41.0864782110873	0.958427982779051	41.3167102652772	40.9731943249264	41.3548489462608	40.9765736886441	41.7233627251243	39.5643295624719	40.5922908534483	40.674751720782	40.9096945277298	39.9261528322122	43.3154406672058	40.6250455775913	42.1718210524608	-56.9324971769409	2.11271037220551	-56.7115782252735	-58.3533186720608	-55.1537890834219	-56.0783216896744	-55.6291828659109	-56.4524718388715	-53.2534777961261	-57.5362554944364	-58.4255387673434	-55.0633444176083	-61.2170173941744	-56.5663529281909	-59.6818141271398	5.2420043273876	3.42223256110863	2.17616666838868	3.01153148330688
99.4974874371859	12.4735659414309	1.11356065384459	13.5678318791036	12.9132484173354	11.241837109798	11.5256985062839	10.7840201443669	12.6698050789552	11.1809008811497	14.2927053876551	12.4563847326629	12.0163605273394	13.3060516714979	12.2314365108863	13.970076391568	41.1105145791381	0.960637804484443	41.3526417784215	40.9701310118683	41.3483030650108	41.0164207387807	41.7633612901513	39.6182096358004	40.6075871997849	40.6180417889159	40.9003066635989	39.9572560237774	43.3735496619208	40.7315434222655	42.1793372484987	-58.2135203195542	2.07794948617925	-58.0718347026694	-59.4846844503877	-56.5555380472123	-57.5124686704589	-56.9782434028298	-57.4971564631156	-54.7235046312062	-58.6321673506897	-59.6722109641757	-56.2732215710876	-62.5706124121747	-57.8461735018524	-60.9579479863449	2.98745860426489	2.64657251275647	0.730987427638319	1.01627236667409
100	12.5723810319881	1.09769243153096	13.6669894026545	12.9397620777701	11.4277922181366	11.722120496221	10.8592729794146	12.6923474983538	11.291103838718	14.3109763549586	12.5561015305384	12.1216717673811	13.3467388936381	12.3176658251856	14.1884105328747	41.1217144390934	0.96271588715851	41.3633550863078	40.9613923616051	41.3560932567318	41.0532975124643	41.8012663034052	39.6158786093498	40.6272701303863	40.60360907371	40.8948939377538	39.9671316444165	43.3754395698185	40.7694728741677	42.1931873480973	-58.7460850474701	1.97113810294774	-58.5687599301942	-59.5939677188567	-57.4902176153736	-58.4697390961349	-57.8808155942437	-57.5975400830876	-55.5850282015024	-58.7378218108115	-60.1263123239861	-56.7140099152291	-62.8216166637935	-58.3129216327199	-61.800355031178	1.29728714971538	1.65445642196007	0.135211591737818	-0.00857631352333275
[truncated: 41 more columns]
