# Supplementary material for: Cranio-caudal and medio-lateral navicular translation are representative surrogate measures of foot function in asymptomatic adults during walking
Source: PLoS One. 2018 Dec 5;13(12):e0208175. doi: 10.1371/journal.pone.0208175 (PMC6281217; doi:10.1371/journal.pone.0208175)
Supplement: S1 Data — NCC, NML, FPitch and the GRF (Rx, Ry, Rz) are provided in .mat files (Matlab). NCC and NML are denoted as NEle and NDev, respectively, in the data files. FPitch denotes the global plantar-/dorsiflexion angle (see also S1 Fig in the supporting information). One file with all steps under consideration is provided for each participant. (ZIP) [file pone.0208175.s002.zip › S2_M4Foot_Data/EGLOND06_Walking_M4Foot.csv]

ST	NEle_R_X_Mean	NEle_R_X_SD	NEleR_Meas1_X	NEleR_Meas2_X	NEleR_Meas3_X	NEleR_Meas4_X	NEleR_Meas5_X	NEleR_Meas6_X	NEleR_Meas7_X	NEleR_Meas8_X	NEleR_Meas9_X	NEleR_Meas10_X	NEleR_Meas11_X	NEleR_Meas12_X	NEleR_Meas13_X	NDev_R_X_Mean	NDev_R_X_SD	NDevR_Meas1_X	NDevR_Meas2_X	NDevR_Meas3_X	NDevR_Meas4_X	NDevR_Meas5_X	NDevR_Meas6_X	NDevR_Meas7_X	NDevR_Meas8_X	NDevR_Meas9_X	NDevR_Meas10_X	NDevR_Meas11_X	NDevR_Meas12_X	NDevR_Meas13_X	FPitch_R_X_Mean	FPitch_R_X_SD	FPitchR_Meas1_X	FPitchR_Meas2_X	FPitchR_Meas3_X	FPitchR_Meas4_X	FPitchR_Meas5_X	FPitchR_Meas6_X	FPitchR_Meas7_X	FPitchR_Meas8_X	FPitchR_Meas9_X	FPitchR_Meas10_X	FPitchR_Meas11_X	FPitchR_Meas12_X	FPitchR_Meas13_X	X_R_X_Mean	X_R_X_SD	Rx_Meas1_X	Rx_Meas2_X
0	5.46051231081317	0.776830591322905	7.26946522301732	5.47709290384996	6.0184662124053	5.63587060021171	5.38294144311832	5.39049352658864	5.00368698339424	5.44507694652192	4.68999083221114	3.94115540525908	5.15107007506478	5.48150259054685	6.09984729838188	49.6099871319633	0.139230338704709	49.5064002775799	49.2753802333729	49.6806702162231	49.5473834836426	49.7084190282165	49.5056461017102	49.7274491064816	49.7236374431943	49.5996592460843	49.7172201214552	49.5024195791937	49.6573100175714	49.7782378607966	15.7253472579453	0.99217115739821	13.9897318214116	16.9958716176351	16.0075559145603	15.5096534052723	15.6385022032732	15.5310448645153	15.7591463310129	15.6080922709111	16.5887686526668	16.7324578270124	16.610442019798	13.6174100865628	15.8408373386577	1.73661444900401	2.59487332726401	1.05744997364449	-0.107991377613529
0.50251256281407	5.50505155199708	0.793192905638661	7.38265724146256	5.49413530697746	6.051699975539	5.64158530582239	5.4396490218276	5.45398570197952	5.06898990067385	5.48091487860432	4.67850714022973	3.99290530398667	5.16983588683464	5.55404590239447	6.15675860962982	49.6529395593846	0.142887571667036	49.5794198206881	49.3117341749258	49.7020110320318	49.5743923913608	49.757266738666	49.5458567332467	49.7810857710934	49.7557507951457	49.6272004242205	49.7630677501272	49.5293992845967	49.7322853934774	49.8287439624197	15.3076443999813	1.00050840532574	13.5296134817824	16.5453119437063	15.7085708984617	15.2272751307457	15.0830285626823	15.110640369101	15.2618705203701	15.3068243815385	16.1564686871686	16.2848065701811	16.2689344567447	13.1955746690921	15.320457528182	4.79334489163359	4.84468039269556	6.8630487825685	1.95311344393986
1.00502512562814	5.56542768445295	0.809190002261981	7.49815660820937	5.51942866706787	6.12155254837224	5.6561831041311	5.51097007093346	5.55265507252022	5.14368941453554	5.54514280786567	4.67158149243359	4.06433156236245	5.20588685858728	5.63644384468669	6.22453784618287	49.7195289775792	0.141821196056046	49.6504677008938	49.3758626989457	49.7582307546557	49.642001085702	49.8207629706063	49.6296423445346	49.83896195123	49.8314261104223	49.6793833394346	49.8366313689598	49.5958691860743	49.811368948023	49.8832682490479	14.7612856314684	0.97298995195667	13.0505993832389	15.9855706363459	15.1178275725522	14.6692413763098	14.4669250114508	14.4947799243738	14.7356636198291	14.8066307364608	15.6217936828595	15.7284675215817	15.7071847612498	12.7442260984704	14.7678028843666	10.4613782896298	7.83903494119646	17.5285333634291	7.39976898370132
1.50753768844221	5.628319158989	0.824560623048639	7.61125001991221	5.54589561652821	6.19202396507889	5.67353321113929	5.58777361068719	5.64582005426243	5.22269433216965	5.60844621521798	4.67432957308139	4.13969821752878	5.24417716002254	5.72282752736932	6.29967956385917	49.776512106444	0.145210656987358	49.7304965581208	49.4320511097594	49.7935925419022	49.6886280799738	49.8823223693712	49.6885448851779	49.9021072237992	49.8830905981318	49.7226526608943	49.8973313463279	49.6375657985343	49.8930290558522	49.9432451559268	14.2431451488772	0.951146776735319	12.5852479729319	15.4557781352884	14.5560435506914	14.1377351658562	13.8956283417491	13.92267679938	14.2362425855512	14.3216263486545	15.1194722463286	15.2016894615741	15.1781626703511	12.3099227990299	14.2406608580171	16.1322581391662	9.80144801323065	30.5673254644428	15.2925142927873
2.01005025125628	5.69801380790991	0.839708198887308	7.72624605993701	5.57523143652487	6.27051948640597	5.69815923039621	5.67325593700455	5.74470413416995	5.30863039466236	5.67900531765944	4.68445707620294	4.22409998526049	5.29022602324006	5.81603515313906	6.38360926822589	49.8336419113831	0.144520356629127	49.7957164607561	49.4853873802822	49.8472668321816	49.75367452853	49.9328612027559	49.7618909303713	49.9509698600828	49.9518377487413	49.7615171907214	49.9524265012154	49.6949623102623	49.959825194699	49.9890087073811	13.7127265143746	0.933763663943058	12.0922208904059	14.9038644858131	14.0058360059498	13.6164601307454	13.307783802587	13.3521982426661	13.7140592480046	13.829156515574	14.5988388339251	14.6529316307955	14.6524359768064	11.8519282717923	13.687730651805	18.527509437526	10.6278039292436	39.9425912281517	21.2335629217331
2.51256281407035	5.77581303068927	0.855138864596628	7.84711690425596	5.60978009480419	6.35606854860066	5.7271247410371	5.77027476286281	5.84961489611006	5.40428044124509	5.75627429157568	4.7040827267009	4.31926610936559	5.34258912536381	5.91901370231179	6.48008305472694	49.899481848667	0.147647104688488	49.8826670382719	49.556897649517	49.8893238229094	49.8075553551812	50.0029562050748	49.8313727199978	50.0206081040432	50.0142512775721	49.8173368495061	50.0234499640516	49.7444853640497	50.0466016776995	50.0557580047969	13.167394919279	0.914795622045611	11.5886916248886	14.3374386514643	13.432339298165	13.0720170169812	12.7172041138196	12.7619232506723	13.1863432942502	13.3067427048843	14.0672201417977	14.0898038453481	14.1041986350034	11.3855493720253	13.1266620013267	15.7572197917817	11.0101713855525	41.0887508483645	20.6975507701462
3.01507537688442	5.85897297332665	0.870142987738113	7.96711565264347	5.64546832884409	6.44881059786707	5.76211018977802	5.87436587963657	5.95855813026362	5.5054929147952	5.83976213830631	4.73049512944686	4.42173839540295	5.40124413199702	6.0270459480393	6.58444121622604	49.9543846999567	0.149193652505655	49.9520603880778	49.6113415711422	49.934854155736	49.8648002412764	50.0546209968556	49.898262008111	50.0724272600769	50.0764777421904	49.8550467350763	50.075005162465	49.7925054705622	50.1146198483476	50.1049795195205	12.6109070243116	0.896719848681547	11.0681996870212	13.7533814652236	12.8556744158276	12.5234256774274	12.1193882999621	12.1682995658639	12.646146049592	12.7704797455745	13.5214034078451	13.5094676165744	13.5502196104349	10.9050434956387	12.5506622790656	8.71267103225872	11.3117576131134	35.1170147979853	14.1465706927044
3.51758793969849	5.94980806654802	0.884966809264826	8.09001959659852	5.68592717610299	6.54983377293418	5.80417185701152	5.98799760570605	6.07391644899797	5.61440870227819	5.93143350471093	4.76653100527416	4.53360982843219	5.46789031749423	6.14240898904117	6.69935606054211	50.0222195765376	0.150923103828814	50.0356518318432	49.6825105753013	49.9893697997968	49.9307982298403	50.1198278132785	49.9778727271494	50.1371494284329	50.1512542488091	49.9090283730006	50.1416690792403	49.8516890512075	50.1945600090895	50.1674733279992	12.0518960314834	0.878786363516195	10.5443934018966	13.166318455285	12.2747542625762	11.9695910871792	11.5276025438717	11.5722746118691	12.1072916710957	12.2219385335808	12.9753405163109	12.9264820938503	12.9914116266426	10.4231065458446	11.9741430592815	-0.746561690376514	11.9169667694881	25.9294459514369	4.68137677528353
4.02010050251256	6.04585329161043	0.899278401812663	8.21303464539475	5.7290575327941	6.65494148259176	5.85060430666711	6.10972490362768	6.19125337888025	5.72982270562139	6.02738119772105	4.81057920774439	4.65359830895896	5.53917000612876	6.26363820823074	6.82328690657466	50.0807981222679	0.155119723190864	50.1136787322851	49.7492006523676	50.0275389902796	49.9799027110103	50.1818278033053	50.0398891876274	50.1986618527824	50.2089700754261	49.9581335041059	50.2022541035655	49.8928098109356	50.2703698418459	50.2271383239457	11.4862577816134	0.860824650443259	10.0111406916563	12.5690656221859	11.6900602288965	11.4107097798001	10.935560810087	10.9735282458355	11.5635320377595	11.6602917794083	12.4220382609384	12.333908829545	12.4260412698632	9.93460190113468	11.390871703864	-11.5287489628662	13.157572286278	16.1417903463193	-5.97032774016832
4.52261306532663	6.14779818290372	0.912952424474846	8.33488978219909	5.77458442957037	6.76832981414295	5.90568557863864	6.23740033711147	6.31494461385919	5.849857636518	6.13165341468804	4.862200772965	4.78026002932888	5.61898882821391	6.38862073506794	6.95396040544485	50.1433322932611	0.156312993697091	50.188743149972	49.8104790393428	50.0854212950776	50.0480137141802	50.2364000107986	50.1222045758162	50.2538260402391	50.2871672539762	50.0019019793673	50.2561757891241	49.9533944397605	50.3387258942697	50.2808666304696	10.9229376394491	0.843116321364081	9.47767868942556	11.9700495297538	11.111738047985	10.8566411893129	10.3505065670996	10.3819348659412	11.0221334281253	11.097215835756	11.8692189069342	11.7402419262662	11.8653253165612	9.44652488999845	10.8089801196793	-23.2002790835726	14.783107336971	6.2525697241837	-17.5905762139782
5.0251256281407	6.2557301837004	0.926042612011545	8.45835866630284	5.82532324090683	6.88538672697724	5.96601876756262	6.37391779491573	6.44033107075888	5.97721379069539	6.24017584679901	4.92355226914038	4.91586896169997	5.70385528732096	6.52023597605511	7.09425398897017	50.2088592560594	0.161557441313731	50.2747017095996	49.8879392463994	50.1283915252468	50.1003858246187	50.3070092784185	50.1867499327086	50.3237826915674	50.3500850755779	50.0620969418842	50.3253711505655	49.9980218942953	50.420865010801	50.3497700470892	10.360883438977	0.82550035043786	8.94434957927983	11.3730665387062	10.5328183882037	10.3004379592913	9.77518117819894	9.7909126652647	10.4856386749285	10.5256771673556	11.3206077279036	11.1492554607693	11.3011960439943	8.96130158103329	10.2310417417719	-35.1448522780146	16.1144422537456	-4.16072085348996	-30.0131756414712
5.52763819095477	6.36733592934861	0.937795437442216	8.5772293246659	5.87741537478451	7.00741185616062	6.03376022823014	6.51386507277278	6.56981515196976	6.10694141894961	6.35451218673737	4.99132008983192	5.05644944588443	5.79560186333101	6.65299749173306	7.23804757648085	50.2654154913549	0.163508693709977	50.3426751720338	49.9465720963698	50.1774209468839	50.1578225311225	50.3577899258105	50.2626352520615	50.3741613615009	50.4210024742959	50.1038509538278	50.3746676638533	50.0502011996035	50.4821621599651	50.3994396502846	9.8032756907233	0.807847586560306	8.41272352139208	10.77449965316	9.96457967086211	9.7529793027934	9.20691067879397	9.21242141276447	9.95178865631758	9.95821870936472	10.7722702890938	10.557557972853	10.7455054237742	8.47751730374328	9.65561138449033	-46.3158610277657	16.4699315401171	-15.3777463305074	-42.3149998318048
6.03015075376884	6.48493131101137	0.948987151514948	8.69765742486659	5.93478073547602	7.13481073053902	6.10951559145853	6.66047236345521	6.70217261511227	6.24282280131784	6.47462091975743	5.06825814312408	5.2041405185199	5.89432918698405	6.79106938866806	7.38945662386875	50.3337341299612	0.168301845357191	50.4300804636677	50.0207289140337	50.2323278742012	50.2201491734234	50.4254780763772	50.3352834486066	50.4437629172479	50.4949770586605	50.1618001601418	50.4388639365541	50.1050583234528	50.5614311244759	50.4686022186523	9.25469429906799	0.790400967528362	7.88973534074017	10.1860559334511	9.40404099505542	9.21134459856399	8.65524946790391	8.64082104516684	9.43020114455126	9.39121937206011	10.2353642797303	9.97668132300994	10.1940192597252	8.00375364319771	9.09253948472789	-55.5852004789504	15.4036533669637	-27.5549841893543	-52.9242439458465
6.53266331658291	6.60500130586467	0.958071095965533	8.81217530608859	5.99544951873656	7.26310860717394	6.19045843293647	6.81036156369062	6.83509994558549	6.38077337562465	6.59712150922078	5.1527050477754	5.35723288821557	5.99736703067795	6.92988587534558	7.54327787516916	50.3901291607677	0.171517464511259	50.4971188657904	50.0893065949274	50.2723243033626	50.266453764278	50.4835560032113	50.4007137217732	50.4987074095651	50.5565341029263	50.2147960729842	50.4966438673895	50.1476503153536	50.6245833771496	50.5232906912687	8.71317859091893	0.773195750223416	7.37127440062324	9.60154481999032	8.85393989808964	8.67804111916359	8.11410969735474	8.08328439014987	8.91424281691599	8.82969781792016	9.70378248360348	9.40061720252632	9.65061099897117	7.53453066145235	8.53564537518519	-62.2057148973331	12.901725710102	-40.7198165157076	-60.3155442276614
7.03517587939698	6.72909058893336	0.966319105317852	8.92549904315432	6.05894071872943	7.39676189283401	6.28058305252625	6.96202254450442	6.97177704034947	6.52134699351933	6.72589522288028	5.24352554219318	5.51349211869767	6.10829560725005	7.07018465746243	7.69985322203284	50.4540417501836	0.175131780886531	50.577573714922	50.15162934375	50.3320000744867	50.3313723683211	50.5396777380363	50.4798867429574	50.5593564269269	50.6366964439501	50.2624034143838	50.547446985578	50.2088733306941	50.691858324316	50.5837678440645	8.18542545509054	0.755771915752499	6.86690337325655	9.02835319225755	8.32001416217572	8.15875427834016	7.59111844712151	7.54008861179717	8.41331629835351	8.27820862766693	9.18409441389617	8.83669396779653	9.11969641753751	7.07835871394304	7.99493041203468	-66.1567833338462	9.86038855987741	-54.515248821805	-63.7154334087679
7.53768844221105	6.8555917527165	0.972246689656503	9.03381093638541	6.12810911029893	7.52993413298169	6.37552825274057	7.11740616939781	7.10621268901863	6.66478031509775	6.85519838582943	5.34292386799188	5.67539776307481	6.22218041107925	7.21214029075022	7.85907046066814	50.515288530975	0.179137330632889	50.6494425578017	50.2296167158967	50.3749397090778	50.3784533116987	50.6071098913984	50.5386481459895	50.6237595399297	50.6969030285266	50.3265352437034	50.6132943155442	50.250765481469	50.7612708074371	50.6480121542021	7.66918903446089	0.739266695847792	6.3715873801551	8.4680745000493	7.79744104194449	7.6486601783599	7.08488441021558	7.0111392405267	7.92381176460626	7.73363455960395	8.67799111203868	8.28646164273055	8.59690386295729	6.63209545558705	7.46677229921665	-68.2430103140534	8.68914760672062	-68.1509696011721	-63.3260112760991
8.04020100502512	6.98293166765317	0.976325097431551	9.13636752269794	6.19854628527933	7.6645544556036	6.47720686598386	7.27022605692093	7.2432168629457	6.80672561102098	6.98825794549566	5.44660722331698	5.83777685625691	6.3419641769226	7.35120029400732	8.01546152303943	50.5721513856295	0.181224566497721	50.7182114951836	50.2881418623577	50.4268074214259	50.4334025226562	50.6553255352229	50.6162628826785	50.6747223655452	50.7719324997798	50.37212551818	50.6587583713193	50.3081058116493	50.815426562712	50.6987451644728	7.16846880236019	0.722246071774457	5.89263021223574	7.91853352474503	7.29471202330518	7.15613864441933	6.59569718189372	6.50226332440509	7.44890622742013	7.20519162977574	8.18268332131975	7.74787412448566	8.09126828252427	6.19894993563557	6.95524599851729	-69.7745924524808	10.6432041814327	-80.3754915513207	-60.3676952438246
8.5427135678392	7.11239784738531	0.978690218995769	9.235577943803	6.27391669153235	7.7999358367792	6.58517438211866	7.42486480451871	7.3773546501716	6.95129747130006	7.12227523839131	5.55703777300424	6.00309623325252	6.46523561460544	7.49188280807438	8.17352256845752	50.6367799318296	0.185366783342544	50.7956838490369	50.361895879584	50.4815811720177	50.4902600746632	50.7221705026431	50.6762975306565	50.7441195734063	50.8398997051345	50.4339323245392	50.7187837585814	50.3593122038683	50.8863741039313	50.7678284357223	6.68406803330065	0.706292932259494	5.42810284259618	7.38786408204935	6.80785609858324	6.67730311621559	6.1283022599596	6.00878655342462	6.99128858159202	6.68775768965357	7.7059661375499	7.22885278203112	7.59695503647387	5.78109345327978	6.46275579949963	-71.9176808621006	13.1697020994589	-89.9189263222049	-57.0896916530986
9.04522613065327	7.24017849539555	0.97783004434185	9.3250042420911	6.35183605702642	7.93150548204608	6.69587483700941	7.575890536071	7.51062554609295	7.09209263394724	7.2554042748347	5.67202721346492	6.1690981259276	6.59032498298592	7.6273634689332	8.32527303971154	50.6904129941247	0.186102357392536	50.8548192391259	50.4296785829139	50.5234145657153	50.5332283093997	50.7737332177971	50.7438916014589	50.7929424273024	50.90303949847	50.4906537856392	50.7718279645003	50.4069921726493	50.9349397318149	50.8162078268338	6.2160133950397	0.690316548838162	4.98033533708165	6.87083082096018	6.34006701460238	6.21530365560526	5.67810451941454	5.53779309685015	6.54774445796146	6.18811766827016	7.24252968153294	6.72430070417302	7.12001252767623	5.37611863664971	5.9869160147384	-75.1284809234717	14.3400774080559	-96.0803898398913	-55.8080206980158
9.54773869346734	7.36834097554441	0.975915612644187	9.41152278839012	6.43117654933316	8.06399510599514	6.81309204752523	7.72394117433647	7.64227971462607	7.23280765490222	7.3903099661015	5.78964484924838	6.33333957294723	6.7196352997334	7.76187028284489	8.47481767609358	50.7525321015901	0.189558466327529	50.9327864930724	50.4908751574269	50.5843699118057	50.5945083823501	50.8288615506206	50.8102999543316	50.8573300565395	50.9788222056651	50.5417077844334	50.817293229068	50.4684618623798	50.9975424449423	50.8800582880361	5.76736669598159	0.674808388356048	4.55155359109529	6.37309158383826	5.89341397393208	5.77227910256221	5.25085874101203	5.08487566852525	6.12461438599533	5.70526136321046	6.79720968571032	6.23971465464737	6.6595407679214	4.98945046340531	5.53390306590534	-79.0745180290685	13.8410856590415	-99.005012738406	-57.6628671478828
10.0502512562814	7.49391047132351	0.970244216391326	9.48693529570472	6.51475380504983	8.19047229110965	6.93119508741762	7.86967966472925	7.76903997989659	7.37006687728049	7.52061023021331	5.91229741736867	6.49887765787809	6.84742087752146	7.89175457921855	8.61773236381734	50.807987973387	0.189649384751299	50.9894129029118	50.5675853365574	50.6269141326966	50.6366334158757	50.8891091499716	50.8656068155746	50.9125632162693	51.0342531133042	50.6090556051433	50.8772699694309	50.5113471018107	51.0494342203351	50.9346586741496	5.33644136118917	0.660167059076799	4.13966942674194	5.89447322582992	5.46474478293507	5.34513058505964	4.84323527611504	4.6540204962859	5.71689799034545	5.23974760265375	6.37012238777914	5.7748803454769	6.21491630508632	4.61686132344417	5.099037947706	-83.0477538826212	12.2476616314297	-99.6476993602594	-62.3055036624987
10.5527638190955	7.61698047982603	0.963128778189713	9.55759213645121	6.5974197001782	8.31436511841557	7.05262907596557	8.00767731282514	7.89534459133075	7.50282850067992	7.65123263001464	6.03480216198532	6.65990803183603	6.9780406991434	8.01621007702973	8.75269620188286	50.8637240491272	0.191251581157557	51.060345625613	50.6244740470905	50.6806402347447	50.6893462589173	50.9323769071269	50.9360329257437	50.9653527933232	51.1080890704005	50.6572864179727	50.9161217431956	50.5740149906455	51.0975615302113	50.9867700936686	4.92581401301612	0.645400827116837	3.74925596489059	5.43357684795362	5.05932808041815	4.93920789820494	4.45683299140678	4.24429155107443	5.32938964208239	4.79553945331253	5.95907885863404	5.32840849151962	5.79058944337159	4.26269539650418	4.68738754983671	-86.3893511597729	10.3903313624723	-98.9668480547498	-68.3417331867199
11.0552763819095	7.73741708375073	0.953289404221319	9.61897889481004	6.68292956582305	8.43402270654561	7.17599651513911	8.14339758727944	8.01441010778094	7.63347353403323	7.77666530317605	6.16007833667819	6.81989580153065	7.10662054793377	8.13773772115707	8.88221546687238	50.9216479323783	0.191744677585465	51.1213524794511	50.6964901332769	50.7336539296274	50.7408174596009	50.9939057955707	50.98452527282	51.0282330395941	51.1660105908832	50.721253824655	50.9690479995976	50.6225743540741	51.1546024025057	51.0489558392609	4.53457733435217	0.631910811384688	3.37649451941072	4.99526500057856	4.67313198620459	4.55055175259202	4.09266631950998	3.85513847869453	4.95999879230303	4.3689224173813	5.56899490349061	4.90494980005038	5.38193350733576	3.92492874858558	4.29652912044111	-88.7707705990723	8.90247390184093	-97.7069089067573	-74.1855204071657
11.5577889447236	7.85284657710746	0.940608968670324	9.67219773125346	6.76857775634534	8.54614246003761	7.29799188873168	8.27005521607792	8.13208220010782	7.75606676610095	7.8982155817125	6.28569252119637	6.97629766529952	7.23418723650092	8.25020587144849	8.99929260758442	50.972233352865	0.190873565666819	51.180663317096	50.7622682110571	50.7754239882407	50.7806097908069	51.035691219597	51.0507413709049	51.0719876814934	51.2277885195679	50.7794385270381	51.0143671687336	50.676579318797	51.1914432067972	51.0920312671153	4.16334159206977	0.618357787388442	3.02546370253442	4.57519216700031	4.30874237707736	4.1818796428095	3.74797180047504	3.48894312944491	4.60895068032297	3.96501493471335	5.19539875247275	4.50024948607463	4.9941443107803	3.60414421629428	3.92734549690721	-90.2698931560096	8.02208944182452	-96.3637746861683	-78.8182885706851
12.0603015075377	7.96511973655521	0.926885606999299	9.71951981212037	6.85308759270005	8.65597920699058	7.42269859401212	8.39110227417916	8.2429529129153	7.87638833023755	8.01624649641107	6.40982909926211	7.12701361332024	7.36120716580781	8.3598260250972	9.11070545216413	51.0288806789575	0.192256886100181	51.2476611373844	50.8211752119685	50.8347114428659	50.8375202345476	51.0861324225834	51.1008837825402	51.1348265108056	51.2932587327269	50.8311455544801	51.0516025732369	50.7357394611052	51.2465527373436	51.1542390248588	3.81246941495631	0.605777247462264	2.69332659176991	4.17712366288941	3.9658697152718	3.83296137501714	3.42601915747804	3.14230017656888	4.27813635387906	3.58045459625762	4.84150740544625	4.11786168925762	4.6238569255165	3.3016339897459	3.58105075533388	-91.2309784005333	7.70446248009947	-95.2420297281262	-81.9253769137474
12.5628140703518	8.07134284028139	0.909409201549286	9.75579985755155	6.93955518464551	8.75651978995335	7.54383054860209	8.50522980016201	8.34914460747905	7.98814498364642	8.12598726268499	6.53555397158667	7.275629806763	7.48318629285453	8.45992126690705	9.2089535508219	51.0778281245217	0.189557391545437	51.2970562926991	50.8953925143935	50.873822924901	50.8738513072149	51.1347811391798	51.1553489255882	51.1784870046557	51.3424421077463	50.8984230478113	51.1029496825157	50.7802280536279	51.2816618765415	51.1973207419068	3.48115751275227	0.593654073458573	2.3817330370118	3.79974687955949	3.64253763506445	3.50195457445867	3.12336595841901	2.81844446293639	3.96427663738694	3.21746999765169	4.50655429542448	3.75647794699985	4.27263474658029	3.01487384176892	3.25497765251754	-92.0526430280052	7.77484321767047	-94.664202997955	-83.7067789201879
13.0653266331658	8.17297653360734	0.891451794195246	9.7885851045587	7.02247721787242	8.8531157529656	7.66516711508861	8.60906056554434	8.45079529454262	8.0949388583049	8.23300356138082	6.65744789560739	7.41589325254643	7.605159498719	8.55450370117724	9.29854711858736	51.1294293596335	0.191034371060733	51.365205325562	50.949274721684	50.9257696591856	50.9225830654429	51.1703764512277	51.2114642454948	51.2313542572322	51.4095547434048	50.9455635467843	51.1326726088613	50.8436593336443	51.3254233085362	51.249680408175	3.17006758092458	0.582015857791786	2.09004645738036	3.44207685126706	3.34137043303971	3.1916061419579	2.84170438720551	2.51396266109064	3.67073981793401	2.87582660358254	4.18880949377013	3.41504177998085	3.94105152279323	2.74660897998009	2.95203342203747	-93.0195520238847	8.01896414439064	-94.9995284455726	-84.5937972957478
13.5678391959799	8.26872232249823	0.870618448725391	9.81002677025414	7.10611068246894	8.94319478608258	7.78440763405497	8.70793432861702	8.5440493407493	8.19543105572819	8.33028135853575	6.77936206731391	7.55219514834042	7.72068318260853	8.6420441719247	9.37766966579854	51.1782478510265	0.188410155099069	51.4114992006218	51.0179301000232	50.973111782952	50.9661745228167	51.2220250189141	51.2534229773875	51.281535780012	51.4552832725672	51.0076372701534	51.1762233331192	50.8870239990825	51.3659311786525	51.299423627043	2.87816484880803	0.571221699723744	1.81729761224503	3.10649524894579	3.05893079179951	2.89853385792936	2.57996764328988	2.23050114561624	3.39408631538398	2.55402023423272	3.89111880067543	3.09578171562513	3.62669271451726	2.49384813874643	2.66886881549764	-94.1665491204745	8.2433763000263	-96.3553356680732	-85.0188362873455
14.070351758794	8.35824820412968	0.848237062526014	9.82778690257144	7.18760223806303	9.02516234366493	7.89925545730169	8.79451677811073	8.63452960651775	8.28725596949065	8.42260309400395	6.89879235727638	7.68161961468538	7.8338122696618	8.72027374698571	9.44401627535233	51.2240619023277	0.188697548919333	51.4730006075367	51.0797447418424	51.0111881476889	50.9998599413725	51.2514722106245	51.3119947050879	51.3210728486163	51.5127953727271	51.0629621451351	51.211807162965	50.9428927767351	51.395413462366	51.3386006075622	2.60557227686383	0.56073165545076	1.56458843779599	2.78957562671892	2.79688776615965	2.62464764767381	2.33684331368578	1.9664982674549	3.13599340448616	2.25417580133048	3.60991674689752	2.79532554172401	3.33249731167314	2.25821572308885	2.40727401054062	-95.2518216824324	8.31671956921955	-98.3531791542642	-85.30553494719
14.572864321608	8.44222123298473	0.825020523260737	9.83690920140047	7.26586360849936	9.10403778719216	8.01385473807016	8.87460760645789	8.71501008665273	8.37519403890777	8.50726163636543	7.01427483513565	7.80256824994556	7.94214911299098	8.7941592785026	9.50298584868069	51.2713484192009	0.188125574173436	51.5231782727464	51.1340376770941	51.0648224738673	51.0483472680566	51.2940134914754	51.348037823173	51.3755159489511	51.5640504302005	51.110904856656	51.2390883236383	50.9932772756957	51.439482907904	51.3927727001536	2.35156116921325	0.551108848617335	1.32945431969231	2.49354036652704	2.55385158904224	2.36855843215405	2.11343300735809	1.72120473378926	2.89530784076616	1.97318720578388	3.34713579837618	2.51567185915314	3.05505072008491	2.03835462287544	2.16554470416956	-95.9273021013479	8.2196425798123	-100.209144421559	-85.5870923120825
15.0753768844221	8.5190003202709	0.799092109191102	9.83994987417262	7.34429297850873	9.17287188485558	8.12158914318229	8.94459120385458	8.79207921669915	8.45254058170947	8.58291408445589	7.12929607567493	7.91904141755056	8.04393787310173	8.85677248974615	9.54712734000996	51.3128265980586	0.186598883987116	51.5729027095387	51.203078691406	51.0973026974602	51.0747921791141	51.3281786606402	51.4005148647474	51.4077288880409	51.6066900661082	51.1736940470846	51.2803225750857	51.0356659447762	51.4610692668284	51.4248051839309	2.11565895451377	0.541882488766664	1.1134269685486	2.2165806816874	2.32859849761596	2.12930074108655	1.90706710428009	1.49493703548027	2.67089964980199	1.71297056383212	3.10162973363051	2.25506988843669	2.7963369855377	1.83366304526702	1.9430855134741	-95.9536644877076	8.01986098278084	-101.05685456469	-85.7996408085743
15.5778894472362	8.59005840330235	0.773508670269481	9.83848641911068	7.41718015629269	9.23814236314346	8.22750674709602	9.00387962708608	8.86066110995812	8.52592277291806	8.65376484346859	7.23809957617802	8.02462612162223	8.1430654876585	8.91514134468487	9.58428267371323	51.3564410518026	0.18864032093914	51.6290325934292	51.2509733691318	51.1443913233776	51.114918559367	51.3549217311625	51.4391343447834	51.457073047578	51.6626896377039	51.2155033790528	51.2997095674006	51.0916594912505	51.4996634103137	51.4740632188824	1.89732510241733	0.533391712792193	0.913968081003788	1.95800975358892	2.1219709334232	1.90781147267409	1.71877716996276	1.28538699079691	2.46378451277769	1.47134563967219	2.87196954136214	2.01269830000865	2.55482580240847	1.64458762979144	1.74009050395502	-95.315229809861	7.78691421344798	-100.565848480356	-85.8392733957592
16.0804020100502	8.65380064879269	0.745729484165116	9.82838550897259	7.48928182727816	9.29602206688565	8.32818523614363	9.05649243994351	8.92286500435163	8.59011945526915	8.71319968521693	7.3451227570258	8.12466989396427	8.23296063970607	8.96373584433444	9.60836807521321	51.3949728993255	0.186202210449105	51.6682545073962	51.3131136571116	51.1835796578447	51.1461015106028	51.3942519215913	51.4789674437731	51.4915780963396	51.6964207374416	51.2717668864184	51.332903412461	51.1259015831431	51.5232493018529	51.5085589752551	1.69580158272038	0.525400218328221	0.73189295620752	1.71854701675502	1.93135712986154	1.70157545192532	1.54679449613009	1.0935635313234	2.27131666824158	1.24828959762119	2.65956022716139	1.78922238650478	2.32986841959114	1.46908021897817	1.5543524750638	-94.1614772541552	7.56350471226559	-98.9168009686623	-85.6760205152538
16.5829145728643	8.71121866258676	0.717635312067995	9.81681436105731	7.55756825284744	9.34635245192172	8.42261220662484	9.09572378418244	8.97980932304516	8.64759400456555	8.76809982583763	7.44750939856795	8.21602188461614	8.31971067672568	9.00529421692274	9.62273222671328	51.4338341449101	0.189785128793882	51.7259804467219	51.3677333825857	51.2163643745395	51.1698800629314	51.4116323238544	51.5235931635463	51.5279179286575	51.747222253415	51.3207567961727	51.3580175720795	51.1771853339213	51.5486245439681	51.5449357014382	1.51053246908017	0.518063155747054	0.565502268917553	1.49563885440519	1.75754919084004	1.51166586881711	1.39056089571461	0.917032122801899	2.09480697959113	1.04342827586541	2.46163058212372	1.58212599829745	2.12219119010619	1.30812325099249	1.38666661956946	-92.7197059185377	7.396090781914	-96.5077195082361	-85.3233903140553
17.0854271356784	8.76171178737076	0.68929001141685	9.79612258513974	7.62120685175883	9.39327298685358	8.51451585798429	9.12881378615503	9.02721504141107	8.69935805696671	8.8129801246878	7.54398006786013	8.29781824032117	8.39805459685148	9.0407279628028	9.62818707702719	51.4699907355627	0.188660798480186	51.7615019675095	51.4142875088268	51.2629474727406	51.2063999863662	51.4457453339493	51.5517243534188	51.5689854554514	51.7829973555644	51.3620660687529	51.3748877670122	51.2136935703223	51.5785855639177	51.5860571584824	1.34067316577854	0.511259594934557	0.414442995795792	1.29036458838359	1.59892071126189	1.33636812725009	1.24980636850422	0.756271867397887	1.93213031954848	0.854975678155246	2.27912938486396	1.39231914371028	1.92946679561327	1.15974293052322	1.23481224411305	-91.1681538098058	7.30410615079639	-93.752579859269	-84.7419014322178
17.5879396984925	8.80523768114301	0.659499732532069	9.77418798845632	7.68380904647464	9.43004382405305	8.59724903206599	9.1502594328858	9.07160334754419	8.74135168110477	8.85042570713456	7.63825398955794	8.37438182236428	8.4697908215639	9.06598768208813	9.62074547956555	51.5040240351403	0.19165784946306	51.8132091740476	51.4751928937962	51.2886010445107	51.2209818378197	51.4662296771218	51.5979977610552	51.5932510942515	51.8197435688974	51.4181187331843	51.405825903593	51.2511595357946	51.5916622648523	51.6103389679002	1.18561156113392	0.505050751576127	0.278028186505058	1.10084733256288	1.45465409232436	1.17520402895216	1.12277828076018	0.609702459986407	1.78327139390926	0.683547288244792	2.11088159088666	1.21805606297978	1.75295463229658	1.02417175732628	1.09885318800652	-89.5522684540138	7.25135586202075	-91.1389917472697	-83.8424605216048
18.0904522613065	8.84237263847328	0.630783915089749	9.74548617154957	7.73956083935167	9.46379891052526	8.67686232118975	9.16258632658109	9.10560193466299	8.78003303069199	8.88161960024243	7.7243128494564	8.43945221820377	8.53611363660655	9.08779506973162	9.60762139135952	51.5379912454651	0.193920621201719	51.8524769333937	51.5144463981101	51.3308605483827	51.2512208425916	51.4862213905434	51.622257104606	51.6359150650362	51.8621912924617	51.4530696244128	51.4150546820042	51.2942224093514	51.6229902155245	51.6529596846284	1.04447202985137	0.49942722077799	0.154933572085479	0.926609300889277	1.32463265414923	1.02800363063777	1.00968412313503	0.476764234415462	1.64760743480331	0.526898175415205	1.95568218244427	1.05871033730136	1.59064656424251	0.900432042190857	0.977532136358016	-87.8102961584362	7.18526187652231	-88.9501143213964	-82.5872176703496
18.5929648241206	8.87221726065493	0.601016832332281	9.713261998469	7.79368938888068	9.48955563969813	8.7487670139127	9.16776438023979	9.13603241010592	8.80841159151701	8.90220250784176	7.80731061328105	8.49919797459843	8.59227831198918	9.0990268786074	9.58132567937308	51.5677046306983	0.194916506840471	51.892850115127	51.5677322700278	51.362654221308	51.2700325988339	51.5145428335928	51.6617729518499	51.6571942326634	51.886388667061	51.5026303029228	51.4383912319121	51.3191326485127	51.6327559426799	51.674082182586	0.916596542105358	0.494282655695526	0.0451464655829374	0.767387172335411	1.207024499757	0.893070642186295	0.908881416497005	0.356878821676817	1.52368550772916	0.385355935170497	1.81411099367109	0.914066748327692	1.44264578033324	0.787663385570659	0.869837678531859	-85.8564191327126	7.08813981070291	-86.9531985943097	-80.9719747668947
19.0954773869347	8.89612544303901	0.571821075342979	9.67818163890899	7.84302134399554	9.50869552382335	8.81348550534366	9.16103815066806	9.1583816048262	8.83273031001113	8.91899802867221	7.88424186091675	8.55036868876227	8.64476754478537	9.10637153984451	9.54934901894908	51.599225188941	0.200847105389525	51.9386072665633	51.6131613184897	51.3915167905288	51.2851428250301	51.5238702282956	51.6906235594729	51.6920781045695	51.9291362493666	51.544992856219	51.4538901313234	51.362263147572	51.6559592960491	51.7086856827524	0.801133309962734	0.489806720067456	-0.0531117298667434	0.621388601063307	1.10198441895175	0.770758804642416	0.819958842608952	0.248673614990523	1.41184843096628	0.257340859226071	1.68410920234176	0.782356038037599	1.30830876195355	0.685759649152896	0.775357535447177	-83.6513438999045	6.97769091414881	-84.7846801164263	-79.0759651500094
19.5979899497487	8.91302860696964	0.543434505742396	9.636838189593	7.88706741855342	9.5243097857029	8.87403183932787	9.14997856513708	9.17443025991786	8.84950266666132	8.92515264767044	7.95447629552685	8.59284787635791	8.68678824172565	9.10622167223418	9.5077264321968	51.6259419634985	0.200889783749398	51.9685670606468	51.6503238443779	51.4323707090842	51.3114330741995	51.5523235066361	51.7180546494163	51.7195080275897	51.9513127508852	51.5798402434076	51.4615150897871	51.3848831112887	51.6714309119193	51.7356825462426	0.697357400762425	0.485700251646019	-0.139677013211706	0.488949481331203	1.00811080260319	0.659502185450443	0.742069714736504	0.152142569277282	1.31027458484278	0.142220118221492	1.56601298071227	0.663790430766308	1.18638931295716	0.593300247625192	0.692560794599412	-81.2451462347429	6.87726243127013	-82.241162952267	-77.0558771145339
20.1005025125628	8.92420154952652	0.5145936129192	9.59568772228261	7.92960475646635	9.53041233920713	8.92432572404675	9.12823758045789	9.18629237031202	8.85929004224822	8.92646959141697	8.02213014605715	8.63109875737211	8.72362491977778	9.09943842401007	9.45800777018967	51.6540119574584	0.208048165735348	52.0169335462541	51.7017294012809	51.4532524991092	51.3171676059971	51.5636704266684	51.7538385972055	51.7418893389018	51.9837985289858	51.6296557972715	51.4835852128652	51.4175066666543	51.6816493729579	51.7574784528074	0.604499627015731	0.482269325779103	-0.216253645874989	0.368382585767808	0.924756304480849	0.559018000173512	0.674083827320834	0.0656617556379525	1.21909971442666	0.0393662095871896	1.45883974375039	0.556860758515891	1.07713018920173	0.510359601981407	0.62119010623527	-78.7194821347091	6.79070630526252	-79.3510279091806	-75.02067968648
20.6030150753769	8.92934183557037	0.487764002642668	9.54736791912607	7.9648770357816	9.53455369880292	8.971278791971	9.10101387640202	9.18939649457181	8.86544892822898	8.92068950825463	8.08142780311847	8.65914202741047	8.75324905592428	9.08939034552349	9.403608377299	51.6796094677138	0.210001087906215	52.0430885643569	51.7312890169106	51.4924015929651	51.3406439293302	51.5818227467599	51.7715797296111	51.7765723412101	52.0128849205523	51.6584730434463	51.4843518373612	51.4465539865973	51.7038287979147	51.7914325732641	0.521772484707928	0.479214719593828	-0.282917873348063	0.259374083873502	0.851441241400686	0.468607485024044	0.615619511651153	-0.0107518882981695	1.13717540869509	-0.0526618112205187	1.36156754621815	0.46108489664769	0.978920536628109	0.435681835088773	0.55990132884262	-76.131131339116	6.69134041637436	-76.272753543973	-73.0137783101042
21.105527638191	8.92872128200487	0.461058257287324	9.49960563681321	7.99854214965879	9.53099268868906	9.0094912311783	9.06789509636562	9.19091898632191	8.86252005524588	8.90702988315842	8.1382427012092	8.68362429954369	8.77446129768255	9.07064684221247	9.33940579798422	51.7033944206538	0.215121136677406	52.0864650372385	51.7749322385966	51.5187833053675	51.3509429130078	51.6034647794849	51.8088213021655	51.7912065509257	52.0316065901334	51.7021710607568	51.4997393195925	51.4651085834607	51.7056881330773	51.8051976546923	0.448484904656593	0.476703612080152	-0.340929442063281	0.161176189463154	0.786912715937173	0.387209831871072	0.565459768907719	-0.0784698208017163	1.0637893787077	-0.133937716239454	1.27436616811041	0.375844008890868	0.891806807843262	0.368975672809434	0.508100197099368	-73.504429489911	6.54779031394092	-73.1324093623855	-71.0221998340391
21.608040201005	8.92333949787261	0.435618895381596	9.4465115616223	8.02734853552656	9.52263299373299	9.04122855253717	9.02657165513604	9.18375048597903	8.85785753157673	8.89034897655058	8.1895598586759	8.70123299085826	8.79220353831393	9.05072427528391	9.27344251655059	51.728741903184	0.220864782646386	52.1164428479551	51.8106593973055	51.54574005323	51.3616633647388	51.6110742552806	51.8252796390307	51.8256243553984	52.0660069741724	51.7388399878236	51.5077759314953	51.4989370507967	51.7269694613799	51.8386314227853	0.383850661092929	0.474673779392013	-0.390835650947461	0.0726101191588432	0.730952303913047	0.314682327501554	0.523072921107721	-0.137814587466813	0.998641288661439	-0.206103305871541	1.19575078409242	0.299965344186712	0.814736202448612	0.30949913520308	0.464901712220467	-70.8710946263326	6.36822996455494	-69.9916343383237	-69.0207385839398
22.1105527638191	8.9123393523569	0.412403456273632	9.39173814552478	8.05112645658941	9.51133499132177	9.06850162446043	8.9834616352249	9.1745104849968	8.84515321972873	8.86445385483545	8.23523528190473	8.71237069420255	8.8001405489439	9.02316959793444	9.19921504497175	51.7492253937724	0.223203581656189	52.1491212073786	51.8381873058058	51.5825018036411	51.3820007178954	51.6382962395037	51.855431744738	51.8428275861896	52.0785180627739	51.7682577246763	51.5085392883455	51.5108772986485	51.7306495035149	51.8547216359296	0.327210142266814	0.47300546016353	-0.433306050465867	-0.0064133881669609	0.682518668039339	0.249813499607566	0.487634297665924	-0.189644858867136	0.94047381266028	-0.269288383725577	1.1257042653816	0.233277259843299	0.747034652926283	0.256526221774492	0.429401852795341	-68.2654764257362	6.18417303084099	-66.8975335034779	-67.0250331541265
22.6130653266332	8.89743471191569	0.389326276448864	9.33513224315455	8.07361697406121	9.49207857497905	9.08615100769006	8.93210970302758	9.15945842887359	8.8293429692659	8.83670178734657	8.27943126287673	8.72143055136599	8.80543646883292	8.99310996041478	9.12265132301507	51.7730826802854	0.231267197297409	52.186135650948	51.8800450299312	51.6006785412217	51.3839314369537	51.6464984513916	51.8783568451439	51.8683069644655	52.1081049382546	51.8129914122796	51.5243374500824	51.53950880196	51.7422243705572	51.8789549505204	0.277841166756757	0.471877839086348	-0.469364442402137	-0.0772813846038107	0.640976915177985	0.192362105355287	0.45831298416109	-0.234709259482361	0.889249935946392	-0.324738141640018	1.0635141876816	0.174604238462166	0.68829993643102	0.209721809246573	0.400986283504049	-65.7245572630427	6.02328158680857	-63.8386093774547	-65.0916409902652
23.1155778894472	8.87770863804853	0.369668866213249	9.2739216038895	8.08901192008391	9.4722486424069	9.10130485649158	8.87905901078808	9.13953163914922	8.80922922469631	8.80214229291025	8.31636442039482	8.72266393759666	8.80326545601518	8.95920784131351	9.04226144889492	51.7929682139899	0.233196640020868	52.2085390617303	51.9000318860456	51.6382628123306	51.405407830472	51.6678461495976	51.8971004367907	51.8948851015218	52.1255744933196	51.8370308620657	51.5194599511926	51.5559737997812	51.7543674916523	51.9041069053691	0.23510048511802	0.471014530897108	-0.499185147470736	-0.140174946386628	0.605806899841324	0.141513440001511	0.43458560767181	-0.273356084906773	0.843902405040181	-0.373055054243995	1.00828214877206	0.123577633011597	0.637457563205055	0.168194617650316	0.378757224348546	-63.309870120747	5.9122018180664	-60.8120142894068	-63.2500006162998
23.6180904522613	8.85415878050428	0.351072590233012	9.21378088428072	8.10300345247767	9.44550760892762	9.10789162475377	8.82158525266148	9.11751342002947	8.78316592582226	8.76355511586191	8.3520262357428	8.72278870249432	8.79607639172452	8.91991088395443	8.95725864782471	51.813433320803	0.240160220758803	52.2491326140428	51.9341853385149	51.6610400547872	51.4124432010807	51.6871508262149	51.9274450990816	51.9101387815564	52.1425530172167	51.8764244869655	51.5298548224957	51.5718223696731	51.7547513101022	51.917691248707	0.198339881501453	0.470603160826139	-0.524052927689538	-0.195993828228091	0.576062272843007	0.0966479136939005	0.415638276611638	-0.30661351424708	0.804025690732904	-0.414813177065098	0.959991028649777	0.0794778584404416	0.594244948470831	0.131716037675435	0.36208787963076	-61.0573949442374	5.86076418359298	-57.9101547045259	-61.4941795236546
24.1206030150754	8.82710058746553	0.334754808030803	9.14775290764713	8.11207332303522	9.4158706407659	9.10954944437807	8.75965647097627	9.08811679569556	8.75633871965923	8.72251463261902	8.38310326129084	8.71837795807717	8.78573464605563	8.8803966974742	8.87282213937762	51.8345925254108	0.244273024573736	52.2676024173837	51.9603501959308	51.6878614518798	51.4240358326351	51.6982738526537	51.938503994719	51.9435214099085	52.1685839861915	51.9092011400887	51.5335211456606	51.5965184972428	51.7726428622328	51.9490860438131	0.166961506849894	0.470466264128279	-0.543938367067352	-0.245447501122325	0.551352937862741	0.0573894494309095	0.400911205063686	-0.334530872935142	0.769146137743914	-0.451097727163836	0.91754110226223	0.041573292330245	0.5577728476731	0.0995211373867505	0.350305947583705	-58.9532936218069	5.85325790641545	-55.2772325544439	-59.8268406219197
24.6231155778894	8.79602049309053	0.322100260332811	9.08328567030218	8.11610955843699	9.38384550578707	9.10702514371947	8.69772938472576	9.05847166919376	8.72237183345725	8.67487129730724	8.4094337963749	8.70996632593357	8.76789574917541	8.8342623688566	8.78299810690662	51.8518842359689	0.248387692299945	52.304211076618	51.9783227639918	51.7220306899346	51.4434285305665	51.7270659032896	51.9698594963279	51.956290990359	52.1759762480661	51.9351916724205	51.5305643114329	51.6027194406461	51.7694037322133	51.9594302117299	0.140375338642685	0.470599060962614	-0.560031911934703	-0.288799525738306	0.53094972107538	0.0229199584520677	0.389877052867834	-0.358131478479394	0.738393861859196	-0.481982497282855	0.880668048159628	0.00952428106316496	0.527502710567314	0.0712715458661085	0.342717635879473	-56.9642592099999	5.8497533230235	-52.9764741593565	-58.2103207149058
25.1256281407035	8.76245494924883	0.310086137386834	9.01436341866878	8.11874017843524	9.34544828606426	9.096212587916	8.62998418048046	9.02151575247129	8.68829982651937	8.62731399627189	8.43497094546651	8.70168543058355	8.74951550279604	8.78866220668452	8.69520202787686	51.8732750224118	0.254485499623729	52.3264887500653	52.0106724011219	51.7394629454178	51.4468715591918	51.7361881744087	51.9821671671046	51.9873125023389	52.2032603853556	51.9770049073117	51.5432505469125	51.6285705590295	51.7838302121111	51.9874951809833	0.118049471077131	0.471022998745946	-0.572454077054459	-0.327107553507896	0.514198527377107	-0.0069854568634218	0.381850687869188	-0.377476353206519	0.711676073297288	-0.508663616060873	0.848902876026331	-0.0175072243257658	0.502931472856458	0.0464508965948178	0.338826871000449	-55.0537963778443	5.79873215640316	-50.9942884019404	-56.583400962905
25.6281407035176	8.72526350311734	0.302886106841628	8.94499457304721	8.1141879816225	9.30755881282683	9.08398104611151	8.56333191701753	8.98304936614663	8.64913046842906	8.57345170047853	8.45373168654372	8.68782672453708	8.72428112406143	8.73851927654001	8.60438086316336	51.89021123876	0.256978924504552	52.3529886071726	52.0212049160409	51.7769462834511	51.4709559294329	51.7629140915102	52.0062557163019	52.0075748922886	52.2121835778998	51.9985399706795	51.5358730612714	51.6362763408876	51.7869101131813	52.0041226037616	0.0994556264631719	0.471578612032803	-0.581977107507515	-0.360417048970156	0.500757443763018	-0.0330318317511602	0.376492419409519	-0.393294968751879	0.68808376788577	-0.531199632097771	0.821387674265869	-0.0398004546995123	0.483302614517419	0.024580306486944	0.338039961470689	-53.1888513744714	5.68059365856084	-49.2539592798657	-54.9159890693242
26.1306532663317	8.68572295530502	0.296808070073027	8.87440864188392	8.10834585681098	9.26352654725411	9.06387152347837	8.49332874133604	8.94004579636475	8.60760120210136	8.51852445446523	8.4717528016886	8.67491426084037	8.69747617327485	8.68671446947766	8.51388794998909	51.9092687909384	0.262839222835589	52.3826670575349	52.0461754699223	51.7979166072434	51.4793943246803	51.7816298787005	52.0268086291647	52.0293310620238	52.2304561969386	52.0359364868594	51.544359818105	51.6532984234865	51.7910495716417	52.0214707558981	0.0841106875766161	0.472352241577839	-0.589097445830341	-0.389579247284937	0.489846916672347	-0.0555605655531099	0.373221369642072	-0.405910639602049	0.667403526765188	-0.550407553520206	0.798095516185754	-0.0580046689990752	0.46823779648718	0.00534838159881017	0.339845551934375	-51.3560423547033	5.52403033617103	-47.655633507223	-53.2087079945478
26.6331658291457	8.64371006735414	0.293696999589725	8.80054039193264	8.09767549929806	9.2182165782421	9.04061949002058	8.4219693273519	8.89244729947877	8.56483640848984	8.46068396650894	8.48550036721389	8.65938563327648	8.66756320748504	8.63430531434978	8.42448739195582	51.9283239534129	0.265777420963379	52.398879750465	52.0634199239399	51.826236082229	51.4960384228385	51.7981858894591	52.040515528838	52.0603396230323	52.2490018451501	52.0671413414769	51.5466951075746	51.6706940290745	51.8038759909996	52.0471878592897	0.071568371619066	0.473221370792362	-0.594062681608833	-0.414957733883386	0.481172530787981	-0.0750081670033839	0.371608284934622	-0.415620167432623	0.649141493321125	-0.56674698726999	0.778184944260482	-0.0725481270223695	0.457096626797009	-0.0117663778624913	0.343895193029717	-49.556951230695	5.36741360159541	-46.1046600332301	-51.5191911131018
27.1356783919598	8.59898962666008	0.293757921130801	8.7283225815045	8.08241745435612	9.1708362813566	9.01369876652016	8.35149869348857	8.84372198387937	8.51713444094434	8.39872159241988	8.49494011327263	8.6417128175696	8.63316380625083	8.57765970424727	8.33303691077119	51.9444797384968	0.270013415319124	52.4328383630061	52.0729330644354	51.859147084586	51.5181099048535	51.8281470779454	52.0687959026921	52.0748568521555	52.2560802684375	52.0919806966224	51.5429886808453	51.6769210576024	51.7999736699312	52.055463977346	0.0613706620726096	0.474165528378543	-0.597706287087824	-0.436837797998195	0.474246285878798	-0.0918872658802325	0.3713799755679	-0.423052921247844	0.632696337893589	-0.580430417948441	0.761299773614577	-0.0838050844815071	0.449323160855474	-0.0269841639100438	0.349577011687674	-47.7918030403165	5.22729060582921	-44.5321264179227	-49.8912862736734
27.6381909547739	8.55287287833771	0.294231510498312	8.65135871728543	8.06616789782599	9.11848409987917	8.98018956581228	8.27733317566354	8.78821284484623	8.47080116403466	8.33727608045119	8.50392436271808	8.6257614565083	8.59928974828981	8.52307313622266	8.24547516885296	51.9649228662655	0.273643949588235	52.4447133026161	52.0973401937324	51.877412872181	51.5266701775924	51.8391061010248	52.076925689912	52.1102876015974	52.2813219432283	52.1330885133927	51.555495288729	51.7013157523696	51.816618711387	52.0837011136882	0.0531568077709895	0.475201390268476	-0.599932990658483	-0.456003190350963	0.468512155261837	-0.106425587101518	0.371950345326242	-0.428174951024303	0.618034472963233	-0.592313008240198	0.747184149987086	-0.0923333336391925	0.444563087191604	-0.0407476453589663	0.356724996666487	-46.0706311658163	5.09895415326661	-42.935088307977	-48.3499046728288
28.1407035175879	8.5041718662021	0.298595767826742	8.57669182017397	8.0433789569894	9.067287648968	8.94635435221769	8.20597642700093	8.73307166160235	8.41943307452131	8.27029769580994	8.50645801223132	8.60580032183215	8.55973220558214	8.46412182614548	8.15563025755263	51.9807724761414	0.276676154051273	52.4754024239518	52.1005163008418	51.9156636086699	51.5561049559083	51.8699234848578	52.1054689911046	52.1267623984434	52.2857680179506	52.1542392971191	51.5485314038307	51.7054132240731	51.8142525817961	52.0919955012912	0.0465026741731257	0.476208186917607	-0.601628742038139	-0.472396760669969	0.463871830410211	-0.119164280958926	0.373241753028012	-0.431727172333175	0.60436561643378	-0.602253902912349	0.734994992962176	-0.0983571325036526	0.442107805157976	-0.05328564796686	0.36476640564155	-44.4129737154809	4.97215442506383	-41.3122164464172	-46.9301499272981
28.643216080402	8.45424147699667	0.302844711408654	8.49833753090885	8.01998345761335	9.01054331332747	8.90565092049817	8.13197665306274	8.67180131338506	8.36888334551886	8.20421110022671	8.50861987497498	8.58808689803112	8.52110431824152	8.40669409345178	8.0692463817161	51.9996984248611	0.27994817958388	52.4907408584784	52.1188331152982	51.9358196087127	51.5686993330139	51.8870496058067	52.1169076869275	52.1566024737111	52.3071562865539	52.1916105249812	51.5580276659056	51.7265598480495	51.8252829705877	52.1127895451685	0.0411066118071152	0.477248996403297	-0.602708351720359	-0.486774447162889	0.459667975931118	-0.130300862343356	0.374746620219772	-0.433627176757057	0.591759543998893	-0.611081110781818	0.724783732271764	-0.102401034302773	0.441712918839487	-0.0648900215926841	0.373498166892401	-42.8237322585929	4.85525534008231	-39.6688361159394	-45.5993533654574
29.1457286432161	8.40268091717784	0.309360919821188	8.42047832257455	7.99240756655549	8.95373807877476	8.86356986435542	8.05891784971698	8.60954567967399	8.31613673827387	8.13454717544884	8.50673452577741	8.56894377414646	8.47903239798351	8.34770514789479	7.9830948021359	52.0180656580191	0.282667107086956	52.511676603094	52.1301157806987	51.9661430954455	51.5926034604324	51.9079240801449	52.137518359812	52.1828242613487	52.3197619897279	52.2230288756903	51.5620041430405	51.7393519958843	51.8328243346813	52.1290765742482	0.0366157498853614	0.478258313062216	-0.603765255044153	-0.499292824365804	0.455841963404443	-0.140220814740751	0.3762697746259	-0.434428362212946	0.579672122640547	-0.618813438512007	0.715866610114087	-0.104721572415428	0.442817353771923	-0.0758368383746624	0.382616029618549	-41.3000670328246	4.7569930091154	-38.0840029643714	-44.2891328152749
29.6482412060301	8.34937784686254	0.316939107679526	8.34182114139325	7.96101974134635	8.89493070647335	8.81837417480228	7.98688398390864	8.54429762122526	8.26150381644905	8.06312848094576	8.50087787914584	8.54867328624437	8.43520896639399	8.28749668683292	7.89769552405194	52.0342316475506	0.285227527489973	52.5344995866085	52.1344535505641	51.997817426244	51.6190945777548	51.9363449809131	52.1579291350484	52.202564881174	52.3303859920137	52.2482161126226	51.5605873361546	51.7505236583171	51.8344099720603	52.1381842086827	0.0327503143937009	0.479200631080359	-0.605010845107467	-0.510212570254086	0.452049680664606	-0.149225517016999	0.377630991128337	-0.434267995113396	0.567889127200893	-0.625804578265746	0.707934685347213	-0.105674263364926	0.445000370805231	-0.0862700190529613	0.391715020147415	-39.8355396139477	4.66976593444585	-36.6690578737148	-42.9693177809702
30.1507537688442	8.29546760989046	0.324652957925252	8.26090823452145	7.92920531666991	8.83237587890908	8.76828982520027	7.91285272125142	8.47527681868332	8.20820150224868	7.99165284521022	8.49478825178007	8.53089902920342	8.39171496638635	8.22920106773132	7.81571247078047	52.0547396716307	0.28737101542435	52.5449934646727	52.1544695626272	52.0168947125985	51.6344857949974	51.9481534913269	52.1684087070376	52.2375246022147	52.3532924811456	52.28977325309	51.576060789081	51.7741736797037	51.8515944637257	52.1617907289784	0.0292584633147928	0.480152969370306	-0.606578795895972	-0.520129542114208	0.447940756373358	-0.157489419309568	0.378376204904562	-0.433329292191291	0.556351019022222	-0.632521211075864	0.700948412626573	-0.105619096487801	0.448063332390237	-0.0964764172115178	0.400824072061577	-38.4091409248693	4.57211375141407	-35.48883086695	-41.6162038621505
30.6532663316583	8.23964424856558	0.334233431138803	8.1819415421812	7.89151530041141	8.77133489295831	8.71865953292306	7.84231598445147	8.40656724398165	8.15107780386559	7.91577872933113	8.48251579832175	8.50979988678273	8.34390726003806	8.16764148960379	7.73231976650242	52.070336210498	0.289656930987218	52.5726446208717	52.1540644533508	52.0549712017557	51.670159108677	51.9801288894394	52.1954705008269	52.2521825793322	52.3573294885379	52.3112389754179	51.5727743676388	51.7794786143678	51.8494039002286	52.164524036029	0.0258631880346705	0.480985158108686	-0.609002790934835	-0.528917000115693	0.443600429434561	-0.165382395987869	0.37860114362791	-0.432032558697849	0.544502501697986	-0.638808562454837	0.694172097003596	-0.104755019020865	0.45136712061951	-0.106522970396731	0.409399449675832	-36.9855722441966	4.453203777286	-34.4901216720785	-40.2087974248714
31.1557788944724	8.18337159492209	0.343119465808066	8.09913120252373	7.85372638093003	8.70535022121613	8.66303199579045	7.76945851541591	8.3324364394226	8.09665836669844	7.84154124743646	8.47014990825629	8.49136525409543	8.29823484732177	8.10925508839408	7.65349126648581	52.0899121519521	0.290452306287076	52.578336212883	52.1696381435288	52.0733371204457	51.6878485794976	51.9941286437862	52.2012955162485	52.2867894096827	52.3820407211543	52.3487771362564	51.5866540119477	51.8054840489163	51.8678948918571	52.1866335391736	0.0224074320359451	0.481816650376168	-0.612086524527449	-0.5372218080268	0.438498149648431	-0.172989507263115	0.377800960801317	-0.430264454031704	0.532599750899949	-0.645360571953187	0.687852362512971	-0.103461154645783	0.454950634165593	-0.116623263277387	0.417602042164452	-35.5371893376937	4.33004573979826	-33.5067020384895	-38.7610000633955
31.6582914572864	8.12588975561658	0.353403245022501	8.0190666393078	7.81218273929133	8.64032420181201	8.60724831413837	7.698885146133	8.25975837652841	8.03934599809459	7.76311597497061	8.45393141339671	8.47180932611551	8.24875809797623	8.04836214236797	7.57377845288295	52.1079286859268	0.29260691918312	52.6034176142487	52.1790040285851	52.104026757484	51.7193733119686	52.0176457106528	52.226403010093	52.3060358813358	52.3906342325843	52.3800435883984	51.5957685658239	51.8157660945127	51.8721355945014	52.1928185268603	0.0186326938688439	0.482573943442038	-0.616437580323527	-0.545086358793279	0.432797067638099	-0.180581622245488	0.376025980363184	-0.428548212522875	0.52005481280796	-0.651936233944811	0.681458600825835	-0.10190502006786	0.458236914181494	-0.126864125999601	0.425010798375839	-34.0669868774092	4.23777635065712	-32.4261738707066	-37.2769604973391
32.1608040201005	8.06731839298945	0.363426007499646	7.93594926750123	7.76728303234598	8.57334247101685	8.54844446837421	7.62871836501116	8.18277260460803	7.98306213847863	7.68470159004869	8.43405126071342	8.45125333522091	8.19978610485845	7.98882172421315	7.49695274647221	52.1246439619129	0.292315242196475	52.6122006881659	52.1822708569981	52.1323716469867	51.7502562610712	52.0423080980704	52.235962604562	52.3312986322397	52.4069649828349	52.404666233637	51.6002074860927	51.8338201577649	51.8835330251598	52.2045108312843	0.014433134293649	0.483259132878091	-0.6218608824911	-0.552711759965373	0.42619432937433	-0.188315585902203	0.373054467879897	-0.426743042175251	0.507041145008334	-0.658952406498891	0.674836592321296	-0.100364004453057	0.461156692585501	-0.137316120595832	0.431611320729787	-32.5795257263512	4.16879789017383	-31.226069206159	-35.7252573439444
32.6633165829146	8.00849030189387	0.373772115169437	7.85409111798515	7.72216064585956	8.5037625854767	8.48588184489452	7.55753597617572	8.10573058546343	7.9269791387327	7.60496342072505	8.41411912418821	8.43313243621428	8.15030076110833	7.92972655814668	7.42198972964997	52.1451648960543	0.293453531921339	52.6279217952356	52.2020445790746	52.1502082897384	51.7724133749045	52.0546635633202	52.2510180599279	52.3602198290124	52.4267739943617	52.4452785442614	51.6222833451684	51.8553971381392	51.8997041547376	52.2192169808239	0.00961201798288419	0.483955422687935	-0.628699123083827	-0.560587405524848	0.41853713982269	-0.196256841472741	0.368646833354716	-0.425202852745959	0.493310633746639	-0.666541567251186	0.668094702708856	-0.0990585033109577	0.463511109053206	-0.148134996405994	0.437337104886899	-31.0697152240651	4.08696857761983	-29.9096478096945	-34.1106874575486
33.1658291457286	7.94809894217931	0.384570557192516	7.77184851547448	7.6714689472214	8.43580225189085	8.42386502092961	7.4893844378099	8.02760853065066	7.86899308637918	7.52213972680182	8.38828181441507	8.41152578193063	8.09827580169982	7.86895600479907	7.3471363283285	52.1605306429514	0.293016958647344	52.644189893012	52.2022075314243	52.185406749084	51.8134708866671	52.0857292091173	52.268376359671	52.3753388688613	52.4334666098935	52.4652653199291	51.626311589533	51.8640035113897	51.9035428717287	52.2195889580567	0.00405759681070074	0.484535547800202	-0.637046026011401	-0.568536810504863	0.409945548110666	-0.204644512144951	0.362954195974876	-0.424009864385276	0.478683371772357	-0.674583693254398	0.660614358902989	-0.0981433395459255	0.464914109187523	-0.1592592052257	0.441860625663214	-29.5377618064986	3.99202544147602	-28.5563471313926	-32.4642849659909
33.6683417085427	7.88766717454925	0.394868201719492	7.68839352065216	7.62078782201325	8.3633536217118	8.356281778418	7.41861166919674	7.94691319616276	7.81373188669181	7.44057372321129	8.36258599941363	8.39220470309967	8.04861777638887	7.81108066437596	7.27653690780432	52.1806277727858	0.291993588189473	52.6492415601078	52.2191074654727	52.1997181134941	51.8354859236587	52.0964487891238	52.2721301996907	52.4094420439907	52.4597720255997	52.5009190755184	51.6481582457742	51.8919945878546	51.9274883121146	52.2382547038159	-0.00232617329141809	0.485152327416976	-0.646811112139532	-0.577118913879603	0.399985311509113	-0.21343630097188	0.355545957991939	-0.423207097113975	0.463342557219136	-0.683609081956119	0.652772219324119	-0.0978405168842498	0.465555871880168	-0.170865985009722	0.445446837242171	-28.0153358475206	3.90240620280151	-27.30583483516	-30.8241683959008
34.1708542713568	7.82601234983017	0.405943204384928	7.60728877517616	7.56642338326432	8.2923449858971	8.28920110324535	7.35037674745953	7.86812495811383	7.75523328737098	7.35455824542249	8.33321780221	8.37127041873485	7.99527505579714	7.75011143084388	7.20473435425656	52.1975488229886	0.291855076492895	52.6706402286602	52.2304951134239	52.2282977373223	51.8731956638586	52.1215903724333	52.2933246268232	52.4223086736494	52.4657927182951	52.5298021869844	51.6658863124675	51.899879604816	51.9318192393998	52.2351022207175	-0.00968687117451242	0.485703787705575	-0.658410828319828	-0.586322821313153	0.388942202932647	-0.222792492867038	0.34668838909386	-0.423132498655654	0.446825649109283	-0.693230568682822	0.644116440023632	-0.0982554382265838	0.464892834307606	-0.182869971327663	0.447619778657051	-26.5363044964572	3.82009332241227	-26.1691622964708	-29.2437367462213
34.6733668341708	7.76365760108751	0.416278965680756	7.52344309576479	7.50884661081585	8.21893172336019	8.21891634334181	7.28125012016451	7.78558422169561	7.69924752632468	7.26952048009593	8.30044507407266	8.34868467294949	7.94394914488619	7.69172769013382	7.13700211053211	52.2147298283472	0.288685682886859	52.6701065281536	52.2363212894409	52.2510099406987	51.9066307610744	52.1412824453417	52.2920647842845	52.4514136725324	52.4873187452355	52.5515549996708	51.6794186273805	51.9230595861425	51.9536995754973	52.2476068130613	-0.0180247150934987	0.486240322148545	-0.671473221486729	-0.596247722665581	0.37649971243328	-0.232759881509232	0.336097820838391	-0.423618426410186	0.429494678274173	-0.70393022866646	0.634616908842815	-0.0995152989845522	0.463180566913392	-0.195356108871895	0.448689905077103	-25.1012827825304	3.74202758744962	-25.0459016302813	-27.8041131483384
35.1758793969849	7.70081732430205	0.427124598705111	7.44293721024696	7.45101669266503	8.14331357250264	8.14582271198592	7.21155475846386	7.70556782866225	7.64153692576064	7.18169501589766	8.26769379709425	8.32771371594001	7.89087044981933	7.63161520636366	7.0692873305244	52.233897523977	0.288144595072245	52.6892165616412	52.2590421014074	52.2657724962315	51.9335060607644	52.1540305063624	52.308018306136	52.471029733187	52.5024654408535	52.5888483106901	51.7110665875382	51.9399043008435	51.9677016317332	52.250065774313	-0.0274951533242208	0.486813513525713	-0.686491199477189	-0.607297440672378	0.362700313233297	-0.243287947978218	0.323824815455424	-0.425057378103775	0.410931792061574	-0.715585173129223	0.624436309121092	-0.101721893660912	0.460094616147699	-0.208346363505123	0.44836255729286	-23.7131915897833	3.67146845665749	-23.88792379386	-26.5269633052892
35.678391959799	7.63653633288794	0.437593800035926	7.36025689807376	7.38786081604217	8.06853631970246	8.07318697899661	7.1437638034706	7.6230715791011	7.5836773890288	7.09208914020829	8.22919720247326	8.30233404841755	7.8366940418649	7.57126836309437	7.00303574706939	52.2486708630444	0.284022935402732	52.6908978653333	52.2622626421944	52.2959687643701	51.9770028794597	52.1819600009372	52.3100622168086	52.4884519614871	52.5129176050446	52.6049259999596	51.7249754729321	51.9520820182796	51.9811707173407	52.2500430754302	-0.0380651308180917	0.487324181416456	-0.703182913406462	-0.619165288871495	0.347618488312966	-0.254556002212583	0.309958635491643	-0.427330672854032	0.391324807051049	-0.728184615006757	0.613056026075036	-0.104905240165779	0.455597299335183	-0.221757729375427	0.446680504991465	-22.3771242071503	3.61763969113299	-22.7157991288566	-25.3713471690783
36.1809045226131	7.57203503165078	0.447817191629071	7.27963709835123	7.32491297452674	7.98890570162888	7.99552522260672	7.07304820427226	7.54113585244406	7.52693624245692	7.00254977661626	8.19086936562134	8.27815363072382	7.78373364200486	7.51186822979702	6.93917947040999	52.2678729956983	0.281667735144358	52.7006139141883	52.2820625478717	52.3047551537256	52.0004030528855	52.1888951739827	52.3137575746157	52.5163171868378	52.5374767329555	52.6361850134018	51.7569450872078	51.9782145181328	52.0066123866609	52.2601106016122	-0.0498279784648747	0.487922354531484	-0.721768499277847	-0.632246905904555	0.330956771244477	-0.266396920866602	0.294266792882278	-0.430635576103059	0.370589246420056	-0.742108860745208	0.600919664774538	-0.10911142398286	0.449792325052113	-0.235758070687567	0.443737737150864	-21.0736865097615	3.58583547251564	-21.5384582152604	-24.2923540152084
36.6834170854271	7.50597154602755	0.458336247660627	7.19910311102431	7.25863577033234	7.91029194147927	7.91890883417233	7.0046746612817	7.4594766340562	7.46733144450214	6.90882225236278	8.14882948307362	8.25114434732456	7.72702515660602	7.44937417990865	6.87401228223428	52.2825448603987	0.277956082905396	52.7093573038034	52.2959327252327	52.3294642845822	52.0406544355689	52.2135480693578	52.3223400727391	52.5248505909974	52.5418732563012	52.6600757381795	51.7849860018806	51.9843946521837	52.0146636176467	52.2509424367095	-0.0627992288717181	0.48849377566575	-0.742366588353694	-0.646413894084625	0.313029570248903	-0.278936871576107	0.27710485837805	-0.435106424001332	0.348573938718664	-0.756910962582411	0.587616238362112	-0.114358408287978	0.442296162278187	-0.250157913847719	0.439240319415615	-19.7827245948029	3.57470908370596	-20.3491579722735	-23.2574057499999
37.1859296482412	7.4392161928711	0.467889387469289	7.11815944534481	7.18975055228491	7.82820728904593	7.83900877326508	6.93414952956058	7.37564760158773	7.4102449662159	6.81623405284328	8.10337653363432	8.22118204974504	7.67242247838434	7.38913598921051	6.81229124620188	52.2992956666706	0.273020989581105	52.7080097635642	52.3035220935937	52.3449080314579	52.0727861428261	52.2264988035762	52.3144003780772	52.5533596618266	52.5660988517606	52.6763009724736	51.8088360809061	52.0101808278478	52.0441578466308	52.2617842121761	-0.076961066189676	0.489122313411672	-0.764751768026751	-0.66154181278923	0.293503420440621	-0.292136779224528	0.258195387830707	-0.440667757818312	0.325542558255303	-0.773152874899975	0.573219447274577	-0.120585954575765	0.433474763238427	-0.265164999475009	0.433572509304146	-18.5007542907529	3.58157521393131	-19.1693302138329	-22.2446540451647
37.6884422110553	7.3712623791752	0.47802600161602	7.03963413947514	7.12106148233645	7.74395496650284	7.75722115474668	6.86338789717479	7.29417149673775	7.34984231547952	6.71972688433674	8.05770937630376	8.19138552687227	7.61445800852463	7.32529871046758	6.74855897031949	52.3150727073431	0.270059318129883	52.7221732442101	52.3272057862303	52.3550984403833	52.100608828852	52.2385573187503	52.3248606392922	52.5625452729581	52.5753659022931	52.7076153881611	51.8508305739236	52.0211551630232	52.0562311066215	52.2536975307616	-0.0924089429518057	0.489831335747914	-0.789445451901664	-0.677975691787215	0.272561578977512	-0.305884851420533	0.237841928433245	-0.447676391042756	0.301130627413503	-0.790489051949087	0.557889184352689	-0.127839445961673	0.422899517712438	-0.280665000509403	0.42633678930947	-17.2355670759239	3.60589884959343	-18.015014544059	-21.2445888096592
38.1909547738693	7.30191859891932	0.487225214579783	6.95886552476726	7.0478328134501	7.65966418177223	7.6757105204506	6.79314953188235	7.20934594306798	7.2904981021895	6.62259735509615	8.00615783557885	8.15571114889642	7.55639041433462	7.26228153954996	6.68673687491508	52.3289185583482	0.263380723416402	52.7147591279513	52.330382520078	52.3782534567657	52.1423482857375	52.2608215325823	52.3129496150625	52.5819249983591	52.5893605691612	52.7172580795467	51.8748651100526	52.0367794673243	52.0799414046128	52.2562970912927	-0.10904108010609	0.490564452948947	-0.815948663336483	-0.695231290747744	0.250171780338291	-0.320358541807526	0.216002924958157	-0.455945752637133	0.275715317588114	-0.809103424638817	0.541212455951819	-0.136020898223307	0.410818287455506	-0.296734241867294	0.417888005587247	-16.0074817908501	3.64100336342963	-16.8786788924604	-20.2278803989336
38.6934673366834	7.23164687436067	0.496412475720812	6.88125833660136	6.97532957689813	7.57062378992693	7.58973252326594	6.71984693020734	7.12669905090111	7.22980038549199	6.52403194778586	7.95449063058644	8.11974525967581	7.4977117829434	7.19766622918839	6.62447292321602	52.3449855584653	0.260082671368752	52.7274674209635	52.3492033311089	52.3798290356898	52.1635772268267	52.2637273843471	52.3165359346357	52.5991115056595	52.6087980455567	52.7418444964883	51.9166556975709	52.0577960406582	52.1029986185372	52.2572675220066	-0.126978414204669	0.491474118873718	-0.844846654367269	-0.713680706048476	0.226199461064009	-0.335293498352499	0.192708662684771	-0.465807052248398	0.249001993188634	-0.829214673840227	0.523659240447036	-0.145124981324953	0.397111384747347	-0.313488008136509	0.408055447525842	-14.8291661987533	3.66353482935964	-15.7335627035275	-19.1608248293604
39.1959798994975	7.15958876599184	0.505502224946832	6.80143635519219	6.90005552284311	7.4827296427902	7.50508245919345	6.64835281967295	7.04198425326977	7.16704487570682	6.42209711241956	7.89881970400322	8.07940907924245	7.43573602043308	7.13082764589815	6.56107846722895	52.3570473980151	0.253752735406833	52.7221432153244	52.3611047299485	52.3984070530624	52.2026235151334	52.2861856692426	52.3090725613803	52.6064075914045	52.6125689580151	52.7588129679946	51.9540555090759	52.0633506664748	52.1176075102737	52.2492762268662	-0.146127239980415	0.492461198514724	-0.87578957758913	-0.733162117361013	0.200920974649417	-0.350868087224112	0.168217573022001	-0.477224640347355	0.221207659770396	-0.850437902654704	0.504857839633016	-0.155144066721091	0.381668258032498	-0.33079855968164	0.396898526726327	-13.6930235087986	3.67181693089287	-14.558163341592	-18.0771080392834
39.6984924623116	7.08652034070315	0.513566499095304	6.72338169695668	6.82266971187635	7.39130246292426	7.41698813713593	6.5736913179551	6.95726233047029	7.10523299848536	6.32079506652254	7.83960992865634	8.03472818225935	7.37519162565633	7.06474463103624	6.49916633920617	52.3719966819744	0.248797568868359	52.7264132009998	52.3658082325054	52.4043897921248	52.2301164191129	52.2921731558316	52.3002439436705	52.6298442013277	52.6361479045613	52.7680177428442	51.9865243009218	52.0886240213754	52.1494725369718	52.2581814134196	-0.166539036461633	0.493659344396071	-0.908976677647379	-0.753507804742937	0.174040578845188	-0.366974407528589	0.142344626361204	-0.490256227943826	0.192316103978614	-0.873422211813629	0.484984529639243	-0.16595462248276	0.36475479122141	-0.348976829465183	0.38462067757741	-12.6127498075306	3.69247284715555	-13.3626135346187	-17.0624001793235
40.2010050251256	7.01158691343857	0.522231762616501	6.64477356576512	6.74562274055532	7.29873313061941	7.32765467153434	6.49916805995552	6.87306334721048	7.03923555080122	6.21514548536566	7.77994683544315	7.98870461157563	7.31023787016741	6.9943385091479	6.43400549656024	52.3833304307948	0.244279532651568	52.7287432074442	52.3857779026038	52.4079539564543	52.2559256860445	52.3037873377112	52.2996229532137	52.6316193597708	52.6394214452427	52.792261815133	52.0364214117751	52.0940140974822	52.1610532343094	52.2466931931478	-0.188211843931317	0.495076102423272	-0.944570904102817	-0.775159589840333	0.145856874362292	-0.383525365220511	0.115472662119205	-0.505147178031853	0.162266171768632	-0.89764516956602	0.464167091975209	-0.177650644993578	0.346009732073195	-0.367816283199753	0.37098863154921	-11.6188306815702	3.72775866030484	-12.1910144412106	-16.1620551212235
40.7035175879397	6.93537458015065	0.529553761318307	6.56532308774357	6.66430071939036	7.20618407852028	7.23815277766624	6.42395117276009	6.786490278843	6.97447737254899	6.10973476948521	7.71450811105973	7.93544328675369	7.24581495884096	6.92500087275286	6.37048805559349	52.3963334015773	0.237890699315879	52.7227206523894	52.3844258072339	52.4217781077196	52.2927793206281	52.3199483740261	52.280823377138	52.652071538872	52.6558522940728	52.7947896903854	52.0673261923381	52.1127132858367	52.1921409068327	52.2549646730322	-0.211077974167472	0.49671625775264	-0.982172899759879	-0.797591325218506	0.116221234420138	-0.400734784956014	0.087443016203177	-0.521663343609743	0.131323793727745	-0.92355090825516	0.44211939096501	-0.190085037419399	0.325838796931748	-0.387591953046414	0.356430355840154	-10.7135805836198	3.79158478421922	-11.0887786694155	-15.3683569080072
41.2060301507538	6.85735507975549	0.537079428238949	6.48720727136464	6.58355883144177	7.10995214790634	7.14457595949346	6.34610951338101	6.7022108427369	6.90606029182128	6.00162872916453	7.64902863939277	7.88052013238549	7.17884927226563	6.8518154573771	6.30409894809046	52.4075484988155	0.234608590944309	52.7318303792482	52.3980781911713	52.4147302957082	52.3094181030855	52.3206211965045	52.2817052476302	52.6583843155442	52.6678537541137	52.812334799563	52.1150367842146	52.1274136134413	52.2101924362513	52.2505313681255	-0.235234010149087	0.49872842541695	-1.02245247719613	-0.821283936163674	0.0851904028542998	-0.41830296968784	0.058516454551004	-0.540188449238758	0.0992357142765526	-0.951121209352433	0.419295733174414	-0.20329518295074	0.3039627511702	-0.408260324305846	0.340661360930822	-9.86916287836851	3.8934249363031	-10.109279044459	-14.6364750272358
41.7085427135678	6.77773763658157	0.544058596393235	6.40616868985688	6.49987856397927	7.0155001748956	7.05229544499215	6.26967245575393	6.61492835023206	6.8367531127235	5.89146299456881	7.57975177617636	7.81984090369558	7.10942506569164	6.77753487863845	6.23737686435616	52.4180558978022	0.228864093521419	52.7203297094838	52.4041825335803	52.4257736161166	52.3445864576655	52.341003826177	52.2616522894502	52.6678002690671	52.6721636737429	52.8222942276783	52.1572884472342	52.1349355223647	52.2320250352521	52.250691063616	-0.260531523477075	0.501025906376404	-1.06464511364108	-0.84611552046299	0.0529231483674425	-0.436537932653147	0.0287568846709583	-0.56044459370456	0.0663805756570962	-0.980121361514667	0.395366877586623	-0.217282473657611	0.280605959327051	-0.429820682557946	0.324024427380861	-9.09140153974528	4.00446749683352	-9.24040855427278	-13.9648279676372
42.2110552763819	6.69653856861468	0.550058423255564	6.3271165703932	6.41385322937454	6.9180408401926	6.95636520523051	6.18983354667165	6.5295398972145	6.76619472434939	5.78114935188344	7.507320295074	7.75371004164154	7.04019219934306	6.70172389286616	6.16996159775627	52.4297452906359	0.225365105399641	52.7297276329576	52.4026220028609	52.4217816163901	52.3652328219691	52.3419923431095	52.2557134206312	52.6829710711319	52.6919495142476	52.8246328965394	52.1934771297708	52.1582628495962	52.2602570066037	52.2580684724583	-0.28709479053922	0.503790832794163	-1.10949078502585	-0.871935818344029	0.0192186884580452	-0.455296554081604	-0.00183122942574862	-0.582635681530903	0.0325075088457488	-1.01118739723429	0.370581499767903	-0.23190009447888	0.255821867651832	-0.452523944791069	0.306439663178978	-8.39262284569578	4.11477937472491	-8.44888765889346	-13.3911177052115
42.713567839196	6.61333259027241	0.556462240592218	6.24493731821595	6.32766002037679	6.820653345529	6.85973905429656	6.11079851375004	6.4427040236152	6.69199666458934	5.66706533622471	7.43458700204159	7.68502955847476	6.96640498238616	6.62201789243592	6.09972996160533	52.4374054537056	0.221901621097331	52.7209032582913	52.4159364789635	52.4188812552736	52.3871332112057	52.3547361307566	52.2425920904031	52.682026470495	52.6905533578326	52.8421559938419	52.2460916111016	52.1611589834665	52.272945357172	52.2511566993699	-0.31479160176332	0.506969514668177	-1.15642716233956	-0.899310827438204	-0.0155723290546521	-0.474603988823865	-0.0329560505857238	-0.606758575851537	-0.00211323580337133	-1.04364001312633	0.344991135879167	-0.247299775106814	0.22952996618772	-0.476081432866333	0.28795146600633	-7.77149935840356	4.20771762149692	-7.75558626103885	-12.8994050550488
43.21608040201	6.52896165754806	0.561239167569456	6.16368493055562	6.23695574518624	6.7235327964173	6.76253297423174	6.03037692754783	6.3556512888656	6.61840736945984	5.55386110160131	7.35649024803661	7.60830667748349	6.89354808924679	6.54261041046918	6.03054298902322	52.4494450229344	0.218172622985001	52.7233111996131	52.4076241186439	52.4238450368173	52.4171673946867	52.3660308493142	52.2257791382853	52.7006473102643	52.7078989566324	52.8381187350038	52.2785077944764	52.1831468205544	52.3054038999106	52.2653040439448	-0.343679012518575	0.510645013037952	-1.20567533106954	-0.927668574694653	-0.0516926494357038	-0.494719311911986	-0.0648114613596309	-0.632617480993435	-0.0375518331131065	-1.07818593060723	0.318415245467703	-0.263269513689167	0.202085121024669	-0.500889554133454	0.268754111774066	-7.20381168318746	4.2655328223181	-7.17119872123241	-12.4237818129496
43.7185929648241	6.4422603394503	0.566296473298741	6.08096702125083	6.14642491948952	6.62394717567065	6.66185487351415	5.94833011539575	6.26957912721774	6.54013399793274	5.43758623308347	7.27850641541449	7.5292012706413	6.81696530534878	6.45826540418751	5.95762255370699	52.4552989120885	0.216317253071074	52.7228341239304	52.4141719402406	52.4097157262201	52.428122863959	52.3672667077915	52.2209038636718	52.6981152599235	52.7118843316862	52.8492799027588	52.3267127055045	52.1925179881261	52.3171018536801	52.2602585896578	-0.373731767610021	0.514882072977698	-1.25737777738373	-0.957579374529931	-0.0888824662567458	-0.515347261054145	-0.097049857154702	-0.660576501584743	-0.0737914905478196	-1.1144667340898	0.291213979013938	-0.2798827117731	0.173236309757969	-0.526642696858493	0.248633603531027	-6.64998453784997	4.28022251091976	-6.69353009665907	-11.9343444643911
44.2211055276382	6.35462417277473	0.57033310448867	5.99716684234443	6.05275830447855	6.52671490592877	6.56252133601949	5.86743489220384	6.1812858269318	6.461979789516	5.32101729328376	7.19693202971155	7.44376482837905	6.73937457883895	6.37383999039099	5.88532362804432	52.4656155579851	0.214092733894274	52.7155261850784	52.4130759771778	52.4146940187353	52.458158309416	52.3863729350839	52.1971823498225	52.71003726472	52.7178070245315	52.852955255869	52.3683330655	52.2043900925723	52.3431668544153	52.2713029208848	-0.404873851150381	0.519618734611798	-1.31093876162992	-0.98893043893809	-0.127163865884133	-0.536906429950188	-0.129853739280596	-0.690137934507836	-0.110646363872345	-1.15250413105847	0.263070121896596	-0.297119478855296	0.143389458913751	-0.553537117487969	0.227918615699538	-6.10138031288323	4.27484606490967	-6.26378386227788	-11.4486396573453
44.7236180904523	6.26489983800813	0.573534489399803	5.91411944334622	5.95682329200498	6.42711901716555	6.45967785555381	5.78356688651069	6.09535107935993	6.38053818637124	5.20386935108148	7.11250542722933	7.35273037389851	6.66087849339708	6.28598611684151	5.81053237134532	52.4724376681696	0.212398372497725	52.7225132101375	52.4044390435229	52.4029006070494	52.4713693178222	52.3849039334877	52.1943502547363	52.7146210769271	52.7313820902357	52.8491043821854	52.4027922094106	52.2244836656022	52.3619444170836	52.2768854780048	-0.437221308484214	0.525022375886938	-1.36722195303551	-1.02152254966227	-0.166590383505118	-0.559182518077428	-0.163053107768529	-0.721766986479336	-0.148355722176461	-1.19276632176467	0.23423600239857	-0.314795229690337	0.112371067169455	-0.581587572287953	0.206358264584809	-5.56793048200634	4.26591522196218	-5.83913834659613	-10.9721890077056
45.2261306532663	6.17382049144681	0.576766131819908	5.8284585390468	5.8606809581517	6.32861486792119	6.35680359383052	5.70119657605936	6.00696107241332	6.29678735180135	5.0846534412126	7.02783921271874	7.25883682226864	6.57885966979013	6.19588285428931	5.73409142930492	52.4781191708515	0.212437290821318	52.709300099794	52.4108954506193	52.395818128067	52.488998769902	52.3998982736602	52.1728691832965	52.7143454166409	52.7273974699539	52.8604584526318	52.4527061385672	52.2278110176905	52.3755925384225	52.2794582818236	-0.470570791602525	0.530940717491256	-1.42510040802689	-1.05601436649638	-0.206874501272496	-0.582255528143108	-0.196608922313934	-0.755055214379073	-0.186558397323993	-1.23449276920869	0.204641676627346	-0.333120388335864	0.0803883956358934	-0.610560428227417	0.184190560631778	-5.03351226509986	4.24472929570624	-5.40665618001017	-10.4784462905466
45.7286432160804	6.08159631300884	0.578361225289619	5.74475361969005	5.76051816284157	6.2305032018148	6.25313839434901	5.61714209654081	5.92031151184193	6.21209502545752	4.96689945870865	6.93821786513627	7.15713447789565	6.49790094449893	6.10494563369438	5.65719167664528	52.4877576647873	0.211224163106431	52.7169206520654	52.3961518553536	52.3940507363523	52.5117986465916	52.4072535561713	52.163911191478	52.7265757002623	52.7434744035066	52.8502256559727	52.4812992752299	52.2516208655555	52.4013478117266	52.2962192919696	-0.505128043284011	0.537546995801319	-1.48559231413918	-1.09170169019447	-0.248338799811354	-0.606351567434909	-0.230667515094969	-0.790132473836994	-0.225602631350478	-1.27860865138418	0.174173036433308	-0.351811889086464	0.0475123316219439	-0.640867832111177	0.161325433696772	-4.49591131219157	4.22149284920475	-4.98496585767436	-9.95930540329534
46.2311557788945	5.98719428771384	0.580181217312636	5.65846434657267	5.66084040187149	6.13088208279429	6.14675747273477	5.53258145978907	5.83294837835665	6.12282630960675	4.84685627100447	6.84888645577719	7.05322994515074	6.41294650034578	6.00983288238274	5.5764732338933	52.4886753546721	0.211821009311242	52.7053061399194	52.3968500553769	52.3753450664288	52.5172109700983	52.4105877013182	52.1518634581131	52.7183423453409	52.7399787862125	52.8551727405189	52.5247693002826	52.256678571796	52.4061857010349	52.2944887742969	-0.540673280392779	0.544710560893518	-1.54780149023032	-1.12919535096109	-0.290594493364407	-0.631088530137844	-0.264948577663352	-0.82706771768855	-0.265172531350263	-1.32433521100921	0.143042895478058	-0.371021324301577	0.0136625597188571	-0.671998076362659	0.13776520276622	-3.95477178383036	4.2049277377232	-4.531932968098	-9.43241758467583
46.7336683417085	5.8925487870783	0.580743694090726	5.5735816029827	5.55861574549158	6.0337788431832	6.04173494639966	5.44877972859342	5.74545199668627	6.0336043009355	4.72834097379308	6.75627495832243	6.94338362930029	6.32830088448448	5.91520974021942	5.4960768816259	52.4987611401538	0.212849412473204	52.7056156346059	52.3905870449928	52.3760844355496	52.5417229578028	52.4278489033256	52.1337423247487	52.7300776368678	52.7474486509673	52.8525671563928	52.5606103716905	52.2731478451674	52.4301969881655	52.3142448717232	-0.577353303936008	0.552488081261017	-1.61210213967985	-1.16832481586007	-0.333905991235671	-0.656939881633195	-0.299817989048866	-0.865429584660079	-0.305483951473121	-1.37209254876168	0.110917106719781	-0.390724521363383	-0.0208658966634897	-0.704446483069852	0.113623745561367	-3.39688474113796	4.17830078949521	-4.02404751720591	-8.89593400048749
47.2361809045226	5.79548780420138	0.580712495935857	5.48763505969313	5.45492693619623	5.93465360447177	5.93347144822	5.36253719365461	5.65960701492327	5.93955286633895	4.60939211634547	6.66121997802215	6.82875792095223	6.24165277501033	5.81641843569677	5.41151610509305	52.4992249923991	0.2123230462108	52.7012119138815	52.3776022986852	52.3584868407351	52.5473898419286	52.4250497797853	52.1307720548967	52.7239459027107	52.7528681858103	52.8424594202216	52.5882951375424	52.2881955908256	52.4356472420143	52.3180006921517	-0.615121708307923	0.560884034102458	-1.67855062737827	-1.20875428522289	-0.378168688984497	-0.683533001632614	-0.334993351857247	-0.905796063724643	-0.346517659058761	-1.42198050339357	0.0780074151167432	-0.410754479167639	-0.0563430871344934	-0.737888227749785	0.088690352184668	-2.82421319179225	4.13082252446527	-3.58957475903035	-8.32428723139404
47.7386934673367	5.69803896596365	0.580372731899576	5.40129704808809	5.35168116004604	5.83710006238441	5.82572577181541	5.27792245966478	5.57220962432929	5.84427426479029	4.49064092905003	6.56602514975942	6.71186455305792	6.1527471315917	5.71705413080877	5.32596427214125	52.5042772524712	0.215610652949112	52.690753011181	52.38048341762	52.3488182219447	52.5603232235937	52.4415894500572	52.1083929702273	52.7259476914388	52.7480257924697	52.8476006648302	52.6305055225039	52.2935751950192	52.4482365357879	52.3313525854515	-0.653893324679446	0.569760633821457	-1.74643069375254	-1.25121583693217	-0.423259785339043	-0.711000307947626	-0.370746317992054	-0.94741841873089	-0.388174566433155	-1.47336278132742	0.0440975547842754	-0.43141077858772	-0.0924303197341583	-0.772439187950057	0.0631782191097587	-2.24806451871524	4.07460725716763	-3.23227895861568	-7.69923444258639
48.2412060301507	5.59913123194534	0.578677816126398	5.31576833525336	5.24563253724544	5.73963807306674	5.71699647891727	5.19113893405701	5.48768015143512	5.7460341664167	4.3738452110258	6.46626461968496	6.58841974880104	6.06418333997356	5.61534837607197	5.23775604334043	52.5090972072569	0.2148754637535	52.6930536107156	52.36298101249	52.3415494933739	52.5750637817123	52.4448722695187	52.107201889614	52.7284855417086	52.760010184238	52.8313209500311	52.6503292312666	52.3161384414716	52.4604426157192	52.3468146724794	-0.693925253118087	0.579294704926201	-1.81685249801486	-1.29478652258038	-0.469545403628829	-0.739505214878638	-0.407121783994071	-0.990958142920386	-0.430833676840369	-1.52726747379101	0.00912124643977718	-0.452371746670192	-0.129372572539211	-0.808341760310445	0.0368072591934988	-1.65074086051487	4.0351077903544	-2.86748037437768	-7.064232158467
48.7437185929648	5.49866835757082	0.577015245857383	5.2281263595059	5.14105768380276	5.64105241376472	5.606261863573	5.10436679410338	5.40188464407091	5.644346572556	4.25638102174736	6.36677167862517	6.46379733166136	5.97161864159319	5.51075427600379	5.14626936741305	52.5064749311546	0.217714551664299	52.6752129841823	52.3616190031007	52.3197437157888	52.5742768542792	52.4504837508652	52.0896568406366	52.7190252708857	52.7503513536233	52.8305043243205	52.6841862850033	52.317663197505	52.4596750987104	52.351775426109	-0.734889093089544	0.589197310479008	-1.88833432506924	-1.34015420612177	-0.516581102581839	-0.768605903386768	-0.444041835685919	-1.03593677847518	-0.474132498437077	-1.58255579612134	-0.0268588681534318	-0.473883936855105	-0.167023204626551	-0.845171699137737	0.00972194448788441	-1.0145632589231	4.01341476089264	-2.54150345638022	-6.42596275624409
49.2462311557789	5.39817001499657	0.574142117692627	5.14218156391937	5.03525551857633	5.54449202575476	5.49673775537773	5.01738488631282	5.31828508996865	5.54200903251609	4.14184748116362	6.26402434257187	6.33449491361599	5.87974052217436	5.40584754383977	5.05390951916402	52.5148690046459	0.21919328637247	52.6778359187006	52.3539471291394	52.3171454046346	52.5918632118262	52.4646398095119	52.0823053838376	52.7272810023338	52.758193074531	52.8224965690231	52.7094645130438	52.3368118237501	52.4755948518437	52.3757183682212	-0.777232478359721	0.599709237476995	-1.96234626121622	-1.38708994127362	-0.564902986822449	-0.798890889779763	-0.481970280525914	-1.08251653027491	-0.518659211608443	-1.64020315422341	-0.0641999676455961	-0.495926126664524	-0.205402967399919	-0.883643116960778	-0.0182707842808271	-0.326709401880744	3.98236317824194	-2.16721766524229	-5.74581487782182
49.748743718593	5.29522608560755	0.570802855309251	5.05364017878972	4.92942539091188	5.44563807104235	5.38421083651765	4.92811111721473	5.23524444371182	5.43515426724601	4.02744802125985	6.158837327237	6.20189552449515	5.78465975694116	5.2967394969421	4.95693468058869	52.5089549352505	0.219347438997555	52.6602859686804	52.3401269213671	52.2951231682848	52.588831083482	52.4611711801535	52.0756337019444	52.7138678326501	52.7546569730222	52.8075099751404	52.725836170953	52.3449178353083	52.4689676501684	52.3794856971026	-0.820660455541265	0.610575739882992	-2.03763380598709	-1.43520286307195	-0.614263628164077	-0.829858990000041	-0.520594845444417	-1.13096929552678	-0.564110389342723	-1.69978224836138	-0.10271728500098	-0.518354898874842	-0.244704184554254	-0.923163383410928	-0.0472301042969937	0.40818111274497	3.93345809353152	-1.65383575895646	-5.05509038169092
50.251256281407	5.19268526843947	0.566948679797609	4.96608429243095	4.82520109396891	5.34806445993183	5.27247394668884	4.83984393428069	5.15265655479746	5.32842777547418	3.91515810203289	6.05318283606672	6.06810245096035	5.68842691330051	5.18787690133183	4.85940922844793	52.5140752962013	0.22336631717651	52.655522624982	52.3426572934816	52.2841412405239	52.5956166626916	52.4779599109212	52.0603271040424	52.7182911262134	52.7504021778219	52.8082940699269	52.7561127921315	52.3523297326933	52.4791736337002	52.4021504814869	-0.865449024913632	0.621889438674878	-2.11495644414402	-1.48541288686256	-0.664812797257698	-0.861827826427958	-0.560471146297979	-1.18073388591994	-0.610881938999737	-1.76115021522224	-0.142790593443888	-0.541579666396184	-0.284687187512839	-0.964354844650063	-0.0771778907421117	1.19690001576202	3.87662742731366	-0.948970734325736	-4.37382107107318
50.7537688442211	5.0882649164718	0.56210311793607	4.87686349226995	4.71972046283094	5.24967048082811	5.15946264837669	4.748678919253	5.07259132416652	5.21823817795407	3.80492498491453	5.94296573329157	5.92936558425135	5.59143304422513	5.07566236611418	4.75786669565739	52.5125163888503	0.221799320837021	52.6446015326174	52.3252822249538	52.2727629412661	52.6007635311318	52.4770783325797	52.0627707853264	52.7109136684806	52.7560636952652	52.7882900217311	52.7634678418676	52.3696236190389	52.4767514688657	52.4143433919302	-0.911728376999171	0.633643294534495	-2.19428781026038	-1.5366796509818	-0.716949628228025	-0.894937075592923	-0.601503668561217	-1.23276732441034	-0.659116782994729	-1.82522022433823	-0.184436202463657	-0.565269675800952	-0.325803542427161	-1.00709168385908	-0.108405631070719	2.06314088410858	3.83180759609953	-0.0148885196926992	-3.67809185493993
51.2562814070352	4.98320034524727	0.557089940276837	4.78680917446744	4.61669344713363	5.14995338226041	5.04502965439915	4.65750239845473	4.99174287789328	5.10702029327944	3.69554879466949	5.83269738912155	5.7905646609019	5.49122757646935	4.96244473935628	4.65437009980789	52.5087049459035	0.225506645731141	52.6289783347358	52.3244629614506	52.2498201988212	52.5928096293256	52.48453231119	52.045562174031	52.7044276074755	52.7428031658878	52.7843359797112	52.7846487156127	52.3680188666643	52.4743666965566	52.4283976552837	-0.959312031705113	0.645641581115365	-2.27499758539079	-1.58992327097181	-0.770276789346926	-0.928822410652447	-0.643856113207462	-1.28619924880997	-0.708722351437702	-1.89077636940167	-0.227750954678064	-0.589817147169521	-0.367759295375848	-1.05135950168897	-0.140795374035287	2.98946952577253	3.80602039300265	1.08492322864161	-2.93223142113677
51.7587939698493	4.87785786797945	0.551190004919	4.69659149525238	4.51351298486812	5.05127656756899	4.9315865847003	4.56488041024043	4.91402332758922	4.99467769987521	3.58960798948312	5.71902264350996	5.64838744276416	5.3918314462423	4.84803040422361	4.54872328741505	52.5137965989195	0.225213303152968	52.6251221837558	52.3177749238751	52.2455574416412	52.6023176828511	52.494140755927	52.0492568334831	52.7064752166093	52.7497740899825	52.7737743142842	52.7970690635341	52.3863502584728	52.4797351485517	52.4520078729857	-1.0088430749817	0.658166151095147	-2.35851543832635	-1.64494856055544	-0.825608316592392	-0.964251647414772	-0.687980704870956	-1.34201674753182	-0.760383618640856	-1.95933660542706	-0.273130454186379	-0.615254792277787	-0.410958211713545	-1.09781166324092	-0.174763213983751	3.94070829445995	3.7873637891619	2.19916934805418	-2.13675252638125
52.2613065326633	4.77049459130829	0.544908164255076	4.60382873229831	4.41103771043142	4.94975088882379	4.8155418734501	4.47007842617689	4.83577927774248	4.87963511409681	3.48436263558272	5.6029034993482	5.50426545220197	5.2890122263393	4.73085035964716	4.43938349086862	52.5037528883131	0.225773657400477	52.6019991106616	52.3053948885179	52.2214304410667	52.5904313280503	52.4900944227241	52.0393008306707	52.6912267347636	52.7385624738953	52.7567821220641	52.8006995018181	52.3864312029499	52.4671927345561	52.4592417563326	-1.0598483885176	0.6708279495995	-2.44312640338978	-1.70140787408641	-0.882570075893835	-1.00067282168059	-0.733552254777955	-1.39983749226464	-0.813646223707757	-2.02989604210826	-0.320384862831368	-0.641507186580921	-0.455396377606181	-1.14582747318737	-0.2102039626137	4.92937845474808	3.77182751636994	3.26993223699796	-1.2887517660032
52.7638190954774	4.66382882196003	0.538227147279502	4.51179264257503	4.31038690015955	4.84887459358064	4.70053963827984	4.37547799939686	4.75949405558392	4.76522529482457	3.38232058489254	5.48607830887994	5.35983896520331	5.18628212152359	4.61404968001711	4.3294139005635	52.5091151499101	0.228090397961776	52.5995745462496	52.3098249417916	52.2111853447917	52.5912050938828	52.5050267421077	52.0370280347144	52.6965401276807	52.7363110792133	52.7560003482765	52.8184157067972	52.3950800217528	52.4745836624517	52.4877212991216	-1.1130392481775	0.683983659083241	-2.53087869179216	-1.76046801108212	-0.941601889364171	-1.0386665853672	-0.781335297970285	-1.45990758579516	-0.869354617376456	-2.10309153809906	-0.370068881908287	-0.669119771252358	-0.50111587653292	-1.19644941532688	-0.247452064440388	5.97620329303195	3.75618134319431	4.41806532256843	-0.354904658288411
53.2663316582915	4.55501106598905	0.530967817745382	4.41667665759589	4.20867970919714	4.74608941857122	4.58409666485043	4.27772154755955	4.68408082275224	4.6476808560882	3.28211443720036	5.36497599754869	5.21184779553104	5.08197055966593	4.49387376036042	4.21533563093654	52.5018733684295	0.225764981631304	52.5768925929781	52.2948732250225	52.1976965918573	52.5875261885945	52.4993841667903	52.0392953439923	52.6821058105878	52.7348621385377	52.7348465528632	52.8135087875725	52.4042290187595	52.4618720059016	52.4972613661263	-1.16825664918525	0.697342421522472	-2.62018607639999	-1.82099584365633	-1.00308045756506	-1.07836003302661	-0.831019446599887	-1.52286061348827	-0.927234828646987	-2.17940202966888	-0.422098866507793	-0.697764519668043	-0.548587457905603	-1.24912557882545	-0.286620687449329	7.06559891967252	3.72855534352161	5.72951182147193	0.702555786509133
53.7688442211055	4.44624051547821	0.523562408052169	4.32191171433291	4.1089228687312	4.64155028213177	4.46663175415706	4.18016619823978	4.60863517100644	4.53071592297987	3.18382236809671	5.24386936780177	5.06459868441176	4.97575392225039	4.37385472573077	4.10069372134624	52.4993374121957	0.228665194134106	52.5685004996022	52.2969439788073	52.1756478027772	52.5740719189054	52.5071178279511	52.0306830810133	52.6808920658674	52.7212778984833	52.7300208734328	52.8228814857747	52.4008570340434	52.4620537918152	52.5204381000704	-1.22565757984514	0.711027853728207	-2.71230240722924	-1.88415301467281	-1.0666368972017	-1.11951062163083	-0.88301355960748	-1.58798102173959	-0.987673261282021	-2.25788767086851	-0.476709974677919	-0.727951581029915	-0.597492006886916	-1.30445938168129	-0.327777139478553	8.1694635179517	3.70403558552778	7.02706024901443	1.79356172628461
54.2713567839196	4.33660926368127	0.515819779709608	4.2249168574373	4.00848132216189	4.53682455104538	4.34959083035088	4.08064768800351	4.53530579370665	4.41191923455065	3.08866529385328	5.11969830965899	4.91501379518476	4.87005052545231	4.25150723011044	3.98329899634047	52.5004132172369	0.226335928887945	52.5532579422896	52.2936339131044	52.1710015067865	52.5771950042013	52.5102831211568	52.0420751295002	52.6755614698279	52.7261336167862	52.718812685986	52.8239516045766	52.4153729075335	52.4580047999588	52.5400881223725	-1.28581995464862	0.725088923636519	-2.80708823895806	-1.94978098075221	-1.13331162357961	-1.1630407270926	-0.93763994020496	-1.65664929678628	-1.05109268557151	-2.34034241823965	-0.53432381948609	-0.759765808519809	-0.648547960311482	-1.36272053160819	-0.371355379321633	9.26275911543895	3.67654693176413	8.16614611671188	2.85920269991357
54.7738693467337	4.22555220127325	0.507857164262134	4.126918280622	3.90796920622228	4.42857047328326	4.22987580091169	3.97986477660674	4.4606505525929	4.2922548291916	2.99452117404204	4.99364416530026	4.76455252323704	4.76137218953814	4.12770934148526	3.86427530351902	52.4896756043797	0.226874781822005	52.5353483935781	52.2850183350121	52.1461874091281	52.5591072965052	52.5051300250194	52.0340748495306	52.6636320194686	52.7098774469434	52.7013104193391	52.8169151536292	52.4083676459159	52.4474276870396	52.5533861758274	-1.34824580940911	0.739289331881856	-2.90402333482751	-2.01753223620699	-1.20252238974742	-1.20832495506382	-0.994576016863169	-1.72781783867175	-1.11712324792669	-2.42523649016941	-0.594680725829475	-0.793138197163664	-0.701492169769451	-1.42357304748799	-0.417154872591104	10.3513159921178	3.61434933149504	9.22073977740043	3.91473580175739
55.2763819095477	4.11492160935527	0.499959336904211	4.02818342662226	3.80823565802647	4.32014242474295	4.11074254772835	3.8790923765805	4.38807866794087	4.17269357960111	2.90372400113122	4.86716404540467	4.61445139353679	4.65363059726414	4.0032718388498	3.74457036418937	52.4947307719806	0.226813364846417	52.5288011993838	52.293533020013	52.137458502884	52.5564873959181	52.5158938043227	52.0461121337204	52.6668409864004	52.7101567697656	52.7000617273719	52.8246945397754	52.4172206309666	52.4521240230623	52.5821153021636	-1.41392795128305	0.753987808474849	-3.00482793045027	-2.08882258301624	-1.27497276217648	-1.25617047248724	-1.05475047467301	-1.80264321487943	-1.1868315815349	-2.51403449730304	-0.658535578853092	-0.828750798118537	-0.756758398511377	-1.48818228912318	-0.465782785552919	11.4476258148377	3.51583485821757	10.2809616491251	4.96400075027643
55.7788944723618	4.0022118571595	0.491882183124079	3.92705590209815	3.70665815155677	4.20873613132225	3.98945222073269	3.77590302931886	4.31440840151834	4.0509459635609	2.81426177577605	4.73720365519533	4.4619989659866	4.54387793479509	3.87592219764403	3.6223298135684	52.4842035928311	0.224382839772802	52.5045316034681	52.2829039764424	52.1225085544192	52.5469835029128	52.5053973789239	52.0473511753266	52.649593861968	52.7018226420671	52.6784575930537	52.8107935291665	52.4169354567147	52.4368313890914	52.5905360432494	-1.48237732497167	0.768761612908885	-3.10747956112089	-2.16235912620937	-1.35091921694799	-1.30663917981513	-1.11757659576426	-1.88080137045142	-1.25950041601312	-2.60643148184219	-0.72563170730283	-0.866231121512653	-0.814639411981998	-1.5556667618854	-0.517029273784453	12.5519109731364	3.4084250471919	11.4218930146702	6.05630894311017
56.2814070351759	3.88986380790678	0.483980124967899	3.82622548898532	3.60597340637129	4.09522188043622	3.86700903639472	3.67337018402102	4.24142560231451	3.9302619671792	2.72716457207444	4.60757125650972	4.31093874192328	4.43366290270842	3.74877820317516	3.5006262606949	52.4840728385052	0.225886687605975	52.5015952708706	52.289422047584	52.1021128640475	52.5314567151264	52.512233299161	52.0531980037528	52.652513505695	52.6906119305544	52.6731151084507	52.812275848986	52.4131262196327	52.4421530679916	52.6191330187149	-1.55414839792917	0.783999314417598	-3.2146060706183	-2.23950433779177	-1.42996737088038	-1.35956458627657	-1.18378712182059	-1.96228444136092	-1.33611918942957	-2.70205390301501	-0.796340288990213	-0.906189476282934	-0.874939273143327	-1.62726811803376	-0.571304995435919	13.6619803811794	3.30046766100534	12.6743349191089	7.23040115044027
56.78391959799	3.77621329909825	0.476284097625553	3.72249126599668	3.50379629648353	3.98043513377078	3.74413363623074	3.56885151442903	4.16861806865909	3.80742075082968	2.64243938184816	4.47538717206939	4.15848215908451	4.32344059052988	3.61865285172257	3.37662406662317	52.4815005352982	0.222733988521844	52.4788479743751	52.2906541572133	52.0974128374925	52.5313551099929	52.5084750300586	52.0668129769615	52.6399389848741	52.691846397995	52.6613101553151	52.8066805792634	52.4210935002018	52.432757679033	52.6323215761	-1.62953645382407	0.799413563701812	-3.32417029517246	-2.32009634294749	-1.51335737839062	-1.41600685898301	-1.25345620290902	-2.04807738860957	-1.41649997643493	-2.80254564178806	-0.871090681387255	-0.948763848570237	-0.938546674575558	-1.70260117785781	-0.62876143208686	14.758999541779	3.19554159877602	14.0539695816678	8.44345929670235
57.286432160804	3.66173795968697	0.468632771382033	3.61896131581561	3.40089718769992	3.86179477020316	3.61855646987216	3.46378457925191	4.09472335441382	3.68500158541031	2.55891919602714	4.34179566253085	4.00605052400364	4.21114871137122	3.48814172796914	3.25281839136173	52.4728836310155	0.223291731600913	52.4721023721031	52.2865715920815	52.0728138562031	52.5108525394835	52.5027927393899	52.0667779036764	52.6336589208575	52.6734469564438	52.6431132581282	52.7944196430996	52.4088576134736	52.4304597455758	52.6516200626856	-1.70819733683071	0.815127906524994	-3.4379322296609	-2.40367990300149	-1.60019365840348	-1.47520611274094	-1.32637211263335	-2.13694332887958	-1.50073451932313	-2.90602198900987	-0.949482607178417	-0.993836286879795	-1.00492495883994	-1.78193492184769	-0.689302750400635	15.8197696600159	3.08857234657552	15.5727156874406	9.62396534803734
57.7889447236181	3.54716687374382	0.461589211640194	3.51315647987458	3.29806425379537	3.74238270919867	3.49324723624502	3.35814030973538	4.02203773017718	3.56172506699759	2.47834237599846	4.20782512990534	3.85440515000558	4.09994187586767	3.35592370616245	3.12797733470635	52.4767332667946	0.22214140665658	52.4580702525037	52.2995982161312	52.0661868760058	52.5082144030313	52.50858484841	52.0875921337517	52.6310308363356	52.6753195494988	52.6410400344767	52.798402116667	52.4161623425285	52.4327646271317	52.6745662318573	-1.79117906174216	0.831197339463086	-3.55556494464348	-2.49192551200497	-1.69151115836167	-1.53820930892339	-1.40357875423193	-2.2306697131415	-1.58971778853619	-3.01471374419883	-1.03252031634834	-1.04225367706178	-1.07494905918199	-1.86611590418065	-0.753597921833315	16.8482999552108	2.9906701300177	17.2217237039241	10.8001299771432
58.2914572864322	3.43084950368758	0.454642695103887	3.40650468878367	3.19322516511465	3.61937511104761	3.36558843381072	3.25030423782187	3.9473191751155	3.43742570572111	2.39868331740126	4.07079363529594	3.70121856058097	3.9864861825463	3.22201215797171	3.00210717672717	52.4658571999904	0.220453325446655	52.4434295613655	52.2934003137614	52.0506112639577	52.4963723691529	52.4946844387383	52.0885663221869	52.6147778981623	52.6608259331671	52.6185214406871	52.782265362195	52.4065534112723	52.4225438325328	52.6835914526954	-1.8777820412009	0.847394235533906	-3.6766295139872	-2.58326839570081	-1.7873652998712	-1.60495572320279	-1.48420042149643	-2.32782234476827	-1.68254916156291	-3.12729605999523	-1.11968916368237	-1.09353675129627	-1.14851652719711	-1.95419805255793	-0.821139120293159	17.8822886677133	2.92129384428179	18.9791451278922	12.0622319163456
58.7939698492462	3.31474343367406	0.448334641346945	3.29881679732942	3.08903324244173	3.49428532577949	3.2371725435942	3.14257697416989	3.87356358712969	3.31366812165525	2.32147179617163	3.93396457913542	3.54939845140663	3.87335488421985	3.08787360923672	2.87648472549289	52.4676480539883	0.221737330581538	52.439664566778	52.3042368654388	52.0328563875767	52.4821925853552	52.5004550452201	52.1069841542316	52.6176929095541	52.6530876879267	52.6121569474303	52.7829355883196	52.403047537758	52.4325100678366	52.711604358422	-1.96889748086075	0.864068491562611	-3.80316442046913	-2.67927762120227	-1.88740708920267	-1.67532399056359	-1.56939464863369	-2.4296513026373	-1.78077798617968	-3.24433983403125	-1.21154251572561	-1.14838889152697	-1.22573369305635	-2.04786410212158	-0.892801155839679	18.9390592484905	2.90810338055936	20.8028537647818	13.3449969393322
59.2964824120603	3.19711025213333	0.442521678877663	3.18906046738121	2.98352021789226	3.36729027804222	3.10809293907179	3.03219474621303	3.79809575429827	3.18801043811015	2.24582527408275	3.79462544226712	3.39620317586506	3.75925621067114	2.95128641064522	2.74897192319304	52.4627123885868	0.219198865753392	52.4195531212379	52.3096748349354	52.0286915279975	52.4816682053619	52.4907141921766	52.1163436292571	52.5994516723402	52.6488535076308	52.5992542921138	52.7779113744886	52.4024679884429	52.4225727871996	52.7181039184465	-2.06447952462847	0.880803364531465	-3.93274355985339	-2.77976715692787	-1.99311434289495	-1.75050470195352	-1.65883342529444	-2.5359241313634	-1.88342603455991	-3.36684166622129	-1.30851698196292	-1.20699011168349	-1.30743205996481	-2.14592502735655	-0.968214620133504	20.0195002452648	2.95486957670264	22.6261355968603	14.5208703122373
59.7989949748744	3.07892153582784	0.437107851215291	3.07924169086018	2.87776478015218	3.23676193545855	2.97698476394387	2.92102706951249	3.72206305671317	3.06325823224983	2.17153946750901	3.65391790491699	3.24263968301301	3.64373448076454	2.81503647713814	2.62201042352998	52.4571570550547	0.220810485436563	52.4209996969706	52.3096373939994	52.0052789684212	52.4617297480603	52.4856320984425	52.1258110018795	52.597803836381	52.6304950364036	52.5799149350749	52.7674185352844	52.3872674867248	52.4302833570887	52.7407696209805	-2.16448019165188	0.897999074137697	-4.06868799265997	-2.8841276455981	-2.10324741281165	-1.82949846758471	-1.75258368706975	-2.64624417703279	-1.99148429161035	-3.49297016110449	-1.41004805853473	-1.26909908581617	-1.39287989102635	-2.24954673497483	-1.0478248856505	21.1171365121068	3.02810248597525	24.3379286755582	15.5732948409111
60.3015075376884	2.96006936723097	0.432631747751934	2.96680446173954	2.77247762060418	3.10541152480698	2.84631386418999	2.80804076718454	3.64528230265756	2.93700644897968	2.09950714525279	3.51251530072797	3.08884937167923	3.52853991388835	2.67682222490303	2.49333082738879	52.4589417976146	0.220112311586795	52.4026657787561	52.3265773341634	52.0011043083782	52.4612682508844	52.4864261358578	52.1448424405274	52.5867686933792	52.6314784884213	52.5766254795783	52.7741775674238	52.3908161775983	52.4298442653991	52.7536484486231	-2.26980891878404	0.915331211776066	-4.20839062092633	-2.99435831016781	-2.21930384716876	-1.91364118634106	-1.85168406184178	-2.76215316162728	-2.1051262247711	-3.62546638757381	-1.51748809211769	-1.33577023336575	-1.48340705108928	-2.35871884110007	-1.13200792610177	22.2247075352963	3.08994873976908	25.8709840013042	16.6045599573863
60.8040201005025	2.8397998531805	0.428474927319937	2.85445140810398	2.6661689095769	2.97072640173945	2.7137659820768	2.69263548677023	3.56611489159542	2.81084771629932	2.02809821014265	3.36823571752058	2.93266935597388	3.41085892017348	2.53843195117384	2.36439314019996	52.4495201553252	0.220016975238674	52.4013363979807	52.3241130886451	51.9852307404856	52.4491674084953	52.47095485428	52.1467331480341	52.5739838587912	52.6116850513052	52.5528612114354	52.761674754256	52.373178288288	52.4287312190486	52.7641119981826	-2.37977720238696	0.932976480635892	-4.35423040099815	-3.10855126132792	-2.34103516213477	-2.00265048595473	-1.95502267133041	-2.88178434980095	-2.22385605742644	-3.76193407624985	-1.63000712652548	-1.40632744662357	-1.57833972230256	-2.47298128066097	-1.22038358969472	23.3240832359253	3.12977094469305	27.2706661886712	17.7182267834562
61.3065326633166	2.71931855344065	0.425402524280954	2.7399455064453	2.56119622665075	2.83478294243006	2.58126279884892	2.57626860558377	3.48672151368815	2.68438980771684	1.95878422568826	3.22393325224909	2.77634432794539	3.29346023926993	2.3994262800458	2.23462546816618	52.4512896688642	0.222321405077677	52.3915386849213	52.3384770036029	51.9701635019241	52.4381062073416	52.4754385031165	52.1690119163351	52.571868985782	52.6065865493424	52.5451593864234	52.7665939088037	52.3696744493046	52.4393652442933	52.7847813540438	-2.49544517185117	0.950924700938394	-4.5056401432121	-3.22854592660499	-2.46821560957527	-2.09647966466792	-2.06428120575549	-3.00753333744118	-2.34934528497619	-3.9042180841698	-1.74842725916543	-1.48158847055394	-1.67838476531006	-2.59399281555531	-1.31413466707757	24.4185999446286	3.17621472123427	28.618512059399	18.9347536050958
61.8090452261307	2.59734128116819	0.422938065828027	2.62493157146162	2.45589300358032	2.69726331428016	2.44837752869305	2.45661328540392	3.40397621027792	2.55686469588289	1.89012009385267	3.07720892011308	2.61729625675581	3.1740007371385	2.25943766273881	2.10345337500773	52.4450478383505	0.221063062730125	52.3822062218422	52.3471849154636	51.9658887528723	52.4382752493047	52.4608697356437	52.1709308705465	52.5508332555831	52.5951153224438	52.5308231992105	52.7663295141174	52.3593237109947	52.432110981981	52.7857301685533	-2.61654851631659	0.968995360387555	-4.66227066613389	-3.35413492152902	-2.60253775367848	-2.19646683600798	-2.17858616688282	-3.13761263009695	-2.48000585014015	-4.05212369925189	-1.87320025187879	-1.56176265757941	-1.78401607606873	-2.72000510480937	-1.41240809805817	25.5648433256417	3.27158622321276	29.9313331414207	20.2492209648501
62.3115577889447	2.47483634101331	0.421417871745271	2.50892068454435	2.35133901882204	2.55764161301193	2.31462193110659	2.33574692681676	3.32042051814426	2.42993847505538	1.8224963249595	2.92937645506354	2.45660725182196	3.05347838272783	2.12007893834226	1.97220591275668	52.441030786922	0.224686060008513	52.382166486846	52.3500191501415	51.9430548370941	52.420157332698	52.4568738105966	52.18704257117	52.5501056549418	52.5779768603728	52.5099316522346	52.7608912985613	52.3427869579475	52.4459932725521	52.8064003448292	-2.74334123137086	0.987516901664473	-4.82655512129865	-3.48453527492978	-2.74233674595308	-2.3013079068641	-2.29855692175397	-3.27341784297107	-2.61789517844937	-4.20453561581306	-2.00356405493526	-1.646431711057	-1.89463115838684	-2.85320638946058	-1.51646208594843	26.763241726109	3.39841955913068	31.2468670185357	21.6516179236425
62.8140703517588	2.35140564111938	0.420957627551572	2.39166065211079	2.24795837443119	2.41809655615059	2.18182183479583	2.21204578487323	3.23379002917759	2.30140896929029	1.75584476310978	2.78084303071335	2.29417330208634	2.93208230218137	1.97956444556672	1.83898329006494	52.4398036670926	0.224894327708236	52.3659535979413	52.3693656497837	51.9398187152348	52.4223457441123	52.4523468072721	52.1960111327762	52.5302885905367	52.5749263541011	52.5049140380751	52.7728957178571	52.3397191761208	52.4416668894294	52.8071952589635	-2.87652733795373	1.00605076413632	-4.9955318492522	-3.62219715260538	-2.8897004740563	-2.41275951178639	-2.42503645545648	-3.41502147710773	-2.76196617050608	-4.36420314933048	-2.1413148421379	-1.73694777238506	-2.01191770989949	-2.99230831070415	-1.62595051817089	28.0217403992899	3.52317568546995	32.6565552115832	23.1600605506296
63.3165829145729	2.22691489159892	0.421274656474019	2.27456012811982	2.14457534216557	2.27671025263127	2.04814960276905	2.0859698224493	3.14490110242521	2.17336486381788	1.6889992610586	2.63008293568198	2.12853118536344	2.80821367961618	1.84013949688158	1.70569591780611	52.4313025245041	0.227348315965767	52.370213764247	52.3686385452064	51.9219516245082	52.4104383759514	52.4362772218325	52.2007983678957	52.5209588891218	52.5511633615875	52.4792713191502	52.7656812962871	52.3154134826942	52.4484044465844	52.8177221234864	-3.01562507967685	1.02505716284093	-5.17339546690297	-3.76483126884375	-3.0439116650716	-2.5302057626339	-2.55685648346802	-3.56153947136126	-2.91289177947945	-4.52798367705482	-2.285206776856	-1.83237211951317	-2.13463924830102	-3.13810141836086	-1.7411908979523	29.3687376833664	3.63069912387344	34.1571669463117	24.7538020723897
63.8190954773869	2.10196886360232	0.422940932361979	2.15595921543435	2.04302330833533	2.13574514700293	1.91554606923186	1.95804948686108	3.05388173244286	2.04411331930638	1.62294746782439	2.47955206543357	1.96166553405248	2.68405375993365	1.7003202310881	1.5707378898832	52.4302051018519	0.230877812960549	52.3534531379163	52.383985297645	51.9074108838588	52.4026046330911	52.4381472233457	52.216987097694	52.5094071178389	52.5467334271706	52.469488800489	52.7757890600213	52.3097352402185	52.453567449601	52.825356955184	-3.16167044903554	1.04412698177548	-5.35677476895786	-3.91468726053337	-3.20500801027788	-2.65377953921469	-2.69623895418989	-3.71535559319465	-3.07164144702056	-4.69913724163662	-2.43641533860614	-1.93374169239582	-2.26439620470745	-3.29141590950921	-1.86312387721792	30.8135665511737	3.72932235696997	35.6630088694083	26.4084457507117
64.321608040201	1.97586581411962	0.425378246380622	2.03813227648521	1.94179776820408	1.99445384547787	1.78317616104446	1.82682785381249	2.95922785546357	1.91444658647951	1.55599946261008	2.32723088495381	1.79145932845474	2.55708952349243	1.56134955814858	1.43506447892824	52.4223577023382	0.231936466320206	52.3534570516282	52.3927850491591	51.9001754948978	52.4029887915576	52.4188935912303	52.2133629809607	52.4880693242098	52.5273604945552	52.4528680037511	52.7805294222313	52.2885086654191	52.4493342030172	52.8223170577788	-3.31443040127403	1.06353434284818	-5.54883496859852	-4.07158533337808	-3.37485029986774	-2.78495290840167	-2.84164775908037	-3.87386679334457	-3.23675143861817	-4.87586526427839	-2.59540309719456	-2.04132812318667	-2.40094348389634	-3.45075927230424	-1.99080647441305	32.3656287328165	3.83135903453443	37.1566025840485	28.1108105938391
64.8241206030151	1.84930080356394	0.4291469830687	1.91932510618845	1.84182747778786	1.8531100097435	1.65118932217296	1.69418776108378	2.86308255275406	1.78443679394759	1.48888807885558	2.17457291449195	1.61935207831468	2.42919710666836	1.42323785108549	1.29850339323692	52.4163986778029	0.237799118117407	52.342676692266	52.3947337448925	51.8751484276083	52.3863093632961	52.4146411851948	52.2295274954157	52.4826308460625	52.5118391806354	52.4294834308196	52.779729649919	52.2704637761668	52.4613922524075	52.8346067667542	-3.47430943154879	1.08318907488446	-5.74866316902421	-4.23458165832748	-3.55131644839833	-2.92206196142865	-2.99453231438414	-4.04023960012208	-3.41095861599847	-5.05855788611234	-2.76118687862982	-2.15454862398563	-2.54428758304386	-3.61892211522669	-2.12616575545253	34.0228415502441	3.94578282519294	38.7407331664899	29.8498753132431
65.3266331658292	1.72196719920148	0.433817739759475	1.80130508237944	1.74328585176412	1.71302901800988	1.52059769686911	1.55840203319257	2.76283853711352	1.65316563584347	1.42081755187878	2.02167638853009	1.4450209797437	2.29926852680384	1.28565998396569	1.16050630352508	52.4108353127376	0.239615189848592	52.332524009143	52.4122303852005	51.8692938952924	52.3899266191676	52.4030271772591	52.225679789279	52.4553624940892	52.5018543376031	52.4216879746838	52.7959356474885	52.2572679083739	52.451897559681	52.824171268328	-3.64191751568973	1.10297559337402	-5.95601403285347	-4.40669659771178	-3.73725557420472	-3.0674268539905	-3.15524230467907	-4.21238649090392	-3.59194820165963	-5.24919313610505	-2.93614147890695	-2.27517699384399	-2.69610317126484	-3.79342174099094	-2.26792112685162	35.769137768837	4.08601304872922	40.5414902751202	31.6386853517154
65.8291457286432	1.59398205086622	0.439566244802801	1.68340147938781	1.64531414365136	1.5728609927111	1.39006099049749	1.42080551573163	2.6608271632733	1.52218634646349	1.35136418533304	1.86765307395912	1.26785890057192	2.16717654769819	1.15000443279608	1.02225288918634	52.400416327225	0.245340623835057	52.3292459303938	52.4086178347273	51.8459861460006	52.3769643212927	52.3852438555556	52.2327364007055	52.4464315673138	52.4754277474278	52.3929923645953	52.7922972010445	52.2270886593139	52.4609060761123	52.8314741494415	-3.8170125477184	1.1232059660211	-6.17380759465902	-4.58516154827077	-3.93129930705694	-3.21993419302402	-3.3228196121214	-4.39176712285805	-3.78210165543207	-5.44461740185209	-3.11851395325112	-2.40194421036846	-2.85479030067874	-3.97681720508922	-2.41758901567733	37.5726267799424	4.24798848644078	42.5706523324252	33.4978997867887
66.3316582914573	1.46568206168759	0.446347490803442	1.56605544340146	1.54936073852092	1.43453758898232	1.26119187276953	1.28112086271125	2.55527556669408	1.38985648082998	1.28108182196785	1.71448420070378	1.08952955712649	2.03399539362369	1.01505343493392	0.882323839673431	52.3935016652573	0.249914875205678	52.3094836769869	52.4201441796733	51.8283004607635	52.3706551397351	52.3811763430605	52.2349974408478	52.4228894148984	52.4683412873221	52.3797877030159	52.8052362704878	52.2156143343651	52.45550510923	52.8233902879586	-4.00048257807639	1.143436033105	-6.39835267455827	-4.77268397440297	-4.13396904294063	-3.38006036071793	-3.49989640338769	-4.57901117027629	-3.98072255449993	-5.64921410790692	-3.3099369588972	-2.53617383645808	-3.02290242791619	-4.1682398091625	-2.57511019386845	39.4351316833292	4.41948456824902	44.6843119356254	35.4081465412365
66.8341708542714	1.33680600935286	0.453890288426283	1.45000725605774	1.45416799896084	1.29701222931611	1.13290489321768	1.13912363150063	2.44694882547448	1.25790496232374	1.20869927368016	1.56055602778363	0.908439143645205	1.89794965141333	0.882495519799073	0.742268708414523	52.3821233364687	0.254472718027211	52.3086257559683	52.4241405899634	51.8141510091404	52.3689913051425	52.355603221331	52.229121752555	52.4020768486984	52.4405382469972	52.3593310862997	52.8119202923342	52.1830312069569	52.4528156684882	52.8172563902183	-4.19233919901171	1.16420079889189	-6.63497668082792	-4.96907370720315	-4.34718895216097	-3.54935421114468	-3.6841972603299	-4.77249206352853	-4.18759829016238	-5.85950682014164	-3.51086563753265	-2.67818259590045	-3.19911127095177	-4.36762493587115	-2.74023716139707	41.3652516237968	4.57756101741072	46.7335968237631	37.352955184
67.3366834170854	1.20784626942369	0.462472040780049	1.33448061586557	1.36057760114485	1.16101717591162	1.00577292480966	0.996208570484213	2.33605593487491	1.12533946076107	1.13535414586632	1.40744018819493	0.726401253920716	1.7610932257409	0.751335641122685	0.600924763810512	52.3701719664707	0.26165520214237	52.2853368228665	52.4203594792428	51.7834351312132	52.3515596353976	52.3477016739535	52.2363555170901	52.38630928047	52.4247128626733	52.3316648470405	52.8120008295733	52.1620273203004	52.4552537031	52.8155184611987	-4.39287354287856	1.18499585210122	-6.87924373943286	-5.17310936276319	-4.56837404694822	-3.7257919011334	-3.87823403964825	-4.97573211234703	-4.40503010697846	-6.07803871720876	-3.72000752029808	-2.82714063967916	-3.38453823779191	-4.57723835074686	-2.91487728244503	43.3767293830799	4.68702531378286	48.7346540047152	39.3413503131468
67.8391959798995	1.07872995142675	0.471581245423045	1.22106213362393	1.26853667128514	1.02701073971989	0.880081746083256	0.851216037606766	2.22138267494982	0.99290592118104	1.06003679685407	1.25495720353582	0.54284254365084	1.62177531257986	0.622490303662223	0.459191283815084	52.3584922621748	0.265925204294548	52.2783750032934	52.4312008865054	51.7710494368695	52.3535891884002	52.3261289345398	52.2217300568751	52.3540041430083	52.4041067205722	52.3190420472446	52.8279821979698	52.1359707357498	52.4409747599496	52.7962452972942	-4.602830491721	1.20627104455291	-7.13536088812855	-5.38847812599909	-4.80126821386911	-3.91243780913211	-4.08145946458578	-5.18519057072249	-4.63013745292448	-6.30513748454516	-3.94042600744373	-2.98535412288202	-3.58018527581062	-4.79421900272651	-3.09714197360334	45.4884002144346	4.75182754138791	50.8236196085734	41.3514365640428
68.3417085427136	0.949652786520403	0.481558587993658	1.10853127647874	1.17743351217607	0.89424083398721	0.755067575142388	0.70605182175219	2.10473090029494	0.860946849561931	0.983385545060657	1.1028959175363	0.358105424646853	1.48122933344627	0.495906364595921	0.316960870085764	52.3421417192721	0.274079674493324	52.2582341671138	52.4199718883894	51.7389708291117	52.3366282290398	52.3042849506654	52.225853158665	52.3404942937077	52.3743646493259	52.2849901812536	52.8228609990336	52.1007023456527	52.4453662582433	52.795120400335	-4.82203180084135	1.22776228033367	-7.40187776769688	-5.61175021341171	-5.04359345783185	-4.10751800266058	-4.29348706204602	-5.40490347558104	-4.86683730798415	-6.53869583858149	-4.16967649915335	-3.15110151734046	-3.78452427952259	-5.02261981173166	-3.2898281773958	47.6713389946155	4.80079176229369	53.0590885822862	43.3999975285709
68.8442211055276	0.820937017953551	0.491946883372251	0.998387427674168	1.08826498826697	0.764122828098147	0.631952115195086	0.560015571066924	1.98396179016832	0.729002853241854	0.905484771829351	0.952742581953018	0.173418377269451	1.3393596566823	0.371400318625783	0.174067953324787	52.3268337064368	0.279356410688273	52.2388371788396	52.4230036577106	51.7148729490302	52.3284464245583	52.2905261886852	52.2108067453783	52.3052753414457	52.3592255150645	52.2658456928994	52.8331349868228	52.0799002583896	52.4277485093175	52.7712147355361	-5.05126362714838	1.24956526646439	-7.6787033571245	-5.84617306078928	-5.29659245140892	-4.31211395814395	-4.5170520149545	-5.63254423103951	-5.11222953088359	-6.7834148625361	-4.40995582458114	-3.32612885890356	-4.00077071684156	-5.25946212286597	-3.49128616285637	49.9011763413756	4.85365710265919	55.3797754795502	45.5194888634274
69.3467336683417	0.692548675653365	0.502891900425836	0.88981728553647	0.999926669444075	0.635586984717637	0.509683513705027	0.414239578496007	1.86104772810029	0.598441790414581	0.826069383418415	0.803355058883645	-0.0122417246724805	1.19581248045245	0.249853614166578	0.0315404208310524	52.3087740976547	0.287179566195829	52.2237229410472	52.4175649775468	51.6906797434815	52.3209260353593	52.2570283597809	52.2030271668144	52.2838511804765	52.3216998500111	52.2388527922683	52.8359303374571	52.0369099672402	52.4235506071957	52.7603193108322	-5.29085834452627	1.27186796294917	-7.96933996424955	-6.09150608327968	-5.56204496767602	-4.52774056118428	-4.74917429176181	-5.86941391995213	-5.36850520034385	-7.0345437740331	-4.66167668578801	-3.51082382144972	-4.2263105828719	-5.5071534666041	-3.70292515964737	52.1845284250157	4.91201465598284	57.7484705986974	47.7354577856464
69.8492462311558	0.564940959413494	0.514199891500038	0.783560209100893	0.913066315285406	0.509653571065665	0.389216272254885	0.269361522470562	1.7345158241219	0.468240271385511	0.746205032365756	0.656391322478117	-0.196838192576787	1.05203206130515	0.130385379396666	-0.111557116278298	52.2872481962078	0.294136886960305	52.1917654264715	52.4035400912947	51.6518491637138	52.2990951147666	52.2421175497922	52.1927469380303	52.2543039469983	52.3012912059795	52.2041284969028	52.8310150510774	52.0111397249595	52.4108518520407	52.7403819886745	-5.54080667324277	1.29426421325343	-8.26912898487333	-6.346158711866	-5.83693022152978	-4.75205776319014	-4.9936124748845	-6.11701791789344	-5.6360027511815	-7.29697378661764	-4.92317804889283	-3.7041142573688	-4.46386440161194	-5.76596122666764	-3.92548620557842	54.5253628168233	4.96964999101014	60.1704302179979	50.1080758068548
70.3517587939699	0.438209497758265	0.525716263755757	0.679661956609039	0.827386416377549	0.386125597147952	0.27032183959118	0.125338736141543	1.60521622453554	0.339918715326951	0.665205131115139	0.511475768870882	-0.381311657082532	0.906760706162038	0.0142353313751582	-0.253611295312991	52.2671545266122	0.30099865155468	52.1768175663317	52.4033220256334	51.6302997727593	52.2952041501785	52.2085916908609	52.1703580443709	52.2193628407422	52.2665620902054	52.1838702104648	52.8409577642146	51.9714048114476	52.3921498591646	52.7141080195839	-5.80225114089579	1.31744488342997	-8.58489533726778	-6.61464213591228	-6.1260089380888	-4.98899772248272	-5.24848828596664	-6.37257388252658	-5.91289169523578	-7.56863807019484	-5.19838358715212	-3.90901882370602	-4.7129470215162	-6.03421198731554	-4.15756734428002	56.9013386813082	5.02311019671102	62.6616078168544	52.5941657094608
70.8542713567839	0.312615962364061	0.537561615234607	0.57799706835271	0.742441415150451	0.264900035355358	0.152948644726736	-0.0160546078206303	1.47330070299303	0.212766953256936	0.58432268319075	0.369127249283568	-0.564511986457159	0.76183303959298	-0.099476928191077	-0.395586758700862	52.2409440953843	0.309653023001724	52.1378561854042	52.3802887256181	51.5876211349613	52.2702298160365	52.1806707370197	52.1621531848828	52.1959155522865	52.2317942053024	52.1417427463109	52.8287912979741	51.9320627868916	52.3844647593095	52.6986821079982	-6.07482403891439	1.34057556145659	-8.91073084193339	-6.89268299068377	-6.42580919668881	-5.23588654732483	-5.5145399258035	-6.64107305865176	-6.20342109166294	-7.84961626596836	-5.48398592238352	-4.12326113297779	-4.97298220628825	-6.31616626175	-4.40255706377012	59.308930527922	5.07769306748316	65.2520085625982	55.103134755099
71.356783919598	0.188574552942931	0.549345206746054	0.479398051964505	0.65887933195395	0.146813702481508	0.037891735097193	-0.155459700824821	1.33818349217307	0.0876660993196675	0.503240965896309	0.230396982618091	-0.745927926159239	0.616372076849661	-0.209867978254288	-0.536117644857515	52.2151427471527	0.315462344150878	52.1143823935773	52.3708423390509	51.5553462170174	52.2558467995391	52.1543191061804	52.1302669862501	52.1513979306142	52.2034915566995	52.1140830554292	52.831104129797	51.8996167687524	52.3549283834201	52.661230046658	-6.35941193730342	1.36459157882509	-9.25227270325697	-7.18421373220193	-6.73863486952902	-5.49466078596372	-5.79413381725237	-6.91775474939815	-6.50307188298926	-8.14372171755593	-5.78289586267898	-4.34912749061276	-5.24716062641252	-6.60732659271997	-4.65738035437289	61.7532266556481	5.12644735394821	67.925155073383	57.6475187352879
71.8592964824121	0.0661424343322935	0.56139118493917	0.383240840849492	0.575808295716022	0.0310134746472619	-0.0756270378218164	-0.29091452534474	1.20144940574802	-0.0352205264785001	0.422677046325867	0.0947263607282409	-0.926110229074783	0.47142265911134	-0.317224469498023	-0.675389648588568	52.1870034017598	0.325112805076931	52.0749991200502	52.352181396244	51.5196284113028	52.2380311326982	52.1118124161769	52.1152771327667	52.1257249145514	52.1558988996356	52.0781783438833	52.8249534702802	51.8486023451134	52.3435802600358	52.6421763801394	-6.65658882068584	1.38869681695574	-9.60722063111282	-7.48890836555035	-7.06583758184395	-5.76656714904285	-6.083915306547	-7.20756416418491	-6.81685369263166	-8.44587864343685	-6.09544169896993	-4.58705812018055	-5.53194228820886	-6.91278989042902	-4.92567713677724	64.2365003476121	5.15881160352763	70.6082014214613	60.2719678673446
72.3618090452261	-0.0540988233316754	0.573270713469932	0.290746691694533	0.493929386981925	-0.0813903853690298	-0.186427435039061	-0.422640902285623	1.06176661347154	-0.155939477609957	0.343106550780419	-0.0361972098618991	-1.10309324436562	0.327308246717803	-0.421480960157501	-0.812972578269308	52.1533400634886	0.330774034445761	52.0361420022774	52.3242754515645	51.4718451209291	52.2077052094074	52.0867349935571	52.0820761011694	52.0812129662981	52.1265519389494	52.0342768127302	52.8101578834216	51.8163716742079	52.3125262368282	52.6035444340116	-6.96599605290124	1.41339854988114	-9.97572540825362	-7.80471533153358	-7.40411287662522	-6.04900031692553	-6.38897205273774	-7.50803897302621	-7.14192981921323	-8.76293245628268	-6.41949945902121	-4.83561938199412	-5.83188597580305	-7.22963984689305	-5.20587678940684	66.74208242676	5.18792747210909	73.2710227350813	62.9293921902918
72.8643216080402	-0.172015294698124	0.585257589592254	0.2013224758086	0.412931391184376	-0.191039949602406	-0.295082019967547	-0.549482259504126	0.921167939042752	-0.273411674106058	0.264571394993205	-0.162957642194385	-1.27821034433228	0.183900175680986	-0.522092061457454	-0.947816256621272	52.1223008900413	0.339608422083776	51.9985579557232	52.3093525399459	51.4400741968969	52.1933259429033	52.0396955869768	52.0520187948993	52.0437275053028	52.0762735853586	52.0044782671358	52.8092096263993	51.7640806532249	52.2875889778298	52.5715279379402	-7.28934013970206	1.43872530580931	-10.3618896545425	-8.13714501985578	-7.7593489842292	-6.34683784112782	-6.70577305730093	-7.81996961971274	-7.47951321875568	-9.09008522659814	-6.760026580886	-5.09868035087311	-6.14432971773287	-7.55918563771893	-5.49863690679312	69.2617284146311	5.22487676494389	75.9495648819469	65.5350901327342
73.3668341708543	-0.287172796409689	0.597170878817334	0.116135801854934	0.33282182089854	-0.297423772912324	-0.400906654432061	-0.6705290776096	0.77864004595708	-0.388328865357613	0.18818323577997	-0.284502789496784	-1.44962204148856	0.0426259403588035	-0.619783545723949	-1.08055645115439	52.0830676211914	0.346814376013038	51.943637776435	52.2707676058376	51.3865047977592	52.1563562642946	52.0032386846029	52.0214647788808	52.0053032696099	52.0346535684848	51.952606541356	52.7851089501758	51.7212185500303	52.2608126251018	52.5382056629193	-7.62582322711434	1.46402118700995	-10.7597153544331	-8.48083803749055	-8.12663556419536	-6.65621477488375	-7.03685596951219	-8.14617409984099	-7.83203556770064	-9.43056448564805	-7.11260716019946	-5.37317187564623	-6.47078875215499	-7.90377198572545	-5.80632832505562	71.8089445203317	5.24585595054633	78.6690843526951	68.1576267084343
73.8693467336684	-0.399090251886276	0.608956809557029	0.0350306593809901	0.25412693333382	-0.400223337059257	-0.503531796679025	-0.785859277166745	0.635653114556493	-0.499132834589852	0.113688807707795	-0.400477291851	-1.61751906752093	-0.0973445655382602	-0.713422072063108	-1.2091625470325	52.0447176355612	0.352971438464604	51.9035370472753	52.2448144691793	51.3455975488163	52.1316084621088	51.9613613242467	51.9748920674211	51.953779952806	51.989504796732	51.9149010699531	52.774457371943	51.6757460461132	52.2197883582783	52.4913407474222	-7.97666210543338	1.49059224334139	-11.1778919226933	-8.84056150146431	-8.50979977400206	-6.9802387177103	-7.38352797757919	-8.48219729486897	-8.19530637355436	-9.78586132690631	-7.48102045634254	-5.66202282209141	-6.81323520746284	-8.25924888830426	-6.12569510765409	74.3869697302563	5.24698553813553	81.4510249718844	70.91213711709
74.3718592964824	-0.507638200906676	0.620882529172172	-0.0411864771229737	0.176324855321783	-0.4997937202872	-0.603224745481071	-0.893602037625711	0.49226567034104	-0.606501975155918	0.0423144938905321	-0.511039392621868	-1.78190674423582	-0.23425592017488	-0.803993631911058	-1.33469698672365	52.0031416583045	0.362402917995477	51.8379942279922	52.2085148267458	51.2980602847473	52.0995232955635	51.9082010841108	51.9429317232964	51.9181345404421	51.9318014357355	51.8686478254125	52.7541909662358	51.6188177345619	52.1937026551982	52.4603209579166	-8.34248641075419	1.51666946206259	-11.6083628950812	-9.21582598697053	-8.90941321003706	-7.31954751432974	-7.74263097260176	-8.83490963965577	-8.57601756089956	-10.1519786551199	-7.86543192175816	-5.96566158963303	-7.16821757331673	-8.63228600345941	-6.46203981694167	76.9821994788294	5.26334492745053	84.2938509720984	73.6952744753282
74.8743718592965	-0.612028369134744	0.632539620690059	-0.11207482925365	0.100253101595695	-0.594906401778865	-0.698750481228277	-0.994599121284218	0.348930639942982	-0.709118817513716	-0.0260082791221366	-0.614856508896033	-1.94092916396758	-0.368735800840889	-0.890439857640753	-1.45513327876423	51.9550812185743	0.366210074349042	51.7871994382534	52.1618962517513	51.2412425294679	52.0571809402345	51.8693027645667	51.8858641242903	51.8594748113038	51.8887418994174	51.8141546491953	52.7242199885394	51.5775178518448	52.1433509411849	52.4059096514155	-8.72263484517985	1.54413660669887	-12.0586520242499	-9.60399676182648	-9.32219139161245	-7.67141595209723	-8.12029540744213	-9.19805348887429	-8.96815243767477	-10.5366090868314	-8.26314166271102	-6.28215364006948	-7.54167262222966	-9.01683546188663	-6.81108304983252	79.5744476254813	5.31077593525783	87.1224726562495	76.429030294784
75.3768844221105	-0.712227724476926	0.64448253824167	-0.177304471603522	0.0256243737221312	-0.686239045571058	-0.790909076324325	-1.08705160565327	0.206914899727677	-0.80693996705045	-0.0904550929541306	-0.712729468834254	-2.09622798935369	-0.499605811995858	-0.97320949112176	-1.57082767118753	51.9100693759714	0.375790825321144	51.7182522430667	52.1270041158981	51.1985597261544	52.0284321903514	51.8071235718575	51.8432432149625	51.8167247998852	51.8220057844397	51.7733584576742	52.7069178991152	51.5138947296987	52.1078908006201	52.3674943539051	-9.11941253992664	1.57143422873858	-12.5250304209061	-10.0117814015653	-9.75516167480019	-8.041702906409	-8.51107570832345	-9.57747209771584	-9.37716086250306	-10.9324869909384	-8.68035324154448	-6.61640620808929	-7.92852851767353	-9.41839258529776	-7.17681040327993	82.1682143421858	5.39713116389422	89.985283938483	79.1173139045256
75.8793969849246	-0.807522719115388	0.6563357696799	-0.235901628401253	-0.0470594273216797	-0.772503875350562	-0.878493398776484	-1.1714416882287	0.0658477635532407	-0.899510428896923	-0.150615557385435	-0.803319050640838	-2.24538568765361	-0.626512753848315	-1.05199113406095	-1.68090848148853	51.8549925586037	0.38015945852015	51.6503207281958	52.0673234388604	51.1336474955292	51.9761940883426	51.7593078410952	51.7836775194005	51.760260337856	51.7698493652861	51.71025468554	52.6653410546132	51.4659680429276	52.0575423417868	52.3152163224145	-9.53141219153135	1.59929695539285	-13.008056595207	-10.4324433850185	-10.2017287773336	-8.42506948552361	-8.91982293690276	-9.97078502146843	-9.80135476637544	-11.3464452817464	-9.11126919853594	-6.96428304726504	-8.3333482529347	-9.83519521445618	-7.55855652713994	84.759785869555	5.51056941315973	92.9046391285582	81.7751787156044
76.3819095477387	-0.897545702022729	0.66842411301069	-0.287939037188352	-0.117338176375254	-0.853720198437267	-0.961811669137073	-1.24719910851728	-0.0722067936253449	-0.985707414852229	-0.206251729464079	-0.886864416579132	-2.38937106696289	-0.749374311362652	-1.12612260990587	-1.78418759388806	51.8016037914781	0.386512642905719	51.5814863416388	52.0191904803618	51.082891357904	51.9373993478703	51.6996165814627	51.723065438623	51.7028414787085	51.7042026329798	51.6610007175223	52.6361191491241	51.4059312537223	52.0051222129279	52.2619822963693	-9.9603408598809	1.62810193569628	-13.5123457703146	-10.8717829133294	-10.6676558497692	-8.82621057182836	-9.34581691249167	-10.3777583707985	-10.2396356119444	-11.7762250297933	-9.56075622911498	-7.3295172835378	-8.75540596449989	-10.2662075775187	-7.95511309351095	87.3032363048489	5.62836040102091	95.8263491525838	84.3928328898388
76.8844221105528	-0.982038999767705	0.680911757120894	-0.332112406179898	-0.18525771583304	-0.92946240799244	-1.04066629575918	-1.31359739894887	-0.207872208704226	-1.06602680336177	-0.256449251955284	-0.963091872696191	-2.5277113699088	-0.866692008086839	-1.19619961355024	-1.88136764400341	51.743459347156	0.393964399216777	51.4961704871509	51.9596231269966	51.0220427049769	51.8874130120121	51.6346237951001	51.663962197707	51.6514123520679	51.6347396315746	51.602945652003	52.5961061484551	51.3433402042256	51.9576988387587	52.2148933619993	-10.4066808852366	1.65620615859826	-14.0302076047349	-11.3290503572907	-11.1521904317749	-9.24471111653285	-9.78685739655276	-10.8030856622247	-10.6976224557428	-12.2205778049536	-10.0287308251065	-7.71244585078045	-9.19294821947689	-10.7169796433287	-8.37144413957536	89.7578664779604	5.74287348619201	98.6912369577258	86.922521473927
77.3869346733668	-1.06010678746226	0.693528062315426	-0.368661574290398	-0.249772135544761	-0.998539860494136	-1.11421873726979	-1.37153871518264	-0.339014580263942	-1.13858249160819	-0.301363300382453	-1.03098936619941	-2.65887855037251	-0.979244357433337	-1.2606211348162	-1.96996343315154	51.6788725102518	0.396226676547443	51.4246574207198	51.8889859867728	50.9544651851255	51.8295060326697	51.5793020093177	51.5855930436303	51.5808027906568	51.5724509736234	51.5365712293834	52.5454125649429	51.2891337075851	51.8899371254227	52.1485245634235	-10.8695123363632	1.68621298310448	-14.5726858240783	-11.800914033795	-11.6523575161416	-9.67801819807935	-10.2494364820254	-11.2399650815412	-11.1679609902833	-12.6862186413267	-10.5117954780246	-8.11048286697229	-9.6519258811789	-11.1801876276591	-8.80171175161637	92.1108011608703	5.84226780153628	101.441580354692	89.3289705895231
77.8894472361809	-1.13186844943147	0.706995580198673	-0.396233573516571	-0.311094123712446	-1.06144618882586	-1.18332516058825	-1.41937401871425	-0.465891216188272	-1.20420514568624	-0.339859671073599	-1.09134552218706	-2.7847535680343	-1.08502313079152	-1.32030017388836	-2.05143834940237	51.6170758891672	0.405411879618377	51.3280661153717	51.8292104454114	50.8983955489395	51.7822805355567	51.5017270009316	51.5221698753082	51.5279040088517	51.488478354465	51.4836624381677	52.506261411257	51.2145525374684	51.8390529176804	52.1002253697644	-11.3517169812085	1.71500133316875	-15.1288194036417	-12.2955054036852	-12.1761423148528	-10.1329001683696	-10.7261980772247	-11.6975638648388	-11.6597342066333	-13.1645002485303	-11.0176040588099	-8.5297894839487	-10.1254515944764	-11.664888012074	-9.25322391862568	94.3913435833943	5.93746946272038	104.092477326761	91.6495929858443
78.391959798995	-1.19626619902132	0.720743527956492	-0.414930201644159	-0.368231589932706	-1.1163323651347	-1.2465138403481	-1.45843020659786	-0.587040873675928	-1.26115195920594	-0.372086651662929	-1.14256655102422	-2.90250886302715	-1.18470274704254	-1.37359641547999	-2.12336832250091	51.5441322226913	0.406767731172495	51.246927328778	51.7441992602691	50.8199598578671	51.7111327074514	51.4407417145668	51.4333857796822	51.4529897281623	51.421285451407	51.4084822947332	52.441905421661	51.1577234258655	51.7650961284584	52.0298897960851	-11.8511026211201	1.74538386112488	-15.7087632085452	-12.8043738855138	-12.7149555721816	-10.6022752567783	-11.2247292874215	-12.1678122868308	-12.1659933716192	-13.6655942950534	-11.5385954602267	-8.96481423851257	-10.6213841954459	-12.1641069599344	-9.72093605649801	96.6223629100857	6.05569907203085	106.697792396939	93.9177201999273
78.8944723618091	-1.25321793575888	0.735408830129928	-0.423664546537661	-0.420928706401324	-1.16359326273229	-1.30456621623483	-1.48742970700991	-0.701889880794589	-1.30960307914735	-0.397147825308519	-1.18528490994225	-3.01374838686398	-1.27686821506308	-1.42070599525323	-2.18640243357638	51.4737434210483	0.413428656170716	51.1472478306375	51.6703792799958	50.7566460706035	51.6541602189029	51.362581001893	51.3569167021644	51.3886248994825	51.3333796250069	51.3470208854605	52.3889988419551	51.081321958472	51.7009328035543	51.9704543554993	-12.3699851999487	1.7754965891562	-16.3066360051628	-13.334574071077	-13.2769300538286	-11.0928463085549	-11.741247829318	-12.6572782507618	-12.6912105071967	-14.1825316646947	-12.0808918116938	-9.42027479147748	-11.1349741813345	-12.6823325150529	-10.2080796091802	98.7915922376767	6.18864683817781	109.263061033922	96.1093946801311
79.3969849246231	-1.30213634881876	0.750852409096859	-0.422133103472901	-0.468792288418092	-1.2019822978237	-1.35667597810179	-1.50667097151918	-0.810065708052239	-1.34886630349383	-0.414797458790608	-1.2187469162949	-3.11745218270818	-1.36100928106142	-1.46091846146221	-2.23966158344487	51.3971530906545	0.4178886686246	51.0506319206991	51.5849265402052	50.6800601392446	51.5823888650864	51.285424933719	51.2660227004342	51.3172644700157	51.2508819382291	51.2766780445135	52.324393640471	51.0110788383984	51.6289741317267	51.9042640157656	-12.9084673446976	1.8055838974118	-16.9238541649946	-13.8849489324586	-13.8593022351108	-11.6025235424696	-12.2756608044106	-13.1639686806432	-13.2363304433038	-14.7186007184162	-12.6439629812184	-9.89626737678513	-11.6680251169717	-13.2204319592441	-10.7161985250421	100.913238705685	6.31649572652819	111.759984431394	98.248775238253
79.8994974874372	-1.34223447328688	0.766972789997829	-0.409742872468316	-0.51079992357763	-1.23066544049531	-1.40234582226216	-1.51632838224539	-0.910036554618827	-1.37785592447599	-0.424717161539481	-1.24227618824187	-3.21231924406533	-1.43702919371879	-1.49305318806336	-2.28187825695701	51.3150603752184	0.419702533111761	50.9524836246987	51.4886787553846	50.5996412430242	51.5052658962717	51.2122605180521	51.171021405417	51.2370501659749	51.1663399241187	51.1980340051859	52.2485458293742	50.9395651326831	51.5474688283065	51.8294295493475	-13.4653864101012	1.83711702365285	-17.5653218206455	-14.451320712388	-14.4598948635273	-12.1292938856852	-12.8337083551338	-13.6858648121757	-13.7962594642288	-15.2771390383357	-13.2235000725598	-10.389336485297	-12.2242805385058	-13.7733377364887	-11.2407655463441	103.00224367452	6.43773188083678	114.151866854991	100.419959123459
80.4020100502512	-1.37358731610451	0.784365888282773	-0.385630631846925	-0.54705954229766	-1.24970558609292	-1.44210077660994	-1.51517614914626	-1.00240244235954	-1.397146287273	-0.426135593939624	-1.2565010694625	-3.30018546109525	-1.50293155867989	-1.51758911665923	-2.31407089389588	51.2351930281723	0.427341863466384	50.8401952046345	51.4034011481905	50.5281337260687	51.4357312299998	51.1199510548972	51.0805745783834	51.1686924437999	51.0667142798841	51.1326790164157	52.1835516075408	50.853538316012	51.4773784848227	51.7669682755903	-14.0441563933326	1.86702941489945	-18.2214004753832	-15.0434740038199	-15.0873222782271	-12.6805433014062	-13.4066706958797	-14.2302029569749	-14.380718292772	-15.8502092194789	-13.8288024338447	-10.9070869781831	-12.7967029444213	-14.3506671885154	-11.7902323444178	105.053457080622	6.55178085211044	116.441816029669	102.524588348087
80.9045226130653	-1.39489957266185	0.802323276383596	-0.349733670076123	-0.576200603036188	-1.2570801453554	-1.47424771447893	-1.50453639433138	-1.08507387442066	-1.404708501276	-0.419287836333394	-1.25975107094869	-3.37774942629924	-1.55957193575132	-1.53231413824613	-2.33343913405066	51.1442268375642	0.426734478148689	50.7417673674296	51.2935642047514	50.4352374701241	51.3427532278367	51.0446264088306	50.9694727855464	51.0778132905488	50.9821059982188	51.0451989113149	52.0931257310405	50.7828999243997	51.3842614894435	51.6821220788497	-14.6415480629809	1.89924085683734	-18.9059252038448	-15.6508375347764	-15.7307822461922	-13.2471540741781	-14.0049538659554	-14.7870004313191	-14.9787670621765	-16.4498582660905	-14.4500756741731	-11.4420618974398	-13.3955335735095	-14.9414658246289	-12.3557091644673	107.062749027492	6.64741440045924	118.640738089877	104.46736181281
81.4070351758794	-1.40635974969078	0.821614967000342	-0.300671087373226	-0.598130467884606	-1.25349023911564	-1.49975686366463	-1.48262837549692	-1.15899803159409	-1.40167092675683	-0.40310134717729	-1.25297778849324	-3.44698721497292	-1.60438855358068	-1.53814668791391	-2.34172916195612	51.0567523678425	0.433522407320893	50.6198900428389	51.1954825929494	50.3586195634142	51.2646636344078	50.948549328082	50.8745186316285	51.0040606266176	50.8740895755014	50.9714787890597	52.0140085428265	50.6892403847176	51.3081825255966	51.6149965443127	-15.2606635028278	1.92975788777304	-19.6041204803554	-16.2819818327295	-16.4011567661853	-13.838211828633	-14.6208091012984	-15.3681341782733	-15.6010685582465	-17.0643964346285	-15.0949328956989	-12.0001442510161	-14.0114930953703	-15.5562943212421	-12.9458817930837	109.038036508007	6.73451266053174	120.765967925774	106.3704080368
81.9095477386935	-1.40694291587447	0.841739289801823	-0.238766770899168	-0.611939158380294	-1.23702308395235	-1.51712847955198	-1.45048010698696	-1.22236368143251	-1.38614837046007	-0.377957082441056	-1.23502800786308	-3.50620514933461	-1.6379112266548	-1.53299972629425	-2.33630706211695	50.9623069731548	0.435054045066264	50.5148910883537	51.0865027945024	50.2666893903014	51.1691612697831	50.8595682703718	50.755992109104	50.9125175350345	50.7791449494246	50.8891093430835	51.9232393935296	50.6087079917008	51.2141550786314	51.5303114371911	-15.9008195615214	1.9616150391342	-20.3295660696545	-16.9351468652631	-17.0927643282771	-14.4491296332506	-15.2576104600836	-15.9634440478555	-16.241050925686	-17.702879228227	-15.76215546476	-12.5809416883884	-14.651508369608	-16.1884785840023	-13.5559786347226	110.970125429933	6.84608466854666	122.878835450978	108.231140868687
82.4120603015075	-1.39621371581749	0.86286025305404	-0.162397653533917	-0.6167198670341	-1.20757795302644	-1.52620350174016	-1.40727593054248	-1.2755960497809	-1.35866563358732	-0.342939279925146	-1.20568370655188	-3.55430037664961	-1.65853818073272	-1.51702488231552	-2.31785529020718	50.8642068993449	0.437631605688014	50.391994718306	50.9677760359737	50.174697221606	51.0717391304336	50.7686055782763	50.6486408622414	50.8251254112114	50.6733440387857	50.7989462653607	51.821764978331	50.517449495013	51.1244366128006	51.4501693431441	-16.5607650729578	1.993352315924	-21.0731679515728	-17.6051533532834	-17.8047457644955	-15.0789651043532	-15.9187344728548	-16.5799037827492	-16.90007489011	-18.3626742345424	-16.4463393970976	-13.1799032841139	-15.3144411327048	-16.8392926857178	-14.1865498948563	112.824111832569	6.97633466763536	124.964313298887	109.951061719949
82.9145728643216	-1.37395694534685	0.885205400416813	-0.0719952710895117	-0.612376661422064	-1.16460193469911	-1.52688116332722	-1.3525836737295	-1.31795309480343	-1.31852031683528	-0.298073523573419	-1.16524478282959	-3.59289434616343	-1.66535314082566	-1.48937470882091	-2.28558767138993	50.7678635053707	0.442904352611141	50.2749138537875	50.8607601841639	50.0896818682309	50.9794842302005	50.6635835673879	50.5309980437938	50.7387480031397	50.5620858411112	50.722463986495	51.7315057631677	50.4205849665414	51.0359778565923	51.3714374052075	-17.244192456102	2.02439034308161	-21.8377270292025	-18.3036523151513	-18.5456638347008	-15.7352118506411	-16.5952776719854	-17.2163841316655	-17.5835142681789	-19.039509268217	-17.1586327062572	-13.8062969017176	-15.9957889079414	-17.5139272875328	-14.8429157561347	114.59377238343	7.09929089923871	126.975616159306	111.606620465946
83.4170854271357	-1.33902010136372	0.908283180612723	0.0338665380459351	-0.597369095279565	-1.10652095041996	-1.51741894651458	-1.28713302648606	-1.34870711382568	-1.26490957902511	-0.243033141173656	-1.11213918321422	-3.61836649222946	-1.65859772710709	-1.44876927479533	-2.23816332570354	50.6619159322338	0.442209072788091	50.1565881088731	50.7304926599836	49.9857632370164	50.8659468900191	50.5743476452727	50.4075452201574	50.6376189968179	50.4606151633245	50.62475675725	51.6167811717122	50.3333420676327	50.9330849827794	51.2780242182009	-17.9466759611583	2.05713544271325	-22.6278557027615	-19.0174552665629	-19.3022762412153	-16.4065880116959	-17.2998744148018	-17.8681350487389	-18.2806137991147	-19.7444639077996	-17.8864833293258	-14.4502339470801	-16.7057032893632	-18.2015513989301	-15.5155531376682	116.283910964849	7.20909814493136	128.88469059696	113.374001416309
83.9195979899498	-1.29172206839195	0.932663354575418	0.15501006573702	-0.57189196805013	-1.03410027677641	-1.4987559797258	-1.20925387399457	-1.36838669197725	-1.19854254997876	-0.177239771533168	-1.04738407496754	-3.63304526179078	-1.63604657788845	-1.39582371719109	-2.17692621095848	50.5604478817596	0.448481790923342	50.0274343484101	50.6130335934176	49.8997622646506	50.768607636878	50.4631340799313	50.2926388041753	50.5531848741592	50.3381649220885	50.5415893375795	51.5142002960084	50.2248532160199	50.847469748308	51.2017493412477	-18.6722182075489	2.08774899887383	-23.4317061094686	-19.7568996222415	-20.0885068786449	-17.1049595232159	-18.0202842304727	-18.5457222595141	-19.0055475268516	-20.4627206425163	-18.6392682874014	-15.1190367871124	-17.4312828783356	-18.9161444727061	-16.216757479655	117.868530270629	7.32091518687089	130.684643283075	115.110073097078
84.4221105527638	-1.23087871889139	0.957885297377874	0.292150296723902	-0.534640470425516	-0.945165847784201	-1.46883051090956	-1.12036590419738	-1.37519058939789	-1.11756952771506	-0.101076287188476	-0.969402959703362	-3.6346501950513	-1.59927733520905	-1.3282539888736	-2.09915002585663	50.4524376546599	0.448329382689743	49.9131079790394	50.485995891287	49.7978822271226	50.6528945128358	50.3645118426079	50.1573504842305	50.4469935854624	50.2333286780786	50.4508481545478	51.4010129022567	50.1335717082287	50.740593529067	51.1035980158147	-19.4188164925347	2.12060751679185	-24.2661314785503	-20.5193245935093	-20.8946817794482	-17.8223652866401	-18.7645831192486	-19.2350745204798	-19.7441567983084	-21.2090502876358	-19.4147566530468	-15.8115209795962	-18.1848794772795	-19.6434388888961	-16.934650540312	119.338693017663	7.43192343814385	132.38087046911	116.680741222813
84.9246231155779	-1.15659014467662	0.984126108263337	0.445690801588487	-0.485195610867381	-0.840555468680068	-1.42804767121214	-1.0189321339874	-1.37036736395278	-1.02342389512138	-0.0134967728075617	-0.878395649872572	-3.62252630004777	-1.54612658513214	-1.24731760780653	-2.00697762289682	50.3433070965578	0.452143816507855	49.778227820036	50.3508704188908	49.7005922650536	50.5397136852849	50.2585584341478	50.0399863456346	50.3559968024563	50.1114417015695	50.3536556522692	51.278506144996	50.0248794096653	50.6496860808952	51.0208774943523	-20.1855243068783	2.15155254960655	-25.1114348717025	-21.2983590265287	-21.7220863590403	-18.5597749770318	-19.5317703274644	-19.951117725697	-20.5068394291004	-21.9729424417755	-20.2062749977599	-16.5218413337394	-18.9580557021642	-20.3937005687311	-17.677618228683	120.711145543504	7.54270591564464	133.984813105831	118.088907779756
85.427135678392	-1.06837409554175	1.01142890455445	0.615189010877946	-0.423152344288425	-0.719082193023203	-1.37564961422793	-0.905656737647986	-1.35187819150846	-0.914285342706489	0.0847329969554612	-0.774149229719063	-3.59800410438225	-1.47798358636661	-1.15093165561565	-1.89801225039011	50.2358808046807	0.455014223953545	49.6625906406425	50.2288791238307	49.6091446522143	50.4301843411809	50.1453364714208	49.9024827235999	50.2549746612593	49.9947839459567	50.2713679709361	51.1683222485015	49.9208760207381	50.5494777924592	50.928029868109	-20.9756453273518	2.18362560839805	-25.9854050391573	-22.10770134696	-22.5782748597519	-19.3240343015421	-20.3145477955238	-20.6814195500344	-21.2894960010922	-22.7570063832403	-21.0269741161694	-17.2611175574822	-19.7519075977161	-21.1626340900407	-18.4428706168628	121.979372548785	7.65983697833559	135.526328813807	119.355662357691
85.929648241206	-0.965704687175547	1.0394855595421	0.801787563903585	-0.347109822557087	-0.580437772265258	-1.3104638856776	-0.780360002197264	-1.32071126386767	-0.791233800198387	0.194651361870128	-0.655442607386911	-3.55751568918586	-1.39416463033594	-1.03979072276176	-1.77336966262209	50.121817648347	0.455810223804686	49.5310653101041	50.085828386613	49.5025505993349	50.3029837633911	50.0456313581264	49.7758051639784	50.1525205549347	49.8808261614491	50.1696422889664	51.0354228540073	49.8191189708162	50.448660822927	50.8335731938621	-21.783861237278	2.21531362317144	-26.8742619471207	-22.9309770128552	-23.447694679144	-20.1018795104866	-21.1262620167919	-21.4328011212396	-22.0876825027908	-23.5672936144055	-21.8609428183831	-18.0164294513168	-20.5725478322457	-21.945750134657	-19.2256734431771	123.081480557825	7.76762674214427	136.899557917919	120.472028593183
86.4321608040201	-0.848869130374157	1.06848623007798	1.00378352531121	-0.25734255650254	-0.425262126092004	-1.23328371513348	-0.642326605262371	-1.27564184183876	-0.653574539949556	0.315748586386172	-0.52339875413552	-3.50376138202104	-1.29460591247921	-0.913154671233483	-1.63247870191345	50.013093170567	0.460868169151089	49.4090645598504	49.9575376657605	49.4157013754948	50.1935861284443	49.9255958196776	49.6443069546693	50.0600999200249	49.753124372191	50.0840258406297	50.9161534518625	49.7030630420988	50.3588184651709	50.7491336214957	-22.6146766456728	2.24617566985173	-27.7828487447828	-23.7805739059998	-24.347469517675	-20.9081890568585	-21.9503169807415	-22.2056143824772	-22.9128966601185	-24.389278118403	-22.7195721542433	-18.7968395504475	-21.4062459780142	-22.7542858607861	-20.0366654831987	123.9367147268	7.85734456404413	137.930473737864	121.384046868815
86.9346733668342	-0.717030085022002	1.0982433184672	1.22284584821379	-0.152087047467842	-0.252024360200526	-1.14198133077304	-0.492819656396914	-1.216583649092	-0.501268726472609	0.448416069045109	-0.376337945038016	-3.43409282077671	-1.18048122585923	-0.770461680474753	-1.47451457999328	49.8999162383858	0.460854311615709	49.2873254400874	49.8221051324089	49.3134627520865	50.0661184202608	49.8229812140183	49.5067376914732	49.9506111438988	49.643924789211	49.9927539712991	50.7880736035019	49.6049943468701	50.2527475539323	50.6470750399677	-23.4645745823061	2.27836678340105	-28.7144039883725	-24.6525488059813	-25.2628385610738	-21.7307232755311	-22.8001638986866	-22.9911739568203	-23.7475453830527	-25.2411906738924	-23.5991491160052	-19.5999604299306	-22.2691473594386	-23.5706307395803	-20.8599933816135	124.475806158924	7.94614675588594	138.598509936903	122.026263432393
87.4371859296482	-0.570719320230251	1.12845190719678	1.45648600601687	-0.0313979881483556	-0.062577554790674	-1.03756029088527	-0.330270893754748	-1.14369554319323	-0.335190494275618	0.592995194284386	-0.21541092104137	-3.34868680609379	-1.05035843175556	-0.612703373575962	-1.30098006577995	49.7882995027333	0.465702457248548	49.1590621195357	49.6813833335203	49.2207203458253	49.9460355065078	49.7094061353512	49.3827728069293	49.8616264807073	49.5158389103536	49.897083929927	50.6527442430766	49.4875388207391	50.1682388976368	50.5654420054229	-24.3331018513647	2.3080945258779	-29.6547214044237	-25.5391794549665	-26.1982761743066	-22.5733424152649	-23.6682557807249	-23.8041144276382	-24.6095202084883	-26.1044328732138	-24.4915226984195	-20.4184868549465	-23.1447403961906	-24.4124684388977	-21.7112629402593	124.549747350025	8.07519729710032	138.999216803506	122.327150618955
87.9396984924623	-0.409426486708776	1.15940686529035	1.70612778957744	0.105679309198382	0.144672549151084	-0.918555855162738	-0.156430286681984	-1.05567758245305	-0.154153127587653	0.748794557361009	-0.0400478857177816	-3.24855332712941	-0.906449272232961	-0.438300558922454	-1.10965063661396	49.6793197665497	0.467237503009729	49.0475904963647	49.5564217523363	49.1331116074002	49.8286405956417	49.5967640233344	49.2407876395194	49.7561093768037	49.4027486332023	49.8182271131521	50.5315175723334	49.3845364370107	50.0681073551791	50.4665943628681	-25.2223299415537	2.33998449785084	-30.6235240619106	-26.4563528242077	-27.1589745429327	-23.4411360456627	-24.5511249961799	-24.6252102140926	-25.4828779988656	-26.9907055092266	-25.4118990369914	-21.2655116654908	-24.0424969929619	-25.2637457467791	-22.5767296048965	124.00148201247	8.31951594255509	139.167534508449	122.272052511726
88.4422110552764	-0.233434696817486	1.19034969166985	1.96956058603489	0.260070414877912	0.368233704212027	-0.784717197405972	0.0297631809475767	-0.953846201967504	0.0398043547248309	0.917074145106122	0.149860171661933	-3.13074468637546	-0.747208035784569	-0.249439646799187	-0.903061847859919	49.5677470621497	0.470378363652722	48.9195663134864	49.4138781273773	49.0349203499327	49.6981059065315	49.4949497692889	49.1196621195368	49.6631918348456	49.2855594089082	49.7223344475229	50.3900377200743	49.2769710723038	49.9815925703178	50.3799421678204	-26.126792077438	2.3689992616688	-31.5950144171681	-27.3839102039254	-28.1276240864636	-24.3193545393934	-25.4603226859496	-25.4724221462364	-26.3747322353212	-27.8966585673733	-26.340346243234	-22.1244418565957	-24.9600965651391	-26.1315452555023	-23.4618282043916	122.931633450633	8.68264016054273	139.096193488059	121.760679493114
88.9447236180904	-0.0429007661902184	1.2215785778299	2.24680763532335	0.431235408109649	0.608193178162129	-0.636323888113653	0.227332767966353	-0.836297113339794	0.248310491674947	1.09630938780035	0.353031755670525	-2.99827606722671	-0.574478630632064	-0.0444814187374943	-0.679073467130424	49.4623365033117	0.474201947111633	48.8140406863478	49.2891994171003	48.9583872096797	49.5870323159292	49.3772061318337	48.9841510569987	49.5706566832566	49.1653899870502	49.644629895587	50.2642791844795	49.1658718224656	49.8964636147238	50.2930665375994	-27.0503272332573	2.39942640560894	-32.591954398291	-28.3365967432617	-29.1243937613171	-25.2258097981648	-26.3760817458861	-26.3307905770407	-27.286058906175	-28.8129588552717	-27.2905798946064	-23.006404188417	-25.887903523946	-27.0165660877568	-24.3681555522107	121.624396691909	8.99612030113647	138.637083684881	120.564881772402
89.4472361809045	0.162177175003307	1.25266560539744	2.53718556407087	0.620952756054395	0.864730875434949	-0.471756006668201	0.435723243080328	-0.704681559484192	0.469173254969378	1.28790681022958	0.570825563404741	-2.84840939761561	-0.387941194930662	0.174307266629345	-0.439713900131941	49.3563977467241	0.475805487845248	48.6958862014105	49.1610729402773	48.8680526544323	49.4592856506234	49.2805249061034	48.8607350759712	49.4728017558356	49.0614526101385	49.5637254448141	50.1322268927684	49.0705259465471	49.8068836749344	50.1999969535575	-27.9886715725739	2.42824184565946	-33.5941069720041	-29.3087015802954	-30.1285214084838	-26.143158583543	-27.3170817435546	-27.2059178925406	-28.2037876441789	-29.7566487155027	-28.2568771266035	-23.9073049501337	-26.8417017634567	-27.9058749483674	-25.2830471147957	120.251972855156	9.06933784201188	137.419496402688	118.756696311886
89.9497487437186	0.381144517839288	1.28315325442716	2.83841101558892	0.827878579267546	1.13571740404884	-0.292656253665765	0.655455438502711	-0.557451097088141	0.70330070785442	1.4906044111685	0.800952665374285	-2.68236259188657	-0.188020714912715	0.407431631876639	-0.184382464217918	49.2541918423933	0.481131178617529	48.5918879464418	49.0315066407339	48.7924940753437	49.3440147351494	49.1710624058014	48.7400002077155	49.3937368911945	48.9419274041807	49.4808692833254	49.9956585354596	48.9590454634229	49.7371163014855	50.1251740608579	-28.9411310579828	2.45608544314875	-34.6094438586304	-30.2910194074039	-31.1489156835905	-27.0791674801211	-28.2675660502862	-28.1001716534744	-29.1465351554016	-30.7036288006704	-29.2296202909784	-24.8183430598356	-27.7990517678203	-28.8177195539673	-26.223520991597	118.739387781931	8.87991621513364	135.183081784724	116.816593391398
90.4522613065327	0.613958451274498	1.31349025795156	3.1519108614907	1.05334803261509	1.42284333354399	-0.0973064365761922	0.884335695276558	-0.395630245312409	0.949488200614608	1.70460964850422	1.04449408734661	-2.50064663373225	0.0238085479679421	0.653663742295492	0.0865410325341082	49.1571700238877	0.48246667913869	48.4909514969531	48.9213883148224	48.7220976201588	49.2310943450788	49.0709131273812	48.6150285742466	49.2990156874036	48.844656505089	49.4171363741088	49.8757173989274	48.8693061395067	49.6524262012909	50.0334785255719	-29.9085094890134	2.48474771111493	-35.6383190176148	-31.3016365957887	-32.1867281927764	-28.0356799465101	-29.2305083180983	-28.9994076360198	-30.0898248197836	-31.6745749609662	-30.2261425695459	-25.754695240551	-28.7782384307096	-29.7277244369979	-27.1671431918115	116.867853100393	8.5790137901954	132.068585702257	115.056437810221
90.9547738693467	0.859853017009177	1.34240932022614	3.47323162485733	1.29685113517429	1.72287493472713	0.11276646815406	1.12392017688605	-0.218824709814914	1.20685030943599	1.93011950113733	1.30010517755762	-2.30135758423455	0.248558878336083	0.911519453035441	0.371473855867434	49.0616219524493	0.487668067454326	48.3887904801825	48.7980892962025	48.64651013053	49.1103227135931	48.9785195617755	48.5101690293762	49.2268672432266	48.7387346647147	49.3390218014223	49.738794994576	48.7704160465864	49.591185766246	49.9636636534086	-30.8856361240388	2.50961850674405	-36.6647507637689	-32.3159430106642	-33.2240469557174	-28.997240492403	-30.212420284931	-29.9229540222069	-31.0532351701497	-32.6536685514127	-31.2220596619174	-26.6956178043073	-29.7650989961365	-30.6552192155137	-28.1310146833759	114.361807669528	8.36192718609261	128.279910681853	113.178227729932
91.4572864321608	1.1183915532984	1.37079739047979	3.80504541845624	1.55748869827967	2.03701488444816	0.337733819636638	1.37164601313076	-0.0268356433582878	1.47587652678511	2.16521036006547	1.56675561826133	-2.08753669091369	0.483462146654567	1.18137763213664	0.67185140929661	48.9734212060915	0.490354409197411	48.306529936765	48.6964372249142	48.5945716524747	49.0106915629154	48.8765717195907	48.3917897349282	49.1467591108472	48.6419509695793	49.2812506161156	49.6204493284819	48.6801688910198	49.5226565761277	49.8846483554295	-31.8743667219395	2.53704223171104	-37.7108633318405	-33.3512507054678	-34.2834042506509	-29.9839832605795	-31.193037634429	-30.8454554866192	-32.0218322438991	-33.6418720852925	-32.2338918524482	-27.6547990709248	-30.7593948531279	-31.5850808552677	-29.101901754667	110.949743561295	8.31144671754708	123.822731413481	110.603376853214
91.9597989949749	1.38886339238528	1.39741837703592	4.14227703140126	1.83637315954047	2.36337384222056	0.577466397365795	1.62848250233106	0.179164512966471	1.75367091511929	2.41156056935067	1.84527317214708	-1.85657421904982	0.729966697315174	1.45981703515364	0.984372485147006	48.889681255647	0.493871121991716	48.2127112330537	48.5955987863605	48.5311386261059	48.8966465195209	48.7978469265528	48.2980723781188	49.0759360277271	48.5568668545632	49.2226951593949	49.4992261035902	48.601233586083	49.4639987039818	49.8138854183587	-32.8713393561831	2.5596727503362	-38.7443165209461	-34.3993775823557	-35.3375224467698	-30.9727583811443	-32.1948252135236	-31.7878590706449	-32.9959593397805	-34.6485230998951	-33.2534478146834	-28.6260110809638	-31.7702149327913	-32.5177118280744	-30.0788843188077	106.436792231279	8.3599600622739	118.440729959947	106.964380773561
92.462311557789	1.67039495366911	1.42256962709729	4.48661415351416	2.13009552752778	2.70022348113481	0.829839458604984	1.89335926844062	0.400442249913847	2.04205806912319	2.6658364715941	2.13237450148959	-1.61072593446978	0.985417122117742	1.74833886738741	1.31126116131996	48.8107596741831	0.498862233101933	48.1454525336134	48.4971362085523	48.4874388537042	48.8000194867167	48.7064945891769	48.1971919511393	49.016524307605	48.4636656619121	49.1642347379405	49.3770012441642	48.5137982106646	49.4173977579089	49.7535202212826	-33.8735601923505	2.58378373621757	-39.7937185916349	-35.4494312379986	-36.4008938170915	-31.9761488799544	-33.1934115769214	-32.7327915756671	-33.9845315286056	-35.6495852773983	-34.2699312386837	-29.599231954285	-32.7745557404884	-33.4615082628098	-31.0705428190173	100.776080579411	8.24072215731169	111.467045210679	102.326599068782
92.964824120603	1.96210719283442	1.44596859263993	4.83480462884862	2.43987706093076	3.04852049191552	1.09612077780856	2.16500611284208	0.634336016776072	2.33721172383602	2.92954535195685	2.42973749949556	-1.34971233558829	1.25018137333609	2.04280291950508	1.64896188518455	48.7410828287002	0.500505535840128	48.0696759582024	48.42150554226	48.4488556649753	48.7056642771184	48.6323457819459	48.1099969742251	48.9493921014141	48.3959746563686	49.1267484134412	49.2748146248925	48.451626246099	49.363388303049	49.6840882291113	-34.8823402076729	2.60526706194572	-40.8310339261633	-36.5214622758283	-37.4687284893995	-32.9909836992858	-34.2004461907462	-33.6837961820304	-34.9641859515811	-36.6710356469152	-35.3027688236283	-30.5918094330902	-33.7963575010618	-34.3934148504445	-32.0543997295725	94.0361361484898	7.8025603367229	102.151699114357	96.6365021057858
93.4673366834171	2.26300467920474	1.46673984581915	5.18527279950366	2.76223245452144	3.40340593347845	1.37295363801505	2.44471061751288	0.882318071650736	2.64055903318952	3.20028113963637	2.73422857186188	-1.07288454576925	1.523234068746	2.34416843778948	1.9985806095254	48.6753147603965	0.506882644500562	48.0130649569232	48.3360384362896	48.4101132238937	48.6087889855929	48.5629475880792	48.0331293228432	48.9075027379634	48.3178859894469	49.0767333723869	49.1597687346964	48.3788407099486	49.3351882741962	49.6390895528943	-35.8915403958561	2.62440495203368	-41.8692078999907	-37.5856617913569	-38.5242968840382	-34.0024008852597	-35.2138487259441	-34.6460835246472	-35.9605351776921	-37.6847062842473	-36.3228920153485	-31.5786342531831	-34.8094161993857	-35.338492832823	-33.0538486722122	86.3476887974543	7.30466210152052	90.0451572456728	89.5546442013515
93.9698492462311	2.57165924239106	1.48568661839719	5.53850116563388	3.0955077774969	3.76700068916398	1.66137533593138	2.72898339977599	1.14103608002251	2.94932320164031	3.47704292527995	3.04519937114426	-0.78276253754893	1.8026629879379	2.6495037372796	2.35819601732602	48.6187074312894	0.508534524625079	47.9628896586693	48.274453489838	48.3961225416487	48.5342075877552	48.4916403582743	47.9534606718399	48.8537910002525	48.2594834172322	49.0483523166075	49.0669618315085	48.3256276283476	49.2953619809559	49.5808441238325	-36.9013008140751	2.6446117391728	-42.9041768501833	-38.6621682740792	-39.5912890335404	-35.0318731961563	-36.216744149167	-35.5990776409607	-36.9441708590795	-38.7053134009949	-37.350033236795	-32.576462289705	-35.8266379357403	-36.267527073278	-34.0414366432964	77.9231098811944	7.30423133588393	75.7934492437287	80.7142702684945
94.4723618090452	2.88718272306307	1.50120240524974	5.88901855872931	3.43905702053878	4.13452820670781	1.95906869307926	3.02002268889302	1.41097119239131	3.2623016052004	3.76024355401435	3.36241437944186	-0.476993061842329	2.08953479956515	2.95722538712306	2.72598237597796	48.5706823665171	0.513778756656628	47.9167516037276	48.2159594896248	48.3725585127146	48.4475586699724	48.4441311157047	47.8989653586744	48.8215379984017	48.2066919460857	49.0206178910419	48.9755488502487	48.278028935106	49.277343330077	49.5431770633428	-37.9101640694264	2.6589842828585	-43.9201321031196	-39.739629937889	-40.6363019522714	-36.0504438852924	-37.2322277325764	-36.5674178314551	-37.9330418807615	-39.7281655265559	-38.3730689659421	-33.5765232417149	-36.8440017333627	-37.1983351633696	-35.032842948232	69.3557619055719	7.79038271967696	62.5748850305444	69.5001686824571
94.9748743718593	3.20761756999033	1.51444427603982	6.24071341326103	3.78737468680042	4.50523670869527	2.26452325049576	3.3144524202103	1.68946485236151	3.57938125767459	4.0455690249365	3.68140853988896	-0.158794491099085	2.37987956066552	3.26708241357552	3.10273677240795	48.5273441340569	0.5178985491018	47.8937560077876	48.1611699808982	48.3725863943706	48.3824691252706	48.3859086959738	47.8340092834149	48.7906947357241	48.1552890702611	48.9938954986141	48.8871669618438	48.2319262995907	49.2609552130744	49.5056464759158	-38.9107829497146	2.67593753943024	-44.9407991667385	-40.8058628875199	-41.6805620762412	-37.0765851488647	-38.2287234201181	-37.5193345369797	-38.9171391876871	-40.7373069002254	-39.3805118378671	-34.5679592297262	-37.8457732024561	-38.1206162880652	-36.0190044638012	61.2867462489847	8.16965108486315	52.9314200244768	56.3009400417491
95.4773869346734	3.53179896528529	1.52416450853316	6.58608430444311	4.14220547733252	4.87827424226726	2.57799010767139	3.61236671464532	1.97490015427957	3.89588424881434	4.33553744746357	4.00419496386944	0.172712178511565	2.67554400102808	3.57432495341438	3.48336775496823	48.497727389413	0.520256786531684	47.8637303718765	48.1302693957799	48.3769429603694	48.3192130616553	48.3516700069212	47.7947859122116	48.7641427314474	48.1279013462771	48.9889888203281	48.8225554435283	48.2101951238278	49.2488891956757	49.4711716924701	-39.9082140665334	2.68729109707595	-45.9284239491861	-41.8829632141908	-42.7118367750687	-38.1005886088171	-39.2274825017239	-38.4785898312704	-39.8866778581662	-41.7568987133081	-40.3937881702963	-35.5701286093547	-38.854673039259	-39.0250950575612	-36.9896365367319	54.2072018892494	8.15622681604712	46.7478795904325	44.6242296324198
95.9798994974874	3.85801921366154	1.53093127668843	6.92946857397503	4.49765028122321	5.2479687392399	2.89495612590374	3.9133147799583	2.26653344781331	4.21408058407225	4.62481144794201	4.3253407934606	0.516035347212824	2.9725471546136	3.88108090861971	3.8704615935655	48.4717063227661	0.526986102118296	47.86375346776	48.0903252753207	48.3852308302335	48.2580778295203	48.3196273401533	47.7530662192421	48.7577189882621	48.0909488259508	48.9722354224063	48.7488293234339	48.1794414438697	49.2571873824475	49.4557398473593	-40.89211689345	2.69868742566127	-46.9180580591811	-42.9361288316931	-43.7173638559117	-39.1104172580776	-40.214968891602	-39.4260337261377	-40.8606814996225	-42.7513944470297	-41.379360915757	-36.5534111447706	-39.8370598057288	-39.9300744651314	-37.9625667142071	48.2893828639133	7.62184599125242	42.9964564963447	36.6382959728645
96.4824120603015	4.18405423279191	1.53471265320082	7.26505923651505	4.85356268392214	5.61727408191589	3.21724412621292	4.21355421880576	2.56030913152148	4.52766678718047	4.91477830116273	4.64485340331533	0.868414055461673	3.27095400275195	4.18129325791955	4.25774173960995	48.4574302137752	0.527696940236627	47.8583235731355	48.0744498807585	48.4179665644633	48.2191857565722	48.2940966762616	47.7234055363103	48.7415256430499	48.0802426024119	48.9774191908412	48.6997860969593	48.17576159994	49.2554747086189	49.4289549497551	-41.8643540188477	2.70823893997609	-47.8736922491293	-43.9893463530435	-44.7204643036455	-40.1275545238161	-41.1824149374649	-40.3625493176216	-41.805700257866	-43.7487622610774	-42.3607993657471	-37.5378609834894	-40.8187764444653	-40.8029416871319	-38.9057395605218	43.2315559479262	6.78637822467422	40.2736128030361	31.5794421034521
96.9849246231156	4.50931081563943	1.53509577413252	7.59378456006088	5.20851178779591	5.97896124056995	3.54011492115706	4.51564364520524	2.85754971881014	4.83873719509826	5.20298515951192	4.96112537703161	1.23052762872261	3.56930751832788	4.47703644026017	4.64675541076095	48.4529942628291	0.534105833697022	47.8754728005679	48.0620293161039	48.4418800412098	48.1696133271127	48.291573348593	47.7085087374635	48.7525317995082	48.0681502433668	48.9836661562613	48.6543481636079	48.1717429388968	49.2810419181345	49.4283666259525	-42.8237033940722	2.71373578131473	-48.815410637946	-45.0281159410246	-45.6835025800662	-41.1183816124544	-42.1492734400182	-41.2971968871114	-42.7527234250332	-44.7269285201236	-43.3239734621336	-38.511649371711	-41.7791962433222	-41.6741245417245	-39.84766746027	38.5145221149457	5.82781500508926	37.234527051826	28.3015410670569
97.4874371859297	4.83055826297923	1.53330821390251	7.91507398954451	5.55751266763461	6.33483472031821	3.86362257563963	4.81407761911626	3.15298225845533	5.14329747682157	5.4867638736791	5.26944046874873	1.59687926118949	3.86416839267243	4.76459138729929	5.03401272761084	48.4525041417851	0.536511974490622	47.9006375342319	48.0530370987305	48.4912290804195	48.1437435769386	48.2816687027804	47.6894214034386	48.7561728189228	48.0663456483719	48.9908763850398	48.6125451079243	48.1791401518243	49.2989198601772	49.4188164744063	-43.759720429836	2.72072287428244	-49.7341159498302	-46.0407361384311	-46.6352566050648	-42.108079846866	-43.0814369911989	-42.2033055155426	-43.6723252251279	-45.6861037423578	-44.2581496143495	-39.463852355353	-42.7179063157874	-42.5145699416402	-40.760527346318	33.6789058005535	4.84707444749893	33.2149963526182	25.6359943741346
97.9899497487437	5.14692736318766	1.52783534368159	8.22102854621842	5.90345329382721	6.68243969681732	4.18670819670525	5.10963182848412	3.44811192398991	5.43791869528681	5.76831744186853	5.57246123115904	1.96762480351456	4.15732519459958	5.04095744602982	5.41407742293899	48.4683938715558	0.539510021472375	47.9313058958586	48.0675960256753	48.5422336870216	48.117425850062	48.2999459730927	47.6974362220388	48.7755423724049	48.0819933895114	49.0198463608514	48.5943147166062	48.2052010294525	49.3321866582272	49.4240921494225	-44.6805977049084	2.72157178399965	-50.6076378540638	-47.0505720228296	-47.5560332471076	-43.0801096195814	-44.0053749202843	-43.1100374201311	-44.5702752260396	-46.6397072799115	-45.1859069996823	-40.4146747610044	-43.6476674989768	-43.3311605124504	-41.6486128017468	28.5692745388583	3.93622343927161	28.507471730941	22.7734186912078
98.4924623115578	5.45323644515794	1.52249562411495	8.5222365265167	6.23448445521298	7.01420640249928	4.50156452706924	5.39640766957732	3.73418191931649	5.72421635647049	6.03744241966299	5.85950526501738	2.33187217111954	4.43876272815529	5.30768128771074	5.78951205872482	48.4840781459268	0.545377512239146	47.9864495440117	48.0716735785411	48.5978965526555	48.0954448388721	48.3161822052923	47.6952594426667	48.8038774673076	48.0895786251756	49.0358142973757	48.5655926163391	48.2239852015769	49.3741054920247	49.4371560352091	-45.5626158009035	2.7263272032816	-51.4773331422247	-48.0043935852624	-48.4307774289546	-44.0171485631367	-44.8873419875622	-43.9676118442604	-45.4495251628956	-47.5412091145137	-46.0572547050875	-41.3165237441256	-44.5240918722494	-44.1260336277645	-42.5147606337083	23.3885158366166	3.19718816585298	23.7832161878985	19.5182263834779
98.9949748743719	5.77317128459587	1.51655242066508	8.8404931188364	6.58013078153704	7.34139300776639	4.81868628340956	5.70379916160299	4.03520810903763	6.02941616982783	6.31270843940334	6.15570253627434	2.71873620674513	4.72633146905318	5.58939278128578	6.19922863496674	48.5175580585049	0.545924228568843	48.045487221361	48.1015584502113	48.6764176208428	48.0931651593509	48.3503141791096	47.7204339927429	48.8354258840094	48.1262599011006	49.076604036201	48.5593019042077	48.2733585684685	49.4201307865371	49.4497970564214	-46.4858617347748	2.72659311888691	-52.3920290077121	-49.0114048529431	-49.3006200266281	-44.9622337674484	-45.8288487759056	-44.8728527415739	-46.3928765374113	-48.475144191359	-46.9724808626136	-42.2702744408723	-45.4273821838381	-44.9712249769497	-43.4388301868171	18.3894211962763	2.60630000556445	19.4062971384956	16.0739994066175
99.4974874371859	6.07321062272488	1.49281030010113	9.06683626799382	6.92065221310533	7.68696823742037	5.16417499814561	5.97954360262662	4.34185059205891	6.27187255656271	6.60086302775949	6.44433284163676	3.10629859187228	5.02832337169906	5.81210965292414	6.52791214161838	48.5547832688674	0.552166494393369	48.1089880659804	48.1340678067831	48.7558069382783	48.0803231439949	48.3969460548201	47.7477472458203	48.8807053386747	48.1586556365966	49.1184360682976	48.5537520904064	48.3203661837064	49.4770294011606	49.4793585207573	-47.3523067410986	2.71185285092199	-53.053664810249	-50.0024456618751	-50.2092278916037	-45.9741358720478	-46.6756360257129	-45.7828734881607	-47.1563348411807	-49.4460294956784	-47.8683802047039	-43.2117949845262	-46.3623383669846	-45.6534674417135	-44.1836585498447	13.5709122738338	2.12243891104952	15.1223459698989	12.5726247736537
100	6.17500654556286	1.4743393233004	9.07416297194322	7.03025977300522	7.90182987684671	5.38047768123212	6.03469840282784	4.46483936618658	6.29742778187643	6.74485255847374	6.53699750144314	3.23195616093719	5.17902910869438	5.83557755335903	6.56297635549155	48.564015497733	0.548997010771725	48.1031370227835	48.1393766428815	48.821836135083	48.087927310545	48.3958265110831	47.7581800835003	48.8748998796129	48.1823338058276	49.1265750395013	48.5465500083755	48.3514975447475	49.4723831347429	49.4716783518452	-47.646999796097	2.7231757927883	-53.0704954272717	-50.3180115719086	-50.7829978945594	-46.6151996322249	-46.8386266437832	-46.1463972556199	-47.2307111342251	-49.9349977309022	-48.1530849306425	-43.5122355426657	-46.8324388993806	-45.7191662222294	-44.2566344638472	8.68389426945405	1.80019834647218	10.5309890452489	8.58353199457401
[truncated: 41 more columns]
