# Supplementary material for: Cranio-caudal and medio-lateral navicular translation are representative surrogate measures of foot function in asymptomatic adults during walking
Source: PLoS One. 2018 Dec 5;13(12):e0208175. doi: 10.1371/journal.pone.0208175 (PMC6281217; doi:10.1371/journal.pone.0208175)
Supplement: S1 Data — NCC, NML, FPitch and the GRF (Rx, Ry, Rz) are provided in .mat files (Matlab). NCC and NML are denoted as NEle and NDev, respectively, in the data files. FPitch denotes the global plantar-/dorsiflexion angle (see also S1 Fig in the supporting information). One file with all steps under consideration is provided for each participant. (ZIP) [file pone.0208175.s002.zip › S2_M4Foot_Data/EGLOND10_Walking_M4Foot.csv]

ST	NEle_R_X_Mean	NEle_R_X_SD	NEleR_Meas1_X	NEleR_Meas2_X	NEleR_Meas3_X	NEleR_Meas4_X	NEleR_Meas5_X	NEleR_Meas6_X	NEleR_Meas7_X	NEleR_Meas8_X	NEleR_Meas9_X	NEleR_Meas10_X	NEleR_Meas11_X	NEleR_Meas12_X	NEleR_Meas13_X	NEleR_Meas14_X	NEleR_Meas15_X	NDev_R_X_Mean	NDev_R_X_SD	NDevR_Meas1_X	NDevR_Meas2_X	NDevR_Meas3_X	NDevR_Meas4_X	NDevR_Meas5_X	NDevR_Meas6_X	NDevR_Meas7_X	NDevR_Meas8_X	NDevR_Meas9_X	NDevR_Meas10_X	NDevR_Meas11_X	NDevR_Meas12_X	NDevR_Meas13_X	NDevR_Meas14_X	NDevR_Meas15_X	FPitch_R_X_Mean	FPitch_R_X_SD	FPitchR_Meas1_X	FPitchR_Meas2_X	FPitchR_Meas3_X	FPitchR_Meas4_X	FPitchR_Meas5_X	FPitchR_Meas6_X	FPitchR_Meas7_X	FPitchR_Meas8_X	FPitchR_Meas9_X	FPitchR_Meas10_X	FPitchR_Meas11_X	FPitchR_Meas12_X	FPitchR_Meas13_X
0	19.2119841763075	0.444690300939583	19.2952176651687	19.9668064223783	18.642378962039	19.670002277839	19.2532369157531	19.748870908817	19.5303679926337	18.6725516908625	18.9122726048564	19.5558038546558	18.9212792874424	19.5380172955102	18.705545978843	19.1121928891843	18.6552178986298	46.5463428694113	0.320031099092242	46.6564485837895	46.8239646179601	46.0393701550939	46.8069679673448	46.2979889567777	46.912780993208	46.3870673898809	47.0554687864966	46.2321603500234	46.8110523294695	46.3198382050124	46.6604016793818	46.4184854484354	46.7320480818028	46.0410994964927	13.6533246937074	1.63562398661411	12.871236247927	9.29689727010402	14.0273745968383	14.5583466074502	13.2706906831161	15.5248777342097	13.5950932184886	13.4560213312994	13.9884861648646	15.0491726419109	11.704496546572	15.7247346778638	12.550986704354
0.50251256281407	19.1761907191555	0.442419459496347	19.2850808523823	19.9762713746124	18.5997166437424	19.6231648403454	19.2276016847678	19.6766413510503	19.5093018122887	18.6413636658067	18.8951891393185	19.4906173577946	18.9121225301354	19.4739955944052	18.6703029220262	19.0247370721283	18.6367539465286	46.645090729106	0.312992852182843	46.7210600092541	46.9248268579257	46.1868786289838	46.9035245377305	46.3792984962195	47.0321477218474	46.4963844738249	47.1384740397323	46.3641124431194	46.8980197447726	46.4300283968792	46.7278695349388	46.5157227237143	46.837339021878	46.1206743057704	13.2571318529979	1.6076185073305	12.5583779115257	8.97958067719079	13.4641387744146	14.1155011355235	12.969561185328	15.0028787803009	13.1284298481757	13.0870795435647	13.4530189241484	14.6757941371525	11.3599924925564	15.3831048746153	12.1732632868799
1.00502512562814	19.1378936111149	0.440125804805196	19.2767732030809	19.9939609842313	18.5654596117284	19.571365455015	19.1890944134949	19.6068578538478	19.48871382615	18.6090187265933	18.8854638865552	19.4067617349556	18.9075905911541	19.3858723202207	18.639016971696	18.930271694726	18.6121828932738	46.771764686682	0.308306759890934	46.8397024636896	47.0575263878189	46.3256941508133	47.0284194407317	46.5280121332665	47.1456760295613	46.622682891296	47.2668110866981	46.4878695335794	47.0285489271517	46.5508924198104	46.84523009521	46.6236994110268	46.9592266694336	46.266478660143	12.7539894871983	1.57130913211406	12.0213152661335	8.56832358815276	12.9245058167362	13.5516185954368	12.4461845070367	14.4717885829481	12.5860538335848	12.5630249111558	12.9397229634208	14.147011934747	10.9639187863647	14.8600029124248	11.7425641391936
1.50753768844221	19.1090281001916	0.439923607157229	19.2816533593398	20.0197980920503	18.5322873186461	19.5306151544409	19.1585976657046	19.5390382353843	19.4750925563982	18.5934503425042	18.8781644392903	19.3356304474525	18.9139867370442	19.3122564639399	18.6209176325725	18.8459175649659	18.5980154931396	46.901318290377	0.304493988786381	46.9548335183092	47.1969495534518	46.4658275849531	47.1574306695535	46.6741841871701	47.2623578125067	46.7559442472422	47.3967544564322	46.6120070190529	47.1605319637448	46.6814911378087	46.9603501756089	46.7429836988858	47.0880780407272	46.4100502902074	12.2483418449311	1.53816204209023	11.5119725790406	8.1509977499069	12.3503165132691	12.9910142624173	11.9381511638039	13.9155867705937	12.0388991370341	12.0572749933454	12.3929953897178	13.6303820868248	10.5535023963183	14.3597839368948	11.300062232079
2.01005025125628	19.0857715735544	0.441989274504553	19.2957358156901	20.0537811794373	18.5031111489394	19.4965898572399	19.1296971444383	19.4757223619835	19.4673952686843	18.5858074887292	18.8755730741291	19.2657017667585	18.9296756850433	19.2384239398414	18.6130023319563	18.7675559342421	18.5888006062026	47.0378708579615	0.301240251074207	47.0722323726061	47.3491656957426	46.6091563674512	47.2970699458658	46.8260943010897	47.3890894729833	46.9019585426311	47.5277493794812	46.7389480246554	47.2960840710102	46.8244838850971	47.0722326273882	46.8754274818985	47.2290694117136	46.5593012898087	11.713584038407	1.50468160606032	10.9773064259731	7.70737460994075	11.7549148583128	12.4026541838447	11.3966692055735	13.3349906231301	11.4643502452321	11.5209615709625	11.8253669350566	13.0799019299677	10.1126732664225	13.8266856166823	10.8278739153891
2.51256281407035	19.0682098340305	0.446215738995583	19.3186962825417	20.0934083474592	18.4814058622731	19.4683460020964	19.1023542279528	19.4180988301242	19.4634632977172	18.5872613678194	18.8808133619138	19.1975796267849	18.9505758174284	19.1703820808539	18.6119044231984	18.6947419861839	18.5841159961109	47.176833486597	0.297798670397237	47.186454953079	47.5066891821033	46.7621520231591	47.4404958966828	46.9775128543507	47.5252471753947	47.0523238121004	47.6559272671933	46.875594663125	47.4278048829822	46.9664352794782	47.1865831098872	47.0077492350596	47.3734326837223	46.7080992806371	11.1589174525259	1.4717296591686	10.4285932806372	7.24558557243431	11.1454553691529	11.7958409898539	10.8335435327166	12.7360341857339	10.8700295287338	10.9674434157384	11.2435647490862	12.5069680835729	9.64686699956021	13.2754562868204	10.3319102165757
3.01507537688442	19.0572871638146	0.451855891882636	19.3520040363243	20.1367303959091	18.4677286056279	19.445156297714	19.0783208015309	19.3645926344292	19.4616550271411	18.6029828985854	18.8940255581942	19.1354063586844	18.9767989447073	19.1138672797433	18.6180950190893	18.6268607209942	18.5850828785446	47.3184817653085	0.294614827254957	47.2996831134867	47.6646782484155	46.9238576333883	47.5835552869693	47.1299864658933	47.6641989418478	47.2014178121515	47.7925141280948	47.021388894649	47.5621694014735	47.1064422363775	47.3150985705234	47.1389997356844	47.5151766282498	46.8580593824233	10.5899736897126	1.43924135071581	9.87124375269088	6.7709598198146	10.5259615499925	11.1755729380906	10.2553398841167	12.1217002796631	10.2606280327838	10.4047674255869	10.6512842188665	11.9193103532099	9.16210022819588	12.7125722890837	9.81838639440347
3.51758793969849	19.0543052317843	0.458782411285697	19.3981000128376	20.1839151425296	18.4598278987218	19.4286846714408	19.0605602865889	19.3142325936102	19.4635389549733	18.6347152404447	18.9124065587032	19.0833844244784	19.0127758157433	19.0660987285483	18.6361935050855	18.566352772728	18.593791870331	47.4639149831807	0.291732374780357	47.4169251803922	47.8233259372036	47.0853797043155	47.7271020816785	47.2877753492096	47.7998824532064	47.3513033545341	47.9402161655334	47.1678381180325	47.7063567548559	47.2549195926447	47.4485645890023	47.2795317853935	47.6560750184443	47.0135286632637	10.0122797109854	1.40632514874169	9.31081802732079	6.28996924925926	9.89932869453569	10.5485543834429	9.66873668024101	11.4965714628836	9.64320309887463	9.83696042227491	10.0511016708281	11.3232415987826	8.66590076980461	12.137739897424	9.29502426864423
4.02010050251256	19.0598407689692	0.467926054297659	19.4579473556417	20.2366276640221	18.456702870709	19.4221159952129	19.0507557222259	19.2690855841787	19.4722536005956	18.6784780165759	18.9344152503081	19.0409936364155	19.059431355317	19.0235205934464	18.6672698481563	18.5169744958344	18.6110395458992	47.6122019271066	0.288947658314986	47.5398231857363	47.9863195616046	47.2403531270626	47.8754043929815	47.4517942537546	47.9331366692373	47.5081229474997	48.0866095740358	47.3089797531149	47.8556950917952	47.4137493361144	47.5743431661072	47.4311710461423	47.8019728439326	47.1755539574802	9.43057016800568	1.37270331863292	8.75125641254093	5.80870470048973	9.27034628718276	9.92131341001457	9.07864190710056	10.8673297235033	9.02435377306969	9.26563474566731	9.44750637273757	10.7213517960368	8.16224207584336	11.5529377715418	8.76572155757215
4.52261306532663	19.074090455494	0.479699631270129	19.5299952867257	20.2958040408684	18.4609157789994	19.4278633096914	19.0483562048265	19.2331750149196	19.4888694789554	18.732260878982	18.9622914994893	19.00570002753	19.1122864497268	18.9909136180123	18.7070817828965	18.480384332589	18.635459128197	47.7614562881523	0.287107003918271	47.6640475836978	48.1554425500241	47.3919950076066	48.0307917461623	47.6170217057385	48.0696530295575	47.6731517385643	48.2247845531887	47.4483973778534	47.9994683066974	47.5710792487053	47.7008921869831	47.5820622099054	47.9537628076108	47.3392942699891	8.84935603513337	1.33897690096696	8.19524691332513	5.33184280755136	8.6454642083799	9.29871495380881	8.48857854186597	10.2406414153422	8.40833517250456	8.69561405553314	8.84672664516738	10.1163421710375	7.65331818379548	10.9659068492058	8.2324177026127
5.0251256281407	19.0973573409285	0.493026755946242	19.6116479577291	20.3601584914767	18.4759545345062	19.4461208275691	19.052124941053	19.2091899766789	19.5113310451478	18.7998127971942	18.9994015663887	18.9787323816886	19.1689018209246	18.9733090929206	18.753307787553	18.4552992731943	18.6650676199021	47.9103743695337	0.287202905594876	47.7832156072569	48.3269856460086	47.5469776955484	48.1901337474875	47.7764190512539	48.2119867119633	47.8399134486915	48.3640399235831	47.5930455952339	48.1362189033321	47.7201298261064	47.8386539321936	47.7254895392024	48.1045096106298	47.4978963045148	8.27297070492093	1.30531997244563	7.64568467858496	4.86280930715205	8.02986009239003	8.68401708478561	7.90225323160043	9.62102767527825	7.79803652435804	8.13370274494788	8.25380312983286	9.51394332299823	7.14391557552209	10.3814230999385	7.69973160224898
5.52763819095477	19.1297766533119	0.506634155324457	19.701631781012	20.4269964598765	18.5021758629748	19.4756118801624	19.0624126807954	19.1968982587324	19.5372758672786	18.8836934943659	19.0460027945289	18.9648765837485	19.2327269803817	18.9673617724996	18.8092642845366	18.4401905708257	18.6995305279592	48.0575150831461	0.288607414802004	47.8950872723328	48.4937521019341	47.7045410192092	48.3468711466181	47.9271811229748	48.3552644189525	48.001097848586	48.5111191590104	47.7423731420664	48.2746448995028	47.869231867416	47.9765520268936	47.8698436135787	48.2464805088066	47.6486860993094	7.70520993479175	1.27120984513532	7.10642101925739	4.40470631630749	7.42611915480003	8.08018404060338	7.32436512376767	9.01119122923939	7.19714889601202	7.58344884021518	7.67117776823646	8.92037161332817	6.64030281771434	9.79903465189665	7.17389017429936
6.03015075376884	19.1711911505592	0.520189961439662	19.8007134028936	20.4944958538117	18.5367738138608	19.5156386149019	19.081629177313	19.1949806134449	19.5671694174033	18.979933067387	19.0991422552844	18.9666083921982	19.3066100635632	18.9697478011514	18.8776449255513	18.4360895129312	18.7406903466923	48.2009651677818	0.289368079731705	48.0032659687178	48.6506994743119	47.8560102016343	48.4965872707343	48.0724926731182	48.4918419366115	48.156627727969	48.6559180199644	47.8878684716834	48.4185570820313	48.0254041219104	48.1028102813684	48.0221538079177	48.3793128610006	47.7949276177545	7.14949969796968	1.23656186291812	6.58152371966532	3.96088135051813	6.83613377794206	7.49090395826517	6.75981233867293	8.41402629152285	6.61056138857472	7.04559930614331	7.1005233456613	8.33878475727307	6.14607736591609	9.22114625947287	6.65836825444902
6.53266331658291	19.22165768078	0.533724167752357	19.9099576039086	20.5630964242008	18.577795264771	19.5673069559891	19.1123142010121	19.2039296163289	19.6038215223021	19.0839805425219	19.1568222371619	18.9815662249412	19.3872000574409	18.9851992294105	18.9551292841769	18.4459884753201	18.7907575722134	48.3398881276419	0.288701522291308	48.1125295044757	48.7984614146697	47.9954944213456	48.6403800691002	48.2168739364323	48.6193550789497	48.3126479195821	48.7877744798867	48.0237309372066	48.5594473170686	48.1801283112574	48.2274462744722	48.1739051443673	48.5089525317432	47.9411945740715	6.60917743687245	1.20189485980568	6.07402103501187	3.53460199160699	6.26319797941722	6.92027300136153	6.21233990513487	7.83362712097497	6.04266255907199	6.5226840755287	6.54490552351602	7.77026278181036	5.66242071066767	8.65407493077807	6.15408561065847
7.03517587939698	19.2816266386462	0.546911804851257	20.0283809414495	20.6345301038097	18.6266754201225	19.6326559897796	19.1548360046031	19.2265264940379	19.6488415112693	19.1974541191734	19.220721689473	19.0071416170424	19.4700194766568	19.0176964278933	19.0373233778045	18.4715672153035	18.8500291912738	48.4751039529037	0.287992302377029	48.2228828609012	48.9411232909668	48.1269717564839	48.7825382995364	48.3601795148494	48.7424490254795	48.4726379752994	48.9129704952087	48.1539096307059	48.6884198329773	48.3224107914452	48.3599033281773	48.3141095471028	48.6386535316252	48.0873994127963	6.08717448700461	1.16734350949855	5.58556261984053	3.1283441183187	5.71136580510721	6.37164367780792	5.68417855569916	7.27417050791306	5.4959513926407	6.01910015433395	6.00827235601196	7.21724795767933	5.19170533144041	8.10067667789508	5.66322968127343
7.53768844221105	19.351216984633	0.559262182622811	20.1525761931618	20.7094427277789	18.6858250864842	19.71255759817	19.2071298788593	19.265250521373	19.7005002723023	19.323537604609	19.2937183845447	19.0450824336558	19.5564603672673	19.0627501159803	19.1255382392155	18.5113041254447	18.916581220648	48.607066531038	0.288831192061491	48.32887486876	49.0805701596411	48.2578552867195	48.9249067678955	48.4968453186909	48.8660632061798	48.6318928410091	49.0416339512186	48.2856924626856	48.8088979411195	48.4564245835411	48.487886128633	48.4469582264711	48.7634565368197	48.2280396861849	5.58560348422972	1.13262908061723	5.11724218582509	2.74352734268336	5.18329762497793	5.84693665322317	5.17692016336851	6.73825673609522	4.97165635809932	5.53717081464767	5.49331640840729	6.68385627366319	4.73781729289274	7.56026160895372	5.18969329353344
8.04020100502512	19.429455764218	0.570242020407074	20.2788040868259	20.7860507023753	18.7545422427884	19.8055293380823	19.2667308165883	19.319665867532	19.7556967273568	19.4592011252173	19.3755737817193	19.0989842952468	19.6504757127069	19.1164518565096	19.2235779078709	18.5623131530327	18.988238849417	48.7338960679363	0.290524420960071	48.4249804142323	49.2133746453491	48.3878633226011	49.0638105708729	48.6212606370188	48.9883732011766	48.782406915375	49.1677019173237	48.4186523914124	48.9301625647923	48.5927800964871	48.6012814474362	48.5830631558161	48.8751968143034	48.3575329248475	5.10593585101762	1.09790746973609	4.67051584978266	2.38094647107826	4.67974513715271	5.34705998310568	4.69245439652062	6.226752231482	4.47127308380665	5.0766763434136	5.00084900049642	6.17300143677696	4.30311604013497	7.03510189003365	4.73585427480695
8.5427135678392	19.5146024109866	0.579192231253081	20.4053066570239	20.8612200554973	18.8288540585899	19.9087007840986	19.3329503058427	19.3868794022817	19.8135858498672	19.5983682551224	19.4627033727186	19.1685163689098	19.750651121405	19.1829170081874	19.3300288594542	18.6236503814883	19.0647036843121	48.8523811537694	0.291344572356717	48.5111934672294	49.3335528449308	48.5086342212474	49.1928112144268	48.7333823282334	49.1019913494001	48.9220511067822	49.278486374021	48.5442860525921	49.0517484305542	48.7285884911158	48.7118761767302	48.7195199365233	48.9718018739341	48.4757934388208	4.64945425709112	1.06364493809812	4.24719619822123	2.04133875126705	4.20110723854008	4.87283421203677	4.23291038099241	5.74010323747874	3.99693809202761	4.63821207819086	4.53131502778658	5.68514741598374	3.88773107109705	6.5297017761883	4.30172333051834
9.04522613065327	19.605411340025	0.585681807949917	20.5323488233348	20.9328581970893	18.9056447721338	20.0199426548417	19.406908634691	19.4645671742531	19.8763237316098	19.7405133862292	19.5523840309451	19.2492728767571	19.8515220415517	19.2648697574726	19.4394931965604	18.6969877372303	19.1475330856744	48.9612178701203	0.290915303136649	48.592699214515	49.4383426187508	48.614704685019	49.3085155438658	48.8384092373779	49.2020820529631	49.0564206911561	49.376707700547	48.6569942579501	49.1632089747103	48.8513619314584	48.8280053777448	48.8437838198285	49.0591314682464	48.5879004776712	4.21737806344584	1.02987029497655	3.84867330465018	1.72546970954259	3.74861085238186	4.42540482694556	3.79983025730246	5.27939784303363	3.55036720184818	4.22399167606687	4.08605302763986	5.22036195867243	3.49208030602327	6.04518250131439	3.88759157160705
9.54773869346734	19.7019007588318	0.589800811070782	20.6599168327585	21.0011761355662	18.9855182584724	20.1390278620786	19.4894160781892	19.5530648398725	19.9459670755782	19.8891854293929	19.6456878181388	19.3385039070339	19.9519574983121	19.3566138952098	19.5507232510007	18.7838124526314	19.2379400482419	49.0627145646623	0.29007928274253	48.6739675350246	49.5309350712472	48.7107142666591	49.4134307935371	48.940817862238	49.2916030334115	49.1909611493308	49.4749420816494	48.761275607622	49.2597273152568	48.9600744590986	48.9363742508865	48.9546944801086	49.1429941030685	48.6982064607952	3.81060273691219	0.996405081145701	3.47534587291234	1.43375774387891	3.32360633972718	4.00584310153753	3.39361678915238	4.84602006400558	3.13195092188007	3.83513897460681	3.66663733037979	4.78009735406946	3.11786743594201	5.58055090796224	3.49520184000669
10.0502512562814	19.8043698223107	0.591647462869728	20.7855692767712	21.067520428111	19.070495606941	20.2666392101691	19.5790432896736	19.6540109856761	20.0214246207238	20.0429216889391	19.7450910954101	19.4379501245073	20.0559874988345	19.453931883287	19.6675036270169	18.882644860991	19.3348131376093	49.1600706137302	0.289206143677477	48.753731793751	49.6172368669304	48.8047693051536	49.5128623585914	49.0392674264844	49.3773088819706	49.3233421275885	49.5724681428787	48.8651274335823	49.349131712225	49.0664300863202	49.0287979128029	49.0637784905212	49.2214932975981	48.805313369554	3.42939002550008	0.963529385679619	3.12685651200183	1.16595065380456	2.92630089794324	3.61451869559918	3.01383847332516	4.44058238520873	2.74114637359682	3.47077433017577	3.27352529871647	4.3660878950707	2.76614909278107	5.13739869632983	3.12573376052002
10.5527638190955	19.9115460704847	0.590942331865823	20.9049215186905	21.1319874660482	19.1597374796309	20.4021693050961	19.6725886632691	19.7671594729317	20.0993187003731	20.1950609193588	19.8500259242602	19.5493490109513	20.164525253941	19.560789923168	19.7906110238173	18.9898049838979	19.4351414118359	49.2526869020615	0.288298451050301	48.8263610158972	49.6999824482204	48.8971429052842	49.6090916762278	49.1279695635632	49.4613312136097	49.4458044152411	49.6565671560219	48.9687764235701	49.4392611914815	49.1739855961935	49.1187098349322	49.17441543046	49.2874546429097	48.9034500173108	3.07339305280157	0.931701206005106	2.80277017054524	0.921236081200575	2.5558020034156	3.25097159865009	2.65996573673395	4.06254778638915	2.37749860583177	3.13022383049333	2.90598016158667	3.97851276194979	2.43627954972843	4.7182866589362	2.77856267346892
11.0552763819095	20.0205237498567	0.587576684283539	21.0144202937267	21.1923784911712	19.2492903319418	20.5426235698463	19.7675179973307	19.8891944102668	20.1776790136963	20.3430520682964	19.9565792226966	19.6695415776493	20.2724485819772	19.678958437225	19.9148666362312	19.1028690377754	19.5364365780203	49.3361335230695	0.288413342216546	48.8881097683358	49.7762604781783	48.9799688791369	49.6989106806892	49.2030495070976	49.5385179657517	49.554579961469	49.7259450537296	49.0643603682803	49.5254500708736	49.2716865277027	49.2131990660879	49.2753694297719	49.3378066040275	48.9887884849099	2.74209901345468	0.900963469964757	2.50292773916754	0.698638722873279	2.21126517491082	2.91438756524506	2.33172586131934	3.71091378538862	2.04094928424281	2.81407183356823	2.56320193582227	3.61633257801883	2.12742869786106	4.32294283083324	2.45280974972593
11.5577889447236	20.1291930781886	0.581816282520874	21.1134652326017	21.2456765133441	19.3363352510981	20.6838532558393	19.8637663437476	20.0160119855323	20.257818761132	20.4904496462497	20.0618505200161	19.7929257782595	20.376317518	19.8017522183729	20.0365786434058	19.2225281305929	19.6385663746365	49.4082478625209	0.290199459567374	48.941371699873	49.84097350847	49.0483073481979	49.7770776347036	49.2669349621933	49.6027718321132	49.6544357443088	49.793683972486	49.1469931571802	49.5978259298836	49.3532036714537	49.2982745188823	49.3601353398058	49.3779733612761	49.0637552569854	2.4351874979173	0.871207236677605	2.22718614379238	0.497273026995583	1.89247177271479	2.60414340274843	2.02882331917492	3.38504416645101	1.73123745869806	2.52250328555889	2.24498976054073	3.27898298984798	1.83974725730836	3.95008788211493	2.14865117835282
12.0603015075377	20.2378951843943	0.573572910576009	21.2035191887148	21.2905629905323	19.4220699790806	20.8229318974691	19.9628991544867	20.1458369270753	20.3419988307227	20.6378032647453	20.16699352651	19.9176248579398	20.4793229544082	19.9249800224113	20.1584169906928	19.3504761479159	19.7429910332098	49.472996810918	0.291800572428024	48.9922713493136	49.8925915046046	49.1072155265967	49.8420768234842	49.3259141653549	49.6547191904434	49.7525279362353	49.8642518497494	49.2218492653468	49.6570230764216	49.4281616536878	49.367875498918	49.4382283416314	49.4156585600981	49.1345874218843	2.15229475716893	0.842662613686819	1.9749748486692	0.316247432243124	1.59919996815051	2.31989032693441	1.75050643845992	3.08470967053994	1.44737247797512	2.25431160961515	1.95117649916849	2.96673009165757	1.57334867341822	3.60047745323488	1.86626963043164
12.5628140703518	20.3475296654436	0.562437549313403	21.2851962186369	21.328349110459	19.5091824689704	20.9593074867523	20.065474213227	20.2794619685112	20.4297749727084	20.7789716199325	20.2746888430579	20.0457898910679	20.5847064466829	20.0527811632028	20.2831002317582	19.4859415112958	19.8502188353908	49.5354255349088	0.29123498606426	49.044202194829	49.9351932440659	49.1649697175723	49.8981342176757	49.383540005123	49.7014063097373	49.8493119104312	49.9262402985723	49.2973896547316	49.7136400967301	49.5054850048097	49.4367105149331	49.5185282020582	49.4518534634862	49.2047781888762	1.89256066424748	0.815666951634413	1.74520646378728	0.154426562428194	1.33050181477148	2.0611860221247	1.49552392938109	2.8094729533633	1.18787803846332	2.00818617192877	1.6808684422269	2.67944819671632	1.32727312382171	3.27507460629324	1.6046744232138
13.0653266331658	20.4567071088235	0.54888853503927	21.35654988497	21.3613354858682	19.5973425135005	21.0935165232949	20.1694843449812	20.4172731957898	20.5176704324921	20.9098769813747	20.3844879442085	20.1774593025565	20.6891150121044	20.1861412072394	20.4068335921758	19.6252437738538	19.9582764379421	49.5946672347812	0.289850631489698	49.0943766433286	49.9746516309091	49.22179435212	49.951355024055	49.4370909979941	49.7483668140843	49.9380071426425	49.9739550605889	49.374051182511	49.7722391277198	49.5779887149607	49.5102993514161	49.5938307239489	49.4804587529098	49.2715430025297	1.65472421582711	0.790269319166424	1.53659468070806	0.0103741641422802	1.08492995202115	1.82715173233083	1.26249274172145	2.55826916847375	0.951421865587375	1.78367120411925	1.43259545470316	2.41595660499063	1.10025807165449	2.97275375108711	1.36245865462255
13.5678391959799	20.5623776732243	0.534414104107741	21.4144420532658	21.390306167107	19.6829283565476	21.2247788164296	20.2715786322783	20.5566546524465	20.6026530123996	21.033914381292	20.4924821241348	20.3075784852042	20.7875878775619	20.3176847325739	20.5241559925099	19.7650133259721	20.0639064886407	49.6458917713671	0.291157291305818	49.1371957476301	50.0129130972889	49.2697169292723	50.0039718833796	49.4809378806241	49.7936315072944	50.0133030455889	50.0186510130331	49.4440369914101	49.8249225230875	49.6352399415257	49.5740505609362	49.6536875021804	49.4969591728141	49.3291587744411	1.43763136852402	0.766404106505672	1.34799297670551	-0.11745440347904	0.861256860943545	1.61650832776816	1.05024078572502	2.32964772733062	0.737008402460547	1.58026101772526	1.2050460327026	2.17482542266428	0.891722326106009	2.69210627461279	1.13892247066269
14.070351758794	20.6630038785058	0.519727917182692	21.4574766477388	21.4137542516683	19.7634076815398	21.3500770916293	20.3697897213758	20.6929999639022	20.6850731140818	21.1540329697875	20.5958244779889	20.4310754432959	20.8814780604279	20.4438318191088	20.6359141042124	19.9050938200528	20.1652290107761	49.6881111099927	0.295925224987251	49.170763149225	50.0463196908566	49.3037903964462	50.0526418852694	49.5131102511808	49.8308943273291	50.0782811010864	50.0689907707591	49.5024977811216	49.8645199028003	49.6822013694739	49.6239831213691	49.7030394033931	49.5051088116759	49.3755246879043	1.24036001437847	0.744178380106045	1.17841914370409	-0.230487757176473	0.65863102923483	1.42787671085809	0.857776223965309	2.1222991598368	0.543608320180259	1.3965773354847	0.997332121294813	1.95521525607861	0.701262724292328	2.43318026777469	0.933656240117684
14.572864321608	20.7593188039539	0.503904548048118	21.4872567537934	21.4296233511278	19.8403214878007	21.4657571752779	20.464790127641	20.82321918657	20.7673122523415	21.2658425362993	20.6958672858154	20.548253811648	20.9753532825104	20.5694293636165	20.7463420860858	20.0474367772001	20.2629765815803	49.7255550441947	0.300993616257635	49.1993956040644	50.0697251430316	49.3291678675356	50.0925418709952	49.5378539286211	49.8579656117854	50.1407655295818	50.1161419411731	49.5546314656772	49.8966849363563	49.7309718541163	49.6756320301938	49.7539447491197	49.5131370672592	49.4147660634099	1.06187248652328	0.723747044778782	1.02682372506421	-0.330001163273087	0.476080562076619	1.25999727607452	0.684005916257397	1.93524238844432	0.369832280980264	1.23102797191219	0.808548565379878	1.75653809385385	0.527816271634709	2.19584560047346	0.745600103026451
15.0753768844221	20.851824481107	0.486151101714594	21.5065479055084	21.4377044770906	19.9166896659235	21.5700178071999	20.5582591582471	20.9476040422914	20.8498129179335	21.3644175952015	20.7955120979737	20.6620131840132	21.0681943602763	20.6950885960543	20.8542726166107	20.1923260897487	20.3589067025325	49.761353830555	0.303601661245034	49.2293603813503	50.0821398637319	49.3542334106918	50.1229986461063	49.5613817368584	49.880247279234	50.2037071507134	50.1505713347598	49.6088626201683	49.9319206223961	49.7800676371353	49.7326716832429	49.8048562584895	49.5242593453398	49.4530294881073	0.900857364453351	0.705116978433257	0.89191901497022	-0.417248085188462	0.312198340537171	1.11168687331348	0.527576634458617	1.76754167496857	0.214087385074485	1.08255099997564	0.63738510360909	1.5776976116084	0.370016993073723	1.97857864773931	0.573315064654329
15.5778894472362	20.9393125471375	0.46757522962588	21.5163795679975	21.4401512873056	19.9923933685278	21.6636873689843	20.6501611875785	21.067762740254	20.929523584146	21.4524414598697	20.89438027681	20.7712246916224	21.1543357021446	20.8134254092481	20.9539601606242	20.3367329366651	20.453128465284	49.7942263155334	0.304758204672992	49.2624765348643	50.088049350997	49.3793072267961	50.1487998227548	49.5854596716237	49.9050079755462	50.2617921228072	50.1800981049863	49.6655308553817	49.969981315492	49.8175754799758	49.7799992199187	49.8437734767	49.5334694922403	49.4920740829167	0.755965468347011	0.688219739972026	0.772248012612311	-0.493569992896122	0.165443557719672	0.981658206811939	0.387004192596869	1.61797607297002	0.0749561494607102	0.950224607129987	0.482334575062017	1.41711341239239	0.226944925397694	1.77993610707642	0.415809882430538
16.0804020100502	21.020292125166	0.450255380504756	21.5153109793653	21.4395580312191	20.063937189561	21.7484249309624	20.7379192659213	21.1831202128678	21.002767429203	21.5347410822556	20.9884931893435	20.8707861125287	21.2326286367733	20.9222776649359	21.0441829462135	20.4769357279333	20.5432984784067	49.8221561602735	0.307571064991984	49.2945327283311	50.0930452096199	49.3965852159193	50.1758181189943	49.6058515942434	49.9333405187107	50.3085875265083	50.2164481192024	49.7167628117077	50.0010382371011	49.8426519277778	49.8155542515744	49.8697926128053	49.534653438669	49.5276800929377	0.625978699409529	0.673022212970902	0.666374769867688	-0.560352326311433	0.0345504105266482	0.868435988818868	0.260908256090282	1.4850422487228	-0.0487162711180435	0.832693250108858	0.342118069675681	1.27333724398339	0.0979100486331621	1.59941173361063	0.272404009100875
16.5829145728643	21.0943456539046	0.435017100348614	21.5016513321507	21.436577407103	20.1289411376435	21.8242220268931	20.818404312942	21.2903457230983	21.0689614468025	21.6090734404901	21.0749419472192	20.9583949402418	21.3077703575156	21.0275648517239	21.1296384057396	20.6120996266941	20.6265978523114	49.8455558510639	0.313435623977421	49.3202202561204	50.0983241427652	49.4013929103276	50.2054852601042	49.6173410254081	49.9594616418489	50.3451673796412	50.2546639714245	49.7577422625745	50.0217570543404	49.8676767305786	49.855170482619	49.8952907375707	49.5290231424449	49.5546207681905	0.509711409232183	0.659490692317509	0.572986291762779	-0.61887456621431	-0.0815340823862158	0.770443692295332	0.148087449023201	1.36721346499965	-0.158083972382159	0.728433263954415	0.215710674316081	1.14526975114956	-0.0181706614734403	1.43621794903992	0.14203921273701
17.0854271356784	21.1615517982164	0.420990856662699	21.4761332701481	21.4295378973904	20.1891373450312	21.8888594377327	20.890581077099	21.3864633619381	21.1304883777999	21.6699983812124	21.1550953398507	21.0373363296257	21.3813880216337	21.129661379753	21.2120595971997	20.7442108524537	20.7023263043775	49.8657594725733	0.320712480790887	49.3391837189259	50.0997821679885	49.3991554503654	50.2338344658231	49.6198479817097	49.9781851478423	50.3792784207097	50.2826662743775	49.7937902538566	50.0411243956603	49.8972605592163	49.9003956676649	49.924906050328	49.5242296963942	49.5727518377373	0.405930314335672	0.647555613262172	0.490848146041429	-0.670221871898813	-0.184003646675875	0.686146822056131	0.0473907288960094	1.26313711962115	-0.254503794359371	0.636250817941286	0.102012659686272	1.03179727684814	-0.122616954937185	1.28875405225707	0.0233495084151452
17.5879396984925	21.2218327851107	0.407365000338351	21.4420537458633	21.416456719949	20.2476797178989	21.9399159286834	20.9559234673595	21.4718699120882	21.1888720880997	21.7188619871259	21.2318598121322	21.110781122936	21.4485186449481	21.2214669928977	21.2866465838792	20.8743521323993	20.7722329204004	49.8834534487739	0.327070362526817	49.3565740246275	50.0926540772077	49.3984293370481	50.2560834446696	49.6189409102386	49.9915471922711	50.4160835739918	50.3036206883829	49.833446753187	50.0669043564175	49.9208510047612	49.9356790217174	49.948135185011	49.5253056934336	49.587546468644	0.313424966535918	0.637141817560909	0.418723268343945	-0.715342485553041	-0.274274032759344	0.61412101691003	-0.0424203083231299	1.17160705949958	-0.339410142530365	0.555157982784021	-0.000301344597037687	0.931525184877894	-0.216421391616679	1.15565447372817	-0.0847312384867235
18.0904522613065	21.2752563360109	0.394901018521588	21.4026979125813	21.3973607158952	20.3044678505054	21.9772273690847	21.0161339666565	21.5495350681051	21.2421480762621	21.7616395712838	21.3047528739638	21.1764956441252	21.5057431224876	21.3023156821221	21.3501287326356	21.0000040586906	20.8381943957642	49.8994082707943	0.332124571152045	49.3775081533175	50.0768777149635	49.3996356372217	50.2719898311282	49.6201896966074	50.006604426199	50.4521857534697	50.3305758373934	49.8771049327309	50.0939125261717	49.931877069728	49.9607815231579	49.9585088157992	49.5288991329362	49.60447301109	0.231051022929761	0.628172827937333	0.355362621935388	-0.755171152525676	-0.353694321805242	0.553027196331329	-0.12264778120005	1.09141312406158	-0.414065282843484	0.484001817262013	-0.0925636089364319	0.842976408710171	-0.300334353300268	1.03616075086497	-0.182958538584614
18.5929648241206	21.3218881512621	0.385344629770536	21.3588602281262	21.3745176124247	20.3559846966995	22.0031907092952	21.0706760221559	21.621298756742	21.2868371358442	21.7985171332984	21.3696765921161	21.2302553507411	21.5567404468245	21.3788632180645	21.406282053554	21.1168557442918	20.899766568753	49.9141893832508	0.337337247811989	49.4014970441316	50.0576181080716	49.3950764951759	50.2864322713077	49.6235412598808	50.027071462582	50.4804843129167	50.3630724721509	49.9169026444802	50.1124720466002	49.9399034794607	49.9915539501816	49.9657572487832	49.5281002329174	49.6233577201215	0.157691511198922	0.620559488334551	0.29957035171767	-0.790684198699269	-0.423342293330175	0.501560219755233	-0.194519695378015	1.021256929832	-0.479529257043829	0.421522320172464	-0.17588117755904	0.764901335586611	-0.375362610059172	0.929301347732661	-0.272292533911552
19.0954773869347	21.3612025961595	0.379502077293503	21.309142114002	21.3503538730337	20.3999257749864	22.0205694284482	21.1168849418825	21.6857639980159	21.322028463044	21.8241646921548	21.4237934044608	21.2725655761853	21.6054603722399	21.4509558281163	21.4591487794016	21.2229822071062	20.9542994893146	49.9268549429638	0.343924877699281	49.4229449704291	50.0404145085822	49.3801869386001	50.3046130681071	49.6238489041149	50.0488796846441	50.4997044264238	50.3881316679456	49.9480044703024	50.1238511696311	49.954512855462	50.0274615054395	49.9796499637451	49.5217380210081	49.6388819900217	0.092269024271089	0.614225896814916	0.250271125618793	-0.822826103048365	-0.484171078579506	0.458434996268936	-0.259100344317338	0.959813611280412	-0.53685837569485	0.366642779731057	-0.251216471634143	0.696280107571035	-0.442717207029378	0.833683608901961	-0.353935961208774
19.5979899497487	21.3927035258056	0.376601070384438	21.2526415643719	21.3252442192842	20.4382283739528	22.030092708614	21.1525542753533	21.7403491585466	21.3503571454533	21.8381539937207	21.4687843218614	21.3080628785937	21.6488740992172	21.511715236635	21.5058225109051	21.3201530463268	20.9995193542477	49.9364014058924	0.35211318552401	49.4372037023334	50.0259797983645	49.3604382164699	50.3268573452628	49.6169676096546	50.0650415102741	50.5165221685527	50.4038803018494	49.9756663351777	50.1385441716387	49.9691357259807	50.0529145530064	49.9938073342277	49.5163954845411	49.6466668310527	0.033801872197643	0.60912335250267	0.206515439729237	-0.852393915900413	-0.537237470551532	0.422413095930584	-0.317339649321152	0.905858688084414	-0.587229303252682	0.318483593630903	-0.319617781250548	0.636102211450096	-0.50334873725299	0.748166492580023	-0.428862598339845
20.1005025125628	21.4170375864938	0.375644110986947	21.1910571387575	21.2974867356803	20.4742872677352	22.0303396388954	21.1781491891384	21.7850041229099	21.3746001530105	21.8465029113668	21.5079542005157	21.3384882720822	21.6820826929259	21.5617199477005	21.5415390845741	21.4105936615584	21.0357587805563	49.9442420228017	0.36139564449409	49.4455821950957	50.0100340653243	49.3443511680365	50.3484188508057	49.6047444122985	50.073976200562	50.537589624545	50.4230195747346	50.0082963129351	50.1600905680063	49.9731290883133	50.0697250760037	49.9977812784391	49.5185990366988	49.6482928902265	-0.018614615431846	0.605192934712903	0.167435460917004	-0.880004835771923	-0.583659679075441	0.392333756972383	-0.370181101543211	0.858331413707637	-0.631817316002024	0.276159400800049	-0.382238707173553	0.583276666863463	-0.557930006721996	0.67199432365004	-0.49771924822464
20.6030150753769	21.4353106491648	0.376575028929974	21.1278763491348	21.2654940163322	20.5082191039692	22.0199925403791	21.1962046504819	21.823018132919	21.39419089057	21.8515203787052	21.5412058924763	21.3602750675735	21.7068327510156	21.6078791855854	21.5681754382362	21.4933758804463	21.065399459647	49.9525731239551	0.370654017472762	49.4538560778864	49.9883094633545	49.3322911986262	50.3645113599462	49.593443760805	50.0812831735763	50.5615298547381	50.4498424609117	50.0460896227615	50.179747990629	49.970964319689	50.0937212532274	49.9962104348691	49.5270315841991	49.6497643041075	-0.0658672146216855	0.602343595753804	0.132210021372139	-0.906171455006576	-0.624371230510378	0.367128504879356	-0.418594008440111	0.816292750984176	-0.671594935823338	0.238734790989953	-0.440132506349797	0.536762014465223	-0.607275844512966	0.604276777896552	-0.5612478885123
21.105527638191	21.4475220430587	0.379610820717922	21.0655470498157	21.2299257537478	20.5367628020053	22.0000652148055	21.2085538739628	21.8578722446936	21.4060727660186	21.8484135085818	21.5649239833036	21.3705556055168	21.7284559464619	21.6492371557219	21.591190663042	21.5650997615546	21.0901543166484	49.9608622094603	0.378480277691007	49.4659162271436	49.9615102933689	49.3165346018615	50.3753639982919	49.5873233130332	50.092845291373	50.5810076606062	50.4724588949255	50.0809426962404	50.1903611952791	49.9749506217808	50.1225005331762	50.0015168892196	49.5345934520101	49.6551074735952	-0.108799465010207	0.600478924699296	0.100068923766568	-0.931392969070884	-0.660031127588402	0.345820634124654	-0.463496757922188	0.778835148691345	-0.707299503921108	0.20536373938315	-0.494113995991229	0.495699089271995	-0.652407048321042	0.543915743383366	-0.62042356530025
21.608040201005	21.4530220307459	0.38437593407037	21.0037176745268	21.1935451628177	20.5579658766668	21.9737612389698	21.2144390985525	21.8899315015399	21.4087999517677	21.8348280266661	21.5769551220938	21.3721657134435	21.7465757890555	21.6790997235617	21.6103568697858	21.6239963695839	21.1091923421565	49.9670050382698	0.385169338830944	49.4795043937133	49.9350856638537	49.292498700196	50.3860657647789	49.5843635405699	50.1075838914743	50.5922569058071	50.4843485854589	50.1077732490307	50.1977372250291	49.9842431934148	50.140894525246	50.0129225842891	49.5376975492782	49.6620998019074	-0.148140080417377	0.599513758485672	0.0703232574743391	-0.95616662999038	-0.691206202567377	0.327514225550609	-0.505655221521313	0.745037956621737	-0.739586664494313	0.175343183651439	-0.544861964401461	0.459370483207453	-0.694156629161346	0.49001634471514	-0.676063853208776
22.1105527638191	21.4522761955858	0.39028395819497	20.9404062743599	21.1589501312086	20.5741424185059	21.9441161979694	21.2115986602243	21.9168944790237	21.4046585644647	21.8159556918265	21.579742015287	21.3697820044308	21.7559069634115	21.6990774922849	21.6205418241296	21.672172703757	21.120197512903	49.9713885720588	0.393129492037056	49.4887158412927	49.9140523448176	49.2656049597807	50.4013612401959	49.5787836561136	50.1186395731218	50.6000309890449	50.4962034923002	50.1316109355741	50.2117235988394	49.9868735797949	50.1528841378568	50.0184746788783	49.5410710908062	49.6647984624644	-0.184517391977969	0.599360392268154	0.042389764567486	-0.980915561499682	-0.718561288478055	0.311370674989029	-0.545660757357519	0.714027703091711	-0.769163044846495	0.148014206319236	-0.593092557110398	0.427065667713375	-0.7330438413366	0.441939086557585	-0.728626179702069
22.6130653266332	21.4466851669798	0.397028997781487	20.8747858289943	21.1265381480264	20.5889814693116	21.9118704355004	21.1991195583058	21.9373981531496	21.3970949104701	21.7959384014188	21.5772163082854	21.3632747856171	21.7557653222182	21.7159177433502	21.62113734147	21.7130614744433	21.1221776241363	49.9764607549443	0.403455489738153	49.490537826053	49.8982361500475	49.2443131007009	50.4207972732708	49.5675809532716	50.1215682526299	50.6117318726689	50.5165937592764	50.1606602400328	50.2309354963908	49.9812296575003	50.1740881116598	50.0165107308629	49.552009992107	49.6601179076914	-0.218537696576099	0.599924518674389	0.0157808091009734	-1.00590674700366	-0.74280089894089	0.296585431071429	-0.584001286090196	0.685082243171757	-0.796736865572315	0.12269200836431	-0.639553221674784	0.398038255519352	-0.769632629068932	0.398976545164569	-0.778552634408202
23.1155778894472	21.4367705660037	0.404275649664807	20.8085434027603	21.0947827184977	20.6028104061635	21.8757515018761	21.1789009923168	21.9533946317661	21.3867249056706	21.7712064720882	21.5697611274177	21.3487248356749	21.7516028191437	21.7276299395608	21.617561452621	21.7472711731028	21.1168921113956	49.9825965219369	0.413902105010997	49.4882767488171	49.8828667293714	49.2289781591138	50.4392584498443	49.5539669729112	50.1196658276311	50.6281425644573	50.5365052717682	50.1949201644021	50.2450094613196	49.9793931987758	50.2003132595413	50.0190222755697	49.5713505860248	49.6512781595051	-0.25079001241111	0.60111507101768	-0.00993556813129542	-1.03125460022865	-0.764462575832207	0.282389906450047	-0.621152729602478	0.657660778538763	-0.822859871069846	0.0987215286050324	-0.684847832610581	0.371594845925475	-0.804725534757924	0.360310988948357	-0.826529086789071
23.6180904522613	21.4220153125724	0.411400043006009	20.744356702509	21.0624933787425	20.6125715437936	21.8348040644971	21.1541211028614	21.9683793545872	21.370985893786	21.7377949703138	21.5542262326884	21.3254265996809	21.7458788155454	21.7275960873413	21.6121956641985	21.7720825989228	21.1073166791173	49.9878061167663	0.421887354555505	49.4881307752519	49.863909717058	49.211929539275	50.452345260806	49.5439544129456	50.1200072331456	50.6425015754236	50.5458055375739	50.2261102163599	50.2508713007193	49.9865101097208	50.2170294153419	50.0310473640065	49.5925703169176	49.6443689769492	-0.281772813780774	0.602839724996254	-0.0351637053661491	-1.05703050984278	-0.783878218268236	0.268085305366763	-0.657599410597343	0.631326111275415	-0.847881044555605	0.0755558751759467	-0.729342536097972	0.347187227954596	-0.839053070683169	0.325267602456921	-0.873186278635683
24.1206030150754	21.4025200347062	0.417977641579974	20.6831723162148	21.0306993978499	20.6165465699674	21.7902616375867	21.1263881808311	21.9836109138893	21.3478788660717	21.6992891379485	21.5289420404408	21.2978265630169	21.7343161865709	21.7181958723166	21.6006698418793	21.7852083619878	21.0947946340218	49.991592661544	0.428340597877156	49.4926506355151	49.8426155797357	49.1886392231735	50.4610337686369	49.5398379166359	50.1249735919951	50.6491094331378	50.5518147630515	50.2490375502418	50.2576089642297	49.9922836234516	50.2301783597724	50.042141014788	49.6101647703626	49.6418007284325	-0.311879259886848	0.604999864332645	-0.0602660369233942	-1.08338325276382	-0.8013622361653	0.253086113929212	-0.693756578837318	0.605644743266084	-0.872086155957596	0.0527337691804204	-0.773305253467043	0.324382602737485	-0.873013538165174	0.293340647808068	-0.91877149886511
24.6231155778894	21.3794237189206	0.42395324931856	20.6232378381015	21.0021946921099	20.6172864074591	21.7450126970798	21.0946962578882	21.9968497059785	21.3190683836363	21.6610048447316	21.496757167536	21.2693649947425	21.7140922016258	21.7057690350211	21.5800149480303	21.7880410639735	21.0779655458955	49.9959229376474	0.435800655805745	49.4982329520622	49.8245832135399	49.1645041491088	50.4707851846852	49.5377049819137	50.1295024825841	50.6506017455674	50.5663069105509	50.2687039251916	50.2723203728365	49.9894705163019	50.2547423804175	50.0448574301315	49.6267177758862	49.639810043933	-0.341475991956382	0.607521873497281	-0.0855226530943357	-1.11055471909935	-0.817359308774916	0.236925056235395	-0.729893035049423	0.580187911937448	-0.89585534390909	0.0298028221951813	-0.81710098024489	0.302754994980879	-0.906919529321461	0.263988459449021	-0.963392042268091
25.1256281407035	21.3535114670593	0.429323715796203	20.5619128013788	20.9791533007277	20.6186707100552	21.7012034874383	21.0573105134436	22.0050936005052	21.2883991466486	21.6210167718982	21.4618987668919	21.2378568517478	21.68953489224	21.6873661789998	21.5543607885093	21.7842674791461	21.0546267162584	50.0020234290813	0.444317411972341	49.4993846601384	49.8143033455264	49.1478558759942	50.4860238207141	49.5316986306856	50.1273937982075	50.6546949481212	50.5844935152098	50.2933193683713	50.2890885162921	49.987036217307	50.2846270283987	50.047954248031	49.6497161324367	49.6327613307856	-0.370941930484763	0.61038912933186	-0.111100188754129	-1.13877457715719	-0.832360703937195	0.219219959226889	-0.766148104597092	0.554635012225109	-0.919633077005879	0.00633096432406267	-0.861169455457606	0.281860474289498	-0.94131445779214	0.236604787547877	-1.00744219606259
25.6281407035176	21.3245810183396	0.434111665678619	20.4982388630874	20.9612585361303	20.6211631815307	21.6584378864799	21.0144731674823	22.0080254657862	21.2577360447436	21.5743265507528	21.4250397520165	21.1996177550652	21.6653267658027	21.6567687973492	21.528201725123	21.7756288877746	21.0244718959691	50.0088963256072	0.452140060970058	49.4950972086079	49.8108161585433	49.1388194853742	50.5057037366293	49.5203651790111	50.1190571140573	50.6645283821586	50.5940534539141	50.32287891672	50.2983286962349	49.9949656759689	50.3059301492298	50.0612319160222	49.6821149086893	49.6195539029476	-0.400593805951491	0.61360877253867	-0.137073138596414	-1.16814457640666	-0.846709526468439	0.19965178289536	-0.802636987760397	0.528844116964619	-0.943753959690707	-0.0179916214048827	-0.90581727413031	0.261326782843668	-0.976800342300942	0.210707582086953	-1.05146297775051
26.1306532663317	21.2923782626065	0.438435449969613	20.4335324717293	20.946222120106	20.6217975469556	21.6144552555358	20.9689434434014	22.0080654078059	21.2253712959894	21.5225944278246	21.3833917039831	21.1557975594711	21.6391277086413	21.6173567220433	21.4990721166079	21.7602321497145	20.9897140092878	50.0154660853298	0.459325721174797	49.490367462789	49.8089492291464	49.1293398906646	50.5245456405219	49.5081260381866	50.1113358934577	50.6748221787632	50.5978236811978	50.3491122030118	50.3018895670054	50.0072896464517	50.3261890129447	50.078525315043	49.7185400344541	49.605135486309	-0.430626144435038	0.617146792349503	-0.163496879905643	-1.19863174612269	-0.860580306095134	0.177984683720258	-0.839544012514767	0.502786437542079	-0.968341264455646	-0.0433473877603175	-0.951111111013608	0.240895229522602	-1.0136580682488	0.185966426135732	-1.09568546043186
26.6331658291457	21.2572482890216	0.442067601771329	20.3694308257042	20.9321418389631	20.6188427004974	21.567631152083	20.9237957054502	22.0070044109708	21.1889281109886	21.4717575342043	21.3355783304669	21.1109502073478	21.6064878393772	21.575245190628	21.4624647968399	21.7355365930231	20.9529290987791	50.0221338002227	0.466815827080481	49.4911810259626	49.8048074559815	49.1142790445635	50.5386412560457	49.5002743831291	50.1096198890655	50.678713989031	50.6090379510853	50.3669260007754	50.3103397870267	50.012961415594	50.359267409036	50.0885811729423	49.7519176904595	49.5954585326423	-0.461184517605711	0.620935927891155	-0.19045363604659	-1.23018813790942	-0.874168834144139	0.154093209429149	-0.877093164830735	0.476409472079185	-0.993407616076031	-0.0699261090319748	-0.99704219916841	0.220332375263095	-1.05190632509368	0.162012133352909	-1.14008843902936
27.1356783919598	21.2197486798046	0.444607877811509	20.3055278559069	20.9193397218155	20.6146909031001	21.5187018749181	20.8798897787339	22.003359415459	21.1490083664589	21.4219056163571	21.2843426439105	21.0661170299289	21.5693951842255	21.5269781582087	21.420356591602	21.7021262070957	20.9144908493479	50.0298861056476	0.473915449758811	49.4984294359989	49.7998179546192	49.0983023956754	50.5496306162345	49.4969657760178	50.1117479259083	50.6766185843463	50.6277266059698	50.3815781533527	50.3266876213723	50.0154482456859	50.3969970958757	50.0947594144151	49.7821996285999	49.5913821306419	-0.492469070949078	0.624958587501969	-0.21803521078487	-1.26288445468498	-0.887826683883094	0.127935711037924	-0.91542874266565	0.449580757232443	-1.01905671401899	-0.0979483187036915	-1.04375791814486	0.1993430094549	-1.09171121252774	0.138411873361046	-1.18488856630425
27.6381909547739	21.1802622255843	0.446344245736704	20.2393030096793	20.9097558465116	20.6129720504133	21.4699204550745	20.8357611661983	21.9937549801805	21.1090049205536	21.367722783275	21.2333587516728	21.017202495182	21.5335536429276	21.4673170009102	21.3784118582635	21.6634801034283	20.8724143194933	50.0392831899641	0.479573242202008	49.5073731404466	49.7991418576901	49.0890924947922	50.5631102284328	49.4927655170556	50.1110231166515	50.6758648207181	50.6410416315573	50.4016221315076	50.3420390159093	50.0267402948702	50.4260068311287	50.1091004766532	49.8161777582185	49.5881485338306	-0.524709396300883	0.629262802036097	-0.246305487163328	-1.29691776350232	-0.901956615810012	0.0994908066046899	-0.954541133680767	0.422149331513231	-1.04553532367144	-0.127541650593352	-1.09153134778325	0.177608706734508	-1.13344463927851	0.114831338596905	-1.230601518776
28.1407035175879	21.1389130737886	0.448244716748349	20.1684955263628	20.9045779397672	20.6138795319373	21.4226221383278	20.7900371861682	21.9767267725669	21.071327995702	21.3085736517886	21.1825365725198	20.9612240827185	21.4991899498254	21.400886687587	21.3368247228482	21.6220216484371	20.8247717002729	50.0502217081353	0.48554266981029	49.5131887172749	49.8061061113776	49.0862907851091	50.5828975912533	49.4823119349012	50.1046816432473	50.6815680760042	50.6468935702178	50.4273677758905	50.3499891618173	50.0462155444439	50.4551171084297	50.1311117873286	49.8586304941792	49.5809553205549	-0.558054919893351	0.633859772755122	-0.275298921984483	-1.33248440932024	-0.91680593537524	0.0687066646104695	-0.994317844678657	0.394024183211222	-1.07307775148961	-0.158726014518813	-1.14050713150071	0.15489502664683	-1.17726238061782	0.091039688786792	-1.2775383174749
28.643216080402	21.0954706851441	0.450739272356298	20.0933402948421	20.902617689249	20.6141645852927	21.3756887869739	20.7437041029373	21.9543124049089	21.0348393745738	21.249969714481	21.1282654877173	20.9007551283827	21.4615423477916	21.3335561849485	21.2908417128648	21.5764333602732	20.7720291019249	50.0617604750132	0.494438605999748	49.5165296484475	49.8184266876102	49.0815359613362	50.6071179136841	49.4659538765027	50.0975720630149	50.6902473398328	50.6580823753047	50.4507660843799	50.3571534039961	50.0612726304717	50.4968481066145	50.1483825711912	49.9059998388161	49.5705186239948	-0.592557539451973	0.638656454737984	-0.305065639750267	-1.36964754845343	-0.932432622883046	0.0355057479505883	-1.03466499426373	0.365171754834829	-1.10174084084603	-0.191567372474358	-1.19057408187518	0.131054260916296	-1.22292422549902	0.066743188797824	-1.32561248871548
29.1457286432161	21.0496964873846	0.453305051840728	20.016234229937	20.9010975110568	20.6117653238255	21.3265169893371	20.6997411151841	21.9295158765205	20.9967727640627	21.1938135941482	21.0684085031119	20.8396731291314	21.4200550181548	21.2614438140652	21.2399512149328	21.5236686539782	20.7167895733228	50.0729127421693	0.504919105940376	49.5230229500674	49.8301734339404	49.0696082721835	50.6301623246959	49.4492274742578	50.0966171227379	50.6942338949129	50.6794309194223	50.4667532746084	50.3733563536252	50.068753766818	50.5411516950027	50.1580303648761	49.9506142370997	49.5625550482913	-0.6282748259792	0.643543338757857	-0.335714853098912	-1.4083335930319	-0.948881024310835	-0.000164793661580414	-1.07557301568237	0.335532990712913	-1.13143593197009	-0.226212520069723	-1.24156635623522	0.105917678908239	-1.27022456312705	0.0415984074614503	-1.37482235400306
29.6482412060301	21.0020541028951	0.455576522189648	19.9392066414101	20.898021050257	20.6086524547269	21.2735167277958	20.6605226577787	21.9026983554745	20.9566785693734	21.1351634572527	21.0051863907413	20.7769922652436	21.3801218201443	21.180154682634	21.1895491772828	21.4631060061416	20.6612412871704	50.0843162827708	0.513335348113237	49.5372459538025	49.8374756616568	49.0553071980525	50.6484983110719	49.4367852761544	50.102729779108	50.6913524189879	50.6993401679957	50.4803756789403	50.3967513407141	50.0798251452094	50.5756257699926	50.1715256021339	49.990148304172	49.5617576335709	-0.665332476963102	0.648502289051104	-0.367406619389139	-1.44846350221454	-0.966325558371004	-0.0382966432043963	-1.1170490632117	0.304969996428566	-1.1621236573023	-0.262724115467033	-1.29353255576037	0.0792563395895637	-1.31933329590307	0.0153755641070875	-1.42557117212209
30.1507537688442	20.9534441097785	0.457950125196711	19.8619595706048	20.8936794717559	20.6079795994112	21.2175529584072	20.6257836541618	21.8712131070507	20.9173599491136	21.0713516915564	20.9420467096962	20.7084927481681	21.3443453660894	21.0950249746581	21.1421728155133	21.3975773300082	20.6051217004829	50.0977201307431	0.519550671138145	49.5577568483323	49.8420780379892	49.0465562349818	50.6643216594286	49.4274179931888	50.109904527831	50.6876751407426	50.7110663366872	50.4998487941079	50.4170855596069	50.0998126506187	50.6106020500934	50.194453057425	50.0303738087212	49.5668492613913	-0.70385478532173	0.653550533357245	-0.400297177805074	-1.4900864676943	-0.984988581841397	-0.0788408500997332	-1.15898561947893	0.273313439912995	-1.19392453854751	-0.301051313018062	-1.34668880161038	0.050873086834713	-1.37043016363998	-0.0120881455455606	-1.47823238684762
30.6532663316583	20.9039687265497	0.460959094261527	19.78259474535	20.8897377657151	20.6094643803742	21.1608736514977	20.5933157587622	21.8327091971129	20.8816151000854	21.0069386947463	20.8789092300192	20.6335719927529	21.3085614905277	21.0112564914023	21.0935783356201	21.3299547126368	20.5464493516426	50.1131195022262	0.527200803949468	49.5786090721561	49.8490850710682	49.0432627455681	50.68326126438	49.4155991683981	50.1125931372819	50.68989252266	50.7251707370525	50.5251392701534	50.4320016093617	50.1183476940914	50.6573404811708	50.2166399503396	50.0777208536471	49.5721289560637	-0.743876987223578	0.658612676163346	-0.434499051331284	-1.53337195434852	-1.00493751589993	-0.121763495414253	-1.20113481393415	0.240446485491568	-1.22699870223982	-0.341235217576084	-1.40110421197617	0.0206621249191297	-1.42325724542776	-0.0410534180865938	-1.53268160936467
31.1557788944724	20.8528194384061	0.464863300444089	19.7001555057738	20.8868577229214	20.6094155935931	21.1046306017354	20.5616173815488	21.7880966555807	20.8488583022577	20.9455911913576	20.8123461550488	20.5565510576915	21.2695255059367	20.924436404125	21.0403892701052	21.2596353181699	20.4841849102453	50.1283798574765	0.53824990885428	49.5957231394612	49.8612347676033	49.0373232347105	50.7085343085186	49.3978331053864	50.1124861142612	50.6969826753605	50.7505794208309	50.5479260350518	50.4509072582095	50.1271267514057	50.7042538002657	50.2299196571259	50.1310351049242	49.573832489032	-0.785371183619429	0.663542696664744	-0.47009907294403	-1.57845986100858	-1.02604243673991	-0.167065492695572	-1.24324114232672	0.206316498663496	-1.26133323134861	-0.38347046961547	-1.45655337273368	-0.0114734631783547	-1.47741828726558	-0.0717971742423443	-1.58863047234433
31.6582914572864	20.7997212692359	0.469797936204811	19.6161090241264	20.8833492785607	20.6054468568224	21.0475200314447	20.5316372126993	21.7406061755291	20.8158279873472	20.8836537197359	20.7404220359816	20.4803878369719	21.2307997415836	20.8309056182544	20.9859486178334	21.1833395596991	20.4198653419489	50.1426284291257	0.550732273092345	49.6111995395444	49.8756428366476	49.0237379098546	50.7376243578552	49.3768315788087	50.116541420749	50.7017161023057	50.7785406536131	50.5630406798107	50.4803761825922	50.1341811728485	50.7402557402406	50.2424179208019	50.1829589303499	49.574361410864	-0.82834207141508	0.668261766516572	-0.507208076667696	-1.6253194814883	-1.04817452272781	-0.214732512639534	-1.28520227320961	0.17085953231862	-1.29670623331113	-0.427883668257289	-1.51276900769292	-0.0457048171920279	-1.53294738955958	-0.104445682489709	-1.64622612579203
32.1608040201005	20.7454682000164	0.475547224286192	19.5331499596392	20.8762928890343	20.5994020953309	20.9869249938196	20.5057223614824	21.692087738944	20.780493589719	20.8170208849094	20.6654776448279	20.402642046728	21.1965730635011	20.7364219354239	20.9342300298419	21.0992014693884	20.3563822976563	50.1576963222679	0.562036778332367	49.6308702569922	49.8864242793515	49.0074554518758	50.7649351943442	49.3589501041297	50.1286461450575	50.7000713916089	50.7985396663496	50.5755831337081	50.5138930821165	50.1496415169249	50.7771403663905	50.2643384889965	50.2291962593244	49.5797594968485	-0.872851478748828	0.672773703500567	-0.545986110132563	-1.67376815249082	-1.0713888880577	-0.264669564189745	-1.3270723303046	0.133939483555959	-1.3328958780255	-0.474447922074008	-1.56976589115669	-0.0822103816580736	-1.59012991459441	-0.139098582785949	-1.70586056153542
32.6633165829146	20.6905693387494	0.48146559848856	19.452604863844	20.8639996470133	20.5944586296214	20.9213251022842	20.4849417028706	21.6410185996275	20.7442782919791	20.7487028295718	20.5910335185237	20.3198567644267	21.1642327127108	20.645306589297	20.8825345624809	21.0090262477736	20.2952200192164	50.1749863105409	0.571769502642095	49.6577783202891	49.8904882181979	48.9964818031631	50.7876806182418	49.3476607279328	50.1449657493396	50.696634471149	50.8174018031594	50.5938579985987	50.5420112370751	50.1678585479671	50.8247932721005	50.2900733746764	50.2739266521051	49.5931818641185	-0.918942253172749	0.677043464263966	-0.586600597935158	-1.7236397557819	-1.09584000220746	-0.316697560529647	-1.36889125088528	0.0953846386721811	-1.36988967861368	-0.523216929991254	-1.62777822868902	-0.121052373533935	-1.64884201876383	-0.17598500312208	-1.76748376209261
33.1658291457286	20.6344356757182	0.487309249710845	19.3732142492236	20.8472668415589	20.5904288187655	20.8515170330067	20.4677191668341	21.5846014621891	20.7098279578972	20.683397181609	20.5171203037249	20.2333726437866	21.1286331769577	20.5525552275254	20.8258449407989	20.9159046177292	20.2351315141666	50.1933392971797	0.581319434179671	49.6887206821979	49.8905014763752	48.9907747658764	50.8088897149185	49.3401582383459	50.158598507608	50.6991402459593	50.8469871059158	50.6178804301006	50.5670906353089	50.1771262811317	50.8703379326815	50.307917932653	50.324499209957	49.6114662986656	-0.966587032141159	0.680966572274338	-0.629150884511526	-1.77493295238993	-1.12153766110673	-0.370634122644729	-1.41052957792174	0.0550774188748095	-1.4078280753473	-0.574451809387034	-1.6868769380204	-0.162210290426116	-1.70858373406594	-0.215282038697397	-1.83065464266498
33.6683417085427	20.5764294737913	0.4938291947483	19.2926094357131	20.8281355334799	20.5837605263731	20.7793874399893	20.4512677883346	21.522359084625	20.6771833454386	20.6189114069592	20.4404794152696	20.1474980834727	21.0906093788936	20.455016609269	20.7652612384581	20.8203031898647	20.1736596307289	50.2114024079761	0.592582314535475	49.7176361300709	49.891939010201	48.9822773462234	50.8344059073804	49.330779487869	50.1679437676197	50.7090357842811	50.8827624634937	50.6393201232505	50.599581338267	50.1800060020137	50.9043198449174	50.3204276142437	50.3820642407276	49.628537059082	-1.01573846502313	0.684479495884037	-0.673647893236083	-1.82778228057584	-1.14827638666585	-0.426369106079093	-1.45172422847237	0.0129831176642914	-1.44674681355795	-0.628361665301895	-1.74680639047025	-0.205730974315895	-1.7692032146885	-0.256968211557472	-1.89530719887558
34.1708542713568	20.5166924675831	0.501906161090016	19.2098819847153	20.807444570141	20.5722315964013	20.7055097074071	20.4342733665639	21.4568934242201	20.6432338259866	20.5499475602792	20.3592913631353	20.0629305898004	21.0549106552134	20.3584972539539	20.7057924327723	20.7196578386539	20.1098908445023	50.2297061416138	0.606435049534678	49.7421391332671	49.8972703251224	48.9660461359753	50.8669849302786	49.3174830326044	50.1786929762753	50.7199585241217	50.9120748375657	50.6529605915002	50.6416513593761	50.1886954919106	50.9399441896611	50.339806714875	50.4399504830386	49.6419333986342	-1.06639279166391	0.68760031779892	-0.720084030563244	-1.88227285680235	-1.17584691689651	-0.483844547856069	-1.49228021599901	-0.0309286610235693	-1.4864502931399	-0.684925490534572	-1.80729451362605	-0.251733338920125	-1.83104094892744	-0.301071135081649	-1.96189847838525
34.6733668341708	20.4554384981456	0.511384241631938	19.126483889389	20.7837290207165	20.5578413459079	20.6281398150783	20.4179116082061	21.3908699295629	20.6051642294737	20.4774107300579	20.275866843003	19.9757519382994	21.021213891402	20.266267040194	20.64743357159	20.6119864587289	20.0455071605744	50.2489906967668	0.621250351414836	49.7660538596121	49.9033071291122	48.9470942791325	50.903578681125	49.3043197139382	50.1970525281791	50.7260220517615	50.937141519605	50.6638272786267	50.6837356109008	50.2035364916996	50.9856221049439	50.3663860845724	50.4918474692207	49.6553356490715	-1.1185666633751	0.690330404007479	-0.768525413470571	-1.9382900728344	-1.2042465406667	-0.542970988122471	-1.5322193500024	-0.0767585026012179	-1.52669159708849	-0.744164587822226	-1.86841513513494	-0.300249741502967	-1.89418901234722	-0.347786888741533	-2.03062659733483
35.1758793969849	20.3924482313293	0.521275409110854	19.0445154742643	20.7546081115553	20.5438942019271	20.5446972363701	20.4041075169511	21.3238858125689	20.5635479019665	20.4064195685547	20.1936310395097	19.8835499400011	20.9840027505984	20.1727672429447	20.585170841876	20.4989091799065	19.9830166509457	50.2688473135237	0.634264954961145	49.795168886715	49.904457114322	48.9334976447894	50.9386054149122	49.297197484267	50.2223587930269	50.7294291560311	50.9711078946557	50.6801054487524	50.7194122044877	50.2122857420132	51.0274308507732	50.387842283031	50.5394743857076	49.6743363993718	-1.17224718615232	0.692609336763185	-0.819117607816363	-1.99557635409657	-1.23359068184932	-0.603584551408469	-1.57170560218083	-0.124648673012781	-1.56744119081523	-0.806374809743847	-1.93048180175598	-0.35117864522292	-1.95816042476904	-0.397166782107322	-2.10107925773526
35.678391959799	20.327720560336	0.530966244610767	18.9643123437636	20.7191954616575	20.5303108067275	20.4542184645768	20.3929391460724	21.2530046472721	20.5211729604648	20.3367179121137	20.1126034441326	19.7891176940517	20.9415774576419	20.0754094294758	20.5178468903701	20.3842270496602	19.9231546970599	50.289257393122	0.645437952573527	49.8308293299978	49.8985015923172	48.9253025387731	50.9698091676067	49.2975629048789	50.2479751195236	50.737790736376	51.0142802229329	50.7016264021946	50.7553556015727	50.2114325254434	51.0577176007286	50.4005569130778	50.5900505044723	49.7000697369342	-1.22741544898256	0.694406104315323	-0.871985460258879	-2.05395386085085	-1.26383671010201	-0.665508635868143	-1.61083097311208	-0.174688482319152	-1.60889784236236	-0.871842874949721	-1.99359031054954	-0.404458020170304	-2.02261302367656	-0.44904407598759	-2.17298099868802
36.1809045226131	20.2615988716803	0.540854785374228	18.8840015812588	20.679005392406	20.5136561521233	20.3582461844636	20.3820254880971	21.176294674702	20.4790969955229	20.2629007615564	20.0296560014377	19.6960429533861	20.8984409244354	19.980099573171	20.450317127038	20.2698867930383	19.8643124725679	50.3109791325089	0.657854632398163	49.8683461765989	49.8889009218315	48.9145697232244	51.000633421835	49.30089427958	50.2693899280606	50.7545357280771	51.0535731735195	50.719811218495	50.8007777734999	50.212254287611	51.0908407005576	50.4157619766055	50.6467490382336	49.7276486399039	-1.28408429337016	0.695776032082087	-0.927129704640281	-2.11348806462156	-1.2947051406531	-0.728657620925288	-1.64950385860096	-0.226877004087959	-1.65121339684362	-0.940516095468698	-2.05744534701242	-0.460181529749548	-2.08788141855865	-0.503415637996701	-2.24675348439632
36.6834170854271	20.1938860118334	0.55177276397991	18.8015285347084	20.6364019444871	20.4918267928578	20.2592588639295	20.3685836502922	21.0951060399465	20.4349283588192	20.1840215455236	19.9431861721423	19.6031853608667	20.8569058126244	19.8892411691065	20.3851494545335	20.1544215379147	19.8045449397484	50.3333354548633	0.673193421344471	49.9019588503406	49.8812369027323	48.8964907426338	51.0366353883152	49.3016501056873	50.2897591743057	50.7745264859453	51.0862165322691	50.7291621873524	50.8528253794084	50.2210048621301	51.1335094292746	50.439710793641	50.7042098966893	49.7511350922243	-1.34225436325822	0.696782033782842	-0.984435652966076	-2.17441589562472	-1.32593745306557	-0.793064942650436	-1.68757150323905	-0.281197758264292	-1.69427631613966	-1.01226423942614	-2.12174073539219	-0.518442427627611	-2.1543349260568	-0.560453721428104	-2.32285691258854
37.1859296482412	20.1239715134908	0.563903032443616	18.7169584365353	20.592193234344	20.4668967511181	20.1583156362717	20.3519109591783	21.0124081553124	20.3855016341129	20.1051637633749	19.8557233520474	19.5067643788593	20.8126457369588	19.7970468507877	20.3183989588531	20.0357387495225	19.7439061050848	50.3544002055991	0.689498055994904	49.9309342264677	49.8774872945202	48.8762158870283	51.0796387231105	49.2992822963142	50.3161986373312	50.7904439828899	51.1247926310589	50.7344507391695	50.9007442291627	50.2278972309787	51.1708806568647	50.4625681186318	50.7548304127696	49.7696380176879	-1.40187351741883	0.697426635623388	-1.04379279806648	-2.23690206569675	-1.35755287621712	-0.85879552040209	-1.72504233410965	-0.337713458656837	-1.73784185683232	-1.08729685608282	-2.18658056169694	-0.579157443064188	-2.22165709052844	-0.620052474597908	-2.40102197732217
37.6884422110553	20.0522013136623	0.576371862653087	18.6325589446652	20.5448613819714	20.4421834147976	20.0543900842744	20.3335815703317	20.9292792496417	20.3305564039875	20.0282044102376	19.7709003737846	19.4067940154985	20.7619588838588	19.7017635591872	20.2467588369729	19.9146792200356	19.6845493556904	50.3744581047166	0.704376488622478	49.9601432306724	49.8740772789054	48.8619721577548	51.1256726681156	49.2987693237857	50.3512719931786	50.8019295623417	51.1744441690261	50.7436836368146	50.9423254043342	50.2241728209125	51.1971109713287	50.4754968276427	50.7979070948806	49.787894431055	-1.46291495225869	0.69771872551448	-1.10519553973529	-2.30087530470422	-1.38974166288915	-0.925830790434388	-1.76215747063499	-0.396553529342286	-1.78185463122131	-1.16592431500992	-2.2523418202266	-0.642186582583276	-2.28934967038138	-0.681890259030423	-2.48076238654206
38.1909547738693	19.9798706395161	0.588124294528592	18.5506070310129	20.4922154413351	20.4175943971393	19.9460762999689	20.3151449994323	20.8438610302445	20.2727577702909	19.9485680683509	19.6890070711151	19.3078083958335	20.7080049019065	19.6095809995252	20.1735144904353	19.7948460429198	19.6284726532312	50.3961767836428	0.718070169496068	49.9944809822452	49.8657375335072	48.854006502984	51.1688360702299	49.3051110657879	50.3899118105734	50.8159650683742	51.2235078258613	50.7565860495376	50.986922984209	50.2173965930288	51.2273270839575	50.4860770496836	50.8400844298913	49.8107007047715	-1.52544976282309	0.697756644155089	-1.16870131266584	-2.36612312134454	-1.4225363836075	-0.994056647696315	-1.79922187036764	-0.457805099620866	-1.82654701025175	-1.24803680729916	-2.31914636168571	-0.707574467273226	-2.35761725082449	-0.745949598825838	-2.56232636734128
38.6934673366834	19.9074138572065	0.598906626565061	18.471344255346	20.4337427394011	20.3896933198068	19.8338683000218	20.2958420491263	20.7541272948335	20.2140450102447	19.8638059208307	19.6072375025559	19.2128043165884	20.655106758009	19.5223080065463	20.1029348450897	19.6789729037122	19.5753746359857	50.4200172092265	0.732026879099081	50.0332271414496	49.8511708356689	48.844654807514	51.2070996509297	49.317816869172	50.4254569110527	50.8380236143369	51.2645498792748	50.764578229983	51.040293949559	50.2182118146182	51.2662630361982	50.505076148535	50.8865506604006	49.8372845897049	-1.58954337430265	0.69767430236045	-1.23427701023156	-2.43255498591289	-1.45572024131433	-1.06338102230734	-1.83637224064948	-0.52146029622991	-1.87217125928862	-1.33328596995459	-2.38668216811381	-0.775495037365574	-2.42705297234887	-0.812362616052236	-2.64638918425876
39.1959798994975	19.8339214779408	0.609072275567389	18.3932977694782	20.3712239265862	20.3563819538088	19.7206411053809	20.2728520703279	20.6611168032384	20.152946365679	19.7783897624725	19.5242153453206	19.1199148845759	20.601145280694	19.4343072602327	20.0329765515493	19.5664441207868	19.522968968981	50.4427632707331	0.746867194879877	50.0705299740514	49.8346571500236	48.8294536460336	51.2440441103006	49.3314438032979	50.457522551425	50.8651969567251	51.3077155339528	50.7623231944878	51.0949434438609	50.221738074761	51.298241332705	50.5277231367038	50.9341259084848	49.8617902441839	-1.65512330033392	0.697531849075442	-1.30170735114044	-2.50035845349588	-1.48911380715607	-1.13386390977742	-1.87353540370192	-0.58749670150196	-1.91868802246755	-1.42171295424661	-2.45465881874673	-0.845945592139154	-2.49762773677004	-0.880839555472541	-2.73296049917318
39.6984924623116	19.7590784709497	0.618653602913773	18.3155628730399	20.3069939473583	20.3196990766669	19.6098522480344	20.2438307681669	20.5687212391781	20.0862539863596	19.6960834461311	19.4425091994692	19.0268643067998	20.5413696227487	19.3448958661325	19.9590785436053	19.4550308187905	19.4694311217637	50.4624195010205	0.762213634331732	50.1015278811229	49.8219441936446	48.8139474901735	51.2847386838509	49.3416426763269	50.4922140493329	50.8899964855287	51.3621726020422	50.7548893215231	51.1411337988915	50.2161673962285	51.3192186254458	50.5422725377482	50.9750529817783	49.87937379167	-1.72207305748661	0.697342473912508	-1.37068647168528	-2.5698724910303	-1.52284900671521	-1.20571134477401	-1.9106231547208	-0.655989913697957	-1.96580656829438	-1.51364880788219	-2.52327499965623	-0.918678017108353	-2.5687843811318	-0.950949009400086	-2.82143062504468
40.2010050251256	19.6843292198619	0.627190791925965	18.2395068026451	20.2416810792396	20.2828908595246	19.5033166536995	20.2089765419259	20.4802969513951	20.0129347981242	19.6137770190386	19.3656987961766	18.9360588827607	20.47690985437	19.2605953344941	19.8823828336658	19.3445783611009	19.4153335297677	50.4814642779717	0.77711070149195	50.1274279012661	49.8146944748063	48.8067356491738	51.3300525179471	49.3501288652826	50.5344157791931	50.9100257221939	51.4192188065932	50.7506237916076	51.1814361961711	50.2035162994724	51.3448229593355	50.5508834138204	51.006719262946	49.8912625297671	-1.79042602245777	0.697212078300577	-1.44101139120672	-2.64129533099154	-1.55723933050331	-1.27912568126298	-1.94774539526021	-0.727098871405776	-2.01334047316845	-1.60899229167327	-2.59302965911989	-0.993509472456324	-2.64052935318653	-1.02273510212059	-2.91174045038203
40.7035175879397	19.6113007272754	0.63413634342789	18.168045885901	20.1738006610199	20.2458472713196	19.4008102608847	20.1704133071208	20.3961527216224	19.9353419917364	19.5278646254999	19.2940685221585	18.8523483545061	20.4130875052095	19.1827166422238	19.8080173204414	19.2380119638956	19.3629838755921	50.502972690289	0.790353861428786	50.1539618035429	49.8092319240944	48.8083441235104	51.3753161364749	49.3630964852975	50.5814518075883	50.9313101863458	51.467689472701	50.7496046400893	51.2260823020938	50.1962272894595	51.3777765597714	50.5662817352416	51.0349595048641	49.9032563832605	-1.86032349673724	0.697351375364198	-1.5126653049111	-2.71452669358236	-1.59241110301866	-1.35416715782162	-1.98520090673196	-0.800912085064724	-2.06143287766077	-1.70722475603401	-2.66411115202295	-1.07052035884987	-2.71359854208926	-1.09631294639004	-3.00463122312624
41.2060301507538	19.5400769288422	0.638895225611977	18.1032670908168	20.1016429303797	20.2052445001557	19.3017780685642	20.1296213519095	20.3148091116905	19.8562190061686	19.4414790460661	19.2248458505863	18.7769646246398	20.3505463770937	19.1058711753961	19.7365234334177	19.1384364610963	19.3139049046521	50.5260582439198	0.801856666162961	50.1849125153337	49.8008496746664	48.8111971162529	51.4147638729628	49.3847586092352	50.6258039473304	50.9610660497557	51.5138532975467	50.7436587540626	51.2763628308671	50.1955813701455	51.4019546882198	50.5900402652742	51.0667544191645	49.9193162479786	-1.93178390334995	0.69789862987113	-1.58568520514436	-2.78931772499512	-1.6282046322718	-1.43077017116992	-2.02324622944119	-0.877336554463034	-2.11035528482708	-1.8082350872646	-2.73620646891915	-1.14977699078556	-2.78834751529412	-1.17123305775805	-3.10046290387979
41.7085427135678	19.4699435154143	0.640946517108075	18.0449107334073	20.0255212189339	20.1592534499132	19.2072730128967	20.0857539454247	20.2363475058056	19.7753437141372	19.3594918614518	19.1566140894475	18.707007711767	20.2847552369967	19.0302391951308	19.6634363891555	19.0459916669702	19.2672129997758	50.5476331509998	0.813132146243645	50.2177890179242	49.7891283926253	48.8105758971584	51.4471457622644	49.4130342829032	50.6636918947057	50.9990216626806	51.5697318724829	50.7279174228067	51.3220791054049	50.189712272378	51.4154348101355	50.6104630195838	51.1015095888946	49.9372622630482	-2.00466011492861	0.698841948012419	-1.65995757014008	-2.86558373541913	-1.66448459312543	-1.50889876667837	-2.06189121484526	-0.956182453090683	-2.16012972044865	-1.91243387170921	-2.80902482951577	-1.23100399094783	-2.86429175045831	-1.2470347730615	-3.19865177779538
42.2110552763819	19.4011418644274	0.640512257572513	17.9912762710355	19.9480420550343	20.11027583674	19.1200697601603	20.0367484495239	20.1637538229271	19.6900901446937	19.2803666275094	19.0918302413017	18.6411130087154	20.2146759112037	18.9621980152591	19.5876684931439	18.9583777170305	19.2206416121319	50.5669691351376	0.824733191316582	50.2463879380205	49.7787261249488	48.8114385211782	51.4767052281639	49.4419785079216	50.6991942649752	51.0382269582739	51.6309628565116	50.7078886321216	51.3570554088432	50.1746950667041	51.434333410699	50.6237130000202	51.1319235553286	49.9513075533529	-2.07885282099141	0.700219691601841	-1.73518649124978	-2.94355617196768	-1.70142629759325	-1.58867785447137	-2.10095437723703	-1.03735177633255	-2.21046615305474	-2.01985231857217	-2.8828196072447	-1.3137862074446	-2.94114235740242	-1.32389847135088	-3.29878985300377
42.713567839196	19.334989507996	0.638581573904283	17.9414339561979	19.8721115104494	20.0619674297053	19.0427497487801	19.9819895588876	20.1006419329903	19.5991860794734	19.1994889797237	19.0340532945675	18.5824362040358	20.1453739611155	18.9020571819725	19.5140494864659	18.8742503288121	19.1730529667631	50.5862292057972	0.834839451529997	50.2675175785868	49.7748273151709	48.8216730238785	51.508544782264	49.4682840417448	50.7389121808384	51.0742461635467	51.6843320288827	50.6922151499097	51.3884285376119	50.1617960935871	51.4595102230564	50.6411059949844	51.1533757658011	49.9586692070948	-2.15443641000887	0.702282391857969	-1.81109413128562	-3.02360554095946	-1.7393683766252	-1.67034200604733	-2.14033765772949	-1.12088593831062	-2.26112942788456	-2.1298636294948	-2.95816216674453	-1.39803321773793	-3.01953530506233	-1.40194826375769	-3.40152324015897
43.21608040201	19.2725620034471	0.635631779786489	17.8963914046279	19.7987988242706	20.0146796899791	18.9757092817543	19.9235854544412	20.0480523060617	19.5048964479703	19.1177060260394	18.9837248193587	18.5343266683287	20.0800613148378	18.843982272933	19.4456496096962	18.795177300387	19.1256886310203	50.6073086108716	0.84252622448848	50.2845165285338	49.7778956764502	48.8411118287956	51.5431605896584	49.4947568371883	50.7836310028698	51.1110650741788	51.7313788290937	50.6811226226025	51.4251777559823	50.1581919517774	51.4748689293457	50.6697791404849	51.1699717010565	49.9630006950564	-2.23152608201089	0.705283975350145	-1.88764329293351	-3.10590673100886	-1.77841612631302	-1.75404082888025	-2.18022934254245	-1.20679312970203	-2.31228097228698	-2.24214263908834	-3.03524994601583	-1.48394835455855	-3.10012804314162	-1.48063261777719	-3.50758391394721
43.7185929648241	19.2138938519135	0.630980575556049	17.8580068425637	19.7272285607292	19.9655976980112	18.9170708444575	19.8648423208781	20.0040673030652	19.4108661034797	19.0395516235606	18.9383163725871	18.4954230156033	20.01553274098	18.7879891860124	19.3793738554346	18.7237486414693	19.0807926698706	50.6297783702524	0.849865698384747	50.3036930309507	49.7831568215189	48.8615153969738	51.5758417058032	49.5269806167696	50.8270367426301	51.1562406473271	51.7853428879599	50.6664633216217	51.4638122145633	50.1548766276483	51.4808538999517	50.7004337202121	51.1895676607472	49.9708602591089	-2.31011488878294	0.709209459489197	-1.96502692785299	-3.19030075768259	-1.81834211027578	-1.83970991076453	-2.22100903292743	-1.29486324593549	-2.36435360114068	-2.35713538190153	-3.11369849755931	-1.57151148981704	-3.18259409334317	-1.55956876465634	-3.61660228659047
44.2211055276382	19.158438410823	0.624261039061759	17.8268074183099	19.6565499055311	19.9133103497851	18.8645605432669	19.8075938411476	19.966564185189	19.3184142692107	18.9644144787735	18.8965237001572	18.4617206100942	19.9488975868046	18.739452450847	19.3124350278931	18.660218834444	19.0391129608915	50.6517802564262	0.85822745933787	50.3276009920215	49.7853679282316	48.8776001557605	51.6015764767557	49.5668291481395	50.8630775356126	51.21134316335	51.8468944908192	50.6432577486801	51.493680673928	50.1428284305899	51.493966439252	50.7235509323618	51.2140623326683	49.9850673982216	-2.39010741739058	0.713940855109977	-2.04341984443522	-3.27651675933972	-1.85894539154088	-1.92716036153263	-2.26295571590317	-1.38473266778711	-2.41760585645181	-2.47507913084156	-3.19313580493095	-1.66031340049286	-3.26632563199709	-1.6391195738567	-3.72782368860856
44.7236180904523	19.1059843087371	0.61679065414471	17.8012055190456	19.5878933793601	19.8603914862658	18.8175074445154	19.7512742176843	19.9356861506727	19.2259445512141	18.8865344714899	18.8606417296923	18.4324207388156	19.8837851482508	18.6972500828885	19.2482599688028	18.6019614918822	18.9990082504757	50.6722711790323	0.865518077742222	50.3524252861968	49.7839583629907	48.8939500443505	51.6203304870069	49.6099189422114	50.8931686406256	51.2697424974521	51.9026537413664	50.6168117067314	51.5136126808731	50.1290851178253	51.5132642745044	50.7458078721881	51.2371896497236	50.0021483814381	-2.47146836010841	0.719620646743413	-2.12276548457658	-3.36454053297278	-1.90038438706467	-2.01631490351056	-2.30607630832055	-1.47615271810598	-2.47191342039556	-2.59533234521171	-3.27379296605064	-1.75006508464858	-3.35167818883605	-1.71940462750117	-3.84154554834293
45.2261306532663	19.0570360277795	0.610307108705521	17.7790522770314	19.5242748140384	19.8104093875652	18.7769483530105	19.6946812910952	19.9131541293089	19.1321370140156	18.8039622290242	18.833842232588	18.4106156554001	19.825205935141	18.6550648208997	19.191552039044	18.5465086551196	18.9581315834113	50.6922043660366	0.86998456239184	50.3722733819663	49.7832406862882	48.918285598041	51.6372213757454	49.6498158733089	50.9245034606133	51.324568454068	51.9491259032666	50.5955965761922	51.5337721124026	50.1246183713451	51.5228909291915	50.7779953373647	51.2525473947628	50.0166100359929	-2.55428102203473	0.726555989491455	-2.20284471804067	-3.45474128169865	-1.94301308180984	-2.10734995830128	-2.35024186821626	-1.56913639458575	-2.52707180311692	-2.71734217898335	-3.35625800284505	-1.84099318650196	-3.43955814007353	-1.79979132883423	-3.95871919555344
45.7286432160804	19.0122206336301	0.605002347158651	17.7598541105034	19.468557570971	19.7634797362334	18.7438062649868	19.6384094413066	19.8992438470756	19.0388215044141	18.720429433689	18.8160233111739	18.3977899316391	19.7720927580427	18.6133910736031	19.1411460816172	18.4944213685092	18.9158430706869	50.7131312201929	0.87411750012443	50.3856735454242	49.7874827691406	48.9504013209174	51.657361050903	49.6844489331814	50.9615029357792	51.3768400657584	51.9985930308582	50.579802478866	51.5597877239297	50.1252084994528	51.525256118376	50.8155679589071	51.261687993491	50.0273538779089	-2.63865929678082	0.734781164131467	-2.28355956638313	-3.54760781831403	-1.98693507998015	-2.20058098902952	-2.39548839924966	-1.66378685636885	-2.58323457746321	-2.8415482024955	-3.44070462199131	-1.93344698809606	-3.53001215838171	-1.88004770422164	-4.07931485448148
46.2311557788945	18.9714140802301	0.599995268795079	17.7452127286021	19.4215553648642	19.7164158133687	18.7170856946038	19.5852497788163	19.8910306560659	18.9498879449491	18.6368476286746	18.8038748753761	18.3908160336743	19.7204203784153	18.5776337313117	19.0930565046544	18.4483938185604	18.8737302515152	50.7347783622995	0.880713853093536	50.397200965054	49.7959525570503	48.9820904153763	51.6806551623895	49.7177573786662	51.00072156503	51.4335230549658	52.0561794493947	50.5614270652455	51.5839043800294	50.1187936033343	51.5363623396113	50.8458580051383	51.2720396380441	50.0392098551619	-2.72464036144811	0.744048895112556	-2.36511724329694	-3.64335329650187	-2.03188866455985	-2.29619555185661	-2.44215078729081	-1.76000975480244	-2.64091841149265	-2.96848176627432	-3.52667044420823	-2.02731115665079	-3.62230611957768	-1.96077687160689	-4.20232189785846
46.7336683417085	18.9339162896742	0.595297631155071	17.736980046895	19.3821785609054	19.6672350348165	18.6939673453484	19.5381151217228	19.8841981669486	18.867639343989	18.5479779008431	18.7950455726971	18.3861857444495	19.6711778476374	18.5463195091143	19.0482707904667	18.4097500731326	18.8337032861467	50.7553292178759	0.887758012803798	50.4124683873641	49.8030917132724	49.0081896350704	51.7019410039889	49.7547735507379	51.0352509176178	51.4979457790809	52.109524487026	50.5357947589066	51.596972706699	50.1065322752928	51.5528631070696	50.8694100299672	51.2872706619177	50.0579092541267	-2.81221565085537	0.754292517077119	-2.44789807096883	-3.74179535208428	-2.07764553198172	-2.39411729060499	-2.49067339333492	-1.85749139632817	-2.70054555646459	-3.09764154368811	-3.61374092445071	-2.1221881818234	-3.71642209291672	-2.04213825348647	-4.32748769053695
47.2361809045226	18.8994799629677	0.591985563881697	17.7350762521382	19.349416939404	19.6177623321	18.6717187237798	19.4977003861925	19.8763870092963	18.791147790703	18.4503187759195	18.7907304642521	18.3848841269293	19.6291631218681	18.5137688978806	19.0116758388457	18.3767200816609	18.795728703546	50.774258428621	0.891690811386367	50.4319868074474	49.8036612329555	49.0334915216777	51.7163014219436	49.7955236508964	51.0632418066261	51.5646931237822	52.1498431955517	50.5085746945595	51.6025372868281	50.1008411361242	51.5587639853862	50.8981421768093	51.3022825787243	50.0839918100024	-2.9014583261229	0.765740816443387	-2.53213481619094	-3.84264934214472	-2.12438882615634	-2.49414960856544	-2.54129756969059	-1.95600564257525	-2.76208507261325	-3.22828907023949	-3.7022150884988	-2.21810551148442	-3.81335977379572	-2.12352198347082	-4.45575988605907
47.7386934673367	18.8683715037209	0.590666892186352	17.7372612254118	19.3241108724873	19.5708104401659	18.649448337532	19.4623438981529	19.8681471227676	18.7185791216077	18.3468810655398	18.7931349409097	18.3902632217046	19.5946798643167	18.4816666045673	18.9840067137772	18.3465624595053	18.7576766673679	50.7927379385904	0.893249898129373	50.4506498016994	49.797527454929	49.0659319493584	51.7240501692964	49.8344533060028	51.0902117620399	51.6254865121987	52.1862587255441	50.4886190022533	51.611003100734	50.103895877318	51.557974315869	50.9335176572733	51.3091986646027	50.1122907797367	-2.99252380468136	0.778471079606309	-2.61776208998019	-3.94594545848002	-2.17255060101973	-2.59626771960409	-2.59396099431603	-2.05567895731306	-2.82524501716617	-3.36078823393136	-3.7928183020977	-2.31561241509714	-3.91364132076907	-2.20494258162728	-4.58754970924283
48.2412060301507	18.8402040499997	0.591119716661029	17.7410428639995	19.3086508993859	19.5258696178956	18.6278547117121	19.4301684066013	19.8603199540595	18.6504933077111	18.2402792015914	18.8012738709859	18.4021449962029	19.5624387521755	18.4555826164819	18.9607678499483	18.3187490832564	18.7174246179886	50.8106384911229	0.895629767456835	50.4634478863066	49.789152554151	49.1054388559895	51.7302530656233	49.866051107557	51.1223442107951	51.6786626231146	52.2273073892332	50.4765589854526	51.6230480685507	50.1043056004741	51.5656427851568	50.9629403679945	51.3068284907621	50.1375953756828	-3.08549744355178	0.792204810908357	-2.70462143026521	-4.05213121378474	-2.22232041832672	-2.70075444776965	-2.64852191476519	-2.15687389893614	-2.88998966087069	-3.4959735936981	-3.88582877996675	-2.41505463143563	-4.01661111472801	-2.28724545285196	-4.72182061674495
48.7437185929648	18.8137324677296	0.593398475065809	17.745639474485	19.3048305827134	19.4792823179246	18.6072363913675	19.4011120179475	19.8509848933274	18.5900021439099	18.1267867835543	18.8108877906696	18.4162165272836	19.5295914366997	18.4335860958654	18.9399242319415	18.2950295697381	18.6748767585169	50.8259637483211	0.898730925853409	50.4711725906833	49.7823791586413	49.1438295721344	51.7393041341979	49.890569100114	51.1588340538597	51.7302580903503	52.2630503534864	50.464916810331	51.6283304162134	50.0977705449398	51.5761837017926	50.9807683173299	51.3017338017844	50.1603555789583	-3.18038134792755	0.806721706437375	-2.79281067022217	-4.16173138493147	-2.27351677714052	-2.80801325193958	-2.70506566298375	-2.25981043320091	-2.95674078379152	-3.63359131030222	-3.98083609697478	-2.51615894317432	-4.12183367657853	-2.37060632704562	-4.85770759164933
49.2462311557789	18.7882137656479	0.597945987352819	17.7518861720635	19.3120176436397	19.4287648484799	18.585865373598	19.3766527939304	19.8357066542071	18.5395913382288	18.002341502758	18.8185777976352	18.4294785231285	19.4990806805107	18.4102370254097	18.9249642437401	18.276307652171	18.6317342352175	50.8384951591249	0.899604458987131	50.4798624097132	49.7759400635493	49.1759083355474	51.7502259666448	49.9135740169384	51.192494710726	51.7853034297668	52.2802154614743	50.4495869322877	51.6216907873653	50.0954919834706	51.5741140828858	50.9972337449803	51.2995955795846	50.1861898819398	-3.27730995648455	0.822146867120647	-2.88278977540743	-4.2749046914302	-2.32601918541732	-2.91825135266312	-2.76396073738305	-2.36439480302592	-3.0259966128293	-3.77271437246413	-4.07751339084819	-2.61863051271569	-4.23018537411749	-2.45444703736293	-4.99590664371573
49.748743718593	18.7637419615824	0.604633217543974	17.7602279961945	19.3274267763148	19.3760224525283	18.5604743782519	19.3575482635498	19.8109081763138	18.4984996326133	17.8696515547567	18.8244971588691	18.4431463725395	19.4726585423418	18.387554593335	18.917934407035	18.2602700726103	18.5893090464823	50.8507452938074	0.89730095426616	50.4945803916153	49.7644205872045	49.2064800382947	51.7576488730951	49.9398136321989	51.2179015085604	51.8403921879117	52.2831556457239	50.4368124140105	51.6116120817427	50.1055175488828	51.5655459308172	51.0197072431987	51.2978817762047	50.2197095476494	-3.3766077900988	0.838591274945099	-2.97511155253028	-4.39135897765176	-2.38016007071871	-3.03137733568885	-2.82559478616047	-2.47049432371158	-3.09784583627775	-3.91351307206986	-4.17635574545867	-2.72285468311774	-4.34266182525204	-2.53904491579591	-5.13731381710363
50.251256281407	18.7396540737416	0.613051673555404	17.7690541347403	19.3482005136799	19.3239100199363	18.5285353565656	19.3420608116394	19.7766714215826	18.4638140064962	17.7337334874322	18.8299172647341	18.458492946112	19.4459532841273	18.3703648019247	18.9145140537648	18.2427968441525	18.5467921592369	50.8633740217659	0.892942466643093	50.5142726812915	49.7437085777882	49.243561176037	51.7574989152933	49.9681012052357	51.2371778099958	51.8870346022477	52.2829221674867	50.4359924385966	51.6076942096072	50.1195215729898	51.5653699916219	51.0391714587633	51.2892058471555	50.2593776723781	-3.47849756811741	0.855795385416401	-3.07006427297546	-4.51072901666239	-2.4365223390997	-3.14723872705106	-2.89006880317977	-2.57833905003303	-3.17201767317609	-4.05713329268529	-4.27833667688741	-2.82955292005225	-4.4589142393239	-2.62548391950455	-5.28122416928368
50.7537688442211	18.7139855017953	0.623715974730754	17.7753247913227	19.3733129442814	19.272051711072	18.4900748217691	19.3266900845774	19.7356816830292	18.4336345947765	17.5943816422555	18.8330612846259	18.4720296879302	19.4146199715201	18.3555973711271	18.9095849501145	18.2217463454393	18.5019906430883	50.8732120169667	0.886475551887245	50.5332645701936	49.7152265059768	49.2872040991072	51.7514612484489	49.9927787856442	51.2565337332311	51.9218009260761	52.2745477838809	50.4482146862685	51.6068278055349	50.127837730727	51.5666246052199	51.0458134814951	51.2711103078295	50.2989339848669	-3.58294375648691	0.873422357745526	-3.16762559593939	-4.63303487833514	-2.49538570926924	-3.265961989463	-2.95719689219097	-2.68855614925325	-3.24843697736989	-4.2037920169912	-4.38391339512502	-2.93887900399858	-4.57810403208983	-2.71396072240057	-5.42634235822507
51.2562814070352	18.6854942208305	0.637404116317169	17.7769492844811	19.4033141075542	19.2169750880072	18.4471043836285	19.3087901063088	19.6896583270408	18.408443939454	17.4497037979857	18.8291541554556	18.4778207662971	19.3810337909884	18.337598424012	18.9037013939104	18.1983401174016	18.453825629932	50.8785106190162	0.877362935036191	50.5477053047933	49.6846117264957	49.3293958329885	51.7455492803913	50.0101051169415	51.2778490545623	51.9504106934416	52.2446045478292	50.4661798767649	51.5996003928281	50.1363462434853	51.5552828664238	51.0464672506803	51.2497754875301	50.3337756100876	-3.6899868439189	0.891490025755989	-3.26779662462632	-4.75873159291424	-2.55657542287227	-3.3880273053568	-3.02683862655835	-2.80176244342815	-3.32759082758007	-4.35258475040606	-4.49274099842821	-3.05038920259175	-4.70065899269229	-2.80395331234146	-5.57294836309263
51.7587939698493	18.6549991435396	0.653258293589048	17.7743221080562	19.4381919652145	19.1565656123454	18.4013072271645	19.2882770037523	19.6378932551072	18.3890595257948	17.3044661208685	18.8149536202646	18.4738176423258	19.349697366175	18.3186623467124	18.8993496674129	18.1745276869046	18.403896004996	50.8826118983252	0.867130378392596	50.5599378045277	49.6561732405466	49.3651941727867	51.7442489280398	50.0225770262472	51.2955004817153	51.9805173010101	52.1960207250557	50.4853509904979	51.5866133393141	50.1557854286572	51.5397948954959	51.0532155698863	51.2329120227044	50.3653365483936	-3.80003833929798	0.910180290892642	-3.37094567643973	-4.8882667249859	-2.6199375049697	-3.51397686981397	-3.0992156847004	-2.9182011361531	-3.41022360564847	-4.50346323691987	-4.60450156255453	-3.16401058197316	-4.82781359114849	-2.89595785030741	-5.72236913513509
52.2613065326633	18.6235555846878	0.669170487722976	17.7693635044178	19.4756952170743	19.0927174176502	18.352409732129	19.2666314070837	19.579452942194	18.3737029002968	17.1676841322264	18.791638712858	18.4627436859347	19.3194212506159	18.3031407527711	18.8936130863458	18.1497480784905	18.3553709502285	50.8890567025158	0.857392845243517	50.5760110985302	49.6288390874622	49.3996938701169	51.7462479836901	50.036442716684	51.302592118295	52.0123943384279	52.1448304959442	50.5108103743228	51.5788945738918	50.1821575589261	51.5343468156778	51.0630756817527	51.2207685380336	50.3987452859809	-3.91358086100091	0.929351253881604	-3.47776887361628	-5.0215877795175	-2.6858026870405	-3.64404240023944	-3.17486295288685	-3.0378777190605	-3.49671927077164	-4.65778574275022	-4.71969725593937	-3.28056454126045	-4.95962777168675	-2.99116528839742	-5.87457240897531
52.7638190954774	18.5905256630419	0.683972452145546	17.7631075025541	19.5118885987436	19.0285351881501	18.298798640396	19.2443614323844	19.5160047484059	18.3582174591541	17.0437361272292	18.7620733621005	18.4462226625357	19.2856997783273	18.2873389020811	18.8805119350453	18.1210875981202	18.3103010104012	50.8962776758759	0.846617037818378	50.5990331982051	49.5978068545136	49.4411782238931	51.7461163760708	50.0550879539767	51.2990797904118	52.0391227698877	52.0947344797835	50.5503275321656	51.5816992518313	50.2026884452591	51.5303416859597	51.0640731441157	51.2064939710027	50.4363814610622	-4.03072814691987	0.94858419960078	-3.58888002086546	-5.15812227749508	-2.75479088312391	-3.77808373782245	-3.25425524732588	-3.16103531672914	-3.58693879744674	-4.81629721232066	-4.83927797949541	-3.40096966971267	-5.09492830616428	-3.08962948579066	-6.02813465674566
53.2663316582915	18.554789885668	0.697764072156998	17.7544232401499	19.5434807945035	18.9640073430788	18.2396517127114	19.2196990551457	19.451624936513	18.3394092075974	16.9323213786126	18.7263560294201	18.4217628321288	19.2487878051382	18.2661352565939	18.8593742814318	18.0866455653338	18.268168846662	50.9008788039103	0.832997832492995	50.625649939042	49.5601267556099	49.4898918302615	51.7401704339589	50.0755340556774	51.2919085189064	52.0559154855961	52.0353109012943	50.6031210385038	51.5868007034264	50.2172159186052	51.5148459081007	51.0568682422563	51.185358114224	50.4744642131911	-4.15139344170842	0.967688484561658	-3.70444308539201	-5.29729380256337	-2.82720182880239	-3.91592546649444	-3.33750508639387	-3.28838225733875	-3.68073217230764	-4.97815670109615	-4.96356830218822	-3.52538917648687	-5.23338253486948	-3.1906973152132	-6.18279749391637
53.7688442211055	18.516691896383	0.710206007788504	17.7412295477168	19.5696493771708	18.896185108252	18.1762890600898	19.189998391181	19.3896646667846	18.3174030392118	16.835253753028	18.6818622766689	18.3873571302168	19.2133303507411	18.2427021169719	18.834593341338	18.0478544708443	18.2270058155294	50.9033353842418	0.818823780548481	50.649507359913	49.5183349087489	49.5379181000018	51.7304338624254	50.0918608830986	51.2870276896013	52.066703165378	51.9658118753112	50.6598145487285	51.5852743115468	50.2376804560598	51.4978718249527	51.0540659580506	51.1611432783578	50.506582541452	-4.27576738892671	0.986827288533584	-3.82424398539859	-5.43906694838906	-2.90283642077181	-4.05775079372754	-3.42446505850594	-3.42075140237048	-3.7784959599011	-5.14287483273677	-5.09196559545334	-3.6536967510317	-5.37612121526189	-3.29491956930015	-6.34014637981441
54.2713567839196	18.4773798080599	0.71993572443665	17.7228040172421	19.5914280537182	18.8235784509373	18.1113031014517	19.1543101321789	19.3303282603246	18.294060090245	16.7572181641878	18.627616378486	18.3459897350139	19.180137880825	18.2212289713874	18.8071582855904	18.0077982012315	18.1857373980785	50.9065601502472	0.807976171037221	50.6679514280051	49.478371384389	49.5803163860838	51.7226112569087	50.1018005013552	51.2827272553477	52.0796326119756	51.9007346092033	50.7138862457608	51.5810283067737	50.2666438910709	51.4922495345227	51.0584374718255	51.1416509630584	50.530360407427	-4.40428311447099	1.00608081860073	-3.94814105330005	-5.58393536713417	-2.98153134737578	-4.20412774181598	-3.51513643739188	-3.55855359758568	-3.88106451586473	-5.311693186496	-5.22392298051526	-3.78650348570298	-5.52370452717469	-3.40347504467015	-6.50109097499085
54.7738693467337	18.4371532123522	0.726083129058423	17.7006183506586	19.6093702288641	18.7486175496472	18.0463823105536	19.1142869175362	19.2717725924644	18.2694467913327	16.6992430706196	18.5667497330648	18.3027407810096	19.1445552026102	18.1976765480376	18.7728458844685	17.9676389972203	18.1453532271957	50.911127489445	0.800164000477216	50.6846838629692	49.4439272646664	49.6221226146804	51.7201959165378	50.1093013937123	51.2722268862169	52.0971703378313	51.8470060822949	50.7690453281221	51.5840243793156	50.2924393524739	51.4876342821661	51.0581842615416	51.1290479676959	50.5499024114509	-4.53719794977769	1.02518313419005	-4.07641916276242	-5.73235400172774	-3.06369389304216	-4.3556090207425	-3.60993956766233	-3.7016732174389	-3.98903900337801	-5.48577483318539	-5.35991063519964	-3.92508814612533	-5.67495914456613	-3.51617361233	-6.664529465912
55.2763819095477	18.3956537327286	0.729329221327439	17.6767872604315	19.6220195004271	18.6747720143769	17.9810556459718	19.0724062367188	19.213328833252	18.2408498332688	16.6562212684838	18.5035349524122	18.2588203974006	19.1043062635609	18.167611503661	18.7298967191706	17.9256573154367	18.1075382463556	50.9156639273921	0.791507213344708	50.7054658822048	49.4130283162538	49.6715245207176	51.7208316210165	50.1202685166411	51.2523511967369	52.1133157055409	51.7938392155713	50.8324373293054	51.593921118726	50.3094237479619	51.4722919263551	51.047662321951	51.1172380875992	50.5713594043005	-4.67454969114803	1.04384307833756	-4.209647684558	-5.88419951897775	-3.15008737208123	-4.51229588401082	-3.70953642713684	-3.84995245717512	-4.10238650976467	-5.66437927195956	-5.50099573530733	-4.07021458928965	-5.82884223623372	-3.63218392423924	-6.82959540465928
55.7788944723618	18.3529222605894	0.730755510929162	17.6518073470956	19.6267600026	18.6023310000656	17.9136021592449	19.0294407835336	19.156964103251	18.20557716843	16.6236617252277	18.4390580803812	18.2116822392146	19.0631790011101	18.1348894545995	18.68253312291	17.879963732478	18.0723839886993	50.9200222343671	0.780618408523951	50.7315843730985	49.3804202718463	49.7286077664183	51.7187350029629	50.1361305656418	51.227821654763	52.1214620495242	51.7337437588577	50.9031440856473	51.5997824117789	50.3278076117062	51.4577402106746	51.0373422685688	51.0996369913558	50.5963744926624	-4.81646437984053	1.06211260677713	-4.3481682646577	-6.03883465020351	-3.24112995412716	-4.673824608284	-3.81437486378262	-4.00369621311478	-4.22083669107369	-5.84643746283422	-5.64757394267492	-4.22161929393474	-5.98617457803335	-3.75212339178979	-6.99758587489214
56.2814070351759	18.3091080483886	0.730366744819751	17.6240660349473	19.6221263927935	18.5286273031906	17.8431450063702	18.9839036006	19.1052577448496	18.1639476188999	16.602567496713	18.3713851338702	18.1608772381449	19.0241532701443	18.1032471147236	18.6340811030865	17.8313704523047	18.037865215191	50.9245986820836	0.770398711107343	50.7582382618992	49.3433147749497	49.7852145701964	51.7106922666271	50.1522806060352	51.2060136399848	52.1229848808023	51.6769826109461	50.9719693391501	51.5963697719701	50.3558122592462	51.4554435291939	51.0356196424253	51.0775608685657	50.6204832092616	-4.96315064750477	1.08019484403499	-4.4917756848164	-6.19574421505997	-3.33666425440544	-4.83981990164935	-3.92443728363069	-4.16356190218877	-4.34460154231879	-6.03279537921643	-5.79897311928374	-4.37902880927774	-6.14812162947486	-3.87716209608577	-7.17007525680246
56.78391959799	18.2638474291733	0.72765589969908	17.5916829602841	19.6091079383686	18.4523402835378	17.7707663584058	18.9340206966517	19.0583333645783	18.1186515777996	16.5940928233956	18.2997986231301	18.1104395997789	18.9840742598598	18.0681866728883	18.5817660921324	17.7827790970823	18.0016710897057	50.9283453781256	0.763666331814544	50.7796098534455	49.3045577300986	49.8361266625683	51.6994164247806	50.1631116288943	51.1885205113268	52.1257106531269	51.63353892305	51.0328950280535	51.5915733111387	50.38529537894	51.4536560075863	51.0343182717334	51.0586515871465	50.6381986999946	-5.11463732392664	1.09799790800974	-4.6399746668281	-6.35509180800285	-3.43654328481235	-5.0103618646386	-4.03948229492234	-4.32991332939804	-4.4745074135316	-6.22496793787171	-5.95451980356723	-4.54318404363587	-6.31398915839357	-4.00684997781121	-7.34639767959001
57.286432160804	18.2170559244395	0.722988927857384	17.554670348726	19.5900438754904	18.3758893782392	17.6985169737945	18.8800358834476	19.0134276153547	18.0712736758638	16.5939723475588	18.2271583267281	18.0641128285927	18.9392277726028	18.0259247794369	18.5223120434156	17.735870891613	17.9634021257287	50.9307409618229	0.759568057985875	50.7950752313552	49.2699546078118	49.8861262880505	51.6907921797	50.1681506873642	51.1697205608958	52.1342042590858	51.5954626838822	51.0903607607991	51.5933639626317	50.4059703108526	51.4421286447041	51.023239744563	51.0473531426831	50.6492113629637	-5.27089446408159	1.11518701293057	-4.79257139354153	-6.51760428938017	-3.54124737541391	-5.18596598425619	-4.15953802991314	-4.50240336231338	-4.61132653785766	-6.4225134334531	-6.11463446520527	-4.71522078300177	-6.48229288412774	-4.14022115731085	-7.52498093258655
57.7889447236181	18.1696113328826	0.71740223027659	17.5150618688669	19.5662544294755	18.3026357577895	17.6273869882917	18.8243151185217	18.9676456857679	18.0203856949378	16.5970136006254	18.1571440561551	18.0209136810171	18.8919610798727	17.9809347256888	18.4584742526742	17.689320627245	17.9247224263092	50.9338934844939	0.755256200123345	50.8097559740678	49.2425406775014	49.9431825916872	51.6878698096702	50.1725924159673	51.1440719190008	52.1441601402321	51.5515714404585	51.1522466229859	51.5966888147681	50.4233781077895	51.4336750452118	51.0082774400969	51.0394648194958	50.6589264484753	-5.43217854270435	1.13169847007078	-4.9499592028492	-6.68387332225863	-3.65165789838179	-5.36706406869247	-4.28510927449198	-4.68034291854998	-4.75511219237152	-6.62386752844175	-6.2803991920802	-4.89528033572285	-6.65334893387446	-4.27805907106005	-7.70634215746808
58.2914572864322	18.1221755928224	0.711259455084931	17.474885083893	19.5368582989308	18.2327831413494	17.55637366266	18.7691396085029	18.9206986852411	17.9636082231019	16.6036944853085	18.0902210199157	17.9778860095351	18.8467550667971	17.9365429009772	18.3950667960474	17.6408246942371	17.8872962158385	50.9394943311425	0.749327978749228	50.8287997237025	49.2197205707505	50.0071567548021	51.6878211909261	50.181650805665	51.1133016325949	52.1479786423386	51.5078638972596	51.2181973108432	51.590855714196	50.4491611730472	51.4381278299307	51.0013976211114	51.0276271272919	50.6727549726779	-5.59885390226039	1.14784957706905	-5.11275236431313	-6.85378844461946	-3.76824908867756	-5.55351243291017	-4.4168471543182	-4.86348196768288	-4.90539197318104	-6.82931612332759	-6.4521240620382	-5.08253765689616	-6.82879773776143	-4.42157646272904	-7.89246010993203
58.7939698492462	18.0740881220303	0.704096690339193	17.4342066604707	19.4999805381575	18.1635929721879	17.4836368142157	18.7146040716475	18.8744556788343	17.9009911769529	16.6169226068363	18.0238812256601	17.9356786118321	18.8026122096419	17.8880875620965	18.3315113833247	17.5903841812459	17.8507761373507	50.9455283733451	0.743037288241355	50.8516261764472	49.1962236833173	50.0696563124262	51.6850068681745	50.194897824247	51.0847924163821	52.1444673696114	51.4767331118507	51.2794225866192	51.5758755966722	50.4806451109319	51.4423771414835	51.0000230419028	51.0107896203723	50.6903887397382	-5.77088557472201	1.1637599503178	-5.28114259584851	-7.02671329913678	-3.89079092264308	-5.74466642508757	-4.55500936267066	-5.05227503870626	-5.06202690043618	-7.04068695195561	-6.62888486873261	-5.27672318314872	-7.00874460172789	-4.57008182640838	-8.0834845034449
59.2964824120603	18.0245342352624	0.695744321654324	17.3913909399948	19.4550571801544	18.0935603991572	17.4085418365327	18.6588990887138	18.8298617410973	17.8354101640484	16.6347321364122	17.9568066416733	17.8982724558751	18.7550473224933	17.8327769110915	18.2639147945161	17.5407021889141	17.8130397282616	50.949251711539	0.738650166794651	50.872424643269	49.1698119123617	50.1253175059643	51.6769644609244	50.2067789829694	51.0631303263691	52.1404036509712	51.4545426879834	51.3302835006375	51.5621772519809	50.5054451743437	51.437617439501	50.9918657475058	50.9956964716209	50.7063159166831	-5.94794901130584	1.1790222815905	-5.45469037299864	-7.20225189867711	-4.01901138794557	-5.93998900698026	-4.69929374695524	-5.24725482669549	-5.22567258716913	-7.25813730244201	-6.8097469341866	-5.47879598011408	-7.19153313182253	-4.72254482264143	-8.27756393165247
59.7989949748744	17.9741069374085	0.686747455709173	17.3452722630586	19.4038100545853	18.0247624794465	17.3324767915793	18.6006356216504	18.785044355883	17.7694652092088	16.6521479978253	17.8912168762014	17.8673316604947	18.7041118470162	17.7758104310266	18.1929045877041	17.4942094422771	17.7724044431698	50.9517203927119	0.736798298453907	50.8863685871193	49.1438235642493	50.1789373093333	51.66710364943	50.2127500226346	51.0449748497969	52.1419835897344	51.4281473782207	51.3756441203366	51.5541407565955	50.5230610458117	51.4376092128834	50.976727741606	50.9885151374819	50.7160189254448	-6.13008460680871	1.19330626950468	-5.63282067054877	-7.38081545257454	-4.15335379391624	-6.13958024496989	-4.84925756305278	-5.44825343256722	-5.39721788866962	-7.47989127217575	-6.99504644587376	-5.68960265232937	-7.37669816704459	-4.87999969522684	-8.4742570120295
60.3015075376884	17.9240533743169	0.677565671247544	17.2968319590586	19.3488726759472	17.9601643699709	17.2576316792477	18.5406563431113	18.7369396813241	17.7028198590339	16.6687892406567	17.8302203674253	17.8399857879729	18.6544021922642	17.7201506269234	18.123454433221	17.4504810718056	17.7294003267901	50.9560153378905	0.735523422802631	50.8947647543484	49.123925106513	50.2385802220963	51.6613097504282	50.2143285695746	51.0234162498142	52.1469721580714	51.3985591136739	51.4237740291851	51.5432182203842	50.5456788135855	51.4503138835878	50.9671237454502	50.9871833234549	50.72108212819	-6.31778593564986	1.20697070390678	-5.81551366291987	-7.56337324876149	-4.29476558684549	-6.34405396417806	-5.00490389894598	-5.65445486567465	-5.57686049119421	-7.70559554170135	-7.18592091365407	-5.90853595836441	-7.56594917275956	-5.04372070727533	-8.67559045796748
60.8040201005025	17.8745476300248	0.668061618485358	17.2485378914345	19.2915089848576	17.8996167986952	17.1850154120771	18.4813535085587	18.6844712726037	17.6332929467177	16.688384189086	17.7738566264762	17.8134751338521	18.6070702045918	17.6611188371611	18.0570727458804	17.4072684480999	17.6861714502797	50.9623432570368	0.73244070105553	50.9035080470374	49.1124436026264	50.3041509527409	51.6619602840344	50.2175379428635	50.9965710565079	52.1474915862967	51.3789491178618	51.4746004054613	51.5213998007734	50.5767489508462	51.4613789076325	50.9666471703319	50.9841343798862	50.7276266506511	-6.51133542040201	1.22053058010072	-6.00342123369633	-7.75061061935923	-4.44375318436477	-6.5538568150994	-5.16679479523498	-5.86528054566367	-5.76399967191356	-7.93722592480135	-7.38266595664359	-6.13438433105365	-7.76031421230056	-5.21277999481702	-8.88275165191072
61.3065326633166	17.8248594287868	0.658025595229355	17.2020692340217	19.230797406244	17.8400343299298	17.1137558524353	18.4242519663464	18.6294633159674	17.5602516413659	16.7109657029443	17.7192725763274	17.7893932127211	18.5578149336238	17.5968551805786	17.9899900200447	17.3638037425559	17.644172316695	50.9682656743554	0.727652312862725	50.9165252414867	49.1061315310211	50.3672124625284	51.6655446039937	50.2264374868578	50.9700544108947	52.1399441194496	51.3706366130398	51.5195644851253	51.4939420689153	50.6048047979438	51.4635522476981	50.9639070192174	50.9759470730857	50.7397809540739	-6.7105102438724	1.23374010262066	-6.19724318712053	-7.9423603111547	-4.59999633842144	-6.76873462373703	-5.33553627476493	-6.08105955675474	-5.95814961414107	-8.17569175200795	-7.58420941221855	-6.36718013459943	-7.95838467501802	-5.38616863780053	-9.09414293570533
61.8090452261307	17.774844315744	0.647654338403138	17.156890942959	19.1651215867536	17.7794790725448	17.0423858917443	18.3685004585099	18.574159731382	17.4859965230768	16.7318548336603	17.6647544811237	17.7709171578632	18.5043421169309	17.5329359862979	17.9204345104542	17.3222050305367	17.6026864123231	50.9729420633866	0.72339183201399	50.9313712767946	49.0996614677807	50.4223240551575	51.6663423930672	50.2387957698215	50.9503827878933	52.1295374500042	51.3605469935396	51.5533050416251	51.4714443624107	50.6233484066992	51.4714113432399	50.9526197944459	50.9677315578293	50.7553082504902	-6.91513013667998	1.24591824606139	-6.39702227016234	-8.13792337301141	-4.76310632304378	-6.98794132548248	-5.5111828981382	-6.30261325853608	-6.15976274727152	-8.41922485655651	-7.78953563831942	-6.6081159732056	-8.1588837711933	-5.56526172671806	-9.30833655269318
62.3115577889447	17.7251600600948	0.637229856986125	17.1112065830534	19.0944120676851	17.7195277520808	16.9707274161379	18.311907117715	18.5183914427787	17.413383635024	16.7492941943049	17.6120407750044	17.7573280550578	18.4502336848462	17.4716804295776	17.8522696836025	17.2852207615054	17.5597773030479	50.9779520317547	0.720887213380085	50.9417903898816	49.0912245438629	50.4742393086217	51.6623594571392	50.2486216476189	50.9372586619207	52.1236981142044	51.3447314374109	51.5810104746552	51.4536902768883	50.642044071218	51.491028140453	50.9427109649684	50.9667139819178	50.7681590055602	-7.12548669460103	1.25709932352821	-6.60215168967842	-8.33698243121707	-4.93352790429103	-7.21101934216259	-5.69323428077833	-6.53020481148181	-6.36988838055231	-8.6666796742946	-7.99915326998956	-6.85750677560972	-8.36317198563498	-5.7513887396766	-9.52686535754035
62.8140703517588	17.6761533477741	0.626684732149642	17.0642382608642	19.0208022762468	17.6627023450157	16.9004097855679	18.2533953887298	18.4598261161576	17.3427233941807	16.7668931117701	17.5637596253896	17.7443222665774	18.3984974931637	17.4082368994775	17.7887098477653	17.2531834464279	17.5145999592774	50.9841305691716	0.719009367469321	50.9444437102168	49.0844406503225	50.5310005150363	51.6573756771838	50.2527824331621	50.9240284788575	52.1227037067938	51.3353639802358	51.6112451516137	51.4305334809907	50.6696258416562	51.5071223452516	50.9430197453176	50.9731173800393	50.7751554408959	-7.34196836422407	1.26800941840432	-6.81213372831698	-8.54016504455475	-5.1123100412843	-7.43834699628902	-5.88126954358074	-6.76313900683877	-6.5890291949753	-8.91987036029094	-8.21452210374144	-7.11397427649568	-8.57318533832981	-5.94335717624288	-9.75184750852351
63.3165829145729	17.6274813695917	0.615850314894386	17.0173534068494	18.947030168335	17.6085412561001	16.8334874257984	18.1942151580734	18.3969601841025	17.271850846666	16.7864030995349	17.5195328030885	17.7296545908138	18.3461245562396	17.3413903601011	17.7271481277155	17.2240067815214	17.4685217789357	50.9903383692258	0.716223706033298	50.9424507738793	49.0846071479134	50.5924492373688	51.6569848486049	50.2544745627985	50.9057659360007	52.1193744070158	51.3385585681853	51.6441713343809	51.3983880813397	50.6984121290352	51.5142124995892	50.9458563547217	50.9798587535896	50.7795109039644	-7.56459430014111	1.27881397965111	-7.02728162726428	-8.74864297023762	-5.29997931211469	-7.67084890235289	-6.07554844749057	-7.00056869559176	-6.81663869058728	-9.1805174774508	-8.4361450375099	-7.37630119353242	-8.78828958701644	-6.14020818155715	-9.98245969275717
63.8190954773869	17.578925612143	0.604968051459746	16.9728210093361	18.8742604775525	17.5537591382441	16.7705662940082	18.1366164991143	18.3311830033687	17.1992392107653	16.8039065657364	17.4761154806996	17.7153981807158	18.2891751420241	17.2767276222757	17.6640785148184	17.1962136397934	17.4238234036925	50.9957640717944	0.712146820678978	50.9418753751323	49.0931731562997	50.6500542470712	51.6627422569839	50.2597523775307	50.8852460897491	52.1081963990787	51.3431653063744	51.6714625985581	51.366482806514	50.7175489646917	51.5275384604592	50.9404219534199	50.981447611186	50.7873534738668	-7.79325304696927	1.28883931539822	-7.24857015857187	-8.96315127170137	-5.49605291006829	-7.9091289914501	-6.27689449438749	-7.24258526608245	-7.05196664571292	-9.44719844422001	-8.66296804197539	-7.64515846717723	-9.00663928150435	-6.34368351021998	-10.2165455809077
64.321608040201	17.5308807828114	0.594554330976638	16.9315697005959	18.8015596278422	17.4962935315671	16.7103608006189	18.081463540143	18.2653880783826	17.1262234415345	16.8163640980868	17.4314015295112	17.7033297612698	18.2295160757905	17.215732384786	17.6014389144099	17.1711775238077	17.3813927338252	51.0014239208981	0.707085469147555	50.9449991329382	49.1061663561582	50.6983260615988	51.6704856630863	50.2709035389398	50.8696261276968	52.0923353231253	51.3408377446353	51.6880236209047	51.3431009996926	50.7317887285998	51.5512021518195	50.9316386231858	50.9808676001115	50.8010571409784	-8.02819075402747	1.29780871609864	-7.47674874785959	-9.18344184045961	-5.69994308889454	-8.15292078985393	-6.48593655902491	-7.49024279630152	-7.29524711957991	-9.71800480740435	-8.89400492364335	-7.92188286328298	-9.22880948277771	-6.55512333556931	-10.454720818324
64.8241206030151	17.4837602938257	0.584669157164071	16.8923918487279	18.7275144092271	17.4376454802038	16.6511235586004	18.0273977049052	18.2008108978509	17.0555499945007	16.8266558379192	17.3868115129809	17.690711493065	18.1714603473678	17.153316810633	17.5433528540597	17.1517481726252	17.3399134847192	51.0085089332722	0.70180016197788	50.9477385942888	49.1182162532079	50.7420109025735	51.6745672013785	50.2838999912016	50.8618434470471	52.0796775638566	51.3410459744821	51.6992615703595	51.3233171660429	50.7529131704462	51.5692226833359	50.9314834573945	50.9857583357577	50.81667768771	-8.26989605735753	1.30634774416277	-7.71167539646041	-9.4087728455733	-5.91207098306793	-8.40146313978615	-6.70252142737023	-7.74441473743752	-7.54770281516874	-9.99427294024189	-9.12999809340542	-8.20609267121755	-9.45729235237403	-6.77304298347089	-10.6997398414161
65.3266331658292	17.4372918304133	0.574739064041334	16.8534371677757	18.6522716924443	17.3803023300041	16.5924602698384	17.9724483569925	18.1358745027066	16.9881292258139	16.8379487877874	17.3448198763831	17.6731915025136	18.1142479719658	17.088802273795	17.489020535865	17.139004685306	17.2974182770073	51.0162891451796	0.697597220342445	50.9440426648332	49.1280265231506	50.789097090196	51.673610272209	50.2927177330944	50.8570985174997	52.072907911967	51.3538534640458	51.7138213954936	51.2973515708667	50.7787612094448	51.5779981279043	50.9379958545729	50.9987331251093	50.8283217173073	-8.51854835503544	1.31480039332771	-7.952638300878	-9.63896259982576	-6.13361745927699	-8.65445050769409	-6.92597019944393	-8.00484756530479	-7.81027037584838	-10.2784760712609	-9.37275579738936	-8.49597540294833	-9.69255907647591	-6.99660534378931	-10.9520407414803
65.8291457286432	17.390782140898	0.564494122180854	16.8143532694818	18.5778768564284	17.3238405606475	16.5356616115662	17.9162985361334	18.0683961974376	16.9220916361374	16.8476067370303	17.3050702365648	17.6503891408024	18.0535422611838	17.0277026845868	17.4342016666699	17.13119481646	17.2535059023397	51.0227345525243	0.694866062284559	50.9324717800001	49.139628178454	50.8392791026219	51.6718217651052	50.2958300029198	50.8486584219926	52.0661776457396	51.37163598985	51.7318213248347	51.2664359586321	50.7965318608209	51.5932422504764	50.9387101915207	51.0140880033578	50.8346858115389	-8.77393499201792	1.32258058301519	-8.19935992644897	-9.87491632567405	-6.36516068541032	-8.91257234864296	-7.15595160058761	-8.27061036569063	-8.08262885297136	-10.5698787699613	-9.62298567831814	-8.79098858162383	-9.93258270105654	-7.22797848695789	-11.2092671724808
66.3316582914573	17.344094695551	0.554627135928288	16.7767352507704	18.5065788044793	17.2651076748587	16.4822342832498	17.8607203662547	17.9984978817863	16.8553149145083	16.8517370194404	17.2644865033595	17.6254418965335	17.9891904512462	16.9707298664767	17.3787103373661	17.1261429043237	17.2097922786113	51.0273062645364	0.691458331337092	50.9177820091855	49.1581160468954	50.8838471496701	51.6744990929194	50.2978095262531	50.8359731939554	52.0525883783246	51.3828416690537	51.744832621229	51.2413938090032	50.8046386496111	51.6170625634123	50.9325190167613	51.0250785507933	50.840611690979	-9.03605910368768	1.32934784981708	-8.45259140556822	-10.1180376701171	-6.60607221176957	-9.1770423397564	-7.3930278889388	-8.54146388806335	-8.36382792184257	-10.8659391429976	-9.87962689181608	-9.09274693651505	-10.1768538018333	-7.46847634976353	-11.4708163088476
66.8341708542714	17.2980210431795	0.545911138389331	16.7423956967044	18.4388544585048	17.2022811450538	16.432164998012	17.8076926000515	17.9287316995001	16.7882143354256	16.852190304384	17.2212306438663	17.5992490066635	17.9256061956709	16.9126988582641	17.3268422708071	17.1240559212242	17.1681075135601	51.0322223554863	0.685123617354652	50.9057911769198	49.184288667858	50.9172573944236	51.682392484513	50.3042924789976	50.8253174198041	52.0330346112059	51.3928688319891	51.7476617874432	51.2261777267103	50.8149023182502	51.6331029222041	50.9317264750995	51.0325746432009	50.8519463936761	-9.30555920773203	1.33579097656911	-8.7135969240479	-10.3690921384019	-6.85561195374322	-9.44856129281778	-7.63823441186924	-8.81849303389886	-8.65380816542026	-11.1671718296165	-10.1417005089707	-9.40252751652486	-10.4279099497782	-7.71629555016214	-11.7395045512013
67.3366834170854	17.2532947561062	0.538012027758136	16.7113473516859	18.3731799798853	17.1372065204755	16.3837249360052	17.7572533058009	17.861317713804	16.7233020984434	16.8533007633701	17.1770174546024	17.5684825804403	17.8641460900485	16.8534795386572	17.2800540252818	17.1271869586564	17.1284220244356	51.0397682521145	0.677247558123367	50.8971439673352	49.2137357084105	50.9443986827376	51.6907663680974	50.3158022851131	50.8221805732359	52.0152222730944	51.4142710890547	51.7456605844307	51.212096737067	50.8312541453125	51.639840243844	50.9406965613335	51.0441419949365	50.8693125677143	-9.58320480881561	1.34239888282125	-8.9830378591386	-10.6276989606534	-7.1142860151746	-9.72679513846256	-7.89210812238428	-9.10316288727088	-8.95388501378775	-11.4765940182827	-10.4101802984171	-9.71923056690953	-10.6875169600438	-7.97077481072522	-12.0172395760407
67.8391959798995	17.209438354109	0.530060674860039	16.6816876325879	18.3077684260005	17.0727963992646	16.335046251835	17.7074201019382	17.7958797457772	16.6620947977123	16.8543039600934	17.1345942016675	17.5305114483742	17.8008087052691	16.798436712809	17.2346951073701	17.1367819775452	17.0887498433904	51.0487457115854	0.671256373488163	50.8868045932898	49.2413291198676	50.9735019538334	51.6941440471524	50.3271854652657	50.8245578454234	52.0041129981643	51.4440111367763	51.7474663990974	51.1917327456085	50.8422641844047	51.6533564407496	50.9484398921369	51.0647151649083	50.887563687103	-9.86909197754135	1.34845142460922	-9.26047653122387	-10.8930175165442	-7.38353898902859	-10.0109574777393	-8.15422853314366	-9.39588341848212	-9.26549166899287	-11.7944889047239	-10.6872295829321	-10.0411552493467	-10.954080995274	-8.23453003869059	-12.302166099162
68.3417085427136	17.165289906423	0.522205036086764	16.6515108821402	18.2424748090171	17.0091427203993	16.2858660351124	17.6562739164381	17.7304243188896	16.6032798135019	16.8512109789617	17.0938633613474	17.4874921223419	17.7332954200266	16.747541852385	17.1886932129584	17.1511329449022	17.0471462079226	51.0556492127237	0.667489295306888	50.8698292322253	49.2664879726197	51.0045130529812	51.6918212302314	50.3332470292013	50.825212179383	51.9958741734676	51.4689756894064	51.7532306489323	51.1707968112543	50.840685485294	51.6738408054802	50.9480787857474	51.0906335112244	50.9015115834067	-10.1627885220539	1.3532835252594	-9.54509385815409	-11.1649635888908	-7.66409093096903	-10.3009354725712	-8.42382672902912	-9.69585033433506	-9.58870562734339	-12.118010017638	-10.9737458392703	-10.3689510395853	-11.2259657195051	-8.50877208258275	-12.5924501860968
68.8442211055276	17.1207246969606	0.515513847966007	16.6207807528742	18.1789381493121	16.9436976107063	16.2376587910547	17.6039524346236	17.6643986280862	16.5444425146071	16.8447053517284	17.0519950730704	17.4432122405431	17.6651173115408	16.6956222234283	17.145478897377	17.1672296423745	17.0036408330822	51.0597258690801	0.662881071151308	50.8471108841586	49.2937807726029	51.0290209786544	51.6884350725838	50.334421167105	50.8201661314661	51.9829698043683	51.4897858687885	51.7546165043556	51.1594127848377	50.8358691355591	51.6849478847462	50.9491154634361	51.1145628968001	50.9116726867398	-10.4643580880467	1.35764197620668	-9.8368851993509	-11.4446883457221	-7.9551989317593	-10.597790038973	-8.70084667533405	-10.0024416647675	-9.92248036647227	-12.4466413263532	-11.2686038817151	-10.7050244392846	-11.5050593614548	-8.79133105745276	-12.8902399102693
69.3467336683417	17.0769905168463	0.510368993096114	16.5911325687261	18.1188319567455	16.8752193648604	16.1920513559346	17.5523630148057	17.6001276816218	16.4851525339258	16.8397621192968	17.0073466969684	17.3976900703516	17.5996193707034	16.6431847477946	17.1083299850233	17.1840305596034	16.9600157263336	51.0643147026282	0.655796243699981	50.8248242342315	49.3282506764806	51.0418820430287	51.6890000318188	50.3362875734703	50.8132003390196	51.963964452964	51.5197422904371	51.7465586675151	51.1564548336371	50.8373149163705	51.6873564191297	50.9610325088016	51.1350878017947	50.923763750724	-10.7747327766864	1.36253387385634	-10.1370150082582	-11.7337776106369	-8.25598262748057	-10.9030541750644	-8.98628594638426	-10.316517957887	-10.2664065382569	-12.7836617933995	-11.5707528974191	-11.0501364004075	-11.7942222696583	-9.08178183742251	-13.1987284022781
69.8492462311558	17.0350686806727	0.506132278249297	16.5638674045653	18.0620526868569	16.8059906104142	16.1491864363215	17.5029759715279	17.5408598099692	16.4275518932321	16.8376822228432	16.9617731177941	17.348024589641	17.5344777025708	16.5955369823801	17.0750303420815	17.2033123466184	16.9177080932746	51.0720654259715	0.647936262528091	50.808168862742	49.3703211422459	51.0484542337459	51.6935549143741	50.3434587922719	50.8109808083047	51.9456573514931	51.5607781794756	51.7345242914606	51.1514009112288	50.8382024033543	51.6972641163383	50.9768883890387	51.1588212040757	50.9425057894228	-11.0948082431199	1.36747591062526	-10.4468809367114	-12.0329635834484	-8.56707516440659	-11.2175093028593	-9.28138336445223	-10.6399926090509	-10.6218051860537	-13.1306731864007	-11.881346797511	-11.4025279406542	-12.0928882140346	-9.38322662988218	-13.517254367511
70.3517587939699	16.9946564698719	0.502472338411849	16.5383924341664	18.0067531101189	16.7392285368224	16.107744424236	17.4551157531967	17.4878086487862	16.3737519427662	16.835038127523	16.9181613347055	17.2941532720673	17.4662621762672	16.5521101157662	17.0421277911966	17.2270355926942	16.8761637877655	51.0815495759071	0.640925020808154	50.7962349285096	49.4155730509807	51.05740721743	51.6969711084119	50.3545319712081	50.8146902914256	51.9348664760859	51.599896715244	51.7272519314583	51.1407680961512	50.8277403875155	51.7128926721455	50.985573744297	51.1923509499178	50.9664940978253	-11.4246932502035	1.37130268742839	-10.7668682702369	-12.3416875024474	-8.89025746754679	-11.540718318433	-9.58649791293224	-10.9741026104765	-10.9906848090587	-13.4850340937804	-12.2028985140171	-11.7611488004508	-12.3986206462083	-9.69671668881439	-13.8431117171246
70.8542713567839	16.9552287767463	0.499930474992985	16.5128638862182	17.951203992639	16.6752879349146	16.0666042340999	17.4065976148708	17.4396735169625	16.3233641361355	16.8313272355541	16.8766238203888	17.2404679133653	17.397034179201	16.5080116867701	17.0113140212922	17.2545949079443	16.833462570838	51.0902402349845	0.634568930484305	50.7835672081621	49.4596256408003	51.0690481769394	51.6941242818896	50.3636516425236	50.8183006487307	51.9302663786129	51.6325518730333	51.725021269959	51.1334576859709	50.8106670539216	51.7180981381546	50.9913155215949	51.2341677270103	50.9897402774638	-11.7642588533846	1.37421477524403	-11.0961850785905	-12.6590223422455	-9.22645015313371	-11.8718492507547	-9.90092708804469	-11.3184408099777	-11.3737799113914	-13.8451457467913	-12.5365030164209	-12.1280124508476	-12.7121420758583	-10.0197160424292	-14.1771524494478
71.356783919598	16.917164078244	0.49891770291471	16.4864159442772	17.895592188716	16.6118433338876	16.0264207895076	17.3560279609947	17.3951221693687	16.2743349802224	16.831412682613	16.8346356177002	17.1907983545682	17.3314591764315	16.4645627701355	16.9868330113552	17.283441077545	16.7885611163368	51.0980609939984	0.628547337604737	50.7666555858841	49.503042379282	51.0752866552223	51.6850649103512	50.3669945712929	50.81562141657	51.9245897722952	51.6706870660941	51.7196957501137	51.1366761927368	50.7997260483801	51.7156238460843	51.0063245318029	51.2767212845376	51.0082048993284	-12.1138980050036	1.37752290739695	-11.4340403089265	-12.9850503126736	-9.57483267882252	-12.2109831722023	-10.2239401825914	-11.6719903638633	-11.7701782884746	-14.2141648309003	-12.8809711076824	-12.5058138075929	-13.0370129127973	-10.3521584928909	-14.5233510522712
71.8592964824121	16.8812854707235	0.499166504476869	16.4605333363941	17.841924407015	16.5477046220754	15.9894679100083	17.3042750908365	17.3552795606313	16.2260432143976	16.8383547071502	16.7909113648615	17.1446503626524	17.2695740318737	16.4271295033258	16.9684725542399	17.3122512790804	16.7427101163106	51.1061157109448	0.622865348817147	50.7482567094425	49.5511553343931	51.0712388493557	51.6748359523398	50.3670955949842	50.8076123917952	51.9144011423114	51.7208660038661	51.7064807715836	51.1444516153578	50.7942936548828	51.7213735267091	51.0294475217388	51.3160290481229	51.0241975472892	-12.474240844248	1.38155837746297	-11.7809213954992	-13.3212663644726	-9.93445345667186	-12.5595336523672	-10.5559417908496	-12.0349908150809	-12.1791378960274	-14.5951493246651	-13.2352134846438	-12.8943751608674	-13.3742742904044	-10.697694730846	-14.8828307191381
72.3618090452261	16.8483048193439	0.500399991509106	16.4381609381106	17.7921664895848	16.4849868312637	15.957876111688	17.2535252618393	17.3232319152837	16.1807512249632	16.8495935888283	16.7476544149572	17.1004377015512	17.2078541148036	16.3948109527206	16.9523881265585	17.3426241850869	16.6985104329191	51.1149062508255	0.616561289403281	50.7347940474687	49.6089653538733	51.0624095650212	51.668144127394	50.3702937951843	50.8011535241782	51.9050975251488	51.7721081832139	51.6911267563465	51.1467594812311	50.782524720233	51.7315029295932	51.0481636040538	51.3567186698234	51.0438314796184	-12.845735715489	1.38530318270048	-12.138553554417	-13.6695408389931	-10.3062177143433	-12.9192750725978	-10.8984617098137	-12.4093638127223	-12.6018625633641	-14.986230008542	-13.600679553563	-13.2915844482476	-13.7213994316587	-11.0571491179899	-15.2527733737559
72.8643216080402	16.8192935259883	0.502756053178186	16.4215600625501	17.7465910229394	16.426683589951	15.9320636779456	17.20498422719	17.3011724003109	16.1415922219927	16.86332827461	16.7080858160568	17.060423619697	17.1466107954514	16.3632298076976	16.9382973663242	17.377131961359	16.6576480457487	51.1258104518198	0.608869278481291	50.7296667365672	49.6763623837636	51.0575167485665	51.6644222195405	50.3800878584634	50.8007554108624	51.9048246796486	51.8155483317607	51.6826171162939	51.1450825950106	50.7631733665983	51.7302332449189	51.0604749225987	51.4060903056586	51.0703008570446	-13.2291466638605	1.38820917949624	-12.5085108670173	-14.03067423151	-10.6924331229964	-13.290942515733	-11.2529119531274	-12.797080724592	-13.0409129661318	-15.3847849275808	-13.9804088460024	-13.6975701303711	-14.0776508434081	-11.4275970810201	-15.6323980165975
73.3668341708543	16.7955122485176	0.506420117705993	16.4111845383138	17.704053647248	16.3730458031182	15.9109135415779	17.1577556244766	17.2886346176121	16.1096372657547	16.8834368436774	16.6726827655264	17.0295718118352	17.0907567373913	16.3346082030097	16.9305206466885	17.4161345579017	16.619747123632	51.1408110393204	0.601548702806081	50.7297924953684	49.748587339571	51.0569044200124	51.6584276554329	50.3936486930292	50.8032016531407	51.9150095984217	51.8603528636182	51.6814551834668	51.1501203654792	50.7489037711766	51.7222830988475	51.0784664063377	51.4646876740707	51.1003243718333	-13.6257100588483	1.39109505634349	-12.8909577745163	-14.4040676455613	-11.0943906726694	-13.6738721744415	-11.6194351557169	-13.1983702433492	-13.4978518058183	-15.793306857846	-14.3758574559809	-14.1155566637331	-14.446580573084	-11.809399205715	-16.0256561728583
73.8693467336684	16.7770571983179	0.511356348759294	16.4067431882053	17.6638845884931	16.3217874895859	15.8934512328724	17.1101176148601	17.2838372520992	16.0836895207926	16.914004496617	16.6392972403425	17.0100707748814	17.0426671125721	16.3143580617533	16.9310851863236	17.4573537211775	16.5835104941932	51.1583938816943	0.59667309472777	50.7291628588454	49.8214570477528	51.0525901095153	51.6457741213882	50.405285700549	50.8016179868179	51.9294546555641	51.9170318103687	51.6797062617001	51.1652589787487	50.7453393153836	51.7230254721547	51.1073247035426	51.5252347514555	51.127644451628	-14.0359208914902	1.39483641515962	-13.2849475646737	-14.7889235203592	-11.5113190279547	-14.0671319980554	-11.9971509243762	-13.6119804770141	-13.9720686203319	-16.2161310113716	-14.7858700168851	-14.5478147792853	-14.8310531051161	-12.2067376919199	-16.4356680981217
74.3718592964824	16.7630138675453	0.517504027657809	16.4091056468904	17.6273779972198	16.271842610703	15.88032361065	17.0618051525331	17.2864609508642	16.0629574871358	16.9532504723486	16.6069210058697	16.9998948844986	16.9995855361801	16.3012463740335	16.9369381432796	17.4986953263987	16.5488028145747	51.1739251300064	0.5933165523161	50.7255957788594	49.8959542171457	51.0398979915431	51.627645216621	50.4130557693226	50.7940838903422	51.9431100017529	51.9783168944009	51.6727026176137	51.181682348771	50.7425166864182	51.7266966540841	51.1365627478987	51.5812689746485	51.1497871606746	-14.4590397324616	1.39918575631564	-13.6900205093573	-15.1857800916362	-11.9423221125767	-14.4710395479089	-12.3856150403503	-14.0372973705714	-14.4623951471843	-16.6526221397045	-15.2093570364167	-14.9929315603777	-15.2293158331383	-12.6200678348645	-16.8604318987351
74.8743718592965	16.7538679595363	0.524807162208033	16.4209158117814	17.5972885416239	16.225491478475	15.8735357062782	17.0148220859609	17.2984953571672	16.0491671606449	16.9976182292287	16.5778564109861	16.9974323201206	16.9599417433709	16.2912424664182	16.9460963617429	17.5407204480866	16.5173952711591	51.1873134341512	0.589191905537813	50.7233483372235	49.977405073499	51.024596998409	51.6098188384008	50.4212736951329	50.7864164774156	51.9594420994442	52.0322377887717	51.6662227242633	51.1927557445956	50.7336610476532	51.7183124476042	51.1588474386313	51.6346230096462	51.1707397915773	-14.8950684895869	1.40346632252429	-14.1073823348365	-15.5967568814784	-12.3887465324538	-14.8874778375954	-12.7859245214807	-14.4758035914385	-14.9695882817492	-17.0992713003677	-15.6480792934268	-15.448858937192	-15.6391938199498	-13.0460184662542	-17.2975292579718
75.3768844221105	16.7522496654754	0.53319550615056	16.4451686884874	17.5758196627834	16.1859534940395	15.8747415125358	16.9719117549271	17.3221622955532	16.0454633782222	17.0486427934163	16.5553011292096	17.0049778274616	16.9274507332979	16.2869414436868	16.9619565758348	17.5856964649575	16.4915572277181	51.2056272598073	0.584652771232079	50.7287605621595	50.0700826940017	51.0156954060825	51.5970187206564	50.4361822270097	50.7857774718665	51.9870975093266	52.0837084879772	51.6692374119829	51.2051769086757	50.7283984588523	51.7047408275802	51.1834976678813	51.6923827980338	51.1966517450234	-15.3463530622321	1.40777739428016	-14.5393078018085	-16.0241784016766	-12.8536204920284	-15.3186204441107	-13.2001995897264	-14.9300320298179	-15.496495833984	-17.557261068961	-16.1056064878913	-15.9171867557172	-16.0633199317591	-13.485461398564	-17.749869554666
75.8793969849246	16.7599163324448	0.542730112464537	16.4831702250634	17.563125080825	16.1537905070396	15.8839068964655	16.9343520897011	17.3573932918031	16.0534806403476	17.1102422051691	16.5396916112018	17.0257572222709	16.9058945149351	16.2932195300067	16.9882558667719	17.634434009049	16.4720312960225	51.2336091501114	0.581813690137735	50.7437365582566	50.1728089018643	51.0138873443136	51.588431563284	50.4595040037759	50.7928120358353	52.0300628671997	52.1455000843924	51.6822592009486	51.2294398165043	50.7373362337239	51.7008230733425	51.2210373952641	51.7572218279325	51.2292763450327	-15.8154768293574	1.41283134155642	-14.9873227618844	-16.468939041912	-13.3387559770603	-15.7653517704619	-13.629927109621	-15.4011620541348	-16.0455168708846	-18.0317347010628	-16.5836960521612	-16.401839512675	-16.5060951250837	-13.9431149211421	-18.2222562182502
76.3819095477387	16.7753968677074	0.553470217161605	16.5340120568787	17.5577875551813	16.1270310943095	15.8997083747972	16.9014542596564	17.4018635809884	16.0722220412345	17.1812388755589	16.5288151902337	17.0590945831949	16.8936675172369	16.3080502587234	17.023430006396	17.6849555732485	16.4576220479723	51.2661189073029	0.580867691121836	50.7641677302965	50.2800903579254	51.011612843679	51.5790402523584	50.4868966184091	50.801774506926	52.0836983297377	52.214871080126	51.6973748271872	51.264495864364	50.7549611991542	51.6992153272	51.2657980548158	51.8234243507459	51.2643622666176	-16.3021844769122	1.41886960097928	-15.4511387960405	-16.930308392185	-13.8434941987309	-16.2270527207494	-14.0749598218709	-15.888168917723	-16.616473792913	-18.5236888898064	-17.0810620361831	-16.9039759226347	-16.9673751307664	-14.418947784905	-18.7144450328238
76.8844221105528	16.7964611811591	0.56512372856	16.5960721520193	17.5587753096111	16.104774490288	15.9212490184572	16.8722118430148	17.4535973215134	16.1001438096149	17.2565620547817	16.5215554165171	17.1012692823768	16.8875050067497	16.3273272304209	17.0641486433495	17.7348456437231	16.4468804949492	51.295910611992	0.580601885588379	50.7849831567918	50.3876418346815	51.0046216947905	51.5653761440585	50.5130142090196	50.8084198627842	52.141575153394	52.2781806839827	51.7099310226919	51.3005186256999	50.7706873753613	51.6861887309043	51.3069532600613	51.8837961947735	51.2967712308854	-16.8045741899332	1.42545254205069	-15.9295883988171	-17.4074607181389	-14.3670020655	-16.7030573445853	-14.5343414719116	-16.3896973992125	-17.2076985670175	-19.0291627075358	-17.5964158493221	-17.421098975592	-17.4440099354719	-14.9091601841683	-19.222922069359
77.3869346733668	16.8238334603462	0.577249680754401	16.6689215074372	17.5668940194643	16.0892845628752	15.9492993603284	16.8472254425933	17.5130258263283	16.1378165602879	17.3350284662541	16.5201535618847	17.1508248151983	16.8889155911425	16.3538431398968	17.1118799731013	17.7843227933501	16.4400662850505	51.3253066359852	0.581250371612442	50.8062635317047	50.4965970476284	50.9990250673274	51.5497367347358	50.5376561821871	50.8161163238738	52.2044279620347	52.3351878400473	51.7257751449965	51.3353523981856	50.7886896388315	51.6707213138343	51.3486271854395	51.9387076662668	51.3267155026842	-17.3231955246513	1.43242748954336	-16.4226310051636	-17.9012041287307	-14.9110846610063	-17.1943209983864	-15.0081489124708	-16.9065075834917	-17.8191284961345	-19.547631379138	-18.1317245174895	-17.9520703336641	-17.9369017834648	-15.4153228067357	-19.7486906464779
77.8894472361809	16.8602992939788	0.589814501219031	16.7536289622425	17.5842295561536	16.0837098286375	15.985796333601	16.8288139000211	17.5820542108877	16.1878151021889	17.4197528708558	16.5278954897159	17.2101399338679	16.9022061989313	16.3920256569753	17.171069371456	17.8360742313296	16.4392777628187	51.3631980829976	0.583943110813892	50.8337259874866	50.6120260750651	51.0041095307371	51.5385140450263	50.566286454947	50.8328115124324	52.2799075652844	52.3989552648319	51.7540859707691	51.3788897117457	50.8218942516703	51.6668442432067	51.4038782619144	51.9957582749866	51.3602840948603	-17.8615760232177	1.44043565539893	-16.9322426671953	-18.4140922250263	-15.4795234449748	-17.7035400455809	-15.4983480442406	-17.4414943248864	-18.4535012689526	-20.084519718752	-18.6910959801834	-18.5003131061775	-18.4512428772764	-15.94274743304	-20.2974678457576
78.391959798995	16.9067049223776	0.602942991118247	16.8511725453467	17.6121703408129	16.0885719789578	16.032130780144	16.8191861958512	17.6612339557945	16.251936104483	17.5103747428446	16.5454404584261	17.2807874267062	16.9275907769671	16.4392289606188	17.2420656798645	17.8920523777248	16.446631511121	51.4124536320456	0.588260536507027	50.8730558680735	50.7372629576751	51.02084499885	51.536369797	50.6043644855546	50.8624748439052	52.3733838638852	52.4714287063821	51.7957039323814	51.4384849590506	50.870635343492	51.6656854907367	51.4730221642889	52.0604227537975	51.4036643156116	-18.4222365560371	1.44994920275153	-17.461131230678	-18.948712041449	-16.0746145048785	-18.2335067448218	-16.0076363551117	-17.9971029719003	-19.1139381384892	-20.6428552534492	-19.2766018653448	-19.0699416546906	-18.9891172396066	-16.4908182731649	-20.8715245382115
78.8944723618091	16.9610657373079	0.616142954792176	16.960666602751	17.6500235811379	16.1018169536178	16.0879628494721	16.8186526537175	17.7483685143043	16.329150829313	17.6011946212634	16.5708051968118	17.3598413858438	16.9613888287539	16.4914378438208	17.3210597575269	17.9511572605779	16.4624591807069	51.467428081021	0.592745456486271	50.9242048916353	50.8698742232452	51.0419131181975	51.5423030171924	50.651670042608	50.9012959712212	52.4813141342612	52.5388441777762	51.8430596766312	51.5080922556992	50.9232295176059	51.6548340502347	51.5440806118767	52.1293660846357	51.4573394424946	-19.0044875149765	1.46038948627831	-18.0105827131967	-19.505860742071	-16.6956328391401	-18.7853417865579	-16.5374462524717	-18.57318266186	-19.8007877655977	-21.2189879138708	-19.8867694911662	-19.6606221045759	-19.547276120362	-17.0553391803961	-21.4673173762564
79.3969849246231	17.0216536661862	0.628532523952175	17.0794061421065	17.6955774476935	16.1223544806049	16.1517905139181	16.8258403509877	17.8402583204202	16.4167850097363	17.68898696107	16.6029623769266	17.442896867234	17.0030151963996	16.5516758203648	17.4071168381979	18.0106613982533	16.4854772688798	51.523674569714	0.597343683260405	50.9818448836194	51.00340974005	51.0631779228454	51.5516736964542	50.7028104939445	50.9431634509397	52.595503346847	52.5953850294921	51.8917328329548	51.5780000325976	50.9774754878494	51.6450531097657	51.6145476335262	52.1947874286187	51.5165534562053	-19.6071478500412	1.47114603366602	-18.5798126508775	-20.0845384978629	-17.3415439578872	-19.3584705981169	-17.087299625243	-19.1679666488714	-20.5117961883109	-21.8105577075522	-20.5200503090327	-20.2693560454542	-20.1243678962134	-17.6387109581533	-22.0834462223142
79.8994974874372	17.0889445575532	0.639753248126591	17.2047811083206	17.7469808559216	16.1522468633676	16.2226861191114	16.8396888943644	17.9355150539052	16.5134774603897	17.7766438977501	16.6440846052871	17.5292719476238	17.0566114812916	16.6238068772533	17.5040647263107	18.0695666100499	16.5147418623517	51.5836387315695	0.603304600607738	51.0414583787297	51.1331088489639	51.0907279734866	51.5620471367134	50.7534046180276	50.987779768991	52.7129305641875	52.6524655092863	51.9476457814138	51.6499802574464	51.0455349460614	51.6492687311216	51.6964652549999	52.2542698088091	51.5774933953046	-20.231477799026	1.48303116229862	-19.1676515445334	-20.683875374758	-18.0143852897259	-19.9524625521148	-17.656312907256	-19.7811520922549	-21.2456023532915	-22.4225726188491	-21.1786355830875	-20.8967394170491	-20.7252043983333	-18.2467635289083	-22.7252408298135
80.4020100502512	17.1640298160663	0.649839819406453	17.3359855166372	17.8040209124468	16.1945490613155	16.3013461790585	16.8610708622925	18.0350466594596	16.6202527608602	17.8660071937218	16.6973386239755	17.6213011272591	17.1244450501253	16.7043452730861	17.6138796016113	18.1295802235667	16.551278195579	51.6516030709488	0.611159604507117	51.1044177134661	51.259657656308	51.1337829431973	51.5767818584916	50.805227931609	51.0416397823637	52.8387794030287	52.7168016034343	52.01995543867	51.7341884236809	51.1336592776094	51.6572021782569	51.79589587215	52.3136516655457	51.6424043164209	-20.8801119044628	1.4973556579774	-19.7748119578552	-21.3050585174781	-18.7185157829209	-20.5688780973162	-18.2452851761856	-20.4153817139244	-22.0042051019908	-23.0601859557224	-21.8672066585375	-21.5478943110815	-21.3542262592496	-18.8780524859136	-23.3975378133724
80.9045226130653	17.2467373686515	0.658258363433744	17.4736136423791	17.8675399815913	16.2497608849344	16.3893487097942	16.8922868424551	18.1396143374326	16.7383291954285	17.9530053149206	16.7632241366214	17.7187580359868	17.2034576178501	16.7890711708239	17.7329595251039	18.1924885004209	16.5976026340302	51.7281718791067	0.619652973382043	51.1764999319543	51.3871881534988	51.1932387966635	51.6026126846023	50.8646915844895	51.110629645721	52.9787867405587	52.7771604399776	52.1093831624845	51.8325862658845	51.2320689871038	51.6578922050754	51.9025717745833	52.379229524624	51.7180382893796	-21.5545690267446	1.51371070058716	-20.4042159816516	-21.9511981896003	-19.4564526409833	-21.2111502393637	-18.8570464351134	-21.0741808595391	-22.7910621852598	-23.7208340799624	-22.5880252853845	-22.2262408734005	-22.0092252747849	-19.5279120914336	-24.0978575836689
81.4070351758794	17.336012484614	0.663999789112753	17.6175468049794	17.9375807554141	16.3157203413929	16.4873617577904	16.9349603930662	18.2473503438825	16.8664122841303	18.0340955244837	16.8394365243277	17.8171584036061	17.2908513828533	16.8810531340864	17.8578162113582	18.2572255968789	16.6556178109596	51.8115485132256	0.626882885578658	51.2613805461191	51.5176103161087	51.2615999899899	51.6436971257849	50.9363056026586	51.1930835534157	53.1305410000049	52.8240118245268	52.2080260454274	51.9347431478794	51.3326168759586	51.6635915102613	52.0078085602179	52.4491328354415	51.8090787645896	-22.2551703197493	1.5304322797395	-21.0588729260129	-22.6251481085564	-20.2269546796943	-21.8824975695343	-19.4945539924379	-21.7586731274219	-23.6069277856982	-24.4002765127316	-23.3390364978496	-22.9296738451739	-22.6866014350981	-20.1996498547679	-24.8222025327017
81.9095477386935	17.4309534986072	0.666630840165849	17.7653313653951	18.0121973137522	16.3910748012689	16.5940536205152	16.988570066282	18.354272497631	17.0009155745638	18.1122962303571	16.9244378557989	17.9127590277086	17.388970750711	16.9835892372397	17.9903337534662	18.3203773904368	16.7251229939821	51.9005058042552	0.632395643946043	51.3561354383571	51.6472073811151	51.334405587079	51.6982314466354	51.0182202268208	51.2815879919914	53.284734229108	52.8664659482547	52.3108928638903	52.032706522938	51.443369711103	51.6857857595457	52.1194157419301	52.5147814746254	51.9136467404346	-22.9823480397228	1.54747647692725	-21.7395161631387	-23.3274494169383	-21.0282603034924	-22.5839414860562	-20.1587166621515	-22.4670697759226	-24.4486756197988	-25.1020792535687	-24.1178406514936	-23.655417832431	-23.3894202722009	-20.8994830106653	-25.5738098692071
82.4120603015075	17.5308229462129	0.666312733017256	17.9128525570779	18.0882625887162	16.477594806376	16.7068505429708	17.0511559072374	18.4573153367631	17.1389811434149	18.1917474137218	17.0198580550622	18.0067236941748	17.5009223726962	17.0925002480048	18.1333807813786	18.3797251761742	16.804473569425	51.9943039326307	0.637522716733842	51.4536169116079	51.7692418752069	51.4174229946912	51.7610615459819	51.1046345419929	51.3713295984181	53.4349701122497	52.9156964312063	52.42324933687	52.1319869232865	51.5745726223382	51.7127393542369	52.2475450738352	52.570749027579	52.0257426399597	-23.7367742418856	1.56670957831612	-22.4446127661633	-24.0565639973001	-21.8622441419341	-23.3145180412278	-20.8483761017939	-23.1977348891378	-25.3128270304167	-25.8330919536644	-24.9262519719443	-24.4062848656965	-24.1239385807955	-21.6248570983707	-26.3592886729321
82.9145728643216	17.634856064378	0.66278829635286	18.0567105389001	18.1634659224285	16.5781409539148	16.8238459515917	17.1213783383501	18.5562883491557	17.2805486664523	18.2705919324561	17.128395267707	18.1019540437726	17.6243750982285	17.2037855440275	18.2842659830747	18.4364801588508	16.892614216759	52.0922191499449	0.643412658743771	51.549121829519	51.8799570106699	51.5196837196571	51.82954728322	51.1923949325735	51.4649699555516	53.5838423544275	52.9648460208947	52.55360125738	52.2415125056065	51.7203123630392	51.7347569765097	52.3860839993456	52.6206935237493	52.1419635170303	-24.5189251262597	1.58872344410644	-23.1728742232915	-24.8112715071271	-22.7335748761582	-24.0735857562777	-21.5626195510946	-23.9522277348258	-26.1994609291188	-26.5924881357413	-25.7689531479149	-25.1883411181651	-24.8900739004877	-22.3706013824305	-27.1782346898547
83.4170854271357	17.7426421081953	0.655412624285419	18.1958771844054	18.2375043100559	16.693029073123	16.9449639417843	17.1996827472756	18.6524989178761	17.4267752728144	18.3451363893301	17.2500060127054	18.1976274443032	17.7542756225676	17.3210207865445	18.4375176394427	18.4934433689749	16.9902729117256	52.1945913378427	0.649443578165918	51.6442047517629	51.981776210527	51.6419180467416	51.9065890758918	51.2845477841593	51.5682257633137	53.7374959431287	53.001825935851	52.7018816922042	52.3583107221984	51.8677953862983	51.7650358154165	52.5222125478151	52.6718685501721	52.2651818421597	-25.3295507061523	1.61166964654812	-23.9255978894309	-25.5928064209466	-23.644629462241	-24.8628999938057	-22.3029768900174	-24.7345216855944	-27.1113300536447	-27.3743610113316	-26.6476885759618	-26.0031710425623	-25.6825184300306	-23.1410338754395	-28.0245185858224
83.9195979899498	17.8541594617618	0.644329827767097	18.3309358754164	18.3113276486806	16.8197277620047	17.0711917148243	17.2872968091249	18.7457187220465	17.5767302687957	18.4177151010215	17.3815319926176	18.2902248925904	17.8899029885782	17.4471792985666	18.5924495491532	18.5514829088673	17.0989763941385	52.3025926053072	0.654551734368545	51.7435486212921	52.0803416619187	51.7762470861096	51.9976403485291	51.3869236020314	51.6814910096063	53.895491808089	53.0317513390068	52.8590434512826	52.4710342462695	52.0181643643157	51.8131133124723	52.6577001730231	52.7252497943576	52.4011482613037	-26.1700039600848	1.63428091404119	-24.706177720523	-26.4044373718115	-24.5930731921117	-25.6862187098714	-23.0730132136115	-25.5470884667471	-28.0488997804478	-28.1798386910394	-27.5588934213502	-26.846827067021	-26.5011286058556	-23.9425620323867	-28.8976539270226
84.4221105527638	17.9690039444033	0.630496017914777	18.4617670245639	18.3851750203207	16.9562928689107	17.2026843189817	17.3840643960362	18.8333080191355	17.7264597953539	18.4939045466617	17.5202319544017	18.379470530693	18.0340168625306	17.5775692654299	18.7523821567765	18.6088112035704	17.2189212026836	52.4159270970098	0.658914040473775	51.8482997203008	52.1783934887947	51.9174955029449	52.104764344157	51.5014049716241	51.7976818267191	54.0487095605494	53.0682883148578	53.0186343641144	52.5769329373888	52.182505248744	51.8655070682851	52.8047437554449	52.7738271147803	52.5517182364423	-27.041209792346	1.65755020939705	-25.5171398199677	-27.2487386765589	-25.5757722533978	-26.5466759390291	-23.8755800057262	-26.3884793207917	-29.0074652867319	-29.0167205346334	-28.49835622117	-27.7175660452938	-27.3524374327304	-24.7711598182491	-29.804386123062
84.9246231155779	18.0860279574362	0.614326311183974	18.5864324402066	18.4575207436561	17.1037839741346	17.3377844901269	17.4874507633535	18.9127733378252	17.871630456073	18.5740698031714	17.6663713428304	18.4697927607952	18.185477174988	17.7086040990136	18.9167914877448	18.6639216923165	17.3480147953076	52.5320355072256	0.663204919470898	51.9533267535528	52.2728505325281	52.0704925827736	52.2238757448165	51.6231626798972	51.909144289043	54.1879171488979	53.1095534007234	53.1844174964136	52.6857070464791	52.3598892705323	51.9133405533331	52.9635141698733	52.8112601489636	52.7120807905572	-27.9426871408949	1.68201125719901	-26.3578615831418	-28.1252955252602	-26.5939191001186	-27.4445440109997	-24.7106384510608	-27.255503110819	-29.9802624675945	-29.8865255968596	-29.4667327256558	-28.6204640702413	-28.2388935273384	-25.6210892993309	-30.7469100287143
85.427135678392	18.2041072681886	0.595599392856802	18.7026679475544	18.5261583316726	17.2642719690066	17.474094925674	17.5938738900266	18.9847185545123	18.0105051005343	18.6544994432295	17.8213041210997	18.5648931267527	18.3382707188625	17.8445197520338	19.0802394126603	18.7183788446321	17.4832128845771	52.6483288931799	0.667801938461103	52.0515654933479	52.3581362386764	52.2432177872514	52.3480902170238	51.7449015384072	52.0154059804573	54.3121804895871	53.1422451017871	53.3634872698473	52.8041342004871	52.5358262815257	51.9700318799756	53.1206527931706	52.8399522809251	52.875105845229	-28.8733025559028	1.7059791297856	-27.2255885657325	-29.0313107768224	-27.6520368421769	-28.3777779314636	-25.576131047923	-28.1475924730439	-30.9638955820958	-30.7822913981685	-30.4680186682442	-29.5612338408386	-29.1543266430668	-26.4977413602058	-31.7179931833626
85.929648241206	18.3230216400492	0.575141066157507	18.8103770935992	18.5903028228633	17.4370452251897	17.6106644774785	17.7010882935141	19.052569536844	18.1435082044374	18.7359721709555	17.9836173160861	18.6638697472136	18.489160280105	17.9880830589095	19.2403070283175	18.7758862729665	17.6228730722581	52.7643794419572	0.673834910353821	52.140776169233	52.4323179256238	52.4350757070594	52.4739333852348	51.863649290307	52.1224557803256	54.4263805757509	53.1665140648905	53.5542848370809	52.9254753230658	52.7043569522598	52.0425331104989	53.2714488099935	52.8682878925173	53.0382018055169	-29.8327461948692	1.72826163474249	-28.1188291835053	-29.9646456225776	-28.7517102540297	-29.3449416814217	-26.4711247194555	-29.0680569632023	-31.959028906825	-31.7018806927147	-31.5025562961329	-30.5384466340773	-30.0942257781219	-27.4074139734197	-32.712245807558
86.4321608040201	18.4433255340081	0.555141433993498	18.9123003143794	18.6515866611739	17.6181718407305	17.7490078353799	17.8092840483346	19.1193593962364	18.2699405960269	18.824156804373	18.1487710740754	18.7648332572033	18.6408593950378	18.1343668659493	19.40078971275	18.8387460971975	17.7677091112739	52.8813167374942	0.682525731383573	52.2252951018366	52.4996445114502	52.6363711217694	52.6040755382424	51.9829238827225	52.2343876842197	54.5308746036468	53.1964935351244	53.7460787396663	53.0402847509518	52.8754463983496	52.1152564456278	53.426849467867	52.9005173158161	53.2052519651225	-30.8216469612797	1.74983400532184	-29.0394599131718	-30.9261998423502	-29.8885704818242	-30.3475428655969	-27.3978206979586	-30.0204339535419	-32.9649936757337	-32.6529172458005	-32.5641195086564	-31.5465652419542	-31.0632460011713	-28.3441970772157	-33.7342623573947
86.9346733668342	18.5654842360329	0.536932074856456	19.0120358921321	18.7128792784949	17.8042334148474	17.8918376400481	17.9197006681816	19.18542193461	18.3861168688205	18.9210510589019	18.313134312893	18.870214188539	18.7950377470313	18.2806626643063	19.5644178520147	18.9061524555386	17.9193675641342	52.9994779388249	0.692323577633789	52.3108328359321	52.566751399258	52.8398200000247	52.7438081069172	52.1078944948421	52.3474662923137	54.6163815444792	53.2355213201373	53.9308938550299	53.1517530252855	53.0546121148743	52.1799904595922	53.5928255819745	52.9320862045008	53.3815318472116	-31.8402033865908	1.77059009127144	-29.9910656197956	-31.9190245651822	-31.0571080146667	-31.3892148804144	-28.3600448815839	-31.0041302223734	-33.9749474369635	-33.6395683239016	-33.6455191185997	-32.5856149062112	-32.0660930957332	-29.3017993151316	-34.7886112010936
87.4371859296482	18.6893946495807	0.519972632635293	19.1115120199387	18.7761378651718	17.9953322307394	18.0408526527869	18.0323400671785	19.2496608870054	18.4875390099588	19.0228292877755	18.4771163959189	18.9853392698021	18.9474777427838	18.4322731643933	19.7278277573908	18.9764461837798	18.0782352090874	53.1171912297195	0.700317873079874	52.3979875962645	52.636495854568	53.0484109394569	52.8950104872954	52.2389290814467	52.4538258218658	54.6707217529855	53.2709562309033	54.1115214086995	53.2715358078653	53.2304884054093	52.2505885166902	53.7579901528085	52.9562739584942	53.5671324310395	-32.8870957471206	1.78748924792673	-30.9751199588482	-32.9448802327452	-32.256966389853	-32.4723574961572	-29.3596373829141	-32.0147417137813	-34.9780189113472	-34.6546561290234	-34.7452744129345	-33.6623016703808	-33.0970336727611	-30.2867909659118	-35.8684746576723
87.9396984924623	18.8148085725956	0.504174988130974	19.2105702210196	18.8415664019769	18.1931940910958	18.1957647843727	18.1454936167868	19.3126856116496	18.5724017602743	19.1280024550366	18.6430075832259	19.1123993505583	19.0939373506917	18.5920680282634	19.8876056323191	19.0504542325893	18.2429774690743	53.232022525816	0.707232428690377	52.4815534365643	52.7057718969362	53.2687135306309	53.0538696016572	52.3707700193985	52.5503972885065	54.6889641150057	53.2979885066875	54.2944147051312	53.4025365364595	53.3922549804148	52.3321445507513	53.911203663586	52.9736834632195	53.7560715922908	-33.9599999794728	1.79867832413454	-31.9891711938672	-34.0017609967533	-33.4916584914612	-33.5956157723769	-30.3946327930711	-33.0489664839485	-35.9660952249091	-35.6921368770086	-35.8657442345878	-34.780131666496	-34.146904149822	-31.3049910227863	-36.9634192006482
88.4422110552764	18.9420453446027	0.491699255296387	19.3089721819403	18.9089241390386	18.3969765879302	18.355442904818	18.2575741087349	19.3778747705496	18.6418550833606	19.2412223400418	18.8104536799114	19.2490576888974	19.2365033106657	18.7552743417112	20.0465928736169	19.1316428170474	18.4123133407759	53.3429287890048	0.716972775107008	52.556385119569	52.7695071806878	53.4987963389912	53.2147170218267	52.4982237271158	52.6422879474338	54.6740197047489	53.3292927434409	54.4771146314077	53.5355293028235	53.5464610260996	52.4084250423047	54.0585703386597	52.9925297239569	53.942071986006	-35.0569784662414	1.80642133307244	-33.0292193700144	-35.0851373477602	-34.7608164543937	-34.7549393759728	-31.461395089348	-34.1082694467437	-36.9365395376838	-36.75792046474	-37.0046722102556	-35.9336937787594	-35.2161596702308	-32.3481769115606	-38.0734914672265
88.9447236180904	19.071960330106	0.484890867105123	19.4085120989437	18.9794953450816	18.6026483009785	18.5199184825088	18.3692604636031	19.4490145403166	18.6966101582508	19.3658373226255	18.9757926708945	19.3938161041441	19.379106884419	18.9202705117695	20.2092740745047	19.2228594335696	18.5869885599794	53.4503743492735	0.729736152509069	52.6233837895904	52.8266693387115	53.7275074489033	53.3759703778328	52.6220993749124	52.7364849465757	54.6268102728756	53.3730215762598	54.6475170270988	53.6649129989392	53.7035168126841	52.4738035488736	54.2099080905911	53.0193489800395	54.1246606552143	-36.1767630434148	1.81256451041772	-34.0938684113035	-36.191856398402	-36.0565938300892	-35.9473249022688	-32.5585823682397	-35.1966104428522	-37.8869052445619	-37.8586566384342	-38.1518123218205	-37.1166222397731	-36.3106567466918	-33.4095705902783	-39.2044154097448
89.4472361809045	19.2051498535103	0.483830322784501	19.5128429103801	19.0565920719562	18.8069163033277	18.6911288442951	18.4835330047454	19.5272626423814	18.7341199545839	19.4985982280566	19.1359727109615	19.5498995655282	19.5199065835809	19.0930714572489	20.3740352685093	19.3237014705637	18.769666786535	53.5542650363091	0.741265687538972	52.689035232526	52.8820022728558	53.946305066893	53.5419542063614	52.7487930844994	52.8334683579977	54.5384869873246	53.4189805749882	54.796013837518	53.7989206477667	53.8572864031781	52.5437897838541	54.358214760666	53.0518328190942	54.3088915091127	-37.3175062740642	1.81433796553994	-35.1856502781885	-37.3226797056148	-37.3697899677921	-37.1733848887643	-33.6885759175335	-36.3146391556114	-38.8081412977266	-38.9880243601129	-39.2958747296524	-38.3312930572154	-37.426551979142	-34.4969626559349	-40.3512038791893
89.9497487437186	19.3416755466292	0.487787534600333	19.625178958996	19.1439695302829	19.0103819080317	18.8716090384298	18.6034492553009	19.6110018845485	18.7499238620235	19.6361575626705	19.2915412215479	19.7216525375117	19.6539087259617	19.2760281431149	20.5358707475245	19.43175372897	18.9627060945229	53.6531772300505	0.750679687821157	52.7589749289969	52.9417136098686	54.1573638663837	53.7186227474679	52.8838829610975	52.9268516011281	54.3946980146729	53.4579946800254	54.9237718416518	53.9482331644518	53.9934745683873	52.6222789975148	54.4881048000959	53.082795922156	54.498896746859	-38.4761776110654	1.80890097122002	-36.3078153504439	-38.4806110125962	-38.6976168369334	-38.4358412251729	-34.8545460455098	-37.4573697554117	-39.6853117150276	-40.1360441260578	-40.4324892714679	-39.584620674593	-38.5510269363672	-35.6151627644717	-41.4991692544772
90.4522613065327	19.4817120719326	0.49806603117496	19.7463436113903	19.2436789523586	19.2154703163359	19.0624418442449	18.7301282570778	19.6987726552618	18.7414853732245	19.7817055841019	19.4444043389765	19.9090478771309	19.7812164575656	19.4638022002129	20.6949288456492	19.5461542481758	19.1661005172829	53.7460620189766	0.76382296556276	52.8325894205207	53.007586873141	54.3666265429516	53.9075129470423	53.0266659249579	53.0114529310477	54.186597982968	53.4994039230555	55.0355075838688	54.1106609384248	54.1122132205061	52.6930342456339	54.598621083353	53.1102248901631	54.6922317770142	-39.6497401641731	1.79931432193533	-37.459900391423	-39.6665296466645	-40.0418920279967	-39.7352123558758	-36.0561570914947	-38.618498805912	-40.5054472895083	-41.3054633810954	-41.5616701848649	-40.8757384105655	-39.6786475475944	-36.7531754163226	-42.6416456446674
90.9547738693467	19.6257253577443	0.517320617250906	19.8752821509825	19.3554734277701	19.4219410053722	19.2625796462397	18.8631096086278	19.7918557083953	18.7095786437654	19.9397133430674	19.593326856444	20.1089514040807	19.9064181492658	19.6550036592993	20.8558904715177	19.6690094392588	19.3777468520781	53.8326174771924	0.785926156541873	52.9045235767024	53.0755939624336	54.5712181592847	54.1041009096401	53.171539870464	53.0899961262287	53.9145022109057	53.5549823507237	55.1266032140222	54.2757023437365	54.2251572344593	52.7530576536112	54.7003684253007	53.1407044256392	54.8812116947337	-40.8355925841571	1.791405334294	-38.6370194442282	-40.8766391356443	-41.399450663211	-41.0671000400369	-37.2886941917691	-39.7964197647572	-41.2625592255307	-42.5049565887495	-42.6776545028188	-42.1949388657478	-40.8146081307673	-37.9038848896377	-43.7832073257338
91.4572864321608	19.7736203088799	0.546837942344481	20.0115490777355	19.478306253332	19.6262675954145	19.4702884943015	19.0026319790067	19.89350557111	18.6553840026891	20.1081477290365	19.7334763228159	20.321323135853	20.0300254798864	19.8556240604879	21.0190963449349	19.8028772810686	19.5958013055254	53.9109417383631	0.816931715036138	52.9713857885196	53.1404662796566	54.7586428598208	54.3022223108336	53.3146722468745	53.1702815507181	53.5795116097532	53.6183493796238	55.1825303468689	54.4418128624289	54.3319201701291	52.8189406886894	54.7917041585755	53.181878820355	55.0598070026	-42.0297053558541	1.78753752038895	-39.8339589824363	-42.1046089627565	-42.7580852697826	-42.4241118377913	-38.5468400973017	-40.9945138410025	-41.9530126920205	-43.7303878993437	-43.7653594400099	-43.5363927008973	-41.9579748897215	-39.0763159251134	-44.9214764206667
91.9597989949749	19.9246283534861	0.586590417598305	20.1570956801196	19.6123760215374	19.8258171077532	19.6852742253558	19.1513111220915	20.0057664766652	18.5770380457429	20.2822514447376	19.8608331375636	20.5506817218196	20.147025893936	20.0669896199877	21.1788517582325	19.9474380058781	19.820675040871	53.9774068467199	0.858496208071227	53.0362404476391	53.2014859643672	54.9189598875354	54.4999690411534	53.458639649506	53.2561959473847	53.1738929231066	53.6770877489738	55.1915327265043	54.6193829482378	54.4170851326172	52.8929710602937	54.8556946757534	53.233448972778	55.228515574948	-43.226006273318	1.7893882440686	-41.0497536925432	-43.346427241383	-44.1043503778481	-43.8006802788543	-39.8291018805984	-42.214972969334	-42.5670347656396	-44.9685387192092	-44.8090992514654	-44.9048985521514	-43.0940948860669	-40.2736796291555	-46.0392766859252
92.462311557789	20.0786976356849	0.637502480274574	20.3154002798603	19.7596066808453	20.0219119915172	19.9092652070579	19.3133129458968	20.1277414938954	18.4700578114019	20.4632601253917	19.9753907008972	20.8003830733355	20.2552245341126	20.2829352998941	21.3319832870223	20.0995292967291	20.0544618074161	54.0305136123627	0.919677084413094	53.1059545659212	53.2635100669864	55.0530156764668	54.7008924543238	53.6099205428637	53.3433550114502	52.6827339256087	53.7355579865234	55.1529888888069	54.814644927334	54.4730751622065	52.9588879269013	54.8833280239072	53.2880508899692	55.3917881361718	-44.4195233776137	1.80499100837904	-42.2875656411367	-44.6029031168478	-45.4327373018739	-45.1957486033332	-41.1378494781526	-43.4534899979055	-43.0877157636671	-46.2177386963001	-45.8017122930934	-46.3051983189842	-44.2105830311653	-41.4819309854805	-47.1222023169647
92.964824120603	20.2369054372707	0.701545883457196	20.4888211324419	19.9220441793483	20.2172464627899	20.1443619841819	19.4918444628886	20.2574005058135	18.3311018900381	20.6562784136842	20.0785413032511	21.0684114178516	20.3586499163773	20.5023355658645	21.4816417704215	20.2565540953082	20.2983484588005	54.0718074256187	1.0105023978252	53.1842608821742	53.3321756115158	55.1651518610893	54.909161499175	53.7719120385274	53.4246341419682	52.0949629027313	53.8070856698852	55.0696659997674	55.0194689443567	54.508714844376	53.0160272196236	54.8822645840706	53.3409265303942	55.5506986546257	-45.608211064749	1.84704513456996	-43.5496794491158	-45.8769541948056	-46.7429011901886	-46.6101987259087	-42.4745654120781	-44.7015551440877	-43.4994585015638	-47.4877291906709	-46.7408625750749	-47.7299279543063	-45.3092283670874	-42.6941001640753	-48.1711966157536
93.4673366834171	20.3994359484583	0.779669157499247	20.6769895596353	20.0997929420262	20.4110091199298	20.3907758121406	19.6876162810994	20.3946468986602	18.1601417190422	20.8609646505179	20.1681562730722	21.3510777688027	20.4598323454722	20.731322505189	21.6294710025897	20.4189391974469	20.5508031512505	54.1004655756713	1.13425724721955	53.2680365952922	53.4082289579915	55.250280710457	55.1236138912577	53.9410555986316	53.4989467621052	51.4096165258885	53.8895762296216	54.9345397041828	55.2230063169904	54.5282491614882	53.0813065268405	54.8555128530161	53.3962277827061	55.6987860185999	-46.7888406082351	1.92569926194234	-44.8329619947677	-47.1682857606657	-48.0280774604043	-48.0413856235395	-43.8353388196751	-45.9539406107515	-43.7952321795201	-48.7777299834786	-47.6171540912702	-49.1656197124948	-46.391811161859	-43.9206405666149	-49.1868844233129
93.9698492462311	20.5641926953304	0.871503716472394	20.877907122087	20.290603661396	20.5981961632585	20.6461714782723	19.8998284354755	20.5418613596839	17.9582240667848	21.0717921199147	20.2381170233407	21.6489845538516	20.5543039010326	20.9703551398052	21.7696432197455	20.5884886816892	20.808413503618	54.1102847021078	1.29044862287776	53.3508735067237	53.4868625001632	55.2933519575005	55.3368084196642	54.1103123337176	53.572706324785	50.6294342107013	53.9686753118944	54.7307281175538	55.4270838654756	54.5175159923289	53.1548412649886	54.7874282740483	53.4620031277698	55.8256453243019	-47.9530914377476	2.04841782001819	-46.1299524100734	-48.4710356521717	-49.2709959160576	-49.4804698122966	-45.2117752481536	-47.2122806597154	-43.9730835584571	-50.072538540313	-48.4110439574568	-50.6082102227414	-47.4441325129003	-45.1627545620003	-50.1527271959172
94.4723618090452	20.7287444461962	0.977364221677774	21.0906088536572	20.4916012286066	20.7740332380519	20.9072250848183	20.1285655145904	20.7011727140384	17.7237893177105	21.2875305747466	20.2829455947274	21.9658703084057	20.6368284218288	21.2127023004955	21.8952760793706	20.7646495104846	21.06836795141	54.0954295033296	1.48132771215191	53.4300581448136	53.5627693891646	55.2822293559302	55.5401096875049	54.2762412048231	53.6521965308321	49.7503265073705	54.0429411798312	54.4448792775138	55.6412670104329	54.4618241681712	53.2200200139501	54.6619766722828	53.5401864755511	55.9244169317715	-49.0915405240712	2.22430896426699	-47.434696759637	-49.7770977259319	-50.4538532783435	-50.9156068692926	-46.5967001782411	-48.4800213115786	-44.0265087092046	-51.3650836404864	-49.1037383948872	-52.0634089157236	-48.4474436570208	-46.4035336226818	-51.0478287476127
94.9748743718593	20.8925693851264	1.09891408771871	21.3164945154156	20.7014636366889	20.9374824420735	21.171786259501	20.3759510553756	20.8715853798583	17.4523378205349	21.5128853300615	20.3011471083193	22.3018935304327	20.7084870444618	21.4577120983721	22.0061338402837	20.9433656069268	21.3298151085898	54.0558822868591	1.71169837777903	53.5093951224549	53.635684001434	55.2161146428693	55.7295897229497	54.4419312090678	53.7360462691511	48.7607235556705	54.1255291195417	54.0753512083439	55.8650511585892	54.3643672574334	53.2779326944002	54.4813310575497	53.6242213772222	55.9949659062092	-50.1997243238792	2.46214399122165	-48.746988549467	-51.0818644838301	-51.5687319788288	-52.3379125546417	-47.9884614735243	-49.7545559541159	-43.9417746284178	-52.6646473367094	-49.6870188678357	-53.530246640057	-49.3981166876835	-47.6370746571493	-51.8676305831339
95.4773869346734	21.0556356903247	1.23727403410287	21.5577793392585	20.9207243987762	21.0888926109363	21.4394718234594	20.6446163180302	21.0493711980352	17.1400739173293	21.7491147708253	20.2925142572989	22.6516573007232	20.7721565909747	21.7114266322247	22.1040054614467	21.1202062286958	21.5925245068558	53.9930184992327	1.98422891321822	53.5948306392337	53.7106695347737	55.0976647297776	55.9065697583295	54.6125808026956	53.8169107486913	47.6519607271385	54.2192713431661	53.6236565479533	56.0849216230879	54.2326770006237	53.3451941135193	54.2518807363503	53.7073062309745	56.0391829521758	-51.2755948674546	2.76530391524154	-50.0700878730969	-52.386290822997	-52.613290282549	-53.7438560438265	-49.3887873565044	-51.0262982801086	-43.7063596464419	-53.9744867791414	-50.157717176681	-54.9934676679589	-50.3001514753942	-48.8755965694287	-52.61513087625
95.9798994974874	21.2157250893883	1.39193643371914	21.8147869491885	21.1497938957633	21.2249787136436	21.7099808100694	20.9349980108794	21.2313826740902	16.7870087153339	21.9905260143359	20.2531401526751	23.0102808357887	20.8242041818644	21.9728832166911	22.1836971404014	21.294017250411	21.8541977796886	53.9028839074009	2.29787653868618	53.6875982742654	53.7928408379076	54.9196969911941	56.0721635225606	54.7884915913475	53.8903466920941	46.4263907489141	54.3102722031766	53.0812540932869	56.29103278196	54.0569344887394	53.4195908590888	53.9623019604273	53.7908587814688	56.0534847845821	-52.3124883197994	3.1327762534725	-51.4041213940645	-53.6928200320452	-53.5771660547239	-55.131164983047	-50.7961817913653	-52.2863337039225	-43.3178189272186	-55.2790915115809	-50.5043680276992	-56.4377046290722	-51.1428734232487	-50.1180723149079	-53.2773380789466
96.4824120603015	21.3691917873959	1.56224519548388	22.0849873852154	21.3867367723902	21.3382099484051	21.9808324928021	21.2441870634441	21.4174093759299	16.3957096882785	22.2334740420587	20.1752924933409	23.3782917739646	20.857170903399	22.2341256734024	22.235715454491	21.4663462771279	22.1093874666882	53.7787962052169	2.65058627912757	53.7823979882097	53.881940548185	54.6652179059585	56.2214031105124	54.9630963059889	53.9601836930194	45.0930101594296	54.3917156218074	52.4305410292285	56.4874901288087	53.8185572119794	53.4844752181924	53.5926465817075	53.8825085195481	56.0267590556776	-53.300043043563	3.56339715816036	-52.7424123856138	-54.9992018383217	-54.4385000201647	-56.4922632192329	-52.2020562389947	-53.5335169013313	-42.7816009788014	-56.5654706740915	-50.7054232825788	-57.8615933465729	-51.9039199647647	-51.3452966462637	-53.8294410492215
96.9849246231156	21.5136020741898	1.74859999701792	22.3649138457892	21.6270250178778	21.4216066667532	22.2469674345258	21.5674475727764	21.6087023045872	15.9676206809946	22.4816292741289	20.0525160270988	23.7573551504411	20.8688622191443	22.4944079919279	22.256275656718	21.6373206749798	22.3513805951035	53.6179798547399	3.04180374364781	53.8726122437556	53.9723762356719	54.3209723596137	56.3430668842251	55.1282410796176	54.0338917503498	43.6569600402399	54.4748313657027	51.6589188360231	56.6799414616057	53.5141607520043	53.5429684802846	53.1385938094733	53.9860898846823	55.9460726378481	-54.2310132811854	4.05639640709587	-54.0750788427072	-56.2967188799406	-55.1763158792187	-57.8122310268923	-53.5941308450863	-54.7720412334827	-42.1011375153731	-57.8403579803123	-50.7423428203862	-59.268674771315	-52.5733155698072	-52.5532901135273	-54.2603891128703
97.4874371859297	21.647361570026	1.95127177587427	22.6529904161754	21.8656492816755	21.4722008101179	22.5026883919464	21.9008236208833	21.8043102403363	15.5020425524313	22.737632128558	19.8828164924079	24.1431528221211	20.8616936532112	22.7594217379871	22.2468908841519	21.8031141211389	22.5749963972473	53.4202241464566	3.47170791381014	53.956841026632	54.0586699625563	53.8855992053362	56.4254943333537	55.2809453015727	54.1135220554252	42.1172815974283	54.567101901318	50.7662152487007	56.859621538674	53.1526354804945	53.6113939355863	52.6079151089266	54.0962540504221	55.8038714504218	-55.1012108677463	4.60926941960556	-55.3961896150415	-57.5749551250146	-55.7815642172582	-59.0737815729064	-54.9636106613353	-56.0020142969459	-41.2740367974293	-59.1108283171791	-50.6091870400111	-60.6483528935894	-53.1557086082358	-53.7556976380985	-54.5741417710701
97.9899497487437	21.767281584266	2.16914464324539	22.9500496888907	22.0995040101324	21.488173616063	22.7438367219373	22.2420348006247	21.9996149990243	14.9992615233546	22.9959194442047	19.6651911374034	24.5263438233856	20.8332759281721	23.0267778698143	22.2040172066368	21.9581525146749	22.7770704796719	53.1821468703674	3.93932824301631	54.0396469072638	54.1407141155821	53.3605603196984	56.4624543095527	55.4241328398244	54.1931485610734	40.4761377457339	54.6571690109121	49.7546679645041	57.008988193249	52.7305020603075	53.6853838080935	51.9954429830396	54.2045398617943	55.5987143748816	-55.9033984224514	5.21780338135789	-56.7065047658598	-58.8282880925808	-56.2506626043749	-60.2642126811151	-56.3080906406818	-57.2144351197075	-40.3000933454275	-60.3627625567853	-50.304510266799	-61.9772543066024	-53.6459101997968	-54.9484395783097	-54.763605136994
98.4924623115578	21.869214618721	2.40069396414093	23.256995837881	22.3276861949691	21.464506073089	22.9679006655257	22.5887084885039	22.1889000284841	14.4631959320447	23.2498328450989	19.3966392752392	24.9005228685363	20.7747466043139	23.2880106743626	22.1170891205559	22.0994892788931	22.9539953933178	52.8993610091278	4.44268027176307	54.1256994536912	54.2235113439801	52.7412554912979	56.4527799493165	55.560379024569	54.265974223485	38.7459324093316	54.7340912699622	48.6231839252004	57.1204159035139	52.229414503396	53.7486040515311	51.2812652508412	54.3094068608154	55.3285014759844	-56.6285420013993	5.87857830764054	-58.0087420801682	-60.0577979668132	-56.5717743219618	-61.3771878697886	-57.6268466740729	-58.3975523943283	-39.1896978141155	-61.5782714195956	-49.8225373578629	-63.2406507712747	-54.0214757599957	-56.1108390058715	-54.8041745086902
98.9949748743719	21.9494448733548	2.6427837358794	23.5705398670902	22.5475880706879	21.3891207517443	23.1707822511975	22.9343663051209	22.3664601251151	13.909927026593	23.4965964268475	19.0644220775079	25.2606434739786	20.6832544841999	23.5392605100198	21.9832555384015	22.2264947023904	23.0989614894278	52.5730836820546	4.97456397023874	54.2133858942622	54.31071886657	52.0006933959785	56.3969338776978	55.6852251624362	54.3313508350077	36.9758323414046	54.8050590659173	47.342839694783	57.1997014125661	51.6533507134098	53.805089931016	50.4733834359225	54.4157180863255	54.9869725175212	-57.2653610454407	6.5821815531782	-59.2944981500657	-61.2547487557303	-56.7177017497292	-62.3999957690919	-58.9080970282717	-59.5290613720172	-37.9851526095845	-62.7435398369262	-49.1339296657836	-64.4267568067335	-54.2685210256016	-57.224627800663	-54.6887897167589
99.4974874371859	22.0019830955984	2.91554269233071	23.8904893029497	22.7658635811828	21.2380758055847	23.3516269423191	23.2752649109368	22.5508613503501	13.2905397141199	23.7596033315955	18.6271787576859	25.6249606949647	20.533711894464	23.8087097538005	21.7644618197051	22.3470028892379	23.201395685079	52.1631572511083	5.58866997543474	54.2969845923495	54.4058385900555	51.0514261978448	56.2716780506693	55.7881902727324	54.4059916716953	35.0099623938285	54.8879367798794	45.7890114682719	57.2408746050695	50.9028998363666	53.8765830279081	49.4314307479042	54.5401975835345	54.5483529485148	-57.83167223313	7.38803438609296	-60.5720273686216	-62.4746054216204	-56.6472595126343	-63.3564252526429	-60.1540223990287	-60.7506378457407	-36.5741789787023	-63.9664202770052	-48.1420935360212	-65.6002609608111	-54.3765403897972	-58.4051288287568	-54.3454228457248
100	22.0749595436348	3.11637850051487	24.2211711633103	22.9503321834027	21.2004232098294	23.486015594888	23.6120060545305	22.6482407686966	12.8103455605131	23.9776372052767	18.5275615540796	25.9282669010242	20.43193534527	24.0345419425735	21.6144412452937	22.4307450040543	23.2507294217792	51.9328101394432	5.97758934663553	54.3731012465466	54.4901697465184	50.8350209120999	56.1025159452927	55.8598284482048	54.4508470700975	33.4922744421948	54.9594252473426	45.441562257936	57.240112202025	50.4224601431085	53.9414114044856	48.7639795890569	54.6408649353812	53.9785785013571	-58.3395967623803	8.00285982884477	-61.8681594663325	-63.5407878755927	-56.6168709789997	-64.1219701387883	-61.3834845662718	-61.40197143764	-35.4537650309841	-64.9746928418102	-47.9125767343403	-66.5657194027372	-54.4030320926291	-59.3900003336718	-54.0837807367668
[truncated: 53 more columns]
