# Supplementary material for: Cranio-caudal and medio-lateral navicular translation are representative surrogate measures of foot function in asymptomatic adults during walking
Source: PLoS One. 2018 Dec 5;13(12):e0208175. doi: 10.1371/journal.pone.0208175 (PMC6281217; doi:10.1371/journal.pone.0208175)
Supplement: S1 Data — NCC, NML, FPitch and the GRF (Rx, Ry, Rz) are provided in .mat files (Matlab). NCC and NML are denoted as NEle and NDev, respectively, in the data files. FPitch denotes the global plantar-/dorsiflexion angle (see also S1 Fig in the supporting information). One file with all steps under consideration is provided for each participant. (ZIP) [file pone.0208175.s002.zip › S2_M4Foot_Data/EGLOND20_Walking_M4Foot.csv]

ST	NEle_R_X_Mean	NEle_R_X_SD	NEleR_Meas1_X	NEleR_Meas2_X	NEleR_Meas3_X	NEleR_Meas4_X	NEleR_Meas5_X	NEleR_Meas6_X	NEleR_Meas7_X	NEleR_Meas8_X	NEleR_Meas9_X	NEleR_Meas10_X	NEleR_Meas11_X	NEleR_Meas12_X	NEleR_Meas13_X	NDev_R_X_Mean	NDev_R_X_SD	NDevR_Meas1_X	NDevR_Meas2_X	NDevR_Meas3_X	NDevR_Meas4_X	NDevR_Meas5_X	NDevR_Meas6_X	NDevR_Meas7_X	NDevR_Meas8_X	NDevR_Meas9_X	NDevR_Meas10_X	NDevR_Meas11_X	NDevR_Meas12_X	NDevR_Meas13_X	FPitch_R_X_Mean	FPitch_R_X_SD	FPitchR_Meas1_X	FPitchR_Meas2_X	FPitchR_Meas3_X	FPitchR_Meas4_X	FPitchR_Meas5_X	FPitchR_Meas6_X	FPitchR_Meas7_X	FPitchR_Meas8_X	FPitchR_Meas9_X	FPitchR_Meas10_X	FPitchR_Meas11_X	FPitchR_Meas12_X	FPitchR_Meas13_X	X_R_X_Mean	X_R_X_SD	Rx_Meas1_X	Rx_Meas2_X
0	20.2926148450806	0.627714928733206	19.7889069501171	20.9267880695684	20.4490335739316	20.2438067134284	20.8418906976827	21.6526188674905	20.1366706498596	19.6684858859375	19.7160286804063	20.3892365595771	19.6231801036578	19.6062959789955	20.7610502553952	41.7272658494892	0.215228832834452	42.0324569276359	41.7578974599146	41.6687477372355	41.4616904622353	41.6291100572206	41.784411669444	41.5062749393495	42.0982152487729	41.987307206499	41.6225858827307	41.8485296022766	41.6188838533348	41.4383449967096	13.3247136444802	1.11648734436762	12.6657914833584	12.798348150878	13.2539178343862	14.012775190518	13.1698727151144	11.7338030342349	14.6515425490859	13.4373023667128	11.1234023633879	14.9565831635847	13.1525554609993	13.5864955103206	14.6788875556611	2.10535084765514	2.48515099407886	7.31023545617588	0.693937634704823
0.50251256281407	20.2331663220433	0.615894196380988	19.7510726736054	20.8901798929427	20.4037890928384	20.189326340942	20.7390249215733	21.5712579835727	20.0499331147042	19.6230505017412	19.6909731725561	20.2718331502676	19.5884890941761	19.5511639478906	20.7110682997529	41.8200758000448	0.205395868254615	42.1513416889229	41.8616703595248	41.7721595815833	41.6169996292003	41.7196848529872	41.8696185597962	41.6065388922723	42.1509522658886	42.0726876230052	41.732058259293	41.902860669476	41.6739322922947	41.5304807263385	12.8574746091302	1.11525283847749	12.0536303027123	12.4269920656418	12.6779656321027	13.4324994087217	12.6796967663228	11.3977802429677	14.181767467625	13.0815367411334	10.5748822242166	14.3790532243187	12.7441551612764	13.2097443118778	14.3074663697756	7.16962732287188	7.18622363051879	18.7779131472072	4.17564246399499
1.00502512562814	20.1695856197181	0.604273972125475	19.7165464366475	20.8507866853914	20.3645547045605	20.139813855361	20.643303767547	21.4693345829733	19.9595569168816	19.5501398035576	19.6665113853185	20.1657059657122	19.5465751900434	19.4874202899027	20.6443634724384	41.9288704193165	0.197109452794513	42.2555599366632	42.0007987095077	41.8651327750084	41.7554022321401	41.7999308261582	41.9997084444685	41.72167849784	42.259784140272	42.1416463083482	41.8282616412611	41.9969290211143	41.7648596672465	41.6856232510865	12.3173826834165	1.09732083936141	11.4821245380345	11.9552882118273	12.1238996407411	12.8815985828977	12.1915548053034	10.9395382229962	13.6479920814728	12.4434716195058	10.0680284469543	13.8306189690015	12.1267936890174	12.6894418424493	13.7456242342126	16.9535314394452	13.2877554323565	36.4021449544353	13.7976769500522
1.50753768844221	20.1147882910115	0.593713249782512	19.6833149968953	20.8213489394124	20.3284437029408	20.096387115532	20.556744517654	21.3805729406461	19.8848359666515	19.4895927932647	19.6459124588056	20.06112587844	19.5186216974126	19.4389646630063	20.5863821124877	42.037969504363	0.189135843028431	42.3597377568954	42.1445609972013	41.9604888808366	41.9010604321311	41.8886152011323	42.123238159426	41.8462293639563	42.3567156878316	42.213833313533	41.9249757907597	42.0864200577678	41.8558348794571	41.8318930357913	11.7863469084637	1.08189943988622	10.8952261612275	11.4950280635394	11.5428332741786	12.3195398295259	11.6877510808967	10.5113199010068	13.1241407490528	11.8629597753904	9.56074744055032	13.2597969483676	11.5532127229014	12.1921018776949	13.2178519856951	26.3587480323945	16.7264830397679	44.8355788604773	27.7488496876401
2.01005025125628	20.0637528851457	0.582250964580631	19.6578399546318	20.7905730056097	20.3021134763172	20.0624319951644	20.4793038964399	21.2870726518958	19.8115110972091	19.4308090587218	19.6326423211998	19.9650164821576	19.4935656768692	19.3914732585157	20.5244346321619	42.1518728387986	0.183352407318685	42.4762727339194	42.2897381649052	42.0705874939241	42.063964327124	41.99150354258	42.2396102174671	41.9731321200071	42.4492491524521	42.2990083915498	42.0346314256136	42.1696336572245	41.9418807344754	41.9751349431399	11.2346816482201	1.06402887551814	10.2992032819583	11.0037972998438	10.9425464654086	11.7427889988394	11.1607143387087	10.062664748195	12.5692578929942	11.2671909364411	9.04781182446015	12.6735888003257	10.9557763346048	11.6630607395284	12.6624597655534	28.6460145920481	16.3121549772634	37.0467259022104	38.6559247412394
2.51256281407035	20.0179474580424	0.57081674719977	19.6380317867154	20.7602698782641	20.283414261845	20.0302193520324	20.4047559901114	21.2003093189974	19.7405723979751	19.3825806811992	19.6186181533123	19.8757810030915	19.4761006011798	19.3546702466785	20.467993283149	42.2691851654811	0.181107961751634	42.5985003089961	42.4343388529857	42.189002007366	42.2246542853607	42.0913154034221	42.3640712704249	42.0961610917434	42.55195385047	42.3787403412697	42.150776191147	42.2518157237859	42.0390660904987	42.1290117337837	10.6710712445466	1.04501134372611	9.69658980376032	10.4943495031051	10.3263152888605	11.1524748324586	10.6129640438632	9.60747688881452	11.9958226680193	10.668602011723	8.53027096596133	12.0739880390308	10.3506660445423	11.1188355680523	12.0955705209147	22.5370634256188	14.5994926428358	21.2132699220973	39.1384023890931
3.01507537688442	19.9784541794908	0.559778418009076	19.6189485166266	20.737916917784	20.2671677674618	20.000840526663	20.3349613414314	21.1214817186896	19.6805714068846	19.3452346784686	19.6046034012693	19.7889788126108	19.4715724560123	19.3295093953727	20.4181173941051	42.3903935383133	0.181478703776737	42.7132534747208	42.5923239499968	42.3028157339107	42.3827396121032	42.1891222490926	42.4979601515468	42.2315538836299	42.6634988949934	42.4540775815349	42.2604320199789	42.3435852314889	42.1489331637724	42.2948200513033	10.0995802701926	1.02504926797627	9.08939711717917	9.97414065352094	9.69712139617255	10.5552428825572	10.0513897982194	9.14682702258627	11.4129637435856	10.0684379877698	8.01282860256524	11.4623232353444	9.74347324949055	10.5611590814592	11.5192387420537	12.1944027414796	13.3392929059156	4.1679006722352	31.5807529093557
3.51758793969849	19.9452468009499	0.548413252461038	19.6047279389592	20.7212410702891	20.2574988645205	19.9825503689336	20.2777580989182	21.0420307740518	19.6301504496385	19.3128684004493	19.598597963613	19.70933495019	19.4767794096401	19.3078005317895	20.3668695913554	42.5136812421693	0.184658513702316	42.8269430571654	42.7581552208134	42.4183957065197	42.5545120375568	42.2999737703635	42.6213275426432	42.3752159881616	42.7680917778929	42.5423124784719	42.3698227719477	42.4369091394268	42.2521043729891	42.4540922842491	9.52343557543461	1.00348868982349	8.48503313990415	9.44393281852251	9.06387579111872	9.95812715199594	9.48340040358941	8.67974025823008	10.8211359958513	9.46628990738018	7.50015415265398	10.8467078409222	9.13440470960435	9.98946895190591	10.9323913589713	-0.0590969316364517	13.6937016615844	-15.2762833289776	21.4085709228176
4.02010050251256	19.9188518077522	0.536969154569168	19.6010534268143	20.7040575252106	20.2601627778414	19.9704007773244	20.2296893562778	20.96850833815	19.583193570672	19.2892063338514	19.5956181256339	19.6426669854084	19.4874130777577	19.2948400807314	20.3182631251056	42.6383584095411	0.190957058552702	42.9504915710277	42.9169417364376	42.5465032960681	42.7284881983842	42.4157949927011	42.7441719277575	42.5108662850863	42.8711990634504	42.6326753277144	42.4895389253621	42.5210406455553	42.3588083831397	42.6121389713498	8.94644020206939	0.981174622487201	7.88809954730141	8.90553504949467	8.43252848776589	9.35952191742144	8.90894084923236	8.21341705379897	10.2215805539398	8.86868482484169	6.9904508685587	10.2327118614561	8.52619857778324	9.4130063062992	10.3430467290085	-14.8205620303473	15.6924988615493	-38.2609095130266	9.34019512330808
4.52261306532663	19.9002386361518	0.525655411726952	19.6043144098157	20.6908442556726	20.2713582488451	19.9595813683713	20.1854402501077	20.9066777150868	19.5454001400159	19.2809048261114	19.59074297239	19.5853941121432	19.5075689092991	19.2957125152264	20.279162546888	42.7650731824581	0.200804398203948	43.0745643814576	43.0756893925328	42.6778441174688	42.8918294382961	42.5230202270793	42.877649616223	42.6479552635422	42.9864695720849	42.7137614141242	42.6101053098427	42.6043750340813	42.4801971806282	42.7824904245944	8.37230580247235	0.958930736242366	7.29865306131529	8.36648669758042	7.8039895050524	8.76253175485467	8.33071074824487	7.75076201115948	9.62312201183005	8.27988065811779	6.48594422267574	9.62011001928761	7.92566289058263	8.8356744819914	9.7564473694482	-32.0466906283399	17.7994124804713	-61.7698982030071	-5.8607578938589
5.0251256281407	19.8891820484375	0.514093122942364	19.6101815965328	20.6872179574432	20.286499959643	19.9582488573094	20.1514582441368	20.8476471023319	19.5219665130839	19.2839551765104	19.5919018752032	19.5334756050628	19.5418109681723	19.3019816301481	20.2430211441098	42.8921595354731	0.213683870065291	43.1879179165243	43.2452656441117	42.8011067011213	43.0606236291308	42.6334137087288	43.001895379391	42.7969607392768	43.1036918657366	42.802703803914	42.7201397820558	42.6969895701266	42.5968440622393	42.950521158793	7.80386273717154	0.936032839024931	6.71958512207858	7.83129676145229	7.1821794529515	8.17480278207913	7.75653002632265	7.29019720587192	9.0298988924132	7.69861139832267	5.99205502605887	9.01160318309705	7.33641170673228	8.2561913211314	9.17085270471845	-49.430187940199	18.3507611241808	-80.3896554983355	-23.0809039293185
5.52763819095477	19.885489982248	0.502685528409998	19.6233156140188	20.6876399089533	20.3102208815746	19.9670772227781	20.1315830166499	20.7927523736409	19.506274052349	19.2942205063489	19.5996943554434	19.491680597189	19.5859926497122	19.3142194191595	20.2066991714058	43.0182515126277	0.227214201527336	43.3001004072647	43.4133487693034	42.9254245028771	43.2362085177817	42.7547961918062	43.1170595414585	42.9419500354186	43.2119702428771	42.9013395673875	42.8288182191631	42.7897620959265	42.7090362663609	43.107455306535	7.24416253720043	0.912618354037182	6.15669039985963	7.29983423951528	6.5741345112357	7.59664834578095	7.18907541953909	6.83678999714538	8.44101825367295	7.12726008342816	5.50851133912764	8.41410071826883	6.75839107293101	7.68134168654445	8.5903169165565	-63.4220816746139	16.6570821331686	-89.229592697679	-39.1526581402026
6.03015075376884	19.8897376122659	0.491502626939509	19.6476737041701	20.6877117527362	20.3464338144525	19.9775519939522	20.1186474485453	20.7506361951143	19.4966902930297	19.3177593960688	19.6056670964115	19.4636672217683	19.6355863060698	19.3402330325048	20.1783307046329	43.1443232867685	0.241271300925661	43.4200834846403	43.569448706231	43.0593990589332	43.3991226406166	42.871028478848	43.2410602995157	43.0775600120727	43.3246346269798	42.9913640628524	42.9447300165368	42.8731575028244	42.8344590090565	43.2701548288828	6.69637747616412	0.889778803512452	5.61214506599189	6.77558533670606	5.98285463711974	7.02825026493506	6.62814501137091	6.39456829289634	7.86161623049728	6.5714116775082	5.03538180404792	7.83068230923261	6.19433968705831	7.11628427659428	8.02164259617497	-71.0805219927102	13.10284412006	-86.5194797511942	-51.0769603466418
6.53266331658291	19.9015275750942	0.479975366961996	19.6778916121592	20.6933906003395	20.3893757198365	19.9931563599093	20.1116308162603	20.7144460042335	19.500674883762	19.3572348452312	19.6134267448642	19.4438263381477	19.6944394228386	19.373653921847	20.1567112067958	43.2697967078752	0.257873550846675	43.5361604806158	43.7259990487054	43.1911475978113	43.5566441977955	42.9790648453093	43.3597305901752	43.2205144290458	43.4480765951089	43.0810541376237	43.055971078854	42.9569666495224	42.9591530877205	43.4368744640899	6.16283269466924	0.867253981899133	5.08574758313752	6.26447679728012	5.40867214047573	6.47591732483264	6.07875973786673	5.96190637465666	7.29782397184654	6.03189893647563	4.57726594964486	7.26094101241611	5.64926861730601	6.55957460885866	7.46457197590288	-71.5564242649651	9.3956354271273	-75.9657580590147	-57.0260472136852
7.03517587939698	19.9197097833451	0.46884547922605	19.7100405868367	20.7064377304978	20.4346541153025	20.0194726844558	20.1177279324717	20.6798460593121	19.516260421052	19.405557578735	19.6287346472627	19.4280700794284	19.7659570573378	19.4099200814892	20.1335482093043	43.3926644780981	0.274522029373342	43.6399746207852	43.887780147948	43.3119983044837	43.7221760718817	43.0951273712516	43.4631611986161	43.3672709567086	43.5663922074681	43.1839694918936	43.1539073739376	43.0501539527348	43.0732456337821	43.5894808837836	5.64561453521709	0.844641531830479	4.58024731984149	5.76793069638688	4.85510437695351	5.94197004267102	5.54563053124508	5.54145760794505	6.74936480501941	5.50811273773152	4.13542806756158	6.70796416602616	5.12487094716804	6.01520939727571	6.91969826199677	-67.1145203747043	7.67005154431281	-66.279117226572	-57.3344731550014
7.53768844221105	19.9438683133561	0.458761881595298	19.7491443197099	20.7187116026851	20.4871570911714	20.0483519370637	20.1344284717568	20.6557047433562	19.5357105109885	19.4614178100858	19.6438697810656	19.4209570765975	19.8446750245985	19.4571371814873	20.1130225230626	43.5129536795346	0.288442679867057	43.743641759445	44.0384294535194	43.4336233734579	43.8788551019922	43.2150802497993	43.5710571016599	43.5009898381989	43.6774196446461	43.2838422717401	43.2501271369648	43.1422731893886	43.1960758834867	43.7369828296514	5.14701478289861	0.822742147930415	4.09912485172834	5.28602519789258	4.32637743970788	5.42524283522254	5.02844146317157	5.13730489643189	6.21744912630268	5.00371248911944	3.70885427456808	6.17664047786067	4.62074726561485	5.48840723358594	6.39286462647543	-62.5570580236644	8.02138545613963	-65.7885391431065	-55.3004889932513
8.04020100502512	19.9736314354888	0.448658508736995	19.797548760007	20.7283170100774	20.5490824724377	20.0767349250362	20.1538528568711	20.6390291491459	19.5626341204423	19.5311148813776	19.6563448822784	19.4241882545947	19.9256103611873	19.5127630130787	20.0999879748206	43.6312307880503	0.302527687778516	43.8533650345426	44.1748431889243	43.5620062229854	44.0208633700159	43.3230959224993	43.6788164233466	43.631076880517	43.7968491513235	43.3753924550772	43.3503294446571	43.2248055223437	43.323127247575	43.8914293808461	4.6687969366121	0.801811734958135	3.64249711378221	4.82249847763784	3.82294984267827	4.92947289962478	4.52868678749332	4.74822647814379	5.7073668287625	4.52156913600436	3.30035911540458	5.66786364338777	4.13898991473503	4.97805111608665	5.88582882221618	-62.5485271947647	11.1796997302113	-76.2725824343508	-55.6849417297287
8.5427135678392	20.0078695962033	0.438940707261685	19.8487962532947	20.741543442234	20.6134711796981	20.1123914123726	20.1793228172498	20.621072462716	19.6011652351142	19.612360592842	19.6742519856825	19.4309094600345	20.0123955566915	19.5683607554859	20.0862635972271	43.7463944257025	0.318162799311965	43.9555680173346	44.3120462096329	43.683528144836	44.1668414009137	43.428306487197	43.7687210876589	43.7687754782701	43.9206249262252	43.4767534704281	43.4405973173954	43.3084612263635	43.4368266720423	44.036077095835	4.21212273348017	0.781418226638987	3.2098574154831	4.38043377595792	3.34459506877534	4.45779989716198	4.05068030645773	4.37476907734746	5.22039261021534	4.06068547330798	2.91189547133666	5.18101457878786	3.68243928321184	4.48569189643061	5.39734068076832	-68.6343054615621	15.6698440933205	-91.9680897324357	-61.187513039146
9.04522613065327	20.0453197672166	0.431501981938308	19.9001237801078	20.7562018605613	20.6771562683086	20.1518801604293	20.2151073605388	20.608533925308	19.6434184356478	19.6973017134789	19.6945433801965	19.4381092588173	20.1074263075456	19.6300381486605	20.0693163742154	43.8570187247002	0.330904627462487	44.0451725520055	44.4472581191713	43.7929873118996	44.3106499529671	43.542291265424	43.8564594711599	43.898015823771	44.0325399430365	43.5814977054577	43.5154706811835	43.4006705989387	43.5525719294352	44.1656580666521	3.77806916106538	0.761857410084924	2.80297044168706	3.95930876288583	2.89352794396342	4.00882296313592	3.59521346814744	4.02020687476895	4.75536654324794	3.62162650409098	2.54216442084332	4.71841705292932	3.25106758113509	4.01563564887754	4.93057088813709	-78.5841625280312	18.0173541007692	-104.997679796876	-70.3395267340362
9.54773869346734	20.0851275999281	0.425724335009712	19.9570743854918	20.7639923655313	20.74566960187	20.187199154375	20.2535984499501	20.603325048739	19.6859533005707	19.7880849875301	19.709835735811	19.4509324111721	20.2042048060786	19.6999069032296	20.0568816487166	43.9628148962797	0.34068228079889	44.1359190672737	44.5642054232078	43.9039444630593	44.4355599173524	43.6507176912317	43.948143585083	44.0128805282174	44.1397617501585	43.6729621624465	43.588181405777	43.4896239384872	43.6764859994985	44.298207719843	3.36757398666313	0.743498676628278	2.42299641099212	3.55957892352706	2.47118338595574	3.58358527203334	3.16148179185062	3.6838420231971	4.31483579626502	3.20706446946111	2.19204280328895	4.28241599518893	2.84402802418637	3.56716339723777	4.48824353343652	-88.4848655159622	17.211983499905	-111.183248726426	-79.7083266187165
10.0502512562814	20.1268723994273	0.420575735204755	20.0203298923289	20.7667416650953	20.8195427763588	20.2243907761908	20.2905862792066	20.5950662352968	19.7354618272522	19.8891549277745	19.7264718235807	19.4696932477465	20.2979079896422	19.7679769804924	20.0460167715893	44.064491474242	0.352000502261247	44.2306445076275	44.6682740582673	44.0191738730249	44.5558388930218	43.7466968439358	44.0228609780629	44.1305560730667	44.2541467717547	43.7647893510614	43.661134533869	43.5679563513454	43.7877860878716	44.4285308422374	2.98112577250451	0.726135967403556	2.06876081476223	3.18373586264215	2.07640874659145	3.18475462133118	2.75160223886845	3.36475944958541	3.90087389330018	2.81699184306399	1.8632579216656	3.87218572960621	2.46241685723746	3.14001632099474	4.06887074290961	-95.4027538880025	14.6626357235391	-111.555523309269	-86.847921371904
10.5527638190955	20.1696498655265	0.4181083913613	20.0825945649039	20.769944972953	20.8909722517993	20.2664283085971	20.3326255338195	20.5866037163623	19.7896954275921	19.9938429665938	19.7475730738624	19.4871178455218	20.3925644303172	19.8364466730836	20.0290384864391	44.1614938032199	0.363131684840633	44.3147448712955	44.7731294727025	44.1239788161336	44.6790079601698	43.8466723470881	44.0878286319737	44.247921394304	44.3624196407461	43.863971145239	43.7195117138818	43.6473452694304	43.8932356597359	44.539652519158	2.61880100948535	0.709767430624364	1.73959095376468	2.8321592728434	1.70866199921172	2.81129360825906	2.36699697904231	3.06502084021491	3.51193032782239	2.45011062983587	1.55466613879151	3.48681082199451	2.10718086702321	2.73711793962458	3.6728727448814	-98.6574452595789	12.1969555480797	-110.10147287429	-91.1562929799801
11.0552763819095	20.2116429394912	0.419329576208056	20.1423098979212	20.7681087712503	20.9581612327166	20.3040687213175	20.3788845085193	20.5842632494665	19.8400451471196	20.0964757172194	19.7643894639499	19.5017110433149	20.4898890955873	19.9114611276859	20.0115902373168	44.2513645031186	0.370420819386022	44.3869518860314	44.8687705653018	44.2167597979295	44.7852339636245	43.9508714498876	44.1583359789743	44.347702815239	44.454665535439	43.9509711673803	43.7618434761328	43.7337954074183	44.0078563941754	44.6439801030073	2.28060130856836	0.694580137539587	1.43615137169828	2.50357550351834	1.36882084839102	2.46236158121819	2.00628112385011	2.7843960243765	3.14786408494274	2.10735493496187	1.26574529782939	3.12745236509185	1.77721570888445	2.35803658978966	3.30256157683634	-99.395419494951	10.7467394465252	-110.312287355825	-93.1056179829954
11.5577889447236	20.2521813057428	0.422322568335672	20.2051611452615	20.7551012578226	21.0270462122339	20.3381579231329	20.4205396535494	20.5788518389526	19.8897140068913	20.2023710141594	19.778050126991	19.5188924414916	20.5827088386634	19.9841487522083	19.9976137632981	44.3343864500664	0.377066636971446	44.4619287230885	44.943165142178	44.3118729933968	44.8769665371914	44.0422322827957	44.2160754816612	44.4394930557841	44.5455308211441	44.0283055321483	43.8024556366248	43.8145828616061	44.1132857700155	44.7511290132294	1.96650109809201	0.68050380065491	1.15795643938621	2.19838985684897	1.05637674383071	2.13945931344302	1.66930939242567	2.52127982271351	2.81026487517035	1.78940688877072	0.997570932236836	2.79447128295538	1.47148864562268	2.00146060508331	2.95707947670881	-99.3848567251679	10.5891005801503	-113.048200439746	-93.9923124289526
12.0603015075377	20.2918094901896	0.427243124114792	20.2700699116996	20.7362993111756	21.0966198365967	20.3763160171134	20.4593298936515	20.5682694411822	19.9432230995027	20.3124533125702	19.7960430376247	19.5374088755597	20.666829902506	20.0519170784684	19.9787436548145	44.4132868690236	0.385190427507689	44.5390336553427	45.0087653993395	44.4085505093968	44.9717480006387	44.126541383667	44.2577379684964	44.5354542184321	44.6388670856711	44.1132465669254	43.8404836395876	43.8839038855289	44.2056508417854	44.8427461424945	1.67605795445723	0.667506320399666	0.903343261832609	1.91732173553874	0.769545264519907	1.84199877082945	1.35714979707697	2.27653473547815	2.49820952406691	1.49478362826265	0.749288121711092	2.48623230041936	1.19027633794379	1.66895460470513	2.63511532555928	-99.8143544482741	11.3128721033113	-116.927652282508	-95.1542797762894
12.5628140703518	20.3289499173936	0.435992222679547	20.3295005650089	20.7150438353856	21.1592240943699	20.4123584541047	20.5012149432668	20.5612229486016	19.9926765322394	20.4180128596578	19.8123465628314	19.5499669057207	20.7470731844487	20.1231740291212	19.95453401136	44.4859325805002	0.391459296624441	44.6036844460909	45.0739336805219	44.4920924418437	45.0563830533646	44.2183690522604	44.3036174634637	44.6197964884935	44.717724760154	44.1931225169134	43.8614852248175	43.9543648155237	44.3049351054505	44.917614497605	1.40853081769765	0.655626927102668	0.671582334257011	1.65918112221266	0.507640316092232	1.56828124103739	1.06878134538645	2.05019945679993	2.21004562297676	1.2226986861777	0.51962428888538	2.20174980897396	0.933210778044189	1.36019614303703	2.33770948618874	-100.872311405917	11.9693766953656	-119.956283915297	-97.0051299924069
13.0653266331658	20.3614299813765	0.447656574004485	20.3837039355646	20.6840011298028	21.2153761530895	20.4412405610137	20.5400626099539	20.5520230877016	20.0345684983505	20.5181614209138	19.8220900018906	19.5569428862668	20.8248839847417	20.1925778620633	19.9329576265422	44.5490061389942	0.395931312717532	44.658462705684	45.1236427317663	44.5649460760443	45.1200849679157	44.3060605747204	44.342987467221	44.6866330055334	44.7830395301287	44.2577218044358	43.8682480088124	44.0305242071195	44.4004930693882	44.9942356581549	1.1633724281405	0.644775292088266	0.462402162493513	1.42275618367341	0.270402837214027	1.3185869139415	0.80274853083828	1.84055797344353	1.94607353834784	0.973503650862249	0.308915149945846	1.941216775552	0.698675772945237	1.07339815953447	2.06460391703458	-102.062074257743	11.9523503099708	-120.893736559541	-99.1242941645542
13.5678391959799	20.3904940876082	0.460795482459055	20.4386469828117	20.6409015386148	21.2715013879444	20.4713985894079	20.570315914591	20.5340505361396	20.0762662547207	20.6196278477064	19.8333249146159	19.5639972032465	20.8932307167139	20.2532317437163	19.9099295086775	44.6064725997099	0.401357994809027	44.7177552843248	45.1530743977134	44.6414848394914	45.1817742919158	44.3791054549192	44.3626718713344	44.7538624178918	44.8513181004581	44.3257808260677	43.8751157343455	44.0991166321274	44.4788652543676	45.0642186912717	0.939916852710104	0.63494841609638	0.27441385706857	1.20805280081208	0.0562453546048034	1.09255343764047	0.559177237272853	1.64750761997548	1.70591901515128	0.746188322720125	0.11649692680392	1.70381823213318	0.485584438247312	0.809032530077681	1.8139293127236	-102.80488950683	11.3936362072874	-120.28236308567	-100.927500651945
14.070351758794	20.4168692692988	0.476380870873793	20.4919493213097	20.5930782302056	21.3252555909315	20.5027780772557	20.5986145742886	20.515877029549	20.1161728970348	20.7191042593513	19.8457608423128	19.5686421699478	20.9496288100706	20.3133765007053	19.8790621979217	44.660739898695	0.406661249073616	44.7772446450585	45.1783614399156	44.71746940711	45.2413895193404	44.4529697444582	44.3822637744014	44.8190032592312	44.916490849539	44.397527140334	43.8778914015886	44.1563401323696	44.5595563476451	45.1131110220429	0.737053404720903	0.626196294870222	0.105989009035068	1.01441751853583	-0.136610409856277	0.888344561214999	0.337456687988099	1.47111742279583	1.48767047151577	0.539117235886438	-0.0592243222825309	1.48776471275601	0.293553207721334	0.566723783840179	1.58537438222099	-102.917049602518	10.8381816488942	-119.792474995859	-102.186039288222
14.572864321608	20.4375330588231	0.494593587476788	20.5368902923191	20.5405533558191	21.3697115940738	20.526791759195	20.6265934009101	20.4967857711105	20.145976121909	20.8091054698609	19.8509395445036	19.5644361779977	21.0002806284747	20.3726302289211	19.8472354196062	44.7060318405101	0.411083807037408	44.8232058832205	45.2001614018765	44.7791949180187	45.2799070073407	44.5322381458476	44.4014941576592	44.864691896229	44.9642701021236	44.4546389762491	43.8634330585455	44.2158649521233	44.6426779874526	45.1566354399449	0.553791568669353	0.618397067678316	-0.0436301850813228	0.840220267432094	-0.308903028673259	0.705321838219756	0.135757666115084	1.30988844981518	1.29043900962466	0.351837978078583	-0.218516157200296	1.29208427276059	0.121424527396213	0.344536185723707	1.3788295684906	-102.608651326662	10.6869622610488	-120.375928497731	-102.923813310546
15.0753768844221	20.452067735822	0.514240798684725	20.5760425756704	20.4759240622273	21.407545004191	20.5482638692561	20.6457212969391	20.4673281230474	20.1695933830845	20.8938811049775	19.8535219213269	19.5539631152477	21.0465970319551	20.4214236712069	19.817075406556	44.7422610651525	0.416577554733193	44.8619288812545	45.2022678210609	44.8329108871408	45.3081536021709	44.5996042055869	44.400825111252	44.9005684625854	45.0057043992585	44.5077660234671	43.8384998705056	44.2809248789917	44.7086956068863	45.201544096822	0.389328652932475	0.611486332702177	-0.175359227007554	0.684493110140651	-0.461636744204459	0.543050982667187	-0.0466912920109704	1.16310877267019	1.11387867754087	0.18373280990988	-0.361914738708845	1.11628476635884	-0.0325053997453125	0.142207049446533	1.19262372106516	-102.305021477864	10.9690166206595	-121.770164592438	-103.273359719975
15.5778894472362	20.4634657715192	0.535490125375813	20.6154034264861	20.4011982157057	21.4449389349049	20.5730710244798	20.656539109788	20.4334730928136	20.1925008183658	20.9783624901803	19.8591614905511	19.5429195160731	21.0819652065553	20.4653415662045	19.7801801376413	44.7763701721373	0.422425949160167	44.9066503847949	45.1884187052554	44.8918427097647	45.3393295725332	44.6569971517991	44.3937228974338	44.9393118836594	45.052116848915	44.5699315324938	43.8164402224279	44.338045427796	44.7710688466972	45.2289360542149	0.242493935895867	0.605561310286183	-0.290875599901976	0.54664776591772	-0.596729467130377	0.399817756580161	-0.210318917764745	1.03072147838452	0.956443478387378	0.0331502171717123	-0.491079174156577	0.959037547375604	-0.169249462246336	-0.0407199939505183	1.02557553797971	-102.331329166081	11.4011298710254	-123.196359971506	-103.574421272096
16.0804020100502	20.4704345822855	0.558420060136356	20.6514386390181	20.3234922824267	21.4781240105794	20.5930119865976	20.6665301296052	20.3996034136467	20.2074303610391	21.0556024225805	19.8600108600663	19.5279369779244	21.1054450439111	20.5090286640649	19.7379947782519	44.8058302167435	0.427917585439109	44.9497602350377	45.1742074852572	44.9483449375101	45.3556290596208	44.7211096265111	44.3904538874631	44.965230992431	45.0893700265843	44.6238022840108	43.7901548971244	44.3853156646387	44.8406217185031	45.2417920029739	0.112046001445677	0.600566498730443	-0.391510108933891	0.425323324493992	-0.715605514490305	0.274408075247868	-0.356777721070629	0.911561862865917	0.816625384199099	-0.10101715038726	-0.606710543008657	0.818732766819268	-0.289590129620088	-0.206163475941329	0.877321248619816	-102.719899401857	11.6688368577399	-124.147296404597	-104.108286383991
16.5829145728643	20.4700812937094	0.581993028516211	20.6786399791518	20.2394000958974	21.5012923346231	20.6066119201093	20.6716434022338	20.3560367875311	20.2114790255156	21.1220476085127	19.8549396348068	19.5041302543329	21.1239857316886	20.5427423884722	19.698107655347	44.8247428748814	0.435588200897275	44.9794496973332	45.1523359843563	44.9904523377223	45.3546013361775	44.7838340235009	44.3704574527739	44.9721760989712	45.1111036742439	44.6666866647496	43.7489370098358	44.4368163868897	44.8969948639802	45.2578118429231	-0.00293972504411712	0.596340829255705	-0.478024340577255	0.31905959802821	-0.818994411655902	0.166138497201485	-0.487443787382182	0.80464716879528	0.693743236281937	-0.219293704348178	-0.709206094010728	0.694416152714132	-0.3950151219241	-0.354817888955199	0.746574270258978	-103.340626373119	11.6701301388593	-124.521266537056	-104.795537527732
17.0854271356784	20.4650180485691	0.606651645003231	20.7014607237622	20.1432926638733	21.5190671444587	20.6226500007503	20.6655549651275	20.3045986294761	20.2128212542054	21.185334362893	19.8526158071233	19.476196313481	21.1385062357942	20.5678477317226	19.6552887987305	44.838847953571	0.445229291528772	45.0053777284839	45.1095496308769	45.0276613182968	45.3564292872157	44.8316795702016	44.3373803292947	44.9783103568226	45.1340359912669	44.7181504626643	43.7032389114393	44.4939867720752	44.9437940561737	45.2654289816111	-0.103548321522371	0.592922541410579	-0.551643755726522	0.226987987433856	-0.90825773029396	0.0734743684768736	-0.602787440337419	0.709722976538838	0.586649425236	-0.322974430674058	-0.800096925314736	0.585199400629711	-0.48705721649336	-0.487172141187762	0.63182730192171	-104.057164124139	11.4399045115628	-124.392863633427	-105.390251770135
17.5879396984925	20.4572506605967	0.632966359370122	20.7251347461702	20.0406803367964	21.536911480314	20.6373463328499	20.6546509533342	20.2535916576619	20.2105647963216	21.2463725370168	19.8495400782121	19.449343778207	21.1426846292334	20.5928100091142	19.604627252526	44.8523196299431	0.454405239711339	45.0387088488961	45.0570159254724	45.0710559881497	45.3534772671245	44.878083319278	44.3092486000021	44.9816560459407	45.1598664761583	44.7706875913924	43.6646278713379	44.543001772122	44.9996579675822	45.2530675158041	-0.19106866189729	0.590368768458092	-0.613926437406378	0.148085117973343	-0.985167570529648	-0.00500415951044193	-0.704044754696885	0.625914214503294	0.493780531648353	-0.413483040891215	-0.880392609690459	0.489694171737277	-0.566595169230715	-0.605058789061675	0.532305890490383	-104.773555243747	11.0854215971683	-123.929693959652	-105.603385732525
18.0904522613065	20.4436665057628	0.659358199133133	20.7448897391392	19.9365215444158	21.5498998763229	20.6436741712785	20.6429949832057	20.1957615548124	20.1969618736348	21.2972589873184	19.8392288518392	19.4193796955839	21.1369158606534	20.6103405608404	19.5538368758721	44.8584214026761	0.465244894482824	45.0689450504199	45.0056788072638	45.1100302287068	45.3313531236593	44.9317478032752	44.2701934622542	44.9649558445839	45.1720089457463	44.8097073366065	43.6236385834315	44.5836387841474	45.0490695140373	45.2385107506579	-0.266500571533075	0.588519940797678	-0.665842382958806	0.0809497873065977	-1.05069757796264	-0.0700785904927764	-0.792874118534771	0.552198126206942	0.41411669707985	-0.491444183436203	-0.950339872109112	0.406603338260327	-0.634589039184393	-0.709430081210249	0.446920467105259	-105.441630940716	10.7682053337158	-123.271314413268	-105.368769136453
18.5929648241206	20.4241268258455	0.685640840097041	20.7565264308732	19.8250172696761	21.553768814272	20.6490697694382	20.623076887101	20.1283384613768	20.1765422701299	21.3398719375075	19.8290320525538	19.3828826162115	21.1284579841207	20.6170198725552	19.5040443701755	44.856737803615	0.480067098227332	45.0868203616933	44.942272418182	45.1351808832901	45.3074090363571	44.9761781586127	44.2131856711774	44.9380156685223	45.1747010797178	44.8517298418052	43.5723644811963	44.6300871187679	45.0847118993172	45.2249348283552	-0.330783565288698	0.587273574238115	-0.708142930404061	0.0245048371018708	-1.10553324991359	-0.122989890503826	-0.869953839788595	0.488123532494583	0.346687354069093	-0.557679046604247	-1.01116388946613	0.335040552868137	-0.692522794655872	-0.800716431429383	0.374159447478958	-106.023769654923	10.5700250515036	-122.371121345076	-104.922847047681
19.0954773869347	20.4021381553903	0.713703754528311	20.7658614100997	19.7037655175036	21.5546436828515	20.6561977035807	20.5942488609781	20.061226811751	20.1553927288231	21.3819484452182	19.8215614431964	19.3456290871261	21.1174596584809	20.6227037066456	19.4471569638193	44.8544459605876	0.496328530061809	45.1045833037199	44.8600922498838	45.1587030206717	45.2880872125497	45.009100396779	44.1591887554804	44.9141662916077	45.1839193488565	44.9029888046224	43.5234521859414	44.6819845269629	45.1279076449463	45.193623745617	-0.385086095182564	0.586704569412898	-0.742099631341389	-0.0220914872528931	-1.15108356373249	-0.165070849595353	-0.936006438746423	0.433007684991864	0.29014033298734	-0.613568675802721	-1.0641057518051	0.274032776536426	-0.741606785742267	-0.880592241581064	0.312925393710738	-106.451248921716	10.456340410382	-121.047863466444	-104.533153868436
19.5979899497487	20.3769862182126	0.742688637185464	20.776909594254	19.5801904960119	21.556690708624	20.6560688068328	20.5648606553694	19.9914996363004	20.1268020387936	21.4196406051014	19.8083089505326	19.3113813681861	21.0977302636822	20.6244123104686	19.3863254026067	44.849750839787	0.513260851689342	45.1305235684047	44.7751110124813	45.1888694599742	45.2544003644345	45.0481274438123	44.1015101301898	44.8783373742222	45.1911224222969	44.9442974239524	43.4851860231746	44.7254607087132	45.1723081987958	45.1515067867795	-0.430417794213154	0.586759657017745	-0.768950935653937	-0.0599525253458784	-1.1887368675126	-0.197067733675509	-0.992587459624918	0.385934042475901	0.243325030043192	-0.659950700918529	-1.10936688499234	0.222410861865589	-0.782510482243896	-0.950184906275263	0.262207237087187	-106.638178950598	10.3339397805384	-119.251287532187	-104.048329252175
20.1005025125628	20.3466440316821	0.770556050268835	20.7839843662266	19.4559255423483	21.5539705174013	20.6511949876626	20.5330374612252	19.9126146716457	20.0882986427314	21.4469923134624	19.7917799336743	19.2748967566528	21.070579565276	20.61475192366	19.3283457299001	44.8381222955587	0.533776433428195	45.1519132695346	44.6912562838953	45.2128747044658	45.2125829125041	45.0891496711173	44.0246272865516	44.8246129659811	45.1837295639857	44.9808981806947	43.4455988924968	44.7620740300178	45.2016663474917	45.1146057335271	-0.467584518759967	0.587277466674383	-0.789340707441671	-0.0901628566073661	-1.2190577125681	-0.219946108181394	-1.04069544228485	0.346338187315053	0.205324245323865	-0.697293354403238	-1.1477393158263	0.179209163061555	-0.816148275036553	-1.00981109838707	0.220724531156501	-106.527081572567	10.1411627260386	-117.151233299661	-103.185285724647
20.6030150753769	20.313237915232	0.798881374796455	20.7845003264358	19.3244813052431	21.5437798413081	20.6494677114691	20.4918078809003	19.8333780362334	20.0484173108787	21.4703779504698	19.7794680234692	19.2339679931613	21.043088731028	20.6022266146932	19.2671311727261	44.8237185492289	0.558018030837822	45.162640805876	44.5932875401797	45.2245460770628	45.1802181930405	45.1163540820666	43.9468961840963	44.7715472696289	45.1749043888534	45.0297619352741	43.3992624233677	44.8059221436775	45.2341269400207	45.0688731568318	-0.497525096508361	0.588262774954337	-0.803962845103397	-0.113484378647116	-1.24267959988416	-0.234889267033934	-1.08068966615597	0.313664336076241	0.175073779594141	-0.726664595487495	-1.18056744705739	0.143653969013482	-0.843780434121683	-1.060878302085	0.187378196283578	-106.094916104095	9.92176056338367	-114.884471839621	-101.850694567451
21.105527638191	20.278172174081	0.829102243204455	20.7851963924381	19.1872517692787	21.5330586641466	20.6444618153282	20.4463043101822	19.7559182544221	20.0067440005135	21.494405381372	19.7651333471176	19.194862693635	21.0144327373563	20.5889498526638	19.1995190445984	44.8090878017087	0.584104508176834	45.1767485805492	44.4832096296935	45.2379664665467	45.1435220819833	45.1401325355291	43.8727711650693	44.7179700788898	45.1737309282434	45.0767539439791	43.3598372841308	44.854830583555	45.2743552806426	45.0063128634012	-0.521161197240202	0.589753860412786	-0.813934574731487	-0.13072094589142	-1.2608878860253	-0.242595025322188	-1.11366708960906	0.287187096334988	0.151554052125345	-0.749132807693568	-1.20817033188647	0.114883161780511	-0.866247026527433	-1.10462728642881	0.161263099752263	-105.339389988174	9.73862755554707	-112.521733094223	-100.083365530276
21.608040201005	20.2401476003202	0.858812594623207	20.7885338930493	19.0517586739229	21.5242474029947	20.6326082713471	20.4021523543464	19.6718504457371	19.9560020034697	21.5119448897826	19.7452588729058	19.1596812541652	20.978496858393	20.5655717907151	19.1338120933339	44.7912049773824	0.612294660613784	45.199079651721	44.3780948736685	45.258016540168	45.095051168922	45.1727771966723	43.7828007113144	44.6471631395342	45.1648298803673	45.1132551089513	43.3318453646399	44.8950504320664	45.3016748573019	44.9460257806446	-0.539210241973909	0.591654063509698	-0.820106072071351	-0.142799028429594	-1.27464182526253	-0.24379664728223	-1.14088554347806	0.266342220447636	0.133948994856214	-0.765111768748128	-1.23086272981051	0.0920304699508701	-0.883991991267283	-1.14124469101019	0.141385466444341	-104.257855748765	9.590224666544	-110.053341731825	-97.8939662866734
22.1105527638191	20.1996510755081	0.887107766633708	20.7882034164238	18.9163505056294	21.5107076489279	20.6232236527027	20.3527567438106	19.5866588097231	19.9009557049014	21.5214242426456	19.7285309762	19.1225303743002	20.9372801971718	20.5369889341017	19.0698527750666	44.7708244036016	0.643390224873885	45.2154125559015	44.2744360094087	45.2704791307241	45.055214210466	45.1996830562337	43.6880034462743	44.5690936302537	45.1445871811079	45.158634264389	43.3016583024756	44.9297984028284	45.3260026571037	44.8877143996544	-0.552380580405635	0.593912242914209	-0.822849161083991	-0.150423501806685	-1.28420017192301	-0.239504465617791	-1.16268947351514	0.250656225261382	0.12144559051575	-0.775209236002777	-1.24986009460432	0.0743947910323503	-0.897789175487811	-1.17174552187633	0.126826649835122	-102.913384720487	9.45662530542969	-107.484712802899	-95.4048472709391
22.6130653266332	20.1579010831663	0.916402366513584	20.7832410062555	18.7758194245229	21.4914158704797	20.6157641888994	20.295658082592	19.5070253421423	19.848009242672	21.5313067856909	19.7141328603486	19.0825753883055	20.8973878331728	20.5098667376183	19.0005113184623	44.7499611559156	0.677033816977605	45.2230662932896	44.1592830889454	45.2727525146634	45.0227277797341	45.214499245293	43.6029307631555	44.4977319231237	45.1301480049185	45.2110363293164	43.2667969002965	44.9727410531247	45.3617792499005	44.8140018811421	-0.561400943733255	0.596556609996912	-0.822749500551644	-0.154161902556821	-1.29013476662239	-0.23036018992664	-1.17954246350459	0.239599483822967	0.113254974422361	-0.780489740218959	-1.26572316705311	0.0613224907282517	-0.90862236363622	-1.19741799945466	0.116812876019142	-101.361264705696	9.291656106804	-104.853027841148	-92.8670742020561
23.1155778894472	20.1147905746524	0.946486866719587	20.7806931146789	18.6348947999703	21.4736502390387	20.6025672912782	20.2389810472553	19.4253408620152	19.7910179634332	21.5413607285677	19.6944084657776	19.0462273494369	20.8569011094944	20.4755107980599	18.930723701475	44.727919952988	0.712701796016605	45.2369301553823	44.0425349751135	45.279851731701	44.980821220863	45.2347143470828	43.5099345232166	44.4189952846162	45.12040115316	45.2523448555983	43.2413424602302	45.0198018555108	45.3896608007478	44.7356260256209	-0.566899688024521	0.59955556042829	-0.820681000948249	-0.154706781726131	-1.29351913251761	-0.216893525898742	-1.19261337051575	0.232676767666653	0.108705943659348	-0.781559113059148	-1.27840614502207	0.0521289566313181	-0.917009168408132	-1.2184021904429	0.110582816262645	-99.6232102152555	9.09803047730816	-102.361906401678	-90.3055214484442
23.6180904522613	20.0711435212809	0.97470855220746	20.7811743394025	18.4992700808257	21.4579877752847	20.5899608070403	20.1827405523448	19.3427293104633	19.7278413655894	21.5440803157853	19.6750175606616	19.0138891046131	20.8096902342129	20.4339298407352	18.8665544896927	44.7063523841948	0.749232038354528	45.2580974531624	43.9376314391927	45.2929333550512	44.9430629824066	45.2606193209435	43.4101861472826	44.3274139837745	45.0992282945316	45.294718527928	43.226038012038	45.0574429485238	45.4086096614477	44.6665988682504	-0.569450014946744	0.602880663418056	-0.817147099025506	-0.152698688098008	-1.2949252524372	-0.199918117241624	-1.20252456636407	0.229451565365642	0.107155725152897	-0.778680488942051	-1.28874805329029	0.046205304328097	-0.923192744727392	-1.23527864750169	0.107450868473533	-97.7581810378395	8.89806334966821	-100.279523402012	-87.6308579748399
24.1206030150754	20.0274495839392	1.00167131020155	20.7779972442314	18.3645416854264	21.4375186349652	20.5836110222414	20.1194718435495	19.2687343710695	19.6671599209075	21.5428638106851	19.6610367715137	18.9794248483945	20.7581842097988	20.394504643323	18.801795585104	44.6859258624178	0.786038019688073	45.2717805446877	43.8342129468821	45.2972668412862	44.9215381245895	45.2751305506284	43.3244938873031	44.2419696489142	45.073412286719	45.3496620465801	43.2065933912236	45.0903867557337	45.438939041248	44.5916501456355	-0.569573191649563	0.606531587141695	-0.812322708297344	-0.148584295668299	-1.29440483477748	-0.18000915566515	-1.20931375238449	0.229543773743947	0.10801930602933	-0.772593840834345	-1.29755025826575	0.0430219394883544	-0.927771714066947	-1.24930149742614	0.10681554668	-95.8208159016545	8.69868470701858	-98.4064998555665	-84.9539268423084
24.6231155778894	19.982800107471	1.02921811803279	20.771703265041	18.2276899159514	21.4128976809226	20.5755555144527	20.0525516185687	19.1987504571297	19.6091032026931	21.5448391237215	19.6446080816239	18.9434217026782	20.7082799961518	20.3515771440784	18.7354236941098	44.6640071276304	0.82401974586638	45.2789485367698	43.7239072371249	45.2939488106146	44.8987539921758	45.2848958411276	43.2420319004681	44.1627431020189	45.0575125079701	45.3986679139435	43.1837880627852	45.1315924010435	45.4681190814297	44.5071832717232	-0.567734732287722	0.610459468972816	-0.806673023474892	-0.142846599070511	-1.29246280023448	-0.157528237397003	-1.21367069454794	0.232568686198823	0.110808242225128	-0.764092360010664	-1.30465171634482	0.0420519981377397	-0.931463860113746	-1.2606857870336	0.108094631925576	-93.8746529088846	8.48236977607667	-96.662072199678	-82.4704489059929
25.1256281407035	19.9386265009513	1.05575435849625	20.7691162650944	18.0950778330165	21.3912233646504	20.5656660805762	19.9886868261529	19.1292642548263	19.5469752559721	21.5449390043322	19.6256661547868	18.9120895697331	20.656977327993	20.3003705211288	18.6760920541042	44.6435798361449	0.862448371215421	45.2944400467146	43.6210391433537	45.2979283488601	44.8745030838521	45.3050252529205	43.1538683351156	44.0741509904277	45.0407424238428	45.4406131390756	43.1714616537219	45.1751196742405	45.4845022547728	44.4331435229864	-0.564423949568048	0.614666892063635	-0.800831857393368	-0.136048457616968	-1.28994139366167	-0.133089135830865	-1.21647593309003	0.238115770585551	0.115031571719739	-0.753413060891173	-1.31036535722161	0.0428131435634339	-0.93452605709569	-1.26959229154553	0.110811714093569	-91.9338001397148	8.25128376151	-95.0515476041499	-80.2033042645456
25.6281407035176	19.8966137264089	1.07965002172429	20.768943086544	17.9692177905621	21.3711643440249	20.5624916531554	19.9225590343718	19.0696589629001	19.4856731309151	21.5380641863665	19.6127077400289	18.8841928894966	20.59831133663	20.2504602051634	18.6225340831565	44.6284364544419	0.898878216679105	45.3155470609095	43.5319136756278	45.3065448239091	44.8676640156265	45.3237014799654	43.0809207471248	43.9865734949062	45.01245612221	45.4947365761936	43.1666867198247	45.2079243785434	45.5087051519647	44.3662996609398	-0.56005566909335	0.619197814643436	-0.795043426579792	-0.128625125044741	-1.28710373564276	-0.107212697069529	-1.21779031812954	0.245902608723898	0.120253898990322	-0.740859738865692	-1.31557405248197	0.0448991075939187	-0.937029728870207	-1.27710474194253	0.114564251105076	-89.9933293809212	8.01549058071961	-93.191306929914	-78.1680536032883
26.1306532663317	19.8545068722865	1.10240986288981	20.7645188527395	17.8441707759975	21.3459515900389	20.5613052045566	19.850075060564	19.0192533685721	19.4319068636394	21.5311978527715	19.6016959235554	18.8537725003501	20.5353923188996	20.2008000584177	18.5685489696221	44.6131932891915	0.933430033122284	45.3278413427122	43.4418346498661	45.3054642906845	44.8683486127958	45.330722849174	43.0218261407756	43.9149037455633	44.9872540561547	45.551486157648	43.155487900428	45.2363685393347	45.5385737794042	44.2914006949485	-0.554906521486958	0.623965164302035	-0.789354723558743	-0.120941767141854	-1.28387272577306	-0.08016958790275	-1.21770112729451	0.25567628358577	0.126166900137632	-0.72715899497131	-1.32027070790552	0.0479164059017982	-0.939408378283946	-1.28359455246136	0.118928196337397	-88.0792496651811	7.77783095733088	-90.8306193630792	-76.412106947509
26.6331658291457	19.8118744633283	1.12462519206499	20.7578618244968	17.7197048062942	21.3178412610171	20.5553444778995	19.778650417578	18.9708237218956	19.3801711244476	21.527461935543	19.5870184278579	18.8228262619276	20.473752466839	20.1432716283986	18.5196396690731	44.5965778729367	0.967748515475023	45.3358743235549	43.3488859937605	45.299386363602	44.8624049754894	45.3421875441861	42.9600621282845	43.8464758245609	44.9716827061838	45.5969718953259	43.1419814449347	45.2727426026163	45.555092684306	44.2217638613726	-0.549324042741729	0.628908910654088	-0.78412576327586	-0.113443982063741	-1.2806932514598	-0.0524412558697976	-1.21697906102699	0.267055691208271	0.132444043015585	-0.712761673278457	-1.32428801930676	0.0514926929904218	-0.942165759764753	-1.2888915448172	0.1235853280066	-86.1814351030877	7.52183238716957	-87.8942277359948	-74.9353733317532
27.1356783919598	19.7722793449446	1.14453612766242	20.7551862481696	17.6023703274463	21.2933114944873	20.5517957192938	19.710219538999	18.9310678220692	19.3283013668228	21.5190331432631	19.5764242424258	18.7970247978501	20.4098611510956	20.0851018375278	18.479933794829	44.586790986114	1.00039160818821	45.3535034051641	43.2685970821329	45.302248347897	44.8659732118483	45.3626910128575	42.9109663654332	43.7759637673372	44.9495879836724	45.6485713652943	43.1390482569316	45.3095877893339	45.5734674857327	44.168076745847	-0.543702316275026	0.634135245967377	-0.779800682208045	-0.106540717164955	-1.27820278151894	-0.0245300598570944	-1.21601057847638	0.279783191935247	0.138752182569307	-0.697763075775193	-1.32833913341613	0.0553328198549992	-0.945363250236205	-1.2937676451176	0.12831961783565	-84.2765789533353	7.24828260282179	-84.3973746432702	-73.5629215395485
27.6381909547739	19.7348194683844	1.16204899235784	20.7534202678901	17.4913362494516	21.2692392538575	20.551810693808	19.6374357389698	18.9035622933193	19.2844686868647	21.5053088824181	19.5717926342975	18.7735940296563	20.3385532685817	20.0301539609435	18.4419771289393	44.5819139921404	1.02896968197996	45.3743923051062	43.199242218111	45.3077564877371	44.8820527954234	45.3748145647835	42.883161805558	43.7218552194658	44.9199498678083	45.710550655321	43.1403583700537	45.3348628907583	45.6025802539694	44.1133044637293	-0.538233657645902	0.639608445295017	-0.776455390931243	-0.100527283517729	-1.27643912696867	0.00332993874862308	-1.21456589782993	0.293706685144948	0.144902484364307	-0.682577890064876	-1.33272549645316	0.0591689085227686	-0.948932712857578	-1.2987717879206	0.132850020366408	-82.3383489499147	7.0115858294162	-80.5271253815795	-72.0013398095333
28.1407035175879	19.6959557619127	1.17855158002327	20.746415188304	17.3808180225428	21.2394376892456	20.5457965722506	19.5619634629463	18.8798311133731	19.2487389593574	21.4942937777759	19.5649083364351	18.74707723789	20.2639532387433	19.9693469547147	18.4048443512862	44.573670427314	1.05469490681587	45.3854087222673	43.1258704691257	45.3028899002935	44.890239397013	45.3808855277741	42.8576359234575	43.6846056827604	44.8996806077385	45.7631495047254	43.1332046492644	45.3566901585397	45.6213619959075	44.0560930162149	-0.533069299332562	0.645146371219993	-0.77406989699085	-0.0956981423062681	-1.27525482817476	0.0307694695331017	-1.21293264835742	0.308458150114899	0.150719955796755	-0.667785833411181	-1.33702467317449	0.0627180165108953	-0.953165371491924	-1.30356111025622	0.136926020884157	-80.3079001266974	6.89062531788757	-76.4704572141808	-70.1479001375072
28.643216080402	19.6583953300692	1.1935734873758	20.737694674635	17.2734966410941	21.2076305485495	20.536287632113	19.4913969962647	18.8622696026617	19.2139264501949	21.484016786985	19.5589840940284	18.7207098394209	20.1913459314471	19.9057381188476	18.3756419746578	44.5681611416006	1.07943396195976	45.3944892311086	43.0540111148927	45.29566847252	44.8963906737815	45.397844452421	42.8401707590652	43.6480684671135	44.8849742029426	45.8131618136022	43.1249059042022	45.3865638883047	45.6354003625341	44.0144454983192	-0.528531357680669	0.650804335267884	-0.772943495874593	-0.0923474876690595	-1.27505088665293	0.0573425585262872	-1.21173431950598	0.32371223242254	0.155937751979394	-0.653562941247553	-1.34154961861796	0.0657593819033268	-0.958392502625973	-1.30849854035006	0.140420217863865	-78.0859500701913	6.97754447905609	-72.1911627567275	-67.8330133774848
29.1457286432161	19.6247894156341	1.20617034728588	20.7326453319881	17.1748464006567	21.1792960343712	20.5298819959939	19.4223030297221	18.8577828640753	19.1836150193078	21.4669889380111	19.5609171534503	18.699271276463	20.1168666374127	19.8470574061753	18.3507903156162	44.5716903587083	1.10125042229554	45.4137402851316	42.9973262877799	45.298160146916	44.9153289177229	45.4174098152859	42.847085231155	43.6204676942501	44.8605924123109	45.8766385246543	43.1266754045994	45.4156267773528	45.6622239311796	43.9806992348697	-0.524848770555524	0.656672937884673	-0.773402088921291	-0.0906962082757038	-1.27629989349494	0.0828788836949782	-1.21089389978415	0.339357379756793	0.160382146945051	-0.639995048585493	-1.34687418289398	0.0681393647427192	-0.964513904435769	-1.31425766708875	0.143141101118703	-75.650142758814	7.34902704349249	-67.6708370292128	-64.8999549333831
29.6482412060301	19.5911611020377	1.21712891532487	20.7267681923214	17.0812910382649	21.1497519343611	20.5188536774669	19.3496211052817	18.8591579363281	19.1636637589717	21.4473724689361	19.5640817364255	18.6786190444502	20.0361991617357	19.7858665673464	18.323847704601	44.5751441466446	1.11820706557957	45.4336885921246	42.9471023513607	45.3008513386346	44.9307799657649	45.4261505516281	42.8624797623934	43.6154383098126	44.8355569617798	45.9378359766038	43.1292332066398	45.4329543897962	45.6846423320106	43.9401601678302	-0.522057775089079	0.662539451068943	-0.775424286233405	-0.0909296726666389	-1.27887808387124	0.107150061269806	-1.21019946861183	0.355046302065642	0.163961220356251	-0.627494971411832	-1.35264792392854	0.0696777765551666	-0.971343432622499	-1.3205093630405	0.144840765981591	-73.0036018013595	7.99235203531876	-62.9689604381519	-61.4057083108363
30.1507537688442	19.5564916499225	1.22696157736945	20.714981451905	16.9886358097319	21.1138071282862	20.4995598864119	19.2799198011931	18.863817024523	19.1479176640903	21.4311371467582	19.5655674830441	18.6541338264546	19.9541376640717	19.7203863110701	18.300390251453	44.5760103529737	1.13281682624208	45.4434323794918	42.8920695420117	45.2928576930999	44.9350869348524	45.4378329634625	42.8811160333744	43.6192870684166	44.8227287544045	45.9894516653437	43.1220197911934	45.4480729721918	45.6971279026415	43.9070508881742	-0.520316506790314	0.668294757465998	-0.778955287039916	-0.0932255440639951	-1.28260531953003	0.129773569207995	-1.21012499416962	0.37036587772436	0.166457028960384	-0.616397766675932	-1.35873979830791	0.0701859469792951	-0.979083228758431	-1.32719068819691	0.145425615596631	-70.1181876962641	8.80429294886676	-58.1460018821812	-57.5389462086684
30.6532663316583	19.52497892365	1.23492369158215	20.702196102414	16.9016392687776	21.0764353688951	20.4805104972382	19.2171198174906	18.8798987815538	19.1327711446486	21.4120001567869	19.5737853185006	18.6301124608785	19.8753069194185	19.6601030400947	18.2828471307533	44.584150833713	1.1469355789597	45.4538745511373	42.8438492645808	45.2850124038815	44.9471146915535	45.4612464006105	42.922419109865	43.6239657475517	44.8095397182971	46.0512933565019	43.115187472566	45.471187936045	45.7210655559875	43.8882046296918	-0.519877846634136	0.674096978661035	-0.784252573552093	-0.0977229371614007	-1.28785788799918	0.150603949170676	-1.21097981106168	0.385231207373174	0.167654719094119	-0.606695274040724	-1.36580436274683	0.0695512306279768	-0.987962552444991	-1.33499266205628	0.144814948553477	-67.0502358266135	9.69791907582594	-53.3618173538728	-53.4477281662322
31.1557788944724	19.4956091155915	1.24104871076627	20.6926713900455	16.8233642831105	21.041793333659	20.4593845317572	19.1546604677567	18.9033889122406	19.1251356337816	21.3856834892534	19.5870084186615	18.6101604946601	19.7952466828599	19.6013252215259	18.2630956433779	44.597552188077	1.15754451448386	45.4746355247562	42.810880047953	45.2867537170136	44.9624088780349	45.4799262481927	42.9781678305553	43.645712371459	44.7875163046792	46.1195033758835	43.1176142845515	45.4918567855405	45.7480125260848	43.8651905502972	-0.520802597516044	0.679857325585037	-0.791554271320865	-0.104548458440341	-1.29497751360608	0.169515280076226	-1.21240326509789	0.399385848240119	0.167499555395091	-0.598475525096918	-1.37382900130099	0.0676854509806425	-0.997774573396595	-1.34377872477974	0.142821430638778	-63.8786908373151	10.665172867564	-48.6442306125739	-49.1325476151068
31.6582914572864	19.4646747854254	1.24616287802268	20.680790358108	16.7482803435158	21.0039674270099	20.4278595094867	19.0924701394839	18.9272638256124	19.1244674535395	21.3594789612225	19.5976373677295	18.5890010149139	19.7101400313375	19.5381287175624	18.241287061008	44.6077209745677	1.16386844433523	45.4937018921871	42.7794599241015	45.2859411552557	44.9631053913009	45.4919487815663	43.033527551953	43.6840878299849	44.7722956930067	46.1761522915693	43.1176722703182	45.500100112176	45.7628930757965	43.8394867001643	-0.523096920363963	0.685338461065745	-0.80075462418194	-0.113816646885157	-1.30371687977343	0.186163053931862	-1.21438787830648	0.41237762716084	0.165870660974836	-0.592054240494108	-1.38235868002167	0.064453123952993	-1.0082629171356	-1.35315830245334	0.139385738499663	-60.6174074024141	11.6888931985575	-44.1053194358825	-44.6549699877445
32.1608040201005	19.4342488437905	1.25015604081564	20.662848168782	16.6745115399645	20.9591118821489	20.391870634497	19.0384227627687	18.9583383104422	19.1224605103537	21.335028309093	19.6113258685605	18.5630952740129	19.6250314185783	19.479230116814	18.2239601732606	44.6196652936784	1.17025974141137	45.5030652301662	42.7444559991726	45.2745015760069	44.9622895357751	45.5153024580877	43.1053263098976	43.7209402165735	44.7679073503327	46.2347824787563	43.1076438756263	45.5064250005457	45.7850347579537	43.8279740289253	-0.526917997172594	0.690627979407071	-0.811755586566396	-0.125576780667123	-1.31388731343595	0.200393743350917	-1.21742344292161	0.424138175104781	0.16255701010625	-0.587541737650545	-1.39183280216364	0.0597604800798945	-1.01959485574285	-1.36370699140726	0.134536138669816	-57.273177816711	12.6818171123879	-40.0559084869107	-40.1946982366907
32.6633165829146	19.406108447421	1.25252761129533	20.6447159690053	16.6077269396667	20.9131356385158	20.3553675466557	18.9909914186818	18.9967535301654	19.1213078180404	21.3042253104427	19.6320914843851	18.5375111873371	19.5436667173874	19.4257672487904	18.2061490073985	44.6380129080593	1.17687944750814	45.5158467932235	42.7206303704303	45.2653870298139	44.9692177993956	45.5460851591468	43.1951908344114	43.7620575208255	44.7579318575976	46.3053510784007	43.099880839402	45.5194236002943	45.8171635039326	43.8200014178968	-0.532378708988909	0.695794819090077	-0.824775729600393	-0.139871026966571	-1.32586113343676	0.212175740680568	-1.22142904499006	0.434551474147097	0.157508651273333	-0.584821099955672	-1.40263289121085	0.0535969603405019	-1.03195172801673	-1.37558016461704	0.128166775496754	-53.899335602431	13.5660760853019	-36.5388293304673	-35.9761096956355
33.1658291457286	19.3772810312907	1.25373654941607	20.6291194512809	16.5480739115018	20.8686143876263	20.3092131010177	18.9441997159697	19.0327697779029	19.1262142322483	21.2678065402337	19.6513981567835	18.5144579115751	19.4609925983718	19.3695604015007	18.1822332207662	44.6561608252666	1.17959336360843	45.5385368277962	42.709170317945	45.2647983488836	44.9643451497584	45.5687644324429	43.2825252501076	43.8203018672869	44.7439839463561	46.3680989929179	43.1003433754513	45.527161608625	45.838898117384	43.8031624935115	-0.53945081071521	0.700617333516531	-0.83997236215353	-0.156783864728505	-1.33987248866822	0.221230628354216	-1.22599493663286	0.443175392034242	0.150710723651044	-0.583962715437637	-1.4142554845217	0.0459227110982482	-1.04506965554255	-1.38819693772034	0.120208450969858	-50.568410152825	14.3255357662381	-33.5067520404539	-31.9885349934825
33.6683417085427	19.3472091201334	1.25445865924323	20.6095981488763	16.489518079612	20.8188004233091	20.2536490915227	18.9029936214122	19.0696372414535	19.1303349557927	21.2336540888046	19.6691161912912	18.4878850622322	19.3736915834939	19.3163105503149	18.1585295236191	44.6729570466161	1.18090190374283	45.557364970795	42.6946527540964	45.2587219576889	44.9481018348771	45.5941315617223	43.3763007145667	43.8810865647117	44.7425843421966	46.4232899618238	43.0957752048852	45.5208332794461	45.8621734614245	43.7934249977752	-0.548166686400733	0.705055194922094	-0.857144567674308	-0.176319583300306	-1.35557309150877	0.22738479784645	-1.23137624367512	0.449920981591805	0.141999485574139	-0.585164757121703	-1.42672990189881	0.0366616653235207	-1.05869271149341	-1.40185706419588	0.110724067322866	-47.3464318882199	14.9395747974346	-30.9494593189875	-28.3345253178528
34.1708542713568	19.3177217405357	1.25433459938419	20.5841155922996	16.4329990361058	20.7614429079347	20.1967269959204	18.8726863905295	19.1114210402735	19.1289036244783	21.1988444897179	19.6928072798849	18.455653514824	19.2869518225586	19.2716725382225	18.1361573942151	44.6930885540885	1.18539103134194	45.5679042354518	42.6792383097045	45.2424101316582	44.9385765367273	45.6348423456334	43.4872141614279	43.934332926894	44.7477182335136	46.4896319671766	43.0817716849028	45.511910012457	45.9002105262513	43.7943901313516	-0.558616571602832	0.709235824986152	-0.876155665007038	-0.198401605229607	-1.37279128235233	0.230697875491136	-1.23789869233231	0.45481520516012	0.131303113783007	-0.588367837736601	-1.44068203671121	0.0258136278185534	-1.07302693727039	-1.41698953545859	0.0996683390084509	-44.2828787050411	15.3838045184847	-28.8319929779463	-25.2549744517976
34.6733668341708	19.2875981934274	1.25286045793283	20.5594138382818	16.3838747852227	20.7029774377908	20.1327958165701	18.8475818742548	19.1481543080608	19.1282211244187	21.1570953213649	19.7170454493851	18.4233964468034	19.2035921398835	19.2275901211071	18.107037851413	44.7140940383523	1.18938674687109	45.5849775925016	42.6772308421499	45.2301216223287	44.9240062449962	45.6765802479485	43.5942688380587	43.9953203818623	44.7456693848848	46.5552231769591	43.072053493122	45.5073552073114	45.9330675654157	43.7873479010406	-0.570795411815764	0.713037757056893	-0.897222980020918	-0.223050010408312	-1.39191602314652	0.23101501387282	-1.24517361079625	0.457476396221068	0.118687251150413	-0.593401645191126	-1.45586008687844	0.0134140999393317	-1.0882497250304	-1.43300458308619	0.0869455497695774	-41.4392715076964	15.6468130739569	-27.1950571016984	-22.8645587602222
35.1758793969849	19.2558757505599	1.25084617778952	20.5368616995088	16.3394679258203	20.6442101904609	20.0562516770926	18.8256160808874	19.1784144619473	19.1275514472377	21.1142660705726	19.7356098717829	18.3918764273859	19.1180229562879	19.1852030259088	18.0730329223855	44.7337742962931	1.19065390955364	45.6117683157259	42.6822331976015	45.2244074510391	44.891773730547	45.7132392504146	43.6956008144723	44.0635019746089	44.7477868462629	46.6065224164599	43.06922814858	45.4940763260566	45.9619614671225	43.7769659129188	-0.584680319959551	0.71636289333097	-0.920447525187471	-0.250302574292577	-1.41307900647541	0.228186475850389	-1.25298627585611	0.457775838499565	0.104087626751658	-0.60035172062043	-1.4718708527655	-0.000573064786726509	-1.10406783144214	-1.44982920243885	0.0726139532894406	-38.8633580865878	15.7324946288334	-26.0315974090119	-21.1536679200067
35.678391959799	19.2235632268515	1.24914877244115	20.5099249092611	16.2946385831888	20.5779865813484	19.9752521264281	18.8142841733197	19.2092048206046	19.1180639954116	21.0760080463038	19.7554648162003	18.3547630301023	19.0274020101953	19.1530065802758	18.0403222764293	44.754694473392	1.1952461464014	45.6337254776111	42.6807400696756	45.2102303310597	44.8597594202917	45.7626036973961	43.8081567410606	44.1195276058093	44.7654313791728	46.6613929738747	43.0591989870312	45.4647585463237	46.0069652633778	43.7785376614122	-0.600300929558137	0.719331139720435	-0.945546861590103	-0.28002594066801	-1.43583721934551	0.22236151613907	-1.26177600078434	0.455871234524977	0.0874386966809858	-0.609335669785923	-1.48927377759838	-0.0161747214707751	-1.12024900798871	-1.46805784579651	0.0566935134274491	-36.539970457086	15.6725141135103	-25.2603146292882	-19.9654045502094
36.1809045226131	19.1895427676674	1.24687053841356	20.4784557669705	16.2527917460719	20.5037597662295	19.8902916746047	18.8139052995839	19.2333195974043	19.1017203623686	21.0362175086188	19.7767121613423	18.311551879987	18.9369188455735	19.1253327101968	18.0030786607249	44.774647058649	1.203606196944	45.6500635714759	42.6816594569438	45.1864127304725	44.8297675261146	45.8252869611404	43.9167722938361	44.1682586371341	44.7850142612372	46.7215621131802	43.0410909377443	45.4317464633683	46.0541956179432	43.7785811918464	-0.617625287711196	0.72189857894787	-0.972380275280662	-0.312114908520193	-1.46005203025948	0.213543632511901	-1.27156297755173	0.451510805193931	0.0688853287272502	-0.620177715775624	-1.50822696406797	-0.0333246758960415	-1.13704922503652	-1.4872737887229	0.0390940544324898	-34.4521346429749	15.5026798150669	-24.795507976958	-19.234480553839
36.6834170854271	19.1530609525721	1.24353312140455	20.4493525285647	16.2176309453245	20.4280308232084	19.7926877997077	18.8178042387568	19.2452917385863	19.0840930803589	20.9928274071391	19.7897539484454	18.2681256901215	18.8483880962467	19.0985798862981	17.9572262006793	44.7919459333248	1.20993032602489	45.6759152033488	42.6953847609748	45.1675493923558	44.7823521608161	45.8842885682871	44.0096349691501	44.2230440238569	44.8007100079328	46.7660872779315	43.0290625207657	45.4002905687179	46.0938081841408	43.7671694949443	-0.636595412804236	0.723963050278088	-1.00118954847314	-0.346658065294536	-1.48613194759406	0.201613880752614	-1.28185453698186	0.444553834411406	0.0485292377352249	-0.632725832593646	-1.52810015762968	-0.0519834356692544	-1.15463774599241	-1.50702618954753	0.0198701404218051	-32.6285059717157	15.2633719765084	-24.600788068157	-18.8523046384026
37.1859296482412	19.11587987832	1.2409350721979	20.4222088872967	16.1842048016004	20.3497876810628	19.6867036261577	18.8289239601634	19.2533325444631	19.0586659769917	20.9542333147048	19.7972363203105	18.2238200679351	18.7557247223168	19.081746459871	17.9098500552861	44.8106993458408	1.21728661228708	45.7105317037697	42.7094664394836	45.1523123753707	44.7262268004091	45.9462744510881	44.1056253991533	44.2694607778012	44.8291829636017	46.8029036690831	43.0221617945218	45.3564409183836	46.1471462868812	43.7613579163837	-0.657227382632966	0.725658233465758	-1.03200924046575	-0.383638015582094	-1.51409317058553	0.186741906151812	-1.29277205346439	0.435282612848577	0.0263845029300688	-0.647120441460734	-1.54906837558785	-0.0721850180557729	-1.17268833567956	-1.52790531371678	-0.000885031560550781	-31.0842804635406	14.9682632827411	-24.6480169273137	-18.7616940320425
37.6884422110553	19.0768873751145	1.23971370249759	20.3904690908971	16.1493274427362	20.2619730828662	19.5785560326569	18.8536511556514	19.255011489057	19.0211115636505	20.9215522228491	19.8046986440696	18.1725764606603	18.6565751975382	19.0732266916641	17.8608068021923	44.8285544770659	1.23080861857483	45.7391035023726	42.7156513231818	45.1255501510007	44.6756994345117	46.0266904538588	44.1998530519706	44.2972714453213	44.8722813772587	46.8465836608708	43.0063132714763	45.294641898333	46.2103238574772	43.7612447742236	-0.679466916703454	0.727007886959398	-1.06447375134487	-0.422861872312367	-1.54341043889216	0.169053965755825	-1.30473603542644	0.423639641266581	0.00266035934912766	-0.663386310830364	-1.57163408765451	-0.0938829660219056	-1.19099699945486	-1.54980521484586	-0.0232362067330996	-29.7983174765268	14.601162632845	-24.8920862480162	-19.007138777719
38.1909547738693	19.0338443691152	1.23822869510184	20.3556201184012	16.1179242895103	20.1657720973555	19.4607059026518	18.8874946244657	19.2420038539525	18.9785840137231	20.8876719402499	19.8038580448632	18.1157430059759	18.5561012850163	19.0658314027318	17.8026662196004	44.8403474935799	1.24574590952662	45.7643962915137	42.7275055513546	45.0897100242892	44.6140015193244	46.1139412880292	44.2733193019762	44.3228276030986	44.9138050265471	46.8791620498125	42.9841909839861	45.2280012950792	46.265128508413	43.7485279731144	-0.703170754988537	0.727874376363732	-1.09848343852415	-0.46434892040732	-1.574024646436	0.14846389267731	-1.31743413029647	0.40951158996429	-0.022443539880993	-0.68124826187547	-1.59524273229372	-0.116949661251444	-1.20986611912742	-1.57199192891348	-0.0471619184861066	-28.7599885010441	14.1744472496418	-25.2527990664054	-19.5005530639806
38.6934673366834	18.9892316331745	1.23713065257683	20.3242578374498	16.0910645104503	20.0672862371105	19.3316360631414	18.9265243469827	19.2211283868831	18.9312622331999	20.8550545097601	19.7916359702273	18.0592438742906	18.4551993435268	19.0665030008712	17.7392149173744	44.8517056045336	1.25993779553237	45.8009944092691	42.7489389566659	45.0587652792036	44.5364009743438	46.1976175964156	44.3410504142793	44.3470803689165	44.9577457150417	46.8945753487056	42.9694641201987	45.1600276989933	46.3281196352032	43.7313923417008	-0.728342621364827	0.728375140742501	-1.13434059383866	-0.508272483518864	-1.60639121148036	0.12512478649959	-1.33052577456815	0.393224675339188	-0.0489245125814101	-0.700619187339094	-1.61954134218472	-0.141352424261298	-1.22944139605195	-1.59485295007214	-0.0725416636848926	-27.9368181622406	13.6909576466757	-25.6608625403145	-20.2043447847395
39.1959798994975	18.9442483655311	1.23912694674913	20.2943246815936	16.0625744465507	19.9637783185226	19.2002525788589	18.9774844130041	19.1950167058445	18.8712639540407	20.8312335447106	19.7762211670274	18.0012243367746	18.3475565213681	19.078130594668	17.6761674889406	44.8654360769211	1.27972624624933	45.8443418454959	42.7644364424667	45.027576183382	44.4626252439894	46.293843063538	44.4094216487707	44.351716644262	45.0197486334443	46.9129695145727	42.957674583539	45.0762833765074	46.4065273037648	43.7235045162414	-0.755020798735831	0.728642203151341	-1.17201550641898	-0.554524317807898	-1.6404228298149	0.0992556862929619	-1.3444401156026	0.37486218859321	-0.076684817704127	-0.72166319125395	-1.64512378767442	-0.167096671940088	-1.24935389993914	-1.61863082849468	-0.0994322918011864	-27.2754749689456	13.1680366917821	-26.0488487347801	-21.124411897413
39.6984924623116	18.8951836959753	1.24389785952955	20.259765260827	16.0318717116457	19.8488162956275	19.0638871000694	19.0426227622695	19.1543221501347	18.8015300064561	20.8125177962772	19.7545538756187	17.9364448150438	18.2315772786036	19.0920152632315	17.6074637318741	44.8728090009081	1.30537257484648	45.8803349812152	42.7730766406731	44.9818900086273	44.3869230255657	46.4075154185251	44.4569601832338	44.3429446153038	45.0914752410571	46.9281108639609	42.9356704545982	44.9731835417588	46.4788257792928	43.7096062579935	-0.783022240163278	0.728513437261726	-1.21109340173226	-0.602934510935456	-1.675569594431	0.0708172282621044	-1.35936323247878	0.354284784485996	-0.105532386205816	-0.744244124157374	-1.67181192381193	-0.194049064235472	-1.26943180649277	-1.64247406539185	-0.127887024998009	-26.7696806961683	12.6318783253264	-26.3517591889624	-22.1587889178941
40.2010050251256	18.8423752231988	1.25006376366548	20.2236324470238	16.004271554633	19.7252712145319	18.916398675655	19.1149921187053	19.1023466778667	18.7284768123296	20.7935828369565	19.7190705080517	17.8679229248986	18.1125169352773	19.1111462720841	17.5312489235702	44.874313451639	1.33189084266459	45.9151125960975	42.7898522762375	44.9277327364697	44.2936938399563	46.5208262996939	44.4904313572871	44.3359133086438	45.1602611279519	46.9226153635747	42.9095588980478	44.8643935757887	46.5521468294162	43.6835366621423	-0.812226089167846	0.727985020832235	-1.25157477001159	-0.653687116011102	-1.7119255970849	0.0399263731389651	-1.37480046860789	0.331753528894609	-0.13545993262885	-0.76802243749138	-1.69884929484702	-0.222077459267081	-1.29003358189382	-1.66641253873492	-0.157775864637031	-26.3926287566935	12.0987769563601	-26.5871831839722	-23.2669462167363
40.7035175879397	18.7898166440256	1.25988258227935	20.1917869877627	15.978144975882	19.5984980156206	18.765295873012	19.195314304893	19.0458288600734	18.6464962278395	20.7807952226631	19.6763967572256	17.8010352927785	17.9905189586114	19.142162023323	17.4553428726481	44.879148112953	1.36175145585261	45.9617447962641	42.8113001023634	44.8776795828288	44.1984599580303	46.6353987408996	44.5257276752852	44.317755032689	45.2387979983569	46.9120447773434	42.8917762714914	44.751684381951	46.6429701864973	43.663585964389	-0.842763911136089	0.727288656877827	-1.29382700030408	-0.706913856057328	-1.75001556671424	0.00685495751186036	-1.39077640637716	0.30743418866721	-0.166440735690115	-0.793037624708705	-1.7265918495446	-0.251220010112579	-1.31129329503953	-1.69099448843964	-0.189109157960233	-26.0755677190117	11.5997526389794	-26.7648756831391	-24.3029599381459
41.2060301507538	18.7356262520372	1.27575955320553	20.1606078718285	15.947975878557	19.4643848027757	18.6141390812083	19.2905575991429	18.976708015096	18.5521678451263	20.77853715612	19.6299505874828	17.7327115328032	17.8593595073961	19.177414846623	17.3786265523241	44.8827544709241	1.39932814798416	46.0120437321471	42.8228879630482	44.8232731342672	44.1093880244718	46.7681490906317	44.5447094921967	44.2794415089311	45.3362205411876	46.9048713450847	42.8748211476995	44.6205943726754	46.732579651181	43.6468281184917	-0.874583864644815	0.726388132672173	-1.33772090293035	-0.762323497083567	-1.78966330814703	-0.0283982293653176	-1.40783385889037	0.281183464626028	-0.19822450042818	-0.819425525870996	-1.75536469515688	-0.281485076342526	-1.33283053455858	-1.71549587076821	-0.22200770546662	-25.7974720091562	11.1285987199996	-26.8472298016289	-25.0234762489545
41.7085427135678	18.6767171777159	1.29647931744081	20.124770521492	15.9164707193745	19.3177397274291	18.4556375478344	19.3974221360751	18.8938097661681	18.4532754832803	20.7801013840522	19.5711445099893	17.6586414008713	17.7184247768929	19.2149978385086	17.2948874983382	44.8774618291036	1.44210980551009	46.05344084429	42.8316038412323	44.7523199449182	44.0080975393699	46.9104246416477	44.5438943479954	44.2386188766332	45.4372551514752	46.8808809361775	42.8475205199183	44.4698214446159	46.8165719890582	43.616553701015	-0.907416479710356	0.725151851069635	-1.38278172850849	-0.819775819188927	-1.83035820568208	-0.0657757990658092	-1.4258019042	0.253189198118631	-0.23069799540584	-0.846879630396539	-1.78436235292881	-0.312718907744996	-1.35454970715223	-1.73955271924843	-0.256348664831106	-25.544164015346	10.6815567282983	-26.9291015569407	-25.4618228111863
42.2110552763819	18.6164148847999	1.32142212785076	20.0884429626543	15.8883634801671	19.1630180066697	18.2928143746822	19.5097168515747	18.806076621307	18.3507123891467	20.7839775365835	19.5016048779986	17.5830208781765	17.5731324492761	19.2632484476405	17.2092646265222	44.8709112175489	1.48758116412143	46.0952008425242	42.8503471853816	44.6742471779264	43.8987586113004	47.047295266883	44.5443148189136	44.197750893917	45.5375979083153	46.8432836387139	42.8192098685963	44.3135526377152	46.9160528797043	43.5842340982449	-0.941285021610267	0.723755933254529	-1.42907775713882	-0.87952261184078	-1.87238243362964	-0.104969228126509	-1.44424289445861	0.223671664506671	-0.263883365625984	-0.875144029732717	-1.81348938170563	-0.344865686645221	-1.37687896526271	-1.76389061511081	-0.292029976162736	-25.2902823939519	10.2789434997468	-27.1134396505047	-25.9206782285973
42.713567839196	18.5567263340588	1.35314753643701	20.0560910013019	15.8598591613463	19.0046306615382	18.1339004318125	19.6323385471736	18.7088360448595	18.2376097666717	20.7978935495979	19.4292178881835	17.5101727921026	17.4230931028335	19.3175523179979	17.126247077346	44.8679334438825	1.53856138008435	46.1482083963782	42.8692377060469	44.599599911164	43.7997558860011	47.1914753570574	44.5360762339859	44.1398617835538	45.6539005243145	46.8109211205784	42.800434467864	44.1521323202191	47.0203104873825	43.5612205759266	-0.976336312642867	0.722352904941966	-1.47694902464328	-0.941468633393144	-1.91627454277601	-0.145905264129392	-1.46353520356067	0.192511630360642	-0.297541479868071	-0.904446547689712	-1.84346384719529	-0.378049932848609	-1.39992401080614	-1.78813461215857	-0.329190595649016	-24.9743654490322	9.93647000074122	-27.3946304646373	-26.3643064283529
43.21608040201	18.4941448917249	1.39283262017744	20.0224089458264	15.8272827331413	18.8377274343531	17.9744452943257	19.7686653306172	18.5969384658892	18.1176076641082	20.8212789337234	19.3482383205021	17.4359639383274	17.2626258064938	19.3713140697492	17.0393866553663	44.8600588183522	1.59703085353428	46.2012233567011	42.8783922810799	44.5174388618941	43.6995643223495	47.351295039367	44.5063859801138	44.0722730036764	45.7851230669454	46.7705661180201	42.7812466588329	43.9719016907949	47.1143501896237	43.53100406918	-1.01235786342042	0.720848753742506	-1.52608336589766	-1.00514223923475	-1.9617041140276	-0.188560998304382	-1.48401977680824	0.159832872737298	-0.331429104072299	-0.934824979070252	-1.87385760766282	-0.412257653016264	-1.42326280551277	-1.81159175984732	-0.367750693748417	-24.5791613597016	9.68402270857982	-27.7566796916816	-26.6142200138376
43.7185929648241	18.4283114904553	1.43837941301	19.9827064584295	15.7952969060953	18.6591071330209	17.8121691843431	19.910899623999	18.4793774939509	17.997627240703	20.84650147769	19.2544018831295	17.3572315595144	17.0924960064873	19.4319094363096	16.948324972247	44.8463087118463	1.66006628342232	46.2440585783238	42.8908078164139	44.41877964208	43.589581099754	47.5084408652413	44.4758961549882	44.0116359137423	45.9144351059788	46.7113999140386	42.753193726267	43.7745464920852	47.2178356500976	43.4914022949906	-1.0491313676074	0.719262355625027	-1.57596888065128	-1.0705572941115	-2.00815813914857	-0.232568218236352	-1.50520244453482	0.125916224081239	-0.365604612911733	-0.96589134887081	-1.90412079480139	-0.447308201291249	-1.44682258421392	-1.83497290778353	-0.407448576422257	-24.137327681809	9.51149923271809	-28.1773904345646	-26.9089617082472
44.2211055276382	18.3625992926759	1.48909037986444	19.9417425832806	15.7662295084494	18.4748538310507	17.6558361898507	20.0563643719614	18.3563553527053	17.8730568172203	20.8760256682236	19.1561674025969	17.2791429746066	16.9186358753039	19.4988421576356	16.8605380719013	44.8350859990309	1.72519906375814	46.2884829994029	42.9138006012646	44.3161740709795	43.4893252046461	47.658699031849	44.4460029122332	43.9470089625526	46.0474656931752	46.6533101219414	42.7281965358254	43.5753556863957	47.3310323281236	43.4612638390126	-1.08680655875189	0.717791585512431	-1.62684942510252	-1.13798813820666	-2.05605619187077	-0.27774719354778	-1.52694782742822	0.0907257618422415	-0.399970956454805	-0.997632499093899	-1.93502472512178	-0.483208931238603	-1.47104221664977	-1.85839079946993	-0.448352121432016	-23.6450158943879	9.38963756902894	-28.5691416704043	-27.269566314534
44.7236180904523	18.2965826430139	1.546922821981	19.9022578425817	15.7345270861103	18.2886413659647	17.5057430799376	20.2113811961755	18.2207172326851	17.7413449252573	20.9159427110048	19.0533553079806	17.2049458937624	16.7407764561118	19.5622975304957	16.7736437311135	44.8256167154823	1.79475196740194	46.342342707537	42.9332221970167	44.2179231299865	43.3997375171122	47.8192114783211	44.398662478423	43.8708556719309	46.1985595553992	46.5966132284553	42.714235382149	43.3743467065028	47.4323000860997	43.4350071623371	-1.12543350924334	0.716539066356324	-1.67910544614998	-1.20708808860858	-2.10589717148344	-0.324141100842839	-1.54985631566342	0.0544095379832344	-0.434232421633652	-1.03039074983728	-1.96678116382771	-0.520112015600395	-1.49595516150216	-1.88099203518373	-0.490493487813424	-23.0985741402658	9.31988521434812	-28.8865338657813	-27.6104576041813
45.2261306532663	18.227944082521	1.6113385635347	19.8576233977967	15.6988746871247	18.0959481439822	17.3555483808351	20.3731574803623	18.079670974113	17.6103530971968	20.9606935785414	18.9380543857731	17.1300073737554	16.5547032210757	19.6261951843175	16.6824431678993	44.8122957108541	1.86976912048456	46.391828724844	42.9459099156158	44.1120564050022	43.3038881206415	47.9846073493159	44.3489232471753	43.8016741460503	46.3565157608688	46.5220094922295	42.6995470107178	43.1601544599677	47.5342418929871	43.3984877156872	-1.16475769146033	0.715503141180289	-1.73232657367498	-1.27745784148061	-2.15720642298854	-0.371414689641795	-1.57389511835907	0.0173215426229306	-0.468427310061059	-1.0640066829631	-1.99863191404601	-0.557916317992505	-1.5210850188834	-1.90327218831097	-0.533531453205234	-22.5134721579613	9.2631195670855	-29.1060349381356	-27.9504998359109
45.7286432160804	18.1576908027351	1.67885776046346	19.8042337336942	15.664738896486	17.8964280257448	17.2102882478921	20.5325109659723	17.9384074657233	17.481288721674	21.0042346307249	18.8151480756182	17.0526616052814	16.3631950951048	19.6940463524659	16.592798619174	44.7979441599171	1.94544170405139	46.4296274274722	42.9673283763627	43.9942149207573	43.2128192406174	48.1360914074351	44.3091344032125	43.7431667095985	46.5090848910967	46.4406683859907	42.6788275480072	42.9380657032535	47.6481317523307	43.366113312788	-1.20471345393463	0.71474394523604	-1.78608662105833	-1.34946180574722	-2.20956756565365	-0.419281045861774	-1.59851117366269	-0.0205287741813807	-0.502665574669809	-1.09811621968136	-2.03100866637823	-0.596399813265019	-1.54640505572416	-1.92584562059878	-0.577396964667747	-21.9115276598297	9.20840437277529	-29.2015474733346	-28.2162738842237
46.2311557788945	18.0874661030175	1.7488574422477	19.7472238487988	15.6316858097596	17.6979159664549	17.074844470117	20.6913327490909	17.7899243422129	17.3478137234543	21.0520354085703	18.6898778596438	16.978629229596	16.1728122759255	19.7551537672497	16.5078098883535	44.7870554712819	2.01969454168429	46.4690926993599	42.9971773064539	43.8799703657152	43.1394643230012	48.2821799918834	44.2608107628128	43.6791838027449	46.6698914373291	46.3662758502943	42.6656485924066	42.7239181047951	47.751588431577	43.3465194582916	-1.24547968679434	0.714432926652361	-1.84082126532861	-1.42335444252719	-2.26358016055184	-0.467866040688463	-1.62399663037645	-0.0590540939251515	-0.536676854277935	-1.13295296953034	-2.06470478799686	-0.635622122641912	-1.57238559220555	-1.94793818853353	-0.622282779742608	-21.2883092560968	9.17216395756613	-29.197267065142	-28.3186361983661
46.7336683417085	18.0165406663048	1.82259270540477	19.6873723487575	15.5940819099673	17.5038310347847	16.942663142704	20.853192783224	17.6376462962692	17.2131526340004	21.1061110131582	18.5545654046809	16.9096953911346	15.9833992682695	19.8084019437733	16.420915491239	44.7779241311426	2.09603277936426	46.5142214193672	43.0202916925009	43.7755613712877	43.0675134142376	48.4341336020224	44.2087642756304	43.6162886423622	46.8453076569472	46.2808074109507	42.6647334485653	42.5166737204419	47.8462784371446	43.322438613396	-1.28703669685807	0.71471470300823	-1.89687990373418	-1.49865544011412	-2.31965791268411	-0.516975856521485	-1.6508689906719	-0.0979433255294921	-0.570319648662894	-1.16875845440528	-2.09911027160692	-0.675695348086621	-1.59900048846382	-1.96968282562511	-0.667928593048961	-20.6409219243054	9.17629799637263	-29.0986547068522	-28.4067358437173
47.2361809045226	17.9437440051262	1.8971739980545	19.6170827966624	15.5536067981732	17.3109832946162	16.8132945241041	21.0088902816733	17.4898003346898	17.0836159922047	21.1575013477078	18.4085084224404	16.8406482378638	15.7917167008261	19.8600511119661	16.3329722237123	44.7680382239705	2.17251166968499	46.5491936852644	43.0407955025625	43.6694047777493	42.9945654806097	48.5740221819713	44.1722804668588	43.5704103128937	47.0175303244024	46.1816928080802	42.6629143637142	42.3057626806729	47.9510595883179	43.2948647385201	-1.32919312473621	0.715571472623855	-1.95373219257243	-1.57529044024646	-2.37716425968097	-0.566246608828581	-1.67869561272448	-0.137214324368834	-0.603803835781536	-1.20510851438489	-2.13402627347592	-0.716361093053878	-1.62574365108697	-1.99205070183091	-0.714073113534825	-19.9928194662574	9.19500255241722	-28.8380741723256	-28.4810878790738
47.7386934673367	17.8692145670131	1.96876856359526	19.5341844195311	15.5153882610536	17.12175418153	16.6938760546347	21.1516352934062	17.341004720586	16.9546695141019	21.2036474818462	18.2600013502308	16.7708099256204	15.6011006594575	19.9010679152669	16.2506495939054	44.7585085954324	2.24315474435949	46.5699579433071	43.0726843393651	43.5618863408268	42.9393441508146	48.6917262252242	44.1371311730598	43.5302819450648	47.1831072835378	46.0896094584882	42.6578591950309	42.0972386146121	48.0484605421525	43.2813245291368	-1.3719630672613	0.71702540608465	-2.01109357849615	-1.65392428954283	-2.435803529305	-0.61586322229314	-1.70718003347799	-0.176882239208975	-0.637018941828903	-1.24176249244833	-2.17045922985602	-0.757333093761255	-1.65266553009879	-2.01455571714773	-0.760977976931731	-19.3762374491625	9.17671811451144	-28.459474264012	-28.4056086099171
48.2412060301507	17.7938640179858	2.03808903232513	19.4441880531037	15.4765015229239	16.9442039682385	16.5810781377309	21.2863870808451	17.1899921734253	16.8234229489886	21.2504537452826	18.1056781883639	16.7057396038101	15.4172431266457	19.9249863118621	16.1703573725957	44.7518271279161	2.30968710904414	46.590837613662	43.1079773510895	43.4695907356039	42.8948067591044	48.8034710743154	44.0965538308393	43.4865137060048	47.3578369398157	45.9972337234205	42.6635561927785	41.9049404334103	48.1277598245625	43.2726744783021	-1.41551558487616	0.719300775157547	-2.06960607576253	-1.73461547153892	-2.49635720788187	-0.665899319707328	-1.73696841004368	-0.216672650098402	-0.669661863721633	-1.27910128501427	-2.20830441721203	-0.798730819655934	-1.68028830387889	-2.03687836760395	-0.808618411270636	-18.7906491915153	9.12041191963817	-28.0078431152046	-28.1211390554605
48.7437185929648	17.7174965095619	2.10485253263971	19.3462566702654	15.4326604742988	16.7801679215178	16.4694289075654	21.4107475906608	17.0457194515413	16.6969834001626	21.2939597137959	17.9403356924406	16.645636011759	15.2390506964995	19.9387607698167	16.0877473239804	44.7477729755578	2.37433776787128	46.6120539451808	43.1341166020838	43.3951261833422	42.8469486994162	48.9074947616692	44.071502526666	43.4555082881393	47.5361880001358	45.8902170032558	42.6809301368535	41.7251738338372	48.2095510092382	43.2562376924339	-1.4598474673653	0.722508014175782	-2.12955203712615	-1.81683554816736	-2.5591347506753	-0.715984898310308	-1.76822839290119	-0.256622086235446	-0.701920970279428	-1.31707574074213	-2.24683044827592	-0.84063808145358	-1.70854376067561	-2.06007338456138	-0.856576976345119	-18.1832513745736	9.03645662734295	-27.4191994346994	-27.6400679829917
49.2462311557789	17.6382620465908	2.16436527955579	19.2329671465103	15.387780798049	16.6261785441838	16.3645186413385	21.5131005780811	16.9059761827892	16.5765874561432	21.3238686214142	17.7718821398978	16.5851379653085	15.0632407305736	19.9372508358729	16.0089169655184	44.7428298156246	2.43095372146293	46.6174099107646	43.1616230980684	43.3261858795421	42.8111868052256	48.9825451624621	44.0562422090293	43.4402147816298	47.6988431807375	45.7864150297738	42.6959407160779	41.5469135303549	48.2857185727244	43.2475487267297	-1.5048283058662	0.726535241677061	-2.1903094497517	-1.9009290368466	-2.62339890093984	-0.766247428444176	-1.80034863067437	-0.296867360413458	-0.733997245564271	-1.35509023422934	-2.28679753242799	-0.882738975360432	-1.73692984533268	-2.08409137727723	-0.905021958998531	-17.5454273895739	8.94390883051434	-26.7475883759524	-26.9884277280379
49.748743718593	17.5557516400384	2.21512343047784	19.1045361921749	15.3448290001992	16.4846970735333	16.2675897892121	21.5931853382052	16.7656923180708	16.4562531003965	21.3411588312713	17.6033017035842	16.5248863902873	14.8929059426244	19.9102431246275	15.9354925163124	44.7365195095866	2.47756920603033	46.6072390014773	43.1997865024036	43.2653331500303	42.7935104230356	49.0333884867231	44.0348025897169	43.4232121831781	47.851421441508	45.6931480412658	42.7092134588613	41.3762992770328	48.3358491827103	43.2515498866821	-1.55052853534936	0.731443147005574	-2.25177870714182	-1.9876766437301	-2.68906664581664	-0.817045956581711	-1.83353190397838	-0.33719074948961	-0.765633083934128	-1.39317389965135	-2.32877189821311	-0.924894056348418	-1.76560142065256	-2.10823281510249	-0.954273178901381	-16.8906548917139	8.87184323820113	-26.0290717737537	-26.2196266974487
50.251256281407	17.4716169765036	2.25905562767541	18.9675136024233	15.2984981980399	16.3620227914346	16.1708832985358	21.655945454734	16.6322418389569	16.3387792730925	21.34915425142	17.4282873507426	16.4702742236973	14.7325535429217	19.863988875477	15.8608779930713	44.7328251694936	2.51897537135641	46.596629619987	43.235080459323	43.2274487662885	42.77567466648	49.074925436434	44.024271974654	43.4089452356165	48.0048931388287	45.5921200745847	42.7343436747785	41.2252480420511	48.3770498031615	43.2500963112293	-1.59718204851376	0.737451767187808	-2.3147621178968	-2.07683898653654	-2.75709776497622	-0.868117896606029	-1.86851106316541	-0.377629991651053	-0.796861295216273	-1.43172432622255	-2.37188224640017	-0.9674365264425	-1.79514339845028	-2.13335783042442	-1.00400318669067	-16.2003476235141	8.80790970448035	-25.2075993545791	-25.2579213178683
50.7537688442211	17.3851508056934	2.29345001886422	18.8210516061976	15.2461304612637	16.2576283080734	16.0755059020866	21.6930628900114	16.5070772732927	16.2300723847156	21.3387622804658	17.2512282811114	16.4201173426388	14.5800903312647	19.7994104309351	15.7868229819577	44.7308192489532	2.55176007697038	46.5827877086239	43.2609547227045	43.2104236276132	42.7621353991262	49.0925731843463	44.0292870521598	43.4124892152342	48.1427465017003	45.490227573382	42.7684487142608	41.0879000457645	48.4137000165569	43.2469764749187	-1.64482951267248	0.74454262166213	-2.37941071030525	-2.16802364207638	-2.82765919776836	-0.919418859128888	-1.90500953693508	-0.418450609402012	-0.828119910215472	-1.4703622144266	-2.41626794000619	-1.0105045019024	-1.82546456290299	-2.15992677406708	-1.0541652056055	-15.4391027263857	8.73014490797212	-24.2909135126944	-24.0798740191876
51.2562814070352	17.2939940695848	2.31494543529128	18.6607107352351	15.1925275660657	16.1672224879498	15.9863634393499	21.6968433562003	16.3828560916395	16.1257699474826	21.3030385315119	17.0800725413648	16.3692168945441	14.4320549009284	19.706296867921	15.7189495444089	44.7252270735147	2.57061791555984	46.5513839348238	43.2919557612583	43.2010674523961	42.7688440121103	49.0737482437902	44.0294616840129	43.4222321773363	48.2519165407466	45.4061556151854	42.7975074676189	40.9532633529721	48.4223003743565	43.2581153390832	-1.69338386428492	0.75259820422214	-2.44503859818426	-2.26200307374741	-2.89994950430354	-0.97151179649769	-1.94260874710356	-0.459497268972709	-0.859399200420517	-1.50861286523483	-2.46301393967301	-1.0538400342219	-1.85611098161712	-2.18707968042012	-1.10532454530733	-14.6051957033489	8.62768204661126	-23.3683121247766	-22.7359598542139
51.7587939698493	17.1992511886797	2.32614803741113	18.4912973602456	15.1379573041721	16.0927976319411	15.8972839006457	21.6734844682382	16.2632549259129	16.0223556718355	21.2479857486568	16.9107611712967	16.3192866179344	14.2913126395022	19.5899858083651	15.6525022040901	44.717912707606	2.5811317891886	46.5084131554475	43.3303147430799	43.2035921239645	42.7825210534911	49.0355522474472	44.0334085575519	43.4273364704632	48.3468253903651	45.3273366471692	42.8252252998141	40.8279438619476	48.4129916576592	43.2714039904778	-1.74301627187234	0.761731513054786	-2.51179494408266	-2.35941551363381	-2.97413351086238	-1.02441435576644	-1.98201049684755	-0.500727887502306	-0.890516186250726	-1.54689750119327	-2.51166375084644	-1.09753045557649	-1.88737904011299	-2.21526073589765	-1.15746715576767	-13.7033752799689	8.51972065946303	-22.4255930066071	-21.194644120238
52.2613065326633	17.1029358321459	2.32799943388779	18.3207711322787	15.0766384792534	16.0386997424671	15.8044644923024	21.6236801064341	16.1526667251787	15.9255315022247	21.1745815545834	16.7425244849386	16.2750767454568	14.1615482762255	19.4582674444768	15.5837151320766	44.7136961182437	2.58511119817791	46.4693575362107	43.3601520902263	43.2305004772488	42.794296885562	48.982508111854	44.0549354943868	43.4433169558082	48.4306796794436	45.2468608419961	42.8641418358176	40.7223828822952	48.4024915351845	43.2764252111351	-1.79402950552276	0.772078381292558	-2.58063988933	-2.45968545044856	-3.05127490436666	-1.0778960586414	-2.02365492067674	-0.542494517330041	-0.921870480888103	-1.5854888848398	-2.56170681791124	-1.14209681561939	-1.91991142523704	-2.24538364565312	-1.21027976085373	-12.7476186492711	8.43317723361756	-21.4659949347408	-19.4955317936237
52.7638190954774	17.0034946789295	2.31690072276215	18.1482892749437	15.0092032180184	16.0021063684849	15.7140064651682	21.5372121337256	16.0435082118584	15.8356836981063	21.0746209242161	16.5842048200235	16.2339690286914	14.0400730975844	19.3042378270235	15.5183157582387	44.7092055883218	2.57526160566366	46.4287197427547	43.3824387040962	43.2751605682136	42.8218150557408	48.8952769349933	44.0750396017085	43.4735064209216	48.4843433628698	45.1853282487552	42.9077964062028	40.6290861614672	48.3712318582319	43.2899295822273	-1.84646070976842	0.783575985442905	-2.6515909593703	-2.56272102995701	-3.13130610838207	-1.13252755143306	-2.06690993672881	-0.584733749974479	-0.95379480080953	-1.62383676482443	-2.61432484177025	-1.18768686264312	-1.95356809453412	-2.27671820196798	-1.26427032459423	-11.7451671059145	8.35792751470917	-20.5136894729062	-17.7434644240005
53.2663316582915	16.8998047356737	2.29411559835066	17.9710934917746	14.9409437392346	15.9778447961186	15.6244361100467	21.4147206560346	15.9348749193415	15.7457432272475	20.950607869698	16.435827914976	16.1910771045986	13.923469126288	19.1307749996559	15.4560476087436	44.7005938094632	2.55448943875909	46.3743142894681	43.4120317149721	43.3241458286476	42.8633409868975	48.7772849741417	44.0913956152722	43.5002037421345	48.509313693651	45.1420119764831	42.9431276531765	40.5375708905196	48.3195469726551	43.3134311850029	-1.90027545925591	0.796161204397568	-2.72397375065719	-2.66961638069429	-3.21334420273725	-1.18871680788275	-2.11177900351019	-0.627301709416661	-0.986058904459847	-1.66189970243962	-2.66987385265448	-1.23409500567837	-1.9878906143607	-2.30917071636445	-1.31986031947099	-10.7061334309919	8.2689572159613	-19.5679386134905	-15.9130468428527
53.7688442211055	16.7940339642212	2.26389857688242	17.7947466661028	14.8699048413516	15.9675246325242	15.5291303360338	21.2642574402525	15.832794666608	15.6565737954554	20.8128948005581	16.2922311122611	16.1489799949133	13.8142576290192	18.9493312186205	15.389814401175	44.6921442536633	2.53083767393564	46.3155355027263	43.4433625747909	43.3834468534314	42.9010361977296	48.647845735645	44.1230329058404	43.5270538209078	48.5247074622692	45.0997041426835	42.9768776376309	40.4552509496356	48.271283295555	43.3287382187769	-1.95573327902707	0.80991196706641	-2.79820263956142	-2.78063119484936	-3.2977926560003	-1.24615660594896	-2.15912507226944	-0.67059312349231	-1.01877556167095	-1.7003814141873	-2.72748013572324	-1.28159791330218	-2.02323115117049	-2.34390329598373	-1.37666186319217	-9.64083468225189	8.15891558325665	-18.6250697762386	-13.9463281286843
54.2713567839196	16.6871381238796	2.22480586352522	17.6250844073616	14.7916709276558	15.9739139311045	15.4324037692558	21.0810369788684	15.7316573599851	15.5727767861152	20.6608003973444	16.1588278868886	16.1115087854259	13.7150737837275	18.7564594218857	15.3215811748165	44.686586599485	2.49906520876742	46.2654651000326	43.4620227923651	43.4631312251692	42.9452064562984	48.4983602712919	44.1575815346545	43.5694108711986	48.5250640288799	45.0705063926928	43.0198234600354	40.3913952664952	48.215082027734	43.3425763664575	-2.01313311320964	0.824904365861528	-2.87527772792832	-2.89496018686976	-3.38574394916555	-1.30518383289832	-2.20880751899668	-0.714698768632185	-1.05251387079692	-1.7392549829586	-2.78785573914278	-1.33080755896077	-2.06021247445488	-2.38057775004773	-1.43483611087284	-8.51871236539592	8.03281067626788	-17.6662064033475	-11.6550053464384
54.7738693467337	16.5776033535547	2.17559125276779	17.4591816812324	14.7099742757412	15.9923956929641	15.3380803336633	20.859278931053	15.6265489974277	15.4893526513479	20.4913337153168	16.0396332418288	16.0748185223471	13.62236527874	18.5503796535619	15.2555006209867	44.6796858858932	2.45563283943094	46.2149422289882	43.4761695471495	43.5528661213301	43.0064879460531	48.3159573230671	44.1822610823855	43.615990058623	48.4968012148586	45.0658951702708	43.0622364513651	40.3372517229965	48.1401613282169	43.3688963213065	-2.07249204767778	0.84109567860458	-2.95495923812303	-3.0129789749917	-3.47683896134404	-1.36656591534046	-2.26016586452925	-0.759362888920951	-1.0873017591389	-1.77797536669982	-2.85212396856715	-1.38179750296926	-2.09859283848091	-2.41857171883522	-1.49516162187045	-7.34101244830339	7.89753039256056	-16.6696417723293	-9.12563347064328
55.2763819095477	16.4654375106429	2.12086275908352	17.2943204643503	14.6291193005869	16.0176179025288	15.2400087342145	20.6075024205164	15.5236656539505	15.4020066758194	20.3132019361727	15.9283008363873	16.0347771126219	13.5325418509461	18.3420468458993	15.1855779043637	44.6697818400125	2.41056930999751	46.153630893107	43.4970638716575	43.6404363213674	43.0668891925466	48.1177467305528	44.2159128057016	43.6550722359063	48.4541226995623	45.0674811347733	43.0927301929655	40.2831864480577	48.0699467061385	43.3929446878263	-2.13382154095033	0.858394669776366	-3.0365118261243	-3.13588145276749	-3.57015196076076	-1.4301641120315	-2.31380624147409	-0.804947604285909	-1.12297131051174	-1.8169207676394	-2.9195229610292	-1.43436897838282	-2.13789989773098	-2.4589848420484	-1.55754807756763	-6.11596341617759	7.76970652090688	-15.6733557497964	-6.49334961508965
55.7788944723618	16.3523411842068	2.06269468801016	17.1358267024448	14.5454107584461	16.0515801366193	15.1386381331664	20.3306350828938	15.4211541620885	15.3161666725057	20.1329842237917	15.8247285959807	15.9949299677663	13.4479321872041	18.1315234625893	15.1089253091918	44.6606444790306	2.36600790712684	46.0932852908978	43.5125250831068	43.734300847124	43.1238065585191	47.914244789527	44.2562672918346	43.7016310406878	48.4107245222093	45.0729731811343	43.1205593958504	40.2375599180712	48.0036301003743	43.4068702080613	-2.19740587204562	0.876804281663042	-3.12052852340416	-3.26333653924867	-3.66633311132228	-1.49594971273744	-2.37043035612347	-0.851758642156358	-1.16006010473455	-1.85669959366791	-2.98985702361353	-1.48895558390161	-2.17857572679335	-2.50203501470734	-1.62175640418232	-4.86663066534564	7.65730912280979	-14.6633608722806	-3.79445560191161
56.2814070351759	16.2386056097244	1.99869975964412	16.9874875260369	14.4565813689352	16.0960224104651	15.0409630764614	20.0224588150932	15.311929697958	15.2328041029174	19.9452433010606	15.7350847056051	15.9581159340283	13.3704611430176	17.9131380922652	15.0315827525727	44.6532569146735	2.31389900814386	46.0438963913265	43.5133121436966	43.8422207256915	43.194688151897	47.689535201586	44.2836185375548	43.7593026490334	48.3527483618826	45.1002210704018	43.1540193286795	40.2085324836042	47.9221755271953	43.4280693182065	-2.26352491290576	0.896380889400096	-3.2079155681699	-3.39445902947473	-3.76640938595846	-1.56484304188367	-2.42940231339369	-0.899502098340582	-1.19904147939725	-1.89687321565091	-3.06453394404394	-1.54622973233839	-2.22125689642664	-2.5467426048386	-1.68861455785813	-3.65974270712824	7.53070392439776	-13.6367439732014	-1.439966521022
56.78391959799	16.1232556104083	1.93073559022781	16.8450930927737	14.3677150176464	16.1451422246771	14.9441398863173	19.6862658957671	15.20090339866	15.1457457536665	19.7486816192262	15.6555009346384	15.9195752779522	13.2961130837965	17.6949835989032	14.9524631512838	44.6440600709259	2.2584906321662	45.9935483735713	43.5131406513847	43.9511921365828	43.2702399645703	47.4451182778855	44.3113482765567	43.8097755904202	48.2754107602213	45.1390336151807	43.1809122054278	40.186268279488	47.8424064761	43.4543863146472	-2.33218253448802	0.917034286498896	-3.29808614457	-3.53007852506921	-3.86967191144143	-1.63712044054158	-2.49050587504692	-0.948410218555342	-1.23971351475032	-1.93709624015609	-3.14341859797226	-1.60619421095547	-2.26562976870407	-2.59383643624076	-1.75861106434082	-2.49323166722471	7.34796661055515	-12.5962040605248	0.382235786128499
57.286432160804	16.0064336285953	1.86330885021977	16.7065985752078	14.2804401153126	16.1941959017282	14.8444969805522	19.3338150908701	15.0904474095668	15.056673988633	19.5515179268266	15.5809005851831	15.876241979491	13.2216585494962	17.4809052968774	14.8657447719942	44.6319957921716	2.20874201485607	45.9347466318068	43.5171989260781	44.0515558632519	43.3358907786914	47.2028300416396	44.3479674516445	43.8557454987287	48.1983664947343	45.173839982199	43.1930487542503	40.1621333260475	47.7745661190144	43.4680554301447	-2.40338071463508	0.938594211978938	-3.39025773177968	-3.67108496032078	-3.97522019271535	-1.71240185162644	-2.55478914341291	-0.998999156367491	-1.28223809521552	-1.97808346696531	-3.22549289882913	-1.66871240302726	-2.31123930068356	-2.64412669933896	-1.8313033899737	-1.29899589610338	7.12160220388024	-11.5666762995049	1.97912943028988
57.7889447236181	15.8895672485077	1.79630648776669	16.577317241081	14.1897689469643	16.2460922619518	14.7484043590257	18.9658747029842	14.9732320132261	14.9710483272763	19.3542966151759	15.5164392815861	15.8326924859053	13.1499160736598	17.2637467808247	14.7755451409388	44.6205203539438	2.16014371406567	45.8812531988336	43.5101256559675	44.1543709640527	43.4069445824537	46.9606028631304	44.3722411004055	43.9128849430213	48.1244028387374	45.2199378704713	43.2027446986664	40.1453425279024	47.6972366956971	43.4786766619299	-2.47741210508971	0.961058854198106	-3.48520980985788	-3.8163998924963	-4.08401533613088	-1.7913466929449	-2.62240061767515	-1.05101143542187	-1.32730963346723	-2.02011898492176	-3.31181800557425	-1.73439693080211	-2.35863146373278	-2.69659845228008	-1.90710011086111	-0.0183456773069219	6.86652269344546	-10.5198545766852	3.63712308224839
58.2914572864322	15.7732542434969	1.72918950981142	16.4593970058218	14.0956181087155	16.3018831389873	14.6573377819362	18.5812157574169	14.8513999214146	14.8849529938986	19.1506085550972	15.4626146227004	15.7911012701559	13.0827428305439	17.047390400402	14.6860427783694	44.6106772713214	2.10888797696782	45.8397727967198	43.4905092999304	44.2649448055831	43.4873819884488	46.7064654241124	44.3882115985585	43.9702656736716	48.0371233867723	45.2807845255505	43.2160725754483	40.1428045704509	47.6165853188862	43.497882563045	-2.55454485178499	0.984482654863775	-3.58369687702087	-3.96532285422407	-4.19699276063894	-1.87468403535735	-2.69250333307442	-1.10444364872688	-1.37496473775885	-2.06254024177573	-3.40319138904503	-1.80392383641315	-2.40844954882229	-2.75140324073255	-1.9869665696147	1.31643473446189	6.6215502549766	-9.31618076947189	5.60724350937576
58.7939698492462	15.6567410007458	1.66564486655497	16.3479523887037	14.0030703027938	16.3553959554461	14.5653244181532	18.191303408384	14.7305310849044	14.7947371051138	18.9438246186584	15.4120011721522	15.7467317767013	13.016262299089	16.8386267444896	14.5918717351065	44.5987688893971	2.06238596880139	45.7967284011346	43.4741384391097	44.368769056154	43.5575810295609	46.4565925650039	44.4127221053244	44.0157471038876	47.9424437442045	45.3355230149271	43.2197585164747	40.1436585043073	47.5513879255592	43.5089451565142	-2.63469785744538	1.00874401974907	-3.68479902696922	-4.11912282793413	-4.31314182285165	-1.96189850187839	-2.76557786497332	-1.15995924988362	-1.4248934610108	-2.10546372344178	-3.49832930482148	-1.87713686320324	-2.46029618976891	-2.80982098161653	-2.07063232843682	2.59664793884284	6.47378949549799	-7.90032809614767	8.01091770978951
59.2964824120603	15.5403437242214	1.60823938918885	16.2418173025392	13.91095507093	16.4036368494497	14.475018486002	17.8052783538795	14.6048096087654	14.7058415378714	18.7410984564372	15.3659686799111	15.6983062355053	12.947994237002	16.6312413424497	14.4925022541352	44.5844545579093	2.02331260793212	45.7481287035989	43.4586680124162	44.4600242849221	43.6225923809027	46.2268597700193	44.4287342347889	44.0645370401341	47.857913542151	45.3889822050151	43.2094254305821	40.1404426697898	47.4841951120308	43.5074058664694	-2.71785575140016	1.03369652774183	-3.78784299709006	-4.27807590912969	-4.43174749835022	-2.05304912221976	-2.84265102902919	-1.21747183294833	-1.47759049555948	-2.14977124567982	-3.59736710429768	-1.95385535087946	-2.51373626426318	-2.87117852990854	-2.15778738884667	3.8012795116409	6.45422826370661	-6.52888417045089	10.7939702795602
59.7989949748744	15.4258245346656	1.55631979076462	16.1461158147805	13.8144565164673	16.4508542826999	14.3914085006355	17.4215989127477	14.4730137175503	14.6194451363314	18.5389094589301	15.3288682144054	15.6509817234667	12.8810773062985	16.4245486684733	14.3944406978664	44.5721895831036	1.98654703482158	45.7090046323491	43.4293179233086	44.5520626422644	43.6974394798356	46.0058709620772	44.4295883100658	44.1211921929268	47.7748106363149	45.4563351299648	43.1990240060495	40.1433500891055	47.4092355385998	43.511233037485	-2.80437518856819	1.0593592287322	-3.89392330630644	-4.44055385833125	-4.55412027563325	-2.14917330205491	-2.92314979288032	-1.27671898877871	-1.53353038251415	-2.19532812328879	-3.70181649467834	-2.03473524808488	-2.56942851127854	-2.93498334371877	-2.24941582383813	4.99604264570808	6.50681126095536	-5.20944567245169	13.78180141878
60.3015075376884	15.3132925475006	1.51058216832645	16.0613622473171	13.7157272747469	16.4974479489979	14.309441520677	17.0441424135482	14.3422204246073	14.5295702207536	18.3333531515702	15.2945516924215	15.6055853635937	12.8169194205506	16.226550235223	14.2959312035009	44.5615231045917	1.95207629325238	45.6824273123559	43.3926699790067	44.6473434110162	43.7668212087654	45.791906783577	44.4357046488839	44.1675638071832	47.6806186498893	45.5214059530185	43.1913463936907	40.1581706137298	47.34875781809	43.515063780486	-2.89443702469649	1.08578317979825	-4.00368011720445	-4.60649648816143	-4.68100417038599	-2.25005843248065	-3.00651678558593	-1.33839494512516	-1.59229194490205	-2.24157008673469	-3.81086749199692	-2.12028463759644	-2.62801943094169	-3.00268452907051	-2.34581226086853	6.25230974486031	6.50696591530554	-3.40870621671899	16.7575191865453
60.8040201005025	15.2016036292592	1.47302092198889	15.9821032132803	13.6186518463339	16.5373167341295	14.2270441566113	16.6833688947092	14.2095708540627	14.4375608020677	18.1309449065321	15.2596722426231	15.5569191723621	12.7514388228485	16.0338699419822	14.1923855928274	44.5483214402218	1.92369380072092	45.6538619307374	43.3624113035234	44.7307543256171	43.8224735614527	45.6053181835058	44.4389468120048	44.2061866512288	47.589788654577	45.5754449094176	43.1724170473895	40.1733616983093	47.2943008719885	43.5029127731314	-2.98785999064415	1.11289096672816	-4.115998279708	-4.77747275553604	-4.81107363437865	-2.35510235998003	-3.09387639853617	-1.40271351508157	-1.65384286952917	-2.28915562062331	-3.92351124216819	-2.2100237297546	-2.68902401693066	-3.07424452902905	-2.44614092711845	7.58598483878701	6.41700671940368	-0.915140102085964	19.5972655698106
61.3065326633166	15.0915897538008	1.44364023105941	15.9077402169263	13.5196785385614	16.5694443389482	14.1501861432021	16.3407550053265	14.0709968730568	14.3486360249591	17.9352173292837	15.2298845682395	15.5046602895639	12.6826585065786	15.8420727244377	14.0887362403266	44.5347441248785	1.90124527477387	45.6226340901681	43.3291970785932	44.8007064325851	43.8827375293737	45.4476141407088	44.4239193801503	44.2533723404501	47.5118734768614	45.6373446106141	43.1417054827338	40.1829008060672	47.2300569704585	43.4876112846563	-3.08474431014628	1.1405382207869	-4.23052731048554	-4.95292853863549	-4.9438744974825	-2.46527043843722	-3.18569983428168	-1.46919857868811	-1.71892810895434	-2.3388238783225	-4.04126851800259	-2.30366223032683	-2.75204407022154	-3.14861353134725	-2.55083649671601	8.99866341606816	6.26097657745083	2.19973547461315	22.2897563186586
61.8090452261307	14.9843691744787	1.42147503807696	15.8425842522661	13.4153021127626	16.5990177290656	14.077218972651	16.0130618704599	13.933136631752	14.2590737372347	17.7403207893478	15.2030928166612	15.4536808560211	12.6139710279172	15.6583657407804	13.9879727313039	44.5241308372207	1.88206360196577	45.6036124813988	43.2825086450471	44.8718144630005	43.944053819314	45.3037893826406	44.4092552749873	44.2987202864782	47.4308911999112	45.7033289979327	43.1138483354635	40.1978294759295	47.1756707270332	43.4783777947329	-3.1854423498466	1.16871479839629	-4.34871342646358	-5.13116376408955	-5.08103843607008	-2.58100682049407	-3.28091714884861	-1.53839874585713	-1.78750713404249	-2.39003132722812	-4.16437831977538	-2.40188413961146	-2.81787406775884	-3.22698264490846	-2.66085457285805	10.5206716751787	6.09898883731425	5.75710121435476	24.883455317604
62.3115577889447	14.8789011438443	1.4064372343364	15.785126304659	13.309265261053	16.6255949331321	14.0024521183354	15.7054790458021	13.7966539557902	14.1651684256065	17.5460291767257	15.1725554757303	15.4031731126227	12.5463999835733	15.4831297829581	13.8846872939871	44.5133309978229	1.8648909935058	45.5955866179448	43.2352254967237	44.9433055942227	43.9885537008496	45.1818412228207	44.3981231452897	44.3297915359604	47.3435020603125	45.7547996673739	43.0882605045556	40.2226371708215	47.1340748231947	43.4576014316277	-3.28994786252027	1.19756783586528	-4.47100030750236	-5.31310911841782	-5.22301912569776	-2.70130274833921	-3.37973736233385	-1.61089531247127	-1.85902520290394	-2.44254452004549	-4.2910537939178	-2.50496054255458	-2.88716885278625	-3.31007174995111	-2.77543357584201	12.0876342644505	6.06112945789589	8.52552399652528	27.4658647608688
62.8140703517588	14.7746983364806	1.39816268054782	15.7291637486355	13.2033788213436	16.6435813130383	13.9296837708365	15.423241236795	13.6557672531538	14.0719679185685	17.3593722892479	15.1419580998383	15.347709412969	12.4758667510961	15.3098238703406	13.7795638883853	44.5011001139192	1.85149759089423	45.5834227871316	43.1956114742401	45.0004299904566	44.0284970841387	45.0964179779392	44.3706129795476	44.3618821838139	47.2676946362269	45.8043819505112	43.0513063313845	40.2451467460546	47.0840118946731	43.4248854448319	-3.39816874027306	1.22705918534158	-4.59609393180966	-5.50025020873333	-5.36823009094816	-2.82654575899294	-3.48353115597912	-1.68613769364855	-1.93399720540102	-2.49735815851701	-4.42199250223273	-2.61206814662989	-2.95936003209009	-3.39654841135599	-2.89408032721123	13.6241730693311	6.21017586722999	9.74589896270888	30.1423854050803
63.3165829145729	14.6726322715365	1.39555963448317	15.6746631424251	13.0927681402349	16.6540049360492	13.8612138679644	15.1622086822777	13.5147312224072	13.9806186890755	17.1795155609598	15.1139480741837	15.2880013149927	12.401056915801	15.1429794543624	13.6785095292415	44.490747608745	1.84342297741865	45.5696084225206	43.1498789046706	45.0459357650737	44.0736858797137	45.0355658045382	44.3380857997929	44.4002314613824	47.2021057456533	45.862252485974	43.00629492652	40.2607921379806	47.0370872285507	43.3981943513145	-3.51032319697738	1.25691537381771	-4.72401321043878	-5.69114200749142	-5.51659477042166	-2.95787223658036	-3.59187961020735	-1.76435872178902	-2.01301160390613	-2.55474994890003	-4.55859747003183	-2.72292261176025	-3.03411456029122	-3.4869508283783	-3.01799398050953	15.1079957739774	6.5595189350855	10.3503367213166	32.9862369152756
63.8190954773869	14.5722024944087	1.39795967491903	15.6255469273042	12.9762167945326	16.6623788887232	13.7904668425912	14.9200208914698	13.3771808729147	13.8852278709501	17.0008017157397	15.0814921295291	15.228560330987	12.3255972074707	14.9863358112885	13.5788061438117	44.4811818057356	1.83737370160071	45.5683597923243	43.0944441065643	45.0945313079101	44.1051747310961	44.9888693542856	44.3137697467204	44.4267439901255	47.1300100031325	45.9088031362525	42.967443032447	40.2812443012272	47.0067176615947	43.3692523108827	-3.62653218559081	1.28719422343922	-4.85648221032816	-5.88457715510482	-5.66999626769472	-3.09441549933401	-3.70382045953385	-1.84648845854346	-2.0954608296845	-2.6139294684001	-4.69918937531017	-2.83833283551152	-3.11239216283123	-3.58267835570791	-3.14715533469612	16.5510673599463	7.0210138172412	11.3945606706072	36.0204527589409
64.321608040201	14.4727043666697	1.40471410638029	15.5792192892114	12.8582723461279	16.667146663311	13.7170224204942	14.701446430751	13.2371436610282	13.7867627615535	16.826568186784	15.0443243398972	15.1673335584155	12.250105778414	14.833117596919	13.4766937337986	44.4705291990791	1.83111547921231	45.5748856527166	43.0451588514758	45.1420251044754	44.1227148621302	44.9705290067645	44.2784159021742	44.4436597014162	47.0586373344906	45.9438591104559	42.9307087189795	40.309544560551	46.9721343190163	43.3246064633822	-3.74680055559621	1.31821780452245	-4.99366456551858	-6.08245677652411	-5.82846634661226	-3.23565001067068	-3.82051657681264	-1.93212772812697	-2.1812154012377	-2.67517604815886	-4.84309223203216	-2.95834823206581	-3.19485634861428	-3.68253198381007	-3.28030497256662	18.025645543483	7.50837630331433	13.3676214255207	39.0942840509748
64.8241206030151	14.374688256576	1.41454365617921	15.5302137053747	12.7385448553457	16.6632918767704	13.6456497551414	14.506061728607	13.0955106692013	13.6901155354233	16.6619908529335	15.0083483689328	15.0994750761852	12.1705595057894	14.6840533805906	13.3771320251921	44.4615557433644	1.82870310602523	45.5752001818377	43.0028440365169	45.174809667609	44.1444419372417	44.9830654430845	44.2329499686755	44.467693709381	47.0030225196776	45.9865031960665	42.8834642613975	40.3330174985662	46.9336741279915	43.2795381156914	-3.87133008572838	1.34976784609449	-5.13418156975788	-6.28563305054169	-5.99020389224491	-3.38304296105546	-3.94291542525138	-2.02108329766277	-2.27125658304705	-2.73954783719613	-4.99233032021478	-3.08193965214771	-3.28084603615139	-3.78615438117032	-3.41815610802747	19.6024329964746	7.94519512302743	16.3191317900338	41.9651823241472
65.3266331658292	14.277459145406	1.42693490497504	15.4802149282511	12.6124461087335	16.6533449950271	13.5718920896775	14.3272668451892	12.9578145726991	13.5916588832168	16.5027866366595	14.9695323299747	15.0271976946851	12.0862618702903	14.5449981557647	13.2815537801097	44.4531308771326	1.83107249397549	45.57560455034	42.9527249747315	45.1994813390138	44.1594863287051	45.0073011634809	44.1970236352626	44.4888520556032	46.9518595983347	46.025829900773	42.8323233939137	40.3486492191068	46.911444702342	43.240120541116	-4.00013808386632	1.38144439732965	-5.27854273060725	-6.49197246143078	-6.15561560977784	-3.53651186175376	-4.06979528257853	-2.11449236013745	-2.36557517190898	-2.80674114850718	-5.14629446598425	-3.2090871336385	-3.37009595291671	-3.89533568156446	-3.56173522945646	21.3157698222097	8.34000831150279	19.9073013026599	44.7848244527974
65.8291457286432	14.180009558065	1.44219569022224	15.4331369215422	12.4816012338341	16.6422925891901	13.4910835981245	14.1647915252272	12.8196271267107	13.4875947472561	16.3456930833649	14.9235233642895	14.9547214391527	12.0009201941965	14.4108908539314	13.1842475780246	44.4421403953008	1.83326121501201	45.5891625929172	42.8989336090904	45.2295078505901	44.1549112102948	45.0426574446607	44.157483534449	44.4943450718253	46.8942089781113	46.0487260792226	42.7899669283171	40.3686115300098	46.8910153484304	43.1882949609918	-4.13317000519541	1.41360915195534	-5.4286863688434	-6.70132318783292	-6.32678414540485	-3.69472482327155	-4.20100856687401	-2.21235081318954	-2.46344086810518	-2.87607316847447	-5.30303035281697	-3.34083265726427	-3.46372574592873	-4.00946592180606	-3.70976344772834	23.1714882250843	8.7529221045509	23.6341935989718	47.8165425433062
66.3316582914573	14.0835137047477	1.45937435234332	15.3857283381833	12.3504692448669	16.6272338616767	13.4077569997451	14.021760366056	12.6785720022458	13.3826098639242	16.1963924595878	14.8762219646098	14.8791564958743	11.9147033219342	14.2787670913157	13.0863061517006	44.432907277935	1.83587596792093	45.6078462742271	42.8564478751231	45.2572773714385	44.1480082424449	45.1030626338023	44.1047499492027	44.4993285495855	46.8452339338411	46.0735277800057	42.7490520862027	40.3945052616168	46.8614751156492	43.1272795400154	-4.27090955987328	1.44659606234658	-5.5844153279014	-6.91625203639479	-6.50327911723663	-3.85881222927014	-4.33833362009096	-2.31403697808083	-2.5655621435523	-2.948438279441	-5.46419997771251	-3.47700614482431	-3.56237234821673	-4.12726707138857	-3.86184900424244	25.146121545142	9.17236992632129	27.1445173024126	50.9107911946576
66.8341708542714	13.9877563345485	1.47719245710793	15.3336660479314	12.2170513560891	16.6038109966756	13.321465625563	13.8935765718687	12.5405707721389	13.2778688299694	16.0568454189847	14.8282144566298	14.7966906252001	11.8237393937001	14.1549041304477	12.9924281239321	44.4263389456634	1.84329723130702	45.6194610698553	42.8187452395127	45.2709987314917	44.1412075630154	45.1780967749521	44.0595400771843	44.509508836354	46.8115712749083	46.103285709255	42.6985957061728	40.4134926418839	46.8440006639876	43.0739020050514	-4.41358087713842	1.47983634804953	-5.74433131245623	-7.13657254719038	-6.6832773905419	-4.02984931168734	-4.48169311757129	-2.42064346072146	-2.67281602389688	-3.0246772678975	-5.63084528120803	-3.61649089349871	-3.66524268171076	-4.25045376224532	-4.01965835217372	27.220419733474	9.56720179986014	30.3083318467766	53.8400414205939
67.3366834170854	13.8904478023238	1.49636381023071	15.2801015217261	12.0786709755345	16.5756778477304	13.2255041924289	13.7749287231882	12.4039010518966	13.1677656491104	15.9213876529805	14.772960391397	14.7107997764843	11.7280310213328	14.0373100601806	12.8987825662186	44.4152945957735	1.85326510752579	45.6333849666233	42.773916731103	45.2805291993146	44.115137624622	45.2519226831277	44.018495469945	44.5068080850312	46.7763716435193	46.1182112036541	42.6479384026432	40.4243983804519	46.8345192080788	43.0171961469411	-4.56071123951272	1.51312454404272	-5.9094825328754	-7.36003573555709	-6.86784338486059	-4.20630535600367	-4.62969641028972	-2.53275762753605	-2.78448318720056	-3.10404601632091	-5.80058051294522	-3.75966127635324	-3.77214049021484	-4.37937752738468	-4.18283605612341	29.4088088549777	9.91397104166303	33.2196624356235	56.5529616973711
67.8391959798995	13.7926987084195	1.51738368824723	15.2284766286523	11.9395739809225	16.5468570014723	13.121984688293	13.6685355341806	12.2638041309924	13.0532984574209	15.7902509102049	14.7132600957744	14.6250521091699	11.6313994362266	13.9203673998621	12.8022228362815	44.4026751083564	1.86267020016352	45.6604277873183	42.7328844890918	45.2971786593578	44.0778599183471	45.3356875099156	43.9643694172984	44.4932303824044	46.7384377376977	46.1266412644395	42.6074344100903	40.4399172459392	46.813917308217	42.9467902785157	-4.71270242761524	1.54717277086962	-6.08192445985608	-7.58795246603542	-7.05919091649948	-4.38831247058882	-4.78347747631898	-2.64948876074955	-2.90043752543432	-3.18640934831092	-5.97373671353425	-3.90775410774916	-3.88437080112986	-4.51217955607818	-4.34989695671307	31.7067910298184	10.2398736850866	36.0269589079374	59.2235225937089
68.3417085427136	13.6965544074108	1.53860332325126	15.1749283774686	11.8032816744702	16.5133122250189	13.0146605344954	13.5751780512985	12.1250305702339	12.9394836497062	15.6692598797732	14.6537879793958	14.5359195585226	11.5336933001074	13.8089787420502	12.7076927537998	44.3962548960946	1.87417278982815	45.6895514116121	42.7063077780942	45.3104664275436	44.0442853801219	45.4364119266535	43.9133181323839	44.4861129343892	46.7150176628579	46.1440363058195	42.5669928587916	40.4603488928277	46.7984969652767	42.8799669728578	-4.87059401980219	1.58197570699419	-6.26105296731673	-7.82297084030463	-7.25639426070127	-4.57792524719737	-4.94465159788742	-2.77158586750925	-3.02207957154362	-3.27316752636138	-6.15278310502602	-4.06033181515499	-4.00254952388041	-4.6500464133973	-4.52218352114807	34.0588131336921	10.5690540205145	38.841717209662	61.9622264515278
68.8442211055276	13.5993926519958	1.55943994013668	15.1164029954188	11.6671472028338	16.4717107920027	12.8981533221441	13.4886172668206	11.9889448047323	12.8233273257619	15.556628039852	14.5889129109617	14.4408145203223	11.4313878551709	13.7045770323009	12.6154804076238	44.3884912232393	1.88869330772569	45.7109170060969	42.6822025220586	45.3112483518596	43.9987202726979	45.5359498657787	43.8726912154821	44.4763902714834	46.7018586844538	46.1537383935106	42.5180646486019	40.4730737381124	46.795671460688	42.8198594712866	-5.03395894587401	1.6167837974707	-6.44558790997832	-8.06371229831142	-7.45777323182763	-4.77433281431059	-5.11200663520574	-2.90029766840608	-3.14954766701539	-3.36466688497881	-6.3361475750125	-4.21632744009834	-4.12577414160536	-4.79446998971219	-4.70082203989979	36.3965550639678	10.8778993413943	41.6646897871558	64.6577629357347
69.3467336683417	13.4999384959545	1.58125831571921	15.0571271584582	11.5310107961693	16.4267048141975	12.7713058197586	13.4073461726433	11.8499731445962	12.7016830456946	15.4471893391745	14.516954968804	14.3439746500222	11.325197523262	13.60052081254	12.5202122020885	44.3738804663898	1.90373850872045	45.7363468465899	42.6544606478296	45.3119489073675	43.9366611300844	45.6301882607024	43.822403673997	44.4517491064417	46.6827869361498	46.1499325341363	42.4723048862646	40.47885919144	46.7835230940427	42.7492808480218	-5.20228468205276	1.65187435924914	-6.63720805895709	-8.30854856620016	-7.66511567133889	-4.97640939219956	-5.28495958968496	-3.03477331409632	-3.28198676289823	-3.46002912542058	-6.52241295051291	-4.37662593280455	-4.25400271850917	-4.94357286402658	-4.88405592003691	38.7094268088336	11.1605515437294	44.4265803986876	67.2516096835005
69.8492462311558	13.4018961849236	1.60372272840414	14.9996854043484	11.4001209979317	16.3812611415634	12.6401809441052	13.3353530321771	11.7106902694357	12.5793327480098	15.3440753256469	14.444273378081	14.2477438069229	11.2189478805537	13.4989874661049	12.4239980091258	44.3642925141891	1.91938317921656	45.7737009881187	42.6380324845733	45.320855033813	43.8785595906814	45.7354747793385	43.7695188379675	44.4278154377116	46.6666659984151	46.1528543818119	42.4372970136224	40.4906909358936	46.7689913658841	42.6753458366265	-5.37707833998835	1.6879693152117	-6.83800747109752	-8.56029105275494	-7.88062849184837	-5.18641849612844	-5.46577241012224	-3.17514497541508	-3.42045006196241	-3.55992673925598	-6.71444163923482	-4.54258243981671	-4.38881782472562	-5.09759204804154	-5.07194476944484	41.0588740159285	11.4005159951162	47.1472608314753	69.7869285926304
70.3517587939699	13.3051966882806	1.62518588485227	14.9397174083372	11.2760005967254	16.3307075634934	12.5031861295463	13.270110482886	11.5751434142145	12.4576375710977	15.251033456892	14.3688399828324	14.1478021362221	11.112195593248	13.4042447633009	12.3309378488514	44.3610812514678	1.93618383553724	45.8095658995556	42.6367171141402	45.3251003314453	43.8203750580983	45.8466483703771	43.7299129054373	44.411218473921	46.6663686188708	46.1573274575548	42.4009554188892	40.5075413446333	46.7689067283401	42.6134185478179	-5.55915078101856	1.72462010933321	-7.04696896410078	-8.82097352679867	-8.10288720101827	-5.40507792802226	-5.65501720776875	-3.32319541908922	-3.56629897263105	-3.66591335968241	-6.91255308682297	-4.71345746483823	-4.53086315993488	-5.2589752187912	-5.26677864374255	43.5011525898611	11.5742859190651	49.8796605342919	72.2657585261944
70.8542713567839	13.2059540598036	1.6459831779958	14.875395526663	11.1557986166144	16.2731188165173	12.3566157780681	13.2061319147326	11.4386251079838	12.331405098827	15.1632044154644	14.285443620045	14.0424109495015	11.0018649698258	13.3104898233183	12.236898139886	44.3508228845635	1.95298414658494	45.8370779991939	42.6359366234546	45.3184705959833	43.747481272193	45.9462706213718	43.6862241403525	44.3843803613235	46.6683478390194	46.1463657637887	42.3576204785752	40.5172172368579	46.7646369415486	42.5506676256631	-5.74725727733901	1.76131447216896	-7.26308721032359	-9.08826346989753	-8.33058620114501	-5.63046028794824	-5.85095640547997	-3.47851992228722	-3.71878658746652	-3.77771123414119	-7.11411041923256	-4.88837803349997	-4.67918381672417	-5.42649103309642	-5.46780998416476	46.0494747782438	11.7070278957854	52.6706271147961	74.7354863940145
71.356783919598	13.1060902933819	1.66701926591346	14.8114687862457	11.0412834388718	16.2138449217558	12.2059154447791	13.1456257350348	11.3010506203279	12.2014135556139	15.0774780318684	14.1990825329849	13.9360088895904	10.8894130256861	13.2166379496945	12.1399508815113	44.3381994556161	1.97020191804801	45.8697933741506	42.6366363954408	45.3149054434564	43.675670243505	46.0434102664096	43.6345791583932	44.3488976402858	46.6631119250636	46.1350444868383	42.3203432920796	40.5224077609141	46.7516984132128	42.4800945232601	-5.94194963643869	1.79869932080983	-7.48872377505728	-9.36190508487817	-8.56634090209096	-5.86398437273058	-6.05463827169668	-3.64052004315016	-3.87788594284368	-3.89476590559883	-7.32097209389273	-5.06882801947613	-4.83398330558273	-5.59922380864212	-5.67357374806296	48.6377101679504	11.8527459206203	55.5711022630101	77.3043899662286
71.8592964824121	13.0091603193891	1.68741534105398	14.7493620304138	10.9373354346482	16.1546029903423	12.0537797711442	13.0910710891877	11.1678531232315	12.0721804658009	14.9985383950687	14.1123123325746	13.8296919391977	10.7787502644854	13.1284348887886	12.0451714271754	44.3358127940104	1.98773339858628	45.9120814462573	42.6541455981915	45.3190096133448	43.6142703636312	46.1497429984793	43.5950320203731	44.3218564802826	46.6662135528684	46.1323784066756	42.2933240729058	40.5361761473072	46.7514838904867	42.4198517313315	-6.1455106079013	1.83717787287125	-7.72589524032211	-9.64584311924123	-8.81225794321767	-6.10809819290215	-6.26861400130096	-3.81121189922439	-4.04564260891311	-4.01865089455882	-7.53563280341903	-5.25621561893008	-4.99716301001838	-5.7800655202767	-5.88634705039228	51.1708462942787	12.0057539451264	58.5481618032395	79.801696951458
72.3618090452261	12.9121144223359	1.70626578135028	14.684451144472	10.8436438500439	16.0903974221513	11.8958512620536	13.0373551502677	11.0362869660355	11.9407206514548	14.9268001706261	14.019155216031	13.7189737450959	10.6694050651673	13.0424478543007	11.9519989926676	44.3338476227306	2.00325338055816	45.9489259345716	42.6845927987628	45.3162684973456	43.5457763772058	46.2495284343484	43.5579420523389	44.2941416417628	46.6812229752853	46.1188178204448	42.2630707333037	40.5562138195935	46.7537116591107	42.369806351424	-6.35760202725596	1.87616743039888	-7.97317161976626	-9.94087527970718	-9.06649382858282	-6.36115964384244	-6.49198799686509	-3.99106994978573	-4.22251037284539	-4.1506916295997	-7.75557287013134	-5.44955006119664	-5.16934901993264	-5.96905126829757	-6.10734281377468	53.6120943644298	12.1812987220717	61.556121657388	82.177053542978
72.8643216080402	12.8130512792095	1.72393408710099	14.6162688118202	10.7581432977612	16.0207406063465	11.7346196127217	12.9821976128701	10.9036101733258	11.8037942115289	14.8560924191676	13.9210692235156	13.6035649072992	10.5590344190152	12.9547565015041	11.8557748328479	44.3237480688108	2.01741014878235	45.97693199477	42.7142916871404	45.3038012764616	43.473715704127	46.3350594000512	43.509924397451	44.2523779634721	46.6902297145535	46.0969339954306	42.2270570178284	40.5709442309113	46.7436795951241	42.3137779172194	-6.57715182808428	1.91552026411669	-8.22999975042571	-10.2442993570036	-9.3283532689448	-6.62291790268687	-6.72368246191722	-4.17890193466904	-4.40753380951653	-4.29015213188066	-7.98057792520298	-5.64836760032483	-5.34945443420386	-6.16428564705359	-6.33444754126591	56.0159942056473	12.4079611293378	64.5740974684443	84.6476867624137
73.3668341708543	12.7162388319237	1.74069341018217	14.5499208005821	10.6842512448984	15.9512671496481	11.5757935548318	12.9301577409426	10.7748032968111	11.6657635332073	14.786379990047	13.8239977680532	13.4883445943395	10.4498676708755	12.8709793766922	11.7595780940797	44.3188569990786	2.03206626299795	46.0106928558504	42.7510022055455	45.2963088393109	43.4163170643678	46.4234664759762	43.4699380411847	44.2110222837215	46.6938645677345	46.0855757236988	42.1990371523154	40.5848107938271	46.7414108141708	42.261694170318	-6.80631205714893	1.95588537065369	-8.49948476357148	-10.5577782407402	-9.60128085980428	-6.89685038149269	-6.96648299386331	-4.37648083379415	-4.60224229699673	-4.43729424555625	-8.2145088022561	-5.85482689362676	-5.5378791892214	-6.36838912822777	-6.56855811378492	58.4969444726042	12.6450426123066	67.6085335988372	87.2638492634279
73.8693467336684	12.6225483540652	1.75614239516012	14.4858270877813	10.6258888613535	15.8824313724524	11.4169181883735	12.8807663596709	10.6494129447982	11.5280591722973	14.7221923680197	13.7243060233531	13.373655220651	10.3457890822308	12.7909578294183	11.666924092448	44.3223601656017	2.04447759347034	46.0509341667552	42.806847699225	45.2945893155716	43.3624367616512	46.5147047884976	43.439005972008	44.176461048868	46.7083201045034	46.0725249755442	42.1798030060778	40.6105826972241	46.7478956739274	42.2265759429687	-7.04685795926228	1.99746785369577	-8.78346606759419	-10.885712250515	-9.88711512542049	-7.18288551482669	-7.22200318031819	-4.58541716485387	-4.80871860376501	-4.59437399761088	-8.45656544028055	-6.07031329947816	-5.73682428668123	-6.58304777969214	-6.81271075937327	61.0690010549511	12.8091054644999	70.6691675371328	89.7508340616923
74.3718592964824	12.5285242038754	1.76971783471275	14.4196507527091	10.5816043285991	15.8094065961401	11.257285482005	12.8290229611814	10.5227292125526	11.3861535771367	14.6604589961641	13.6195856795519	13.2556710557637	10.246237022352	12.7091708352691	11.573838150956	44.3206339907371	2.05269287354359	46.0821888011811	42.871195605497	45.2835904363116	43.3022970077804	46.5905631364734	43.3982768454018	44.1306862989936	46.7261741340803	46.0468097135648	42.1555646791537	40.6445501897124	46.7423728647917	42.1939721666401	-7.29751661377543	2.03982170587686	-9.08015141460232	-11.2273393621597	-10.1836389109568	-7.47909765986883	-7.48826544752466	-4.80429243511752	-5.02623573712525	-4.76208243564184	-8.70442891660787	-6.29365056773873	-5.94685524761467	-6.80593177981688	-7.06574606430564	63.7446631866842	12.8931807540284	73.8034733049533	92.119499104564
74.8743718592965	12.4356269716393	1.78126788439264	14.3524708259204	10.5507063300631	15.7333337497981	11.1034071585221	12.7770077946267	10.3979076118108	11.2412616542246	14.5958356490066	13.516392905464	13.1358819828576	10.1493492544372	12.6295573241427	11.4800383904374	44.3162050545681	2.05973922605264	46.1050763960733	42.9344062712525	45.2641574690704	43.2543104407201	46.6572369312829	43.3604232659886	44.074460162128	46.7315980383191	46.0279496031442	42.1274007519756	40.6756931681706	46.7379300426452	42.1600231686149	-7.55866732405851	2.08287928912909	-9.38963357378873	-11.5804359347416	-10.490945042257	-7.78858859093111	-7.76601637038095	-5.03411301476611	-5.25485456225871	-4.9395538253415	-8.96169481951643	-6.52496175316627	-6.16676525108155	-7.03861816479325	-7.32649430973749	66.5118084126676	12.9725469560135	77.0438915304972	94.6639094327051
75.3768844221105	12.347513965211	1.79142140617716	14.2895326686694	10.5375819690907	15.6600228719433	10.9564630964897	12.728987654545	10.2768773444246	11.0982849951586	14.5312537751563	13.415304724027	13.019458178953	10.057652195934	12.5551235737854	11.3911384995663	44.3205666257386	2.06582533772825	46.1345495621971	43.0091858214483	45.2509855904747	43.2196548884846	46.7301813594509	43.3366954460771	44.0250128276935	46.7349327909844	46.0173838142624	42.1092075795104	40.7099029546679	46.7465572730115	42.1431162263384	-7.83315828828154	2.12724940838528	-9.71575609388892	-11.9487125766865	-10.813250598357	-8.11367531218908	-8.05892612339149	-5.27761579401632	-5.4974773395426	-5.12817127578932	-9.23031542451304	-6.76708875538075	-6.39728407776478	-7.28438618938062	-7.59839818675952	69.3282139447352	13.0589205890083	80.3663339469141	97.347251998256
75.8793969849246	12.2629763068465	1.80033963601975	14.2303431263055	10.5447575470416	15.5890207888382	10.8139793732216	12.6817134776256	10.1546667486798	10.9553979567092	14.4693638626642	13.3116516558981	12.906184805411	9.97470140490787	12.4802921739866	11.3066190677156	44.3275779186289	2.06720246329963	46.1677672913318	43.1015113299242	45.2411386379681	43.1807345116419	46.797102605124	43.3078194316278	43.9740921772566	46.7466475692955	45.9964119090392	42.0985536745952	40.7593497642898	46.7472165265471	42.1401675135347	-8.12146740566762	2.17323336917262	-10.0600050120974	-12.336030538613	-11.1519470247103	-8.45180909315173	-8.36673562831083	-5.53378389582288	-5.75501190118823	-5.33041822526618	-9.50706567670134	-7.02129065282633	-6.64103734625419	-7.54128515800349	-7.88265612073313	72.2018359555539	13.127002202248	83.7375066571811	100.098375401766
76.3819095477387	12.1808910136237	1.80689104089055	14.1710862619248	10.5700904595041	15.5163230583889	10.6808220596063	12.6328545951907	10.0323251800083	10.8107994872732	14.4047224422265	13.2097188699725	12.7931905780246	9.89974595291453	12.4062926990689	11.2236115330045	44.3302223655348	2.06436577936038	46.1899026513819	43.1963371405869	45.2200926614591	43.1473443914922	46.8471462609326	43.2763076745592	43.90898135462	46.7508808852613	45.9758126218948	42.082358346042	40.818891246144	46.7423799565583	42.1364555610199	-8.42275692609661	2.22028330677184	-10.4202305124526	-12.7399755592373	-11.5045077420992	-8.80420825836561	-8.68764573788799	-5.80247194032128	-6.02625935982153	-5.54613366751374	-9.79353669533469	-7.28626031792949	-6.89856614528922	-7.80925581545748	-8.17678828754568	75.1290235552531	13.1683386613495	87.1667856994313	102.988800317155
76.8844221105528	12.1041590548694	1.81098593479125	14.1140309089385	10.614057867176	15.4446946966615	10.5615172155799	12.5873623239098	9.9138504208042	10.6697461878795	14.3347916341523	13.1141522367982	12.6833819341315	9.8312890459636	12.3383962973541	11.1467969439536	44.3363205227132	2.06012558818332	46.2054789010281	43.2903286446274	45.1924117952148	43.1326550459649	46.8969385293273	43.2601317741422	43.8450205115495	46.7399043045233	45.9702341815268	42.0652685444445	40.8780650409429	46.7516172141305	42.1441123078489	-8.73885932228479	2.26822284134086	-10.7973310071048	-13.1595842846307	-11.8719728857127	-9.175293401982	-9.02478259080814	-6.08716294021864	-6.3132386290196	-5.77487602030375	-10.0941823469117	-7.56281889140359	-7.16858873942613	-8.09262596759221	-8.48271348458828	78.1442872201832	13.2228658308643	90.6854288300919	106.078353417498
77.3869346733668	12.0343786167741	1.81415385558279	14.0640241518915	10.6809282701067	15.3796332020108	10.4538327310298	12.5467142248723	9.79566643050821	10.5347845437645	14.2642171035037	13.0208204494134	12.5817244649282	9.77208821865037	12.2726050023013	11.0798832250822	44.3488606345414	2.05295863139265	46.2285143757587	43.3981566863693	45.171808947763	43.1204723815539	46.9514529907751	43.2447320636532	43.7902131731441	46.7297974866549	45.9629412024332	42.0604532547369	40.9439463480689	46.759372203005	42.1733271351223	-9.0719032870937	2.31797624785264	-11.1958393294879	-13.6002591710058	-12.2592210724116	-9.56366208199548	-9.38117227834421	-6.38794197581609	-6.61894403901942	-6.01925738543629	-10.4068595317554	-7.85438522097128	-7.45227643673314	-8.39076933547003	-8.80415487377147	81.2622483705045	13.3147094279773	94.3697164603659	109.250951549586
77.8894472361809	11.9707182155739	1.81614284746839	14.0196287087169	10.7712203604403	15.3196514558492	10.3593552871797	12.5065718812659	9.67671245068139	10.4030704932713	14.1924837283721	12.9302132415254	12.4875010636599	9.72545695532029	12.2073242288486	11.0201469473296	44.3614265748005	2.04073004214998	46.252335316894	43.5179890959233	45.151734893984	43.1072931445633	46.9926848350469	43.2217084120359	43.7281547917013	46.7209596945499	45.9508927849479	42.0623951451556	41.0278016930888	46.7566613221993	42.2079343423165	-9.4218372245207	2.36982872488802	-11.6166835087753	-14.0643239198552	-12.6669898019615	-9.96790134014758	-9.75467295204598	-6.70339832586617	-6.94248660024223	-6.28137679173866	-10.7302465695267	-8.16187904678295	-7.7527453978879	-8.70187990447525	-9.1392997594637	84.4703570340748	13.4676763046422	98.1870107968748	112.580161588938
78.391959798995	11.9139527845306	1.81532169421778	13.9776903537439	10.8818697483821	15.2613674814855	10.2839850470351	12.468260676751	9.56189062107922	10.2765913306874	14.1135017209725	12.8488464751332	12.398872596402	9.69055217265483	12.1486432518221	10.9693147227489	44.3742070227261	2.02487653713043	46.2631843285466	43.6336471477297	45.1190314748779	43.1117134172231	47.0230615081308	43.2107043716158	43.6603225342939	46.6948566922189	45.9545648087224	42.0594372727777	41.122946130274	46.7650406715103	42.2461809375185	-9.78915253249938	2.42277554632802	-12.0574001244376	-14.5481242270518	-13.0925264104272	-10.3930254120284	-10.1453053039566	-7.03700813743429	-7.28370437136148	-6.56026431578742	-11.0696353687319	-8.48381035032557	-8.07046445887681	-9.0303912420884	-9.48732319998447	87.7460276068951	13.6337690170904	102.070225159685	116.020306297991
78.8944723618091	11.8658754306852	1.81273176973262	13.9415131954894	11.0137216660277	15.2084561835045	10.2275569268432	12.436874446785	9.44989650231054	10.1603312590332	14.0279671734913	12.775308782886	12.3198739460355	9.6661392107497	12.0952905423803	10.9334507633713	44.3908999968023	2.00657700451334	46.2687099332529	43.7487466775459	45.081604838156	43.1272127343403	47.0603038798667	43.2059999779644	43.604558082584	46.6545972687759	45.9673504314164	42.0593344981045	41.2193724917584	46.7786626622894	42.3052464823752	-10.1757688839863	2.47691792798273	-12.5198937238313	-15.0528367562589	-13.5380204743969	-10.8404550489913	-10.5579391448573	-7.3905344125499	-7.64645653770764	-6.85653110966775	-11.4257809523562	-8.8217564685127	-8.40404036252635	-9.37779999857907	-9.85295050158722	91.0754685445496	13.751910323542	105.984240808116	119.500299030813
79.3969849246231	11.8271846897857	1.81031853458416	13.9153556850617	11.1698406324495	15.1656128066971	10.188675638331	12.4106329480059	9.33799657961119	10.0531989671408	13.9398273497888	12.706239400636	12.2551756155347	9.65501834183295	12.0434709178708	10.9123560842536	44.4101717599049	1.98476609573531	46.2807523876105	43.876001335138	45.0512680910107	43.1388806955942	47.0958427286281	43.1907699217187	43.5535893241344	46.6153026916175	45.9734503276491	42.0735525820943	41.3250986775438	46.7795027538265	42.3782213621983	-10.5829694165463	2.53366456637008	-13.0092882738203	-15.5848837926102	-14.0089190053886	-11.3067840044916	-10.9933339881287	-7.76162666013281	-8.03206097749641	-7.17374353980196	-11.7950492175892	-9.1796249419919	-8.75514782734023	-9.74101954783082	-10.2371206384792	94.5074559772832	13.833310918562	109.837039622498	123.105982597868
79.8994974874372	11.7982405072605	1.80696027603991	13.8969774392851	11.3480449531699	15.1304688016486	10.1721655981268	12.3867026556411	9.23055984381232	9.95359060964181	13.8450962562623	12.6465546453246	12.2038983172077	9.66019219908842	11.9984357872163	10.9044394879618	44.4307368002543	1.95858578589168	46.28900865638	44.0053817881097	45.0182739596235	43.1613798373961	47.1155117146832	43.1810201080611	43.4945459585208	46.5665100344953	45.9882668002697	42.0936444994161	41.4502467527461	46.7850426920323	42.4507456015717	-11.0115329827901	2.59277376648743	-13.5256806078571	-16.1442551952555	-14.5051177948375	-11.7953545382166	-11.4486091050339	-8.15278556655662	-8.43857143560708	-7.51289724799318	-12.181176556578	-9.55783734935051	-9.12742241236817	-10.1233917039625	-10.636829262654	98.0420563646761	13.8696368003084	113.581333216917	126.705179297622
80.4020100502512	11.779455581443	1.80166386035376	13.8839028159432	11.5440266298187	15.1005716984266	10.1806120931031	12.3695435044479	9.12869358427844	9.86591044060371	13.7389739665267	12.5981304062268	12.1653445091309	9.68061986485695	11.9620020394312	10.914591005965	44.4522387035756	1.92831658479151	46.2816924746417	44.1227643138403	44.9716815507809	43.2011901601904	47.1333124006862	43.1816668208392	43.4418221928095	46.493706217077	46.0182168418771	42.1098372137279	41.5864744153554	46.8007691091253	42.535969435532	-11.4624487427644	2.65293498629391	-14.0663264901342	-16.7269470368903	-15.0237635480414	-12.3109195823335	-11.9267618256155	-8.56767412644558	-8.86834954284525	-7.87257241658318	-12.58845960257	-9.95480390112323	-9.52116637672344	-10.5288360419584	-11.0552531646729	101.616502110876	13.8720969548502	117.242743800204	130.169393855103
80.9045226130653	11.7714939653915	1.79682815953471	13.8801548261612	11.758478288433	15.0806194414968	10.2113026720089	12.3620519860382	9.02882636208063	9.7925874774528	13.6249229384864	12.5558159157592	12.1443600401869	9.71510435789665	11.9294391664851	10.9457580776039	44.473536441171	1.89500767041766	46.2694135389371	44.2373871538446	44.9222378570278	43.2395121917765	47.1579841742323	43.1723914446252	43.4034231787834	46.4093314139424	46.0425527072391	42.1323735177471	41.7240871636027	46.8046392681693	42.6406401252957	-11.9367686137184	2.71498566354222	-14.634282813473	-17.3368622584486	-15.5683278298209	-12.8500957750985	-12.4325282193451	-9.00379378405634	-9.32545025069551	-8.25495286442012	-13.0130816588973	-10.3730422034781	-9.93483305215063	-10.9539827180407	-11.4967585504143	105.217505367927	13.8661002985763	120.809718276062	133.556209792958
81.4070351758794	11.7756937585753	1.79401873221152	13.8893058545007	11.9924222362763	15.074691722696	10.2659209882895	12.3604634581498	8.93373311626191	9.73112150854245	13.5050365223726	12.5209955927772	12.1451552729414	9.7663735530933	11.9038396501441	10.994959385434	44.4962990810588	1.85896848573788	46.2614801681259	44.356243752726	44.8791314888306	43.2795520776178	47.1717528191475	43.1611950393146	43.3628408414678	46.3217528398429	46.0640971218534	42.1702770123915	41.8717238329904	46.8051995726172	42.7466414868382	-12.4362423665454	2.7803743284978	-15.2349979239586	-17.980205151414	-16.1445256470508	-13.4126763926977	-12.9635919013928	-9.46172797777952	-9.80837164491525	-8.66378516751683	-13.4552793113844	-10.8168601604568	-10.3707097787745	-11.3999205971702	-11.9584991105786	108.820210426219	13.8303153745237	124.158535776466	136.833687484101
81.9095477386935	11.7924830752727	1.79192785148937	13.9086114107945	12.2407317918363	15.0799555723179	10.3487557482497	12.3648571894036	8.84665988214422	9.68304350843741	13.3745810521617	12.4984419943434	12.1666037453164	9.83707808423965	11.8896328148164	11.0633271844841	44.5205156235082	1.81874800549828	46.2451013709119	44.4628877946873	44.8301141674247	43.3374219985963	47.1718211566606	43.1622510783778	43.3204579003142	46.2145779549983	46.0995820782249	42.2125696675909	42.0379876460723	46.8177239919458	42.8542062998021	-12.9623695217448	2.84806654656286	-15.8673124101301	-18.6540450139435	-16.7510104632125	-14.0055056561947	-13.518433394826	-9.94668470263883	-10.3161960697805	-9.09832958284031	-13.9217101686224	-11.2859753073272	-10.8329897991488	-11.8725524444346	-12.4400587695829	112.355144830094	13.7226736941155	127.056649961601	139.953715470662
82.4120603015075	11.821368012647	1.79100424239628	13.9365503405303	12.4991143191374	15.0948690280876	10.4578810067876	12.3804173845693	8.76455884327697	9.65316296630983	13.2341442178281	12.4847008167523	12.2084835315474	9.92572307151934	11.8826554649294	11.1555231731358	44.5415443985085	1.77452534833858	46.2118032082089	44.5491572977245	44.7672357307352	43.3997442806504	47.1760656017805	43.1573405656891	43.2936914130907	46.0850758959195	46.1342887150261	42.251717630197	42.2126005104766	46.82218699783	42.979169333282	-13.5150882625027	2.91694747330561	-16.5282096883857	-19.3551737831575	-17.3848143496503	-14.6278770506042	-14.1028955998451	-10.4571310065444	-10.8538329546321	-9.55750073560723	-14.4110977266263	-11.7787620855126	-11.3216621400714	-12.3695685592346	-12.9476217326638	115.790735820836	13.5605722056639	129.438356735392	143.064259532738
82.9145728643216	11.8636279811835	1.79411046485871	13.9778085107938	12.7698816083612	15.1244496325677	10.5912298622931	12.406563305577	8.68829356829366	9.64120208895662	13.0911799057073	12.4776551786411	12.2753591805091	10.0306165623723	11.8830395254416	11.2698848258711	44.560328632302	1.72918330220941	46.1747628140924	44.6289095841891	44.7033964000641	43.4562656797049	47.179378637629	43.144182012331	43.2756631307957	45.9526228930919	46.1572578527976	42.2995193086193	42.3859661586254	46.8155735110991	43.1107742368864	-14.0954525804622	2.98848228372384	-17.2220008603961	-20.0901918464627	-18.0507160359169	-15.2757265675067	-14.7190832890765	-10.9911261572312	-11.4227629825104	-10.0452729945665	-14.9198171838948	-12.2987929428563	-11.8349193807884	-12.8890811339473	-13.4813921708551	119.096233344342	13.3868371670311	131.609675187505	145.979507723479
83.4170854271357	11.9211411318438	1.80213317345549	14.0352123679088	13.0532792356389	15.1715824845517	10.7525063287217	12.4396238370287	8.62249314893711	9.64584981439847	12.9477528625144	12.4828990473683	12.3700283048513	10.1538022080975	11.8964924834591	11.403312590493	44.581445745793	1.68282260813836	46.1401540666055	44.7025986987485	44.6445793170638	43.5242416447072	47.1644748869128	43.1422823885996	43.2529522368577	45.8179102592046	46.1871402036943	42.3616503361343	42.5670535589712	46.8184524283238	43.2353046694861	-14.7063686355025	3.06369110724636	-17.9540001190088	-20.8633778796952	-18.7542410414146	-15.9551314495095	-15.3624279280441	-11.5544040142894	-12.0193583948556	-10.5643411461523	-15.4540824737345	-12.8505015144814	-12.3756824038487	-13.4377737669842	-14.0374701295144	122.228172529868	13.2140038875463	134.038558629581	148.401335903234
83.9195979899498	11.993435023906	1.81419554361997	14.1055835773375	13.3439392365661	15.2326570717866	10.9419269698209	12.4828700997135	8.56581368758732	9.67130523580157	12.8032678685572	12.5007799994211	12.4899437830714	10.2969025814182	11.9206398939999	11.5590253056972	44.6007155353619	1.6333215535482	46.0935008240584	44.7528787866747	44.5768928774757	43.6020737078892	47.1416652785374	43.1406223897698	43.2391401741998	45.6677542270718	46.2224053141044	42.4247794909378	42.7625205944897	46.8181345077301	43.3669337867658	-15.3482398317673	3.141001853933	-18.7212336667408	-21.6688068260186	-19.492323041948	-16.6698635984033	-16.034911710879	-12.1475542659056	-12.6459366268244	-11.1120966630757	-16.0170118076029	-13.4325088417893	-12.9485813856142	-14.0157786692063	-14.6205107089668	125.175640312279	13.0553856527411	136.867339334322	150.487465529848
84.4221105527638	12.0802058009337	1.83109069016701	14.1881890378826	13.6409945216629	15.3067717166852	11.1545910828643	12.5402791440131	8.5175604620277	9.72071775115989	12.6649533567659	12.5270653250825	12.6338626154689	10.4570101738666	11.9526770392644	11.7380031853938	44.6138680358899	1.58289178052191	46.0301304037202	44.7813619298981	44.4960140803093	43.6705087461007	47.1230813238788	43.1272201471155	43.2425740171996	45.5135262706664	46.243241289136	42.4836478776413	42.9597514074845	46.8006957053631	43.5085312680548	-16.0199896691595	3.21962348078664	-19.5204472601808	-22.505449090215	-20.2619654495059	-17.4137957731433	-16.7431385376398	-12.7661636735314	-13.3075331562604	-11.6889595157248	-16.6028520182206	-14.0431247570617	-13.5529291302332	-14.6183289257105	-15.2351784116463	128.009980647549	12.869549866755	139.755453828676	152.686593290016
84.9246231155779	12.1835676783492	1.85460083559109	14.2880243494925	13.9490350237826	15.3991682899399	11.3909264564966	12.6087621868982	8.48294440559012	9.7922272312095	12.5411588644324	12.5654073218148	12.804969911153	10.630994185068	11.9980062049033	11.9347553877583	44.6264276311209	1.53472691168506	45.964930664753	44.8033054188403	44.416358901387	43.7385547853256	47.0926833376152	43.1212424898657	43.2468006429008	45.3734898175854	46.2603947866687	42.5506859896559	43.1488542244144	46.7862839789642	43.6399741665959	-16.7240952902244	3.30132198745953	-20.3572403963253	-23.3818385852046	-21.0692950306511	-18.1888877226086	-17.48456365933	-13.4149202656834	-14.001024454789	-12.3001467244907	-17.2141417494683	-14.6869843783856	-14.1863977303249	-15.2511032441695	-15.8766948314863	130.748298956814	12.6463172361052	142.100473329105	155.182208040221
85.427135678392	12.3044474344846	1.88468089657227	14.4069641604981	14.2671486438563	15.5116429792782	11.6530114829809	12.6871221233163	8.46329387470968	9.88674286548127	12.4331340094545	12.6198868508705	13.0038209114881	10.8198654962566	12.0569640922424	12.1482191578674	44.6396221146104	1.48682918420028	45.9007001090097	44.8120257687072	44.3405549798157	43.8167048369428	47.0434468209422	43.1216589903756	43.2511966232132	45.2400556236792	46.2858935174073	42.627618966595	43.3385501396957	46.7731160050493	43.7635651085017	-17.4630537421819	3.386761218183	-21.2361207028891	-24.2984723542877	-21.919023073764	-19.0029887564975	-18.2549137862027	-14.0973187594719	-14.7237499519275	-12.9457575146293	-17.8581188747062	-15.3681725654524	-14.8525230800886	-15.9176207820368	-16.5449184464108	133.303358245606	12.4091294529321	143.503722853606	157.549627946966
85.929648241206	12.4414695896839	1.91958255352516	14.5413174435781	14.5905900225238	15.6399999065222	11.9353045224536	12.780585468981	8.45737614855525	10.0087650908804	12.3427937512456	12.6865094303529	13.2254704920342	11.0242995318619	12.124945810158	12.3811470467441	44.6464952591196	1.43824390599953	45.8225685496422	44.7933783231116	44.2541996997154	43.8856885073481	46.9932377844965	43.1098513952729	43.2729511922283	45.1062790182822	46.3004608366147	42.6992509390723	43.5330482510273	46.7403067641532	43.89321710759	-18.2351003843576	3.47384666231292	-22.1517432098706	-25.2472205513961	-22.8058504316276	-19.8513527268651	-19.0603654419633	-14.8073316726283	-15.4816201411688	-13.6220039679829	-18.5302230756661	-16.0837286194205	-15.5561906930014	-16.6112828883169	-17.2473915767419	135.608779274602	12.1414738842198	144.406660350505	159.143099499983
86.4321608040201	12.5948617419508	1.95843332409399	14.6909447084234	14.9216408785676	15.783900487118	12.2337935278052	12.8901623686464	8.4699060902694	10.1581539656531	12.2774463242132	12.765106017891	13.4670949673955	11.2403640369507	12.2057930134768	12.6288962589506	44.6476222389869	1.39272526819429	45.7302441490243	44.75763944543	44.1568978628443	43.9411135089748	46.9416676099889	43.099237479408	43.3055614423295	44.9891634933036	46.3011382199287	42.762806008898	43.7174955300624	46.7021074006137	44.0140169560236	-19.039936672454	3.56189084346132	-23.1009011036386	-26.2305354972093	-23.7269666704584	-20.7297937192493	-19.9046187701665	-15.5467637051585	-16.2756927081538	-14.3318475617775	-19.2273585604991	-16.8319764077127	-16.2955963147809	-17.3347581550973	-17.9823675679996	137.63120769017	11.7851986561191	145.58503893669	159.615641854252
86.9346733668342	12.7662010469413	2.00178992390728	14.8608120069396	15.2649072282979	15.9483817202452	12.5515537517907	13.0117758832051	8.50466387145524	10.3321189724495	12.2410512236983	12.8614485870661	13.7304514927386	11.4649073906369	12.3028950355442	12.8856464461691	44.6479540098538	1.35038251641479	45.6393899185603	44.7167303980758	44.0635116299142	44.000326729473	46.8706060223777	43.0991334581468	43.3347295462285	44.8962503879775	46.3072903171307	42.8305517797425	43.8829799025951	46.6682268210614	44.1136752168155	-19.8807784109553	3.65324505352163	-24.0905137621692	-27.2570688834413	-24.6898013414017	-21.6472251822561	-20.7805862620241	-16.3219682408768	-17.0993865355999	-15.0800613705442	-19.9580792970553	-17.6185760620742	-17.0676605918994	-18.0949882916117	-18.7442035214649	139.396656787217	11.3701976403339	147.206028154163	159.342417284721
87.4371859296482	12.9548903621318	2.04857912055726	15.0515136941446	15.6170092450686	16.1336089845551	12.8859851815512	13.1473146729012	8.56041627337487	10.5328819612125	12.2316754886778	12.9741078248687	14.013651587452	11.7000085612945	12.4115908368917	13.1538103957206	44.643929262401	1.30809027377671	45.5493093282667	44.6583189438254	43.973094588829	44.0537880861107	46.7872142256585	43.0897051845296	43.3729109586828	44.8123549224165	46.309539408268	42.9000262658978	44.0400412213129	46.6166857817768	44.2080914956386	-20.7575932259222	3.74814336822397	-25.123392646304	-28.3218980013146	-25.6973719704515	-22.6038409624206	-21.6878188950152	-17.1269001245912	-17.9546788422285	-15.862947420244	-20.7223471608239	-18.4465076091345	-17.8764862010269	-18.8854507968088	-19.5390713066247	140.89933555313	10.9300280868914	148.823455739099	158.647030674048
87.9396984924623	13.1595019862269	2.09550158746491	15.2585574595125	15.9738740632853	16.3341889747954	13.2306590914887	13.3015833837995	8.63968667274425	10.7626887738884	12.2503933326591	13.099282711435	14.3094161311148	11.9470887711033	12.5331392276472	13.4329672274756	44.6319508507923	1.26793307002053	45.4457540559693	44.5752734960087	43.8716228148187	44.0860232647369	46.7071626588148	43.0752225876565	43.4284152266052	44.7365999375776	46.2924686750401	42.955273042036	44.1925146036781	46.5520973069954	44.2969333903624	-21.6678859893042	3.84340567128069	-26.1913444565172	-29.4164188592888	-26.7416581892889	-23.5901586227898	-22.6347011061101	-17.9589253199155	-18.847542052195	-16.6772499447126	-21.5120895452164	-19.3105862619357	-18.7267843460655	-19.7041941196625	-20.3708650372569	142.051405604585	10.524914470836	149.928824276594	157.761518429249
88.4422110552764	13.3804473854382	2.1413630959977	15.4820973157729	16.3395488942173	16.549654231541	13.5881309087931	13.4720960475774	8.7472266549648	11.0175285503276	12.3016732888195	13.2415019020523	14.6146483338562	12.2026448245255	12.6730758661679	13.7159891920805	44.6155150209249	1.23243360781172	45.3326603900185	44.4837616195729	43.7625902719584	44.1128250235833	46.6181552374115	43.0730584418199	43.4840413075437	44.6845452769098	46.2730247870914	42.9972198575889	44.3259335521373	46.4930643511129	44.3608151552749	-22.6126490946282	3.93904981307931	-27.2916536253957	-30.5471896332503	-27.8203888678603	-24.6114796114615	-23.6184368224725	-18.8261368347834	-19.7720500215979	-17.5285873649882	-22.3327608633179	-20.2091772831561	-19.6148667193524	-20.5604293368494	-21.2312812456808	142.77571677207	10.1795585018614	150.351744506181	156.792842586215
88.9447236180904	13.6180783902515	2.18729589233958	15.7266816642337	16.7162870181361	16.7841629517559	13.9604822498149	13.6557009054786	8.88212053709659	11.2947499352508	12.3846001155201	13.4029622898355	14.9315908054357	12.4645398295604	12.828021441155	14.0031193299964	44.5954388830514	1.19811868417339	45.2252800112997	44.3892295887999	43.6604423066386	44.139149394831	46.5104939196726	43.0679841479162	43.5372481533942	44.6507536779178	46.2562296479672	43.0388176684714	44.4347364806407	46.4225924023849	44.4077480797347	-23.5931764168252	4.03844113199643	-28.4323436185178	-31.7201535412324	-28.9420097490217	-25.6744645071117	-24.6305446186637	-19.724511596958	-20.7229083617422	-18.4186048766658	-23.1902278371054	-21.1486761571782	-20.5364735050385	-21.4500399756529	-22.1203350738395	143.061665357497	9.78782036046494	150.168312842301	155.274960018422
89.4472361809045	13.8710646518711	2.23153849034543	15.9911785808929	17.0977672458878	17.0356561129223	14.341017725004	13.856704206975	9.04388539255246	11.5967312457432	12.4944924896738	13.5782592992592	15.2576841600615	12.7359492071611	12.9958525998218	14.2986622083696	44.5689787013709	1.16420084568161	45.119505583984	44.2771573887387	43.5609920171835	44.1455740690125	46.4017680474817	43.0542104587486	43.604203385351	44.6179552145477	46.221651792012	43.0753031212178	44.5318437028381	46.3343606758216	44.4521976608838	-24.6073584362865	4.14021171513525	-29.613369824682	-32.9243288304819	-30.1066490725771	-26.768235149285	-25.6765340622873	-20.6463251562264	-21.7070981957671	-19.3398899745785	-24.0749278139185	-22.1299119846181	-21.4961824497803	-22.3657579257762	-23.0464492317457	142.954152784593	9.26455427314777	149.429484130768	152.687092414021
89.9497487437186	14.1382660035587	2.27072992727152	16.2700232674555	17.4814297140614	17.2973636544858	14.728868769994	14.0771794310299	9.23687047941037	11.9210970113665	12.6317952516922	13.7681271596511	15.5860363316418	13.0184204050619	13.1823863920217	14.5978601783914	44.5369020102772	1.13513839607269	45.0026291938086	44.1492070291458	43.4517425586867	44.1380507680752	46.2970860359353	43.0524965514143	43.6776357851302	44.5922146628464	46.1753220313117	43.0932600078287	44.6204881775628	46.2505658545083	44.4790274773493	-25.6535866990066	4.24033140386284	-30.823451831314	-34.1532400307634	-31.3032024823228	-27.8901892872417	-26.7619812538331	-21.5992703769784	-22.7244527438704	-20.2919386462954	-24.985258864228	-23.1450177179825	-22.4980477920141	-23.3166582818249	-24.0039177784175	142.453747889474	8.59820520882008	147.907513339312	148.885299784935
90.4522613065327	14.419395380275	2.30564157004586	16.5636317861478	17.8725703114043	17.5690476047904	15.1291510441776	14.3120011248053	9.46128574777122	12.2607693585304	12.7987646610996	13.9774874146412	15.9159946282976	13.3080412092982	13.3865020699321	14.8968929826797	44.500416556234	1.10971577684083	44.8824244935854	44.0230832819884	43.3399195847827	44.1332939490129	46.1795490370586	43.0565533419035	43.7409948986399	44.5837044675832	46.1341602337627	43.0990290802035	44.6865701650325	46.1636825292485	44.4824501682407	-26.7317020748262	4.34092311539426	-32.0610127860383	-35.4167951182853	-32.5304257436197	-29.0513153493258	-27.8765295846743	-22.5832678462812	-23.7640003243206	-21.2812906427716	-25.9311048129081	-24.192872452745	-23.5358437423893	-24.3030374204809	-24.9846311489011	141.547554436184	7.88785777793124	145.513571772843	143.974371481572
90.9547738693467	14.7138031756212	2.33788467348736	16.8760214943154	18.2703798262711	17.8543131636371	15.5372012528989	14.5606222484118	9.71401184853088	12.6150850701181	12.9913633353817	14.2022986355785	16.2510551456676	13.6028203977711	13.6030375695634	15.20123129493	44.4592371242693	1.08328944335331	44.7727526669414	43.8967085808888	43.2386628406098	44.1172553350081	46.0532551067841	43.0521545316265	43.8048637942296	44.5777139109117	46.0829234181972	43.1057725997398	44.7275669198778	46.0582813736088	44.4821715370766	-27.8403222543443	4.44509663783502	-33.3346036423522	-36.7148035201423	-33.7971525013334	-30.2447830268706	-29.0155004841765	-23.586244472513	-24.8271266066467	-22.3037027945018	-26.9063444525972	-25.2803463658995	-24.6040792706415	-25.3130067211969	-25.9964954476043	140.191439746557	7.36035871668525	142.338374732608	137.950558475727
91.4572864321608	15.0203606161246	2.36463814455901	17.2042025122555	18.6674359985529	18.1492921835048	15.9473750346319	14.827918016745	9.99768848764142	12.9852802332146	13.2056162251298	14.43872757214	16.5878676409476	13.906184142505	13.8363429140194	15.5107570483323	44.4147877633203	1.05898797382825	44.6664754466104	43.7574276996143	43.1408757868516	44.0830787032391	45.9364365238752	43.0575474077503	43.8771959110639	44.563891027336	46.0140479695398	43.1066784114304	44.7581196056534	45.9542446427862	44.4762217874135	-28.9775745649845	4.54885901715697	-34.639965797909	-38.0312495556503	-35.0992482460629	-31.4587782089636	-30.188629787323	-24.6127031581256	-25.9205351650537	-23.3501516949237	-27.901072788063	-26.4050505969469	-25.7078890929451	-26.3523380686833	-27.0408571841489	138.244180067331	7.33395627536468	138.130222747712	130.602258604791
91.9597989949749	15.3377361091137	2.38398692019751	17.5419445402425	19.0645647708151	18.4471194292991	16.364801628062	15.1115308037171	10.3140785128912	13.3647888306137	13.4444106814573	14.6917670711556	16.9198080794423	14.2189520772624	14.0882510775496	15.8185519159698	44.3672803981234	1.04042759111563	44.55306191774	43.614995642539	43.0361884331607	44.0511136103938	45.8213089456061	43.0770088823395	43.9399411020884	44.5564284934508	45.94822461672	43.0913994502078	44.7806765005751	45.8557378281813	44.4485597526016	-30.1410697973534	4.64943537238311	-35.962863905066	-39.3645283932073	-36.422614407154	-32.70307401044	-31.3929324009621	-25.6675422508269	-27.0341574068283	-24.4244883933925	-28.9241954933516	-27.5563880820529	-26.8500697888544	-27.4267231058746	-28.1043297275837	135.526976038091	8.03858267782426	132.468937804094	121.843175830403
92.462311557789	15.6648170934434	2.39850465900915	17.8906525815834	19.4674598172233	18.7495338616427	16.78925043231	15.4054131806767	10.658349601387	13.7493134689013	13.7088221541427	14.9609101184549	17.2478649684931	14.5360868177881	14.3520204817786	16.1269447303821	44.3160466034332	1.02229846753875	44.4431185412887	43.4840444328667	42.9347224422096	44.0197868619086	45.6957964895021	43.0917651379492	43.9899687002103	44.5583855145388	45.8831217019215	43.070602343038	44.7820853361261	45.7429278475032	44.4122804955683	-31.3275990219584	4.75085754465914	-37.3036570993853	-40.7253728743886	-37.7678790656669	-33.9791680133208	-32.6141510617284	-26.7365212048763	-28.1594303193754	-25.5306382054515	-29.9768493959641	-28.734336083496	-28.0211712937114	-28.5219009229382	-29.1877117451568	131.887537256022	9.54809812090661	125.203376865722	111.439058954745
92.964824120603	16.0012109940984	2.40862720436519	18.2541709217228	19.8720360426896	19.0607467575582	17.2122331835639	15.7117911471257	11.0299932624124	14.142529959513	13.9932557605904	15.2389885388066	17.5752915175543	14.8552995944512	14.6289057895588	16.4405004477324	44.2644880006313	1.00196030465135	44.347857102478	43.3557726712168	42.8473073111584	43.9732171842971	45.5751704912309	43.1122905143497	44.0446050985599	44.5525914061131	45.8016226497378	43.056277362197	44.7631559799111	45.6281988015491	44.380277435408	-32.5357398600639	4.85367590563374	-38.6706442611694	-42.1048088644324	-39.1435876120587	-35.2691628308146	-33.8556857339037	-27.8181724241894	-29.3046777133032	-26.6576055388616	-31.0435546468406	-29.9454949273774	-29.21451389774	-29.6372455662164	-30.2994641639239	127.300973235228	11.872240598857	116.322643259813	99.2586376412618
93.4673366834171	16.3458520340239	2.411669659367	18.6280682778038	20.2718709171323	19.3762794781044	17.6359010572268	16.033130983991	11.43186009021	14.5425460526013	14.295718157408	15.5277886689153	17.8969066585213	15.1799008926277	14.9232518159746	16.7528533917941	44.2145437618432	0.985164547318194	44.257220050715	43.2221909302715	42.7642918993036	43.9257146115998	45.4686626501959	43.1520185276562	44.098124586166	44.540025297825	45.7181439579852	43.0397940465621	44.7397831325563	45.5261775389382	44.3369216741864	-33.7634337486262	4.95317603911413	-40.0544761107548	-43.4853082814938	-40.5404745320361	-36.5747899166149	-35.1252456552082	-28.921850001534	-30.4677635248506	-27.7988067387215	-32.1261990823814	-31.183034502971	-30.4357777418567	-30.783192288859	-31.4277203548579	121.799307388413	14.8451323320317	105.756113747607	85.7772352028361
93.9698492462311	16.6963096964741	2.40846860203159	19.0064778528161	20.6714465261936	19.6907149943084	18.0650100110653	16.3625853626417	11.8585994469624	14.94178230388	14.6199059488831	15.830546336246	18.2062549045811	15.5095476991819	15.2283553437443	17.0607993236597	44.1634367338579	0.972013161776536	44.1629804064551	43.0979944293295	42.6778484981497	43.8891864803884	45.360484533815	43.1926784977796	44.13530007493	44.5367707631254	45.6444783234876	43.0141428299458	44.7133312608158	45.4181270238462	44.2813544180843	-35.0046055012131	5.04951420677274	-41.4393363390072	-44.8722253110278	-41.9426861501643	-37.906123696063	-36.4089165713616	-30.0343891868099	-31.6324357281171	-28.9617259887151	-33.2334830305221	-32.4340315054065	-31.6856822667206	-31.9465464598386	-32.562289282016	115.30932763602	18.1337523458178	93.702535014729	71.8101415811368
94.4723618090452	17.0514828074984	2.40169210453975	19.3923885756968	21.0747465533317	20.0081026332154	18.4916828990766	16.6963645894203	12.3057286591125	15.3411988586207	14.9635892104097	16.1397192895982	18.5059426954399	15.8378695608308	15.5411823313661	17.3707606413605	44.1132066016157	0.95623086319122	44.0776871401496	42.9911689065813	42.600267561191	43.8469862095558	45.2499152666467	43.2337848741267	44.1689335697684	44.5365186724697	45.562791320375	42.9927440858878	44.6714362038571	45.3055738794058	44.2338781309885	-36.2554655728269	5.14581903407963	-42.8288827582639	-46.2730668442315	-43.3538992835149	-39.2460945116604	-37.6962548601581	-31.1465397018927	-32.7997945386388	-30.1433320065068	-34.3504886623427	-33.700278528012	-32.9509236569384	-33.1183145254407	-33.7131825691494	107.690954828751	21.340145084085	80.5397275266721	58.0957887745439
94.9748743718593	17.4114641829374	2.3907416892346	19.789131372321	21.4743649611974	20.3325052220811	18.9126916466935	17.0392408217647	12.776356244821	15.7437633081686	15.3198918896566	16.4518472987872	18.7987242580382	16.1624815330427	15.8672499377559	17.6807858838589	44.0690912278925	0.939116750724326	44.0093764255824	42.8885448119731	42.5395337465815	43.8006861940589	45.1551821860109	43.2940741177979	44.2096551075503	44.5253744221979	45.4745767674657	42.9848625179846	44.6172775392801	45.2093785323249	44.1896635937935	-37.5158274617401	5.24061360537581	-44.2302375227751	-47.6696157382175	-44.7813279824592	-40.5840350496475	-38.998099690164	-32.2698576960933	-33.9771414126429	-31.3282006869451	-35.46819257806	-34.9870876762046	-34.2238733087024	-34.3112290167115	-34.8768586439981	98.8236278130604	24.301685347414	66.5926088884546	44.2468999913943
95.4773869346734	17.7738268259146	2.37512674587531	20.1906232642054	21.8660130631528	20.6584007815536	19.3353058063128	17.3894697100032	13.2663422958412	16.1423189436378	15.6892625420824	16.7721303857586	19.0782131853885	16.4867842562098	16.2017665021046	17.9831180006388	44.0289864350329	0.925574225848508	43.9458001756095	42.7885069208703	42.4840774962551	43.769940690501	45.072189053641	43.3609906364143	44.2416139694816	44.5146328284277	45.4001187592509	42.9798525772013	44.5667132665118	45.117107251367	44.1352800298965	-38.7797602045186	5.33161369892271	-45.6285616069231	-49.0479018103847	-46.2100616468669	-41.9339177175729	-40.3122488343664	-33.3958166447809	-35.1493183390141	-32.5159665428237	-36.5986767939459	-36.2823800481722	-35.5107242560366	-35.5169741283594	-36.0343342894953	88.4112548737154	27.2195474478794	51.5475702442158	29.0606543264884
95.9798994974874	18.1355735269999	2.35681093367984	20.5915695619165	22.2559840776757	20.9816794763714	19.755701629354	17.7389127892429	13.7675167898427	16.5323606545612	16.0743323281097	17.0962135151185	19.339586549098	16.8093388933816	16.5376235277376	18.2816360585887	43.9907826014341	0.912674023760963	43.8814022109303	42.707391963781	42.42884152155	43.7459829202716	44.9858516779076	43.4233648430255	44.2632214492524	44.5156208695653	45.3301084164477	42.9734063129122	44.5193076337612	45.019336408599	44.0863375906399	-40.0389349507833	5.41941185854876	-47.0081117942587	-50.419572228593	-47.6242112449828	-43.2873758345995	-41.618468349211	-34.5074279638288	-36.3045732245937	-33.7136673865206	-37.7343612756027	-37.5721542389843	-36.8093539442832	-36.718217805619	-37.1886590691052	76.2425192918452	29.9526756430496	34.4657125073439	14.2835527349367
96.4824120603015	18.4968238410017	2.33695015901539	20.9962073143472	22.6441097932329	21.3078460910409	20.1655036001055	18.0889262985672	14.2817959024966	16.9189975117853	16.4687045091299	17.4159996346296	19.5876356676576	17.1228290704469	16.8799486671886	18.5802058723938	43.9600715645117	0.896907393540607	43.829786103142	42.6455097672364	42.3872926197159	43.7174006464248	44.9069282290134	43.5002137858728	44.2933382761471	44.5147973611089	45.2529511336294	42.9799147443729	44.4629641420382	44.9374581998374	44.0523753301125	-41.2923367990773	5.50478354009311	-48.3762471574441	-51.7839964686509	-49.0311671790759	-44.6224912825816	-42.9174888045113	-35.6148502526533	-37.4530672019455	-34.9087268761095	-38.8560632450668	-38.8607982440575	-38.1025837202507	-37.9260441480902	-38.3468538075671	63.312204257232	30.9113142027085	18.7568981941529	5.71993913174432
96.9849246231156	18.8568115033513	2.3160731270229	21.4064156387215	23.020644294763	21.6394493185743	20.5706359766902	18.4440974301149	14.807342782415	17.3002796289759	16.8660200699481	17.7354777600731	19.8245603408714	17.4253759688579	17.2275829217025	18.8706674118592	43.938522567526	0.881160506299919	43.7953775574217	42.5890965051939	42.3640306491634	43.702093495979	44.8471792888293	43.5885523325213	44.327722094872	44.5065162832668	45.1875538522782	43.0047797753312	44.4022514189512	44.8689074323396	44.016732691691	-42.5375407136088	5.58810970559647	-49.7372981670077	-53.1163354765536	-50.4353032060183	-45.9489432566325	-44.2203466673265	-36.7170297014055	-38.5903048516398	-36.0869091257359	-39.9718661625993	-40.1512395488612	-39.3829612699513	-39.13994754248	-39.4895443007021	51.5217041154643	28.7972372914506	10.9139042513556	3.25251607255248
97.4874371859297	19.2116652240273	2.29523761021543	21.8140769892144	23.3852131684068	21.9690066704258	20.9734010874231	18.798130504986	15.3329706706205	17.6678563228512	17.2691682082844	18.0554446708543	20.04360058151	17.7207515050137	17.5708337890325	19.1511937437319	43.9216699674547	0.86705377836641	43.7644531973013	42.5434959498375	42.3461041666821	43.7039701702813	44.7919055793056	43.6697899920122	44.3516497474024	44.5074828039195	45.1379771769047	43.0353157094785	44.3519490329659	44.7962939695626	43.9813220812573	-43.7643356615177	5.66822623896488	-51.0711937009224	-54.4112918508534	-51.8161983455566	-47.2715642406413	-45.5111586579482	-37.7916145809007	-39.6951167382147	-37.2551939775808	-41.0853453775359	-41.4263347163849	-40.6577929549891	-40.3366637346826	-40.6068947235196	41.4129873040809	24.642325712722	8.51788545645548	2.44602575870585
97.9899497487437	19.560035590326	2.27486997485216	22.214993579267	23.7451465809067	22.293064773205	21.3635501231068	19.1463628737651	15.8577849708543	18.0244843745141	17.677704292271	18.3660012892747	20.2426892071126	18.0065970572072	17.9127762721556	19.4293072805976	43.9114566499247	0.852210537760212	43.7345452806342	42.5231610808529	42.3313873575686	43.7050707664971	44.7349033590837	43.7579730679974	44.3777288856404	44.5194624262488	45.0858565560757	43.0694308861485	44.3092407029274	44.7356558682281	43.964520211119	-44.9678861119108	5.74297816689139	-52.3656467759759	-55.6836192919528	-53.1610196261779	-48.565172973951	-46.7748163810733	-38.8437239881156	-40.770208990528	-38.414470978882	-42.1740465776732	-42.6742200217191	-41.9221111890449	-41.5215951515871	-41.7118675081601	32.3562889429373	19.973631209874	7.20753373403261	1.00600891264054
98.4924623115578	19.9008184958559	2.25581467374186	22.6109257085477	24.0961670654102	22.6143404475087	21.7366266074932	19.491777237182	16.3818891423654	18.3737265195221	18.0827068182118	18.6627855550658	20.4272109931735	18.2754306183225	18.2557848723803	19.7012688609435	43.912106212067	0.835913547677985	43.7196119606611	42.5209892766844	42.3333452124758	43.7124133632535	44.6932149572526	43.8604786565068	44.4166130554546	44.5263475906401	45.0397542305898	43.1202973436249	44.2617388142353	44.6949953957002	43.9575808997924	-46.1417872156868	5.81223510624242	-53.6208468763076	-56.9211160322901	-54.4689986107442	-49.8101531703141	-48.0125130536721	-39.8788045420987	-41.8209565378281	-39.5456335659095	-43.221016912857	-43.89130507846	-43.1568263832389	-42.7005733560483	-42.7944896841594	24.2380306100485	15.6359180656326	5.6898375287857	-1.29475565981338
98.9949748743719	20.2366680303918	2.24476203322933	23.0191522340608	24.425349770324	22.9469483470077	22.1244993124801	19.8474309461435	16.8890350008702	18.7079139847157	18.4756892629505	18.9704082475713	20.6039906993099	18.5234899619752	18.5867192964501	19.9560573312341	43.9211473883523	0.818338175648556	43.7209339855024	42.5248735680281	42.3546536819858	43.7446029856362	44.6660719259607	43.9554928860906	44.4520572364529	44.5318283984969	45.0146414414585	43.1928452975884	44.2151097788099	44.6541080340858	43.9476968284837	-47.2986924759182	5.8934610752599	-54.8861059863672	-58.0836943756535	-55.7916359502951	-51.1061687406315	-49.2665127227081	-40.8648896455164	-42.8266578967313	-40.6270196592455	-44.3091607475395	-45.1251048642883	-44.3391943558635	-43.8385716949383	-43.8182855471579	17.34113926432	12.0212301144948	3.83230382118803	-3.54034629941737
99.4974874371859	20.582773448892	2.22928077448977	23.4298268573929	24.7777560187613	23.2814536202085	22.4912223190908	20.2173534123481	17.4406642974089	19.0635657323138	18.8959062490232	19.2595327163368	20.7655681813243	18.7748459366767	18.9487360956196	20.2296233990915	43.9384373836247	0.799708802730825	43.7239264035475	42.5536462327731	42.3813259074864	43.7827085891378	44.6359222057133	44.0626083125934	44.4863346680271	44.5536755140666	44.9956945442608	43.2724411404077	44.1801440104799	44.6176216198443	43.9536368387832	-48.4834347691558	5.95714259587778	-56.1342427426494	-59.3169476854472	-57.100646695197	-52.3398085332391	-50.5546251037818	-41.9217666942339	-43.8927758346428	-41.7596305717327	-45.3424825199601	-46.3506518194797	-45.5833527590576	-45.0794870143829	-44.9082340252209	11.6454472248703	9.05279513037319	2.00229525058092	-4.76705999861124
100	20.7459907085353	2.17558007236478	23.5001710195073	25.010274954711	23.338129768393	22.5420152341511	20.3090168798547	17.7976402369605	19.2412266359946	19.2685873010174	19.2992826041092	20.7911076906822	18.9775306848412	19.185619604344	20.4372765963925	43.948143258197	0.795643481592945	43.7180657773595	42.5883524244533	42.380012903914	43.7807949733029	44.6231700483528	44.1435164356391	44.5096500631063	44.5786750194311	44.9849999663364	43.2805441484805	44.1579667600205	44.6080894121606	43.9720244240035	-49.0187250718266	5.8324335548311	-56.3496040136936	-60.1214365094071	-57.326890269975	-52.5149272769287	-50.8752854099632	-42.6036301553728	-44.4224170441899	-42.7502334931172	-45.4888635081274	-46.5636415411466	-46.6159740192135	-45.8852176678978	-45.7253050247127	6.76200296940684	6.21298061645784	0.518289719354312	-4.33326110623529
[truncated: 41 more columns]
