# Supplementary material for: Cranio-caudal and medio-lateral navicular translation are representative surrogate measures of foot function in asymptomatic adults during walking
Source: PLoS One. 2018 Dec 5;13(12):e0208175. doi: 10.1371/journal.pone.0208175 (PMC6281217; doi:10.1371/journal.pone.0208175)
Supplement: S1 Data — NCC, NML, FPitch and the GRF (Rx, Ry, Rz) are provided in .mat files (Matlab). NCC and NML are denoted as NEle and NDev, respectively, in the data files. FPitch denotes the global plantar-/dorsiflexion angle (see also S1 Fig in the supporting information). One file with all steps under consideration is provided for each participant. (ZIP) [file pone.0208175.s002.zip › S2_M4Foot_Data/EGLOND03_Walking_M4Foot.csv]

ST	NEle_R_X_Mean	NEle_R_X_SD	NEleR_Meas1_X	NEleR_Meas2_X	NEleR_Meas3_X	NEleR_Meas4_X	NEleR_Meas5_X	NEleR_Meas6_X	NEleR_Meas7_X	NEleR_Meas8_X	NEleR_Meas9_X	NEleR_Meas10_X	NEleR_Meas11_X	NEleR_Meas12_X	NDev_R_X_Mean	NDev_R_X_SD	NDevR_Meas1_X	NDevR_Meas2_X	NDevR_Meas3_X	NDevR_Meas4_X	NDevR_Meas5_X	NDevR_Meas6_X	NDevR_Meas7_X	NDevR_Meas8_X	NDevR_Meas9_X	NDevR_Meas10_X	NDevR_Meas11_X	NDevR_Meas12_X	FPitch_R_X_Mean	FPitch_R_X_SD	FPitchR_Meas1_X	FPitchR_Meas2_X	FPitchR_Meas3_X	FPitchR_Meas4_X	FPitchR_Meas5_X	FPitchR_Meas6_X	FPitchR_Meas7_X	FPitchR_Meas8_X	FPitchR_Meas9_X	FPitchR_Meas10_X	FPitchR_Meas11_X	FPitchR_Meas12_X	X_R_X_Mean	X_R_X_SD	Rx_Meas1_X	Rx_Meas2_X	Rx_Meas3_X	Rx_Meas4_X	Rx_Meas5_X
0	15.9699862717364	0.411893756107759	15.4895220951751	15.9637064351979	15.5066124113114	16.0058525887436	16.5887982327351	16.6278171967704	16.0327162825994	15.5698213931705	16.0235251892546	16.293838985215	16.1230073679323	15.4146170827319	44.14106241796	0.303720082820656	44.4217170914065	44.4812743220782	44.0185947185022	43.9842237399066	43.7198456532071	43.8396938079256	43.8840829800494	44.265265023757	43.8398398678489	44.1338825686203	44.5844829085071	44.5198463337111	12.1533282329606	1.49557648872766	12.9904871179889	11.8143022171848	15.9328924612149	11.4691561663229	12.4414628123749	10.0242319832079	10.3065563961014	11.832939201604	11.74513037776	12.9141580631219	12.4658899856582	11.9027320129871	-1.60643462252545	2.99650180065398	-2.27853085894985	-5.25296250844396	-7.25145452646093	-0.933670495246324	2.62532756000791
0.50251256281407	15.9282466572117	0.419545623128016	15.4414905239153	15.9378031533322	15.4385352217268	15.9879586126022	16.5434296477505	16.6102819263529	15.9948914399423	15.5442151656799	15.9745456811126	16.22805676625	16.0934104361192	15.3443413117569	44.1585245290969	0.301119430893372	44.4408971441664	44.4956642218567	44.0217207313773	43.997133897847	43.7424426680692	43.8720921382615	43.9177653526225	44.2714119735121	43.8579791878059	44.1411544524495	44.5918413508075	44.5521912303872	11.7765948390058	1.51761844897153	12.5156018700282	11.4714391526964	15.5963610776891	11.1118065822458	12.0367569504873	9.61257058731449	9.81960613741825	11.5074043791469	11.4122375238806	12.5294021425041	12.2395748651788	11.466376799479	-3.69905040085946	7.59908152711087	-4.4332912634283	-12.4876458733955	-20.4203345546071	-0.706252952894149	7.12749285188085
1.00502512562814	15.8794664307554	0.426622573490383	15.3945973270777	15.9127382059045	15.3433428447656	15.9705323232439	16.4864073149537	16.5909267470296	15.9561846973694	15.5207998483254	15.9157177570125	16.1484379048102	16.0366839829835	15.2772282155887	44.1860479032905	0.294028266396894	44.4564277285732	44.5273980529437	44.0456108629524	44.0344857354922	43.7921527307914	43.9061587489015	43.9382270558769	44.2761148936084	43.9012785293121	44.1666333912358	44.6190435982137	44.5690435115845	11.3091058662907	1.49248373161275	12.020135583225	11.0461380664175	15.0713987430904	10.6176334888468	11.4808332162472	9.17957121246166	9.36296703716421	11.1486674465389	10.9495725216231	12.0224593782609	11.7660383335043	11.0438553681079	-5.91696954852067	14.1689885513469	-6.61072081847976	-21.7548077262046	-35.2665332720702	1.12571501196277	16.8957418935251
1.50753768844221	15.8376674052119	0.432564201489866	15.3584328973052	15.8925982958879	15.2604646677384	15.9551178072676	16.4312621796154	16.5775843978311	15.9238905507398	15.5083735872364	15.8654525386791	16.0778015104266	15.9825947044764	15.2184357253386	44.2163703344633	0.288093846677551	44.4867851179344	44.5588471360058	44.0557093801407	44.0689058133278	43.8360716295383	43.9565525298859	43.9734514710536	44.2959973903897	43.9388052015809	44.1933727913791	44.6331267246001	44.5988188277241	10.8589916889439	1.47028427126545	11.53177250955	10.6345204328359	14.5649054276347	10.1564963390338	10.9693174596557	8.76182245463463	8.91468679561965	10.7861784686347	10.5127768185968	11.5453324855337	11.3110508625265	10.6190402130709	-7.00761592898938	20.2121348085562	-7.7043494558925	-30.2289371441572	-44.673564036186	4.9754387014995	27.9858341198543
2.01005025125628	15.7957799213912	0.436976481670307	15.3243655083095	15.8709455463644	15.1833205718084	15.9379954899098	16.3705399212565	16.559566068529	15.8924287054128	15.4962769407603	15.8153098520171	16.0030180037789	15.9338904680055	15.1617019805426	44.243597234347	0.284316037853687	44.5156446661834	44.5814138847902	44.0654407848376	44.0992577945309	43.8744050776416	44.000511926651	44.0126690170315	44.3062044592441	43.9703164608506	44.2104441478644	44.656362373533	44.6304962190054	10.3888362496863	1.44675694719799	11.0188691454964	10.1972021697642	14.0343542459274	9.67790649106422	10.4433668080837	8.32431271824499	8.45616899271055	10.392621974389	10.0559581967161	11.0449082361008	10.8449503018597	10.1754157158784	-6.36545334597722	23.2909852498637	-7.53310301944368	-33.701341901483	-45.3064893391256	9.62562766135156	35.0675761551122
2.51256281407035	15.7584753725084	0.442052718882243	15.2922212172898	15.8582140453545	15.1155668322765	15.9279054044836	16.3136157374566	16.5419128690812	15.8584594868838	15.4896291363722	15.7743793154527	15.9345909980628	15.8903712436802	15.104838183707	44.2785677928229	0.277558256891454	44.5376046137635	44.6225590339069	44.0866313626641	44.1491677026574	43.9303699560594	44.0495393577103	44.0437125451307	44.3190605727008	44.0192637650372	44.2421744885039	44.6910573921989	44.651672723541	9.90785812952435	1.41928381721087	10.4930358818982	9.74688408440886	13.4818503242345	9.19220381201652	9.91383829279944	7.88138331715237	7.99596613167551	9.98173646615779	9.58974101660938	10.5367248271017	10.3604966223432	9.72043677789466	-4.62016216895751	22.2922915830402	-7.37038648499135	-30.7413319619723	-39.796182700656	13.0358759080876	34.2525202911045
3.01507537688442	15.7243837934139	0.445724959484531	15.2697552998056	15.8451759908508	15.0496370568813	15.9165222510417	16.2521146191777	16.5290889017955	15.8316164618927	15.4927214750577	15.7347762823164	15.8685547632929	15.8454429763211	15.0571994425336	44.3164082110669	0.272038269513007	44.5745178613549	44.6548925503667	44.0920759572577	44.1953841958634	43.980494609891	44.1161081010392	44.0931275890019	44.3471296506142	44.0622933556681	44.2765187952786	44.7150387675889	44.6893170988784	9.41774035627812	1.38687542224966	9.9627231846848	9.28019960395572	12.9066464632589	8.69739491939461	9.3784228736963	7.43541991806826	7.54047224799901	9.55743120265391	9.11198028901069	10.0191008929199	9.86079321867627	9.26229946101916	-2.73872216272291	18.4214590411047	-7.92192230326158	-23.4889914885551	-32.0875589242849	13.8394188379316	27.8205316992624
3.51758793969849	15.6924674303586	0.44745175563349	15.2531521306284	15.8361654869138	14.9941816125883	15.9054453759081	16.1884835860629	16.5114213688694	15.8045864109828	15.4967137668701	15.6983673597824	15.8015630905289	15.807475271031	15.0120537041366	44.3532837837239	0.269240835852318	44.6145794567051	44.6896972581892	44.1060266459436	44.2418946213317	44.028507965237	44.1748108223899	44.1406373826176	44.3650675548195	44.1034118264905	44.3011706155448	44.7508080628289	44.7227931925887	8.92233173959749	1.35293871932645	9.42618578766579	8.80663474355632	12.3225363288324	8.20076676559454	8.84449206847896	6.98501957291393	7.08635032488288	9.11740120671815	8.63016441459403	9.49532067471225	9.35602571282198	8.79708327439856	-1.23667180181058	13.7108516171633	-8.94050477302227	-14.6343188821782	-24.4855369941304	12.4379274783454	20.2088643086966
4.02010050251256	15.6660235128725	0.44984709216556	15.2387417135666	15.8352192287635	14.9474450088673	15.9013595083384	16.1298904566501	16.4950831232252	15.7772744464691	15.5071261246297	15.6715766494053	15.7429164347737	15.7759621167954	14.9696873429854	44.398009724295	0.263973384233512	44.6457061300304	44.7387381695809	44.1238344551246	44.3076795230358	44.0932033998223	44.2420867346108	44.1846317236194	44.389995990369	44.1616171483955	44.3407262465603	44.7972321717801	44.7506649986114	8.42606254623743	1.31539816820621	8.88686426771107	8.32837158866364	11.7275236522896	7.70644621127246	8.31602285861386	6.53799367346647	6.63884487108808	8.67114382873019	8.14891314816138	8.97408503762894	8.84588750320643	8.3306539140171	-0.459472956234789	9.50839554556632	-10.5448279270448	-5.92706912510192	-17.9164334575561	9.6655077831102	13.1437236759205
4.52261306532663	15.642838057993	0.450653659568998	15.2340297883089	15.8326909975713	14.9039846850538	15.8948743929919	16.0673209549071	16.4823393680382	15.7576145485119	15.5260698163136	15.6451396925387	15.6883066582299	15.7440484760838	14.9376373173665	44.4443234386297	0.261023963614015	44.6897316428238	44.7744273418173	44.1279265503779	44.3667156191378	44.148460426267	44.3251244296634	44.2473226637972	44.4292512983462	44.2109835277574	44.3825252464386	44.8338330665986	44.7955794505308	7.92989694839288	1.27464267797189	8.35298017657224	7.84477627202058	11.1241039933255	7.21211077274938	7.79016923283931	6.09492281940535	6.20130346858298	8.22026890312651	7.6658021327137	8.45291162058457	8.33151125740474	7.86790273138967	-0.909804344356064	6.95719463834989	-13.1884523797156	0.847573819591059	-12.867211343421	5.66335317275704	5.86124247658871
5.0251256281407	15.6229427572756	0.449576508791039	15.2373642708984	15.8380772170049	14.873044937634	15.8902964934045	16.0062543131256	16.4638312087143	15.7365161837456	15.544597457591	15.6231761096937	15.6345592782672	15.7201208342998	14.9074747829277	44.4919927741476	0.261218765467084	44.741844986623	44.8243066258149	44.146896277876	44.4305666598375	44.2057523287291	44.3992567787813	44.3027863073778	44.4586229856268	44.2632759083568	44.4148393833765	44.8843725131537	44.8313925342184	7.43790944985093	1.2330808547556	7.82360973387673	7.36539576252415	10.5231313232374	6.72545845391765	7.27469584179618	5.65581146358247	5.77110437341094	7.76404607993505	7.18880420659689	7.93542432782632	7.82187749081248	7.40555434069497	-3.08090828847293	7.26643206775063	-16.8652064486089	3.61142000594517	-9.70726542692069	0.281987423494754	-2.77967487663475
5.52763819095477	15.6083690322722	0.449213936993996	15.2428319522666	15.8472140302208	14.8478568446631	15.8918841172413	15.9512951058058	16.4471504932691	15.7176546595191	15.5692682781276	15.6095238765076	15.5906147717792	15.7023828265461	14.88275143132	44.5466971937742	0.260080886502035	44.7843556146639	44.8772971125081	44.1613363571588	44.5114962036938	44.2772590355602	44.4845542761527	44.3599475794859	44.4989736511956	44.3308427376252	44.4622323898446	44.944476931609	44.8675944357924	6.9526220145766	1.18836073651563	7.30020463940094	6.88752582372384	9.91984661761789	6.24762573829893	6.7704914534436	5.2271215963261	5.3537950635806	7.31087079607273	6.71939762139545	7.42839772508035	7.31572940844141	6.95045769153731	-7.09635588886293	9.20588416800631	-20.9740302188387	1.19671262549058	-8.59628241681477	-6.42646034527924	-13.0683730630016
6.03015075376884	15.596819103095	0.447191774119732	15.2566757409062	15.8557155653868	14.8275767436405	15.8902344369185	15.8937364457226	16.43252690733	15.7060483026704	15.6001867492893	15.5947589423215	15.5518445854728	15.6844193141902	14.8681055032913	44.6022460467354	0.262162142604646	44.8364043144828	44.9216049020995	44.1692610790011	44.5829275284761	44.3364757648233	44.5824422966569	44.4330434585388	44.5519705025698	44.387389820852	44.5112944415074	44.9953574236352	44.9187810281817	6.47530657000382	1.14236466715477	6.78963864797616	6.41555791019799	9.321483280583	5.77778624485595	6.27630063194392	4.80797973649094	4.94975358763534	6.86035038605771	6.25655887119404	6.92926352280712	6.81506558226024	6.50394043804342	-12.6748090214528	11.1177138227916	-25.1898052746202	-5.88524902821223	-9.3829932967019	-14.0618574497843	-24.7051472412841
6.53266331658291	15.588950876707	0.443698869497331	15.2795685675147	15.8730038473891	14.8192070942498	15.8920317196202	15.8411182932624	16.4117080064825	15.6923013913717	15.6289954414027	15.5851677153201	15.5149025593664	15.6747121221121	14.8546937623921	44.6604156544362	0.26709138168526	44.9007169345371	44.9849838102783	44.1936996405363	44.6628815801012	44.401545647811	44.6699820543143	44.4945926455048	44.5954866075653	44.4512391994963	44.5507688691014	45.0615939608176	44.9574969031699	6.00910398636302	1.09586517638261	6.29154884702884	5.95416097443954	8.73290894400089	5.32243381068711	5.79869943677857	4.39934800672743	4.55775003979195	6.41296989887553	5.80706918539194	6.44133960729556	6.3267383961511	6.06428068918783	-19.3497312785979	12.6769074364808	-29.4756230187593	-15.8784412186589	-11.6524925330471	-22.017183521165	-37.4402538030996
7.03517587939698	15.5857927493003	0.440851160824805	15.3040876979371	15.8890956025279	14.8132172974748	15.8987696882311	15.7950154193885	16.393559278055	15.6831763256587	15.6633413713845	15.5818823268704	15.4882319591873	15.6703798055862	14.848756219302	44.7242678101379	0.272343476487076	44.9560029254849	45.0397598348889	44.2072136415716	44.7555877875589	44.4767255082144	44.7700288241121	44.5627742723865	44.6530763817079	44.5267709968163	44.6051422214125	45.1355173932992	45.0026139342017	5.5552952177255	1.04727509758349	5.80584644915004	5.5005209318449	8.15046705350649	4.88060177385474	5.33645404091687	4.00587414673835	4.18237785805304	5.97535313665116	5.37010283997285	5.96950917240475	5.84877629942499	5.63765891018784	-26.6539469562769	14.1314701507655	-33.6155128033161	-27.0617482350785	-14.9011997263057	-29.8936835547511	-51.1024615565203
7.53768844221105	15.5852988103028	0.436527562607092	15.3346162759696	15.9075684386324	14.813690311018	15.901986800671	15.7476560675986	16.3763677994189	15.6799625049899	15.7014362490209	15.5763896038559	15.4667560761897	15.6657171469084	14.8514384493602	44.7883060791827	0.280134633522858	45.0163095902113	45.0967920616389	44.2240569238195	44.8363212470389	44.537616821142	44.8781232656316	44.6414933625914	44.7205682413207	44.5897427484722	44.660228887202	45.200206942835	45.0582128582889	5.11513911638394	0.998877213193887	5.33780958832627	5.06104934388717	7.5827393724639	4.45286882731125	4.88983513483511	3.62587141900343	3.82213205361756	5.54583736949531	4.94596498518994	5.51119602032798	5.38349968446156	5.22286559768775	-34.1517973891439	15.6996563883163	-37.4300606177379	-38.244241434986	-18.8061525932005	-37.7474094286881	-64.9882389709238
8.04020100502512	15.5882865904321	0.431363384337768	15.3742768138387	15.9323397353605	14.8231595767047	15.91013776187	15.7078414504484	16.3534328337955	15.6743430524782	15.7360984387879	15.5766893801629	15.446915805773	15.6693666379695	14.8548375979957	44.8547472120256	0.28989877361061	45.0915433459684	45.1677550352354	44.2537769001892	44.9279549830468	44.6073104121393	44.9742625486136	44.7062417718437	44.7788279834445	44.6633397288206	44.7052809639904	45.2807232986303	45.0999495723845	4.69063700481694	0.950100008311859	4.88747086822198	4.63527253666228	7.02920766052178	4.04382949103453	4.46353094206178	3.26088879006869	3.47720956935245	5.12587476218536	4.53953306717901	5.06924249394735	4.93560714175807	4.81997673481003	-41.4258786672795	17.0966940554459	-40.8558796401793	-48.666240597566	-23.2580135079867	-45.6784545992766	-77.1897692793559
8.5427135678392	15.5953696910436	0.426730294938957	15.4152615385495	15.9532769032959	14.8323742400553	15.9217855996744	15.6740935567994	16.33434598038	15.6750374589468	15.775902691218	15.5810984558183	15.4367987511846	15.6774660071536	14.8669951094474	44.9255845187495	0.301286106699003	45.1592473581973	45.2242576007691	44.2703469740985	45.0261681491791	44.6815905528173	45.0833096885934	44.7817202104728	44.8530101739721	44.743467916715	44.7647115909079	45.3661435031269	45.1530405061444	4.28246181574673	0.900584714497585	4.4537343044566	4.22338262968656	6.4894293369194	3.65147700559337	4.05525327289636	2.91373500450663	3.15052158946563	4.72015819508746	4.14875593047908	4.64686160460177	4.50279828277073	4.43343463249716	-48.1155676315626	17.637417211841	-43.9937209485857	-58.2739414582408	-28.2058560154217	-53.4164084446217	-85.0889576778965
9.04522613065327	15.6046057964005	0.421075898593625	15.4596332414338	15.979816386596	14.8491099803204	15.9301472636987	15.6402198816806	16.3154703193322	15.6794007529771	15.817274735612	15.582771522718	15.4309455133888	15.6850899868754	14.8853899721725	44.9954692047163	0.312772903910465	45.2266157419888	45.2935657599661	44.2993264621317	45.1105927407735	44.7405835649766	45.19516369309	44.8607740579002	44.9331883667926	44.8103332059625	44.8235375530683	45.4416629420242	45.2102863679215	3.89144982570882	0.85205592808645	4.04027524569496	3.82992753438372	5.97002109620197	3.27734638623698	3.66630700902695	2.58249438170891	2.83983134972782	4.32650377401577	3.7749029688468	4.24157340390027	4.0873840259049	4.06083073285679	-53.9748409148653	16.9434346137079	-47.1489018007837	-67.2809309073776	-33.5519120970459	-60.3590045959016	-87.4147529234927
9.54773869346734	15.6166902606983	0.415237954316177	15.5125838584488	16.0077914756868	14.8704949186356	15.9445334642214	15.6154450226324	16.2918501760488	15.6814934203732	15.8546654233103	15.5906136849331	15.4257060761426	15.7009040738072	14.9042015341392	45.0664198718259	0.325789081085094	45.3095901451105	45.3641363750811	44.3334957596021	45.2070686146192	44.810244165116	45.2940189342386	44.9260552848605	45.0040629322622	44.8898815120021	44.8714975045557	45.5325334225484	45.2544538119137	3.51872384524074	0.80340311254943	3.64731830565276	3.45226560455617	5.46769550858423	2.9239071614947	3.29922198436106	2.26888682482527	2.54624180182529	3.94697452699664	3.42075961258295	3.85564972817289	3.69213038439837	3.70363469943853	-58.9566081794585	15.2843385023867	-50.6171154333493	-75.6019882532691	-39.1241870202962	-66.0735103691503	-85.3599779154949
10.0502512562814	15.6323562870488	0.4099226196036	15.5667629798182	16.0325770017934	14.8906596432832	15.9605997873834	15.5954013060942	16.2732029160478	15.6906524416564	15.8971445430399	15.60018598884	15.4289910994459	15.7200432555127	14.9320544816701	45.1409675298073	0.340777705327868	45.3872062252995	45.4233366578808	44.3571138440616	45.3031399194971	44.8782627848867	45.405797269259	45.0048963612969	45.0912883010043	44.9698569421856	44.9329177305114	45.6247181864291	45.3130761353759	3.16456932632222	0.755305687426422	3.27322094726719	3.09319168933339	4.98498882331178	2.58896071027634	2.95149325503439	1.97402941167091	2.27081447676284	3.58438892724946	3.08396771242685	3.49090112866354	3.31472468958983	3.36415014428009	-63.2220614135332	13.345868941681	-54.6703350728686	-82.9598970731291	-44.7396252241566	-70.4697744878272	-81.7478494184049
10.5527638190955	15.6492450041623	0.404111838316543	15.6214343731115	16.0637955950257	14.9185378230995	15.9737581239182	15.5758802493181	16.254072544326	15.7006884766586	15.9394107898937	15.606895977492	15.4350429733346	15.7383589832339	14.9630641405365	45.2126226629557	0.353174864944929	45.4588555992113	45.4989473967725	44.3982543330463	45.3851894335259	44.9315142745102	45.5152386208383	45.0801687614045	45.1795623962071	45.0369931943048	44.9920354921831	45.7059181026318	45.3687943508326	2.82918617617423	0.708519413361629	2.92024218532579	2.75357328848298	4.52485548511228	2.27430735127892	2.62475356740008	1.69612415487332	2.01144898548647	3.23658508853916	2.76620252651345	3.14501613239597	2.95720201111413	3.03992333756826	-67.0323882875005	11.697973081523	-59.4364589384486	-88.9437034793075	-50.3038835647661	-73.6582820649466	-79.3780831600261
11.0552763819095	15.6680645411479	0.398648656220547	15.6831399282477	16.0912670590591	14.9466301975112	15.9932273765209	15.5657274729686	16.2313368175668	15.7089631009729	15.9777419726036	15.6196638317724	15.4402683451967	15.7643701550266	14.9944382363281	45.2838501369395	0.367619962760712	45.5446806296389	45.56253792836	44.4353135330317	45.4797206686161	44.996432950735	45.6117386163192	45.1447556219595	45.2582831043898	45.1176074024782	45.0392388280349	45.8013905678632	45.4145017918481	2.51317157384456	0.662181069269825	2.58861143248633	2.43167814808249	4.08405851374406	1.98048737682575	2.3195993153231	1.43661868395676	1.76944675887692	2.90578177888682	2.46836764997851	2.81966375311266	2.6207293312467	2.73301614361458	-70.6290200303923	10.4356419784816	-64.8286810562119	-93.3074332340429	-55.7092143970762	-76.0810233118938	-79.5573734514262
11.5577889447236	15.6898961602275	0.393799835897065	15.7458164475368	16.1185025660965	14.9744926595897	16.012079386118	15.5581025870482	16.2142652570357	15.7239311787261	16.0211097543914	15.6316282717486	15.452546863626	15.7921612459888	15.0341177048246	45.3584191780403	0.383493693999964	45.6277739382577	45.6248037793174	44.4682103568578	45.5673306977487	45.0538455654876	45.7210753557545	45.2241004238743	45.3526071390617	45.1924441114093	45.098945485736	45.8942770632609	45.4756162197175	2.21635727325069	0.61741136392766	2.27647779458634	2.13031973247821	3.66630266105082	1.70562825991207	2.03387017499812	1.19528535937334	1.54437677612483	2.59314721632182	2.18838723391856	2.51553165450929	2.30319039182375	2.44377002391108	-74.1581218839464	9.46088722929824	-70.4521156079982	-96.3826406600908	-60.9306337427818	-78.3691350507754	-82.0888188867441
12.0603015075377	15.7115068289848	0.388729258796461	15.8059808329079	16.1495150683711	15.0090564463591	16.0283627698325	15.55124588755	16.1957722879844	15.736780930139	16.0625566449393	15.6408869711165	15.4659062368882	15.8183310983351	15.0736867733942	45.4275662789738	0.395114278280168	45.6998718235842	45.6975172515353	44.5179563769486	45.642730143159	45.0989151572435	45.8235178611074	45.2938204920616	45.4426276536354	45.2563393329131	45.1548042823298	45.9752541769464	45.5274407962213	1.93841638550231	0.57413164444022	1.98496816945178	1.84772135113873	3.27111703790013	1.45117844246931	1.76896460501721	0.970649377374824	1.3347375983862	2.29684807504999	1.92776760151491	2.2305123247201	2.00616062094269	2.17037142206185	-77.5398419339952	8.69520646825907	-75.7207823904458	-98.5123575223849	-66.0734434711343	-80.892847657061	-86.0364080483925
12.5628140703518	15.7341405718133	0.384338257830045	15.8708043058858	16.1738684077976	15.0405495042218	16.0503945898197	15.5530274424076	16.1746077496686	15.7486848614489	16.1002341637878	15.6555272633176	15.4769869401596	15.8511128156567	15.1138888175873	45.4956873771159	0.409764001361166	45.7831632422127	45.7517690754626	44.5559176447319	45.7303592305605	45.1559018579111	45.914348965988	45.3582649797428	45.5233131525692	45.3334579650401	45.1981164448015	46.069350462693	45.5742855036776	1.67961007381835	0.532089000886339	1.71418401145308	1.58401099038809	2.89693190546998	1.21627662857386	1.52410141431116	0.763661106269159	1.14145575809761	2.0188007218364	1.68599303814616	1.9656728212411	1.72957864355524	1.91465384647836	-80.5368645486647	8.18662052091278	-79.9307713574807	-100.132291091434	-71.236023831735	-83.8732542223624	-90.2459061471654
13.0653266331658	15.7590175402518	0.380640573674158	15.9363123409659	16.2012139798885	15.074047568058	16.0693538620537	15.5548707652439	16.1591653880913	15.7658953247254	16.1424753093788	15.666909853776	15.4937797413274	15.8835578896703	15.1606284598424	45.5670624639951	0.424720763061894	45.8670499092452	45.8153892262683	44.5979628767921	45.8056458552099	45.2006243761372	46.017877040133	45.4366083001204	45.6183030324019	45.3994342760141	45.2534611404564	46.1572254839571	45.6351680512061	1.43925614329576	0.492245913729014	1.46228155365858	1.34002641545304	2.54658461575937	0.999583778611968	1.2977222223364	0.573220318454627	0.963214913002198	1.75885575058168	1.46151563140671	1.72084678556665	1.47162711419731	1.67559462052064	-82.9279545652872	8.00358800932878	-82.5240752823672	-101.601334266623	-76.2738436366091	-87.1169582104554	-93.691571134117
13.5678391959799	15.7819923782228	0.376667917957342	15.9966232230072	16.2273303448515	15.1118194981107	16.086301439482	15.5578233909668	16.1410858074536	15.7784263332929	16.1808951895887	15.676129041289	15.5101888706242	15.9131476934936	15.204137706514	45.6305231797815	0.435069177640707	45.936672076315	45.8767586643475	44.6508442419886	45.8721938953518	45.2370256410045	46.1107823971427	45.5010901219697	45.7041214529606	45.4578956825502	45.3039710185152	46.2328972649075	45.6820257003248	1.21678193427068	0.454129329259221	1.22958037451919	1.11360818646893	2.21772224431369	0.801828286992647	1.09064162414671	0.398263136948967	0.799171528993171	1.51560373263687	1.25527799381411	1.49414429565469	1.23332757399854	1.45221423276059	-84.6215376296234	8.05844656551851	-83.4909451095642	-102.865394781369	-80.7941722890651	-89.9389808842353	-95.7995881195724
14.070351758794	15.8053846545706	0.37357681098251	16.0586416783481	16.247622035435	15.1449389841374	16.1079080146418	15.5681373689986	16.1211147056011	15.7911917448318	16.2156597607782	15.6896895776079	15.5232036111434	15.9478380020502	15.2486703712738	45.6936910895251	0.449056888831152	46.0136882258848	45.923416621576	44.6888379726338	45.9497680994467	45.2846099676957	46.1944842850394	45.5667349493365	45.7818194736161	45.528382466314	45.3418625620114	46.3207864814419	45.7299019693051	1.01211129231593	0.418019654486474	1.01597790565226	0.905701015692986	1.91049452299413	0.62138182249841	0.901323259222568	0.239157818797002	0.64957286408716	1.29034935679665	1.06593301794954	1.28609326622577	1.01379262330754	1.24555803456715	-85.6439691788869	8.19900861620559	-83.3086228379101	-103.719886266539	-84.3381921331747	-91.8102546375222	-96.5733659956594
14.572864321608	15.8299550108065	0.371128403617938	16.1209771958836	16.2720840137776	15.1821089932943	16.1243635898138	15.5763237586039	16.1064573883774	15.8071679348205	16.2540764527613	15.6980671199001	15.5409264801131	15.9798392028341	15.2970679994984	45.759490898453	0.462164101359279	46.0951192275387	45.9838461089612	44.7384712526296	46.0109775292958	45.3165032156891	46.2904603852038	45.6430880079546	45.8723388519588	45.5837972685321	45.3917364960906	46.3993805910717	45.7881718465098	0.824164748656749	0.38442676318236	0.819722009330163	0.715116767420664	1.62575537383703	0.45739912524877	0.728790096464857	0.0943647073728992	0.512821549116181	1.08206922941986	0.892469617093348	1.09594983774956	0.811566196505948	1.05395247432171	-86.0644413592206	8.28044605145183	-82.5929405866131	-103.996068608509	-86.6308160969104	-92.6266384894044	-96.4246354580358
15.0753768844221	15.8511570262369	0.368199412471286	16.1759930549759	16.290495388263	15.2198643736923	16.1397156472643	15.5861863587279	16.0879472347038	15.8168303713681	16.2867715146884	15.7053227774603	15.5571269880982	16.0078115030095	15.3398191025904	45.8156675579293	0.47130695827082	46.161122150324	46.0295196327732	44.7897452605563	46.0679998445391	45.3449949464327	46.3728294398278	45.7034691687373	45.9497451314378	45.6362251491908	45.4361401366795	46.4662051698362	45.8300146648167	0.652348128372751	0.352914036647946	0.640582314566005	0.540740895674378	1.36100615728086	0.30979664621676	0.573137143893842	-0.0368002526782747	0.388531038330857	0.889776365532209	0.735136732417092	0.922065190421322	0.627153689125197	0.877051619692772	-85.9775850317402	8.15283315588635	-81.8679516890618	-103.443313570505	-87.7369712031388	-92.4716066471342	-95.8178785974683
15.5778894472362	15.8725278624638	0.366163577057097	16.2295921194962	16.3067737325329	15.2530626177114	16.1582768586641	15.6017135413728	16.0683517723902	15.8280324541393	16.3160728910906	15.7156855824275	15.5691487328879	16.0394416819547	15.3841823648974	45.8732222615945	0.483878676047069	46.2301196916745	46.0718463058878	44.8287437041564	46.1338268169331	45.3827938133522	46.4490583723612	45.7711145565662	46.0211738296404	45.6984795140086	45.4681316591379	46.5446086507438	45.8787702246713	0.49619548348352	0.323978804445999	0.478219376351241	0.382861581812451	1.1171477060415	0.176733470159875	0.432605131810907	-0.154523017999737	0.27626125206621	0.714072618026127	0.592291813088923	0.764543066884484	0.459199717081284	0.714933086478975	-85.5557494151261	7.79866934016755	-81.4079469349799	-102.117525327419	-87.9974249332941	-91.6280980667159	-95.0777235916122
16.0804020100502	15.8937268769495	0.364551089785084	16.2832967224039	16.325142623574	15.2909989184464	16.1701977766117	15.6133458259264	16.0533885772531	15.8398707662364	16.3479575874941	15.7196770393859	15.5851744808994	16.0663274932961	15.4293447118666	45.9317764145996	0.494915388751668	46.3070363789953	46.1229675980153	44.8834279814596	46.180987780395	45.4029974325497	46.5366217742586	45.844254220056	46.1036857617036	45.7433507739284	45.5122416305425	46.6112368903587	45.9325087529328	0.354478741406248	0.297717461558461	0.330984457451159	0.23954057235069	0.893177317964172	0.0576815441753324	0.306616281390674	-0.260434431392711	0.174575066160902	0.553489570141383	0.463316958256755	0.622310136347574	0.306600051449743	0.565887372579298	-84.9635514178544	7.35899667826612	-81.2898773200908	-100.409525548216	-87.7833389808019	-90.4963669444957	-94.3351972992333
16.5829145728643	15.9107320541546	0.362354875874815	16.3287006712176	16.3352779871795	15.3254840403572	16.1821185896905	15.6272843348124	16.0335657669425	15.8448293809569	16.37263936904	15.7239008746024	15.5988300352656	16.0884740138564	15.4676795859345	45.9804723421669	0.503055603811158	46.3691771223482	46.1541408339799	44.9302929714344	46.2290712893032	45.4250091533168	46.6083127725858	45.9017062316384	46.1700758250289	45.7901544623466	45.5504268258724	46.6672322866529	45.9700683314948	0.226640387657311	0.273918858320605	0.1983241787138	0.110610450984651	0.687503403657514	-0.0481217684313768	0.194621939295605	-0.354925002059164	0.0832715362079042	0.407371984159141	0.347821049986837	0.493973553572448	0.169370040213209	0.429863285587166	-84.1870855583334	6.94731040080651	-81.1855583563784	-98.4771415598781	-87.3086526080933	-89.2328469326338	-93.4819404780703
17.0854271356784	15.9278552701241	0.360799502449734	16.3700173670651	16.3472358622319	15.3570580369447	16.1955010964763	15.6448016856301	16.0135781416757	15.8523618303651	16.39464903196	15.7298239200402	15.6078269407499	16.1131624511192	15.5082468772304	46.0322765577075	0.513671080473208	46.4293761961269	46.193980522236	44.9720546629913	46.2829200885406	45.453428747677	46.6773252963076	45.9711641916713	46.2331939374649	45.8435981311612	45.5765916406669	46.7344414290949	46.019243848551	0.111863173263982	0.252970447530175	0.0797284059183922	-0.00486178488430022	0.500669380378523	-0.142330805593344	0.0950173470549417	-0.438620965111002	0.00144919308930902	0.275644136985579	0.244239590303922	0.379335563794117	0.0459345516983178	0.306153465533334	-83.1376669270312	6.5347932307379	-80.6367215985577	-96.1178445221984	-86.6701989310603	-87.6846767297816	-92.336851851583
17.5879396984925	15.9433523889912	0.35944813491143	16.4115371169311	16.3568031411203	15.3923626472177	16.2014463053552	15.6571742084422	15.9974251043823	15.8577596101134	16.4183197623188	15.7289384227504	15.620390804094	16.131532407812	15.5465391373567	46.0826186494474	0.522980729857078	46.4998772993285	46.2309516096619	45.0283249165064	46.3177622452381	45.4640043699346	46.756200401903	46.0397461791133	46.3052388213334	45.8790620345212	45.6151473904329	46.7880694677243	46.0670390576714	0.00901484704750727	0.234734620208916	-0.0263335089583313	-0.108322637545554	0.330727392722754	-0.225316865183554	0.00741630479844021	-0.512991792524661	-0.0719312444021684	0.156726825903054	0.152147878023001	0.277186634894774	-0.0645332425901109	0.193402419432443	-81.8070806367708	6.09689930769814	-79.4980203810025	-93.2701071312629	-86.0064491330329	-85.828830703334	-90.7903027621113
18.0904522613065	15.9546860684044	0.357620895919028	16.4449799401358	16.3596361960004	15.4212783632797	16.208544524821	15.6724378351867	15.9758104823965	15.8568061772986	16.4339818248698	15.7296773221369	15.6299968315741	16.144967292186	15.5781160309672	46.124667074259	0.530200586233115	46.5577641189387	46.2530917506912	45.0700786532014	46.3586038357965	45.481296909975	46.8177485402623	46.0953381236581	46.3590478130524	45.9211632276668	45.6474825545777	46.832871707375	46.1015176559125	-0.0824683124009475	0.21911081326042	-0.120554925333064	-0.199877570564193	0.177097303946938	-0.298228939146682	-0.0691648464011094	-0.578216538043516	-0.137075365336599	0.0501680133971385	0.0707064038153334	0.186385370562726	-0.162423053842636	0.0915643981342931	-80.3029799897922	5.68438315448607	-78.0657347305289	-90.1269189805863	-85.5183711100346	-83.8600068589487	-88.8977027927299
18.5929648241206	15.9660226556307	0.355909728261827	16.4722574588711	16.3659402408068	15.4499701279349	16.215232945453	15.6889791385538	15.9551705681257	15.8589549162203	16.4480766411688	15.7305481266729	15.6347232505784	16.1601681743437	15.6122502788392	46.1707185533445	0.538728664171631	46.6087491201398	46.2893675234208	45.1157732152759	46.4015753500301	45.5013166153598	46.8802530565219	46.1655457337885	46.4126128634979	45.9659639821988	45.6683512401912	46.8887519133775	46.150362026332	-0.163591770919198	0.206187622637604	-0.203520677821193	-0.281123134820274	0.0393567109894475	-0.362314084017731	-0.135982770804675	-0.635197818942531	-0.195068014517519	-0.0446316983414604	-0.00135208081129728	0.106539955119963	-0.2493163458388	-0.000491291224305788	-78.7330774816751	5.34903214149084	-76.3490567956868	-86.9207688225841	-85.1896257991833	-81.8913649335173	-86.8070867195374
19.0954773869347	15.9744746743888	0.354349543837752	16.4998893693488	16.3655104162405	15.4799640787822	16.21450272279	15.6998124406824	15.9376032890421	15.8564493297135	16.4629665537813	15.7248459517292	15.6427933918432	16.1679784740581	15.6413800746547	46.2127518687185	0.546919962964784	46.6710352899032	46.311331175865	45.1697526429763	46.4270495497314	45.5048564064094	46.9506180099944	46.2284036057993	46.4726216557206	45.9938745153603	45.7019966526969	46.9298701916219	46.1916127285434	-0.235256250803626	0.195711509648617	-0.2766403375599	-0.352637794648229	-0.0843776871272068	-0.417891640948458	-0.193400179227915	-0.685110734113715	-0.246528401286131	-0.12910819968902	-0.0643867434310637	0.0364347984904127	-0.325809718841296	-0.083618371260993	-77.1425700256515	5.14492430353529	-74.2641417695373	-83.8152951373253	-84.8030941742117	-79.8556728439079	-84.6640705188528
19.5979899497487	15.9795666359347	0.352495110165976	16.5206046150936	16.3626065042747	15.502719059769	16.2160325748092	15.7140863567661	15.9144482880473	15.8490798800915	16.469527652371	15.7219810664112	15.6475243354217	16.1711466680388	15.6650426301218	46.2495618496111	0.553075885342305	46.7242122057237	46.3309645165587	45.2074859837073	46.462914194319	45.5191638772313	47.0029807983853	46.2829522317688	46.5133749091001	46.0323555415819	45.7292586207876	46.9644819719168	46.224597344253	-0.298083578557874	0.187466783996139	-0.340640616005939	-0.415070780424233	-0.194197603237059	-0.466232091260802	-0.242580242065863	-0.728023177832205	-0.291810297508339	-0.203587146917527	-0.119424268134146	-0.0248468610081333	-0.392565372901018	-0.158024485399218	-75.5752793700033	5.07311610924865	-72.0836884104986	-80.9372184100292	-84.0034197625262	-77.6859601830695	-82.6031946064593
20.1005025125628	15.9842757326668	0.350104770994561	16.5336783486202	16.361492850867	15.527806527846	16.215379040333	15.7274592949763	15.8934729651518	15.8446413993876	16.4757097035994	15.717658177924	15.6473484623221	16.1756091971373	15.6910528238374	46.2899131109839	0.559873245802104	46.7661463210509	46.3605615873827	45.2568792968101	46.4969417275274	45.5320472893029	47.0597767215714	46.3521365750403	46.5571308025281	46.0691734311505	45.7457326188999	47.0101442117686	46.2722867487736	-0.353071803660407	0.181288552780639	-0.396090825981339	-0.469807907828227	-0.291401131464288	-0.508132835289466	-0.284379818825808	-0.764999826049537	-0.331960501614447	-0.268966919598859	-0.167357349661504	-0.0778116427176545	-0.451023835012719	-0.224929049881034	-74.0722563574649	5.035275795925	-70.0807662246615	-78.3081452043264	-82.4664667762339	-75.4601189223479	-80.7650189145009
20.6030150753769	15.9853216936694	0.348027640937972	16.5470599608785	16.3520449958083	15.5509233846096	16.2081395261311	15.7354756196615	15.8747221719763	15.8336026221838	16.4817093975438	15.7076697292655	15.65045718849	16.1720544940879	15.7100012333961	46.3244656424845	0.567381032846273	46.8189037777813	46.3716073166833	45.3053981649793	46.5165917495756	45.5312245536633	47.1218452851892	46.4084682826076	46.6046551206238	46.0917168768749	45.7754431854162	47.0403793722132	46.3073540242058	-0.400888595123309	0.176856530567532	-0.444262233736227	-0.516976954492898	-0.377207881852056	-0.543937910729587	-0.319212274349942	-0.796887507460104	-0.367286528814073	-0.326396306622704	-0.208559759817276	-0.123589766172056	-0.501594528802811	-0.284751488629981	-72.6718665791623	4.96101747654063	-68.3651454750594	-75.9037624561303	-80.283859112577	-73.4301958133011	-79.23348081317
21.105527638191	15.9842060692734	0.345714169795008	16.555277262983	16.3445674325771	15.5680369175745	16.2040557824018	15.7474972288233	15.8505099056619	15.8197554086053	16.4793623856407	15.7014584462435	15.6500280166408	16.1644579936848	15.7254660504447	46.357521086324	0.572130747785962	46.8670132065914	46.3930734370105	45.341598144803	46.5498231018877	45.5439291595381	47.1658939634149	46.4624023331466	46.6329748164801	46.1275467126595	45.7986946815844	47.0667512115261	46.3405522672451	-0.442220264305201	0.173821919071316	-0.485843368382795	-0.557752347382127	-0.451830648972704	-0.574843985134338	-0.348206861287689	-0.823721504327813	-0.3983183501968	-0.37613822318949	-0.244055908521617	-0.16289064409424	-0.545085980182536	-0.337955349990257	-71.4126381238736	4.85552061283876	-66.8275078868249	-73.7679081212706	-77.875244133716	-71.7755320299199	-78.0014482471297
21.608040201005	15.9820067570581	0.342344817125304	16.5549894674141	16.3348576405289	15.5886918497749	16.1962357797907	15.7568750389667	15.8294924438601	15.8078729256109	16.4776519629633	15.6923788352273	15.6448750390671	16.1577861700461	15.7423739314465	46.392369295575	0.577847056147046	46.9007002200994	46.413415602994	45.3932026684701	46.5772317586006	45.5509833653505	47.2174053645551	46.5283597719019	46.6674831813889	46.1573089977771	45.8118996872674	47.1041257481889	46.3863151803059	-0.47790367043457	0.171994608178536	-0.521274171504911	-0.592824087105292	-0.516900761785632	-0.601252467894972	-0.371878131639055	-0.846602101140588	-0.425909673142024	-0.419238094811651	-0.274403132850373	-0.196234474449297	-0.582720178711619	-0.385606770179423	-70.2975377796777	4.759229454434	-65.3984075665837	-72.0043167837886	-75.6880790049033	-70.4482765785553	-77.0160017263595
22.1105527638191	15.9759631303232	0.339540654714163	16.5546395439875	16.3188788726856	15.6041637281193	16.1832993233216	15.7621376165992	15.8096445819845	15.7882406405134	16.4745614854782	15.6791409258474	15.6431467234008	16.1426802694267	15.7510238525141	46.4209642439112	0.584563685412837	46.9433081478115	46.4208802092313	45.4350657488451	46.5945504353863	45.548235990088	47.2710630526249	46.5778249785465	46.7029626945716	46.1766133413696	45.8388025243169	47.1258043855475	46.4164594185948	-0.508441131016468	0.17106812605271	-0.551633961518306	-0.622446335517432	-0.572919243021498	-0.623554543791266	-0.390723450231858	-0.8660517251614	-0.450191964426673	-0.456547058574802	-0.300019388075457	-0.224592944207947	-0.614759165430192	-0.42785379224079	-69.2947080570847	4.6566242374084	-64.1214121367742	-70.6802887999769	-73.9539155624583	-69.436061329329	-76.1101505722172
22.6130653266332	15.9689078287291	0.336342011150988	16.5511662054906	16.3068718806567	15.6163597124121	16.1740130814526	15.7718779380738	15.7845866165855	15.7679569749663	16.4632963995228	15.6702634394796	15.637906555071	16.1242063150761	15.7583888259622	46.451407943715	0.587563293729404	46.9861461559837	46.4444624550751	45.4728993629048	46.6270374967977	45.5602385205137	47.3073065503897	46.6310044485196	46.7203719114177	46.2103977378332	45.8591703953602	47.1464228840625	46.4514374057218	-0.534529663117029	0.17074562887039	-0.577532931016629	-0.647822621236162	-0.620550051734643	-0.642751752047785	-0.405705567590675	-0.882107996204576	-0.471821654790159	-0.488350599220489	-0.321794593403008	-0.24847545991686	-0.642060651355878	-0.465382078887481	-68.3792124371818	4.54519543589765	-63.0195805484062	-69.765705802421	-72.6655497076907	-68.7752233856788	-75.109208454483
23.1155778894472	15.9599148749851	0.331956120420538	16.5389577159451	16.2887457437911	15.6314043142153	16.1596982387759	15.7777891084434	15.7634263892481	15.747932150966	16.4534310874967	15.6574272742128	15.6283360656215	16.1062427149777	15.7655876961273	46.4812111218182	0.592837471943179	47.0128874867632	46.4556435828039	45.5245979283142	46.6500254115673	45.5627343825896	47.3534319821483	46.6912957175857	46.7470076106494	46.2340960534763	45.8702016647649	47.1778782599671	46.4947333811885	-0.556784104563004	0.170965046949662	-0.599242871451142	-0.66903362509493	-0.661202872266692	-0.65894371940573	-0.417098253610946	-0.895816402486685	-0.491393106197036	-0.515726474414282	-0.340031053214071	-0.268350996721793	-0.665603834963558	-0.49896604492918	-67.4823893344441	4.44366078810231	-62.0602260614765	-69.0453904413145	-71.7115693368699	-68.2015896888878	-73.8643975198156
23.6180904522613	15.9474287919734	0.328295543452331	16.525938684948	16.2689682035676	15.6391771700277	16.1420141069101	15.7815153783553	15.7421608380042	15.719864164105	16.4408683166955	15.6423401622234	15.6224910644948	16.0795690629899	15.7642383513597	46.5056627622046	0.598144538061564	47.0453971377986	46.4664107589036	45.5610830053851	46.667976123398	45.5601129926401	47.3982013129869	46.7338479050635	46.7719474339724	46.2520202993229	45.8953247964534	47.1936576131039	46.5219737674266	-0.575619503752699	0.171487328833298	-0.617649660927451	-0.68672517095399	-0.69499305303429	-0.672575005671958	-0.425454649542436	-0.907412304310479	-0.508976517934918	-0.53926082689714	-0.355189440195371	-0.285016522189748	-0.685531485826222	-0.528649407548387	-66.4813993807258	4.35376798007343	-61.1585764497887	-68.1350713785207	-70.9270648289325	-67.2650057779882	-72.2285173219655
24.1206030150754	15.9347030485021	0.324001049247164	16.5117820141	16.2517155333289	15.646864436359	16.1278021483855	15.7900026094554	15.7159757975509	15.6929080912545	16.4205839180298	15.6317253218691	15.6133097231503	16.0502819361277	15.7634850524136	46.5341680672355	0.599292629692262	47.0828173992963	46.4889065842117	45.6033045813714	46.7010084186163	45.5718501924075	47.4267986213925	46.7853091702868	46.781047895415	46.284058250911	45.9137937038568	47.2111537164706	46.5599682725899	-0.591675358248426	0.172168613505516	-0.633310958691985	-0.701673066165917	-0.723017947247143	-0.684411574985947	-0.43150439504903	-0.916952138550369	-0.525267531899011	-0.559274226210692	-0.367970722780279	-0.298813960486454	-0.702669395027265	-0.555238381887019	-65.3218831027564	4.28599976911976	-60.2502946902379	-66.8457165503912	-70.0834351559755	-65.8607158221722	-70.3014438183474
24.6231155778894	15.9192787666036	0.318929034764895	16.4892427383635	16.2270506370073	15.6549634670716	16.1074230297995	15.7941129838578	15.6939479543235	15.6640137298163	16.4023184742716	15.6163969944003	15.6002962247893	16.0211566026586	15.7604223628842	46.559753188015	0.604478211810697	47.1041617752014	46.4944696305127	45.6530643620959	46.7216361818057	45.5710059028071	47.4670466610658	46.8373779926863	46.8020875097992	46.3028823812173	45.9236048400254	47.2390589217024	46.6006420972608	-0.605359798981505	0.173053985124066	-0.646342011880537	-0.713781409181592	-0.746145258714074	-0.694366714751481	-0.435374253396122	-0.925373560919836	-0.540598095209537	-0.576749364007341	-0.378517314415161	-0.310140277077984	-0.717754882993589	-0.579174445230802	-64.0477404585976	4.2332784510947	-59.4751532264574	-65.1927247655242	-69.0195038888531	-64.1940414832828	-68.2891620491498
25.1256281407035	15.9010458247182	0.314571273497523	16.4648411424056	16.2051914321495	15.6554875321733	16.0854149059682	15.7983698485284	15.6702664584038	15.6277993086809	16.3801896441676	15.6008101122899	15.5913764114203	15.9833724717655	15.7494306286651	46.5817915573147	0.607564677379656	47.1272293191819	46.5119534931019	45.6874254049133	46.7426057659116	45.5700929238642	47.5023662056824	46.8730338861152	46.8189291534568	46.3211287180852	45.9478577904187	47.2514189617294	46.6274570653158	-0.617038314486009	0.173968702259402	-0.657424936411652	-0.723955651073466	-0.764490660424405	-0.702948654973103	-0.43762393485077	-0.932678783984147	-0.555041570710399	-0.592020353232235	-0.387307703573966	-0.319636042476152	-0.730817822988286	-0.600513659133525	-62.6981064612136	4.19658668405512	-58.808945343625	-63.1730225755905	-67.6990735836715	-62.4784561677438	-66.3615836625087
25.6281407035176	15.8828926537641	0.309536192480307	16.4410364217705	16.1818358221351	15.6583635614824	16.0660991285736	15.8072401405257	15.6418958173577	15.5940699624058	16.3512987789404	15.5892018443355	15.5793652298984	15.9439893720318	15.7403157657127	46.6086962253386	0.607061762087015	47.1591236722675	46.5296363393498	45.7353923352125	46.7768968794683	45.5816560318881	47.5235439794855	46.9210181289633	46.8229049195493	46.3516718093219	45.965323328758	47.2680606560447	46.6691266237541	-0.62723455279937	0.17489528485375	-0.667086415741229	-0.732400214963218	-0.779281405623582	-0.710697368174083	-0.438744975371868	-0.938961667082719	-0.569256546182839	-0.60537741699349	-0.394837951869139	-0.32751565375624	-0.742592099982213	-0.620062917851822	-61.2689114518447	4.20845752223506	-57.916315496896	-60.7444024094785	-66.1424214641098	-60.8558325565911	-64.6267950418807
26.1306532663317	15.8616084685878	0.304634741740715	16.4098268219724	16.1529920467835	15.658233995023	16.0399567216443	15.8114303165743	15.6175001235662	15.5564928627982	16.3250390132283	15.5723674983292	15.5640752135496	15.9046757444602	15.7267112651247	46.6312014101794	0.612079437813788	47.1766483891802	46.5356002863767	45.7820094366089	46.7968335092429	45.5787706754706	47.5576381815076	46.9626534119005	46.8408162284538	46.3670970858179	45.9747830218793	47.294320808903	46.7072458868118	-0.636203626120834	0.175924988866953	-0.675319112022459	-0.739238545669709	-0.790819292656312	-0.717449640967845	-0.438787466074528	-0.945046819555372	-0.583347708327018	-0.617632620859654	-0.401153868953409	-0.334099989120096	-0.753585498306718	-0.637962950936894	-59.7903641698159	4.26417242221276	-56.7702886150438	-58.1105046066285	-64.4528087257741	-59.2061992817882	-63.0790721199338
26.6331658291457	15.8382983292656	0.300293664411671	16.3755969496239	16.1286668294308	15.6520293604012	16.0140508768926	15.8175200216058	15.5898168611318	15.5135758503594	16.2940396657627	15.5569807839093	15.5532525275404	15.8572139451234	15.7068362794059	46.6521714291416	0.612315285157651	47.1914298685489	46.5587078363606	45.8184877224561	46.8221862901865	45.5809114801065	47.583594778993	46.9917095269252	46.8520565099551	46.3870901199184	45.9989582523518	47.3051919925393	46.7357327713579	-0.644263428454363	0.176925167006956	-0.682600498439567	-0.74530326765924	-0.799440047919707	-0.723771900959277	-0.438270292160287	-0.950774500269305	-0.597426788511444	-0.62889896948565	-0.406715755313974	-0.339897950362873	-0.763705735931396	-0.654355434439633	-58.3207163453645	4.31635754523839	-55.4526700217584	-55.6450450872723	-62.7649722712867	-57.4878824390292	-61.5831288924381
27.1356783919598	15.8150037456509	0.295577501376543	16.3432963928923	16.0987907817452	15.6488790656235	15.9898330627627	15.8268875130847	15.5578713624253	15.4740603762486	16.2575332469406	15.5443613101213	15.5395440531879	15.8094700154914	15.689517767287	46.6776380783714	0.610572733174714	47.2177407389425	46.5702324125491	45.8718813770371	46.8575385923263	45.5924799118408	47.5983060371492	47.0342771315305	46.8538182482077	46.4162080098535	46.0161262002757	47.3226154038737	46.7804328768708	-0.651812075141808	0.177952978528294	-0.68944736230789	-0.750423648132344	-0.806182990586491	-0.729999046567995	-0.437477192330759	-0.956310902011201	-0.612071076810084	-0.639427056847714	-0.41183576202864	-0.345025915949385	-0.773583085861309	-0.669960862267889	-56.8731164488434	4.32734350404772	-54.1450802582004	-53.460817934514	-61.1257410320801	-55.7622357935106	-60.1561998251288
27.6381909547739	15.7885184542026	0.292110323068893	16.3051162596479	16.0678053706359	15.6393844918339	15.9589186862164	15.8308061459957	15.5296210639321	15.4294456988494	16.2239864575485	15.5261359161938	15.5229358299232	15.7620145407329	15.6660509889214	46.6982142298106	0.61503307222213	47.2329273388236	46.5819722644736	45.9155698838577	46.8777571078729	45.589171776442	47.6266514722432	47.0643863842964	46.8706499358946	46.4295985560322	46.0258132538612	47.3485143511702	46.8155584327595	-0.659015361640698	0.179115832545582	-0.695786395235441	-0.755084906718537	-0.810978132205951	-0.735959971400535	-0.436421203446927	-0.962386929835832	-0.627207099048953	-0.649871824452019	-0.416514269441283	-0.349726335708107	-0.783549583659675	-0.684697688535115	-55.4361246696891	4.30515132516872	-52.9145873680905	-51.4435760136292	-59.5023826265995	-54.0688260495064	-58.9069933112054
28.1407035175879	15.7606783372983	0.288910114056257	16.262891498843	16.0397382294185	15.6263976899908	15.9301209050119	15.8374822801212	15.496850822011	15.3822610512223	16.1848770750743	15.5105657331082	15.5108915698123	15.7074072688824	15.6386559240837	46.7188879223198	0.612326967787203	47.2410615088502	46.6059264909873	45.9579194438202	46.9078080060405	45.5954082157202	47.6440578410021	47.0877067837242	46.8785068221515	46.4520745261192	46.050327826181	47.3592584212085	46.8465991820327	-0.666139256161347	0.180300538223839	-0.7018973098563	-0.759761538427706	-0.814416049746926	-0.742239669081908	-0.435553642068329	-0.968749230155764	-0.64301393737951	-0.660187932544964	-0.421179159053826	-0.354405064769897	-0.793438390322098	-0.698829150528938	-54.0076270745002	4.2442682367615	-51.7153356359595	-49.67047714906	-57.9041596825261	-52.3710123905743	-57.6929928535078
28.643216080402	15.7325956766569	0.285877184183122	16.2235604049109	16.0048350100306	15.6150064075416	15.9018648062726	15.8452593928747	15.4608048347999	15.338723441727	16.1415859871763	15.49598598908	15.4958181134885	15.6541409041894	15.6135628277914	46.7429371464419	0.609933484208075	47.2618778269139	46.6131679569902	46.0145713498633	46.9434493130198	45.6069654462615	47.6535656323838	47.123242000727	46.8805515169	46.4794245214813	46.0674647396892	47.3786027492815	46.8923627037907	-0.673479170989777	0.181606662145096	-0.708292249281046	-0.764237426587761	-0.817155889378481	-0.748981588258865	-0.434998211944761	-0.97565251583238	-0.659968579824385	-0.670616867602106	-0.425994633350984	-0.359105791461174	-0.803828242864789	-0.712918055490593	-52.5587390401803	4.14655550231784	-50.5076589219798	-48.1059667767405	-56.3875188571266	-50.6557331053736	-56.3327349720187
29.1457286432161	15.7016127750501	0.284919894751168	16.1805133490093	15.9732688611359	15.5950751913745	15.8676391773939	15.8471474424902	15.428334510842	15.2896473672198	16.1013113143575	15.4757572448488	15.47786919321	15.6016740724842	15.5811155762358	46.7623610781769	0.6135168270245	47.2758788653069	46.6324056382645	46.0562516635445	46.9645840908788	45.6044722192227	47.6765995653877	47.1419645747994	46.897838838671	46.4918216380903	46.0775088108955	47.4050397129611	46.9239673201004	-0.681150415144717	0.183139167290402	-0.714888786747601	-0.769202714552907	-0.819007910910248	-0.756028087507294	-0.434756423058828	-0.983732379764396	-0.67787183494468	-0.681703705514288	-0.430946858514185	-0.364002711261121	-0.814932684351121	-0.726730884609933	-51.0498599775642	4.05095480467219	-49.2067045493361	-46.6048725821119	-55.0566640865681	-48.9648499937054	-54.741012410824
29.6482412060301	15.6698402862492	0.283821000251044	16.1329218055562	15.9408139740512	15.5745363410775	15.8370277190601	15.8524071003997	15.3906776518664	15.241060212946	16.0549356536434	15.4590005003982	15.4642866428491	15.5433549071474	15.5470609259952	46.782878832277	0.608438446312491	47.27903461501	46.6517308110266	46.1056469029892	46.9989613031886	45.6149615763956	47.6862487075777	47.1604467027126	46.9039705777797	46.516821591728	46.1023612944994	47.4166653191374	46.9576965852788	-0.689361286485371	0.184780301968434	-0.721778821075926	-0.774693402051188	-0.820712030217078	-0.763939306232087	-0.435211621711471	-0.992666287802559	-0.69700030894202	-0.693309678261303	-0.436431501915653	-0.369430620631894	-0.826536051561752	-0.74062580742152	-49.4481182309918	3.9740464557586	-47.7481940369168	-45.1712095533678	-53.8708033346627	-47.2435141307224	-52.9074368103867
30.1507537688442	15.6375714698782	0.283371639519591	16.0888219273249	15.9037309917384	15.5527647115485	15.8055872653719	15.8565940255128	15.3510731762349	15.1957219361347	16.0060015965625	15.441276134605	15.4473150297333	15.487943236994	15.5140276067776	46.8053028493674	0.606000726017462	47.2942723469329	46.6589907521093	46.1615658250396	47.0338844235168	45.6260339060194	47.6915948377417	47.1873736379887	46.9078467470353	46.5418516830721	46.1193818861447	47.43864060739	47.0021975394177	-0.698325325803858	0.186649891754701	-0.729451265154295	-0.780695032307348	-0.822508750803952	-0.7726725979393	-0.436372118230124	-1.00276607906537	-0.717723014376857	-0.705699522524918	-0.442504350054801	-0.375380890745433	-0.839175017702288	-0.754955270741609	-47.7324432938451	3.91215068757587	-46.0871130099388	-43.7007180122046	-52.7010448270599	-45.3908840791527	-50.863496888104
30.6532663316583	15.6029365714654	0.285165166462095	16.0434400004845	15.87186636951	15.5226820264075	15.7692578731569	15.8552300390097	15.3148065322153	15.1453559747331	15.9601224230876	15.4183399775098	15.4273485186139	15.4337034667481	15.4730856561089	46.8237959731426	0.60855791827708	47.3076464253041	46.6830296348188	46.2023008056151	47.0562561834945	45.62519686216	47.7095925720871	47.1954779847052	46.9260394500721	46.5540706330764	46.1296538575778	47.4660267721239	47.0302604966754	-0.708120880190927	0.18883305598924	-0.737857805107446	-0.787838915635217	-0.824287522992527	-0.782074942095929	-0.43823865903359	-1.01455530063775	-0.739777731436329	-0.719330578424437	-0.449166095770304	-0.381966510787925	-0.852962423948214	-0.769394076421458	-45.9038795654917	3.89060894515034	-44.2319781124009	-42.0194460389323	-51.4597225943637	-43.3744730534238	-48.6595681598952
31.1557788944724	15.5679571646975	0.286389543284337	15.9932404730687	15.8353274667786	15.4944825429005	15.7374400141762	15.8576587864402	15.2728835598343	15.0984907786057	15.9080718891421	15.3992184052644	15.4113956291813	15.3746981434304	15.432578287548	46.8439450304556	0.602035120942692	47.3076353762351	46.6949448543814	46.2572860598228	47.0939045326709	45.6394855390863	47.7123571539563	47.2095386145425	46.9310903554415	46.5810771942526	46.1546722891787	47.4789771272062	47.0663712686929	-0.718897631844898	0.191195521008049	-0.746909066199322	-0.795841113118301	-0.826785640259156	-0.79264085014191	-0.441129056078654	-1.02763319155671	-0.763568428945069	-0.733987087442381	-0.456784965689094	-0.389473495560859	-0.86763161656052	-0.784387070586794	-43.9840803200893	3.92640067013806	-42.2621579037096	-40.0848777447773	-50.0738759343734	-41.2850728769694	-46.4353525602168
31.6582914572864	15.5321900799052	0.288410178355455	15.9463024892546	15.7984400293791	15.4620595379296	15.7033075416483	15.8570084841691	15.2302233581358	15.0541710514042	15.8552270639733	15.3770941822828	15.3915156038404	15.3197294436169	15.3912021732288	46.8644747011258	0.599957825391821	47.3177413979738	46.7065405334793	46.3088469660707	47.1268793458668	45.6495358048587	47.7145990275245	47.2264655955772	46.9372929522412	46.6031382565571	46.1714009931262	47.5036975526585	47.1075579875757	-0.73079756614159	0.193871186810767	-0.757036647222569	-0.80497481304876	-0.829897050508195	-0.804144177047503	-0.444960932463779	-1.04233595463749	-0.789331072840615	-0.749937301098005	-0.465332909881577	-0.397848979404262	-0.883698624552759	-0.80007233099356	-42.0095616427826	3.9886872350585	-40.2796126343138	-38.0137462604992	-48.4739484827236	-39.1856428213691	-44.2740018251261
32.1608040201005	15.494600118935	0.292169836185083	15.9001561068132	15.7650072763382	15.4237579450437	15.6656311600234	15.8516421515625	15.1902568538752	15.0064608419083	15.8052933120351	15.350469657041	15.3682827715769	15.2659010196715	15.3423423313307	46.8820392571794	0.601561596070434	47.3312730519449	46.729863784556	46.3504865754082	47.1504313144374	45.6509616582342	47.7279879373877	47.2253222922698	46.955984219437	46.6156819012664	46.1817367733239	47.5319075713544	47.1328340065327	-0.743870035221656	0.196917896847398	-0.768264454640183	-0.815591195496865	-0.833689239541772	-0.816466140632416	-0.449738208270723	-1.05906026632824	-0.816781336486593	-0.767533840382734	-0.474832349240723	-0.407153668086884	-0.901192516614721	-0.816137206938013	-40.0487605327542	4.02846485108757	-38.3936324164259	-35.9130889831233	-46.6815764193956	-37.1474869745966	-42.1683073170574
32.6633165829146	15.4569342356877	0.295067142595061	15.8490367349084	15.7253241599752	15.3882864545372	15.6327220771216	15.84992945294	15.1441722990919	14.964978050085	15.7493218656272	15.3273925006137	15.3484570700565	15.2080331430838	15.2955570202119	46.9016798348005	0.594614245632124	47.3305638858052	46.7359352405455	46.4081699417352	47.1898028283386	45.6681710748227	47.7250473260174	47.2349883586272	46.9599885515494	46.6436782232701	46.2067756054181	47.5461554257785	47.1708815556981	-0.758218683079068	0.200185989598705	-0.780358312556604	-0.827306105546648	-0.838748252897973	-0.830068850485395	-0.455733408610901	-1.07730972881002	-0.846435608871402	-0.786450145877564	-0.485625336769136	-0.417655292697328	-0.919806391764866	-0.83312676206098	-38.1882011712348	4.01720672751311	-36.7317759449955	-33.8280880369664	-44.7603571965362	-35.2584347388776	-40.1283917493252
33.1658291457286	15.4180761453455	0.298502453466989	15.8001755544844	15.6892271684489	15.3462280835229	15.5960781677074	15.8431624353954	15.0983428189583	14.9253789502923	15.6941796190445	15.299396864498	15.3239429574312	15.1548560440544	15.245945080308	46.9201444943674	0.593157820770688	47.3368931461098	46.7536441790838	46.4537025754192	47.2197646465044	45.676721796066	47.725403000609	47.2411111884645	46.9683290101776	46.6621758348394	46.2231450463146	47.5733097165593	47.2075337922612	-0.773923727094589	0.20382398901953	-0.793668189038757	-0.840627234988033	-0.844735676282661	-0.844599459884141	-0.462797152517928	-1.09745259958132	-0.878355662407978	-0.806928855867963	-0.497609483220006	-0.429272689388095	-0.94005600106656	-0.850981720891622	-36.4567491261535	3.9816225645143	-35.2575549810678	-31.7673571393884	-42.727655888081	-33.5468936266118	-38.2184935093373
33.6683417085427	15.3779283039173	0.30280057303933	15.7537033341896	15.6524008893864	15.301793496868	15.5573767976522	15.8327033508717	15.0542664214231	14.8849644310605	15.6415335898102	15.2680247264818	15.2956189667379	15.102414182008	15.1903394605183	46.9368785115363	0.594146108434653	47.3515952381714	46.771123537689	46.4980974086199	47.2444954455629	45.6807921040584	47.73487937182	47.232603015874	46.986584972942	46.6753803115512	46.2336095385885	47.6018849389358	47.2314962546229	-0.791025515470567	0.20786076294917	-0.808328999957412	-0.855518599936916	-0.851913427710321	-0.860056159842229	-0.470961414060654	-1.11977259315114	-0.912291846956834	-0.829204953442716	-0.510837370071906	-0.442030630427631	-0.961895911011563	-0.86949427907748	-34.8496852077152	3.9679779105044	-33.9085278691312	-29.7915834618663	-40.6038430092742	-31.9483460280936	-36.4843722503242
34.1708542713568	15.337898117272	0.306239201118414	15.7023869478564	15.611062772593	15.259176287301	15.5230362334057	15.8251804418465	15.003839637167	14.8528844188661	15.5831636874378	15.2396527928967	15.2701168173164	15.0463774489885	15.1378999215889	46.9560479913944	0.587661927733442	47.3529120139698	46.7763339336392	46.5547374269333	47.2841757963369	45.6997902164129	47.7277515065373	47.2376451634309	46.9892181929016	46.7031617854368	46.2588463981407	47.617133750598	47.2708697123953	-0.809599492240912	0.212146820262138	-0.824017973322799	-0.871750099119592	-0.860624154381452	-0.876860392636216	-0.480460393040336	-1.14370690270836	-0.948874659991769	-0.852834254055219	-0.525624112201498	-0.456196953873453	-0.984998892558849	-0.8892451190014	-33.3878021692101	3.97232152310318	-32.7343722126513	-27.9860177157503	-38.4607269057266	-30.3779720264599	-34.9108707173013
34.6733668341708	15.2962659131865	0.309666776495318	15.6518169262778	15.5747790304391	15.2090198398658	15.4837245607884	15.811033729514	14.9546462923961	14.8222359933477	15.5270652271243	15.2051430607437	15.2393491518708	14.9953128307146	15.081064315156	46.9724178159273	0.587051852179612	47.3573392878174	46.7983185460116	46.5945673038374	47.3107613911775	45.7065915184937	47.7275734613439	47.2330188629627	46.9991770228282	46.7177627980772	46.2751543945412	47.6462091981304	47.3025400059062	-0.829672424708164	0.216853070051478	-0.840978771593839	-0.889896103044436	-0.87043856997422	-0.894556436546754	-0.491079938536867	-1.1696977281441	-0.98797118225864	-0.878104826813842	-0.541792445584244	-0.471661617065214	-1.00992618056453	-0.909965296371281	-32.1334139852556	3.98680642189955	-31.9350383383977	-26.3392129525524	-36.4703968681021	-28.9330090240484	-33.5317384992025
35.1758793969849	15.2540211208576	0.313202729425921	15.6047014936199	15.5337523724923	15.1598779084635	15.4438254145722	15.7946559079676	14.9062592746373	14.7938807291208	15.4728582228094	15.1689051942953	15.2046424176587	14.9443047641216	15.0205897505328	46.9886440114201	0.587923022364931	47.3740403485628	46.8082268429575	46.6423343073533	47.3369575665573	45.7135641811409	47.7340332892263	47.2193174035187	47.0160728172385	46.7317426109276	46.2860832760657	47.6746195996548	47.3267358938377	-0.851294132967084	0.221983516396941	-0.859476572638142	-0.909562972347939	-0.88179064240732	-0.913267166214261	-0.502884800156698	-1.19791242461044	-1.02945866773254	-0.905170913277075	-0.559441912694689	-0.488416101967111	-1.03657592286389	-0.931571498694905	-31.122840418295	4.02638183985856	-31.4785252959975	-24.8562359181662	-34.7845590845491	-27.70643162608	-32.3860282677917
35.678391959799	15.2120458032608	0.316313698652319	15.5532585772979	15.4922322714669	15.1101281776592	15.4072748511661	15.7802956532327	14.8517158750781	14.7751186652176	15.4134552938633	15.1349333542749	15.172514471418	14.8899162673837	14.9637061810716	47.0073698264524	0.582524133453276	47.3796837467908	46.8180475589193	46.6940354036951	47.3758415994725	45.7332159152775	47.7243792640125	47.2193400774035	47.0173205037969	46.7578890653636	46.3118067298418	47.6905987044082	47.366279348447	-0.874523762525598	0.227401665789541	-0.879158822049532	-0.930853885742234	-0.894716918490411	-0.933330646178593	-0.516077535932917	-1.22773242945192	-1.07404658557718	-0.933545908943266	-0.578861997683464	-0.506737079399436	-1.06462382516159	-0.954599515696635	-30.3304614759788	4.07073912934312	-31.2677061547007	-23.6040383042777	-33.446119462353	-26.6621871500179	-31.4859234882355
36.1809045226131	15.1681515620765	0.318823156165851	15.5008943338485	15.4539009823629	15.05384168575	15.3648623980406	15.7585383666792	14.7993761770133	14.7576544190424	15.3576069138675	15.0942531226483	15.1349137055786	14.8404346616151	14.9015419784721	47.021711061647	0.583029185041595	47.3839953461843	46.8399447745298	46.729778563274	47.3992666105944	45.7383952612215	47.7249421859778	47.2048874686753	47.0287022421439	46.7683495672147	46.3282567548322	47.721173629104	47.3928403360117	-0.89932893414336	0.23329457271999	-0.900130075764691	-0.954143800371889	-0.908826744308481	-0.954206358037004	-0.530402868297415	-1.25968547682296	-1.1213943288638	-0.963616823292365	-0.599809266110331	-0.526474209509879	-1.09467404657148	-0.97858321177002	-29.7084436728492	4.09159406336963	-31.1873518077777	-22.5808648814154	-32.4584828795559	-25.8103079858335	-30.8779148621615
36.6834170854271	15.1244593636213	0.321254512554043	15.4525861954656	15.4092503109865	15.0009237501564	15.3232688393113	15.7362227673366	14.746925758059	14.7456742684147	15.302989666372	15.0535371061685	15.0935241433854	14.7900794491984	14.8385301086016	47.0378532235668	0.584258970651963	47.4028971293074	46.8449982404119	46.7795104198282	47.427220205159	45.7484603284463	47.7293100929553	47.188162114579	47.0438676456718	46.7828418038816	46.3397351749164	47.7490764707444	47.4181590568998	-0.925791083773832	0.239640762060129	-0.922773078574992	-0.978850772880587	-0.924651138491592	-0.976163433762081	-0.546025955667522	-1.29379654709464	-1.17159743689493	-0.995441617898323	-0.622456173400553	-0.547571926875186	-1.1265398574672	-1.00362506627838	-29.2130203329702	4.09225958381214	-31.1371729155288	-21.7729741301419	-31.7954484767163	-25.0655478218763	-30.5189141977763
37.1859296482412	15.0810125757455	0.324092027672717	15.4009651202358	15.3679413217003	14.9446889761125	15.2836411366395	15.7146935421656	14.6888434434453	14.743584028624	15.2439791715402	15.0139871817808	15.0546383917535	14.736371960462	14.7788166344869	47.0559234468429	0.580323478115064	47.4142780414257	46.8622312840885	46.8230991452267	47.4643362665807	45.7677768301044	47.7188130602329	47.1828649237272	47.0442630041166	46.8057985877029	46.3658922786241	47.765731652924	47.4559962873611	-0.953943440710202	0.246324589744028	-0.946755547417108	-1.00543274913744	-0.941909947151942	-0.999420280231403	-0.563128516304039	-1.32941293824219	-1.22536775457013	-1.02849796192637	-0.647041434248826	-0.570318074730407	-1.15987767199109	-1.03015841257148	-28.7832310507927	4.07401372508614	-31.0678176749181	-21.1787824515498	-31.3930525968941	-24.4321557782045	-30.1215981726543
37.6884422110553	15.0354912194305	0.325873748146934	15.346881935754	15.3257074529689	14.884638828707	15.2378719581354	15.6855330012719	14.6338516684364	14.7429690956393	15.1895974851658	14.9676882593228	15.0101743450938	14.6872492184106	14.7137313842602	47.0685101793319	0.582247091031351	47.419989141078	46.8798036060487	46.8568381224531	47.4851007411669	45.7718196489395	47.7212895250891	47.1605791966136	47.0572527354895	46.812025064929	46.3823248379839	47.797628432529	47.4774710996622	-0.983697526473038	0.253544624655736	-0.971998288044549	-1.03382908161363	-0.960417354895503	-1.02339635514554	-0.581446434943518	-1.36716863381856	-1.28216637428718	-1.06327115320844	-0.673244946271797	-0.594512266599004	-1.19532891492714	-1.0575905139216	-28.3444269577458	4.03632102045477	-30.9453728249333	-20.7268165671318	-31.1161132852097	-23.9372176499323	-29.4583266289754
38.1909547738693	14.9910038237289	0.328185555661001	15.296935343614	15.2788995494738	14.8285484525343	15.1943221384035	15.6572992969736	14.577933630315	14.7506487244505	15.1357017913304	14.9229200909858	14.9620942884379	14.6362093115428	14.6505332666857	47.0850006703938	0.584115406126693	47.4408627092271	46.8856854559581	46.9055074905205	47.5148028261859	45.7850450707795	47.7245638550366	47.1431102321341	47.0708329499256	46.8264854028649	46.3941289171473	47.8250070622464	47.5039760726993	-1.01518300121656	0.26126238359017	-0.99895118048808	-1.06357630693701	-0.980704260692582	-1.04851858037538	-0.601228491316802	-1.40692128196404	-1.34235724789447	-1.09968720668304	-0.701322009644125	-0.620082555263061	-1.23259473034693	-1.08625216299324	-27.8483082379815	3.96128791366396	-30.562225932459	-20.4023362883764	-30.8245831946927	-23.5503471129592	-28.7370368851796
38.6934673366834	14.9464939345733	0.33193326810219	15.2449956069702	15.2369262893742	14.7671285246546	15.1513360676852	15.6283493989158	14.5172836864127	14.767581688398	15.0782916163105	14.878055482169	14.9164386371186	14.581823210354	14.5897170065171	47.102058759408	0.581875631351297	47.4586469519443	46.9089493514343	46.9397568732865	47.5491075351277	45.8032260957196	47.7149576974332	47.1328330743902	47.071399143759	46.8447989739172	46.4204520145494	47.8426585055888	47.537918895746	-1.04838212927818	0.269382268902589	-1.0273409617414	-1.09530925306622	-1.00224252230849	-1.07484726681619	-0.622586103637668	-1.44802934517537	-1.40650020713591	-1.13722267308305	-0.731424338619504	-0.647370260339675	-1.27131964072944	-1.11639297868522	-27.2552913875565	3.8334410425633	-29.8332258821972	-20.1962716615863	-30.43662842521	-23.1930165916073	-27.993448120143
39.1959798994975	14.9001024352093	0.334591604539312	15.189307853876	15.1902637876423	14.7053835142685	15.1027792549736	15.592190383705	14.460516820834	14.7865340643393	15.0262104026414	14.8270560175786	14.8651377794253	14.5316061925876	14.5242431506407	47.1135705561158	0.585435717974619	47.4670760480926	46.9206567350977	46.9734182004039	47.5676042506959	45.8068532384246	47.7205067152933	47.1058062188356	47.0865798657463	46.8469267019452	46.4366127674338	47.8761323995262	47.5546735318947	-1.08316759639768	0.278100833537602	-1.05687912469939	-1.12845603209576	-1.02516147019547	-1.10182117616254	-0.645227752441303	-1.49124661028562	-1.47384872932607	-1.17647698876599	-0.763174485618882	-0.676155026714113	-1.31218794428169	-1.14737581618529	-26.5503814827613	3.66893594835921	-28.8631703432991	-20.0723076130213	-29.9604330444761	-22.7657645097104	-27.1349981713119
39.6984924623116	14.8554895024185	0.339253210847923	15.1372930844578	15.1432919751602	14.6464085463844	15.0578669690009	15.5582815807395	14.4021434605137	14.8159971019884	14.9737362201515	14.7789345646623	14.810511236311	14.4784954491803	14.4629138404725	47.1306944773483	0.587981275072723	47.4894212477739	46.9326959436301	47.0173708440938	47.5983900431442	45.8230732510654	47.7238882162856	47.0897342606014	47.0992976985404	46.8606425271767	46.448499562525	47.9034934771535	47.5818266561898	-1.11972539734718	0.287364365140826	-1.08803646891309	-1.16297178581469	-1.04981947545828	-1.13001520165769	-0.669494142371019	-1.53623930149061	-1.545053575861	-1.21722468180873	-0.796938571503273	-0.706383137645307	-1.35476609178566	-1.17976233385678	-25.7324659676422	3.51136794739005	-27.7279199612678	-19.9639488721918	-29.3887646617831	-22.2204991662966	-26.0604677056129
40.2010050251256	14.8104814073482	0.346378200165664	15.084754953835	15.0997741977527	14.5816815343181	15.0123886460126	15.5222488637758	14.3401940017349	14.8533764110334	14.9186602761171	14.7294500072534	14.7584419498855	14.4221862642114	14.4026197822488	47.1463658570063	0.587621005112936	47.5134529760738	46.9571366931714	47.0431424422622	47.6285019817975	45.839445517971	47.7170498591531	47.0753056192359	47.1015312719512	46.8731748464821	46.4746920660981	47.9229599005765	47.6099971093028	-1.15795743430785	0.297085817107366	-1.12066206442498	-1.19930100751773	-1.07556892760784	-1.15929411253206	-0.695400505051017	-1.58243709946852	-1.62037430147078	-1.25899916273249	-0.832738591664384	-0.738464037021945	-1.39869939756676	-1.21355000463564	-24.8422941636931	3.40815524329356	-26.5886931349837	-19.8002450055115	-28.698216127427	-21.5819782139156	-24.8266517144614
40.7035175879397	14.7643124615771	0.353051392071429	15.0275879337257	15.0507476973077	14.5199047613058	14.9627654738858	15.4802141387637	14.2828174756133	14.8936339279654	14.8692760158751	14.6749893658045	14.701031130109	14.369746795675	14.339034822894	47.1577115923978	0.592867031541178	47.5255121148247	46.9647963325716	47.0773263179151	47.6445810230048	45.8433647820925	47.7268169063959	47.0469556480648	47.119799836753	46.871651744206	46.4901861839432	47.9586401959866	47.6229080230158	-1.19774942448162	0.307456420523295	-1.15427892523333	-1.23657367169936	-1.10287414273991	-1.18917702936431	-0.722664463870421	-1.6307091406036	-1.69899399330731	-1.30251149916635	-0.870174189565781	-0.772150308038299	-1.44470648386383	-1.2481792463269	-23.9278521667321	3.37949946280789	-25.5456220144689	-19.4904048115331	-27.8975750490159	-20.8321204483647	-23.5312960609563
41.2060301507538	14.7204551500841	0.36361358268454	14.9731572287569	15.0060013000411	14.4586046191159	14.9180896914059	15.44159031823	14.223449775822	14.9456005123067	14.8186390320241	14.624392669218	14.6410728769525	14.3137944854958	14.2810692916402	47.1752118243568	0.595978992521919	47.5485430977284	46.9845113265098	47.1130187846181	47.6746802309931	45.8619879226083	47.7314629168865	47.0337437712972	47.1327264669429	46.8839210894498	46.5015691299805	47.9866336424069	47.6497435128599	-1.23932798036634	0.318432371167432	-1.18932430311747	-1.27531143383506	-1.13176691232353	-1.22035462462293	-0.751701458163028	-1.68051079907419	-1.78190972386621	-1.34736267711895	-0.909721214782874	-0.807392213913428	-1.49218778354358	-1.2843926200348	-22.9935013461211	3.42784537431516	-24.5540934608393	-18.9211643078444	-27.0017783288267	-19.9638828171441	-22.1847620830981
41.7085427135678	14.6759784023428	0.377154532557806	14.9196649418959	14.9616658513489	14.3929580099639	14.8720340725432	15.3997984165455	14.1621264683955	15.0033766452339	14.7664987055976	14.5713186182719	14.5843399938749	14.2552909479965	14.222668156446	47.1889977710393	0.5975324774575	47.5777807440569	47.0041876725702	47.1325495079953	47.6983483546464	45.8758352847759	47.7287503230694	47.0163163134616	47.1381646734437	46.8900638797772	46.5267836467793	48.0083960440579	47.670796807838	-1.2824919659663	0.329925768839948	-1.22581685779269	-1.31541505382078	-1.16168987509577	-1.2524794374132	-0.782381720314114	-1.73141052279674	-1.86896246857401	-1.393186572245	-0.951217406768948	-0.844646401843248	-1.54081092345318	-1.32188635147796	-22.0663864182963	3.52134692223058	-23.5870359054115	-18.163040548149	-26.0426804817478	-19.0141710086896	-20.853291082459
42.2110552763819	14.6315693496143	0.391197138476059	14.8612220556823	14.9145995125641	14.3322760537925	14.823756308215	15.353941435767	14.1061376523164	15.064758101949	14.7203586707984	14.5149359342293	14.5231758688268	14.2007905392524	14.1628800619784	47.200684461627	0.604125933837513	47.5937314012512	47.0114226659579	47.1660962917913	47.7105734020204	45.8804266474373	47.74277180994	46.990090555944	47.160152273818	46.8856349665758	46.5404869556461	48.0460230172836	47.6808035518591	-1.32720944931145	0.342141441294474	-1.26311355740948	-1.35622279147083	-1.19335439102245	-1.28523944688683	-0.81445027318423	-1.78436095214853	-1.95946754609849	-1.44076916297106	-0.994296848570278	-0.883596994208074	-1.59134279945163	-1.3602986283155	-21.1882533060505	3.6228283652014	-22.7123824065001	-17.2997472134235	-25.0816979318904	-17.925165260635	-19.7818315071694
42.713567839196	14.5896621471166	0.410319838383827	14.8043491197547	14.8741874636302	14.2695613046463	14.7812349330137	15.3124278241064	14.048154619437	15.1375640735926	14.6725356590933	14.4630853461305	14.46077245132	14.142759504477	14.1093134661981	47.2173033903539	0.607359592173454	47.6162071084221	47.0351148773799	47.1913060604158	47.7366760178149	45.9002696673914	47.7481308108704	46.980781433804	47.1739016078166	46.8957644156834	46.5499893846542	48.073810280343	47.7056890196511	-1.37368930167966	0.355051791807003	-1.30152773072085	-1.398592080706	-1.22639617460342	-1.31939896966472	-0.848389561726662	-1.83858850154873	-2.05466941167371	-1.48951262179172	-1.03953685913738	-0.92416644998467	-1.64302883998738	-1.40046441861063	-20.3897247551153	3.73155296133569	-22.0083252433966	-16.4063357342389	-24.1522896388126	-16.783891730337	-19.0327371082042
43.21608040201	14.547206830509	0.431902903343065	14.7498755494956	14.8314443985037	14.2052646838508	14.7366021141858	15.2671957631187	13.9899320534563	15.2132845818586	14.6247636412582	14.4080654995254	14.4027212154005	14.0832985061999	14.0540339592542	47.2283079470578	0.610280621582932	47.6483894760023	47.0459306162985	47.207518556812	47.750768281069	45.9107362059222	47.7481509967277	46.9622875632684	47.1830413856118	46.8953022589959	46.5726170623408	48.096326569754	47.7186263918907	-1.42164207706367	0.368537122818268	-1.34126399940291	-1.44178613167133	-1.26058579886902	-1.35440933932582	-0.883904576457895	-1.89385013604407	-2.15385099102649	-1.53920369233568	-1.08655878889303	-0.966855723540805	-1.69564939246278	-1.44178635473417	-19.6564231940688	3.84288576551062	-21.4164339559777	-15.6720547935794	-23.2326290571449	-15.6474615131563	-18.3487416073042
43.7185929648241	14.5062400739332	0.454635230215862	14.6909364866548	14.7907871780214	14.1461885035985	14.6916692560745	15.2203499318132	13.9374686670913	15.2929516451753	14.5833428661385	14.3518826041723	14.341557291352	14.0282533609899	13.9994930961168	47.2397462647125	0.617193623667781	47.6671146409928	47.0555175033941	47.2379447853091	47.7568941576453	45.9159568294679	47.762969051733	46.9417575128042	47.2078027752985	46.8886048032857	46.5827640865484	48.1333654680616	47.726263562009	-1.47117830980742	0.382820509380129	-1.3815637270786	-1.4858213268955	-1.29666041050829	-1.3901912636951	-0.920833413608965	-1.9511233077523	-2.25661206922965	-1.59067079078124	-1.13511743109877	-1.01126925701317	-1.75005394110826	-1.48422277891916	-18.9659813473712	3.95983942893755	-20.8501021127417	-14.9712672062375	-22.3554973513924	-14.5386130495921	-17.6234008720977
44.2211055276382	14.4675313759023	0.482277926164978	14.6325183270431	14.755966759529	14.0834289105372	14.6525204787523	15.1785029365716	13.8829558815696	15.3821674936133	14.5401242807913	14.3006695118546	14.280743363296	13.969974922266	13.9508036450033	47.2531272619649	0.619588314101769	47.6866359920447	47.0758079849518	47.2524532070176	47.7752086959953	45.9354135086592	47.7646857013644	46.9373935731391	47.2209595498146	46.8955605244465	46.5885287675124	48.157914528997	47.7469651096368	-1.52240374088771	0.39786699679388	-1.42257898631389	-1.53134561502562	-1.33389711876065	-1.42750139403626	-0.959683650982758	-2.0093985627056	-2.36420080054034	-1.64312395766735	-1.18583568073259	-1.05733216036298	-1.80537418124115	-1.52857278228337	-18.3144836716829	4.07641286088199	-20.3219254077121	-14.1647842067943	-21.5599801580876	-13.5748571573797	-16.8933346195375
44.7236180904523	14.4286915410328	0.510990260993789	14.5779565096168	14.7183065183901	14.0225437300327	14.6104527266818	15.1329737014684	13.8297917214027	15.4709633331959	14.498567277958	14.2462000873882	14.22563649716	13.9114863290322	13.8994200600667	47.2600274511325	0.622712952275359	47.7177599565233	47.0773455741665	47.2675731904081	47.7770547708743	45.9417659453959	47.7624853260138	46.9206606632839	47.2317074094019	46.8882306621791	46.606610874879	48.1779112343582	47.7512238061062	-1.57499199987539	0.41348873363314	-1.46474925382032	-1.57731365503021	-1.37249278023895	-1.46561190057524	-0.999972569501461	-2.06868301583253	-2.47524467284575	-1.69656088530203	-1.23809122512078	-1.10559949219736	-1.8615736001991	-1.57401094784093	-17.7058475420385	4.14538831955204	-19.8561671065321	-13.3697223195884	-20.8324970093423	-12.9013904228103	-16.1989203765521
45.2261306532663	14.3925762284882	0.540969183283082	14.520256796174	14.6870436818338	13.9657153114469	14.5695362679328	15.0885402030407	13.7824640169889	15.5636149319675	14.4634668227979	14.1930082019199	14.1689164142545	13.8577268462886	13.8506252472128	47.2695518522912	0.628588035974407	47.7365008663104	47.0891746543805	47.2913971100592	47.7753914561183	45.9473984207326	47.7720649810343	46.9091694221571	47.2556582353481	46.8793659711413	46.6111720264538	48.2107364687024	47.7565926150567	-1.62921376868468	0.429940267848846	-1.50733320631894	-1.62450962757985	-1.4129072285882	-1.50472709119754	-1.04168960381063	-2.1299271022439	-2.58979578156305	-1.75179830851661	-1.29183305406061	-1.15557909180045	-1.91956626066916	-1.62089886786723	-17.1093656258601	4.16769985329179	-19.3988680953015	-12.5962991210248	-20.224970108273	-12.4545689804995	-15.5582077962912
45.7286432160804	14.3580541439344	0.574542593966571	14.4623319111188	14.6581882461861	13.9053766768329	14.5332589067704	15.049345561291	13.7330090417766	15.6624275036026	14.4265269684646	14.144895278987	14.1142049324653	13.8009162154345	13.8061684842834	47.2772201678605	0.629278326927645	47.7500403463151	47.099248050293	47.296430985385	47.7834250097202	45.9648327407869	47.7649685283784	46.9106283746272	47.2646840509948	46.8817006770347	46.6110722307838	48.2287204864212	47.7708905335857	-1.68498774535465	0.447140593682112	-1.5503031719721	-1.67285493475472	-1.4542194820795	-1.54550822677685	-1.0853236457313	-2.19192653373126	-2.70880749014595	-1.80786832379131	-1.34765858774179	-1.20717528292662	-1.97836559312737	-1.66984167147699	-16.4840874710668	4.1812022897056	-18.8370048158146	-11.8047546522375	-19.8148634874295	-12.0167266689559	-14.849900317819
46.2311557788945	14.3238552512763	0.607544967695107	14.4095651708247	14.6279568864964	13.8502252335977	14.4926817218334	15.0068182117373	13.6859818795	15.7573542980457	14.3925266957384	14.0937836765042	14.0665443482651	13.7447599429174	13.7580649498548	47.2791873207323	0.631644694516454	47.7756511893262	47.0955646447472	47.3107139167592	47.7729688604323	45.9666925908823	47.7565007564317	46.898632411795	47.2736084811994	46.8673438642067	46.6223558970919	48.2432573864811	47.7669578494345	-1.74204034507315	0.464812368798853	-1.59433636212518	-1.72159572099625	-1.49709459646291	-1.58709507970693	-1.13023814392343	-2.25502595378898	-2.83034053144207	-1.86503414715643	-1.40473881759878	-1.26098663481593	-2.03811176598869	-1.71988638687221	-15.8308558241994	4.22677983739523	-18.2983033823961	-10.9597024050684	-19.5480407776485	-11.4944948648625	-14.0166714377279
46.7336683417085	14.2928124894128	0.64152630672293	14.3556391442538	14.6048232895298	13.7972701376076	14.4536412262954	14.9676887205157	13.6439738231884	15.8552944132496	14.3643249219624	14.0459743164391	14.0186106094468	13.6931556867946	13.7133535836709	47.285368467724	0.635828345097654	47.7913997765421	47.1075768128394	47.3243806708345	47.7649330373602	45.9724495497817	47.7574528196845	46.8982376220035	47.2929544862431	46.8563206001886	46.6190211554981	48.2691520248772	47.770543056835	-1.8007763739959	0.483265403606841	-1.63881957263098	-1.77188370036268	-1.54151536249456	-1.62997237855992	-1.17665590104146	-2.32010617239405	-2.95507817974836	-1.92405346718164	-1.46332808785912	-1.31640229775791	-2.09973156628322	-1.77176980163687	-15.1668342868751	4.31293523676073	-17.871984001956	-10.0944573498754	-19.2798191044195	-10.8397220239569	-13.1734759446256
47.2361809045226	14.2620512213526	0.67722287704346	14.3010801233525	14.5792322463229	13.7427695033669	14.4167984147433	14.9332021964898	13.5989487943715	15.9543851350446	14.3334888019752	14.0024726827279	13.9739038238496	13.6382248580364	13.6701080759504	47.2864702131841	0.634876084013406	47.7964679256888	47.1063925826177	47.3221957412895	47.7642981824832	45.9864993661925	47.7405708390786	46.9054031404164	47.295421569495	46.8530851004677	46.6108442458676	48.278716202712	47.7777476619	-1.86089832949857	0.502307608850354	-1.68352052551465	-1.82281308550506	-1.58674681511741	-1.67459911672672	-1.22497840247472	-2.38585372729651	-3.08333226844749	-1.98383655850983	-1.52392230867177	-1.37333556023695	-2.16210423690114	-1.82573734858063	-14.4766497993933	4.39271733304205	-17.3820311573385	-9.35504733687935	-18.9071830276799	-10.131311736569	-12.3395272156777
47.7386934673367	14.2315870171474	0.710897177171245	14.2526017949138	14.5544444677691	13.6954170023852	14.3739897234969	14.8955560749196	13.5564399496796	16.0457627924527	14.3056547387057	13.9558604493116	13.9368860462597	13.5843207792433	13.6221103866322	47.2842126326383	0.636331881364809	47.812583002721	47.1044556456267	47.3340306831792	47.7461436543764	45.9842754957456	47.7264888514163	46.9000976398079	47.3010343343993	46.8327433288792	46.6134278103656	48.2868138028377	47.7684573423043	-1.92228724268566	0.521593381318965	-1.72931865320795	-1.87449497810933	-1.6338180554793	-1.72003643592067	-1.27446379874684	-2.45301466592769	-3.21287100579251	-2.04496494410134	-1.58558416497325	-1.43245193473579	-2.22558147284129	-1.88084680239196	-13.7462366370551	4.45152373229631	-16.8219491311926	-8.76772797478987	-18.3428332957312	-9.47015497079277	-11.503873309267
48.2412060301507	14.2036228428318	0.744786934283614	14.205204327693	14.5335839453118	13.6481513848725	14.3326060084393	14.8626644960861	13.5172773095813	16.1374227223768	14.2815757603875	13.9134985686165	13.8998306721658	13.5343551948963	13.577303723554	47.2870869340229	0.639088057228811	47.8225366587686	47.1141361798953	47.3355265000239	47.7367293681271	45.9905930010797	47.7203699938549	46.9108851652084	47.3148214316485	46.8207241868554	46.6009935211757	48.3054564690126	47.7722707326246	-1.98543240255222	0.54150771562857	-1.77584383642181	-1.9277896341632	-1.68217485085893	-1.76707070205256	-1.32558468325033	-2.52233488595588	-3.34505801835446	-2.1080793368595	-1.64892993265373	-1.49303332034354	-2.29109565481691	-1.93819397489574	-12.9748867152179	4.49089054190414	-16.1793929806422	-8.23045463857641	-17.5640811293405	-8.77540751614142	-10.6710827611491
48.7437185929648	14.1741749983153	0.778102645447805	14.1567827578363	14.5072689066341	13.6020515551703	14.2906910929289	14.8327076872559	13.4740979144194	16.2228609846051	14.2530442446953	13.8736061646589	13.8656953935044	13.4805843149072	13.5307089631674	47.2831463212568	0.637118132483142	47.8178658202023	47.1065770343801	47.3291650183862	47.7320070383181	46.0013901318509	47.6972354193606	46.9227300234076	47.3117973318616	46.8128029961061	46.5846412894007	48.3074221704256	47.7741215813815	-2.04985670667243	0.561682990989201	-1.82265551916006	-1.9814714575349	-1.73161563956094	-1.81591171462574	-1.37855316899561	-2.59246369572696	-3.47927580204188	-2.17202663152857	-1.7142417687944	-1.55502983778793	-2.35743453024166	-1.9976007140705	-12.1521139525985	4.51471729198294	-15.4315777871847	-7.59524024673138	-16.6421172625503	-7.93050979934874	-9.83938763383334
49.2462311557789	14.144554506262	0.807936497970163	14.114246647747	14.484272199238	13.5629278972815	14.2420557697722	14.7991681908574	13.4336629134759	16.2956751330086	14.22662675861	13.8302477267146	13.8382326550198	13.4280786061363	13.4794595772827	47.2788496962856	0.637709068143757	47.8225145983019	47.1111588698733	47.3363092688253	47.7122844408089	45.997447356696	47.6814958932989	46.9253191379174	47.3160218745186	46.7894809754651	46.579678592506	48.3105731114906	47.7639122357247	-2.11566706020531	0.581811050429714	-1.8707315243789	-2.03666692082226	-1.78318328191456	-1.86569687029487	-1.43257459504094	-2.66454354483759	-3.6135338313804	-2.23772876320079	-1.78055965682581	-1.6191749800793	-2.42520704377784	-2.05840370991048	-11.2834658315689	4.55531174286372	-14.6792768804945	-6.76073886789284	-15.650009766593	-6.98163648744516	-9.00706720681003
49.748743718593	14.1161574198914	0.836597476294931	14.0742322765494	14.4604932478269	13.5221103644798	14.1952224642696	14.7703625839168	13.3953282159434	16.3639152474191	14.2013114159119	13.7914317757224	13.8091949660493	13.3788750647495	13.4314114158593	47.2799517757281	0.639360075314729	47.8262783854845	47.1159972833212	47.3266607387468	47.706280272115	46.0063863062866	47.6721028233316	46.9460193342811	47.3265343054608	46.7788479066001	46.5607170244077	48.3237092363711	47.7698876923312	-2.18337677543266	0.602359331808643	-1.92000357134331	-2.09337130139736	-1.83589042794435	-1.91753138671004	-1.48837152692887	-2.73910486400241	-3.74981767135428	-2.3056624725668	-1.84882364129119	-1.6846267718834	-2.49532969220344	-2.12198797756651	-10.3966814834336	4.6177273498655	-13.9576339518965	-5.78462907249287	-14.6869093100613	-6.0798489240069	-8.14681828423437
50.251256281407	14.0847862285477	0.862260550370174	14.0322395044201	14.4322020699533	13.4851274294942	14.1460224379676	14.7416605479108	13.3530515707335	16.4175099392017	14.1701448436847	13.7529500463994	13.7812912301793	13.3256501218381	13.3795850007902	47.2738667650186	0.6366778183388	47.8141042353714	47.1091922508928	47.3195131880392	47.7012557841643	46.0159755416264	47.6471297611618	46.9611297829445	47.3214678427463	46.7683229766271	46.5399017542694	48.3202672987483	47.7681407636314	-2.25239791120827	0.622765195310749	-1.9697976460134	-2.15084347400993	-1.89020759733958	-1.97134608970457	-1.54589525326176	-2.81482423361026	-3.88652890715944	-2.37470729445115	-1.91899046417827	-1.75136808239477	-2.56651492261211	-2.18775096976395	-9.5194777308381	4.68771231332597	-13.2295731747206	-4.77010532058322	-13.8316803630372	-5.18813412139807	-7.25341419601574
50.7537688442211	14.0528356746576	0.883344299162277	13.9948456951227	14.4081810047555	13.4530934629974	14.0910027376362	14.7087334501294	13.3144802998376	16.4547686441565	14.1410131604672	13.7110113384293	13.7578123805257	13.2742663258281	13.3248195960053	47.2698542765571	0.63627301371854	47.8090772039548	47.1199909167909	47.3202513592671	47.6845694647379	46.0139113856164	47.6332835317923	46.9716075143944	47.3272896418332	46.7455380057897	46.5319783607788	48.3205784211259	47.7601755126042	-2.32307324448474	0.642924715078894	-2.02105677945462	-2.21066472044739	-1.94677382982456	-2.02648520549171	-1.60443210618536	-2.89320802223185	-4.02259005801719	-2.44615247352183	-1.99020679442389	-1.82020028557161	-2.63962428035552	-2.25548437829131	-8.62880106397913	4.75058503207018	-12.4231041612372	-3.6485599857826	-13.0262802512829	-4.28497100028022	-6.3648930862222
51.2562814070352	14.0210288675323	0.901855806666549	13.9610606213097	14.3793153267044	13.4186582646169	14.0387582504306	14.6799641786208	13.2774602018158	16.4826727570187	14.1115550220467	13.6734539945439	13.7302378438558	13.2259436159053	13.2732663335188	47.2709559038254	0.636870406353795	47.8088705505348	47.1193489275459	47.3031452981477	47.6846294619761	46.0276234305574	47.6232715236111	46.9991823628208	47.336878491524	46.7384598570019	46.511707530022	48.3299526842563	47.7684007279065	-2.39589112264862	0.663320036562251	-2.07407559905255	-2.27187625857278	-2.0044508439397	-2.08429013363972	-1.66496779697503	-2.9744822748713	-4.16029436845361	-2.52026910272304	-2.06371732927115	-1.89016386423632	-2.7155096468972	-2.3265962531511	-7.68956948078149	4.81333168831225	-11.6195800627764	-2.37571362246229	-12.2344794574992	-3.47003630444787	-5.48687198271511
51.7587939698493	13.9855306661266	0.915702272638133	13.9250267074401	14.3495013447147	13.3898642508041	13.9832580532557	14.6486910254431	13.2372976141783	16.4897297035338	14.0766717232899	13.6340448915233	13.7014242234443	13.1739235652216	13.2169348906698	47.265184041483	0.633460192891761	47.7931958308408	47.1193146240284	47.2975517430943	47.6812827352044	46.0377240052169	47.5991901920211	47.0153397667508	47.3323694226383	46.7274166388222	46.4919183429856	48.3227714566974	47.764133739496	-2.47022560810465	0.68321828250458	-2.12802886645912	-2.33479921516048	-2.06435943319171	-2.14436742058873	-1.72717889026108	-3.05737861495023	-4.29725970884346	-2.59603810673024	-2.13912230880942	-1.96135488448156	-2.79279776610678	-2.40002208167299	-6.72897376923596	4.85996906256757	-10.7723529193988	-1.13133292700179	-11.4608769203064	-2.75521585209863	-4.65222428495424
52.2613065326633	13.9493534210066	0.924717851560044	13.8924277174642	14.3223124496817	13.3628152234057	13.9238710940266	14.6135565383868	13.2018141161015	16.4798154727146	14.0448081788777	13.5915477620222	13.6746920445525	13.1246491069655	13.1599313478797	47.2627915217862	0.631893082060413	47.7813525454007	47.1319130102344	47.291076169702	47.6700878205348	46.0398748077571	47.5888473253069	47.0323547337884	47.3414580785342	46.7083282789527	46.4864665357169	48.3214088892331	47.760330066273	-2.54662542535321	0.702842320840649	-2.1837330508944	-2.40060182719092	-2.12647720096957	-2.20634232358935	-1.79060648828985	-3.14368042564895	-4.43377216228693	-2.67504917421783	-2.21587121219883	-2.03473323450172	-2.87260123145984	-2.47603677299029	-5.76017599770111	4.89760547888451	-9.84084959894451	-0.0136646248561372	-10.6681650845422	-2.01863434896041	-3.82202240225858
52.7638190954774	13.9128351081545	0.930267016988358	13.8647567504478	14.2890814400213	13.3339631028166	13.8682348910704	14.5822709544376	13.1672633173837	16.4572346458821	14.0120966070227	13.5530938265592	13.6419370312347	13.0784208797442	13.1056678512336	47.2650390204659	0.631234682588566	47.7790969040371	47.1278623288829	47.2714863665148	47.6764401840353	46.0586829853794	47.5791560367082	47.0628277707391	47.3513019338762	46.7062596995168	46.469885256097	48.3275786706455	47.7698901091585	-2.62555077369664	0.722532398235362	-2.24188671899519	-2.46790948652127	-2.19003064269837	-2.2716805304797	-1.85644008749395	-3.23321383360825	-4.57188364856011	-2.75728001128423	-2.29544898086829	-2.10934059638818	-2.95567307460187	-2.55582167286024	-4.74409164902942	4.9502228249175	-8.90123114575977	1.14959083827746	-9.80501777108936	-1.19989856072829	-2.88593554856074
53.2663316582915	13.8726729062463	0.930625144666812	13.8353559492896	14.2589868394732	13.3112257383434	13.8090207852752	14.5468781531452	13.130299251704	16.4113895617695	13.9751213162863	13.5112963649744	13.6070178825091	13.0289810020002	13.0465020301854	47.2607182002986	0.626977529354308	47.7633804818721	47.1361143289557	47.2680047327036	47.6747603291144	46.0695033413702	47.5571569664615	47.078161072968	47.3489848493078	46.6963103023771	46.4552212743905	48.3170148658306	47.764005858232	-2.70638641042351	0.741466076710013	-2.30159681605143	-2.53815724220271	-2.25657622751904	-2.33965123574645	-1.92407365890585	-3.32481179770887	-4.7087913462126	-2.84181812226337	-2.3771141921643	-2.18551918137142	-3.04056656317931	-2.6379605417568	-3.65837666534789	5.00460782438459	-7.90369702644795	2.43572098548167	-8.85404452522066	-0.313336200529992	-1.83672453299251
53.7688442211055	13.8321674918302	0.926648119065516	13.8080710074558	14.2283280806801	13.2870769568344	13.7482291155056	14.5090280106693	13.0985608892242	16.3508648958017	13.9423120526454	13.4678521504455	13.5736092006234	12.9830405592899	12.9890369827871	47.2601925920942	0.624211787648267	47.7475469459315	47.1444742934528	47.2548212453651	47.6693768650815	46.0764572938571	47.550500023111	47.1000167135976	47.3620920971166	46.6829392349489	46.4552850988687	48.3139028549538	47.7648984388457	-2.7898524351661	0.760242935607981	-2.36338331196991	-2.61140789500172	-2.32539261022413	-2.41024733974044	-1.99338978086664	-3.42050276221739	-4.84623366364511	-2.9304786793645	-2.46076984662169	-2.26442891603265	-3.12864603381134	-2.72334838249762	-2.50869551836152	5.04685509570978	-6.84189572538496	3.73208788427705	-7.82067095422958	0.680247772654924	-0.716301832348004
54.2713567839196	13.7914574336692	0.919002394350837	13.7865007243913	14.1938854106208	13.262944594139	13.6916745639141	14.4747958321429	13.0669469841063	16.2762280616536	13.9084797432037	13.4284669517731	13.5342634127626	12.93986995201	12.9334329733129	47.2638382289246	0.622156815283482	47.7447362920036	47.1406588990047	47.2373932042766	47.6803847404545	46.0990247812816	47.5409879057077	47.1297014353692	47.3726351918792	46.6858997878947	46.4443029299328	48.3164529334653	47.7738806458254	-2.87637402912778	0.778911083536791	-2.42829797031659	-2.68675733091141	-2.39646179323173	-2.4849390507946	-2.06563391233895	-3.51967367611409	-4.98547660096613	-3.02287269408057	-2.5479848296999	-2.3451226627061	-3.22052218258692	-2.81274564578637	-1.29406354034035	5.08518063692208	-5.72194199892735	5.07031463691189	-6.70980230349728	1.79941565704185	0.445042483504196
54.7738693467337	13.7475673624233	0.906804731979556	13.7639057945536	14.1645129539397	13.2438399369946	13.6313780402446	14.4355687880473	13.0336712818123	16.1799550656661	13.8720626432461	13.3853051859465	13.4933899136968	12.8936524497532	12.8735662951783	47.2607842249517	0.617187741498056	47.7317669116755	47.1537442636727	47.2347557080298	47.6793897085591	46.1097451498386	47.5212744557691	47.1431781643347	47.3731759613279	46.6774935021232	46.4357586178945	48.3022974976611	47.7668307585341	-2.96533078861158	0.796726113580872	-2.49547821141787	-2.76614799802329	-2.47126561976622	-2.56267641061096	-2.13990062320801	-3.62136850819986	-5.12380978450811	-3.11823894889609	-2.63768313352587	-2.4280917266242	-3.31466776862837	-2.90464072993007	-0.00225762220549708	5.14593089573515	-4.58364173009477	6.47220175552225	-5.50383720756064	3.06684414557419	1.65189230176886
55.2763819095477	13.7039685421467	0.89137442519045	13.7419614946526	14.1314794363744	13.2210905744436	13.5716173372398	14.3955766349378	13.0059029410559	16.0734610806582	13.8409964606928	13.3424716805871	13.454535516646	12.8512895626905	12.8172397857813	47.2618291943643	0.613431663490836	47.7143025029569	47.1544673890297	47.2166788045702	47.6792091811703	46.120904576452	47.5176204571432	47.1679059150489	47.3899047245049	46.6703895285981	46.4416468391596	48.2971375617137	47.7717828520248	-3.05759402504662	0.814633155341127	-2.56505921907611	-2.84842133896763	-2.54854079303138	-2.64388261810116	-2.21646444801066	-3.72781691468186	-5.26424755115274	-3.21856058098461	-2.73026425414905	-2.51460608964814	-3.41270228706001	-3.0005622056961	1.38757307909864	5.26033050509966	-3.48103641442773	7.97876752780689	-4.23811117384553	4.41417135516406	2.90457285269498
55.7788944723618	13.6605259340541	0.872988895153097	13.7259445893281	14.0987492035226	13.2004983167718	13.5159312069876	14.3585820015896	12.9774922508146	15.9536774108674	13.8089806188203	13.3035456684486	13.410415226498	12.8111203723689	12.7613743426321	47.2664595079232	0.61000748975958	47.7113050465651	47.1548024042267	47.2044222404077	47.6927383374499	46.1449949833669	47.5076628162061	47.1935988360055	47.4005812438453	46.677200144183	46.4361268711389	48.295744155581	47.7783370161018	-3.15352019229766	0.8322941367227	-2.63840336724253	-2.93389406170886	-2.62917023919917	-2.7299015960694	-2.29648347410553	-3.83793797336438	-5.4069193694382	-3.32302418817553	-2.82718240711794	-2.60361807971009	-3.51505751149894	-3.10065003994136	2.88481137884681	5.41265550634579	-2.28702418325864	9.62614043104953	-2.96701930772021	5.75430839462257	4.20636328854369
56.2814070351759	13.6144746568378	0.851762262593621	13.7098093025627	14.069802782435	13.1824206379553	13.4565610759182	14.3161227666898	12.9483208836119	15.8177866621566	13.7761411382063	13.2608867819438	13.3656257822082	12.7679723339623	12.7022457344033	47.2638838906752	0.604666875973591	47.7022898572382	47.1668051130609	47.2003209645243	47.6915757693091	46.1544490453636	47.4900977208371	47.2048125740239	47.4037416749718	46.6701667926681	46.4332340504284	48.2779975811614	47.7711155445159	-3.25246828848458	0.849232807400177	-2.71485211425275	-3.02403177656556	-2.71404792876516	-2.8194197913896	-2.37879955704495	-3.95109902361932	-5.54980928533587	-3.43107793925878	-2.92705458957982	-2.69570170694772	-3.62014478449372	-3.20358096456168	4.45257755592021	5.56099853961506	-0.930377294331881	11.3716801139064	-1.60171482496341	7.16021798472924	5.57474003883208
56.78391959799	13.5696383064419	0.828923782080138	13.6926607317844	14.0361166767765	13.1599910405627	13.3997091651874	14.2745748460207	12.924804102755	15.6778086722348	13.7494567429387	13.2205352285084	13.3234399220136	12.7289441725926	12.6476183759276	47.2663135077244	0.600219782937308	47.6848359762765	47.1612068190243	47.1801764303055	47.695829882902	46.1686087331998	47.4885776041974	47.2303785097447	47.4230316842651	46.6689654396292	46.4441885860736	48.2706566012963	47.7793058257789	-3.35550573756596	0.866606921541586	-2.79409993544377	-3.1170787718474	-2.80177606205976	-2.91336060826075	-2.46415003225077	-4.06967503869175	-5.69681996052405	-3.54481852221074	-3.03081633270495	-2.79221701674105	-3.7298621857664	-3.3113943842901	6.05137615867316	5.65101659944335	0.556958499813183	13.1467480316473	-0.0561397046194029	8.70513347332581	7.04187044768217
57.286432160804	13.5253220613549	0.804811495577605	13.6806569277499	14.0065364795324	13.14138355295	13.3464645046472	14.2351124195097	12.9000733446584	15.5281661952061	13.7217531741261	13.1836479849122	13.2766828388151	12.6915578161653	12.5918294979869	47.2711326956115	0.595645513493066	47.6816208216213	47.1671415691803	47.1736903546064	47.7099271146485	46.191771008197	47.4776716107134	47.2501279973392	47.4330945300606	46.6778772397587	46.4431049163735	48.2651128277011	47.7824523571378	-3.4628558983752	0.883677634757248	-2.87771317607434	-3.21474827297807	-2.89405343641584	-3.01281010579605	-2.55348416955624	-4.19211819748988	-5.84683827462321	-3.66297828861413	-3.13963056452317	-2.89198492202161	-3.84443250462207	-3.42347886778778	7.67201568584735	5.68167945435707	2.05175562341663	14.9339717427539	1.65994665639993	10.4696980658546	8.54227996700209
57.7889447236181	13.4791367353849	0.780216305709792	13.6690660222428	13.9773199773165	13.1221555460527	13.2901062149881	14.1903492853864	12.8756632357406	15.3710738681021	13.6947615382289	13.1434946079732	13.2300553587553	12.6514041627506	12.5341910070819	47.2683413356922	0.590416751847967	47.6773496597182	47.1724863865903	47.1657497882472	47.7082300545692	46.199019269682	47.462180437819	47.2598541226446	47.4385666991375	46.671833743395	46.4446398154593	48.2438018530714	47.776384197973	-3.57388690602994	0.900382453990669	-2.96540176371906	-3.31716282932288	-2.99081937568886	-3.11629184792508	-2.64551398361488	-4.31825359272479	-5.99903172561641	-3.78534013467284	-3.25190798670342	-2.99565525254588	-3.96223774790479	-3.5390266319204	9.32742427161891	5.68661781280119	3.56009755373154	16.7531748314571	3.5024770169178	12.4091735094548	9.97694467301653
58.2914572864322	13.4353451535556	0.755801370254368	13.654643545309	13.9451563464072	13.0995481966621	13.2381155702642	14.1482001255185	12.856943761577	15.2165109070159	13.6742106033838	13.1073514962709	13.1865115800209	12.6157062374621	12.4812434727756	47.2722128886466	0.585554571140642	47.6617297556134	47.1650849683875	47.1465799653232	47.7161542313804	46.2149370835879	47.4620096798092	47.2849049494787	47.4594018458692	46.675704261889	46.4593142455572	48.2341115462429	47.7866221306205	-3.68993300294018	0.917854753590263	-3.05643187705237	-3.42308979363859	-3.09110856190571	-3.22526409695808	-2.74150389086595	-4.45052463241464	-6.1575189366842	-3.9140768406316	-3.369155944534	-3.10467884740354	-4.08548419515745	-3.66035841803601	11.0603412886497	5.68755110782179	5.168452550541	18.6285254919888	5.46214831675786	14.4431439676389	11.4633163384082
58.7939698492462	13.392181760695	0.732118712186129	13.6438573391625	13.9186167105956	13.0811384134466	13.1891115743816	14.1072104530348	12.8366410309067	15.0573929069574	13.6523740452361	13.0738752772517	13.1389338967831	12.5812473402024	12.4257821403818	47.2761863255573	0.580162434498599	47.6583718174458	47.1741195291552	47.1441318037213	47.7291808920804	46.2351959048758	47.449879246754	47.2984585138514	47.4683188244391	46.6850446645986	46.4613226541934	48.2242027348759	47.7860093206964	-3.81095098960216	0.935011506071855	-3.15244396557194	-3.53498312165541	-3.1970835212732	-3.34040621498029	-2.84207922321421	-4.58694194221905	-6.31994406931937	-4.04748784841021	-3.49208123793568	-3.21770760872042	-4.21415392363393	-3.78609919829225	12.8914356342737	5.70952632843186	6.84796315503887	20.5379093486046	7.48488368150149	16.5080999834572	13.0789909809833
59.2964824120603	13.3480035672442	0.709882170726135	13.6340043536359	13.8890524415086	13.0591146454917	13.1379828583052	14.061767344556	12.8178311102694	14.8992223476089	13.6324558288797	13.0378272388777	13.0921016336554	12.5444519991292	12.3702310050124	47.2729384292301	0.575423295351678	47.6588940740465	47.1703632147122	47.1311224001458	47.7269238986865	46.2400129296711	47.4364538227467	47.3081049999199	47.4758070469803	46.6799328994756	46.4660097636415	48.1993572125302	47.7822788882044	-3.93640395318918	0.952226210164629	-3.25368500528523	-3.65141164140603	-3.30764727889136	-3.46020571124216	-2.94597698243477	-4.72790579569361	-6.48679098823392	-4.18583225035575	-3.61904532973003	-3.33546095448484	-4.3466383642027	-3.91624713630975	14.7614834234465	5.74940180473934	8.60531650826016	22.4786628838791	9.45492617826251	18.4285223908416	14.7843132935211
59.7989949748744	13.3073103431623	0.689080781291944	13.6200042231702	13.8602476532311	13.0356358222416	13.0927205610957	14.0204459868734	12.8046017645022	14.7481309273474	13.6187089795209	13.0070555593054	13.048687410061	12.512557882287	12.3189273483115	47.2782553402221	0.570223387102403	47.6463296497556	47.1659167043696	47.1155599243429	47.7376230720154	46.2567716009225	47.4369307807029	47.3314174552908	47.4971338503007	46.6879371533795	46.4831927290581	48.1871726696866	47.7930784928407	-4.06792487297007	0.970359306349842	-3.35906305208694	-3.77269325625089	-3.42282866081634	-3.58664686082879	-3.05497154580062	-4.87580867838083	-6.66167592039385	-4.33128042620579	-3.7521169030735	-3.45948856394199	-4.48546858666646	-4.05305602119485	16.6266015183759	5.78485621407108	10.3929728626524	24.4633019273015	11.4218877903793	20.0764777029097	16.5561625117917
60.3015075376884	13.2668842840533	0.670297079518483	13.6078751756128	13.8355900771611	13.0150431963627	13.0496793711866	13.9793274171799	12.7895952845154	14.5965977346199	13.6031928945434	12.9779607280333	13.0016833386744	12.4816777944505	12.2643883962993	47.2802287193822	0.564396382097548	47.6424309106428	47.1728875856786	47.1139536345402	47.7482373298924	46.272880571742	47.423487906487	47.3392737233265	47.5043798775753	46.6962444088683	46.4871465911579	48.1728121987288	47.7890098939469	-4.20502463754753	0.988135756379722	-3.47010510385028	-3.90078883081033	-3.54465127709318	-3.71985320062945	-3.16924290768673	-5.02824791245538	-6.84121286436163	-4.48172863570879	-3.89138674443393	-3.5882430591486	-4.63033823788377	-4.19449687650834	18.5471193428194	5.76833150634116	12.3133386039393	26.4744423859952	13.6913231184817	21.7419727171205	18.4190276829911
60.8040201005025	13.226473282388	0.653882598348108	13.5972038581752	13.8066595897774	12.9888865593101	13.0057753506101	13.9350216501028	12.7772398607166	14.4522595592244	13.590463366487	12.947351214593	12.9559846211601	12.4491076609748	12.2117260975244	47.2767186428216	0.560398343998315	47.6467144957034	47.1621038466866	47.0962484772123	47.7456413244806	46.275600993191	47.4121316228726	47.34982758146	47.5134044698261	46.6919557406261	46.4938545363437	48.1447065859867	47.7884340394702	-4.34745149358778	1.00634872596813	-3.58770552647237	-4.03344975710316	-3.67125624648421	-3.85844889825084	-3.2877162081757	-5.18627893480175	-7.02738730480595	-4.63802434743841	-4.03536270918792	-3.72252953378865	-4.77967890309052	-4.34157955345384	20.583893026879	5.72827967100458	14.4656470807792	28.6868519710969	16.3784594354041	23.589043420173	20.377536214147
61.3065326633166	13.1903228042182	0.639384688514604	13.5815714260712	13.7821266479581	12.9635794680392	12.968754544853	13.8958866719117	12.7701463555931	14.3171751518361	13.5831726704306	12.9229745739034	12.9140282764072	12.4219853797901	12.1624724838249	47.2830435936976	0.554940443985873	47.6375378566794	47.1628164934638	47.0854685730738	47.7581205844107	46.2924037401226	47.4126296781737	47.3699712282471	47.5340599910114	46.7026355276561	46.5123941142893	48.1302683674504	47.7982169697933	-4.49708761136839	1.02540731251992	-3.7105376366715	-4.17286183661423	-3.8039797172626	-4.00489814717391	-3.41262337000673	-5.35210075855689	-7.22275696215779	-4.80221331998469	-4.18660800352436	-3.86401220275096	-4.93636106365431	-4.4960983180627	22.7455452542677	5.7591492367022	16.7641815788309	31.2373825852405	19.184232891087	25.8239221972242	22.4480006274706
61.8090452261307	13.1538188919424	0.627131746835196	13.5657433905966	13.758363533973	12.9387792429899	12.9330996562778	13.8559632224661	12.7611603349077	14.1848487539211	13.5735616220918	12.8994108879767	12.868951141436	12.3958112794143	12.110133637258	47.2820336937728	0.549253397504095	47.6322044966657	47.1629425100191	47.0810345326762	47.7653612777281	46.303651569203	47.3979734348424	47.3731054921428	47.5391650212064	46.7083268227949	46.5171352134556	48.1119473411309	47.7915566134087	-4.65286737106859	1.0440867334059	-3.83980223848297	-4.31932288170339	-3.94401801461002	-4.15864848361755	-3.54361384558648	-5.52295651050077	-7.42344242753933	-4.97183082843868	-4.34446937869378	-4.01091459936599	-5.09974419663298	-4.65564504765114	25.0029000329233	5.87395401871272	19.1763801048679	33.9309607372821	21.7979022190454	28.6871767975706	24.5384918733201
62.3115577889447	13.1186359573085	0.617312855103664	13.5516299364812	13.7321390668082	12.9084396246298	12.8979396969153	13.8143479080448	12.7558218460027	14.0639833796663	13.5673944508541	12.8757936900106	12.8257828847048	12.368721072145	12.0616379314388	47.2787487839359	0.546152658418876	47.6381976120163	47.1504458180769	47.0606030799963	47.7627779679108	46.3049352193623	47.3887744631258	47.3849571915878	47.5492230899198	46.7044398741867	46.5247142145303	48.0814931066681	47.7944237698503	-4.81509177115769	1.06350246810959	-3.97708954056392	-4.47120922044184	-4.08938087305465	-4.31869672446766	-3.67999197276439	-5.70064944719505	-7.63297281862534	-5.14841042156308	-4.50785223059348	-4.16415181816431	-5.26836314156957	-4.82233304488894	27.2765249888363	6.0216805489172	21.643266095637	36.5614695643369	24.160436241057	31.7739454759455	26.4880225122032
62.8140703517588	13.0880385662962	0.609189972401939	13.5323281431988	13.7119726340571	12.8809729197087	12.8700507613955	13.7784394847469	12.7551518969531	13.9529010868869	13.5656412028864	12.8590498925577	12.78676672113	12.3475947273192	12.0155933247137	47.285171283373	0.54063659844082	47.6318128237289	47.154524275985	47.054307015671	47.7759070838187	46.3211128848206	47.3889315606683	47.4005551916236	47.5681737620495	46.7158474447567	46.5434773103304	48.0656372009378	47.8017688460858	-4.98571568979385	1.08350755347719	-4.12103002136992	-4.63179252590079	-4.24263727734207	-4.48788803393439	-3.82432180507994	-5.88704437726154	-7.85235053044003	-5.33373463739691	-4.67969068925443	-4.32553208842999	-5.44546453758173	-4.99710175353449	29.5260892037154	6.12472311332507	24.1121277603382	39.0810899917328	26.4743511914762	34.4598991099821	28.2768461312247
63.3165829145729	13.0565700979277	0.602700259916787	13.5110228456063	13.6894782722198	12.8515381250684	12.8425562853008	13.7409265543762	12.7525026149438	13.8471193488157	13.5610886427766	12.8424773074337	12.74522131627	12.3273453477392	11.9675645145821	47.2807782733139	0.535689553382613	47.6239746647552	47.1459812582525	47.0447237636057	47.7791226279835	46.3274298119841	47.3735776600041	47.4001640222456	47.5708626342638	46.7173975709173	46.5479472235927	48.0443620746231	47.7937959675387	-5.16309053031659	1.10317666151976	-4.27229392570187	-4.79934076786458	-4.40362328151858	-4.66492163165313	-3.97564441770602	-6.07913926796206	-8.07788203230242	-5.52506460672269	-4.85852363053405	-4.49304345720717	-5.63004791817564	-5.17756142645085	31.7716478431691	6.14706914999281	26.6714566810213	41.4710617487369	28.9044702813051	36.5816163098181	29.9825573141949
63.8190954773869	13.0279393406592	0.598284551193834	13.4918708536776	13.6684645993086	12.8186083485366	12.8168093936724	13.7035571979959	12.7542972870953	13.7552552323265	13.5604544852388	12.8275614994787	12.7063205660718	12.3069075276207	11.9251650968876	47.278222907573	0.533389345581811	47.6293439385046	47.1369355459113	47.0249471733517	47.7768045037831	46.3282289970654	47.3669100196462	47.4127768494947	47.5813896114107	46.7133127179736	46.555427021727	48.0127886215581	47.7998098904492	-5.34831191820563	1.12377389362137	-4.43314312990807	-4.97424049052157	-4.57106459283066	-4.84942444305394	-4.13379405779751	-6.27955909235644	-8.314412885695	-5.72469967725144	-5.04393942211566	-4.6677925810762	-5.82084806685101	-5.36682457901009	34.0576174565754	6.15058142251827	29.2896101461577	43.8628996609017	31.4932304635327	38.4020822392058	31.772496380954
64.321608040201	13.0037786878484	0.594917984771564	13.4684224015303	13.6524302832754	12.7896241629455	12.7980373530712	13.6721726430052	12.7599577356311	13.6725536814091	13.5629654393765	12.819778568939	12.6721429868029	12.2928155122409	11.8844434859533	47.2835201848762	0.528059623368336	47.6250489842093	47.1394274918141	47.0217222141445	47.7891983354411	46.343240804037	47.3667400166648	47.4223028417386	47.5975240414326	46.7233519091939	46.573528733921	47.9964865349808	47.8036703109368	-5.54312253414985	1.14458255954851	-4.60242733102147	-5.15923454213112	-4.74821368474747	-5.04442618927354	-4.30147587177163	-6.48968406907181	-8.56102460397034	-5.93399320018556	-5.23903470384688	-4.85179681211736	-6.02152031234458	-5.56463908931646	36.4385406142586	6.15802442218325	32.0222662840523	46.4117501150233	34.2312636252959	40.1769797727893	33.7953815158176
64.8241206030151	12.9786582867011	0.592338473966378	13.4419034141365	13.633223062538	12.7570500434596	12.778648265496	13.638908406654	12.7636828828164	13.5970971140715	13.5622586261002	12.8117663207789	12.6362007444316	12.279471775086	11.8436887848446	47.2759821904919	0.524212329469121	47.6143690942614	47.1242744214414	47.0067927599702	47.7878430439622	46.3449456740079	47.3514626888176	47.4190771512489	47.5973032283432	46.7196621734401	46.5769662316263	47.9732485952905	47.795841223493	-5.74545633179428	1.16517868269231	-4.78012269415697	-5.35142858481252	-4.93339659505191	-5.24785052513292	-4.47707758540124	-6.70641330368566	-8.81497359364139	-6.15003470872853	-5.44154761244988	-5.04283329984819	-6.23067048174376	-5.76912699687835	38.9236650337318	6.16546174396365	34.8185785826074	49.068071929557	37.1049750031894	42.1364197160908	36.0539106445096
65.3266331658292	12.9578500683412	0.591383056817501	13.4181777394676	13.619478731293	12.7243496436505	12.7620984724241	13.6079046800007	12.7725613669077	13.5363802700546	13.5656963134247	12.8071708876507	12.6038075765471	12.2666076266092	11.8099675120648	47.2741905552327	0.522360724768457	47.6173949366663	47.1206551669902	46.9909561270574	47.7856518331077	46.3458971902849	47.3476026782513	47.4305716650599	47.6072515237115	46.7149137356792	46.5836996595501	47.9415613693893	47.8041307770445	-5.9573094080578	1.18676685495837	-4.96904313503205	-5.55370830665809	-5.1268508505465	-5.46019463212632	-4.6611469099132	-6.93323910525477	-9.08191667206736	-6.37592910261054	-5.65200348409142	-5.24225159714026	-6.44730453599937	-5.98412456525369	41.4749448370923	6.20308885636321	37.4193849106427	51.675392418148	40.0702383348552	44.4094691469854	38.428412280198
65.8291457286432	12.9410655300595	0.590723226921117	13.3919596824367	13.6078188966105	12.6954791277829	12.7516540724325	13.5828827723637	12.7844824568128	13.4834690394536	13.5707941067617	12.809531847196	12.5768913020072	12.2603354368604	11.7774876199952	47.2769760057387	0.517443688015066	47.614760073212	47.1164190514096	46.9882900254266	47.7955792843459	46.3587160145164	47.3469222140313	47.4321988109872	47.6190523767967	46.721818327905	46.6005960299871	47.9254093897399	47.8039504705067	-6.1799036788884	1.20813349747578	-5.16855478174871	-5.76666845567956	-5.33157747949032	-5.68439541100664	-4.85632137053632	-7.17089248541335	-9.3588826235739	-6.61242115135233	-5.87335410602685	-5.45229015444788	-6.67546838812574	-6.20801773925916	44.0904095015462	6.30915902172096	39.9466787322485	54.3465400587765	43.1262488971372	46.8944892214807	40.8138480931209
66.3316582914573	12.9237830173369	0.590257804758615	13.3624073064189	13.5951121615305	12.6629581185563	12.7397451442058	13.5561162959661	12.7947870348467	13.4392336309598	13.5723891059495	12.8114774966486	12.5491357562213	12.2546327275023	11.7474014292364	47.2668434313231	0.514697784938917	47.6016847726243	47.0995197972819	46.9694431261987	47.7891216837241	46.3558013836452	47.332017650961	47.4260075510019	47.6150178950764	46.7126021406347	46.6025927139169	47.9007396079757	47.7975728528366	-6.41107488515447	1.22947548844393	-5.37782337731684	-5.98811119029556	-5.54478224009316	-5.91766290224628	-5.06039102931434	-7.41633224752223	-9.64483303204282	-6.85658157059214	-6.10261669022263	-5.6704546299889	-6.91329485849876	-6.44001485371997	46.7597999507964	6.45564878627623	42.5452095255859	57.1574576007076	46.2898400978109	49.4716959554647	43.2161923217902
66.8341708542714	12.9119664682503	0.590981795838218	13.3363906231658	13.5898706214702	12.6340069613979	12.7316805698494	13.5336699874969	12.8109011903489	13.4092176732962	13.5782847148743	12.8184320137085	12.5259255315824	12.2500792836275	11.7251384481855	47.2650888452913	0.512824111331652	47.6012906768031	47.0990876791423	46.9591498391921	47.7864806143095	46.3568061155111	47.3304150716822	47.4334279523122	47.622841051773	46.7071611279053	46.6082715433997	47.8694331637703	47.8067013076945	-6.65361444998051	1.25174400239975	-5.59997098429324	-6.2224744821113	-5.76866997542899	-6.16159532262316	-5.27482592497648	-7.67389899473825	-9.94548300019775	-7.11234498124601	-6.34144525750104	-5.89833566607226	-7.16010699211449	-6.68422181846319	49.4976587695043	6.59294569677794	45.2498063166092	60.0762730058887	49.5971839377699	52.2149334526644	45.6142950364881
67.3366834170854	12.9036628124333	0.591441327287927	13.3103839249228	13.5839693756876	12.607939253351	12.7285188071107	13.5168763940531	12.829243998186	13.3854037646128	13.5845214848518	12.8316834009859	12.5090034657108	12.2524045329304	11.704005346797	47.2641363138961	0.508397724479316	47.5999753430188	47.085918938827	46.9539962171022	47.7920423396764	46.3660939565364	47.3281756799537	47.4254506589824	47.6285335116586	46.7098869541166	46.6237214671022	47.853538818645	47.8023018811342	-6.9080160911861	1.27336765743149	-5.83517190244674	-6.4675845411997	-6.00492532721464	-6.41870458132671	-5.50193621140971	-7.94349196190192	-10.2560085955634	-7.37967292124614	-6.59226993449187	-6.13838600346336	-7.42031496793834	-6.93772614603068	52.3135422634928	6.70375381598616	48.1241433708118	63.0531942268347	53.0712637330591	55.0284458171697	47.9406509741727
67.8391959798995	12.8958516877982	0.591918756257278	13.2815335773006	13.5811319624096	12.5800010776892	12.7234494647226	13.4989011261568	12.8464506527332	13.371429527525	13.5876015242673	12.8444884265442	12.4921410302148	12.2553577957864	11.6877340882286	47.2519785269091	0.506332142371657	47.5854203218431	47.0721312292457	46.9336957844097	47.7800837725586	46.3588302280752	47.3128913017731	47.4155817470599	47.6196167057065	46.6958030685589	46.6241031468167	47.8275525135356	47.7980325033265	-7.17241248088615	1.29519607161424	-6.08175837360358	-6.7238523486755	-6.25058344526828	-6.68568021354751	-5.73905635278178	-8.22231444176011	-10.5777143463139	-7.65581836899522	-6.8515720632164	-6.38777017760622	-7.69149563541593	-7.20133400344933	55.1584041222331	6.78733483643911	51.1936119619914	66.0541588598231	56.6650498668293	57.6566156529505	50.1942698546658
68.3417085427136	12.8942321665802	0.593186780730246	13.2568241222164	13.5849836020716	12.558720143736	12.7231550325856	13.4871940834456	12.869909838314	13.3703111537202	13.5955228448128	12.8635976546658	12.4807451840334	12.2604504556976	11.6793718836639	47.2489460363107	0.503903033526356	47.580979177541	47.0696894198041	46.9284060030038	47.7761274634527	46.3598900679403	47.3117645479592	47.415664074266	47.6236601146677	46.690002877377	46.6285831230023	47.7967022723146	47.8058832943993	-7.45008482233851	1.31778239090407	-6.34282533829693	-6.99512851100079	-6.50968687600249	-6.96540375597935	-5.98873926684109	-8.51551490843255	-10.9154467987121	-7.94552300590288	-7.12226653085058	-6.64833384575814	-7.97336693319628	-7.47878209708898	58.0103854813612	6.87072085966231	54.2389911608022	69.0982794748945	60.3226879674553	60.2370732243118	52.502107465907
68.8442211055276	12.8958646517715	0.593992033891703	13.2348408885684	13.5874644950328	12.5392712468167	12.7264075532196	13.4806747697839	12.8946999085889	13.3741906611277	13.6031411475864	12.8879665435157	12.4763796589799	12.2729637857523	11.6723751622859	47.2434811343429	0.499733893277958	47.5803495312379	47.049417212134	46.9184555379723	47.7755557450267	46.3649530381234	47.3058085488787	47.3971072010846	47.621716048745	46.6880968868052	46.6424624711327	47.7807441054829	47.7971072854909	-7.74079365582058	1.33937042722865	-6.61963260296379	-7.27750272097142	-6.78177419869878	-7.2595872028701	-6.25266085372786	-8.82199745325994	-11.2631120532791	-8.2477931415479	-7.40587123492063	-6.92274069778902	-8.27068245289417	-7.76616925692415	60.874256617252	6.96384122336128	57.1296954716809	72.1560155270617	64.0043317632713	62.8901066558251	54.9793312423627
69.3467336683417	12.8993444954904	0.594907898993553	13.211089890341	13.597055025175	12.5212614757693	12.7278293525916	13.4740477614178	12.9189432648017	13.3890753284935	13.6088573535142	12.9121267333482	12.4728791803965	12.2864742871825	11.6724942928533	47.2295510862657	0.49763094196096	47.5650682056002	47.0403823322311	46.899666415254	47.7579821463627	46.3543761851619	47.2882505496235	47.3826237062113	47.6071693929782	46.6703386842588	46.641164022421	47.7531018128787	47.7944895822068	-8.04331527971212	1.36141167082257	-6.90979651088537	-7.57479228196539	-7.06503265139113	-7.56472078280899	-6.52795617072144	-9.13944888571075	-11.6247054019669	-8.56030686145545	-7.69868185114827	-7.20773607481123	-8.58038494774247	-8.066220935938	63.6901837176144	7.06279942404181	59.886282393795	75.0991084340894	67.6380444136325	65.570910100927	57.5245320607983
69.8492462311558	12.9093898481345	0.596301064035465	13.1919254605612	13.6105529388048	12.5117487584566	12.7349770502447	13.4754838467592	12.9497964786602	13.4150829127118	13.6204752109735	12.9435844325153	12.4756873280538	12.3033100888687	11.6800536710044	47.2236429799322	0.494103322499112	47.5559164887752	47.0303014688227	46.8972008201266	47.7517451662171	46.3557612833688	47.2847562324839	47.372440134797	47.6060901128111	46.6645355504762	46.6444298540532	47.7222463113375	47.7982923359176	-8.36099668146424	1.38396566741173	-7.21597545425462	-7.88797120486498	-7.364473463638	-7.88503539460496	-6.81836233606196	-9.47373848996668	-12.0032152562639	-8.88853168116105	-8.00493622421075	-7.50545670291164	-8.90268914894979	-8.38157482068262	66.4339602033594	7.17354112650034	62.571957600757	77.9779615765367	71.081415758964	68.3681666750073	60.0963170790391
70.3517587939699	12.9229083898614	0.597357687238116	13.1782885712866	13.624616856365	12.5036198984647	12.7445864054532	13.4816593066182	12.9813541191052	13.4456588293615	13.6319484242185	12.9790511502695	12.4862157498302	12.3282223250978	11.6896790422668	47.2132821712648	0.489658285567066	47.5545813380716	47.0069908880624	46.8819515174092	47.7436815408499	46.356505383116	47.2722977491635	47.3430891076731	47.5954728974823	46.6579622671957	46.6567565628672	47.7053469951888	47.7847498080981	-8.6930778416543	1.40527191724151	-7.54072373331553	-8.21387807789192	-7.67726730145015	-8.22105104746985	-7.12459243069159	-9.82262429538929	-12.3922073354169	-9.23035672720616	-8.32487475324659	-7.81879187699957	-9.24264955930037	-8.70791696147369	69.1402702555842	7.29507450445477	65.2463678335372	80.9603269829159	74.1637173015171	71.2507199823579	62.7079534741899
70.8542713567839	12.9398179131951	0.598650160138977	13.1647196648746	13.6477100396584	12.5009568204377	12.7534435921639	13.4892813386239	13.0135380413559	13.4883582805398	13.6436406696876	13.0148501198989	12.4983387230827	12.3546844325288	11.7082932354886	47.1972306425097	0.486742759823318	47.538581864855	46.9993132646416	46.8672414507102	47.7207628231606	46.3440527188305	47.2502555525788	47.3226712968069	47.574852582358	46.6380331206798	46.6538259791078	47.675193301008	47.7819837553796	-9.03914493082592	1.42727039901688	-7.88121462789653	-8.55857969955263	-8.00401037255994	-8.56949250171752	-7.44393837773194	-10.184544978827	-12.798284901947	-9.58415023389179	-8.65509168489567	-8.14401226486745	-9.59647873507277	-9.0499407909508	71.8131168047146	7.39751201338367	67.9165666354973	84.0411290242105	76.8329273988538	74.1077370096399	65.3277757107902
71.356783919598	12.9635681149339	0.600277888148141	13.1562429968971	13.6717353083092	12.5072106584796	12.7693989213868	13.5065024140826	13.0530336489177	13.5403437214445	13.6627737933286	13.058638022299	12.5175557974804	12.3858716666269	11.7335104299543	47.1868521360823	0.4816096878637	47.5236114359908	46.9778419415228	46.8644992842046	47.7112951877852	46.3459603606709	47.2416061831962	47.2997517196055	47.5674803048979	46.6325007945638	46.6558520657092	47.643402787011	47.7784235678297	-9.40219792482841	1.44947296875391	-8.23921303203616	-8.91914396872246	-8.34918400931777	-8.93584445806674	-7.78126915936599	-10.5659329930862	-13.2217075584797	-9.95595298850255	-9.00102092861932	-8.48362393262755	-9.96499748382578	-9.4084845852907	74.4241284365394	7.4915171447116	70.6596131010511	87.1120456616352	79.2076329998951	76.9160770529265	67.8731029950763
71.8592964824121	12.9915755413072	0.601830052831534	13.1560251204854	13.7001363504008	12.5154775102013	12.7875677091446	13.5280664642285	13.0932730526452	13.5973260394279	13.6826926742764	13.1052088118213	12.5451658793615	12.426040824088	11.7619260596057	47.1712823975044	0.476247704556226	47.5190758658891	46.954474729736	46.8451893586964	47.6948236633561	46.3425307509561	47.2204955972946	47.2599241361335	47.547401667371	46.6215379697724	46.6664358743051	47.6243061405603	47.7591930159827	-9.7813030568171	1.47031607490799	-8.6186466329916	-9.29588832606073	-8.7082510607053	-9.3190714377102	-8.13599130881986	-10.9632643129399	-13.6569061065725	-10.3424056545087	-9.36129209232993	-8.84078081780663	-10.3535045287216	-9.77963440263833	76.9820473108034	7.6014609696786	73.4311333708002	90.1309529406804	81.4745699366	79.6941182676925	70.4124847023938
72.3618090452261	13.0245513721266	0.603613216419045	13.1582657800863	13.7367455441448	12.5329613989893	12.8071938012351	13.5528986671297	13.1359191257732	13.667357858737	13.7055970432733	13.1531482910346	12.5750850027742	12.468717522456	11.8007264298857	47.1520424070689	0.471951959111098	47.5010661969656	46.9409168366575	46.8354147859724	47.666861578137	46.3294151637604	47.1925492654558	47.2320290329576	47.5203152804178	46.6008667070912	46.6614309778613	47.590496038792	47.7531470207588	-10.1768015878841	1.4920697095693	-9.01666727321287	-9.69420052960567	-9.0849165573803	-9.71666113025818	-8.50598695397587	-11.3760230647709	-14.112525892522	-10.7428902634027	-9.73333620354086	-9.21124727846756	-10.7573983250022	-10.1697655824701	79.4997124448703	7.7138116210314	75.9893033205302	93.1042390196774	83.7288132142531	82.4056214567615	73.0991835747443
72.8643216080402	13.0647515028438	0.60581965570805	13.1659662325622	13.7733881487452	12.5585431214175	12.8355872277155	13.5883767647358	13.1867780428434	13.7449912006095	13.7377047251836	13.2096264381499	12.6128908823881	12.5178944009272	11.8452708488472	47.1357205142439	0.464904698784764	47.4783040993293	46.9078576856353	46.8288596428352	47.652802881701	46.3313392390253	47.1768969857235	47.1949500732082	47.5055089178643	46.5953843880198	46.6614211576049	47.5565209135459	47.7388001864338	-10.5911034688746	1.51366989748574	-9.43369893063223	-10.108525131376	-9.48141409551347	-10.1350748792448	-8.89706850924459	-11.8109821429745	-14.585545623711	-11.1638128739843	-10.1234638186779	-9.59799695955742	-11.1782698499848	-10.5773888115939	81.9892599829817	7.82846193048553	78.3269714060927	96.0792194316407	85.9579184229763	85.1354465701548	75.881726967495
73.3668341708543	13.1103446473015	0.608081093886841	13.1840827880397	13.8185828893392	12.5877477910996	12.8666383244164	13.6277144109908	13.2387897941376	13.8288973307757	13.7719228459921	13.2679973806826	12.6597443656403	12.5772241064189	11.8947937400848	47.1142748775113	0.458228098883636	47.4667981811441	46.8842656015143	46.8073076751768	47.626865694979	46.3233626606622	47.1461082230174	47.1458035790872	47.4753706902287	46.5800398824862	46.6690510284946	47.5335994116232	47.7127259017214	-11.0234435243912	1.53398451980913	-9.87494797754313	-10.5439465522316	-9.8930665972072	-10.5714526871988	-9.30706804446894	-12.2632510831399	-15.0725804063267	-11.600498234141	-10.5284798269639	-10.0044771574343	-11.6215942403168	-10.9999594857221	84.4519236053996	7.94474907986246	80.5949129039741	98.9966441859459	88.2126739200801	87.8781409828321	78.4735077062683
73.8693467336684	13.1622968218682	0.610465605598536	13.2071900006874	13.8694453973961	12.6286442942977	12.9019642468216	13.6720692380279	13.2951542794995	13.9264571472587	13.811932621377	13.3292696390669	12.7094747182021	12.6401914113682	11.9557688684153	47.0901536683722	0.452435043117229	47.4440618666243	46.857705274478	46.8005469197248	47.5935207711188	46.3097005131632	47.1116707156676	47.1093922004162	47.4414845222352	46.55918761773	46.6603317499655	47.4945019170014	47.6997399523414	-11.4747073415959	1.555380315311	-10.3381112047299	-11.0018511150802	-10.3263787027875	-11.0246469057501	-9.73500602681063	-12.7336965260184	-15.583238690408	-12.0536705943064	-10.9472684742525	-10.4258826913107	-12.0818902277003	-11.4448469399964	86.9262467223716	8.04220578063709	82.852378670036	101.840167825941	90.5959132633245	90.5839329830352	80.938770409903
74.3718592964824	13.2219486887822	0.613587544270354	13.2360040901465	13.9225130413527	12.67602569983	12.9476303688466	13.7274317625205	13.3604933644473	14.030316642452	13.8625746914199	13.3994598526787	12.7676176138574	12.7113167302957	12.0220004075395	47.0664974857607	0.443543188546047	47.4109436102119	46.8161065819847	46.7866393861194	47.5727796895449	46.309825224656	47.0878242591929	47.0585437921519	47.4182239477669	46.5524413584748	46.6562135949921	47.4564128044767	47.6720155795559	-11.9466941091786	1.57622644890316	-10.8218950218845	-11.4775071282465	-10.7800144897661	-11.5016182372464	-10.187269823532	-13.2291293134791	-16.1111438769592	-12.529786460027	-11.3865312155359	-10.8657336983828	-12.5617037806549	-11.9079962644284	89.4434425452601	8.13463186155219	85.0841487113259	104.694397258392	93.0742171582863	93.2815714998172	83.5583072686684
74.8743718592965	13.2881017437652	0.616649678541636	13.2767754311004	13.9866479962955	12.7294149689101	12.9968035719619	13.7860724483196	13.4275024525997	14.1424123223452	13.9164433428418	13.4710713131518	12.8351284605939	12.793472968526	12.0954756485371	47.0379397049589	0.435619454665225	47.3882576232811	46.7882709027514	46.7639483442338	47.5361433245268	46.2960020337932	47.0468188139376	47.0023558579776	47.3776829363715	46.5320038442948	46.6584000817605	47.4272439365917	47.6381487599862	-12.4389781765606	1.59608313533806	-11.3324665747371	-11.9792648581942	-11.2512864531291	-11.9975701859808	-10.6599641905133	-13.7432740578578	-16.6562982619347	-13.0228317742011	-11.8412383415855	-11.3277870133276	-13.0665674583793	-12.3891889488862	91.9799709423251	8.24275147948453	87.3112109324765	107.598618926802	95.5054897924125	96.017253577809	86.3003369465765
75.3768844221105	13.3617589291566	0.619863628183532	13.3252462072968	14.0539239494202	12.7953880304097	13.0532329001618	13.8514671342868	13.5008274870575	14.2683372099322	13.9784473300909	13.5475675708364	12.9056677122625	12.8799883384947	12.1810132796293	47.006987987956	0.428628447807753	47.3576587306672	46.744836046826	46.7556277437216	47.4966618486722	46.2807101998214	47.0053421018256	46.9574621485163	47.3367158375017	46.5105465504281	46.6431507550548	47.3804022711268	47.6147416213107	-12.9527578739888	1.61709014378553	-11.8687267240519	-12.5028763661035	-11.7479556627473	-12.513322889356	-11.1538100332315	-14.2787290743932	-17.2277722621986	-13.5352085532575	-12.3123307164923	-11.8065978676919	-13.5900376074524	-12.8957267308898	94.5309633350324	8.34388214146974	89.6232709045403	110.601820391827	97.9765497716838	98.7568141677603	89.0446949401106
75.8793969849246	13.4436870715045	0.624215379627152	13.3797629807918	14.127721220451	12.8664169694938	13.1211687303292	13.9278623091633	13.5837601271965	14.3998238867996	14.05187658157	13.633310035853	12.9848824912879	12.9759069185323	12.2717526065853	46.9747168328674	0.418215156391522	47.3120641094706	46.6979274876833	46.7316747657504	47.4670102890752	46.2763686453681	46.9720187226794	46.8951925323483	47.3040572505596	46.5005723036109	46.6318850477859	47.3355741084068	47.572256731671	-13.4893644961688	1.63714847481256	-12.4274519620576	-13.0484134091642	-12.2648423083819	-13.055632750318	-11.6751773562613	-14.8419405883915	-17.8163669598297	-14.0730370532313	-12.8062223481646	-12.3063232530635	-14.1357802632353	-13.4211857019266	97.1064880483883	8.44381093262132	92.0531906353602	113.741668467711	100.596571402948	101.402838718142	91.7529140739454
76.3819095477387	13.5330916807156	0.628182822832588	13.447107422415	14.2123483303573	12.9464117621075	13.1935242271812	14.0074135296014	13.6691031480746	14.5418692698962	14.1292799155131	13.7206925840617	13.0736663659173	13.083365763392	12.3723178500701	46.9375399623524	0.409386342788679	47.2746352650776	46.659151960438	46.7076185913845	47.4188304906435	46.2553201880695	46.9201408124769	46.8348863017528	47.252861035808	46.4743687081018	46.6254461701786	47.297368480504	47.5298515437938	-14.0486447010304	1.65675119424373	-13.0152116273075	-13.6233289865274	-12.8032300026325	-13.6178511937432	-12.2184494647357	-15.4253041687336	-18.4263318812526	-14.6290532788179	-13.3162630537492	-12.8310306121649	-14.7092001219613	-13.9684820207394	99.712007722461	8.56459111554282	94.5326084532521	116.910178638977	103.338412061915	103.941732335376	94.4714874166716
76.8844221105528	13.6310873189159	0.632567988620485	13.5247781282838	14.2993631293506	13.0384487881137	13.2757884436784	14.0958067545758	13.762863758856	14.6972499313112	14.2167639148244	13.8154029479513	13.1656784710125	13.1956821319195	12.4852214271141	46.8981307774946	0.401462724958048	47.2332951031287	46.5995222060712	46.6919295755465	47.37242038303	46.2372016205494	46.8708084886398	46.7821868347052	47.2043934183744	46.4517039205911	46.6005043876875	47.2404553102679	47.4931480813434	-14.6320047758132	1.67740961968444	-13.6327841388249	-14.2194420250364	-13.3695998849897	-14.2032900506465	-12.7865727351345	-16.0334447183514	-19.0644624372111	-15.2076535654307	-13.8459613372397	-13.3745277601656	-15.3028042730953	-14.5435143836323	102.330733054682	8.68716298700814	97.0229986034075	119.918226275504	106.177805043023	106.353943985921	97.2087003997442
77.3869346733668	13.7380499502797	0.638240943902334	13.6089981147775	14.3973546705531	13.1351531407508	13.370043166037	14.1951698247355	13.866918203955	14.8577932263775	14.3160979483474	13.9196926372285	13.2668261023348	13.3185469732956	12.6040053949644	46.8562493819326	0.389849603649974	47.1739088606939	46.5481169244593	46.6569799984009	47.3318659862321	46.2261530355352	46.826702652971	46.7115169360901	47.1613609309239	46.4367201803207	46.5789952472724	47.18679639115	47.4358754391416	-15.2404643543853	1.69680017709347	-14.2750074946469	-14.8435686334854	-13.9561707472328	-14.817617446159	-13.3851237259992	-16.6719111094674	-19.7199338043151	-15.8141281108572	-14.4006331158622	-13.9416754138684	-15.9215736708959	-15.1382289798345	104.94111663321	8.79037347420094	99.7032602893233	122.801541213947	109.066607803956	108.601555191374	99.9559405669813
77.8894472361809	13.853371692832	0.643109413340496	13.7063456578925	14.503673879945	13.2438505474071	13.4695156407468	14.2981932355282	13.9745255346258	15.0308395878905	14.4202546715627	14.0264598053853	13.3779846552503	13.4534224456576	12.7353946520915	46.8092177684267	0.380574577650822	47.1192966102192	46.4925395111482	46.6300982710011	47.2717758107958	46.1973043286057	46.7636110979549	46.648996816753	47.0993547783793	46.4044704741096	46.5609396597712	47.1376620803683	47.3845637820138	-15.8739070664944	1.71645095281424	-14.9480301472908	-15.497391035793	-14.5691772998886	-15.4527123987728	-14.0070481602396	-17.3318997935116	-20.4015080144106	-16.4401272171442	-14.9724980925343	-14.5368227877245	-16.5705530474727	-15.7591168031506	107.574120838618	8.89047907782257	102.595923578181	125.794458480268	112.017071528726	110.861818830014	102.727504362815
78.391959798995	13.9784291446358	0.648764007209103	13.8165779020017	14.614293467438	13.3631021214256	13.5811439181583	14.4122495314783	14.0928680198808	15.2156493942288	14.5365426679767	14.1430467581856	13.4927729081513	13.5937583902615	12.8791446564432	46.7603913207269	0.371856213018691	47.0650547906361	46.4212329616919	46.6020917679615	47.2176649606617	46.1753613988538	46.7060994041223	46.5883784743407	47.0430569555027	46.3797877237437	46.5235364819264	47.0694310655923	47.3329998636901	-16.534025598586	1.73684377616617	-15.655075527213	-16.1737188997584	-15.2110100949701	-16.1147773241884	-14.6579862112303	-18.0203212558795	-21.1119769145001	-17.09227219763	-15.5679151761425	-15.1528880676771	-17.2411423450643	-16.4092231687779	110.267827481074	8.97566461579774	105.545404313881	128.855847033039	115.069930328383	113.354711416354	105.550347083013
78.8944723618091	14.1131844455891	0.655352025576307	13.9343312948716	14.7385030667463	13.4881780606387	13.7047164292867	14.5370159492541	14.2222733382324	15.4052793280178	14.6652096197068	14.26925034487	13.6173671995345	13.7459801167106	13.0301085991995	46.7082927793283	0.359743129540813	46.9917092222105	46.3629380999764	46.5573077051965	47.1646870478724	46.1556644192286	46.6508728707358	46.511303363677	46.9890991571036	46.3580123230368	46.4893384913692	47.0059510161841	47.2626296353487	-17.2215416614992	1.75581721757194	-16.3893244616568	-16.8839984282773	-15.8740079087047	-16.8073936826266	-15.341808508147	-18.7412066226433	-21.8406635724096	-17.7744261943073	-16.1901753055216	-15.7955131328281	-17.9398291454618	-17.0801529754064	113.03352821071	9.04643013831948	108.47295363327	131.853216383061	118.225333199838	116.096377800852	108.453423331762
79.3969849246231	14.257115069062	0.660806293595727	14.0651694668533	14.8680999099931	13.6276308432023	13.8344306229516	14.6662324748033	14.3566268027039	15.6085146873738	14.7999600407894	14.3989940291478	13.7526402542653	13.9108623686832	13.1962193279765	46.6508426396877	0.350870095647211	46.9190718489523	46.2886859497984	46.5252255689533	47.0929911202231	46.11845603646	46.5774633703056	46.4464070069517	46.9167693066057	46.3193859726249	46.4576676634421	46.9451456936754	47.2028421382603	-17.93614359542	1.77580154449935	-17.1554833235761	-17.6216896584654	-16.5685279120441	-17.5216913668194	-16.0506293370953	-19.4848364545315	-22.6003073377059	-18.4774273325265	-16.8310633911779	-16.4692809606661	-18.6709852772939	-17.7818007931375	115.83209422065	9.10140721383152	111.41366834888	134.747756980561	121.45591518339	118.687021800111	111.444974841552
79.8994974874372	14.4119035275854	0.667256132118586	14.2112623192134	15.0060723157877	13.7757653916744	13.9782755028129	14.8083360279266	14.5039201530882	15.8209244739911	14.9490234553126	14.5407132120801	13.8921975087214	14.0820284636568	13.3743235067595	46.5923467577776	0.341743597099238	46.8508488797907	46.2110003867139	46.4821521900988	47.0307615357007	46.0910201026946	46.5126309196419	46.3768018063456	46.8529021916287	46.2913682940498	46.4064874047978	46.8655113357134	47.1366760461548	-18.6799553082406	1.7960023152342	-17.9595662393828	-18.3863598719558	-17.2908549948457	-18.2668787411171	-16.7929531457955	-20.2605754172088	-23.3883082652137	-19.2102697061934	-17.4997606858657	-17.1660473354825	-19.4248571758519	-18.5130321199744	118.604776789679	9.14608210315501	114.382012828935	137.611611978383	124.694526751571	121.008146772521	114.529696936404
80.4020100502512	14.5769758952085	0.673818787202607	14.3662731351927	15.1572105217885	13.9321370096826	14.1336975454433	14.9604352815227	14.6627512306807	16.0380738326164	15.110965911133	14.6917068589469	14.042566850061	14.2665400962283	13.5613524692061	46.5299515522279	0.330554093069485	46.7644971612832	46.1413909335699	46.4297406073419	46.9647863973749	46.0603800467686	46.4473165747157	46.2945561867622	46.7882465236264	46.2610138587831	46.3589526548077	46.7923257525528	47.0562119291481	-19.4532118313548	1.8148918772701	-18.7936875430043	-19.1880122490501	-18.0369323227065	-19.0434035787212	-17.5698853610397	-21.0702163972484	-24.1963176704547	-19.9747290048048	-18.1966077653728	-17.892298651734	-20.2096274275257	-19.2668240045955	121.354985686219	9.19756062045587	117.335992896852	140.518456898228	127.84403063493	123.353763749431	117.674691649066
80.9045226130653	14.7519324267202	0.679199334451622	14.5339241274392	15.3121681475638	14.1037983141251	14.2963734912308	15.1178960555782	14.8277307419494	16.2691181357911	15.2802901309541	14.8475905431635	14.2046072811668	14.4643194033018	13.7653727483787	46.4624222197289	0.323058508258168	46.6745092522813	46.0515545156758	46.3892607005041	46.882720772956	46.0139481205033	46.365774047986	46.2262837876225	46.7067365799859	46.2157917952132	46.3136444611425	46.7202023840026	46.9886402188741	-20.2553382776523	1.83541513826683	-19.6599689240706	-20.0143239814121	-18.8183669748724	-19.8426691227044	-18.3735355592363	-21.9035456663341	-25.0396023605995	-20.7612702001288	-18.9139032755425	-18.6527602848472	-21.0286072923686	-20.0555056897111	124.151651095906	9.22377403514579	120.395680988221	143.371113802701	130.912365090052	125.865596330531	120.774242663198
81.4070351758794	14.9385775381589	0.685482456671291	14.7185970016657	15.4795845694686	14.2823543306173	14.4746926392966	15.2896200959555	15.0073406698742	16.5063846924717	15.4657218069297	15.0172884238495	14.3717938310253	14.6690486907839	13.9805037059682	46.3946494381488	0.314133782300388	46.5922102790897	45.9705736112853	46.3307888152999	46.8125842912126	45.9790025586721	46.2956186048785	46.147503704168	46.6359759832379	46.1831537943573	46.2492047662156	46.630071302231	46.9091055471372	-21.0888903821502	1.85551187001036	-20.5672173619786	-20.8743794447804	-19.6252503541289	-20.6765852407553	-19.2150443695078	-22.7723982938186	-25.9094555627619	-21.5812964771322	-19.6632876083419	-19.4380075222538	-21.8708985593694	-20.8728637909741	127.008636226065	9.2067527802936	123.602843098366	146.048973759738	133.986455919867	128.527951558048	123.728060686447
81.9095477386935	15.1357500663252	0.691004623616417	14.913682769692	15.6567295166774	14.472102267404	14.6637083607634	15.4702572199174	15.1983044234887	16.7490961259843	15.663925025266	15.1957062202836	14.5508624337277	14.8882747456067	14.2063516870906	46.3226235770184	0.305453153577589	46.4946974648988	45.8862356806786	46.2726072503368	46.7342175211713	45.9356794240878	46.2225897473549	46.0620200409886	46.5613425686002	46.1432445607955	46.1891830674587	46.5481668811601	46.8214987166896	-21.9533625404074	1.87469905729582	-21.5074098522617	-21.7696558122189	-20.4601498562195	-21.541508533798	-20.0917008016666	-23.6755319298676	-26.8020778127233	-22.4337965938858	-20.4413514718932	-20.2554465972128	-22.7465724579439	-21.7151487651972	129.830805646004	9.20565118194109	126.837233486617	148.657439264323	136.939703963057	131.097380210685	126.658260055927
82.4120603015075	15.3432058810297	0.695698061655586	15.1202948424189	15.8383442762435	14.6761766126116	14.860869631178	15.6573181174343	15.3960625214337	17.0053329060808	15.8702446439191	15.3805610426525	14.742490347142	15.1208375757004	14.4499380555419	46.2463248708576	0.299699156467537	46.3896217717837	45.7876391787701	46.2204234000463	46.6439732782191	45.8799493243525	46.1364574092487	45.9900201303103	46.4721939990669	46.0920190077134	46.1313314591753	46.4659157017962	46.7463537898084	-22.8480610191308	1.89584729361998	-22.4789983595919	-22.6892205608698	-21.3315523706661	-22.4304080938155	-20.9967353228008	-24.6028178671652	-27.7329163457619	-23.3094545788804	-21.2420567959292	-21.1098256256188	-23.6574265589165	-22.5953197495535	132.579205599832	9.22631452056284	130.087344197408	151.395635505096	139.53966099205	133.37996331995	129.980833184714
82.9145728643216	15.5624892583048	0.700950549147416	15.3444543341571	16.0341494791301	14.886010027986	15.0742050129292	15.8594360341516	15.6092259445904	17.2650688436591	16.0935834708276	15.5804555102171	14.9397735725711	15.3603450770747	14.703163792363	46.1703787582874	0.291786051023979	46.2946204482468	45.7032877901932	46.1485968439026	46.5669313305776	45.8364335476096	46.064351516507	45.9035412705171	46.3955684620487	46.0541307749611	46.0549314614669	46.3669799440756	46.6551717093424	-23.7756572695267	1.91589623214218	-23.4931447102609	-23.6484703335258	-22.2258403039735	-23.3570984347981	-21.9432295802187	-25.5683639750774	-28.6874243452049	-24.221911495667	-22.0787246221072	-21.9902088191976	-24.5915140308812	-23.5019565834075	135.255875262613	9.27089875026248	133.230688763568	154.388990119433	141.787127197268	135.491429064065	133.717113883883
83.4170854271357	15.7919502976843	0.704981741649141	15.5799837580806	16.2348398528621	15.1095731964746	15.2964455496551	16.0690403577376	15.8325054370884	17.5315583120333	16.3285846411148	15.7880864967753	15.1495215281459	15.6146997758742	14.9685646663701	46.0904125106573	0.286584382285151	46.1891974517733	45.6048717307328	46.085601648059	46.4781040946841	45.7804731768269	45.9876206442773	45.8173073042064	46.3122971900858	46.0047570508504	45.9837696530988	46.2780663967288	46.5628837865639	-24.7348254618144	1.93568089171146	-24.5428854915935	-24.6369550462525	-23.1532217826824	-24.3131582199407	-22.9237882670309	-26.5670702599942	-29.6682062774599	-25.1666451586531	-22.9436500274844	-22.9050178554311	-25.560954885808	-24.436352269442	137.883905847797	9.38698955064134	136.096778751579	157.599922961797	144.155696096372	137.616313383982	137.433013238457
83.9195979899498	16.0314632799932	0.708819202474358	15.8249065393448	16.4426064047803	15.3445825630249	15.5271523023185	16.2861133167616	16.0623945568415	17.8101805557862	16.5716615030498	16.0035664910716	15.3720788142878	15.8814324566316	15.2508838560195	46.0075377617198	0.2821674650514	46.0734116949263	45.505212324366	46.0197555308315	46.3827993053486	45.7169473703135	45.9019285210705	45.7417920968092	46.217650763779	45.9485874015469	45.9147127629072	46.1875806850582	46.4800746836812	-25.724937251137	1.95732541019465	-25.6221078121065	-25.6534157885961	-24.1145869097636	-25.2945557680059	-23.9341014771205	-27.5896553177731	-30.6878729129576	-26.1352840970803	-23.8337362723269	-23.8588684526054	-26.5654837821678	-25.4095784231398	140.48902347403	9.52978961968597	138.807530184185	160.647159107446	147.168888678996	139.83293537868	140.860477603529
84.4221105527638	16.2819429778569	0.71271763191106	16.0861870536971	16.6625687459312	15.5850576961956	15.773325722455	16.5181355628277	16.3074508639684	18.0898145195249	16.8316140166913	16.2343967175641	15.5999889715621	16.1540801593779	15.5406957044876	45.9252631184284	0.276353386269484	45.969132590742	45.4157172889087	45.938665586179	46.3007031355394	45.6652822517801	45.8325371558815	45.6501720148729	46.1367788853899	45.9050217410152	45.8276407030876	46.0820980587424	46.3794080090025	-26.7481553735391	1.97720071683146	-26.7433508219772	-26.7106786665595	-25.0973859477157	-26.3156469816784	-24.9879550807814	-28.6520408480807	-31.727498597376	-27.1432780981425	-24.7627689666923	-24.8390707543698	-27.592242492731	-26.4059472263649	142.984527947839	9.63358391963473	141.723723683095	163.196151563343	150.50394442433	141.838174033837	144.118495100648
84.9246231155779	16.5416428798804	0.71554754249485	16.3589574723978	16.8835914026175	15.840348404431	16.0257944287195	16.7556493774326	16.5604686132151	18.3775504652092	17.101029920862	16.4714867845213	15.840254264195	16.4409725912252	15.8436108337383	45.8399644763264	0.274342217392603	45.8607013472426	45.3089659916885	45.8710939633974	46.204556805605	45.598445865822	45.7573404061656	45.565468786295	46.0469764929934	45.8467634821734	45.746613105071	45.9882764543015	46.2843710151607	-27.8025950129213	1.99759935835633	-27.9020333042239	-27.7902335907479	-26.1173793543768	-27.3629906901055	-26.0728179995903	-29.7445088962766	-32.797068899955	-28.1819034316425	-25.718611886769	-25.855177217848	-28.655441196309	-27.4329736872114	145.15366975057	9.67358939750776	144.792546216508	165.109225296644	153.023972751659	143.303836473428	147.23503458085
85.427135678392	16.8104580103625	0.7186791382016	16.6382024254458	17.1145761614992	16.1029006786848	16.2866911609421	17.0012592974238	16.8194862417983	18.6747906659544	17.3777323103945	16.7175716965584	16.0929439491883	16.738249724726	16.1610918117348	45.7532611276577	0.27063200193299	45.7407886411241	45.2138089353315	45.7923256359124	46.1079668035306	45.5295746071726	45.6779438874831	45.4868246488493	45.9495609429939	45.7867922478487	45.6677703913522	45.8916917828689	46.1940850074245	-28.8876347909912	2.01919962014029	-29.0869761156959	-28.9041503994904	-27.1652298843306	-28.4369587746213	-27.188292654338	-30.8595626905445	-33.903081716817	-29.2445624576704	-26.7023391738325	-26.9114699752989	-29.7520797991712	-28.4969138500838	146.844611137822	9.63209125366907	147.54462224795	166.39199177277	154.079133623055	144.272314142449	149.967111078593
85.929648241206	17.0885720317502	0.721323244679829	16.9311016306465	17.3523052905016	16.3717634709407	16.5612869243703	17.2604782182724	17.0927617436667	18.9710937491978	17.6701491232427	16.9782646465312	16.350177795792	17.0396464779399	16.4838353099009	45.6673016567842	0.26803948245894	45.6329864196498	45.1183862098866	45.7075115697	46.0233688621778	45.4710428655732	45.6165772520773	45.3929213437678	45.8665702181409	45.7374444499861	45.5718564288719	45.7819449281833	46.0870093333955	-30.0042640206016	2.03831930658715	-30.3106073103264	-30.0526827424088	-28.2351178835216	-29.5505740877414	-28.3470694794279	-32.0141624606829	-35.0249121197025	-30.3477589761653	-27.7265169517761	-27.9932512280779	-30.8685859625085	-29.5799290448797	148.092661226789	9.5438951897318	149.5607500022	167.034341180296	154.799941297105	144.885778103412	152.094364570029
86.4321608040201	17.3745832144209	0.723601010760225	17.2349655148745	17.5900950214274	16.654501510708	16.8391902468815	17.5226268013563	17.3713395513086	19.2766176231612	17.9689455380144	17.2433095074192	16.6193101372192	17.3540031156425	16.8200940050372	45.5800930442884	0.267725258288471	45.5283276968826	45.0123473668314	45.6357629105122	45.9239520945201	45.3962363219191	45.5488188370527	45.3112679671265	45.7729107143504	45.6717649334253	45.4832918732073	45.685191882961	45.9912439326717	-31.1505485858208	2.05879274421121	-31.5720253961783	-31.219777832764	-29.3430302580769	-30.6858000768054	-29.531677409902	-33.1933962454792	-36.1795935645001	-31.4779833890704	-28.7749471218498	-29.1113052454757	-32.0212351357395	-30.6958113540079	148.913347518401	9.46186356552919	150.560754104913	166.994433481004	156.560125968678	145.173526808388	153.422521496012
86.9346733668342	17.6681450780802	0.726232479201186	17.5421220651385	17.8386563042977	16.9401723627568	17.1252917983271	17.7930283296973	17.6551682600899	19.5880298331181	18.27382510867	17.5181490893142	16.9001068338914	17.675991787046	17.1671991646157	45.4929057826217	0.264657834245852	45.4131049064881	44.923735976001	45.5481413665061	45.8301308101567	45.3252599119242	45.482054320452	45.2300664687361	45.6757703591134	45.6097386017149	45.3975865752737	45.5844800983894	45.8947999967053	-32.3254227615095	2.07915605235518	-32.8550699727004	-32.4256577015907	-30.4703401520541	-31.848581430397	-30.7468984680997	-34.392656186618	-37.364617610371	-32.6313500191694	-29.8538208766257	-30.2692866256623	-33.2035947845465	-31.8431993102795	149.067498479906	9.46542113424701	150.377513958976	166.250243549985	159.134192849742	144.86476810997	153.593878631252
87.4371859296482	17.9687970724622	0.728131721332396	17.858963286941	18.0872542207574	17.2336050265341	17.4223798520588	18.0744296708126	17.9518101526126	19.8974034293165	18.5924461955663	17.8058141770369	17.1841842399042	17.9998184409801	17.5174561770255	45.4069220764208	0.265858437830036	45.3098002430137	44.8249746180583	45.4653289579016	45.7460092334199	45.2623454280897	45.4345346106722	45.1370906959986	45.5930612764137	45.5555284448491	45.296353367201	45.472628791637	45.7854092497955	-33.5283866238817	2.09632797020417	-34.1701478290045	-33.6537892874566	-31.622109209648	-33.0483571335813	-32.0020079849231	-35.6288242319539	-38.561373039573	-33.8243769237366	-30.9724223424998	-31.4501762230511	-34.4017762850297	-33.0052789961223	148.275734900579	9.6473756334992	149.29646535019	164.602092063349	161.57344136443	143.576395603041	152.51295404602
87.9396984924623	18.2756487372279	0.730677611935172	18.1854271151263	18.3380208129364	17.5373819992431	17.7197694857228	18.3557749122922	18.2508156215884	20.2163492041787	18.913756128286	18.0958120839038	17.4792474055894	18.334851312299	17.8805787655688	45.3218983590695	0.265555642127064	45.2170794867442	44.7287416537893	45.3903914720003	45.647846703214	45.183954699734	45.3807350821523	45.0599241983432	45.4985589155013	45.4852356792351	45.204236019284	45.375004832391	45.6910715664457	-34.7578376766499	2.11568654529975	-35.5210838406181	-34.9020157774839	-32.8073584455548	-34.2637409617303	-33.2755853800455	-36.8815526275565	-39.7919869396795	-35.0384879273512	-32.1114774475924	-32.6660427396161	-35.6340219337855	-34.2006980987852	146.483410636335	10.0396941216116	147.493496648045	161.484696931683	163.017632596772	141.110063679684	151.28560780372
88.4422110552764	18.5878210186373	0.733122763154551	18.511651000957	18.5967829520403	17.8404219795273	18.0250545422839	18.644906282526	18.5543841499905	20.5366357623882	19.2396215859406	18.3961590607222	17.7846333353212	18.6742374008004	18.2493641711502	45.238219591265	0.264171969853109	45.1165753300704	44.6462820166155	45.3003020715591	45.5607828151606	45.1150551348254	45.333390638894	44.9780520869122	45.4048668762225	45.4238042978512	45.1160977597444	45.2725808075299	45.5908452597951	-36.0116286030942	2.13298081752972	-36.887536134214	-36.1858224421624	-34.0033059993606	-35.5068806183716	-34.578328169944	-38.1502824359499	-41.0431930291376	-36.2735787816106	-33.2827582706331	-33.9195206395982	-36.8897831140238	-35.4185536021252	143.920384710867	10.5904804335483	144.397302053159	156.787977566556	162.896504427758	138.18721956489	150.792132926093
88.9447236180904	18.90449233356	0.735029362500455	18.8421172762719	18.8508326988881	18.1521853478513	18.3378924822184	18.9411538357169	18.8688602568647	20.8542774839985	19.5763814298347	18.7066476565897	18.0913735897399	19.0129867274769	18.6191992172692	45.1568042892763	0.269189394809498	45.0271452810313	44.5508289017905	45.2240410164434	45.4803656923258	45.0514790126697	45.3060340371441	44.8903617273775	45.3249494079423	45.3668882430708	45.0143728970952	45.161594212623	45.4835910418019	-37.2879989444652	2.14659424526231	-38.275781203811	-37.4782385506179	-35.2261645678254	-36.7812363496958	-35.9135101011585	-39.4503420025159	-42.3025884715237	-37.5448505449171	-34.4900353251826	-35.1909597860047	-38.1554139307739	-36.6468664995561	140.821529042568	11.232966476106	138.963965465556	151.79327973995	160.992069707339	135.574206653259	150.643680525701
89.4472361809045	19.2250657073281	0.738346341515895	19.1795919198992	19.1102996266544	18.4684298567319	18.6484146223457	19.2342253560544	19.1826003533028	21.1801955694538	19.9115920652131	19.0174931602031	18.4075395919031	19.3608216903149	18.999584675861	45.078489580243	0.268761415353524	44.9552798381687	44.4706566705254	45.1479770336751	45.3881824117134	44.9751058895544	45.2732164419386	44.8200997351934	45.232668395968	45.2958993557163	44.9238544778492	45.0662661323811	45.3926685802319	-38.5854909482831	2.16313155136969	-39.6949744442065	-38.7951866631555	-36.4716814669785	-38.0641524081954	-37.2576917412615	-40.7561823671236	-43.59375654099	-38.828816569196	-35.7126557795032	-36.4938310023038	-39.4508825485766	-37.9060798479069	137.150202605011	11.9043815772964	130.919121746789	147.175090245559	157.536160468168	132.807144368293	149.665969240198
89.9497487437186	19.5480932648522	0.74066736801325	19.51302440021	19.3715125571435	18.7818427507041	18.9663248638395	19.5339848344976	19.5000829199032	21.5019307335824	20.2495057339267	19.338637763104	18.7319097314325	19.7091702882924	19.3791926015905	45.0030465648619	0.271390711356195	44.8803521838483	44.3943314892392	45.0629707484403	45.3116490833339	44.9134008828248	45.2523183163772	44.7416141648078	45.1452759355622	45.238154788084	44.8388122351372	44.9658634475573	45.2918155031301	-39.9006197668942	2.17516025620671	-41.12219689188	-40.1340020994003	-37.7211387151353	-39.3737556241481	-38.6274527227074	-42.0724149779664	-44.8928088744128	-40.1301933593669	-36.9677438253338	-37.8293679436662	-40.7609050996418	-39.1754570690713	132.571136624432	12.5318005398417	121.981818066315	141.993307676249	152.76695991685	128.894409088187	146.635907467598
90.4522613065327	19.8726127626882	0.74293749662106	19.8443257583464	19.626918594885	19.10329214149	19.2875705517861	19.8358796144582	19.8257940730126	21.8204774208761	20.5944963512915	19.6660558609175	19.0548753947637	20.0538566731899	19.7578107172414	44.931507859889	0.280477679178062	44.8154006602302	44.3117336717387	44.9964114415595	45.2383999445699	44.8544834241151	45.2516329179022	44.6649137270695	45.0702222245872	45.1813171635226	44.742523913625	44.8599635953216	45.1910916344267	-41.2309066318632	2.1835830163074	-42.5575929623195	-41.4724789583684	-38.9970414000103	-40.7053742047087	-40.0176927976178	-43.4111077719929	-46.1973759486427	-41.4612558856268	-38.2514556080219	-39.1751625568774	-42.0728434890205	-40.4514979991518	126.624770796685	12.9475626597549	113.623290900228	135.145159909366	146.569838530529	123.364165914219	140.718009297297
90.9547738693467	20.1977765043047	0.746794777427426	20.1791412937344	19.888505005629	19.4220051239384	19.6040269324728	20.1314586416014	20.1472876547307	22.1439303400776	20.9331576675471	19.9915607021551	19.3848707907554	20.4045649036483	20.1428089953662	44.8647699692837	0.282601269340677	44.7737992464719	44.2505189911172	44.9230928670053	45.1571071868941	44.7874550889332	45.2468865458137	44.6051220586247	44.9826554925793	45.1138781053106	44.6599228325514	44.7712317588474	45.1055694572558	-42.5741951987888	2.19533808600526	-44.015616746582	-42.836353432785	-40.2796402164815	-42.0379306396093	-41.4058897630862	-44.7424451361608	-47.5276040583336	-42.7943099834046	-39.5441350698081	-40.5463505338418	-43.4080356364663	-41.7520311689065	119.044891499802	13.0573652865348	105.552349639673	126.190023385615	138.750886245984	116.415628293688	131.964329353423
91.4572864321608	20.5219580588754	0.748750319993348	20.5065282311599	20.143843089651	19.7372670192212	19.9264362283499	20.431560551079	20.471455334106	22.4573492920892	21.2721696698861	20.3259866923231	19.7199306110947	20.7507969961691	20.5201729913761	44.8030024667957	0.292668774710189	44.7350255862154	44.183894064269	44.8508797138323	45.0947782130114	44.7395854429091	45.2592568473559	44.5355676253772	44.9036487082056	45.0629676938067	44.5847535816171	44.6775560326489	45.0081160923004	-43.9263952383111	2.20006274009217	-45.4730948562981	-44.2006661471658	-41.5626559936536	-43.3943172281288	-42.8134376522322	-46.0771900865846	-48.8515605380014	-44.1397554518283	-40.8671332381531	-41.9424534150874	-44.7460571336914	-43.0484211189084	110.039312371362	12.8914960564662	97.195311657141	115.452322170107	129.250906683292	108.254262077443	121.389135823818
91.9597989949749	20.8439868794461	0.751434186382812	20.8252287981034	20.3951471684292	20.0569606511517	20.2467479955842	20.7275600709445	20.8004889628309	22.7671792124911	21.6133872420028	20.6611636021115	20.0496988946768	21.0895150467051	20.8947649083223	44.7468990759639	0.307565225831759	44.7046919514724	44.1242041264131	44.7964334880764	45.0323545543446	44.6925545739728	45.2914564898529	44.4753565226529	44.8349591820582	45.0096671253584	44.5010960311132	44.5817523158123	44.9182625504397	-45.2845217478199	2.20219207083265	-46.9225024776086	-45.5631915040239	-42.8657100824688	-44.7603425315055	-44.2252567542076	-47.4223968134761	-50.1793421734249	-45.505207835471	-42.2074423370293	-43.3384034638391	-46.0763304810603	-44.3481345197236	100.207084609917	12.6137372376828	88.1549267504004	103.720575425679	118.520786776416	99.1619069036086	110.016899695008
92.462311557789	21.1623331316626	0.755567230885241	21.1432405439765	20.6483442865349	20.3665965747004	20.5595225591073	21.0139299701336	21.1218989331109	23.0767906555632	21.9432435803628	20.9913997241541	20.3829757188521	21.4302528133146	21.2698022201404	44.6966762648892	0.317647780810799	44.7014227590865	44.0827378482881	44.7319147113638	44.9662807993693	44.6434424552192	45.321258654514	44.4290659678863	44.7542963012996	44.9506480445638	44.4339007696984	44.5045806969142	44.8405661704678	-46.6447375260887	2.20745935972182	-48.382840568926	-46.941617543653	-44.1576003837478	-46.1198799165535	-45.6233558358929	-48.7457363781506	-51.5223693864725	-46.8601766901676	-43.5493295242027	-44.7513798961833	-47.4211386930551	-45.6614254960597	90.1513914004573	12.2637002945237	78.2816135207531	91.5425234080938	107.361263791597	89.533181169909	98.3685764173739
92.964824120603	21.4759513005913	0.757406359811329	21.4508328439337	20.88851934863	20.6728085437746	20.8752523209145	21.3013761076942	21.4447409588261	23.3712568072027	22.2708731312579	21.3273259502126	20.7169769683712	21.760747993955	21.6307046323232	44.6540613478572	0.338855397623814	44.7073871404696	44.0330800692072	44.6793166091381	44.9204175731169	44.6165958333312	45.3723902998637	44.3731120047903	44.685618526486	44.9101675998104	44.3763306260425	44.4228385662284	44.7514813258015	-48.0041624730605	2.20382266929546	-49.8335584761243	-48.2994334271553	-45.4490718651104	-47.4982664986795	-47.0316876812399	-50.0647185534304	-52.8456378618842	-48.2213346998954	-44.9163002053415	-46.1789862299147	-48.7548829548172	-46.9560712231335	80.1998870580584	11.8093790070677	67.8282890384037	79.7596549917603	96.229145882674	79.6898718318641	86.7677379356838
93.4673366834171	21.7829133184442	0.761037022585201	21.7429901019922	21.1265116888491	20.9766352735623	21.1820913411423	21.577762210295	21.7681813024343	23.6616118953145	22.5950472069091	21.6569587532763	21.0408532804707	22.0794504343191	21.986866332766	44.6181050768044	0.362743092700093	44.720274631416	44.0026447314847	44.6391211633878	44.8707408213848	44.5889632845312	45.4415767055137	44.3324678006862	44.6250199718627	44.8645397408041	44.3130447472512	44.342236956285	44.6766303670454	-49.3585356872399	2.19970955290978	-51.2587361905655	-49.6583382765503	-46.7466037907914	-48.8715946988289	-48.4249698393438	-51.3797663546328	-54.1716164511174	-49.5900059421936	-46.2857246281168	-47.5938948269307	-50.0703317780687	-48.2508454697385	70.5344311562105	11.3965474388638	57.188998463945	69.5207596374803	85.5353501187986	69.9596557688585	75.7809296166609
93.9698492462311	22.0809662137581	0.765869364864968	22.0287155066331	21.35709417288	21.2646650163707	21.4781322754989	21.8417758143684	22.0799231247796	23.9451399948593	22.9026680123966	21.9783176971501	21.364135854139	22.3952602618818	22.3357668341401	44.5883995569988	0.38570944287413	44.7616790767162	43.9802219631569	44.5902854899979	44.8217331596815	44.5655855508871	45.5090161641804	44.3005781742187	44.5537461411476	44.8186420224578	44.2687589187649	44.2811298445362	44.6094181782411	-50.7021750721483	2.19769147215295	-52.6803343894848	-51.0115643243703	-48.017600494635	-50.2319615121859	-49.7935473929917	-52.6584755422434	-55.4984832046883	-50.9350380710216	-47.6490120525436	-49.0158548861461	-51.3901390417545	-49.5440899537143	61.3442288207438	11.2502606324986	46.794196081974	61.13161315362	75.6538512821319	60.8850113766134	66.0608383713895
94.4723618090452	22.3702525836968	0.76841913496969	22.3001427147183	21.5713166928431	21.5488092495038	21.7723253850704	22.1029684961699	22.3904637550805	24.2096489214572	23.2045306063009	22.3006634650534	21.6832786443804	22.6940730396128	22.6648100341715	44.5688567836806	0.419791906761678	44.8185623408401	43.9549369601345	44.5612567400318	44.7920763533032	44.5656234020267	45.5996382800793	44.2607012712825	44.4974184565241	44.7915306375549	44.2358224005629	44.2152933288543	44.533421232973	-52.0355018013482	2.18630203679703	-54.0833495960011	-52.3323861126583	-49.2875621173568	-51.6037740359202	-51.1606549731174	-53.924946665906	-56.794644384373	-52.2793714978392	-49.0289238259952	-50.4405058250318	-52.6838518167346	-50.8060507652444	52.8383480426439	11.4171303339461	37.1318222145404	53.8004789853062	66.8172223987655	53.0225383674498	57.9154785507506
94.9748743718593	22.6473253445366	0.773994266489626	22.5482934803202	21.7818755564896	21.8215915264147	22.0500376837461	22.347174958938	22.6953111359861	24.4693939171258	23.4956658764726	22.609192281657	21.9870651331096	22.9759937264498	22.9863088577303	44.5554143830782	0.454768856226488	44.88076744951	43.9536387609619	44.536368798126	44.7552311480797	44.5633911885779	45.7040217108511	44.2398101659095	44.4467178134022	44.7570106009266	44.1990074611571	44.1530143338612	44.4759931655746	-53.3511435921274	2.17735794849051	-55.4435936087419	-53.6534919558507	-50.5432020301556	-52.9546379621591	-52.4924271342778	-55.1716299516808	-58.0917621848242	-53.6166225260502	-50.3943314247492	-51.8389448788521	-53.9488121952732	-52.064267252914	45.0826962351043	11.551203643976	28.77841741394	46.1430306602603	58.2712741525619	46.544650367591	51.0311822809474
95.4773869346734	22.9100131639193	0.78049733978897	22.7826297234966	21.9739683989894	22.0756744173666	22.3139337528689	22.5783967570871	22.982981594432	24.7159330876688	23.7641943466781	22.90636023275	22.2853458007187	23.249201900763	23.2915379542123	44.5481039667201	0.491467015601605	44.9700505803683	43.9493177536918	44.5083480038848	44.7234064001576	44.5712202751005	45.8054435650239	44.221423924446	44.3873051694196	44.7276391863007	44.1824864508816	44.1101133520262	44.4204929393407	-54.6429395070802	2.16850947150326	-56.7835430194444	-54.9414733714581	-51.7632359312274	-54.2873041669888	-53.7906132910055	-56.368757834314	-59.3723845120813	-54.9174748918066	-51.7466242130008	-53.2339684199485	-55.2071670210607	-53.3027274126264	38.0271461911567	11.299331860997	22.0923414811229	37.6561819922971	48.9641171628688	41.1035816454909	44.7337882339452
95.9798994974874	23.1601052040443	0.785367932568563	22.9990450076926	22.150441384158	22.3235475636046	22.5704850675484	22.8037988385068	23.265018293349	24.9433273072332	24.022467057634	23.1985564418266	22.5733729327419	23.498514881494	23.5726876727425	44.5527366521337	0.53723788676449	45.0796241819571	43.9529396897351	44.5025743815355	44.7084394786582	44.6013357896428	45.9291337401243	44.1983513929289	44.3454175370855	44.7155297789891	44.1776129929097	44.0618198335778	44.3600610284601	-55.9155256734389	2.15179742047704	-58.0962167476798	-56.1975563657037	-52.9783181826223	-55.6212198811156	-55.073710032682	-57.5458738606568	-60.6150626565539	-56.2102133130928	-53.1042108228048	-54.6192106025682	-56.424119546586	-54.5005960692013	31.6901185526501	10.6738465238251	17.0022776129605	29.4689102719901	39.3324605362877	36.2896736015344	38.4818213376627
96.4824120603015	23.3924511646724	0.794907679289825	23.1868752134269	22.3173784328276	22.5508484386747	22.8043658200364	23.0088455246501	23.533303283768	25.166843692367	24.2621729462667	23.4694633153433	22.8394315253943	23.7268933328527	23.8429924504609	44.5613646215575	0.582598678515457	45.1925149416745	43.9754769513013	44.4927017982741	44.6838098033213	44.627643994825	46.0597479049926	44.1952718525466	44.3069330556375	44.6944298379811	44.169179202963	44.0191449715563	44.3195211436164	-57.1564005743999	2.14065034713458	-59.3503374469166	-57.4418933058013	-54.1563979892726	-56.9182106215101	-56.3025781635701	-58.6865991175571	-61.8547766815629	-57.479687848724	-54.4301457772717	-55.9648589107134	-57.6024487261608	-55.6888723037379	26.1511175478484	9.88272606106233	13.2030956373913	22.7601800478278	30.7159209246576	31.9796310249882	32.1808233456465
96.9849246231156	23.6066060434823	0.804996517033305	23.3562628848292	22.4590231983816	22.7596134773155	23.0236104411873	23.2022121343948	23.7786805177797	25.3737886877093	24.4745555527883	23.7260869411425	23.0943616867053	23.9421267393065	24.0889502602475	44.5760148078191	0.629888391673431	45.3277384517229	43.9896263710808	44.4878106081273	44.6682833734581	44.6685743179337	46.1843875004492	44.1883948328763	44.2626146382306	44.6832602353594	44.181142821675	43.9953307584201	44.2750137844953	-58.3616538830306	2.12704183632528	-60.5659769575182	-58.6309976094843	-55.2972714999238	-58.1927554697353	-57.4915748753737	-59.7665182081186	-63.0591937556508	-58.7009589968611	-55.7372997697917	-57.2969548326102	-58.7626671486012	-56.8376774726984	21.3774260610242	9.0226050724644	10.4086186921878	17.6753401420196	23.7398590335661	27.8267992240994	26.1564749694197
97.4874371859297	23.8058432157282	0.814428193653857	23.5083534237152	22.5889273956765	22.95795502018	23.2313954274788	23.3871133766076	24.0139002935419	25.5656574862865	24.6733177827645	23.9709249427766	23.3330428656787	24.1292080154746	24.3103225585574	44.6029746802329	0.683741784262861	45.4854289939629	44.0218732885067	44.5017545215702	44.6657632604583	44.7282909426005	46.3274521305158	44.1811701295851	44.2379580605171	44.6860572059976	44.2040929659256	43.9654492149407	44.2304054482138	-59.5389600452843	2.10945332626275	-61.7458928286167	-59.7951847583281	-56.4230970652855	-59.4553645587233	-58.6503290840462	-60.8187966482224	-64.2227984032274	-59.9060311944296	-57.0359367987225	-58.6069604235535	-59.8663726033735	-57.9407561768828	17.2463368960158	8.02580399652736	8.3512796671488	13.8372468218955	18.2139471106878	23.4865083158756	20.7149516632792
97.9899497487437	23.9837645054945	0.829447820854718	23.6321302360379	22.7016956281449	23.1301065293523	23.4140334918669	23.5499485624633	24.2281007151319	25.7546860797251	24.8475396535151	24.1886009961511	23.5451406739214	24.294659676918	24.5185318227064	44.6307975684205	0.735749108292259	45.643683761181	44.0608648531103	44.50646987486	44.6522824318007	44.7826388760445	46.4679933257583	44.1919634582682	44.2145505914818	44.6789369715636	44.2231372587237	43.9429066121741	44.2041428060802	-60.6702180830338	2.0997072611517	-62.8547533432196	-60.9242173436147	-57.4934232281985	-60.6670142411729	-59.7395814633588	-61.8186690336671	-65.3738986795217	-61.0712164129545	-58.2882170093356	-59.8654898870687	-60.9227373776796	-59.0233989766144	13.6748414315452	6.91386723422759	6.7062353158719	10.7899895532189	13.6891161463793	19.0810713941204	15.9878883363468
98.4924623115578	24.1418483369933	0.843222690189669	23.7362646362459	22.7899214357645	23.2867658104088	23.5829536182794	23.7021852542272	24.4141284808236	25.9236706187749	24.9916416545707	24.3898463659947	23.742517366779	24.4456410528407	24.6966437492096	44.6639759084827	0.787232454753175	45.8137845606958	44.0936692309546	44.5238702818282	44.651342302779	44.8535855764845	46.595817381617	44.193239806949	44.1882297961646	44.6852702698124	44.2616200807295	43.9380254973206	44.1692561164577	-61.7469059683797	2.08395889372236	-63.8973409834783	-61.9763951737951	-58.5228310511224	-61.8441754790588	-60.7780974447573	-62.7379699857437	-66.4572606565686	-62.1634970450821	-59.5085222188244	-61.0938387610003	-61.9481757308749	-60.0347670902511	10.6158644785591	5.84772085902222	5.28797101388173	8.1020470832971	9.90100696182063	14.9902989295471	11.9884015834776
98.9949748743719	24.2882342993729	0.861244049313157	23.8284791425087	22.8706382704263	23.4293279923556	23.7387406369458	23.8441405577578	24.5927608365105	26.0990990658638	25.1240425494017	24.5749738784869	23.9214091503831	24.5671241113518	24.8680754004825	44.7089858839567	0.844933159674245	46.0112257642717	44.1508004266785	44.5519106974592	44.6587042331805	44.9382028922418	46.7410826260042	44.199977926998	44.182527302318	44.7009703126591	44.3098782065223	43.9257014411822	44.1368487779654	-62.8190025648201	2.08911163312991	-64.9222833880493	-63.0501737858085	-59.5266157583876	-63.0013203993129	-61.7763097174446	-63.6636019766733	-67.6106827650833	-63.2837246038546	-60.7127383072774	-62.2916167523998	-62.89089226224	-61.0980710613096	7.99269397212927	4.91452595643079	4.00420318453283	5.55328382841537	6.74888097044819	11.2890643529016	8.65850217246265
99.4974874371859	24.4151541400398	0.875325799440051	23.899580988014	22.9300971681402	23.5574994233891	23.8832487479925	23.9769195777061	24.7473577814211	26.2432693472523	25.2297413018824	24.7467729140724	24.0878770996381	24.6771932692004	25.0022920617686	44.7553205286578	0.900962765528214	46.2188115041602	44.2053917039074	44.5739261938814	44.6563382433031	45.0272979226733	46.8744748588747	44.2174227326483	44.1753387658754	44.7090130181239	44.3605555590257	43.9226054975239	44.1226703438969	-63.8720429251117	2.05185682073489	-65.9246883678245	-64.116976504904	-60.572965952937	-64.2217138227844	-62.7947511393128	-64.5405847734719	-68.5486522891557	-64.3707648347982	-61.9916502478758	-63.559779836846	-63.8660422160661	-61.9559451153644	5.64782165701521	4.03993175759983	2.73169572591455	3.24470767621494	4.14133933388976	7.84099633891106	5.76028792063788
100	24.4649696936171	0.864155272739115	23.9180781501249	22.9494885889134	23.6329688161937	23.9620767801184	24.0500754945909	24.7841631961359	26.2468785410852	25.2532940336912	24.8396015298191	24.1770033226881	24.7604220926418	25.0055857774025	44.7750321244454	0.915140937030708	46.2792198442868	44.2239002597686	44.5983108223919	44.6641653688706	45.0855142795801	46.9030475662411	44.2110382110364	44.1671517116557	44.7226646257007	44.3975216440166	43.9332939740042	44.1145571857925	-64.3087031755968	1.9418751662675	-66.2235755646476	-64.5039443848391	-61.184694554262	-64.884276685047	-63.343640185717	-64.7637586860438	-68.589045623817	-64.6507560912029	-62.6863084909287	-64.2431555388836	-64.6382411488911	-61.9930411528816	3.40388249003879	2.97053817636629	1.36112523323143	1.43691584393849	2.18912965779875	4.51767151123934	3.03602062927971
[truncated: 35 more columns]
