# Supplementary material for: Cranio-caudal and medio-lateral navicular translation are representative surrogate measures of foot function in asymptomatic adults during walking
Source: PLoS One. 2018 Dec 5;13(12):e0208175. doi: 10.1371/journal.pone.0208175 (PMC6281217; doi:10.1371/journal.pone.0208175)
Supplement: S1 Data — NCC, NML, FPitch and the GRF (Rx, Ry, Rz) are provided in .mat files (Matlab). NCC and NML are denoted as NEle and NDev, respectively, in the data files. FPitch denotes the global plantar-/dorsiflexion angle (see also S1 Fig in the supporting information). One file with all steps under consideration is provided for each participant. (ZIP) [file pone.0208175.s002.zip › S2_M4Foot_Data/EGLOND13_Walking_M4Foot.csv]

ST	NEle_R_X_Mean	NEle_R_X_SD	NEleR_Meas1_X	NEleR_Meas2_X	NEleR_Meas3_X	NEleR_Meas4_X	NEleR_Meas5_X	NEleR_Meas6_X	NEleR_Meas7_X	NEleR_Meas8_X	NEleR_Meas9_X	NEleR_Meas10_X	NEleR_Meas11_X	NEleR_Meas12_X	NEleR_Meas13_X	NEleR_Meas14_X	NEleR_Meas15_X	NDev_R_X_Mean	NDev_R_X_SD	NDevR_Meas1_X	NDevR_Meas2_X	NDevR_Meas3_X	NDevR_Meas4_X	NDevR_Meas5_X	NDevR_Meas6_X	NDevR_Meas7_X	NDevR_Meas8_X	NDevR_Meas9_X	NDevR_Meas10_X	NDevR_Meas11_X	NDevR_Meas12_X	NDevR_Meas13_X	NDevR_Meas14_X	NDevR_Meas15_X	FPitch_R_X_Mean	FPitch_R_X_SD	FPitchR_Meas1_X	FPitchR_Meas2_X	FPitchR_Meas3_X	FPitchR_Meas4_X	FPitchR_Meas5_X	FPitchR_Meas6_X	FPitchR_Meas7_X	FPitchR_Meas8_X	FPitchR_Meas9_X	FPitchR_Meas10_X	FPitchR_Meas11_X	FPitchR_Meas12_X	FPitchR_Meas13_X
0	13.6022117813325	0.536956305588124	14.3922269022073	13.7382818848323	13.3498159275832	12.6571870448605	13.8091710823581	13.4990446528048	12.9819177174031	13.5575140799829	14.2907484351758	13.8961714553393	13.7936739208453	12.8783804475915	14.1646734549003	12.991032747694	14.0333369664088	47.7754578085069	0.285616309273515	47.8769394798752	48.368834248093	47.9276938444918	48.0606791176273	47.6514015622312	47.6048604408254	47.5314549849714	47.8062860798563	47.290396519753	47.4870070163472	48.1440263494959	47.7220836252414	47.8707357519581	47.4580043237044	47.8314637831323	18.9717604900324	0.994660035741423	19.710869294836	18.0754072917498	19.1070388069054	18.0921137521891	18.8021241434984	18.3689398787165	20.0292021982245	17.5081897731147	20.0232994650768	19.8399149146895	17.9793824563062	20.245821177443	18.0927328458502
0.50251256281407	13.5280144386153	0.533184326426541	14.3313974756065	13.654721656271	13.2785758773221	12.6208229102416	13.7632289571976	13.4244883561694	12.9095651767046	13.5173981586814	14.1789594094196	13.8050086815053	13.6998524340757	12.7723832768311	14.096916980383	12.9127907836522	13.9541064451678	47.8369005713251	0.281263465214471	47.9092380216386	48.4185661294039	47.9735780808085	48.1079560888323	47.6846292363396	47.6781787976482	47.5862027124134	47.8541422519613	47.3615866281216	47.570216540097	48.2368828840721	47.827800123016	47.9261814266967	47.5322970275049	47.8860526213231	18.5494926314475	0.942170422775478	19.4472838026474	17.7204710832145	18.6316762355084	17.8134769907882	18.5622303034192	17.937627023517	19.7055036323178	17.2637950908052	19.5003530450022	19.2662294929224	17.4461404568676	19.5792799954536	17.63189807428
1.00502512562814	13.4251339546353	0.525849948408343	14.2112733173183	13.5520730534987	13.1888945573737	12.5456144452041	13.6710693792962	13.3327634545259	12.7651775012555	13.4341044573492	14.0288546463712	13.7082804120853	13.6005855255362	12.6721317627511	13.9999523225533	12.8264979973591	13.8397364870511	47.9334286299924	0.277707236934077	47.9889065829757	48.5008653903759	48.0495339810266	48.2210865198337	47.7665076438765	47.7892178483299	47.711036717166	47.9684090438741	47.474085267271	47.6548386775201	48.3317005743761	47.9147817091501	48.0270843706637	47.6172863297902	47.9860887936565	17.93953099289	0.922254557508577	18.8991745053899	17.2326926262444	17.9967660760875	17.200989917354	18.0537864833475	17.3550982770552	19.04054570687	16.7243311851358	18.7811278500442	18.6380253557992	16.8572076656849	18.9267150175791	16.923527629663
1.50753768844221	13.3293299581167	0.520274316480619	14.098451076938	13.4618077399299	13.1055321462031	12.4765137231662	13.5825648914296	13.2511337221258	12.6295662993501	13.3569211748407	13.8873579183878	13.6170548663807	13.5074607302034	12.5721076342084	13.9114685455987	12.7467078585165	13.7353010444722	48.0244020638656	0.274666748803861	48.0517351755834	48.5795189763273	48.1254316059677	48.3146435523376	47.8299749133676	47.8964238428746	47.8134702841641	48.0628762504655	47.5813446855991	47.7516242281749	48.4388334248345	48.0055279242149	48.1215478757046	47.712512791566	48.0805654268026	17.3353601525676	0.905945546211053	18.3490332793477	16.73716730001	17.3797409624811	16.5981109408328	17.5393294343509	16.77840756112	18.4007221976153	16.1852093252248	18.0983164581188	18.0056836718912	16.2590201053354	18.2465879563445	16.237693670157
2.01005025125628	13.2297556688264	0.513700349970452	13.9854335265503	13.367852522809	13.013872202427	12.4092665544643	13.4953128358613	13.1637535848684	12.4933566121103	13.2807843701746	13.7342218542233	13.5192416373464	13.4086063843725	12.472990471507	13.8160307332434	12.661696683592	13.6239150588458	48.1145318386081	0.271546037683105	48.1199563781412	48.6482345818159	48.191510569378	48.4119940517975	47.9025030931383	47.9939393235364	47.9199997290918	48.1610656236579	47.6791802908279	47.8487050578282	48.5469071369853	48.1108961519349	48.2083881334983	47.8067655936002	48.1679318638898	16.6912833106793	0.89681933087093	17.7630122130621	16.1903139183134	16.7175103076685	15.9626988401224	16.9941626351504	16.1520222229511	17.7377276829841	15.6116062674658	17.3758011373742	17.3288097355658	15.6149160640667	17.5371459609241	15.5037776429986
2.51256281407035	13.129241755969	0.507814228238904	13.8727468861623	13.2786171617904	12.9213595861525	12.3457492981538	13.4071452893166	13.0779296206859	12.3572336269254	13.2074138873556	13.5781648326439	13.4142328709171	13.3036376215028	12.3699650747967	13.7198778130937	12.5719301081519	13.512622661886	48.212324987775	0.270953367563949	48.2040362587463	48.7329392661185	48.2699300713408	48.5259248179296	47.9870689057615	48.1032366243627	48.0415144133964	48.2758445480029	47.7857060283421	47.9374076553629	48.6469912631426	48.2095486089361	48.3049904738787	47.8941327692749	48.2656031120299	16.018670771898	0.891464605312861	17.1418477160599	15.6122446457424	16.0331900040727	15.2965183673897	16.4121785461005	15.4981112875906	17.0496490479352	15.0060905556842	16.6370467837954	16.6211215882351	14.93814620603	16.7985697800021	14.7443704082282
3.01507537688442	13.0265664517561	0.50279175767316	13.753435597618	13.1898222315222	12.8266160378002	12.2804165451551	13.3117998500351	12.9920715070393	12.2162311594162	13.1306137623076	13.4197875728584	13.3080355340174	13.1984217106345	12.2638720367966	13.6228691555522	12.4825858032775	13.4019182723118	48.3127717266808	0.27081788764883	48.2781456850135	48.8203633986415	48.3578252751581	48.6326241351516	48.0585404456582	48.2215907729622	48.1515985380088	48.3836798925471	47.9027480073781	48.0389733895127	48.7606222622088	48.3023857694381	48.4132594580779	47.9936319670893	48.375586903367	15.3213965416685	0.889858840565376	16.4843602145648	15.0008134499116	15.3277177257855	14.5998833667983	15.794732942813	14.8178321230397	16.3359025653772	14.3684793984881	15.8844514124656	15.8959949187878	14.2415679964501	16.0401229072592	13.9641119626775
3.51758793969849	12.9208521471936	0.497179253101955	13.6314143640057	13.0976914872547	12.7242892401399	12.2146620763978	13.2157396868416	12.9004539346318	12.075139906093	13.0518081522317	13.2541512388871	13.198532568595	13.0906626889462	12.1598342632669	13.5191425322804	12.3923989304059	13.2868611379263	48.4119438865241	0.269574394998943	48.3551779863753	48.8965623916306	48.4340824085682	48.7363399547025	48.1404333152219	48.3279491769677	48.2626164861106	48.4889945375551	48.0084398537007	48.1469443195758	48.8812828627598	48.4088994300525	48.5128228942948	48.1009040166059	48.4777086637397	14.6047111624469	0.89298433079822	15.8043381397669	14.3603429907368	14.601579569509	13.8838194410692	15.1574756486599	14.1118519579646	15.6093915485915	13.7092069748879	15.1163834152907	15.1529081587131	13.5251905219079	15.272701970034	13.1640752283073
4.02010050251256	12.8142123783612	0.49160503657678	13.5098024373737	13.0090844714568	12.6207145835358	12.1531333600219	13.1175837791779	12.8090401352622	11.9375609500439	12.9760241041533	13.0870073222098	13.0818663500319	12.9761550067874	12.054733250876	13.4116889780213	12.2975897579501	13.1712011885159	48.5159926051544	0.271256240034965	48.4488197955941	48.9885303222184	48.5191167425421	48.8563659653105	48.2313298732937	48.4427690568508	48.3881166706781	48.6111412697278	48.1148140056487	48.2433157224255	48.9906617025337	48.516636235954	48.6108416901954	48.1981268644191	48.5793031599246	13.8760493482615	0.897425553193069	15.108408934519	13.7049623496294	13.8691175811384	13.1577421566344	14.500530332856	13.3944714333599	14.8754992395463	13.0374548591406	14.3451694338699	14.393575085121	12.7914342862073	14.4941204355071	12.3567629303504
4.52261306532663	12.7065080226294	0.487164576858129	13.381435094416	12.9194291539487	12.5167936868743	12.0909096290827	13.0113590317203	12.7184385374561	11.7983033073548	12.8980810028655	12.9228025736281	12.9644753866834	12.8607764160869	11.9466286260894	13.3053570521716	12.2026151728608	13.060215668202	48.6221271781339	0.274213944619033	48.5338640592614	49.0823455607972	48.616282046492	48.9733385726583	48.3085247720248	48.5697319620704	48.5025943250529	48.7310104254903	48.2348176848926	48.3449650056258	49.1058723048426	48.612328028845	48.7231369209439	48.2967736628008	48.6963223402101	13.1387292731152	0.901748083926257	14.3930804265243	13.0317870517233	13.1319632517727	12.4192648081672	13.8243286230536	12.6674918650508	14.1301155238138	12.3506107712059	13.575909871992	13.6309390525785	12.0527740690256	13.7084083352337	11.5502894510256
5.0251256281407	12.5980579705416	0.482555422680271	13.250296967621	12.8256909522404	12.4074757108619	12.0273582841047	12.9046692156511	12.6230693110681	11.6619141283047	12.8175934863806	12.7572595098007	12.8490133927929	12.7467194395041	11.8415834894243	13.1962325529673	12.1114122363565	12.9505808810458	48.7277383420785	0.275028074813392	48.6195651341125	49.1645129395712	48.7015791008943	49.0811559095361	48.3972440305306	48.6850189057896	48.6149550908854	48.8426046942978	48.3466147819099	48.4587269063818	49.2339179012183	48.7152406298348	48.8333478168744	48.4090063711993	48.8125849181409	12.397818792938	0.90827236308884	13.6706829898234	12.3460612728979	12.3896285102354	11.6762419739158	13.1432725658213	11.930623890301	13.3845807062743	11.6558294131512	12.8055155917057	12.8681373022673	11.3123406417526	12.9273577015186	10.7441825504751
5.52763819095477	12.4908650215788	0.477164707288105	13.1211671219329	12.7351178293339	12.2986560350368	11.9685625609955	12.795958439909	12.5283655635608	11.5330471286116	12.7412755174912	12.5935604093348	12.7312269616626	12.6293005838286	11.7404419998886	13.0836235547413	12.0206999527875	12.841971664567	48.8365830677315	0.27821478802439	48.7227653483697	49.2619903337095	48.7912505051146	49.2027586184915	48.4926710242175	48.8049194476882	48.7420925308721	48.9687480754254	48.450988979221	48.5624808836193	49.3523405936507	48.8272652201309	48.9322923187926	48.5171425534089	48.9190395832611	11.6589157556118	0.914657720242146	12.9476173318997	11.659461835704	11.6541712563398	10.9386082968494	12.4560005174276	11.1959363165528	12.6441405539488	10.9627826831047	12.0423877830222	12.1039113400647	10.5696103565648	12.1520446963789	9.94559670796596
6.03015075376884	12.3851692832483	0.472426600985692	12.9879826845037	12.6434740989183	12.1930187340582	11.9117898236739	12.6811515166926	12.4366799789271	11.4070326653038	12.6663201815976	12.4381754337498	12.614900337181	12.5119352257881	11.6392484409123	12.9740290607744	11.9310665507044	12.740734515939	48.945645517448	0.283421570905889	48.8186030750675	49.3599063445513	48.8945838257919	49.3263063924158	48.5740383989875	48.939020830974	48.8590452403261	49.0976616145367	48.5683575339866	48.6621273606278	49.4670346598198	48.9273417808911	49.0395193802512	48.6157788781534	49.0353574453392	10.9249765637897	0.918557544286207	12.2206381761224	10.9688840672828	10.9279348362378	10.2046938053328	11.7647638253493	10.4658447256807	11.9049840938109	10.2696425331045	11.2935922013672	11.3480618126131	9.83409843172608	11.3822892526703	9.16412245682523
6.53266331658291	12.2817463093825	0.467962453659366	12.8540628261457	12.548358290078	12.0852840895961	11.854274821863	12.5684606565535	12.3420965716476	11.2871647099796	12.5899696021358	12.2878791313785	12.5053437276117	12.3996836730881	11.5414295046571	12.8672387790989	11.8482981281656	12.6466501287391	49.054108028412	0.28602837298017	48.9123092246541	49.445328752354	48.9863036990831	49.4364864737842	48.6677759736553	49.0621851819122	48.9709683973988	49.2140070925287	48.6831286337032	48.7753830147163	49.5959789339367	49.0248203711937	49.153040273714	48.7241659300317	49.1597384735136	10.2006558722729	0.922447506527645	11.4998509676054	10.2796636718821	10.2095966425366	9.47890509191299	11.0815072378565	9.73927798592043	11.1764138078221	9.58029692651274	10.5561625367608	10.6065494613241	9.11129471158805	10.6275712688739	8.40029118649248
7.03517587939698	12.1819989700777	0.462218159483506	12.7247963778045	12.456837211714	11.9796765732925	11.8018349864622	12.4557926355975	12.2483055254995	11.1782676818629	12.5184979059538	12.1419984070529	12.3986039744569	12.2883922236551	11.4506487393255	12.7590039864845	11.771854548019	12.5554737739852	49.1653686588201	0.290246845676026	49.0235720365791	49.5454282860869	49.077670582554	49.5556615551561	48.7656186178597	49.1856559771654	49.0977581970927	49.3399047502657	48.7846363359305	48.8845965647101	49.7212123259959	49.1351883967244	49.2528229543346	48.8385012045711	49.2723020972753	9.49015290015256	0.925454619505504	10.7909577554836	9.60092273743763	9.50879619849914	8.770417949383	10.403817509389	9.02602631091706	10.4632808057119	8.90381480468351	9.83462070524267	9.87728968112904	8.39969533798478	9.89212644364362	7.65640302137675
7.53768844221105	12.0853731180367	0.456218095249712	12.5943212108383	12.3644994723125	11.8797580842147	11.7538197740784	12.3400061068772	12.1586209197258	11.0755601046611	12.4511677184362	12.0068657570296	12.2940969940035	12.1772958889526	11.3627099032575	12.6530420449298	11.6981895005359	12.470643290698	49.2752271018363	0.296749667170715	49.1286636547055	49.6446119935281	49.1836072455767	49.6819952429972	48.8491522092695	49.3245729364929	49.2157144148704	49.4734576917007	48.8952275057077	48.9823036632743	49.8350296743888	49.240047634833	49.3497192144744	48.9404412248539	49.3838622208713	8.79556523213921	0.925171423797145	10.0908445977233	8.92952436786275	8.82817589347067	8.07852123285361	9.7350680794489	8.32877367896646	9.7621464077819	8.23950820497347	9.13649942588248	9.16602525944264	7.70517060677679	9.17398539717243	6.94052042217457
8.04020100502512	11.9922459528301	0.450729042747161	12.4643401025507	12.268961493436	11.779800101761	11.7053494127014	12.2288524818004	12.0667992783916	10.9805598096873	12.3828599607269	11.8811425226472	12.1976178501995	12.0719113574025	11.2769898020079	12.5525777558696	11.6306108139174	12.3953165493528	49.383490890099	0.300636483524286	49.2287655924552	49.730784845742	49.2793515291451	49.79377008586	48.9457892792985	49.4541909238806	49.3260992408074	49.5929172258073	49.009985365097	49.0903072792143	49.9595851233679	49.3338371705314	49.4574880872686	49.0413458504409	49.5081457525684	8.12079545276192	0.923366716224038	9.40738724372341	8.27058579576627	8.16587889759141	7.40489457624248	9.08440928716117	7.64599590181032	9.08035451079777	7.58875658596323	8.45997201822239	8.47972375901202	7.03407782131426	8.47860994706394	6.25485624006349
8.5427135678392	11.9037034920499	0.444080098132542	12.3403501748039	12.176824263172	11.6818683372629	11.660498635701	12.1192353753392	11.9747595132665	10.8979293541518	12.3180147408726	11.7611703130083	12.1072813804438	11.9699688044728	11.1982612677625	12.4526776898283	11.5719343776941	12.3247781529684	49.4948260253551	0.305859598509641	49.3459491661036	49.8312824264366	49.3704259096973	49.9082976613715	49.0440138279422	49.5798336580794	49.4512496171433	49.7153731084135	49.109420112586	49.2020179253756	50.0882189598433	49.4378566280443	49.5576055017231	49.1542812539098	49.6265646236576	7.46899686995186	0.920254265180755	8.74533747041164	7.6308108541145	7.52907988658007	6.7570325267182	8.44888736685546	6.98519260392595	8.42207012668561	6.95913503407011	7.80631147571061	7.81686398079846	6.38519179541637	7.81170834667324	5.59869053657503
9.04522613065327	11.8185281412958	0.436398288272102	12.2167140387188	12.0833545823403	11.5901255656059	11.6205896295247	12.0084720332311	11.8868652797871	10.8227622156511	12.2580346170446	11.6518304207559	12.0191469906651	11.8670639790132	11.1245215709666	12.3524311393742	11.5178913121949	12.2581187445626	49.6042464029034	0.313269076724932	49.4581393894013	49.9296903804458	49.4763221068464	50.0340299819663	49.1281954820589	49.721135878314	49.5691554464347	49.8491594350964	49.2112791300675	49.298901298362	50.2019881880189	49.5454573063215	49.6448239414969	49.2617779622608	49.7336401164596	6.84124540532412	0.914182131574305	8.10166182433354	7.00718640849626	6.9202111978182	6.13496057168549	7.83235528358444	6.34883821754669	7.78412139899022	6.35090334387871	7.18200092225766	7.17931608385928	5.76089694772434	7.17155916032085	4.97659563770532
9.54773869346734	11.7364464760636	0.429273125439529	12.0938692357642	11.9862085471546	11.4989176713562	11.5796334032279	11.9036331679578	11.7973968117323	10.7548578883121	12.1967171191835	11.5543148080591	11.9378149482765	11.7672738403795	11.0518643589783	12.2567976775623	11.4671771695402	12.2002204934693	49.710014551005	0.317839235577612	49.5622336751981	50.0145348847031	49.5740571165027	50.1466497722129	49.2261827896562	49.8550664034362	49.6768258315765	49.9699085140192	49.322525085438	49.3981596506973	50.3182534075619	49.638588727719	49.7396130918614	49.3579173783193	49.8497019361729	6.24021237645338	0.906099448529267	7.4820841708702	6.40427759712297	6.33697367384209	5.53832974646465	7.24113072290259	5.73504918267953	7.17190000743896	5.76364713731079	6.5864728737194	6.57307388761305	5.16671866082358	6.5596548222151	4.39144756498867
10.0502512562814	11.6587047763146	0.421884544239328	11.9775841459399	11.8917402609159	11.4086010085663	11.5394941610586	11.8006992494091	11.7069208083956	10.6987567760297	12.1363029811925	11.4635570835837	11.8645734233348	11.6713583085684	10.9839002033363	12.1638450011285	11.4239241809498	12.1493140523094	49.8181048513285	0.323824609596492	49.6820220048434	50.1130885691127	49.6625713280923	50.2548324447775	49.3231517330704	49.9803236655847	49.7983021218843	50.0860793882161	49.4198500216551	49.506648431905	50.4439474121371	49.7334942620437	49.8361418544713	49.4622660067264	49.9688535254072	5.6680825705921	0.896632229620219	6.89022814803791	5.82650286035891	5.78409136685851	4.97238318841595	6.67207282545323	5.14909458481063	6.58861456151595	5.20289566095833	6.01871989693329	5.99760124780075	4.60205788457568	5.98106956005924	3.84141909814765
10.5527638190955	11.5842039765028	0.413643154113421	11.8628255613321	11.7951577768649	11.3241424092615	11.5035337893732	11.6974839685595	11.620813890683	10.6497063710235	12.0804860314176	11.3818746140209	11.7941849356399	11.5736838291384	10.9218997681916	12.0694229187747	11.3867524779534	12.1010913053074	49.9243978426783	0.332114828523772	49.7974902230101	50.2079473979429	49.7644943101899	50.3757228479854	49.406178008236	50.1196757322465	49.9136341494486	50.2146892858537	49.5111402244159	49.6015155258153	50.5556578734966	49.8384739343874	49.9157217831262	49.5714787868971	50.0721475571224	5.12503964697602	0.885154064169241	6.32308672195664	5.27098786558541	5.26334938763435	4.43742650829967	6.12880719206815	4.59284132048466	6.03122495806992	4.66939903361281	5.4832260210385	5.45197116358307	4.06668320257062	5.43518827893373	3.32752392626701
11.0552763819095	11.5120752707571	0.40616679150321	11.7489062190566	11.6945688085136	11.2407894949612	11.4662635076769	11.6005352611601	11.5344191338489	10.6061309821266	12.0237128481981	11.3126266410047	11.7284768570463	11.4760639585001	10.8609420604988	11.9775604135343	11.3510662684483	12.0590666067818	50.0243985932079	0.337029202216037	49.9011266225198	50.2881829299666	49.8599445084253	50.4869454230022	49.5028549694381	50.25315266166	50.0154669674118	50.3333430731413	49.6133469431601	49.6885635172821	50.6591472693131	49.9315447342039	49.9924489198368	49.6664871941439	50.173423164613	4.61234793365919	0.87211161250221	5.78443885911586	4.74143979733804	4.77207298937413	3.93179345230583	5.61498096823059	4.06410933983834	5.50329461076039	4.1616312497626	4.98031722614956	4.94001092293638	3.56429044026029	4.92077172794286	2.85198972477841
11.5577889447236	11.443733772117	0.399856988901668	11.6417318210515	11.5964109029871	11.1576183086607	11.427476729287	11.5052364548809	11.447086320905	10.5726665260093	11.9661110771201	11.2509574788466	11.6712907030838	11.3823424118597	10.8019377283245	11.8906788485985	11.3190088833884	12.0254523867514	50.1240994474693	0.343280508858207	50.0178323697976	50.3809704213559	49.9413960283931	50.586757923515	49.5950623302619	50.3728147646551	50.1289910940135	50.4401181120018	49.7058132534208	49.785583098698	50.772571555228	50.0153798660183	50.0769319899274	49.7580382319142	50.2832306728383	4.1312092938546	0.8580001035602	5.27675680668247	4.24025860109271	4.31278772649686	3.45849049245667	5.12745994172356	3.56618301724673	5.00696616142413	3.68299184009084	4.50778651399296	4.46196154032669	3.09474254123779	4.44081141572257	2.41304666409403
12.0603015075377	11.3788174964486	0.394050309404321	11.5369844057405	11.4961455076339	11.080184279695	11.3922284523992	11.4102221269639	11.3648382843025	10.5451316002793	11.9130617381176	11.1961022246587	11.6180751988025	11.288109229974	10.7488123217111	11.804167891302	11.2929242495207	11.9952749356279	50.2222694001275	0.352629678572035	50.1302022365417	50.467939239796	50.033518972723	50.6979115144171	49.6728535273269	50.5033576200332	50.2369106722071	50.5575041871977	49.7844148050521	49.8741033165175	50.87712230968	50.1091284993672	50.1486685746655	49.8595414652711	50.3808640611171	3.68116668479294	0.842967278864801	4.79707778536004	3.76474474431588	3.88646833627137	3.01774626628833	4.66912429296808	3.10010989553708	4.53926187821668	3.23423284603403	4.06789481890772	4.01549744149503	2.65629751937105	3.99555538303791	2.00929065304452
12.5628140703518	11.3159922346852	0.389525288696215	11.4330274085121	11.3925823676965	11.004905526805	11.356776713086	11.3217369374196	11.284271176883	10.5210326651963	11.8606702981987	11.1524495317168	11.5671394765381	11.1922720584812	10.6981431813759	11.7184910014515	11.2681762144652	11.9682089624517	50.3124026496346	0.358287619989671	50.2267000086842	50.5388845362734	50.1211637139423	50.8043617645958	49.7633380837825	50.6294441178543	50.3278808684626	50.6692744422858	49.8717073522268	49.9462971151502	50.9647319571477	50.1978635220747	50.2063802393942	49.9532325720685	50.4647794505756	3.26225633793706	0.827317227525785	4.34755536537684	3.31763852035496	3.49025421253699	2.6072304765684	4.24140239004002	2.66348697139976	4.10212681858026	2.81323263977545	3.66128223882625	3.60206680922863	2.25060355194928	3.58254482693512	1.64157076578128
13.0653266331658	11.2562397201277	0.387294280608311	11.3358598913648	11.2922343666934	10.9295023904483	11.3188990848658	11.234847827474	11.2033985133974	10.5052013862833	11.8066823758112	11.1166514781663	11.5231318566378	11.0998378329956	10.6475383124045	11.6384622397139	11.2427425826543	11.9486056630048	50.3986424364816	0.364471669836856	50.3331240916592	50.621016582138	50.1911573227715	50.8942386454833	49.8455753462752	50.7373273661916	50.427929634432	50.7632654162896	49.9556851978961	50.0244787724208	51.0580632000264	50.2693295986569	50.2705987039444	50.032338792568	50.5555078764709	2.87472168396711	0.811213791268651	3.92961764527776	2.8996902661674	3.12498911681161	2.22811364780375	3.8413316491277	2.25798525160698	3.69665248991164	2.42152338615092	3.28536137695041	3.2221756114429	1.87758621031348	3.2023591366776	1.30846461270497
13.5678391959799	11.1999155304837	0.38720206088183	11.2420084910132	11.1907640164599	10.8594948932688	11.284043715169	11.1490112780031	11.1281632818487	10.4942176839587	11.7567364120539	11.0849997838979	11.4837530056351	11.0087472571782	10.6012316349406	11.5616433848035	11.2202866198267	11.933631499198	50.483560567339	0.37461524510043	50.4355421322988	50.6951776173231	50.2689565485995	50.9916449676362	49.9132323252244	50.8525198130519	50.5231851419675	50.8633494265159	50.021364023114	50.1019323494506	51.1501341810425	50.3442420288589	50.3318886035521	50.1166762817445	50.6435630697058	2.5176590426335	0.79512739314219	3.54040506599918	2.50841649810426	2.79094064331221	1.88032909118479	3.47085215481079	1.88382088354195	3.31991793666497	2.05953455201568	2.94039870597995	2.87323700072383	1.53487246166089	2.85537839369522	1.00746834526593
14.070351758794	11.1454170491383	0.388842061900955	11.1489212508277	11.0873078507018	10.7924265220977	11.2504687839468	11.0698703275094	11.0562472333418	10.4846846519934	11.7089065896046	11.0615065366193	11.4443205708666	10.9150526308574	10.5586971168853	11.4846629065413	11.1992527867602	11.9189299785212	50.5608321650496	0.381483619657004	50.5191197492003	50.7521777184142	50.3453330860578	51.0899722194561	49.9928318016331	50.9657020947526	50.5989442250546	50.9628093945144	50.0907365812684	50.1602634498162	51.2218054496643	50.4224061753152	50.3742346772095	50.203492878762	50.7126529746249	2.19024847490047	0.779398465298936	3.18079414200411	2.14559845609255	2.48531299372854	1.56133538250406	3.12981997252472	1.53847689345184	2.97259379586321	1.72493181525198	2.62677104712495	2.5548036585921	1.22245597328337	2.53906543805526	0.738063127298832
14.572864321608	11.0927071058882	0.39268312482414	11.0623578859363	10.9879711136906	10.7246875086073	11.2138466210906	10.9919674023517	10.9841436760397	10.481341992216	11.658666387196	11.0452801543024	11.4083281900896	10.8227401341429	10.5153700258604	11.411583082228	11.1745452087705	11.9077772058017	50.6312711217325	0.387316144382595	50.6102283357019	50.8194406121708	50.4023128360939	51.169266048972	50.0612673344147	51.0583812490639	50.6817667763071	51.0416339182893	50.1638456064977	50.2179053655551	51.2914686818026	50.4826205972828	50.4151812815497	50.273497518896	50.7802506633895	1.89194312125936	0.763919746675322	2.85130791936208	1.81074539961215	2.2078173308837	1.27100908316612	2.81559745222173	1.22246921598255	2.65492753686543	1.41788321174378	2.34198864347716	2.26711965878884	0.940058751021118	2.25215772055164	0.499022868746254
15.0753768844221	11.0425650840846	0.399202479388374	10.9795603649985	10.8882211141422	10.6613781111992	11.1786627968164	10.9151172216618	10.9171575005367	10.4814633232265	11.6105307250938	11.0309262614573	11.3765783814256	10.7326950626151	10.473628735147	11.3436215535845	11.1479271035033	11.9010080058607	50.700234221692	0.397041305654833	50.6990055540955	50.8772696707855	50.4644750418208	51.2503816374031	50.1163074708894	51.15528546978	50.7618326803338	51.1206439634926	50.2187994885954	50.2824537925218	51.3665645200286	50.5367493648971	50.4622515043274	50.3375776686237	50.8539154977846	1.6215241538487	0.749116282876338	2.54922145141824	1.50162746358536	1.95816580735439	1.00891055811717	2.52922743672615	0.935327599453145	2.36415791393045	1.1383834140694	2.08492213132472	2.0079175545909	0.685230844044844	1.99455752893469	0.28764048761151
15.5778894472362	10.9937141043362	0.407404946350292	10.8969999003453	10.7871183267634	10.6013128941499	11.1453589608179	10.8441841691452	10.8541198145146	10.4807867513927	11.5646783157643	11.0211534134552	11.343413634491	10.6398829450962	10.4360417169678	11.2759503553006	11.1218664698527	11.8928438969858	50.7638241700334	0.404807602868473	50.7677485123202	50.9177744919185	50.5290264786017	51.337501410865	50.1834459829183	51.2536421916188	50.8215510594897	51.2040177027987	50.2707259372361	50.3315814860853	51.4238676333808	50.5993860280314	50.4945043259725	50.4101779853245	50.9124113239398	1.37768748596886	0.735348732387184	2.27443633690642	1.2191592476354	1.73378973932626	0.772533438574647	2.26958759746918	0.674538676144475	2.10006877227969	0.88411409309045	1.85542268504649	1.77558660364053	0.456921786092182	1.76419311085114	0.102488407391693
16.0804020100502	10.9452610789606	0.41670451480607	10.8200963639207	10.6903468596029	10.539957076101	11.108496508311	10.7732023340391	10.7904419755734	10.4839742785968	11.515185863926	11.0180008236484	11.3101867508653	10.5461295529235	10.3982080679401	11.2094838825634	11.091912537658	11.8832933087389	50.8192261907285	0.410047662224143	50.8426186710881	50.9685814171459	50.5740903592085	51.4063081582618	50.237790631095	51.3309945451838	50.8871861809967	51.2675007433531	50.3315782769866	50.3724219249838	51.470358265698	50.6506222251206	50.515334793402	50.4741145673467	50.9588921010562	1.15937166109548	0.722376252862604	2.0267534293069	0.962002158538267	1.5337215082929	0.560972891838373	2.03439615397003	0.439894567957628	1.86228582830186	0.654395486553154	1.65134924025359	1.56976115929005	0.25456954137261	1.55892398548912	-0.0575794340930466
16.5829145728643	10.8982156828942	0.428022891603265	10.7469279635507	10.5932842250917	10.4819074203722	11.0710535182641	10.7025770440166	10.7308554237349	10.4892208820774	11.4648955303048	11.0161590925424	11.2808226936802	10.4551243102109	10.3594674044444	11.1482980912037	11.0563205768661	11.8763210670526	50.8721640895791	0.41797705106726	50.9179232393163	51.0095259238753	50.621606382516	51.4703692438637	50.281051255591	51.4093677472547	50.9530145356913	51.3247427117923	50.3783286871719	50.4237503302008	51.5251270102764	50.6872540108674	50.5445108134353	50.5226595101442	51.0132299416899	0.965156557552676	0.710407303253079	1.80364162954144	0.728210420063823	1.35728300333292	0.373476456448652	1.82389446707706	0.230444678440382	1.64828493205893	0.44883212709755	1.47085775381896	1.38857526274975	0.0758737765298243	1.37797769157789	-0.19501729312841
17.0854271356784	10.8522623411906	0.440816305649954	10.6733122037969	10.4952528039377	10.4274629623568	11.0357669665794	10.6366690590276	10.6757166369671	10.4917915414316	11.4164361204601	11.0162375255528	11.2511927281188	10.3629938086554	10.3240745083946	11.0892635225842	11.0193937136394	11.8683710163559	50.9223842767885	0.4258297576219	50.9731854691166	51.0339676756273	50.6752644858984	51.5438809125815	50.3369553710537	51.4925192978688	50.9985777736905	51.3899883649865	50.4148311398405	50.467513604692	51.5696210210681	50.7313372016973	50.5692894735628	50.5762874076866	51.0625449524578	0.793521432055221	0.699749047902401	1.60435805720325	0.518009771133184	1.2022281049981	0.20769946990673	1.63647650407039	0.0437691026596607	1.45728449512125	0.265220877146183	1.31324911616466	1.22992295965529	-0.0807581737717331	1.21978375729509	-0.311670349120013
17.5879396984925	10.8061886292822	0.453815697513413	10.6043657954694	10.4018796059575	10.3716533712519	10.9973134495622	10.5694019290263	10.6200314738413	10.4963449025788	11.3641850804634	11.0224225700045	11.220108203813	10.2691130253254	10.2898712346204	11.0297047552919	10.980375246485	11.8560587955421	50.9647291258341	0.430616187046724	51.0333699835115	51.0695442548852	50.7104680342943	51.6026033914692	50.3789933294873	51.5551963476965	51.0488676920935	51.4391443202669	50.4616873321211	50.496696984464	51.5966982100215	50.7740910069987	50.5767960665671	50.6331261471742	51.0936537864608	0.643181404464594	0.690142617998888	1.42823895333516	0.329598479697852	1.06725981224104	0.0623786940408885	1.47019747422766	-0.120716236790209	1.28851529897354	0.102437232920449	1.1767871247391	1.09279942752989	-0.216101398520627	1.08212728297266	-0.408617778575816
18.0904522613065	10.7608287020961	0.467832085557858	10.5391212093618	10.3087866687541	10.3183021318036	10.9566896219137	10.5020904160115	10.5677709777668	10.5021366718126	11.3092781007726	11.0307079951917	11.1928640307198	10.1786015027198	10.2533602578293	10.9739054242805	10.9350475391428	11.8437679833603	51.0029821723016	0.436123308413993	51.0968914803994	51.0955833590524	50.7450634859793	51.6500751708535	50.412525435245	51.6152634648394	51.1022188551638	51.4759293990971	50.5011852967735	50.5342519353324	51.6300133688152	50.7987731499952	50.5867487554315	50.6738810383546	51.1263283891914	0.512665460940239	0.681581821994032	1.27304862317423	0.161362450111189	0.951467336952536	-0.0633914660832843	1.32470066981467	-0.264217772855537	1.13976148721207	-0.0401751431544956	1.05949263482469	0.97566625720985	-0.332205891562901	0.963712804711902	-0.487888159215374
18.5929648241206	10.7167916042703	0.483095043253104	10.4729476439525	10.2157934367868	10.2691089916976	10.9183645989494	10.4387200847669	10.5206718904152	10.5041077173998	11.2563897276691	11.0391068665978	11.1680465625705	10.0901482887843	10.218067579766	10.9223314136053	10.8860075233982	11.8320617376958	51.0403432340917	0.443155114786443	51.1407933676994	51.1065963735919	50.7890201689653	51.7078639094915	50.4589560738546	51.6828077249829	51.1356577880754	51.5219478863513	50.5249315293213	50.5734614581803	51.6628793026455	50.8240600485072	50.6027310714644	50.7092928828453	51.1641489253994	0.400409619108281	0.674281915100952	1.13771267047757	0.0130506571024818	0.852968585067938	-0.171722806563158	1.19826716241613	-0.388990488632453	1.00994827994872	-0.164655136482825	0.960265052166054	0.876489835418187	-0.430852683553777	0.86327485890796	-0.551433776333365
19.0954773869347	10.6729298914061	0.498242960206003	10.4106414798246	10.1285351936418	10.2189609649793	10.8780738736803	10.3733553490028	10.4734382635435	10.5066824552547	11.2011726326066	11.0525645765645	11.1419718568008	10.0009540493792	10.1848316946925	10.8704940819267	10.8364475554481	11.8158243437458	51.0715574162908	0.447753768547079	51.1881667327973	51.1301236194008	50.8165713865643	51.7564159092218	50.4905028775142	51.7313215435825	51.1722835138594	51.5577554611488	50.5566255031547	50.5959712282036	51.6768553290173	50.8568550564948	50.6037845170694	50.7544129089776	51.1857156573561	0.305117068627781	0.668014740594257	1.02131413668636	-0.117304490995577	0.770377882491147	-0.263952714440883	1.08922744113333	-0.495735169029873	0.898101190013612	-0.272285135893688	0.877684058201798	0.793906036232071	-0.512855178472622	0.778962766019771	-0.60026354136088
19.5979899497487	10.6294937640648	0.513430074828055	10.3523025650894	10.042912954872	10.1707359136445	10.8346003744637	10.3082280767071	10.4287459948425	10.5100587925541	11.142542362071	11.069395356014	11.1190260202099	9.91550538792908	10.1488301476872	10.8201622734491	10.7826825267653	11.7966777146738	51.0973188384653	0.450906519572629	51.2415875660947	51.1450466864123	50.8403547766449	51.7885864106119	50.5160767283591	51.7733453222643	51.2146107327667	51.576368973771	50.5888910260413	50.6202965084696	51.6913383016907	50.875327494482	50.5973396622342	50.7923536429905	51.198258744147	0.225412999471498	0.6626170177508	0.921946256372533	-0.230978406559153	0.702654215054957	-0.340970237802337	0.996817904667768	-0.585713769480508	0.80234869917868	-0.363792329804408	0.809966240482432	0.726584930783141	-0.579914975917153	0.709282775587352	-0.635905747963335
20.1005025125628	10.5875829579318	0.529311968602061	10.2931753245161	9.95908999612254	10.1273931144444	10.7931830275807	10.2468516153153	10.3893571218619	10.508818394738	11.0859608310955	11.0854877824229	11.1009307813181	9.83536920369834	10.1109373613939	10.7749777884928	10.7235640990887	11.7786479268874	51.1228092347964	0.456304243452025	51.2761672705527	51.1470822474947	50.876027772494	51.8293684575221	50.5544288663549	51.824721611171	51.2378045536994	51.6027567986025	50.6033902208763	50.6537232378514	51.7141786560982	50.8856147396333	50.601214057179	50.8159333069385	51.2197267254779	0.159787221898017	0.658209184257558	0.838365964306107	-0.328532309306674	0.648265483994991	-0.404614791118585	0.919437145160627	-0.660977270358977	0.721508304672535	-0.441002036677317	0.755780499099754	0.6728361737099	-0.633797694004319	0.653059298746391	-0.660216253403926
20.6030150753769	10.5464868375123	0.545017980276168	10.2377611184316	9.88252755988189	10.0839913134349	10.7513074389836	10.1834815236607	10.3498694387477	10.5069384736727	11.0288445597719	11.1050713268853	11.083070963335	9.75681607909765	10.0744536182006	10.7315035862843	10.663714735092	11.7579508272049	51.1446700117485	0.46077495333601	51.312531786892	51.1636390008986	50.8982452894938	51.8676994859344	50.5770106881766	51.8593551989676	51.2625925836694	51.625892342303	50.6203511186676	50.6735324202853	51.7226840128091	50.9070114651057	50.5996794705181	50.8456996849777	51.2341256275285	0.107016103329183	0.654599119543959	0.769507255407395	-0.411902402740845	0.605876188133511	-0.456152851811115	0.855611657453817	-0.722195522175627	0.654531483925465	-0.505193938492002	0.713898191860516	0.631194808703985	-0.67525989198331	0.608865753996509	-0.674159837748256
21.105527638191	10.505887214437	0.560089819358564	10.1872250729383	9.80922590560779	10.0421634036665	10.7057557946955	10.1211451026295	10.3115424579928	10.5055085746701	10.9680132831822	11.1292225852279	11.0673684015817	9.68218855571507	10.0356757425517	10.687966175256	10.6027761228587	11.7325310379809	51.160774435126	0.462063806859014	51.3573904704799	51.173204792009	50.9135939600382	51.8870877802469	50.5961568274542	51.883701237644	51.2956869167594	51.6294895323412	50.6447924047832	50.6867636820798	51.7246671733873	50.9235238303312	50.5833551207169	50.8803516863725	51.2318511122461	0.0659166113073113	0.651538311498291	0.713778679665122	-0.482055754007167	0.574398528025577	-0.496344675734	0.804368367634012	-0.770549646377605	0.599890401037551	-0.557036002566078	0.682897796713923	0.600408200181713	-0.705600519040951	0.575279442489282	-0.678756519124707
21.608040201005	10.4669263278376	0.575136307347486	10.1367641357859	9.73939677751516	10.0057917059634	10.6615335493101	10.0628466122765	10.2780579989555	10.498903791656	10.9087027469651	11.1528043419927	11.0579904249865	9.61527990214611	9.99260802860466	10.6488039482425	10.5369470470129	11.7074639061507	51.1762475878983	0.465438194272563	51.3845402916115	51.1725319362548	50.9424366769268	51.9112317006184	50.6276205359587	51.9184506279004	51.3110131802345	51.637302901027	50.653471600837	50.712018649569	51.739559873582	50.9257099868054	50.5732174667462	50.9003870622957	51.2342213281073	0.035104706879091	0.649085346530372	0.669882867173422	-0.539739085631125	0.552630078471089	-0.526744654850127	0.764350356861472	-0.807874917238991	0.556406477419751	-0.598112591561932	0.661442307725114	0.579183505429012	-0.726466916152363	0.551078178505414	-0.675595332815804
22.1105527638191	10.429535683839	0.590074905004887	10.0903199302283	9.67816313303823	9.97031045499782	10.6183404493405	10.0031507157204	10.2443948327975	10.4906208752574	10.8506075187194	11.1780453032577	11.0511337176056	9.55298213404488	9.94958601719655	10.6137575094641	10.4688807066031	11.682741959314	51.1905161833354	0.469744358257836	51.4116248637244	51.1886301713832	50.9614172223446	51.9396713515034	50.6425013683246	51.9396022761919	51.326342720129	51.6489358805289	50.6575517497582	50.7309300047167	51.7490591067518	50.9356880026915	50.5687668838358	50.9161287111286	51.2408924370184	0.0134523016268076	0.647093602692929	0.636718517522961	-0.5867357021327	0.539378759541734	-0.548506442451919	0.73421820785211	-0.834745120597377	0.523058996071545	-0.629641856454669	0.648427750289574	0.566218996709439	-0.738557855331863	0.535098146368824	-0.665643160316791
22.6130653266332	10.3930900466603	0.604243137167933	10.0499202550612	9.62144935148839	9.93600217803212	10.5716983597766	9.94573403804674	10.2105222634736	10.4826574416116	10.7892577777498	11.2084268326088	11.0454607435657	9.49473157550481	9.90600677943687	10.5786829605233	10.401796986931	11.6540031560944	51.1999090044097	0.469934561126651	51.4493234695929	51.1993970848186	50.9706363981558	51.9496406147953	50.6563012156587	51.9471593928422	51.3523657216703	51.6419571963184	50.6731322176672	50.73643040251	51.7464407192671	50.9513250384324	50.5498595220459	50.943081038014	51.2315850343564	1.40316860832046e-05	0.645298932052529	0.613014467250309	-0.623749776793132	0.533574918287055	-0.562220372471096	0.712983257182443	-0.852173194495144	0.498673014618138	-0.652161522386578	0.642841433170758	0.560326381969661	-0.742757914938458	0.526155096901748	-0.649510375995236
23.1155778894472	10.3583698414843	0.617827162219491	10.0106764877285	9.56931208043777	9.90737988049965	10.5255977153788	9.89292052627733	10.1808898078532	10.4693706269463	10.7288020281222	11.239140738145	11.0459142313375	9.44495689211948	9.85809955749046	10.5459460847855	10.3322845650883	11.6242564000544	51.2078462809229	0.471447955713121	51.4707113308713	51.2022746623399	50.9939243740932	51.9591173429158	50.68153529526	51.9654854497348	51.3623114697971	51.6344924221176	50.6785839728747	50.7514456816643	51.7554042417772	50.9523964989206	50.5275890445187	50.9646687345238	51.2177536924342	-0.00639150823664968	0.643742788703336	0.597515345013094	-0.651609096000346	0.534325927042047	-0.569143008052884	0.699602851459728	-0.861791819149744	0.482178401495759	-0.666974964680894	0.643530182649794	0.560556340898236	-0.74053612901131	0.523040968414291	-0.628389845673809
23.6180904522613	10.3258191761519	0.631426253289786	9.97572067423545	9.52648398731476	9.88051381996472	10.4821040019671	9.83942651560223	10.1512288136236	10.4536776152358	10.6712652399406	11.2696604787707	11.0509762858808	9.40232506028712	9.80893951001549	10.5184966952988	10.2592085074227	11.5972604367189	51.216286852671	0.4757549955794	51.4899820303962	51.2236725160982	51.0114155825275	51.9784888018394	50.689481915314	51.9742930387103	51.370489941951	51.6369174265052	50.6729846233597	50.7690460260508	51.7691608836832	50.9529562613455	50.5171434417447	50.9732047316603	51.2150655688786	-0.00678344896746631	0.642343926146159	0.589190494834555	-0.671874319389175	0.540644905688907	-0.570313676545831	0.692868308299078	-0.864090537392145	0.472666136981713	-0.675216621695432	0.649471227018413	0.565951604430539	-0.732619220157779	0.524777690998893	-0.603273089124173
24.1206030150754	10.2947654284962	0.644682739089044	9.94775095145516	9.48870935709592	9.85430312034218	10.436495530006	9.78922129063221	10.1202277423688	10.4383804928915	10.6118006696993	11.3048396604853	11.0565962808493	9.36370178632003	9.76099712111857	10.4924280976176	10.1868733322435	11.5691559943179	51.2216581110047	0.47587094664002	51.5215634570449	51.240773192106	51.0167444698638	51.9832108506853	50.6986731069339	51.9672703672002	51.3913151910317	51.6249534782234	50.6791188872843	50.7708132323667	51.7692557223298	50.9659397203375	50.50051097935	50.9892306464138	51.2054983638996	-0.00188186014559334	0.640893735911561	0.587120723780014	-0.685036823973528	0.551528893268328	-0.566171934269853	0.691948743307857	-0.859924148938697	0.469288759970088	-0.677289949209905	0.660003360573001	0.575457197746558	-0.719598454351489	0.530576867021561	-0.57458509516884
24.6231155778894	10.2653740116354	0.657224677081711	9.92178998675666	9.45581387354696	9.83357053383516	10.3910362240543	9.74383037896713	10.0927610740603	10.4178892014605	10.5527379257958	11.3415000373942	11.0665234722214	9.33239839556775	9.71032594048431	10.4664687895228	10.1148589220052	11.5391054188584	51.2249939058678	0.476205119139244	51.5385203623161	51.2516053041965	51.0357416903176	51.9823239728931	50.7182501476393	51.9710139162861	51.3979996969604	51.6077160000428	50.6830166339821	50.7753701856089	51.7748255987697	50.9705669934729	50.4722026195151	51.0120776121359	51.1836778538802	0.00737697355186431	0.639464886582663	0.590202043317998	-0.69193819008887	0.566368437527127	-0.557719753793171	0.69611257017856	-0.850754214080428	0.471100142985905	-0.674208640301153	0.674278918058103	0.588380808001711	-0.702728571997952	0.539478940888237	-0.543156967679283
25.1256281407035	10.2382794234272	0.669863761605156	9.89999484460406	9.43220370291405	9.81525021270027	10.3495387055392	9.69808371274843	10.0655222642012	10.3944130614671	10.4979537097254	11.3763724992051	11.0820663911417	9.30937082265481	9.65711523753873	10.4447503621595	10.0393141054508	11.5122417193583	51.2297505496542	0.48116229923141	51.5512951248035	51.2819974900476	51.0532922435455	51.9951331879953	50.720207159334	51.9702413117559	51.4010801148894	51.6043814162113	50.6719503137788	50.7899755392123	51.7933577730305	50.9659304842937	50.4537297282358	51.0220970949996	51.1715892626792	0.0200996136782045	0.638049622390534	0.597567944085075	-0.69389319510013	0.584411794396722	-0.545922117843331	0.704270240597465	-0.837009155143217	0.477289097791579	-0.667013596293696	0.69133954419068	0.604189017997796	-0.682795335037445	0.550646779665381	-0.509983317434154
25.6281407035176	10.2129640453262	0.682812895214072	9.88556589690667	9.41343531906385	9.79696212454142	10.3076392912809	9.656190471847	10.0360069815276	10.3714499916665	10.4431074194999	11.4142229779806	11.0979647748823	9.29032466515425	9.60553455699609	10.4260106009448	9.96241652238315	11.4876290852186	51.2336394640589	0.482562840390497	51.5777568343014	51.3084503499401	51.0569323691452	51.9998607781305	50.7258248130664	51.9526064744387	51.4183751078815	51.5933977974119	50.6690932909979	50.7919558564527	51.8018330859579	50.9737011008216	50.44073187224	51.0291101866134	51.1649620434838	0.0357480702157794	0.636509187997735	0.608646705977378	-0.691227930434721	0.604738889363918	-0.531137115138444	0.715820965750927	-0.819334796832947	0.487280100193049	-0.656001524042581	0.710750899599484	0.622048205361588	-0.660152982529884	0.563624776717683	-0.475490320835548
26.1306532663317	10.1889878838154	0.695260097057938	9.87345511330484	9.39918579069715	9.78354780405915	10.2651095882547	9.61891551223925	10.0091985645778	10.3435844400103	10.3882597603946	11.4543327877345	11.1151818074081	9.27625140193518	9.55338746793136	10.4061741544384	9.88700434553252	11.461229718713	51.2354419703659	0.482611045507385	51.5916443745594	51.3296120176069	51.0728556918825	51.9945607656909	50.7407462864521	51.9451267796142	51.4237464311231	51.5730980432188	50.6720405115619	50.7885774614554	51.8075621051766	50.9830481143288	50.4147909331844	51.0490227052382	51.145197334396	0.0536438560846937	0.634923920157215	0.622514560777603	-0.684727748039347	0.626970981736515	-0.514100027920663	0.730273166735217	-0.798960255314866	0.500244635337173	-0.641877203656282	0.732017771495074	0.641390255678797	-0.635699557761393	0.577783349745315	-0.440167905752947
26.6331658291457	10.1668901722514	0.707671129343178	9.86471950270981	9.39366448839859	9.77301286894079	10.2265416607669	9.5812716751436	9.98293938556941	10.3122677244035	10.3382792565617	11.4914476883312	11.1372786166944	9.2700097479828	9.49802201445682	10.3879111669106	9.80960434688215	11.4363824400183	51.2388416078876	0.488753580232458	51.5993814906722	51.3707673606617	51.0916379383732	52.0035218387079	50.7381692296069	51.9383426892923	51.42365111741	51.5677596597037	50.6598417603557	50.7985512589452	51.8294937057514	50.9786870248743	50.3903034204883	51.0655788709213	51.1269367525502	0.0730555133320858	0.633312527944786	0.638462640049863	-0.675442556419441	0.650586175361534	-0.495635874718958	0.746629257336344	-0.776219250911068	0.515474309800171	-0.625553644665972	0.754267316374019	0.662033039280209	-0.6101903347171	0.592349473135033	-0.404822406942431
27.1356783919598	10.1464313632337	0.720834204806071	9.8629487248237	9.39225900954895	9.76189387617764	10.1886751466368	9.54770200253651	9.95369332583685	10.2816186901023	10.2900780661707	11.5288032165845	11.1597949458691	9.26786290420498	9.44329079944191	10.3733538066494	9.72879662682548	11.4156993070968	51.2432874022389	0.492612234670859	51.6218484105298	51.4077342154484	51.0954774103428	52.0116764723279	50.7417900874633	51.9145320673983	51.438833544698	51.5626085929447	50.6496747200695	50.8035955550697	51.848901130385	50.9803053548148	50.3793729012054	51.0704421941917	51.1225183766943	0.0935907511480408	0.63158093832458	0.656217596441206	-0.663552934324616	0.674736472853541	-0.475999262674872	0.764541826512359	-0.751523886160804	0.53263384472938	-0.607257088484632	0.777166196542168	0.683415982004905	-0.58382076228347	0.607024540246131	-0.369877699494681
27.6381909547739	10.1268014033316	0.733948030593654	9.86312979843967	9.39450674200869	9.75475876022056	10.1490644199463	9.51826713422334	9.92622213812255	10.2465684840315	10.2414779945652	11.5683300177307	11.1805868920468	9.26801620890269	9.38986223165427	10.3581530048053	9.64845010306431	11.3946271202115	51.2460269729172	0.493038503208204	51.6341065797531	51.4397295983311	51.1092834900938	52.0065082663102	50.7536666963115	51.8994167108134	51.4443910650645	51.545520545616	50.6514041424992	50.7968395545585	51.8585046588829	50.9925214692683	50.3624304014035	51.0839592637535	51.1121221510983	0.114794614083834	0.629795494476135	0.67502729395787	-0.649734047834355	0.699220630553382	-0.455638828236956	0.783680968752279	-0.725867843807814	0.551015030401094	-0.587413891704401	0.800570593565432	0.704968390809232	-0.557118647318029	0.621531976098579	-0.335560225931593
28.1407035175879	10.1083095216431	0.746810044011389	9.86524438385916	9.40438217920384	9.75080593327568	10.1124449184862	9.48825450312143	9.8996262675207	10.2078813336376	10.1973660070416	11.6041669102421	11.2043177455242	9.27395357607431	9.33376426777922	10.3416828793789	9.5680651234401	11.3726867960611	51.2500499419878	0.500100606844639	51.6383955395039	51.4914313087788	51.129917411309	52.0128880737001	50.7486052992121	51.8899513511946	51.4424939590804	51.5412459852193	50.6417304180675	50.801275624996	51.8814871349743	50.9933808738245	50.3378478823146	51.1060114695877	51.0940867980535	0.136113320264293	0.627982139202577	0.694324699446975	-0.63478605790064	0.723740176777864	-0.435206222704483	0.803141712177453	-0.699513269188631	0.570007904456141	-0.566788327869174	0.823760905838021	0.72666746674047	-0.530746921709334	0.635214831374992	-0.302398825387476
28.643216080402	10.0910020340498	0.760508691119299	9.87323325794158	9.41695814274803	9.74570653446317	10.0774980317592	9.4623095265485	9.86958945963225	10.170264769661	10.1564421518546	11.6370107059969	11.2293145797695	9.28383281197123	9.27680627923218	10.3279199840696	9.48379389321789	11.354350381882	51.2563786289411	0.507033544117001	51.6581081272049	51.5378757673104	51.1353342816822	52.0255776063341	50.7522448635892	51.8641872584505	51.4562980523427	51.5445949519222	50.6270939990637	50.8099490587366	51.9105998673726	50.9907958960266	50.3266085657811	51.1166796950332	51.0897314432667	0.15726871825696	0.626085722327261	0.714091574120581	-0.618771772376654	0.74752109592908	-0.414886136785758	0.82283848129039	-0.672675987664339	0.589484935803551	-0.545580542168471	0.846403619174396	0.748217750627765	-0.504853629313338	0.647784589794413	-0.270787614973852
29.1457286432161	10.0739542668749	0.774781571883573	9.88229400989249	9.43152723213384	9.74344423263395	10.0402673754139	9.43978810214384	9.84038241026623	10.1291869115422	10.1147465157703	11.6708949767434	11.2513151928403	9.29359130223135	9.22219876283908	10.3148019011665	9.39748106310363	11.3373940144028	51.2615677973252	0.508595957394472	51.6702523314074	51.5787741114723	51.1475671835282	52.0241181764151	50.7629628398004	51.8449863996054	51.4627478367449	51.5353221604878	50.6268967709615	50.8044348506756	51.9267051418327	51.0025500031773	50.3204226167323	51.1250919502909	51.0906845867467	0.177968383710883	0.624149427093272	0.733738359838638	-0.602233232445275	0.770496068903635	-0.394896716591585	0.842534915284577	-0.64612661503166	0.608853876830334	-0.523987697029508	0.868648039971538	0.768980710021473	-0.479661063136294	0.659261958216795	-0.240822683893467
29.6482412060301	10.0571958364848	0.788764569980909	9.89143471704491	9.4518475947053	9.74445275254795	10.0047965730305	9.41625721391539	9.81241587724521	10.0847199423325	10.0762128206111	11.7008941061147	11.2743316545272	9.3057989593434	9.16670157945111	10.2986245839705	9.31170243248846	11.3177467399445	51.2674878757255	0.515788369631734	51.6728109062872	51.6382238377435	51.1699466371075	52.0293468053149	50.7574666881103	51.8359395461027	51.4596810189084	51.5339365427842	50.6220012159656	50.8032477736849	51.9483170650046	51.0110037858099	50.3027709057935	51.1474610648843	51.0801643423816	0.197832617328922	0.62219679022289	0.752811745977009	-0.585754934062648	0.792582882281796	-0.375712205242389	0.861430622735282	-0.620077037407367	0.627593376152243	-0.502601319233083	0.890009102885243	0.788910702922947	-0.455671158181425	0.66920498591538	-0.212764930825615
30.1507537688442	10.0409224805129	0.803279968265508	9.90497142260986	9.47269126124492	9.7438389355874	9.97192214557334	9.39649378230098	9.78088818216579	10.0419869247935	10.0414802575107	11.7248166653747	11.3000283696071	9.32114391916102	9.10927149371935	10.2825235078059	9.22303648124301	11.2987438589956	51.2762006139482	0.525565334230223	51.6910821557658	51.6905450456305	51.177538542137	52.046910122526	50.7628449670174	51.8122852775659	51.4721157791822	51.5458180376792	50.6063794235831	50.8134978859022	51.9824928224939	51.0083341720059	50.2903174628059	51.1677904823474	51.0750570325799	0.216687398665445	0.620207541198157	0.771488097753663	-0.56930819202114	0.813084847398288	-0.357481232432642	0.879674116737651	-0.594586935528535	0.645754060417152	-0.481621842318971	0.910094462109223	0.807990207008029	-0.433040457431657	0.677260181630657	-0.186914058398016
30.6532663316583	10.0242721379443	0.818809313164028	9.91855885958734	9.49343235458361	9.74480903723289	9.93690501636663	9.37917411633237	9.74930556361135	9.99704723592908	10.005540739468	11.7476460891901	11.3233110512433	9.33478870229822	9.05401516550068	10.2678699341983	9.12993161362278	11.2817465900002	51.2842590729014	0.52924221863731	51.704543229533	51.7362543438824	51.1881089362179	52.052295718063	50.7737781384179	51.7926067875036	51.4794329910545	51.5464761881101	50.6036125815607	50.812398618773	52.0056052095538	51.0166191831074	50.2913596451349	51.176983689448	51.083810833161	0.23434652744952	0.618198453173707	0.789305636293643	-0.553302172556921	0.832017108708026	-0.340263191447454	0.897057434720081	-0.570221180015074	0.66285440201108	-0.461090139998281	0.929225302914439	0.82562552776329	-0.411787746831071	0.683603628520076	-0.163313231535348
31.1557788944724	10.0070927831848	0.834162947485548	9.93043267986701	9.51797013452293	9.74904166592424	9.90226738419379	9.36026702165897	9.71927952948275	9.94925654575178	9.97057617657772	11.7667289441627	11.3455420437722	9.34733236994581	9.000030916182	10.2500936108069	9.03600432599525	11.261568398928	51.292517615912	0.53581766043386	51.7068936194783	51.7991893001376	51.2112706011136	52.0582851341744	50.769182633179	51.7868685422268	51.4752348675525	51.5482805097673	50.6040966183066	50.8070967368953	52.0245060916698	51.0314007058341	50.2850762284551	51.1950997276304	51.0852829222595	0.250573076231203	0.61618430837133	0.805863246751276	-0.538153057176297	0.849489910136138	-0.324370577166693	0.912892238848202	-0.547159445547638	0.678441935048172	-0.441422192964275	0.947193905836405	0.841686633792824	-0.39220946791774	0.688074266233049	-0.142029311512415
31.6582914572864	9.98964950332493	0.849369199434381	9.9452757428963	9.5411222049436	9.7514274642438	9.87071024676271	9.34474687536674	9.68571992856292	9.9040109739244	9.93898055476476	11.7775630573216	11.3707644335702	9.36170642675487	8.94416853775586	10.2293997143531	8.94090643652605	11.238239952127	51.3035279909744	0.547089899367402	51.7246939256982	51.8533038306913	51.2207880826383	52.080284247402	50.7771710561471	51.7689851242005	51.4858602027959	51.5661857779079	50.5910574844785	50.8161733409355	52.0579941613973	51.0330917350423	50.2734041568016	51.2225111316841	51.081415606795	0.265283186710192	0.614172677347576	0.821464108044988	-0.523767875612616	0.864877539605068	-0.309944705801627	0.927521090907474	-0.525351578897055	0.692704243324069	-0.422829995876946	0.963503752347649	0.856428980859238	-0.374473056241005	0.690249378531514	-0.123234988757828
32.1608040201005	9.97126338333917	0.865476118604458	9.95937642681183	9.56271408883336	9.75420580267817	9.83752376494505	9.33070658738206	9.65097343929695	9.85802652921989	9.90569870036161	11.784839097943	11.3947287419005	9.37405433535359	8.88953475022566	10.2095928614835	8.84123162657605	11.2157439970762	51.3141993294162	0.55355937153583	51.74039003901	51.9002669957679	51.2290709676852	52.0943392385573	50.7888270620894	51.7519563521641	51.4937110762039	51.5761845957857	50.5856922199442	50.8212520102683	52.0870426876411	51.03707286055	50.276046894082	51.2389047457275	51.0922321957663	0.278348003290339	0.612152544657382	0.835740685297843	-0.510436338390637	0.87822068153705	-0.296968916619612	0.940720292747482	-0.505179123450506	0.705257120217507	-0.405271487675708	0.978463975775675	0.869460681204595	-0.358505824021289	0.690268081339226	-0.106951509091372
32.6633165829146	9.95177404641463	0.881579238416922	9.97026788362417	9.58686326329735	9.76023184926323	9.8031462647294	9.31465363199219	9.61756256746803	9.80988537303331	9.87090576793052	11.788985529514	11.4155223794891	9.38255198127787	8.83804835432162	10.187958798547	8.7391388766462	11.1908881750854	51.3247193334564	0.559360348906256	51.7435663657235	51.9637308466938	51.2514448240203	52.1026709102497	50.7856363639197	51.7513579677896	51.4883990986301	51.5802161713054	50.5906171159088	50.8153672157471	52.104146735684	51.0543302546183	50.2810890289078	51.2525822870178	51.1056348156302	0.289625387774692	0.610125591101331	0.848309457138446	-0.498451419914051	0.889785186673619	-0.285625099790285	0.951930682930516	-0.486801983851191	0.715705518210219	-0.388999561088766	0.992140739638608	0.880522382648354	-0.344404043439166	0.688230365177177	-0.0931469107700845
33.1658291457286	9.93144982394268	0.896823505032395	9.98287491078385	9.60847452145191	9.76456148978031	9.77150784426944	9.30172024153672	9.58027097687381	9.76495023875842	9.83842322204061	11.7843520863602	11.43808059112	9.39107591111041	8.78617668459975	10.1615104320789	8.63762395413958	11.1601442542363	51.3376807938261	0.570159261610232	51.7614131507843	52.0173641407132	51.2620430115079	52.1274959755053	50.7963572415264	51.7412970420253	51.4969802417541	51.6000650185267	50.5830366064359	50.8214505806839	52.1326240004474	51.0632905559293	50.2745136230026	51.2799813678416	51.1072993507075	0.299105360654207	0.608121526787373	0.859562489699871	-0.487674178850468	0.899010590680043	-0.276059135393062	0.961641808973853	-0.470102095462293	0.724360343835814	-0.374233303986427	1.00398901111339	0.890009204526423	-0.332316343994528	0.683730657253207	-0.0818791309362346
33.6683417085427	9.90974394010087	0.912313715059742	9.9941831803202	9.62777388530943	9.76837586940851	9.73875920311805	9.28946135019712	9.54016766283407	9.72048982613673	9.80427486768177	11.7738646776192	11.4607208206162	9.39801270929403	8.73459924156443	10.1339542685265	8.53418135440693	11.1273401844799	51.350337193436	0.579304266001426	51.779798514663	52.0639539521114	51.2671667403751	52.1500162525663	50.8086513157231	51.7283692333767	51.5053307925763	51.6169083484874	50.5759267118663	50.8325416858323	52.1652562392449	51.0648923992254	50.2749374757891	51.3052595686684	51.1160486710339	0.306697686163574	0.606113919886618	0.869220362928609	-0.478290112457126	0.905922055005764	-0.268243818299461	0.969585146839785	-0.455300671836127	0.730945686325099	-0.360912579246994	1.01421025146908	0.897809650482023	-0.322170756501586	0.676752443910393	-0.073141649017411
34.1708542713568	9.88658425626297	0.927854941069392	10.0010211071429	9.64899343924611	9.77551195613516	9.70323820083794	9.27500993429543	9.50062715563526	9.67418395597904	9.76675576212673	11.7607444400066	11.4790074037039	9.39955463488761	8.6870349371741	10.1059596277441	8.42816495985878	11.092956329171	51.362608954624	0.585030723607369	51.7844564643239	52.1268580294246	51.2869404671767	52.1615547056171	50.8068907067165	51.7328649796625	51.4992946111586	51.6219894507321	50.5834246697096	50.8302367000156	52.1829157047871	51.0800470758329	50.2868381382587	51.3184479868497	51.1363746290944	0.31232458708174	0.604100549040279	0.876910839452238	-0.470508970304346	0.910919448435197	-0.262260676950641	0.975337053265952	-0.442543635141417	0.735128330473498	-0.349147273597669	1.02314019073878	0.903543191839767	-0.313912165356421	0.667580158242976	-0.0668653875230737
34.6733668341708	9.86223383043395	0.942079894455589	10.0083374841238	9.66707161077826	9.78145522164409	9.66943829319925	9.26360681938065	9.45680177606375	9.63118519679659	9.73038830146918	11.7395358433456	11.4969075255415	9.398874539432	8.64134684307199	10.073093685852	8.32363428793125	11.0518300278793	51.3769839758322	0.593814332818568	51.8025623490861	52.1794259565762	51.2975335337884	52.1870656227846	50.8200381187539	51.7308563004399	51.5059062672003	51.6398407143324	50.5830753356091	50.8330708672844	52.2044602928456	51.0959563366892	50.2890489579884	51.3392898790171	51.146629105088	0.316035399707606	0.602128030682137	0.883094213557663	-0.464158496530548	0.913533488817436	-0.258251860057392	0.979473854794833	-0.431679509921071	0.737313261050741	-0.339133451943439	1.03030070049787	0.907573379373032	-0.307625821207155	0.655961093964056	-0.0630311458607768
35.1758793969849	9.8361806865663	0.95565144186027	10.0138173407679	9.68258746486278	9.78615183137254	9.63517811731298	9.25232262015901	9.40863916995457	9.58936484787666	9.69296297494096	11.7106302826559	11.5159634447002	9.39705586425492	8.59555312503587	10.0365532946865	8.2209169910706	11.005012928843	51.3908664541753	0.604723103852358	51.8237764555906	52.2254955579852	51.29875945128	52.216652174255	50.8325166945848	51.7223112010775	51.5147821893399	51.6604529389894	50.5759336164892	50.8481634848191	52.2371991309348	51.0986043871717	50.2872759810287	51.3686434088995	51.1524301401839	0.317774311478523	0.600162806206193	0.88757806899506	-0.45933994464289	0.91376954315499	-0.2562204750611	0.981661139764595	-0.422788976747784	0.73732678307192	-0.330825105724838	1.03567848807595	0.910090170922888	-0.303284064589863	0.64171888821478	-0.0615896702055433
35.678391959799	9.80846377162216	0.969112012099152	10.0136336879192	9.69981014611572	9.79410157107794	9.59711765942232	9.23896253927311	9.36022467672685	9.54564646983359	9.65114325976328	11.6792994681931	11.5308168770372	9.38955289561225	8.55325324655797	9.9998340957029	8.1174784103024	10.9560815707946	51.4041138716038	0.61170691338535	51.8303347845189	52.2880354799883	51.3142711077847	52.2324592316326	50.831825080079	51.731069911017	51.5082344943134	51.6659923801964	50.583600593976	50.8526794054867	52.2575665900281	51.1083448787026	50.2995193392754	51.3858313031028	51.1719434939557	0.317512369977388	0.5982059160414	0.889987232237437	-0.456213631459816	0.912148388777085	-0.256173376516894	0.981606626081643	-0.416003841632559	0.734890620527035	-0.32420835929736	1.03975267144494	0.910696559026217	-0.300748353105797	0.625202156518249	-0.062450570048645
36.1809045226131	9.77940587873627	0.981231573419127	10.0126978172191	9.7136820218429	9.80143307821956	9.55940467946922	9.22874355426198	9.30740535236082	9.50497353250873	9.60920736900017	11.6419276065811	11.5428559822622	9.37748267358641	8.51471589117363	9.95973017544437	8.01564321378375	10.90118523333	51.4191758977691	0.618248234062068	51.8487129469451	52.3400552467233	51.32375021084	52.2573265357275	50.8466771247151	51.7367553784012	51.5125291580158	51.6790116113265	50.5901120759866	50.8535923516401	52.272615790945	51.1275235206599	50.3107787023558	51.3984605833637	51.1897372288911	0.315341660622919	0.596308077377461	0.890803617571562	-0.454580147632234	0.908321879194443	-0.25821988188076	0.979922524493542	-0.411166562405024	0.730483990928991	-0.319425663746866	1.04217214699932	0.909601204507177	-0.299994648474685	0.60640336315158	-0.065553154152053
36.6834170854271	9.74847133693066	0.992079213391899	10.009527622888	9.72507943718087	9.80679187143065	9.52180702671845	9.21825337129553	9.24904016026613	9.46597797480337	9.56702658126237	11.5965128338169	11.5562181623525	9.36407259531391	8.47639282779442	9.91418962764626	7.91840608777652	10.8377738734141	51.4334012505662	0.629680099646374	51.8725987460891	52.3863775931606	51.3205056288635	52.2920108081485	50.8584820526205	51.7327248754772	51.5212388440193	51.7001796414168	50.5842437210465	50.8693232784649	52.301288300277	51.1340872983052	50.3101597693331	51.423330609351	51.1944675919202	0.311237300822041	0.59442620316659	0.889897804703402	-0.454470188992639	0.902272536849907	-0.262403201683161	0.976209238957687	-0.408237541989012	0.724024027265174	-0.316469808994788	1.04265651425532	0.907243658621688	-0.301023109894413	0.585075651054486	-0.0707935716255226
37.1859296482412	9.71575177331741	1.00254845067471	9.99985928698043	9.73822629569925	9.81499065369094	9.47983257441279	9.20593677718714	9.18966778164855	9.42507156222963	9.52027146484361	11.5490640656121	11.5665762022116	9.34555932004863	8.44004263736138	9.86733156092631	7.82375257031393	10.7700938465948	51.4464783759711	0.63909815755884	51.8811199222194	52.4494799428814	51.3302872114124	52.3126193557526	50.8580484167531	51.7448465220326	51.5135974461034	51.7059041445926	50.5890729743653	50.8813009852462	52.3244107987744	51.1375506344924	50.3177204045595	51.4448968888846	51.2063199914969	0.305214464671077	0.592567494853811	0.886867749474996	-0.456016233104975	0.894585974668804	-0.268671785814733	0.970313471008921	-0.407330281762187	0.715258165331258	-0.315249995216653	1.04168231169147	0.903348470837524	-0.303673101784339	0.561520891524236	-0.0780349929076995
37.6884422110553	9.6817090690587	1.01195579763792	9.98852814262177	9.74801801391252	9.82296914457066	9.43649401832607	9.19688305957271	9.12607127445402	9.38695081986002	9.47220766169334	11.4987500405527	11.5721475223226	9.32040775399297	8.40822393822845	9.81912186097713	7.73114055953457	10.6977222252611	51.4609950193752	0.644430727217626	51.8993557948335	52.5019769082454	51.3376533939299	52.3353647744842	50.8733946214115	51.7575492579619	51.514573311154	51.7124039873985	50.5996683946871	50.8823038101739	52.3343359905319	51.1541799588622	50.3339921938882	51.4525608138416	51.2256120792239	0.297388509207006	0.590769286295803	0.882187861013585	-0.458989192421538	0.885008322009234	-0.277066136363426	0.962836643632315	-0.408300012291789	0.704645029598902	-0.315839160610748	1.03908932281431	0.897899488060803	-0.307798651456637	0.53596400186507	-0.0871905228217501
38.1909547738693	9.64581014027227	1.01995282382976	9.9749637117053	9.75553222521227	9.82805059674441	9.39356313793226	9.18724249619706	9.05615738444109	9.35104734033406	9.42478444680016	11.4416465128681	11.5780756474623	9.29258897694615	8.37774758226201	9.76559857128159	7.64421298974099	10.6159404841564	51.4743586939261	0.655232277108089	51.9251539705989	52.5495501399453	51.3299835281127	52.37151932032	50.8832186546877	51.7579618256095	51.5219638344508	51.7308639980731	50.5957888021593	50.8951328644138	52.3543073965906	51.1648521940701	50.33820779766	51.4659865839656	51.2308894982343	0.287734319132886	0.58895861219811	0.875780830978541	-0.463364898465536	0.873423602382205	-0.287665627937525	0.95331346923775	-0.410996778851133	0.692113593409732	-0.318280751120315	1.03437151364582	0.891405457642097	-0.313410953867524	0.50817724654297	-0.0981179687393932
38.6934673366834	9.60806915271088	1.02729794814139	9.95459036597066	9.76486205018925	9.83497869703126	9.34638440969208	9.17612015408147	8.98464350825515	9.31332190874614	9.37353729699866	11.3827192073697	11.5826593478364	9.2602864703502	8.34772594814672	9.70895792454935	7.56336442535502	10.5268855760912	51.4858721772233	0.667247137895233	51.9350268582626	52.6140760119426	51.3336161191644	52.3957836738219	50.881883074969	51.7723321654894	51.5125643219911	51.7363568013304	50.5956525431239	50.9127320571308	52.3767724880903	51.1634891041412	50.3397283985238	51.4867150149874	51.231354025381	0.276278619038179	0.58714016612851	0.86721471299182	-0.469271785139662	0.860402051019501	-0.300390200928606	0.941691965486726	-0.415508888713638	0.677351806896148	-0.322454621765967	1.02789030547752	0.88375570869178	-0.320423005131988	0.478277584329029	-0.110628546771185
39.1959798994975	9.56904216875451	1.03383668755903	9.93201031419184	9.77080211468083	9.84164867297436	9.29643523621106	9.16838205963174	8.90941029229749	9.27807965307355	9.32017395189312	11.3239314787542	11.581524059563	9.21965757729536	8.32163578633079	9.65225347214258	7.48621646604678	10.433471396231	51.4983117038416	0.672847474659263	51.9520868137801	52.6677161388385	51.3390183208124	52.4148129906153	50.8963683158051	51.7908762032149	51.509471699825	51.7356265110333	50.6067877311206	50.9165680670419	52.3821720862061	51.1722232983325	50.3542656758498	51.4940035709848	51.2426781341636	0.263130785234203	0.585332316528909	0.856929412677007	-0.476457842036361	0.845769804099463	-0.315188417293635	0.928496485152755	-0.421730141594362	0.660757898744354	-0.328355849503251	1.01974382158103	0.874660058734435	-0.328650895951406	0.446567997521475	-0.124630445694589
39.6984924623116	9.52826507638847	1.03918632285432	9.9075350150734	9.7745888688838	9.84423720913806	9.24713717917614	9.15978280859136	8.82757660956923	9.24553471598971	9.26832507764641	11.2604615300418	11.5788370285071	9.17373052975687	8.29818042213808	9.59207208744187	7.4145518824847	10.3314251813885	51.5095935794206	0.682300157596665	51.9784522023105	52.7169749027589	51.3284021485083	52.4484197316445	50.9030843107547	51.7953222598136	51.5147643476487	51.7482428806886	50.605554469771	50.925175379215	52.3890852628462	51.184479349913	50.3642792706437	51.4950949281682	51.2465722466246	0.248236962888085	0.583440168484899	0.844891414249052	-0.484875712313637	0.829347990076978	-0.332155871061493	0.913191092316969	-0.429445203102612	0.64227420381556	-0.336081516365246	1.00938249966694	0.864502818446586	-0.338114682799719	0.412881707273159	-0.140004278252892
40.2010050251256	9.48558455244565	1.04384644790505	9.87635743248409	9.78015589177249	9.84725381494441	9.19447508528592	9.15006500434851	8.7437475385297	9.21131816196946	9.21424023879664	11.1949482953146	11.5761557478002	9.12307194993464	8.27426156239164	9.52744542418658	7.35096284079504	10.2193092981308	51.518493994668	0.695939125486514	51.9886636907934	52.7831124167802	51.32695037761	52.4748140650788	50.9001154721346	51.8106913356601	51.5033382008492	51.7526764453952	50.6001901310945	50.9457446202528	52.4043752534104	51.1816331223646	50.3625218340407	51.5073898145239	51.2351931400325	0.231626131774324	0.581489728167276	0.830651012815966	-0.49468230732086	0.81170165538394	-0.351208564681176	0.895824879519027	-0.438748211223402	0.621582194072433	-0.345541010451915	0.997030929909435	0.853383071954009	-0.34886399150726	0.377162068117295	-0.15653060605405
40.7035175879397	9.44152199041532	1.04796676176371	9.84271083714784	9.78218753279504	9.84983322820139	9.13798227990664	9.14378299374613	8.65697503925894	9.17924535092727	9.15782010772762	11.1315601331563	11.5681703356846	9.06277808495208	8.25241405606378	9.46260653026091	7.29350104975377	10.1012622966475	51.5275886812628	0.70286220868299	52.0033208719969	52.8378645457603	51.3315494508859	52.4897697067519	50.9129741169346	51.8336540916254	51.4958250669556	51.7449299852766	50.6085666427748	50.9554717841355	52.40385051785	51.1806455751279	50.3699881825272	51.5159502811868	51.2294693991534	0.213424371444811	0.579512845216304	0.814628714339306	-0.505623582032053	0.792763442177661	-0.372175063608696	0.876844923472833	-0.449618348769381	0.59906574278803	-0.356660784813666	0.983055335054971	0.840906441585513	-0.360753905915578	0.33973491039283	-0.174112423220229
41.2060301507538	9.39578803368909	1.05137624497908	9.80775017168011	9.78204032878855	9.84744570482926	9.08187875007361	9.13634487252069	8.56380745057603	9.1502797090861	9.10364884563958	11.0659551478383	11.5565158024538	8.99372086870553	8.23375179439838	9.3968146285711	7.24115790961389	9.97570852056148	51.5357728776236	0.710917862139185	52.0287826877855	52.8885585990707	51.3202665526688	52.5178069978506	50.9161632726609	51.8417291286097	51.4985245059988	51.7492610021568	50.6102139339895	50.961486245877	52.3941955709295	51.1907731623678	50.383413650627	51.5099156853459	51.225502168415	0.193563542775728	0.577419885370334	0.79684776211876	-0.517667162385389	0.772310235346663	-0.395138385082811	0.855693522469633	-0.461818512846703	0.574706388733431	-0.369572652022532	0.967015323761847	0.827276224870905	-0.373776875949269	0.300584228719191	-0.192707930990623
41.7085427135678	9.348095986624	1.05451652721472	9.76654373831875	9.78342867662432	9.84418783152627	9.02334751518267	9.12810846067052	8.46848804495965	9.1198123364566	9.04935220644182	10.9978781161427	11.545406067374	8.91846787895549	8.21444355046183	9.32671993189459	7.19684935744709	9.83840608690362	51.5415157500597	0.724669149258766	52.0382545100979	52.9557822842993	51.3154943161332	52.5446922511039	50.9115285687644	51.8571468502091	51.4850648543759	51.7516276851804	50.6010989340723	50.9824616651771	52.3939672208865	51.1901140555013	50.383453414728	51.5090650531135	51.2029845872528	0.17206876439839	0.575270664636497	0.776869543564524	-0.53102061921653	0.750860819749485	-0.420053241946574	0.832527124089904	-0.475443332909824	0.54820941671052	-0.384253487286476	0.948964304272798	0.812800886464956	-0.388106007098158	0.259575957447708	-0.212124028341781
42.2110552763819	9.29877199742669	1.05768264759173	9.72284296177076	9.7808648675322	9.84053892898173	8.96003833425731	9.12323615365623	8.3712582055672	9.09107663292193	8.99309214170548	10.9325872686508	11.530550085661	8.83267989888026	8.19476485790753	9.25520188852758	7.16084453812913	9.69200319725131	51.5464881340747	0.733078933541629	52.0493622846968	53.0108004028551	51.3206993035324	52.5559759279533	50.9227021608793	51.8832517461221	51.4731267376914	51.7380182715032	50.6044575621387	51.000025795597	52.3833741477682	51.1819730736667	50.3831080190012	51.5157844855001	51.1746620922149	0.149092375147215	0.573120089582506	0.755082856796492	-0.545437676156126	0.728432478521039	-0.446654270333256	0.807686427904688	-0.490568127886299	0.519945854765348	-0.400561144828014	0.92944840890019	0.797148746217839	-0.403703698324001	0.216986209162681	-0.232241170105942
42.713567839196	9.24774396798153	1.06084842853051	9.67859923596637	9.77573732852262	9.83155104646501	8.8961604486994	9.11684284482565	8.26837909865888	9.06575617823258	8.9395209998189	10.8674954697047	11.5104044865558	8.73464779112179	8.17771322405527	9.18463314833219	7.13054494181954	9.53817327694408	51.5506731815855	0.740265487103464	52.072598752105	53.0616719430948	51.3111568011342	52.5761481522738	50.9227005378121	51.8947451164669	51.4730882946242	51.7327505653975	50.6086663393679	51.0071666109214	52.3544567499539	51.1867971537731	50.3954334249227	51.5095129008805	51.153204381055	0.124563244884185	0.570891252687804	0.731552870641293	-0.560910462829201	0.704763512194373	-0.475001846716465	0.780608308564486	-0.506946170994573	0.489929209503268	-0.418615693653633	0.908243422021116	0.780308503214812	-0.420515184929195	0.172911802343753	-0.253104170110169
43.21608040201	9.19479032643643	1.06460150216654	9.6288878031644	9.77144142190272	9.82073298208392	8.83058570776924	9.10988790526439	8.16358596561347	9.03914107463019	8.88806129794832	10.7997884578499	11.4902567473442	8.62781147061104	8.1607982999154	9.11155140024512	7.10703369684202	9.37229066536202	51.5529449220801	0.752830508991703	52.0805418834981	53.1281958795159	51.3050141175769	52.601184018586	50.9170922077976	51.9096248472247	51.4579764501164	51.7319087445296	50.5985045892428	51.0269065934307	52.3302253875335	51.1903113653882	50.4011806464906	51.4972110326701	51.1182960676005	0.0984835065844128	0.568674008317584	0.705858124466418	-0.577697903657425	0.680295839506822	-0.505146745740257	0.751533158962395	-0.524639926385357	0.457900417148531	-0.438468947982757	0.885259105731442	0.762713308262247	-0.438758242500682	0.127161810274529	-0.274605347443148
43.7185929648241	9.13998705802463	1.06951286386707	9.57691670757268	9.76221275087607	9.80997455073644	8.75963011215866	9.10607574619915	8.0583260175611	9.01383414762264	8.83561976879578	10.7344442207108	11.4684719477206	8.50971543721961	8.14212880705598	9.03594324949361	7.09258538886295	9.19392701778336	51.5534934307466	0.762056768224602	52.0874052166507	53.1810642980022	51.3120413215063	52.6090566578747	50.9272338025608	51.9376584376591	51.4420980741553	51.7141074216725	50.5960845611164	51.0523289216732	52.3025558154169	51.1804978811406	50.3971906141735	51.4968342396681	51.0662441979282	0.0710359077224156	0.566546536240537	0.678372333274844	-0.59555148217566	0.655114236091306	-0.536773440015564	0.720694584668421	-0.543795066825574	0.424222279467052	-0.459896829387299	0.861117597013061	0.744241783941827	-0.458520275091379	0.0798837467300361	-0.296587337215538
44.2211055276382	9.08341923493138	1.07558641140986	9.52541074903945	9.749372865957	9.79434147113542	8.6867832278358	9.10028776840801	7.94895728851593	8.99215046795779	8.78616296048262	10.671257578967	11.4410142960716	8.37663403939219	8.1252016607395	8.96186231377643	7.08517813243374	9.00667370325827	51.5528165722171	0.769124492290997	52.1075301538912	53.2289570398195	51.3062000459764	52.6194936518112	50.9250807131663	51.9522457701926	51.4396698729751	51.6990710262701	50.6018883765851	51.0649079012157	52.2515884327961	51.1787747277862	50.4046585360979	51.4941090201142	51.0180733145587	0.042189981643894	0.564444518029274	0.649218709185582	-0.614476272964583	0.628941469415645	-0.569877532456329	0.687581738299071	-0.5641285251066	0.388934108512616	-0.482909148493969	0.835869222575975	0.724760920819133	-0.479662255404954	0.0312271798237003	-0.319134808329601
44.7236180904523	9.02510802934097	1.08345698665473	9.46963493160835	9.73592792081948	9.77650123641799	8.61278729582213	9.09405270180853	7.83864445470946	8.96931437073666	8.74106107218778	10.6055469210854	11.4122985590467	8.23158004979521	8.11010291722012	8.88802447180833	7.08312847433697	8.80801506271136	51.5510623206004	0.779948102429471	52.113488091523	53.2907476895974	51.3002118001854	52.6393767170002	50.9198095406864	51.965922274438	51.4238105766313	51.6936741051383	50.5938429921962	51.0831666651139	52.1958209271972	51.1856355748117	50.4166212382641	51.4779023699008	50.9659042463226	0.0119381960432697	0.562483164364167	0.61803955322842	-0.634758530395418	0.602154264074313	-0.604611612809327	0.652562795840735	-0.585616894958752	0.351827317271415	-0.50760074602357	0.809347944724077	0.704733415228713	-0.502311253923853	-0.0190236250293274	-0.342270623876275
45.2261306532663	8.96485515873925	1.09416446598552	9.41224269231571	9.71580115337792	9.75940589354278	8.53338476599709	9.09053912459288	7.72994176436662	8.94707017839117	8.69669002502474	10.540331629917	11.3838838549677	8.0746460712258	8.09357601863685	8.81190143573521	7.08857752337834	8.59483524961895	51.5470378378051	0.788878611807875	52.1156622604354	53.3364509410167	51.3095352245692	52.6431562399258	50.9301390664709	51.9942167848384	51.405132216801	51.6731124604605	50.5869661627931	51.1142863950353	52.141631674433	51.1798114357404	50.4157874545445	51.4679597121557	50.8917195378572	-0.0195058607307477	0.560753162446225	0.585213212830576	-0.656107856500067	0.574913522966692	-0.640626130379089	0.615794460187917	-0.608474163181436	0.313265142675814	-0.53367262476792	0.782107544644889	0.684296428595664	-0.526661586068547	-0.0708395083362385	-0.365794045016238
45.7286432160804	8.90263219427699	1.10779634821552	9.35664110705312	9.69033228028094	9.73806442411191	8.45076467370685	9.08443742903962	7.61956029443439	8.92814394382183	8.65556520136987	10.4775167515061	11.3506324884953	7.90143875103295	8.07752244753822	8.73694070139913	7.10138463659548	8.37053778376916	51.5406597495045	0.796325327881973	52.1318507158408	53.3753410085021	51.3084777430394	52.6419171394598	50.9273804768731	52.0108552709948	51.4013467010748	51.6486617623568	50.5938394207231	51.1352950958773	52.0646190412013	51.1731121340055	50.4181225117476	51.4674639966283	50.8116132242426	-0.0520997696404814	0.559191344378874	0.550900146465504	-0.678505761271835	0.546977557561642	-0.677783132680297	0.576886953172604	-0.632423330853051	0.273292314609301	-0.561017662198432	0.754408001709374	0.663263924914241	-0.552549627840454	-0.124007252616799	-0.389686801334115
46.2311557788945	8.83869096504657	1.12456493275422	9.29835647599573	9.66223962105751	9.71365594959111	8.3673161441225	9.07779000698679	7.50990955006571	8.90764522339655	8.62047653039872	10.4117582299041	11.3142089758209	7.71375533569573	8.06414531514065	8.66495628689547	7.11804433051738	8.13610650010982	51.5338075627293	0.805787218303802	52.135254369908	53.4253770193616	51.3035649911026	52.6520787157439	50.924080977676	52.0221268824126	51.3863317627473	51.6365933053711	50.5917677546668	51.1531298991412	51.9718305372519	51.1806907908326	50.4333229049294	51.4560476039037	50.7349159258907	-0.0858711055996005	0.55792361787096	0.514793302111447	-0.702260334498795	0.518688012829605	-0.716340657306866	0.536297021775406	-0.657393316354138	0.231739302440649	-0.589832110270894	0.72602859452796	0.641972892794962	-0.579949349465551	-0.178709410893473	-0.414056409006421
46.7336683417085	8.77268628630514	1.14572673242403	9.23930700010045	9.62531377603929	9.68971419087801	8.27899689908085	9.07314355811521	7.40429337264065	8.88633480931029	8.58762906416255	10.3435209209353	11.2784698978846	7.51428890864814	8.05009909196015	8.59282194750361	7.13827226853342	7.88808858878452	51.5249385312228	0.813641840339676	52.1321269055294	53.4560274630986	51.3149768493154	52.6493687388352	50.9359600736822	52.0484071029079	51.3667285827354	51.6133677349161	50.5843913977208	51.1864076857808	51.8818245625682	51.182833665248	50.4408435843729	51.4402623493547	50.6405512722758	-0.120632771449616	0.557052843579852	0.477246622747067	-0.727038432705789	0.49027283447414	-0.756012915279137	0.494080361646787	-0.683708282074199	0.188944422135468	-0.619884197503372	0.697316492415802	0.620733476125894	-0.609133138178156	-0.235026450305521	-0.438711518689475
47.2361809045226	8.7042971264278	1.17154176882444	9.18334912862894	9.58113807975993	9.6613058243909	8.18643131093801	9.06503272078959	7.29976364746816	8.86723159694198	8.55706616489471	10.2764906060202	11.2388293799037	7.29981207287585	8.03457170339505	8.52146981256495	7.16347006007853	7.62849478776656	51.5124237220615	0.821867808436184	52.1432368730905	53.477464701779	51.3189783512629	52.6342103998272	50.9340543287784	52.0654819004665	51.363303273629	51.5798169266069	50.5927259253128	51.216589454454	51.775072064146	51.1760055471817	50.4413003166293	51.4385153425491	50.5296004252084	-0.156296568975687	0.556523499956611	0.438423556207512	-0.752853769178435	0.461535761014208	-0.796568949344194	0.449972074979774	-0.71116678480711	0.144912252403216	-0.650994440968364	0.66861814891274	0.599376046031531	-0.640013034795773	-0.292711284293574	-0.463499271522767
47.7386934673367	8.63391911795124	1.20128434656589	9.12621620861821	9.53214638517543	9.62817173641022	8.0932896094304	9.05595516953118	7.19752753845245	8.84542027230162	8.53183450179167	10.2064269985345	11.1933534168773	7.07093566558399	8.02073758959596	8.45467018632648	7.19071695839372	7.36138453224547	51.4993735960141	0.831715486563373	52.1430241452296	53.5068761077485	51.3154952538749	52.6296740109102	50.934043266474	52.0731235158479	51.3513463223493	51.5587578271354	50.5996246269713	51.2364694122352	51.644930470059	51.1825799554846	50.4549176772071	51.4372036052282	50.4225377434568	-0.192931434922389	0.556458412208806	0.398054653881149	-0.780083748778768	0.43273802572382	-0.83840467296999	0.404469817631991	-0.73966540593009	0.0994745255284141	-0.683457772471071	0.639689500565635	0.57802883295909	-0.672392781607436	-0.351914086018484	-0.488597314905782
48.2412060301507	8.56132921478074	1.23554149506405	9.06886209555545	9.47201536857071	9.59437746623701	7.99665612688355	9.04776941819612	7.10103715673453	8.82073340190845	8.50815311028819	10.1313536029442	11.1465264023519	6.83235156421127	8.00689735811751	8.39081346947653	7.217124437436	7.08526724279974	51.4854635343412	0.839506722077714	52.1334522472037	53.5134498923506	51.328234164182	52.6176354275112	50.9484250585316	52.0954262417369	51.3333880967283	51.5326873540067	50.5963025589225	51.2691183416986	51.5154538702154	51.1944062461862	50.4708834763434	51.4248048807928	50.3082851587088	-0.230450828194236	0.556975157859732	0.356459125925873	-0.808394697585167	0.404090455746267	-0.881428158661003	0.35752042088109	-0.769635510940185	0.0529134322193048	-0.717168163219778	0.610604885368644	0.557039222068472	-0.706549097448688	-0.412900581647471	-0.513984142014577
48.7437185929648	8.48593262461093	1.2746171279444	9.01528535025704	9.40244154402273	9.55552362447707	7.89583059746675	9.03493099319021	7.00751618587943	8.79647728696228	8.48326504149759	10.0556354917712	11.0958912159271	6.58342007028455	7.99000708822696	8.32809837603938	7.24433643687575	6.80033006628596	51.4674999856556	0.849626629777383	52.137846873018	53.5084590334871	51.3370254037193	52.5881083710748	50.9484447317046	52.1119026652394	51.3327632783946	51.4922109512642	50.6064281278017	51.3076329508546	51.3796396956391	51.1945612454375	50.4740845040745	51.420781246331	50.172610706794	-0.26876327400308	0.558023916243249	0.31376216792772	-0.837855679000383	0.375381566982136	-0.925334055341331	0.308982453979558	-0.800978040938621	0.00514634278513203	-0.751830914003771	0.581680698234427	0.536297883676599	-0.742573802892642	-0.475479897392806	-0.539431370607759
49.2462311557789	8.4081012484566	1.31685438186468	8.96130136160305	9.32549848045542	9.51007894700126	7.79523102858608	9.02041740077364	6.91676089764129	8.76790786379183	8.4598340950885	9.97709453283097	11.0366805425084	6.32434019637396	7.97255206130501	8.26998509949462	7.27209474106545	6.51174147832943	51.4484085404142	0.862694907178327	52.1326812972385	53.5083768621109	51.3353859974072	52.5666216248239	50.9527203104075	52.1159088522335	51.3268059004044	51.4625797880871	50.6233255815432	51.333385011217	51.220342951113	51.2016296688134	50.4825309731486	51.428954469304	50.0348788183611	-0.307971006151552	0.559691951384687	0.269697578122374	-0.868913699931537	0.346745785467024	-0.97059373123572	0.259292929197175	-0.833526411540294	-0.0440335363561368	-0.787750842963359	0.55269320626961	0.515714516699945	-0.780163757839672	-0.539720390450155	-0.565075275848448
49.748743718593	8.32798391164007	1.36147798806291	8.90670352944785	9.23486187565847	9.46245776255758	7.69363666027296	9.005390690945	6.83209532525606	8.73406796907298	8.43496723771934	9.8917091561252	10.9724686628798	6.06108125674604	7.95519550407976	8.21739019573296	7.29653883453715	6.22119401356991	51.4302568046558	0.873266336817969	52.1158881825401	53.4823700525119	51.3491980572485	52.5447005759738	50.9703909513613	52.1337357713025	51.3138475288945	51.4358467224126	50.6283966122776	51.3649785225226	51.0587246105209	51.2232281470033	50.5020609730781	51.4289122159334	49.9015731462564	-0.348118041278232	0.562102492622288	0.224519545034582	-0.901220433163254	0.318330738084504	-1.01736124403214	0.20824881521183	-0.867778831762813	-0.094404063490256	-0.824974148695164	0.523482972448505	0.495541130324148	-0.819499084093467	-0.60606215624305	-0.591103365434995
50.251256281407	8.24501363940864	1.40863204010835	8.85541488062916	9.13274750199207	9.40913318038321	7.58925598172926	8.98437660436879	6.75108310941249	8.69864572525968	8.40407046355777	9.80322074988946	10.9040271282795	5.79631284006634	7.93401896034587	8.16700613123587	7.31738388080858	5.92850745317157	51.4095488714882	0.88649920201994	52.113086150262	53.4430915014467	51.3632190069038	52.5038099843443	50.9734100746776	52.1498673516078	51.3190706548712	51.3944558368729	50.6414116044356	51.4096728609252	50.9033887224428	51.2375799653907	50.511485166379	51.4263980776294	49.7532861141333	-0.38914583200496	0.565216247654142	0.178280002746769	-0.934888839704008	0.289884720428839	-1.06524945644226	0.155771774121704	-0.903749688365559	-0.146141655457084	-0.86309953879135	0.494277789422191	0.475726752878373	-0.860902342174544	-0.67442783922642	-0.617309374914925
50.7537688442211	8.15942261106495	1.45634592863828	8.80331408078138	9.02122901227223	9.34763392104596	7.48619882438143	8.96080615096833	6.6723213677841	8.65740353607921	8.36950956331361	9.71194783643825	10.8258694502221	5.53088208672938	7.90954638989615	8.11955167880512	7.33646203933626	5.63866322792067	51.3873510933865	0.904004344646671	52.1036835042854	53.4064807771049	51.3649256150697	52.4671813422219	50.9831033246422	52.1515397779589	51.3222114672063	51.3616474042128	50.6680634193977	51.4443087742016	50.7340287576346	51.2500302630682	50.5154691522134	51.4399418481268	49.5976509734526	-0.431156070866489	0.569060639176184	0.130690039240256	-0.970429470897135	0.261398008216995	-1.11466878092709	0.102166895167728	-0.941186695226679	-0.199496029954337	-0.902387102342965	0.464919698178348	0.455991890062502	-0.904094364583073	-0.744692642756777	-0.643685090558064
51.2562814070352	8.07182602036469	1.50264291411011	8.74900860596113	8.89458286426376	9.28277018310066	7.38475975164773	8.93512762988147	6.59885132628423	8.60902486726446	8.3305414319231	9.61297814288582	10.739667776167	5.27085055700365	7.88447693259102	8.07739898441639	7.35104305051825	5.35630820156166	51.3679041979694	0.918853698796146	52.0819129953163	53.3421655610632	51.3805866352715	52.437712659277	51.0051302618252	52.1655586441289	51.3171193965435	51.3406594032466	50.6851206012421	51.4756848570242	50.5618668489843	51.2799916450539	50.5331348429153	51.4563046252543	49.4556139923943	-0.474311681181397	0.573743013985768	0.0819437046884748	-1.00746566974389	0.232902925906032	-1.16602060359614	0.0470851635551398	-0.980624273387702	-0.254271598301805	-0.943106741452731	0.435099053681909	0.436357813480319	-0.949055875262647	-0.817362153712111	-0.670581200085984
51.7587939698493	7.98204046739168	1.5473723266946	8.69632092768169	8.75593986505687	9.21235212072179	7.28213119605211	8.9021111876882	6.52870465597324	8.55772100322708	8.2825298474739	9.50851124166616	10.6491202791226	5.02103507001771	7.85598564140168	8.03751937498589	7.35843823078585	5.0821863690205	51.3494372235976	0.934089899755378	52.0750786206905	53.2646184891936	51.4006890841239	52.392132135198	51.0125684828577	52.1823727700611	51.3300322097339	51.3090690801944	50.7029337950264	51.5224584634673	50.4081613495431	51.3116488977299	50.550866021195	51.4631520797662	49.3157768751824	-0.518637689924253	0.579235604139121	0.0319923344153452	-1.04614631972095	0.204063571887639	-1.21886747445977	-0.00950025925145725	-1.02222400964839	-0.31072904466049	-0.984863814052782	0.40491340246732	0.416762061940964	-0.996269590952807	-0.892585873237047	-0.697992650814088
52.2613065326633	7.8900354191806	1.58907991124067	8.64143843319587	8.60756089746025	9.13338444579442	7.18130686546451	8.86575902178628	6.45937886531352	8.5000063420579	8.22814965124623	9.40125957169784	10.5498962360879	4.78260824471278	7.82236522301303	7.9972436591526	7.36074088192912	4.81943294879682	51.3301323713757	0.952565687458731	52.0659399953098	53.1896194240867	51.4072851465126	52.347136048248	51.0290178049996	52.1839741797616	51.3434854163413	51.2828519381556	50.7380095341005	51.56587487419	50.2575761349953	51.3344883276811	50.5571802998815	51.479400245793	49.1701462005791	-0.564225534841184	0.58548793164508	-0.0195156327220214	-1.0870466546036	0.17470860806026	-1.27346604183675	-0.0674606914838417	-1.06565950637892	-0.369164714256782	-1.02785733248238	0.374258766005702	0.396785732096439	-1.0456031530805	-0.970066201473445	-0.725775111769661
52.7638190954774	7.7965986164196	1.62558489550453	8.58230274258804	8.44470378483238	9.05077771820898	7.08399108889907	8.82592342806035	6.39352080785483	8.43421089353299	8.16958501942755	9.28688927083284	10.4409655785438	4.55954180142841	7.78692297639897	7.9588101768035	7.3579646616618	4.57286929722054	51.3144298159036	0.968688462184159	52.0447573357572	53.0879990415982	51.4253253832261	52.3163006267011	51.0565061303536	52.1959904328984	51.3470681339075	51.2748509008752	50.7690079292971	51.5984448595521	50.1073810417803	51.3701669928235	50.5723896944779	51.5093479143024	49.0409108210029	-0.611318047905447	0.592561326343286	-0.0724761225103665	-1.12975402710563	0.144747469636144	-1.33047956176326	-0.127289213711037	-1.11146486784576	-0.429374893983239	-1.0726232870332	0.342729249390908	0.376186305142857	-1.09676090029666	-1.05023636493088	-0.754282792530889
53.2663316582915	7.70212751976099	1.65673962185644	8.52315154373701	8.27165369002241	8.96374713751174	6.98717868831901	8.77793662605701	6.32987793352256	8.36477171358414	8.10337346542657	9.16581973644548	10.3274101482625	4.35622617559843	7.74913814638926	7.92152785202075	7.34635275439545	4.34374718512249	51.3037705353716	0.9822120801186	52.0392971956122	52.9765716867624	51.4515978964992	52.2757302785731	51.0695690804793	52.2153664925548	51.3675829291427	51.2611465565244	50.7939286671922	51.6431672310444	49.9826688811319	51.4170078470518	50.598911909017	51.5322659033899	48.9317454755994	-0.66007262639883	0.600445715723698	-0.127076884302459	-1.17446573074213	0.113750136635288	-1.38954522224748	-0.188990787700802	-1.15996648304185	-0.491694588676591	-1.11888283142991	0.310253422557637	0.354859191877055	-1.15023150221968	-1.13358591341662	-0.783804556797577
53.7688442211055	7.60635726300659	1.68211934530917	8.46114936038719	8.09118855916495	8.86897039575915	6.89250160235668	8.72634833854364	6.26541857882691	8.28887177626075	8.03169957331991	9.04258399222515	10.2075093006241	4.17336997077061	7.70578181272758	7.88130358967328	7.32597267817982	4.13268941627902	51.2939450078361	0.995588827212224	52.0355887094039	52.8712762734455	51.4638198165484	52.231961198336	51.0937420497638	52.2197684788843	51.390931322722	51.2474905257802	50.8354473401504	51.692861771485	49.8783000780739	51.4539986892408	50.616171148647	51.552839598324	48.8249781167366	-0.710580948516843	0.60901782325415	-0.183780788017299	-1.22184571273664	0.0814063481867152	-1.45068263862251	-0.252631814930998	-1.21074307232626	-0.556482979024319	-1.16670893593709	0.276727065905181	0.33235415031423	-1.20617629899574	-1.21976164103164	-0.814185599005163
54.2713567839196	7.50995480631594	1.70021331751786	8.39427377728337	7.90018774826397	8.771247862844	6.80273917759143	8.67045352045983	6.20263647417581	8.20449574371947	7.95869767947576	8.91479207804434	10.0781764700265	4.0121487136827	7.65902452789388	7.83891628104918	7.29897327241049	3.94255876781843	51.2870660712257	1.00742151234454	52.0196754322759	52.7446660388126	51.4839833378248	52.2062499091621	51.1274013384523	52.2318102469646	51.4028004776969	51.2546580617604	50.8800231231323	51.7283605900064	49.7787873096702	51.4941400933178	50.6327094332734	51.5896620729063	48.731063603129	-0.763092565003873	0.618269556603725	-0.242572923746282	-1.27146190315272	0.0475298837793002	-1.5147590861213	-0.318815121588866	-1.26425078833588	-0.623509844713866	-1.21686790507077	0.241665915503735	0.30823916993563	-1.26413399395895	-1.30887195967864	-0.845625337889465
54.7738693467337	7.41398040905652	1.71099798194935	8.32727436458874	7.70448622875099	8.67118736632916	6.71527783876151	8.60631073002616	6.14132184387203	8.11634101037466	7.88197814314858	8.78145571964585	9.94403377407677	3.87533984592631	7.61072326552194	7.79635507385843	7.26278686391239	3.77483406705426	51.2881070121219	1.01558822260017	52.0189749909948	52.6156266721469	51.5153689718458	52.1783656540608	51.1469257130901	52.2549696298201	51.4298974272527	51.2629734278861	50.9136820611918	51.7680923281561	49.7036479860011	51.5507331250986	50.665426591745	51.6297287690746	48.6671918334645	-0.817902165786745	0.628219424021546	-0.303766820332044	-1.32359786837428	0.0116209670687514	-1.58160446418352	-0.38748823221837	-1.3209858066761	-0.693188664129632	-1.2693012914533	0.204795953048908	0.28237933762401	-1.32445419326559	-1.40166322642773	-0.878654149134578
55.2763819095477	7.31820058385102	1.71476788295001	8.2583797921305	7.50756880776884	8.56528684078505	6.63012581341636	8.53889596580651	6.07837274585586	8.02249685099799	7.80216138963326	8.64787689344688	9.80623257403966	3.76345322814979	7.55761008955558	7.75042324137459	7.21519209404548	3.628932430759	51.2925988282789	1.01932889088229	52.0231162063751	52.4998763312712	51.5327751689264	52.1434831058739	51.1793568421035	52.2638626745806	51.4618055023451	51.2676098185809	50.9588061156142	51.8192488335291	49.6602643036896	51.6026870243568	50.6977361364164	51.6597149839553	48.6186393765659	-0.875138046431039	0.63871579555758	-0.36793434615677	-1.3790333746612	-0.0266942810210089	-1.65095201900289	-0.458876118851689	-1.38044667793695	-0.765979371374174	-1.32389869837158	0.165961400119799	0.254416652030909	-1.38768575763122	-1.49793064543885	-0.913296202055111
55.7788944723618	7.222889790023	1.71067519985777	8.18543779678012	7.30806801983844	8.45768844594935	6.55041558059071	8.46702156662408	6.01602686888163	7.92095321771826	7.72353373077501	8.51407448319556	9.66044743688631	3.67574036953627	7.49964778715472	7.69960535273881	7.15900840008966	3.50567779358611	51.2986629572372	1.02154258964633	52.0144264474079	52.3712016173992	51.5539581829261	52.1265749117145	51.2193768253466	52.2766315080588	51.4805834864509	51.2926397772466	51.0134273617791	51.8583760624017	49.6273898218409	51.6476474520973	50.7211151977749	51.6978717037384	48.5787240023755	-0.934982014443924	0.649693074918745	-0.435067831322226	-1.43731697463985	-0.0675936465207332	-1.72374158544764	-0.53363709991175	-1.44296338724088	-0.841619224348488	-1.3814900777337	0.124638660168977	0.22388592546594	-1.45341523717801	-1.59732139771091	-0.949493553188408
56.2814070351759	7.12941766531054	1.69868479515029	8.1132585859213	7.11234917569044	8.35003444879789	6.47423866687051	8.38766103261973	5.95499077000719	7.8165928715923	7.64416772333979	8.37770657260605	9.50878795142268	3.61283246338981	7.44008436962194	7.6469386302976	7.09495301412377	3.40666870335707	51.3132363426154	1.0214157566002	52.01945201438	52.2492661046062	51.5885923690522	52.1150768577647	51.2454678290325	52.3030843593097	51.5122019411867	51.3252509291361	51.0555026117682	51.8924174674392	49.6120409144103	51.7071705925786	50.7564164306914	51.7487985616534	48.567806156222	-0.997810552724361	0.661223712706483	-0.505520851252757	-1.49877963538125	-0.111589678194566	-1.80009033742835	-0.61162338061945	-1.50922028946443	-0.920585100959303	-1.44224560523855	0.0804432183646947	0.190705998401192	-1.52169593422144	-1.70062640133421	-0.987778812491893
56.78391959799	7.03766732765325	1.67933618633761	8.0408695294864	6.92354009181762	8.23861964557778	6.39989952444022	8.30624902400078	5.89211465310807	7.70835044592808	7.56214594753049	8.24281853553228	9.35442114069492	3.57485836197759	7.37721558869874	7.59171010458866	7.02048290904316	3.33171441237396	51.3337763360508	1.0135652861488	52.0317760165805	52.1485047508247	51.6102256258242	52.0938943330986	51.2856673857279	52.3164152473916	51.5502473803099	51.3493178497977	51.1009928892676	51.9403424144953	49.6315505839608	51.7705596441281	50.8017102517732	51.7911189157841	48.5843217517975	-1.06383077554374	0.673196222691545	-0.579937666196182	-1.56427749146849	-0.159047072594225	-1.8793966038977	-0.693247360268384	-1.57867145990001	-1.00345041333895	-1.5057747409195	0.0332748255913704	0.154682810163831	-1.59337956754837	-1.80808103457833	-1.02848669473383
57.286432160804	6.94735449071994	1.65229570680024	7.96578644294295	6.74047347655311	8.12662045611209	6.3301024433832	8.22132749840523	5.82904185421972	7.59402011430869	7.48099461238652	8.11107361220181	9.19338664261589	3.55989647733865	7.30909713264978	7.5308156028493	6.93744088037448	3.28024011445766	51.3546092847608	1.00234717858181	52.0304904827754	52.0424966781055	51.6312671974939	52.0868531351689	51.3309222103941	52.3292230226842	51.5737312308826	51.3872444038639	51.1602251826083	51.9833519202416	49.6676533997626	51.8209703512606	50.8368427949153	51.8282105979402	48.6096566633154	-1.13312456831314	0.685503978092763	-0.65823728168655	-1.63325776812979	-0.210077657595224	-1.96246433874052	-0.779202666601273	-1.65147602219298	-1.08985459378258	-1.57279846458196	-0.0173189525010185	0.115373945137796	-1.6683378723092	-1.91899309142043	-1.07142698154834
57.7889447236181	6.85965508862687	1.61777032820357	7.89244904589975	6.5679426902196	8.01650057963749	6.26388619451958	8.13095152280315	5.76718451096129	7.47817585117079	7.39985446837658	7.97908205185448	9.02516198686563	3.566127084747	7.23905566220565	7.4662437023389	6.84943927812079	3.25277169968232	51.3820640553799	0.991077870556657	52.0406817082044	51.9497779999026	51.6672000990284	52.091317959601	51.3620347425707	52.3571388852418	51.6074092946004	51.4359094659757	51.2092487408775	52.0140177003458	49.7122804302669	51.8772210651388	50.873411018106	51.8785547063362	48.654757014502	-1.20606656844357	0.698244781906291	-0.740754877887685	-1.7060539751092	-0.265198028070512	-2.04976952722505	-0.869232656705786	-1.72853032784165	-1.18024702577662	-1.64378517368464	-0.0717434817996777	0.0726627991935221	-1.74624093670028	-2.03387372925572	-1.11689602574882
58.2914572864322	6.77458426694125	1.57659268632262	7.82038965282688	6.40740720617206	7.90457173477789	6.19835614888691	8.04056548108059	5.70349751434806	7.36028805851492	7.31562200295287	7.8485237112205	8.85421527089415	3.59269833808957	7.16787082283584	7.39989408608221	6.75550576492382	3.24935821051254	51.4165160472232	0.971290801357255	52.0601155228306	51.8823413868092	51.6919885828417	52.0846634343937	51.4076521375858	52.3737394759599	51.6491687916222	51.4722461643418	51.2529453559794	52.0556677554923	49.7857606520891	51.9443277764217	50.9253928006331	51.929126725638	48.7326041457102	-1.28297064763974	0.711376170325224	-0.828199889399356	-1.78359139419773	-0.324748444948356	-2.14047539994524	-0.96389804906193	-1.80932038874135	-1.27528822422787	-1.71817177728167	-0.130018434255489	0.0264060641714539	-1.82798091448789	-2.1535178568936	-1.16552608329492
58.7939698492462	6.69139076689529	1.52895054014278	7.7465273532788	6.25630326058417	7.79288386134297	6.13551795286704	7.94822905591672	5.63903065373277	7.23778267191555	7.23124069307644	7.72208582627728	8.67886727346635	3.63713684471904	7.09274211300647	7.32879013450981	6.65521818891877	3.26850561981726	51.450640399198	0.945132253539099	52.0652712120525	51.8121349182403	51.7119340277583	52.0850701574625	51.4551455394487	52.3854205894119	51.6756017025822	51.5137032698659	51.3109589635046	52.1011470574563	49.8797926260256	51.9992563647103	50.9736578670963	51.9655756531238	48.8249360392303	-1.36383819997997	0.724753639229534	-0.920353331445238	-1.8651830376011	-0.388718347510374	-2.23509499603546	-1.06381894906621	-1.89380163176275	-1.37444435792829	-1.79645824892919	-0.192517923292079	-0.0239077491229401	-1.91389555697764	-2.27717164917849	-1.21726520976574
59.2964824120603	6.6106923816799	1.47551402331738	7.67467175114057	6.11720193221089	7.68445925178784	6.07571837083467	7.85254336467553	5.57581668536381	7.11478020821914	7.1475369460757	7.59643884039617	8.49691532010085	3.69543074555277	7.01531555831365	7.2525687489656	6.55216218762693	3.30882581393442	51.4883163055375	0.920717853488994	52.0792765176408	51.756154468553	51.7474047264888	52.1005065015085	51.4881166007853	52.4127508317196	51.709672835037	51.5681410867016	51.3639539493898	52.1312472356808	49.973883699367	52.0486315664403	51.0130438709187	52.0059094483632	48.9260512444687	-1.4489532997908	0.738427519512859	-1.01747921430424	-1.95117875705376	-0.45761905603731	-2.33452314728898	-1.16849884606978	-1.98308905934662	-1.47809085346469	-1.87946745380199	-0.259699970055546	-0.0785359846055813	-2.00334734146536	-2.40463722483679	-1.2720404922714
59.7989949748744	6.53249213101715	1.41746545318519	7.60479082971033	5.990251308984	7.57577661309062	6.01574031472772	7.75850543031007	5.51112894583912	6.99126317853361	7.0611270241691	7.47095685009264	8.31277390450012	3.76533084389018	6.93812018020435	7.17439034282419	6.44736913008702	3.36985706829423	51.5317997945901	0.890274222458244	52.1042253196684	51.7244313862636	51.77445808774	52.1054601509407	51.5356165600771	52.4314128521596	51.7536264200044	51.6101240656489	51.4042516139446	52.164687516829	50.0830258388165	52.11076026947	51.0645563080656	52.0555107359628	49.0548497932603	-1.53870293256697	0.752412508866801	-1.12037292673279	-2.04259628792798	-0.531767093561678	-2.43787035288403	-1.27861003407304	-2.07678024283964	-1.5870113243653	-1.96661533390515	-0.331524403864102	-0.137609648503267	-2.09693209100665	-2.53702974332069	-1.330545905606
60.3015075376884	6.45591861059152	1.35532918530522	7.533354043981	5.87206054573244	7.46765649629049	5.95671096591084	7.66358673296124	5.44535601576269	6.86444055683567	6.9738771272376	7.3488954621482	8.12752328085829	3.84478065197518	6.8586601421822	7.09311458077736	6.33879516930031	3.44996738691925	51.5748588362623	0.851513614689466	52.1146386351244	51.6880088823627	51.7928768320901	52.1092143553642	51.5817818889892	52.4411809404533	51.7821494852587	51.6486945758509	51.455436624288	52.2087595751954	50.2122477332967	52.1678113909643	51.1221316975087	52.0930945761906	49.2048553509969	-1.63306963934596	0.766554863180722	-1.22866211005244	-2.13860200376049	-0.611001376859749	-2.54519068909757	-1.39459989450619	-2.17457794272946	-1.70050682984104	-2.058034468842	-0.408289792008594	-0.201699322488313	-2.19551404083215	-2.67397090114639	-1.39312861536439
60.8040201005025	6.38116641475616	1.29008356851809	7.46358344360417	5.76449005709519	7.36342196542582	5.90021179773301	7.56678631249195	5.3809168205072	6.73794626671557	6.8879584507285	7.22822008813498	7.93823524816637	3.92935633838254	6.77613753017655	7.00636886276467	6.22789070070815	3.54597233870774	51.6192095805616	0.814984240839833	52.1311402491895	51.6639599684392	51.8266222247389	52.1289671552671	51.6135192160911	52.4662596707055	51.8157250001942	51.7011263381353	51.5082928040497	52.2398497861291	50.336765314376	52.2105819568392	51.1669113921076	52.1219148563225	49.3565077758393	-1.73224575446755	0.780811940228928	-1.34252703742818	-2.23959997367591	-0.695852099418078	-2.65775589659064	-1.51571623134586	-2.27777884695678	-1.81887457637445	-2.15485283370855	-0.490569675430267	-0.271191940118672	-2.29842414490232	-2.81448244632935	-1.45948922812032
61.3065326633166	6.30808992823118	1.22309167368435	7.39593505645676	5.66745109748574	7.25990358264053	5.84332726849243	7.47258861299956	5.31547021536299	6.61223896535313	6.80020877894094	7.10666249641146	7.74780221565122	4.01654695249478	6.69349146241388	6.91665755217373	6.11724925835948	3.65581540823111	51.6664920506525	0.776982763538007	52.16009889521	51.6614796392673	51.8553223247678	52.1412729560583	51.6598948152295	52.4859532317338	51.8608128498651	51.7443065858576	51.5446869305473	52.264973048896	50.4607486124702	52.2613679822036	51.2135689304916	52.16138255663	49.5215114005589	-1.83663199997195	0.795226910202945	-1.46290795166712	-2.34673462625338	-0.786672082328244	-2.77486745476655	-1.64283043974444	-2.38616271929152	-1.94308843798193	-2.25664602878063	-0.578302128782594	-0.346143320332676	-2.4056783619682	-2.95957605338004	-1.53005838026741
61.8090452261307	6.23599149409017	1.15495505239404	7.32659250304947	5.57756015616442	7.15676509330791	5.78607620857164	7.37800137618141	5.24870330848382	6.48438544185962	6.71104475259161	6.98724348588079	7.5593739021297	4.10594378574282	6.60972012543575	6.82526243267414	6.0053530415975	3.77784679768197	51.7128988016596	0.731248444421429	52.1746706312818	51.6516701407242	51.8721877006813	52.1447899880468	51.7020548507444	52.4934153689183	51.8907102765728	51.7768848344766	51.5855495770438	52.3031908068554	50.6011006271273	52.3162711237004	51.2729566723752	52.1994152619505	49.7086141643946	-1.94624501903556	0.809701198098661	-1.58929793189736	-2.45902110587708	-0.883144697657616	-2.89603477995057	-1.77619726179525	-2.49912320758578	-2.07231473396593	-2.36308886175648	-0.671655020588105	-0.427106504070108	-2.51851745136688	-3.10969946792414	-1.60563786617241
62.3115577889447	6.16497698513716	1.08677244876888	7.25819408463597	5.49639357241094	7.05747858744848	5.73085298780971	7.28245480003463	5.18321904299045	6.35747428046466	6.62342743943534	6.86966982309715	7.3704199623863	4.19450109099608	6.52219475862486	6.72934808395272	5.89114729797509	3.9078789647951	51.7603493410522	0.686907032131698	52.1924093328256	51.6522221501559	51.9032375007112	52.1627369215962	51.7304035840364	52.5149818981925	51.9228520743954	51.8221183961086	51.6343370078792	52.3354941482198	50.73828646272	52.3545535026622	51.3242803929438	52.221686109589	49.8956406337466	-2.06128127921541	0.824107596670317	-1.72177758019955	-2.57695267473204	-0.985833419673447	-3.02278381755584	-1.91490999658879	-2.61808557362569	-2.20675033554856	-2.47549446508013	-0.771349323659921	-0.514611577360082	-2.6366205408588	-3.2634527144614	-1.68606479404956
62.8140703517588	6.09453908305622	1.02003936361784	7.19168585582689	5.42377340881255	6.95948414096638	5.67552260638302	7.18996373058297	5.11715602491032	6.23240439348271	6.53492972820655	6.75072827683933	7.18153107480906	4.27955679450123	6.43300043309436	6.62936116177953	5.77714307147297	4.04184554417541	51.8075716479265	0.645485169709141	52.2237610998843	51.6716838408089	51.9329273939196	52.1782733238551	51.7734872498778	52.5348998066257	51.9677400430796	51.8634667853976	51.6673405635647	52.3544411569341	50.8631977976651	52.3912390553028	51.366420632992	52.2465237850152	50.0781721839751	-2.18209711461451	0.838468001946732	-1.8614902056338	-2.7018220591029	-1.09520052331295	-3.15488701775317	-2.06014031734785	-2.74311215482227	-2.34762141447658	-2.59381550740543	-0.877365788194415	-0.608601827193775	-2.7593154966465	-3.42120449288698	-1.77128417562066
63.3165829145729	6.02410886825516	0.955258427920795	7.12311268725432	5.35628325804657	6.86153192345913	5.61902947713394	7.09722853409575	5.0495486907623	6.10623601619086	6.44453975597389	6.63235432296766	6.996556275778	4.3617796898278	6.34320110142233	6.52810581170083	5.66370152379983	4.17842395541417	51.8519022772503	0.599702341084053	52.2411302493426	51.681287922977	51.9482683752087	52.1797066767822	51.8097044804109	52.5401291957014	51.9979196100411	51.8892780077657	51.6969092890452	52.3835870082928	50.9975337571647	52.4382839948333	51.4202541839783	52.2803340773555	50.2742073298556	-2.30870023159275	0.852781982161655	-2.00781407296166	-2.83246782181028	-1.21077108833018	-3.29130694877496	-2.21192048346773	-2.87328344220172	-2.49399755259665	-2.71725798595427	-0.989670145233442	-0.70950451502689	-2.88786750233495	-3.58432232698957	-1.86228361315658
63.8190954773869	5.95415670214551	0.893391286371914	7.05454056284419	5.29533544266969	6.76711431646387	5.56407650873219	7.0041320661138	4.98299433795912	5.98156637809369	6.35543418185565	6.51585487184825	6.81419934135968	4.43985632409221	6.24993366905873	6.42400504647837	5.54857745308229	4.31473003153091	51.8986777989655	0.554207249741204	52.2585351626816	51.6994532324042	51.9756775083832	52.1918800692469	51.8331401246722	52.5574823783964	52.027328727559	51.924338419661	51.7382075770284	52.4157508453978	51.1338273831613	52.4736059402458	51.4760486425448	52.302169729444	50.4727212436559	-2.44143611781136	0.866898811135851	-2.16068916461019	-2.96948635179984	-1.33313559201528	-3.43356581510317	-2.36926117011404	-3.01009462187714	-2.64595546602512	-2.84711558317626	-1.10914146127902	-0.818035608245588	-3.02267022510962	-3.75169541466896	-1.95942860874125
64.321608040201	5.88392327569698	0.83582737517168	6.98738972865802	5.2407374473529	6.67445177727838	5.50965324612595	6.91423420306091	4.91617457945559	5.85968952804781	6.26634911634902	6.39796985288141	6.6329893521538	4.51091623702507	6.15372676331052	6.31539398837269	5.4326650940625	4.44650822132013	51.9436942659999	0.51366522552835	52.2902311039926	51.7340897877471	52.0054052597843	52.2077873008581	51.8713503647288	52.577141829541	52.0702728044894	51.9618183040623	51.7684623152537	52.4317645216957	51.2521753558322	52.4972958012463	51.5173471896202	52.3150749430239	50.6551971081227	-2.58064413746771	0.880764365959432	-2.32151185383402	-3.11432158164759	-1.46294806785486	-3.58211281453626	-2.53368030729085	-3.15400426527682	-2.80503359359949	-2.983912662472	-1.23595902496709	-0.934076499605195	-3.16257039741897	-3.9227031477701	-2.06226755173705
64.8241206030151	5.81273609682238	0.782761899652079	6.91770881336484	5.1891317775838	6.58154196683852	5.45387613645458	6.82404365348732	4.84757635064982	5.7377222262305	6.17522705892537	6.2791475092949	6.45622363104843	4.57576745524826	6.05719908967113	6.20491404324586	5.3179707490107	4.57299099128175	51.9821135739109	0.473337911761411	52.3085385743265	51.7566186215366	52.019047503385	52.207596079143	51.9003256038896	52.5806712513284	52.0992366305733	51.9818992574452	51.7879104325876	52.4506633724019	51.3701913776244	52.5311480661307	51.5617825195184	52.3390313979297	50.8370429208439	-2.72617275994899	0.894456888955063	-2.48957510405703	-3.26558814554813	-1.59956958575008	-3.73545215254674	-2.70492670611472	-3.30378209578003	-2.97024752792576	-3.12649541804798	-1.36985039645773	-1.05779813204551	-3.30839803682381	-4.09923720690415	-2.17147494330633
65.3266331658292	5.74171127941094	0.734806319964962	6.84703182562435	5.14197061879212	6.49163907279557	5.39920620060329	6.73389491927073	4.77965717343775	5.61764710632911	6.08498524965131	6.16180563411064	6.28432260002928	4.63488273518089	5.95865269380546	6.0931525854226	5.20300071035361	4.69382006575743	52.0245167559537	0.433156239905965	52.3236007486778	51.7862307488363	52.041761397252	52.2129949443767	51.9179222688316	52.5936592757524	52.1243535603079	52.0061444025491	51.8191988576242	52.4798562655451	51.4950276202492	52.5626093543217	51.6167900163794	52.3626500685393	51.0249518100625	-2.87860991152249	0.907894634887685	-2.66463333164422	-3.4240044377666	-1.74357594587585	-3.89477720631843	-2.88201884114028	-3.46086761151214	-3.1414783755362	-3.27589136579244	-1.51178455099915	-1.19012407306162	-3.46141383108086	-4.28127184407194	-2.28807364984822
65.8291457286432	5.6701401870404	0.693125646626776	6.77723176716501	5.09915169643294	6.40374012655398	5.34580167691465	6.6469006344291	4.71170863188249	5.50098328395545	5.99575411019117	6.04350274082214	6.11483003027027	4.68565135233843	5.85689509438972	5.97761702497711	5.08675545872504	4.80557917655849	52.066487084628	0.397168332764193	52.3531596663933	51.8301425366115	52.0702190293337	52.2280368728613	51.9501709769659	52.6128282395821	52.1634103754573	52.0387144232825	51.8467628157909	52.4957407831262	51.6029465343308	52.5766004766974	51.6607754737706	52.3713192127959	51.1964788524205	-3.03844799297523	0.920936139316709	-2.84839382355761	-3.59118154698174	-1.89590241233941	-4.06135776156939	-3.06686551435915	-3.62619145763627	-3.32059852623712	-3.43333762897592	-1.66232079197956	-1.33103351593803	-3.62045447832783	-4.46734392147208	-2.41166570973773
66.3316582914573	5.59688340453487	0.657486349171914	6.70450651003773	5.05750625374034	6.31521135914673	5.29120977475381	6.55948127483421	4.64185006297527	5.38487308075004	5.90496515831599	5.92324379322545	5.94964147607773	4.72834272421849	5.75460031257232	5.85943196706568	4.97137895103208	4.90700836927719	52.0975327540958	0.365121234769621	52.3701690425544	51.8599514055795	52.0817399796347	52.2283046445352	51.9709628388852	52.615460868036	52.1895119095391	52.0552922106192	51.8585655198609	52.5055766191191	51.7002540181877	52.5938315216607	51.6968646368789	52.3831937618272	51.3533123345195	-3.2052042455437	0.933658600387593	-3.04012491342204	-3.76548511036091	-2.0557749576725	-4.23353546350302	-3.25888489373761	-3.79821651709135	-3.50660035412597	-3.597574683103	-1.8209484169333	-1.48032000971179	-3.78549142552561	-4.65905890853737	-2.54222609163114
66.8341708542714	5.52356317319782	0.627941810176657	6.629922375578	5.01867261225979	6.22885954411082	5.23701989062662	6.47242682518703	4.57230788173733	5.27064240392283	5.81480324378263	5.80386052409942	5.79065512962614	4.76487629500083	5.65171675753927	5.74094420591476	4.85716318005783	4.99957672852403	52.1322229828431	0.335036570061535	52.3807036525984	51.8955940012296	52.098620650418	52.2279363986319	51.9818941957697	52.6242594396577	52.2086765028014	52.0700405491105	51.8784321585288	52.5285794234794	51.8058704344954	52.6175068782166	51.7449805943414	52.4052932913162	51.5149565720511	-3.37965407959026	0.946126973333953	-3.23935716145143	-3.94781085743545	-2.22371558551259	-4.4119096742878	-3.45720924094662	-3.97818705181223	-3.69910321932423	-3.76912251861734	-1.98853319997009	-1.63904272080592	-3.95844245894028	-4.857883086139	-2.68117111196811
67.3366834170854	5.44993350922765	0.605187283959868	6.55582840981779	4.98267028754724	6.14447798727283	5.18432780771085	6.38844446636207	4.5030147970771	5.15997981594176	5.72667361906855	5.68433323901609	5.6355938790076	4.79352272609911	5.54583563601995	5.62048178863292	4.74217767531136	5.08164050352944	52.1702331561729	0.307297475637181	52.4056203680837	51.9435176635504	52.1241556741242	52.2410754538816	52.0069995473565	52.6426421219993	52.2417155185274	52.0972751239187	51.9023264374634	52.5457024269061	51.9009161984132	52.6248108529489	51.791937645045	52.416656583452	51.6681457269227	-3.562733498299	0.958162449664103	-3.44816397371477	-4.13997692981736	-2.40105366290826	-4.59860869314509	-3.66414916015046	-4.16760058910556	-3.90036058209202	-3.94995200107497	-2.16616150108711	-1.80755044630371	-4.13875257100557	-5.06216431217207	-2.82880978807494
67.8391959798995	5.37426482327173	0.588434827257223	6.47879016733641	4.94655878292218	6.05909219819782	5.13051590549909	6.30399913849505	4.43190592054203	5.05017354657606	5.63802584076962	5.56272579546311	5.48459977516714	4.81357740250386	5.43841252618128	5.4972913940036	4.62720301382187	5.1511009415969	52.1942530965159	0.284641505600903	52.4192405781734	51.9754962671931	52.1327727706574	52.2432011809536	52.0184798933009	52.6449572077124	52.2630079206076	52.1126995389226	51.9092378830072	52.5496117885721	51.9775643418275	52.6250401918779	51.8242536836753	52.4195934166459	51.7986397846115	-3.75358824106514	0.969722103212632	-3.6658637841824	-4.34009893238347	-2.58695195535048	-4.792238669733	-3.87873173485072	-4.36471266293563	-4.1094334981171	-4.13905325226161	-2.35320276364422	-1.98527119182439	-4.32538685876361	-5.27232622011147	-2.98449369151981
68.3417085427136	5.29831282962361	0.577071997918523	6.39959120510489	4.91216742147322	5.97508476871911	5.07612322383898	6.22035423838251	4.36091101005	4.94209188637128	5.55002150708251	5.44161750251146	5.34021493418633	4.82757360894785	5.33104176215187	5.374069970643	4.51396291078178	5.20986649410942	52.2187027156972	0.266801832346382	52.4234818527391	52.0122194018256	52.1424886245307	52.2381693778248	52.0216998818956	52.6495226632383	52.2743812876153	52.1202689924397	51.9175591136344	52.5639927184265	52.0591971987497	52.6355819418387	51.8617695083483	52.4341497846746	51.9260583876762	-3.95292682040927	0.981027111559346	-3.8916834075259	-4.54933073092958	-2.78179484863284	-4.99256395591447	-4.10030775958884	-4.57045716288073	-4.32564066239135	-4.33622276802753	-2.55015199010173	-2.17320530485101	-4.52037581521097	-5.49102856553534	-3.14937065899694
68.8442211055276	5.22268932276868	0.571201866674179	6.32109844452235	4.87960372954372	5.89314153865828	5.02307421133573	6.1398311270591	4.2906153560622	4.83769595302858	5.4650133718046	5.32160261327312	5.20119986452418	4.83510154774708	5.22161336184561	5.25095371869206	4.40120954122488	5.25858546220876	52.250815635949	0.250533637422353	52.441833033582	52.0593373205128	52.1630206715194	52.2475257679868	52.0383322472916	52.6661927443598	52.2992586975139	52.1416632860806	51.9359369763888	52.5815979636568	52.1387960696921	52.6371979125426	51.9080099913165	52.4492476975842	52.0542841592073	-4.16238699387445	0.991969840547004	-4.12807564097054	-4.76974646375598	-2.98738344576738	-5.20237455489873	-4.33160416150532	-4.78700476687556	-4.55166320498975	-4.5440097038071	-2.75867737029771	-2.37235671583518	-4.72434508554261	-5.71747252663656	-3.32477677448755
69.3467336683417	5.14537570823579	0.569692943250015	6.24043510786154	4.84615258548687	5.81031726979382	4.96928244686659	6.05903626545826	4.21899686524128	4.7346470473509	5.38097827693587	5.20049152857655	5.06624772407847	4.83459207475313	5.11019478539442	5.12611102024322	4.2881616103709	5.29499101512503	52.268831571796	0.23777295724531	52.4506302214062	52.0888695554276	52.1675066665035	52.2513210222735	52.0393944426957	52.6679417170303	52.314022953712	52.1571254579706	51.9402219289108	52.5832491436778	52.196986349537	52.6230863667681	51.9412207054135	52.449551040033	52.1613460055803	-4.38094253399907	1.00230726407785	-4.37447831201145	-4.99920939878944	-3.20289044099041	-5.42098453145806	-4.57123343806674	-5.01257361174817	-4.78674568582775	-4.7620707977078	-2.97830761156347	-2.58198092535347	-4.93556792321942	-5.95057448156413	-3.50998635558802
69.8492462311558	5.06781770373765	0.571616170594141	6.15816293063924	4.81382548947582	5.72854788256723	4.91443703601097	5.97968404423939	4.14768438999711	4.63351123875004	5.29797759840475	5.08004207141318	4.93760809284338	4.82832037261909	4.9994344525867	5.00116523039098	4.17675110987124	5.32011361625564	52.2819120577689	0.230863164109096	52.447549525464	52.1222831809403	52.1685667113982	52.2423834328981	52.0339884956176	52.6675352941622	52.3163089899922	52.1595371431926	51.9382748228994	52.5880473225756	52.2526163801831	52.6161716803321	51.9685217075133	52.4526217660253	52.254274413339	-4.6088802136234	1.01235542206883	-4.6297367711397	-5.23918536316605	-3.42843620427181	-5.64719763513421	-4.81892523267729	-5.24766939190813	-5.02985428804637	-4.98940576383972	-3.20891951018216	-2.80267138928348	-5.15547798132867	-6.19325382053719	-3.70518627569524
70.3517587939699	4.99154576023882	0.576759702287176	6.07752769527972	4.78279068552829	5.64935443309296	4.86106123508416	5.90377280188738	4.07787674029047	4.53649521816294	5.21883828459042	4.96214633997268	4.81544338383785	4.8173898480371	4.88870843872191	4.87791072059566	4.06737836889911	5.33649220960164	52.3052077169227	0.226136861548866	52.4580749392093	52.1643975681568	52.1817667415924	52.2455504499818	52.0410737706258	52.6806452508531	52.3315707094381	52.1737517401575	51.9490522260245	52.6032963621112	52.3132269086743	52.6103714234857	52.0078900804092	52.4658215418864	52.3516260412336	-4.84858730463844	1.02220680357904	-4.89671143451608	-5.49202738511019	-3.66633543587858	-5.8840736279151	-5.077817926523	-5.49519898858281	-5.28413084111696	-5.22882589005642	-3.45265982443296	-3.03618694609926	-5.38613264911065	-6.44652120330482	-3.91245146803688
70.8542713567839	4.91474241772634	0.584135302506692	5.99620004633345	4.7505575410353	5.57004734640161	4.8080854550521	5.82819775928696	4.00776411803877	4.44170321909048	5.1424462233599	4.84497862614935	4.69776955951354	4.80000249985439	4.77705183807041	4.75479608109658	3.95865245436422	5.34288349824797	52.3175752305959	0.222703199028811	52.4610778230334	52.1875193097017	52.1806706240226	52.2492150693837	52.0309902760159	52.6805643031973	52.3387572031244	52.1882435128416	51.9519711936379	52.6052386835326	52.3551582106261	52.5862117768737	52.0428900659093	52.4679654358054	52.4371549712336	-5.09931086936611	1.03140767970661	-5.17508819986942	-5.75530434054157	-3.91587933107216	-6.1320688982924	-5.34607204801779	-5.75354118413772	-5.54914662329665	-5.48106795699153	-3.70964629205933	-3.28201895707928	-5.62586684790299	-6.70829590292258	-4.13192196253629
71.356783919598	4.83821728704473	0.593049256909601	5.91440728979728	4.71931112296033	5.49206455743802	4.7545353678757	5.75514881258767	3.93863364590693	4.34945147764509	5.06793490496106	4.72917183565995	4.58581371907398	4.77753355214709	4.66709099861224	4.63178760264113	3.85152082400036	5.33885359436417	52.3195776345704	0.222760385364143	52.4499854890902	52.2138574571592	52.1717612927097	52.2365228533859	52.0164401927165	52.6737118508752	52.3313285837042	52.186118348245	51.9421587909952	52.6010536590721	52.3855915137283	52.5607939127329	52.0632729790485	52.4604789965942	52.5005885984987	-5.36066178993479	1.04023503482311	-5.46327998456024	-6.03084124207497	-4.17676349057648	-6.38912725712915	-5.62388320590166	-6.02260037726505	-5.82347531043282	-5.7444266244166	-3.97902805549261	-3.54002338607135	-5.874872572689	-6.98046712073081	-4.36274673641455
71.8592964824121	4.76410431316031	0.603270721988105	5.83559020042411	4.68931334917829	5.41761836353888	4.70306672638453	5.68633669230914	3.87221989471044	4.2621482010941	4.99813156392174	4.61730727939944	4.48092624690109	4.75234740779551	4.56004425543532	4.5112843610707	3.74771434446195	5.32751581077944	52.3309845152979	0.225219875059173	52.4516149068725	52.2473482009888	52.1755207992142	52.2308838980976	52.0133507024105	52.6806217753952	52.3361216221957	52.1907146387042	51.9435828730613	52.6097664343295	52.4238978118377	52.5442063997673	52.0901171097019	52.4634287209031	52.5635918359898	-5.63548882847935	1.04905881267299	-5.76457519775389	-6.3212902617408	-4.45181236354247	-6.65803963267029	-5.91474173208718	-6.30598944046804	-6.11072104440875	-6.02147478491606	-4.2631004445728	-3.812523667805	-6.13631840430356	-7.26608547415677	-4.60687357132846
72.3618090452261	4.69127162834857	0.614112974809995	5.75796065516234	4.65839508680299	5.34444113091832	4.6537763625879	5.61899815543033	3.80709574771253	4.17840835545802	4.93308491248275	4.50841592963189	4.38136099061224	4.7232233214462	4.45480430463488	4.39308373450551	3.64653684104536	5.3094888967973	52.3365689116159	0.228455654369799	52.4478644282198	52.2606250055281	52.1676210720755	52.2312428505602	51.9918993909794	52.6766115392318	52.3351593442569	52.2009879457558	51.9448828523182	52.6120234473604	52.451082740307	52.5139697955659	52.1226465857525	52.4660892416913	52.6258274346354	-5.92381354750866	1.05728811470436	-6.07906424097141	-6.62387204267166	-4.74059369698257	-6.94073031598346	-6.21629232341771	-6.60246067019364	-6.4109259413896	-6.31429111400245	-4.56301958203078	-4.09983645398816	-6.40955922799302	-7.56338635254097	-4.8660084578045
72.8643216080402	4.61991401715166	0.62531157360942	5.68144585637649	4.62904884561557	5.27340282848981	4.60526257855098	5.55564482989232	3.74423896920416	4.09838271116653	4.87142159023562	4.40210754184596	4.28711964118923	4.69040909994882	4.35311340655847	4.27603216804091	3.54772029717601	5.28335989298403	52.3285822746423	0.231938528053883	52.428054171181	52.2766077386554	52.1479943001113	52.2142741459449	51.968185274127	52.6614185229051	52.3178859402546	52.1935431618921	51.929721254599	52.6002437639527	52.4598342126244	52.4728375523865	52.1395979151665	52.4525612200462	52.6659749457875	-6.22462572268149	1.06500904835672	-6.40466971114458	-6.94079354418061	-5.04225829693689	-7.23466127669485	-6.52932022944723	-6.91116278138667	-6.72218250703395	-6.620733442529	-4.8773333288295	-4.40098168893631	-6.69329626176079	-7.87226945935612	-5.13898979929195
73.3668341708543	4.55228302671688	0.636717367728558	5.60963703361301	4.60174641587078	5.20718091703433	4.55981176366618	5.49769104846497	3.68580680360683	4.02461101600264	4.81562620112928	4.30102666873836	4.20017787646359	4.65690469552673	4.25750753333979	4.16200620799802	3.45317683756531	5.25133438173344	52.3259516851788	0.236417291962242	52.419657668859	52.298318420654	52.1407214178533	52.1975462100735	51.9548310386316	52.659201082169	52.3118640116258	52.1858316793053	51.9203591813151	52.5978361850621	52.4740047173712	52.4419730777569	52.1518165617939	52.4400435202684	52.6952705049423	-6.54068533849744	1.0728603509427	-6.74507137340025	-7.27499738823909	-5.36013440433063	-7.5417863669504	-6.85762239061959	-7.23634929547059	-7.04850592036876	-6.94251328826691	-5.20795011370643	-4.71830155969842	-6.99092251056013	-8.19701099896894	-5.42654680241469
73.8693467336684	4.48819616127512	0.647813036425085	5.54138319683171	4.57475886207139	5.1440248803098	4.51863314348312	5.44271621217173	3.630865817172	3.95621397549821	4.76696979915231	4.20536749758379	4.11980217261978	4.62273182065888	4.16759910487321	4.05242790529919	3.36359714025591	5.21585089114571	52.3222073647088	0.242506220278591	52.4080296678869	52.2987863026433	52.1250551003995	52.1907663633043	51.9223464383712	52.6488751355439	52.3026266229161	52.1875128585467	51.9177625586335	52.597141078286	52.486417834522	52.4070266880804	52.1746620658521	52.4364706507826	52.7296311048629	-6.8730791544452	1.08025998125849	-7.10091099024186	-7.62325140892244	-5.69432234880704	-7.86561124815129	-7.19829698979072	-7.57743877824895	-7.39056316633216	-7.28309299940569	-5.55737644560392	-5.05347983520659	-7.30364825412841	-8.53771281227536	-5.73173170075419
74.3718592964824	4.42756412684742	0.658704618067747	5.47641008586646	4.5508311892761	5.08421591664706	4.48028885645841	5.39352202410358	3.58008496627301	3.8931187601554	4.72404370132262	4.11419334568605	4.04512344587711	4.58726546287597	4.08396590860799	3.94627854619805	3.27828509511001	5.17583459825349	52.3050497158682	0.247520871106471	52.3786523625406	52.301645419866	52.0943449904945	52.1685658878255	51.889878656065	52.6235068746252	52.275834051131	52.1730956568739	51.898647007213	52.5786251101341	52.4779643107052	52.3550788634997	52.1891204598762	52.4207751497312	52.7500109374426	-7.22061317874908	1.08699844844753	-7.46952930873772	-7.98818263518512	-6.04334453833385	-8.2037289955003	-7.55285971396169	-7.93271409122253	-7.74590408452243	-7.64041708545694	-5.92401118282619	-5.40502026763081	-7.62911250525829	-8.89229333974509	-6.05438329234672
74.8743718592965	4.37235815762757	0.669385931837169	5.41839313183193	4.53060300163878	5.03077102298323	4.44645126645298	5.35134053602452	3.5359168796258	3.83782952854313	4.68859533176782	4.0297184855673	3.97814600467232	4.55329150874771	4.00951100894147	3.84435279301507	3.19845479128873	5.13199707331277	52.2876564106103	0.251324241561788	52.3589895500386	52.3090088710601	52.074743639107	52.1393135492154	51.8664624654314	52.6093212839278	52.2589998999284	52.1507893558945	51.8773928692572	52.5611383161583	52.4679465877273	52.3078374258203	52.1888522086187	52.3938785794702	52.7501715574992	-7.58540442139104	1.09387174478221	-7.85493343811654	-8.37304550306927	-6.41093395661414	-8.55668499400863	-7.92536233773291	-8.30689486298824	-8.11888323863646	-8.01482207059604	-6.30874006148157	-5.77448503243166	-7.96977269897369	-9.26458175874551	-6.39356300939532
75.3768844221105	4.32330484900452	0.679372516053136	5.36685802967395	4.51266601755985	4.98268516734298	4.41929667065534	5.31418737788923	3.49801830264945	3.78992152117922	4.66282303022093	3.95330834235394	3.91959116532672	4.52221924328172	3.9451425682904	3.74902488654044	3.12605287603626	5.08777753606738	52.2714145173947	0.256929182949954	52.3382127372001	52.2944014579225	52.0503556210508	52.1215812947194	51.8233321418279	52.5900915667776	52.2414030619678	52.1391004301632	51.8670193231107	52.5516220115893	52.4637364620732	52.2661999846957	52.1956471595513	52.3760985545571	52.7524159537134	-7.96948032325241	1.10049235327672	-8.2585033608616	-8.77409895390504	-6.797973295529	-8.92932717689206	-8.31234036075681	-8.70034419521243	-8.51096086694414	-8.41096605879118	-6.71537924460828	-6.16511496946157	-8.32904703598928	-9.65752269108892	-6.75246421993168
75.8793969849246	4.28049684823752	0.688934038791553	5.32134550453858	4.49987156877528	4.93991598174869	4.39780661333239	5.28515026742666	3.46678925298377	3.74911774724598	4.64563819611327	3.88408297171047	3.86852446920617	4.49306261595822	3.89075105285744	3.66041469936343	3.06123709527984	5.04374468702255	52.2446756908836	0.262106254742313	52.2983426054123	52.2821167418019	52.0083615578635	52.0927023839596	51.7822685186945	52.5526146735077	52.2051163697488	52.1152463128046	51.8437598744346	52.5260248482506	52.4416614920053	52.2080960869788	52.2046163992204	52.357294549632	52.7519129489387	-8.37212544250256	1.10636313170485	-8.67696079808054	-9.19450548139753	-7.20223295211107	-9.32014964747597	-8.71619965815896	-9.11035621887661	-8.91904634012234	-8.82763890753097	-7.14289807698299	-6.57570216094247	-8.70468019872638	-10.068312618314	-7.13312046088235
76.3819095477387	4.24544609949643	0.698225734423577	5.28549860091704	4.4929839641675	4.90578244646844	4.3828348313004	5.26539218957686	3.44478076437298	3.71790672394737	4.63779783198282	3.8235543943251	3.82650565297501	4.46759559807877	3.8485910287459	3.57843352691289	3.00451947023425	4.99951446844111	52.2128358683054	0.264920293772119	52.2661744104435	52.273294416182	51.9753126416056	52.0502435899125	51.7485498191592	52.5235453589686	52.1768354464281	52.0766657681052	51.8101217615377	52.4914601298198	52.4091502630596	52.1450049336422	52.1960675926958	52.3212543111761	52.7288575818449	-8.79457769889995	1.11224084296942	-9.1145495414025	-9.6378920366233	-7.62762071854299	-9.727962064328	-9.1411580038079	-9.54182775440581	-9.34767324889776	-9.26349305860704	-7.59059804601519	-7.00629008573883	-9.09724398399052	-10.4985560951705	-7.53371011340183
76.8844221105528	4.21943235068984	0.706787130272085	5.25951163557504	4.49082069916213	4.88020029326985	4.37704567673544	5.253385903096	3.43221569141271	3.6964155017864	4.64193501394186	3.77399182470465	3.79552509137274	4.44825864662483	3.82067524910904	3.50529989255691	2.95812226834073	4.95808187265932	52.1813020125912	0.268251216508432	52.2349571823794	52.2419302071487	51.9410939799218	52.0180917243295	51.6946064191378	52.4925230287801	52.1497878832636	52.0472066768053	51.7875252011662	52.4667619686927	52.3852678145703	52.0925102445334	52.1843564894524	52.2848273724228	52.6980839962632	-9.23927774012691	1.11809227726913	-9.57358862632476	-10.0999709514681	-8.07605554745079	-10.1584026202834	-9.58313316926339	-9.99635367021445	-9.79924515691874	-9.7238879949191	-8.06307282387393	-7.46124662469466	-9.51191449991285	-10.9537189981972	-7.95586696436835
77.3869346733668	4.20298663847139	0.714855887240367	5.24272540460311	4.49627163920674	4.8628513750963	4.38003869740778	5.2524488833139	3.42912882242812	3.68428717674947	4.65754705061659	3.73515356928512	3.77525904831035	4.43445907432422	3.80690161556345	3.44245543798138	2.92347625945421	4.92179552273005	52.1430514713424	0.272076556318477	52.1837075154379	52.2128232348358	51.887475354647	51.9805412237424	51.644509694683	52.4409460858561	52.1029262738604	52.0110685910434	51.7582700408836	52.43239077329	52.3506683618372	52.0303297452747	52.1816084491242	52.2564290606338	52.672077664987	-9.70654022370307	1.12329339892692	-10.0501265110605	-10.5845536483201	-8.54452220933691	-10.6117156483788	-10.0455263342434	-10.4702173628381	-10.2699369402154	-10.2093100774265	-8.56073916949733	-7.94075679325476	-9.9480783798275	-11.4324155286313	-8.40384294319463
77.8894472361809	4.19716444688618	0.722695037114968	5.23857416711939	4.51023644912066	4.85701883161231	4.39169164922556	5.26371622027403	3.43787829949246	3.6839386835459	4.68427954088863	3.70781021087859	3.76651119354418	4.42683180961032	3.80828962166881	3.38964230473189	2.90090329155681	4.89014443002312	52.0971093876202	0.274475678971041	52.1378737195597	52.1860755365149	51.8397290662601	51.9248394072156	51.5997118782384	52.3942520919392	52.0615616392803	51.9553783665934	51.7123010328132	52.3809020215247	52.2980466924649	51.9540121681291	52.1669298408934	52.2150892818731	52.6299380710026	-10.1969493105798	1.12830093343749	-10.5484779587379	-11.0956618605873	-9.03684824745008	-11.0849671075542	-10.5325713624965	-10.9681475516075	-10.7642729719792	-10.7167759447311	-9.08117330277677	-8.44304595161639	-10.4040159873219	-11.9331294183496	-8.87677893778428
78.391959798995	4.20333302523703	0.729961410288638	5.24783723410362	4.53167722900519	4.86343181389435	4.41461475060339	5.28597039004117	3.45917875751712	3.69603153795309	4.72466611331811	3.69459953606195	3.7718713471895	4.42834525157813	3.82724642625462	3.34805363087911	2.89190163418039	4.86456972597575	52.048446031946	0.275582031344177	52.0948990354776	52.136202282929	51.7941212475331	51.8756533994256	51.5342860807267	52.3485689729433	52.0231028750648	51.9047555004822	51.6734889075952	52.3357226144683	52.2509037358153	51.8859670211541	52.1380446041809	52.161099894637	52.5698743067573	-10.7126563782543	1.13343735474437	-11.0720933656077	-11.6283379801489	-9.55630186338235	-11.5836663701007	-11.0394863422021	-11.49327730486	-11.2857771093489	-11.2515023852459	-9.62877764915332	-8.97247083665834	-10.8851981292341	-12.4619951682485	-9.3736843266861
78.8944723618091	4.22246763243654	0.736781629223423	5.26953664408295	4.56349454201471	4.88140761708029	4.44922688147903	5.32255753047612	3.49269062200035	3.72006563020802	4.77907147470383	3.69623549685813	3.79208307910554	4.43955477401872	3.86440201065225	3.31980308754063	2.89859160531668	4.84829349101092	51.9957472464315	0.276721834547544	52.0312857616654	52.0885655140016	51.7282017686472	51.8271528541566	51.4741559464517	52.2810725017895	51.9640189602536	51.8532660608658	51.6350679900928	52.2890919198798	52.2015507545979	51.8177354667285	52.1163363219019	52.1147967177576	52.5139101576826	-11.2551068587654	1.13824196015921	-11.616304021405	-12.1870549015222	-10.0991693225886	-12.1104769800454	-11.5708108631157	-12.0409710204577	-11.8298280415385	-11.8163352760526	-10.206215331344	-9.53159275763299	-11.393848824326	-13.0209983543236	-9.89943895048354
79.3969849246231	4.25536503124473	0.743386801989442	5.30667901557723	4.60675883096528	4.91384257523415	4.49467873057679	5.37447466592709	3.54042444225856	3.75823794951159	4.84638420425708	3.71289286505867	3.82728653400328	4.46023611023505	3.91967083048165	3.30527666685083	2.92181298802116	4.84181905971257	51.9352489383101	0.278900772381427	51.9705151850441	52.0423398904842	51.6644488033751	51.7586897483145	51.4169378253275	52.21441716458	51.9077215842213	51.7801397857044	51.5772228767111	52.2217967092297	52.1308746437304	51.7312779370148	52.0927161727005	52.0665160012158	52.453119746998	-11.8247788824009	1.14265182196506	-12.1852780681118	-12.7761583037467	-10.6688151714462	-12.6611209703589	-12.130619006242	-12.615325570768	-12.4006970272647	-12.4069831219567	-10.8097794931512	-10.1173428449429	-11.9265108692511	-13.6062252893579	-10.4560650625977
79.8994974874372	4.30314675506468	0.749622313278715	5.36055567112932	4.66049575282961	4.96217841189575	4.55313358016392	5.44043965627057	3.60361806432002	3.8116972950538	4.92867553658002	3.74691849473034	3.87974696988817	4.49297974443029	3.99483860757855	3.30468168497758	2.96209659126937	4.84514526485291	51.8687466437874	0.279173846284295	51.9142750596732	51.9727888720212	51.6057516324101	51.6910212567832	51.338809033311	52.1514313711691	51.8559250643067	51.7061327802123	51.5196404063694	52.1529525808745	52.0580421773467	51.6447190988765	52.0496418396738	51.9997480704471	52.370320413336	-12.4230249020351	1.14711727542407	-12.7838006593553	-13.3897864189199	-11.2700796458446	-13.239813447498	-12.7133595611703	-13.221221654223	-13.0031999291279	-13.0273115620209	-11.4423506861572	-10.7324732660129	-12.4869992823707	-14.2217255817496	-11.0405963128072
80.4020100502512	4.36702987945674	0.755589890617882	5.42982743465818	4.7275472530697	5.0253933526974	4.62596656622023	5.52359503430769	3.68167895150933	3.87976024649219	5.02732609696066	3.79998034796296	3.95122732542953	4.53958221606942	4.09142699654709	3.31990695409637	3.02116651749404	4.86106289833628	51.7989517315399	0.277190058686356	51.8371838577696	51.9058628811865	51.5269164150784	51.6292000108905	51.2672041300399	52.0665296270468	51.7833017494129	51.6362447694777	51.468268321992	52.0894463425047	51.9899574709947	51.5655703942602	52.0042900857184	51.9309777117721	52.2833222049547	-13.051993006664	1.15171718399367	-13.4064824975766	-14.0331307242605	-11.8986445151087	-13.851922509591	-13.3248521384735	-13.8532239717711	-13.631867001015	-13.682782832258	-12.109136169552	-11.3822156718847	-13.080762499289	-14.8734401757563	-11.6559380701706
80.9045226130653	4.44773927425889	0.76133562338869	5.5169813533607	4.80908626902617	5.10572005735049	4.71199129138113	5.62464029785282	3.77617567213175	3.9642650584251	5.14080484074657	3.87196050586171	4.04151354970655	4.59948395842489	4.20886712361653	3.35239278692239	3.10064605801313	4.89156029106338	51.7227812238431	0.278543807473284	51.7602302570518	51.839840555913	51.4463251388384	51.548594233471	51.1960553881368	51.9782235690875	51.7108976027057	51.5457875384886	51.3989988025041	52.0076263285826	51.9030372743388	51.4712941081422	51.9650105989306	51.869126611254	52.2006703502011	-13.7125800706508	1.15589307991519	-14.0570677419973	-14.7108284146198	-12.5568559333959	-14.4926313116962	-13.9687590882339	-14.5141639123495	-14.2903986222873	-14.3685907343254	-12.8062212695767	-12.0635980080386	-13.7042449100757	-15.5574899620307	-12.3075074576401
81.4070351758794	4.54599529639096	0.766777541918847	5.62384930633439	4.90392006738255	5.20518895384643	4.81251168055834	5.74188823375314	3.88889313631063	4.06678075431464	5.27014430334137	3.96427690260911	4.15168947729541	4.67415593984084	4.34752274127169	3.40213467946078	3.20081591484207	4.93615735470293	51.6387472023895	0.279576009098399	51.6892929167947	51.7507758829196	51.3733336073015	51.462207980211	51.1041716956584	51.8958331186829	51.6447314033993	51.4478329540064	51.3219056055637	51.9151209487427	51.8049556835601	51.366848227081	51.9099818246803	51.7935698206138	52.1006463666271	-14.4052866439891	1.15979131614554	-14.7418522909132	-15.4159529690918	-13.2512294393126	-15.1635981805133	-14.6386683256946	-15.2107535693065	-14.9850563170931	-15.0860581347942	-13.533642777278	-12.7762661304332	-14.3578546902335	-16.2735485098001	-12.992844343354
81.9095477386935	4.66292756275323	0.772152421426777	5.74876937681256	5.0146968906433	5.32243449002696	4.92970185057838	5.87824939948963	4.01909114204531	4.1863272665301	5.41753861234447	4.07915633459453	4.28401296927325	4.76625511136832	4.50935833392324	3.47007050923088	3.32220418481683	4.99604696962075	51.5507116872131	0.275324041796904	51.5977581747474	51.6650672564173	51.281670570267	51.3849918858979	51.0200976237957	51.7926416162337	51.5583828837858	51.3573390887103	51.2539213452016	51.8307851707191	51.7145549091916	51.2719012746627	51.8414036164246	51.7042537901162	51.9859061020253	-15.132259458967	1.16428799574331	-15.4547108679528	-16.1545155873769	-13.9770378645458	-15.8726224172078	-15.3418290350166	-15.9370090356473	-15.7094927405894	-15.843030793054	-14.2986631700627	-13.5272468023888	-15.0493209274216	-17.029941979806	-13.7108182163938
82.4120603015075	4.79920202483364	0.777317129598842	5.89356788650424	5.14261546149458	5.45866197187916	5.0624111112236	6.03398185133995	4.16763522997173	4.32415920306884	5.58147221856771	4.21647708502603	4.43843784941762	4.87562043953723	4.69423287687614	3.55822142916627	3.46651173129528	5.07402402713624	51.4579260903763	0.274801359808486	51.5036660679601	51.5800810306093	51.1845764491166	51.2930498395307	50.9342656701214	51.6819688280139	51.4700479589944	51.2504221872488	51.1733101845817	51.7355123390868	51.6127777285053	51.1706537456627	51.779724887299	51.6216884865628	51.8771459523505	-15.894972439626	1.16869994732271	-16.1985567474213	-16.9313710295237	-14.734992787869	-16.6155654507094	-16.0811688907736	-16.6938818439618	-16.4664440296648	-16.6353905206731	-15.098732433796	-14.3155898208937	-15.7772249088783	-17.8259755485438	-14.4683466247703
82.9145728643216	4.95509484148616	0.782060171160372	6.06051853043097	5.28606622313007	5.61626745181198	5.21069025904016	6.20672863919099	4.33668989616502	4.48216783662024	5.76162388731108	4.37610488326242	4.61445269662787	5.00221683674902	4.90086414124768	3.66717992045009	3.63448308079292	5.17036833946183	51.3574438213698	0.277239986917861	51.4169656173172	51.4727179511884	51.0972687281278	51.1893079164745	50.8285111639257	51.5790935669911	51.3898685883967	51.1302139793851	51.0778553353464	51.6227484854961	51.4931475852018	51.0526534518346	51.7124346909284	51.5369897025929	51.7618805573404	-16.6934307546982	1.17236603469542	-16.9812990473197	-17.7382735962416	-15.5332837060049	-17.3905733425285	-16.8493613455316	-17.4899270180044	-17.2637404362008	-17.4608896775155	-15.9301715200773	-15.1371948494785	-16.5378522086399	-18.6565202273167	-15.2665192332275
83.4170854271357	5.13131552840064	0.786854646445551	6.24745955843198	5.44750612020174	5.79351309316976	5.37715057590763	6.3992507082168	4.52531646286075	4.65895898624613	5.96064402508796	4.55999479503083	4.8140387139541	5.1486790666961	5.13052893108824	3.79675635814195	3.82534727088875	5.2845882600869	51.252128853878	0.272713024984734	51.3105737666546	51.3698324219648	50.9940592239775	51.0957627057409	50.7320077085208	51.4579903469687	51.2909880174235	51.0188579994424	50.9907861787328	51.5161733351931	51.3793261954395	50.9399651412645	51.6254023107946	51.4338098507004	51.6263976053518	-17.5291929390751	1.17682772771203	-17.7960494272272	-18.5821268632579	-16.3671138765969	-18.2069831358998	-17.6552569468345	-18.3190425006785	-18.0941569272666	-18.3288453829118	-16.8008437266823	-15.9988059995652	-17.3388978399005	-19.5287488849471	-16.1004047249245
83.9195979899498	5.32830405045096	0.791530162441987	6.45516947667121	5.62809891838363	5.99021468753253	5.56112815788952	6.61121815291078	4.73337936884187	4.85500012558301	6.17751289860238	4.76822137450774	5.03794500487965	5.31579136768636	5.38397301926402	3.94846317127227	4.03956552948199	5.41887950325745	51.1431908334756	0.269847815981716	51.1992957159008	51.2679828841304	50.8822747133673	50.9937784286484	50.6319263116363	51.3262335532798	51.1883364918966	50.8978699553291	50.8987733610176	51.4084282317711	51.263972161888	50.8313555140453	51.5382903854727	51.3285474275573	51.4907973661933	-18.4039653366913	1.18192546855661	-18.6443865559045	-19.4678659671946	-17.2349115547463	-19.0627664039669	-18.5006382072363	-19.1796129397513	-18.9590050488928	-19.2372595220814	-17.7112084548567	-16.9032622955734	-18.1830083855849	-20.4473060279297	-16.9746178086964
84.4221105527638	5.54593532283926	0.795545117797276	6.68616912302053	5.82558075712468	6.20891162019096	5.76133236061939	6.83955003840734	4.96326218318569	5.07243775711183	6.41034912148965	4.99891518847656	5.28445748924545	5.50219777477657	5.6586850895867	4.12384717223607	4.27847190492326	5.57486226219426	51.0283309851553	0.273046581478251	51.0969660015352	51.1450586071374	50.7819967112712	50.8758224335853	50.5134649886297	51.2042009373331	51.0959105577552	50.7600977980352	50.7881619792957	51.281447060101	51.1291321995827	50.7064574084048	51.4556429104263	51.230890849803	51.359714334434	-19.3176778680042	1.18595304107937	-19.5358859758118	-20.3856298690512	-18.1463814400795	-19.9520418144586	-19.3772361414222	-20.0818179194862	-19.8677729053458	-20.1798525256027	-18.6539289789347	-17.8436308858853	-19.0632242302848	-21.4044623894862	-17.8952279052136
84.9246231155779	5.78434753963683	0.799412586994768	6.93762299074745	6.04216932027779	6.4475702330294	5.98025960015167	7.08713666212391	5.21388048292388	5.30938445259839	6.66164367246363	5.25305543072606	5.55446378972099	5.7094209605103	5.95410148498552	4.322274263728	4.5410257919456	5.75120395861986	50.9088823045112	0.270330936301487	50.9768100492555	51.0282762483177	50.6697305270214	50.7667910859465	50.4059242149162	51.0682968626217	50.9871167208775	50.6306977579711	50.6821692825449	51.1548159997785	50.9944244697365	50.5789663679689	51.3560490474045	51.1210736118739	51.2120923214334	-20.2710908852088	1.19048136879455	-20.462912223958	-21.3432787041224	-19.0971291221373	-20.8840719292305	-20.2956179204655	-21.0199424507384	-20.8124108006719	-21.1658660112479	-19.6352267912907	-18.8235902219192	-19.9840676791852	-22.402165579956	-18.8566382332763
85.427135678392	6.04357336990338	0.803121129421142	7.20906356546813	6.27882998763035	6.70444842717256	6.21803379685556	7.35297638207194	5.48381152606763	5.56535467592664	6.9312474930155	5.5313430909666	5.849741526419	5.93925918385268	6.2718738879205	4.54377990222592	4.82571826542854	5.94811883752913	50.7866246269971	0.26593557430922	50.8501324667819	50.9133813211769	50.5465628187517	50.6568059657731	50.2935025133432	50.9200066582824	50.8733161738366	50.5000043352707	50.5795647383181	51.0356185850396	50.8669234801115	50.4627838209037	51.2463853104203	50.9991021630653	51.0552790538812	-21.2655188092472	1.19648542641602	-21.4251518887551	-22.3456157192444	-20.0826373779993	-21.8602507602426	-21.2558672120891	-21.9891636935247	-21.7922794307979	-22.1968079054151	-20.6597371002839	-19.8503654439879	-20.9528462727023	-23.4499341307624	-19.8575562058742
85.929648241206	6.3231384366959	0.805877079375622	7.50326648054859	6.53232053304031	6.98214909908094	6.47192215374718	7.63341648252639	5.77537319114643	5.84274042128315	7.21575276369907	5.83074866581357	6.16807065736502	6.18963183329489	6.60970100126242	4.79036846358584	5.13363065258927	6.1679841514555	50.6609464746228	0.268489616781181	50.7342999047227	50.7791848919536	50.4362041994983	50.5294897690143	50.164962041247	50.7834575719771	50.7720138077143	50.3520913600466	50.4592507578408	50.9013753188048	50.7242617200743	50.3380144669184	51.145533238054	50.8858464926746	50.9082115788016	-22.3009613394906	1.20157190334503	-22.4338493678581	-23.3808105357377	-21.1137347408878	-22.8709512336419	-22.2487630310257	-23.0009148720383	-22.8185555703276	-23.2626550077304	-21.7177518671519	-20.9166402557288	-21.9619401072539	-24.5417333655665	-20.9070643206147
86.4321608040201	6.62258058573048	0.80793750651284	7.81679180930823	6.80458182445635	7.27863340471042	6.74347905835966	7.93176342840961	6.0872945980606	6.13916372773858	7.51671618050938	6.15071410125032	6.5082187188871	6.45989309101251	6.96477337234794	5.06198411757812	5.46464923540033	6.41005211792806	50.5323180097624	0.268449638541442	50.6035336948256	50.6530989749273	50.3188600983217	50.4079865180942	50.0492115595882	50.6388694787235	50.6575780958584	50.2103878637552	50.3381505766992	50.7604637339664	50.5748471057769	50.2035812351386	51.0385213332691	50.7736058656015	50.7560740118897	-23.3774927459429	1.20644651923725	-23.4806908288003	-24.4577619438843	-22.1869961740192	-23.9232902842253	-23.2866807477646	-24.0505617810778	-23.8824707502549	-24.3704610690092	-22.8112842348929	-22.0204334967455	-23.009934509204	-25.6718425297495	-22.0035312856642
86.9346733668342	6.94132539091368	0.809561025422499	8.14786655386603	7.09623759275601	7.5905964463989	7.03373484853592	8.24622550732768	6.41647060945735	6.45305215694353	7.83508017571225	6.49274384345711	6.87234764837772	6.75229083157293	7.33876066995904	5.35683560604066	5.81553197848151	6.67210639481864	50.4020377768985	0.264494373597986	50.4654231917849	50.5300539228987	50.1894292290542	50.2929573548317	49.9278266225221	50.481544911409	50.5375841164313	50.0757385760401	50.2274042291258	50.6317205404837	50.4374212606284	50.0816759269242	50.9155695565203	50.6466622562937	50.5895549585296	-24.4955199894447	1.21333307362254	-24.5628484355319	-25.58088256352	-23.2943833167703	-25.0229885231813	-24.3673672529731	-25.1295801868352	-24.9808644150897	-25.5261433829512	-23.9492202430129	-23.1719450319614	-24.1073595828623	-26.8509303382109	-23.1390798404234
87.4371859296482	7.27849893134438	0.810202447840461	8.49957340911994	7.40292987085161	7.92059223601964	7.33882985478393	8.57279227515274	6.76487427891519	6.78703781211059	8.16627301957361	6.85347638123337	7.25856581041115	7.06499118125923	7.7308123043152	5.67592675328935	6.18528601482462	6.95552276830546	50.2709844606006	0.265542535177161	50.3404336869213	50.389771400184	50.0737239379587	50.1624161059159	49.7932944214845	50.337714464228	50.4325820892223	49.9266180480582	50.1044807326917	50.497010535325	50.2938702780298	49.9629965402476	50.798160541587	50.5214602288216	50.4302338983341	-25.6549314324505	1.22006481007703	-25.6931634751611	-26.7360460387823	-24.4472742153715	-26.1578666981124	-25.4807978181704	-26.2500444653186	-26.1265815947053	-26.7171154486804	-25.1219693995957	-24.36683133746	-25.2495331939435	-28.0790245078434	-24.3206135925842
87.9396984924623	7.63304706710714	0.809711980692006	8.86798826349829	7.72658844927219	8.26686525453639	7.6588326448803	8.91530084788495	7.13123019102558	7.13828263246452	8.51027379082563	7.23032733101076	7.66307188405401	7.39482970119164	8.13613260698943	6.02027527066967	6.57479989826366	7.26090724004008	50.139486456723	0.267465584019409	50.2044636726699	50.2598013760364	49.9568248605174	50.0334643125299	49.6736797728082	50.1925045536292	50.3185223173342	49.7804193359501	49.9755870978695	50.3507642515924	50.1386525751006	49.8327987591419	50.6872171424961	50.4086106293165	50.2789861938522	-26.8552083264266	1.22587504325558	-26.8627807042511	-27.93333307983	-25.6439259506102	-27.3306156319936	-26.6412070766714	-27.409141100649	-27.3103374800139	-27.9459118868409	-26.3253166612869	-25.596364511549	-26.4279973711146	-29.3437589118861	-25.5535235058174
88.4422110552764	8.00375241574535	0.808364935458931	9.25001151001506	8.06753025396875	8.62451790942221	7.99589143143927	9.27089900591206	7.51088612577334	7.50402023876315	8.86930567440412	7.6253516661388	8.08735341751503	7.74350352482722	8.55492270136256	6.38692921994	6.98072500055315	7.58443855614556	50.0082586856765	0.265922767738333	50.0612894296579	50.1343403024112	49.8278203956558	49.9170792299889	49.5483601218703	50.0353494891465	50.1990041863746	49.6482381872461	49.8611270020907	50.2165138374053	49.9951652150869	49.7107468937597	50.5629565997355	50.2895225240599	50.1163668706583	-28.0956508271748	1.23358687277653	-28.0657386337158	-29.1764598469071	-26.8724023329487	-28.5513438091336	-27.8432843162459	-28.5942614610237	-28.5258879900091	-29.2229211020166	-27.5710034549092	-26.8702463642843	-27.65294202254	-30.6511389566949	-26.8270325342658
88.9447236180904	8.38947241104797	0.806389406381577	9.64920968179424	8.42038576911982	8.99590187803227	8.34588545747868	9.63528766107178	7.90564633497517	7.88720784067449	9.23853926814214	8.03591737116897	8.53084556439425	8.11042716426061	8.98851591817694	6.77439625251055	7.39919580529137	7.92472419862821	49.8790951899236	0.265994751762409	49.9339243087781	49.9940659901294	49.7130044284027	49.7899801989629	49.4136233182839	49.8928597573619	50.0970243555812	49.5072202400403	49.743515503041	50.0875019038427	49.8565924989611	49.6028531076494	50.4364799221185	50.1642309807827	49.9535513349178	-29.3758428230554	1.24223992637411	-29.316387810669	-30.4486891340152	-28.1438096385151	-29.8073457382165	-29.0764569305539	-29.8172351689939	-29.7876833058022	-30.5350417813814	-28.8527076022709	-28.1900874630777	-28.9257894842083	-32.0091637606563	-28.1400723550051
89.4472361809045	8.7887097139936	0.803366212134328	10.061512066855	8.78736448049972	9.37991950571676	8.70708402925204	10.0127932176912	8.31481488814015	8.28474337677095	9.61603465292663	8.45735853590935	8.98772936034645	8.49045721103224	9.43180216366097	7.1843782062422	7.83117303627591	8.28348097858436	49.7521431821642	0.268491835314854	49.8004952090663	49.866640704037	49.6032424685092	49.6602164914781	49.2962617458635	49.7558752163986	49.9906134072926	49.3656931657038	49.6168441291397	49.9468623878483	49.7061239494125	49.4885512969279	50.3242919282219	50.0537328163415	49.8067028162227	-30.694444529086	1.24985957555656	-30.605630261024	-31.7614364500352	-29.4588287847658	-31.0948586895953	-30.356760610015	-31.0778407069939	-31.086248853924	-31.8782052177705	-30.1591263479711	-29.5418201474831	-30.2325042566183	-33.4037656110167	-29.5035342772771
89.9497487437186	9.19974027632193	0.79899876871046	10.4826944025523	9.16844879082833	9.77032701538427	9.08259436207056	10.3992160091271	8.73249415747634	8.69273517645938	10.0051348768983	8.89155399771577	9.45758541805693	8.88359905349464	9.88226292485023	7.61446845012616	8.27552627431757	8.65746323547113	49.6279208302639	0.270223719064217	49.6608095740548	49.7455981983282	49.4826377548549	49.5469691208013	49.1738839751947	49.6086697778115	49.8791946254787	49.2428456705274	49.5050982937118	49.8140982952483	49.5631859507341	49.3755344838494	50.2097222667615	49.9514270639122	49.6591374026898	-32.049563354022	1.25875777954856	-31.9238563413127	-33.1173658674233	-30.8014758055177	-32.4273407707274	-31.675062609048	-32.3593428071204	-32.4117436067628	-33.2662182176306	-31.5017651492926	-30.9300304812587	-31.5781429660283	-34.8311096602136	-30.9103715815943
90.4522613065327	9.6213932078166	0.794460480996813	10.9169417002807	9.55728399078687	10.1692313948205	9.46881033347368	10.7902781546467	9.16010784403926	9.11453801599066	10.4016292921274	9.33751890313961	9.94171859821575	9.29111657227612	10.3426402820604	8.060271668427	8.72667349680899	9.04213787015535	49.50912382846	0.271134461735784	49.5397209738004	49.6125322373688	49.376330258257	49.4302120784136	49.0465119834572	49.4765413961296	49.7874747030036	49.1189671347481	49.4005032312547	49.6964184449394	49.4349148298712	49.2821629337904	50.0873692474742	49.8417703697757	49.5054276046159	-33.440722559714	1.26945854761115	-33.2867996952981	-34.4969124182108	-32.1815875895541	-33.7941851202843	-33.0207239186179	-33.6724176572675	-33.7800853568554	-34.6881468214652	-32.8803375699263	-32.3633775005218	-32.9713635303961	-36.304624185802	-32.3491832953994
90.9547738693467	10.0517326819723	0.789569025306222	11.3602733477386	9.95644065858003	10.5766452057289	9.86168170516613	11.1908412579471	9.59772391874323	9.54693747633649	10.8011592946796	9.78889159291021	10.4337342798889	9.70734238892989	10.8091931084934	8.52265110973382	9.18358865135234	9.43888623335602	49.395000779232	0.273579947510961	49.4179955507072	49.4951075552785	49.2814677158845	49.3076920618739	48.9392342546074	49.3565390390063	49.6959369525943	48.9920054917884	49.2869324014607	49.5724901876792	49.3001188525391	49.1927040089542	49.9793536157349	49.7403358329	49.3670981674711	-34.8653696276121	1.27988926804058	-34.6855343254349	-35.9130975232108	-33.6030467990373	-35.1840164094364	-34.4114406846505	-35.0203646557574	-35.182033370546	-36.1321144142279	-34.2775256382389	-33.8265182777164	-34.3967175168289	-37.8154215631459	-33.8298518404849
91.4572864321608	10.4883873387757	0.78294827669235	11.8071576894793	10.3653460002959	10.9852846195019	10.2643988104164	11.5952418654127	10.0381192171998	9.98471581303663	11.2073496959327	10.2464222996468	10.9302181458007	10.1295983555564	11.2758975024307	9.0011901738256	9.6478356493571	9.84703424374325	49.285759329126	0.278151700462901	49.2914033750655	49.386206809139	49.1781778463401	49.2031525168536	48.8282575450672	49.2288882505527	49.5997271380029	48.8855602242752	49.1853176708255	49.4506849170865	49.1672587041273	49.0995636304177	49.8831308199169	49.657935978136	49.2411245110833	-36.3199924545102	1.29101717670022	-36.1063009150604	-37.3672029686201	-35.0460816418121	-36.6115350196637	-35.8335663668426	-36.3828378396645	-36.6036641724865	-37.6131566734162	-35.7006174128445	-35.3148636881498	-35.8499863910262	-39.3482560730782	-35.3547203786805
91.9597989949749	10.9303618742976	0.776325277514957	12.2621518587587	10.7765332576429	11.3967449082912	10.674378294724	11.9995940070967	10.4819130354651	10.4314824149738	11.6172835514729	10.7113958758423	11.4339370739063	10.5605481475969	11.7449646021368	9.48964953317959	10.1145398026577	10.2603117507193	49.1857812084817	0.281759894968849	49.1859038931432	49.2682452459556	49.0887963128905	49.1036950708389	48.717110741781	49.1160638267338	49.5245474978795	48.786873657434	49.0997993062477	49.3494116804607	49.0547257484332	49.0243961670479	49.7811281918578	49.5762758008002	49.109744985722	-37.8048401926663	1.30395443647607	-37.5659504645362	-38.8367791060312	-36.5181285059224	-38.0710612750364	-37.2771276051232	-37.7683796453632	-38.0621329935175	-39.1253565643907	-37.1569137756001	-36.8421518656	-37.3450814271812	-40.9151422703148	-36.9060084035402
92.462311557789	11.3753367468369	0.770379415412519	12.7213226419036	11.1929849771122	11.8123237626966	11.0850959311622	12.4091157406988	10.9300801616464	10.8839898168667	12.0241453292195	11.1768133346686	11.9398227343815	10.9956287806637	12.2157980685989	9.98601827882981	10.5792093575689	10.6777022865355	49.0929960617352	0.284733732049836	49.0852407770646	49.1688258563062	49.0167718188207	48.9974709923839	48.6287373431411	49.0214701291333	49.453708963672	48.6841860720049	49.0088118352503	49.251314088307	48.9453890262151	48.9644154876763	49.6877455997306	49.4941175509848	48.9867353853376	-39.316148062537	1.31779550689048	-39.0561926444714	-40.3367645403802	-38.0269394764434	-39.5437849603859	-38.7611922705537	-39.1846149773993	-39.5489686341568	-40.6491505048685	-38.6262982637531	-38.3973504373123	-38.8708530819072	-42.5178157802931	-38.4842729012776
92.964824120603	11.8200507979604	0.76272165280862	13.1775109108864	11.6134100448972	12.223809246927	11.4990144686312	12.8165041911818	11.3742786219121	11.3356636873729	12.4309823813206	11.6411020719589	12.4412400341343	11.4289935396786	12.6805970949895	10.4919628958915	11.0443360130812	11.1013567665423	49.0061709047286	0.290956261870911	48.9811221796362	49.080221441082	48.9394335168485	48.9083110414812	48.538192685186	48.9226197963111	49.3781590231098	48.6010155391269	48.9245947880855	49.1508228711406	48.8340131033843	48.9010423151555	49.6165788293694	49.4315514182279	48.8848850227841	-40.8476644548316	1.33242852502744	-40.5586812325863	-41.8667123865306	-39.5495483738766	-41.0425534540518	-40.2670337779479	-40.6083907636464	-41.0458318394198	-42.1976033013492	-40.1078706997662	-39.9651790909881	-40.4122079093422	-44.1337136064271	-40.1013623224435
93.4673366834171	12.2639989090179	0.754817345016463	13.6354407069853	12.0293850170487	12.631812890004	11.9153907939748	13.218595924745	11.814171335892	11.7905340187997	12.8370009903482	12.1075011177631	12.9411179713765	11.8633388709528	13.1392173397865	11.0019335947154	11.5086849746282	11.525858088249	48.9322216295104	0.297671045056495	48.8997936976285	48.9856056340256	48.8747474737759	48.8329222810696	48.4521274582955	48.8377625860316	49.3238954703344	48.5339980075487	48.8620361192838	49.0704813403377	48.7433033056548	48.8485362626593	49.5498582481093	49.3821911063081	48.7860654515938	-42.401131084129	1.34785692688366	-42.0910473842957	-43.4013569619133	-41.0897085607553	-42.5688645837387	-41.7862465512403	-42.0449410741261	-42.5708499923325	-43.7721042847917	-41.615795387033	-41.5594133907769	-41.9831340367181	-45.7651494572732	-41.7422224915843
93.9698492462311	12.7049601621288	0.748436244802277	14.0913941448487	12.4446226227003	13.0390682296029	12.3260537633313	13.6208301453406	12.2520695412142	12.2458207398343	13.2336944030652	12.5695543353272	13.4375002652925	12.2967829749182	13.5947459104452	11.5101700628734	11.9656735892764	11.9464217038611	48.8684815374735	0.302124380739362	48.8281906561312	48.9124951895563	48.8320282054892	48.752388021252	48.3909422702153	48.7763536743453	49.277378097687	48.4641715416659	48.8004017841264	49.0036550649408	48.6669603798343	48.81849500116	49.4860059008365	49.3294807366714	48.6882765381907	-43.9725533211659	1.36480766993475	-43.6462361224177	-44.9578894413831	-42.6594789326886	-44.0981652728375	-43.3387423687485	-43.5067195354526	-44.1169984589351	-45.3471209380659	-43.1318724803977	-43.1783626306364	-43.581856199564	-47.424981834428	-43.3932874182863
94.4723618090452	13.1386856464919	0.740872980964297	14.5367421346531	12.8572092542349	13.4369423864391	12.7321916987253	14.0144011399856	12.6792550932598	12.6940874144225	13.6227980192086	13.0226906328513	13.9214860711575	12.7212281159611	14.0402903307726	12.0189065335347	12.4159736024425	12.3660822697296	48.8105601257959	0.308846225923209	48.7540400505029	48.8525575094333	48.7871003927011	48.6861678339411	48.3287266861251	48.7146339169177	49.2255335154659	48.4105582962701	48.7400798867823	48.9333420856805	48.5885550407772	48.7909648380052	49.446587468291	49.2873015770022	48.6122527890433	-45.5514870966673	1.38356845125309	-45.2011214117275	-46.5338100076754	-44.2337087769534	-45.6378942707422	-44.9003131910593	-44.9689263056242	-45.6613663086438	-46.930083428129	-44.6444973852643	-44.7984786066295	-45.1848470358778	-49.0920907560475	-45.0686570021161
94.9748743718593	13.5654706714323	0.732605483398846	14.9766072554938	13.2582832605134	13.8251548507207	13.1356424582829	14.3975211428054	13.094694517226	13.1401353832827	14.006287000843	13.4715005700348	14.3944688645509	13.1378078101038	14.4719672401398	12.5260465789662	12.8630518552365	12.7828912832847	48.7677455428732	0.317243260869354	48.7031597919556	48.7895390830925	48.7523603384289	48.6411513771232	48.2749041342705	48.6654816550606	49.1940283530433	48.379808170159	48.7025658502866	48.8776839959351	48.5265134714302	48.7657700351953	49.4255687170687	49.2662206725111	48.5514274975374	-47.1410860161624	1.40157685975161	-46.7738115901644	-48.1013014980818	-45.8112731449182	-47.1978260462229	-46.4651580810851	-46.4323611780843	-47.2227068312992	-48.530785434334	-46.1715448664392	-46.4268531208563	-46.7993983232833	-50.7536361941284	-46.765116190966
95.4773869346734	13.9841021600165	0.725993686931916	15.4080865734631	13.652777294506	14.208355543355	13.5279395786754	14.7757754613438	13.502529711458	13.5822105144529	14.3752858452985	13.9119919045278	14.8586478825978	13.548253256762	14.895042461998	13.0233147854248	13.301979122081	13.1893424643034	48.7386582513668	0.32327516839822	48.6659164530223	48.7506771788282	48.7423006542927	48.5950871103105	48.2470447379429	48.643720747315	49.1728141000589	48.3495392437731	48.6739183254585	48.8433841136324	48.4878082410891	48.7630403196562	49.4071908913321	49.2475213353852	48.4899103184049	-48.7391696822349	1.42023762108501	-48.3592649332021	-49.6801802299287	-47.4087284428868	-48.7509539379208	-48.0533134457158	-47.9145109807139	-48.7961818956998	-50.1210402557249	-47.7019476486128	-48.0731591902812	-48.4352182503273	-52.4276201579598	-48.4581937945004
95.9798994974874	14.3895201025418	0.719065487075796	15.821655440113	14.0384292426476	14.5784444997663	13.9085054996869	15.139259672566	13.8944848465513	14.0122566584834	14.7295985452096	14.337147692817	15.3052159698778	13.9443292195131	15.3063838645407	13.5108045267915	13.7296834776825	13.586602381881	48.7146123559854	0.329873338033455	48.6263234301417	48.7268619556114	48.7327457314964	48.5592971891354	48.2184607314064	48.6258198526927	49.145222438239	48.330622451372	48.6427356113875	48.8088626948549	48.4514282444021	48.7716756953769	49.4076144478062	49.228143578755	48.4433712871029	-50.330321083177	1.44215446810967	-49.9296607874145	-51.2656230495739	-49.0001779445623	-50.2960796293894	-49.6350142229838	-49.390472826199	-50.3543078248891	-51.6992428084456	-49.2135950110777	-49.7118034489649	-50.0667005674743	-54.1039637593911	-50.1529435456097
96.4824120603015	14.7826667828211	0.711328492817544	16.2231390448225	14.4066048274063	14.9343758477272	14.2819294858703	15.4882212176997	14.2687188481863	14.4356343881175	15.0740756835661	14.751809191822	15.7326587655894	14.3244512882419	15.6986961003421	13.9908398402085	14.1514696458565	13.9773775668598	48.705548724844	0.338027764915967	48.6091260847285	48.7020610368546	48.729707313156	48.5493883003404	48.20107762843	48.618459563827	49.1360797422453	48.338352717527	48.631007478518	48.7810248506232	48.4245400056652	48.7773644793767	49.4366593792798	49.2273553904958	48.4210269015927	-51.9176025091897	1.46205489781893	-51.5032107238668	-52.8277021666908	-50.5785597058436	-51.8506973159695	-51.2082212939757	-50.8556192908148	-51.9159612587304	-53.2829217416549	-50.7229727805885	-51.3373117119516	-51.6885115965976	-55.755769511913	-51.8607255966255
96.9849246231156	15.1640691515314	0.704733306341623	16.6109829386418	14.7638057377078	15.2827528116323	14.6409427523537	15.8283032523507	14.6311938568307	14.8515941682272	15.4010106014559	15.1557930668786	16.1468624174387	14.6938099314838	16.0764474157807	14.4558703554643	14.5668301194765	14.3548378472485	48.7134389780874	0.344955500832833	48.6083530140888	48.7030617528274	48.7519090332088	48.5440739290172	48.2094422624194	48.6408496264768	49.1391916894249	48.3512853390703	48.6354821375585	48.777322369099	48.4246236791175	48.7986381384801	49.4748708372386	49.2390023901299	48.4034784731531	-53.5028002635966	1.47985577335753	-53.0776820438255	-54.3891658566954	-52.1646842781038	-53.3897522866	-52.7921670624918	-52.3322488330332	-53.4791547627554	-54.8456288160752	-52.2301788994805	-52.9680950395606	-53.3191967979447	-57.3955511954493	-53.5572197896906
97.4874371859297	15.5282177298093	0.698679222432616	16.9750749802897	15.1076413602381	15.61649927237	14.9829050137818	16.1490772021421	14.9745968210072	15.251031759202	15.7079769360529	15.5405333045035	16.5417710319672	15.0468718991428	16.4418058472104	14.9020538023534	14.9689995423372	14.7164271745417	48.7258339984129	0.351796404393316	48.6047707483823	48.7197694940592	48.7767385719077	48.5444026611198	48.2163213003947	48.6711974886438	49.1349013454964	48.3700142585568	48.6362690423301	48.7800602801304	48.4343148037454	48.838877967347	49.5228288026319	49.2456098134574	48.3914333979914	-55.0663120569476	1.50164850161356	-54.6207929559197	-55.9425846237463	-53.7335554456785	-54.9012460519614	-54.3517818877179	-53.797129081211	-55.0118601729457	-56.3743898576993	-53.7058900498659	-54.5846964494706	-54.9393197451301	-59.0294782514223	-55.2300783111855
97.9899497487437	15.8761267368212	0.692400923820721	17.3216993483348	15.4303829262549	15.9334478390912	15.3147791954976	16.4531968709413	15.29631775045	15.6391537045514	16.0022156125034	15.9093649601479	16.9125071555669	15.3793942187544	16.7867844069069	15.3345858746858	15.3600380443666	15.0680331442648	48.7507055905869	0.35939048492727	48.6215823084945	48.7360962364595	48.8035990266468	48.5716110855014	48.236041726997	48.709611159937	49.1467985789579	48.4153851458768	48.6497226037045	48.7823585303339	48.4468189829849	48.8768204515603	49.6000199438343	49.2601841591922	48.4039339183219	-56.6091031030668	1.52112331002587	-56.1506758780805	-57.457457640626	-55.2720933595445	-56.4080509153232	-55.8903167548672	-55.2402573465922	-56.5326305741685	-57.8919732978888	-55.1596976017883	-56.1678461150629	-56.5296897622012	-60.6261416201488	-56.8983066922082
98.4924623115578	16.20922551153	0.686113727106445	17.6505683585665	15.7382246264694	16.2403271336369	15.632026856247	16.7455534175693	15.6028916686671	16.0158474412056	16.2786914337278	16.2654930434506	17.2641722966646	15.6962560477251	17.1084016491199	15.7501960162131	15.7426723762926	15.4070603073941	48.7939991720293	0.367346538849472	48.656628202592	48.7776198619523	48.8540189869078	48.6094855975553	48.2799206831676	48.7777636571207	49.1727908182268	48.4709544625695	48.6840921339228	48.805214638147	48.4826368493905	48.9187123901589	49.6959101061144	49.2937510293698	48.4304881632446	-58.1324074164924	1.53114929790935	-57.6677823427251	-58.9495484073685	-56.7975897743652	-57.892171748632	-57.4226383897841	-56.6811235855403	-58.0419763788652	-59.3787964307576	-56.600948193631	-57.7260081978012	-58.0987319078532	-62.1613709811202	-58.5502433751134
98.9949748743719	16.5221792999962	0.682505742449888	17.9473153021874	16.0308272261106	16.531279984492	15.9255759748352	17.0123935654511	15.8887174272074	16.3661333268644	16.5291922548919	16.597694089131	17.6007628653246	16.0016244617217	17.4325506005383	16.1360635341403	16.1097258362394	15.7228330508081	48.8416446156422	0.376146848491097	48.686776865435	48.833904418247	48.9086041186961	48.6470101524507	48.3194583848692	48.8569552076407	49.1900456006375	48.5250473022348	48.7160734615934	48.8427988741297	48.5363427880756	48.9858606838275	49.7926803881235	49.327813505331	48.4552974833418	-59.6153604882382	1.56276901083855	-59.1140676509216	-60.4220256493472	-58.2880835939449	-59.3079804712084	-58.889735146064	-58.1004998774574	-59.4818257641793	-60.7884054498577	-57.9862130567384	-59.28142348201	-59.669262333038	-63.7570347404815	-60.1330590740021
99.4974874371859	16.843083511144	0.674762690182063	18.2460870893129	16.3303392780472	16.8356911111535	16.2287532182147	17.2860728323365	16.1817836884614	16.7313737739745	16.7821370275673	16.9461635375734	17.9400112502312	16.3127678153753	17.731421833515	16.5380771209816	16.5006398241897	16.0549332662263	48.9056097097707	0.386126611237255	48.7412953403568	48.8985607905027	48.9702152176335	48.7152197433474	48.3813321920133	48.956276213655	49.2258006097294	48.6095242951748	48.7596692366213	48.8819718769273	48.5966841050591	49.0546532851854	49.9250792006853	49.3650872096255	48.5027763300442	-61.1991365642988	1.5551389623142	-60.6684432625933	-62.0091635259302	-59.9084144136032	-60.8142472369069	-60.4753160101695	-59.6647926250793	-61.0306374021759	-62.2748780774658	-59.4919561227203	-60.935886433651	-61.3452342620868	-65.2730450868418	-61.8471483431058
100	17.041670123954	0.658540300177691	18.4845750933446	16.4901423815413	17.0097677983724	16.4907209843395	17.5016440721565	16.3480562659948	17.0292430743206	16.9967338352163	17.1696843702022	18.0676554857024	16.4301810995621	17.7727945666867	16.8358790126111	16.6952378121275	16.3027360071326	48.9577744814218	0.393267048807313	48.8026010289677	48.9449694439324	49.0179584150431	48.7895967685134	48.4490440902509	49.0277223697791	49.269197607835	48.6973477332968	48.8026148460663	48.8981467702497	48.6212928746141	49.0563556869219	50.0437727311634	49.3914165045713	48.5545803501212	-62.1977002387388	1.40942162142759	-61.9596273933202	-62.8655402288784	-60.840872360987	-62.1442331478821	-61.755512757853	-60.5701250236021	-62.3178959632779	-63.5783277691131	-60.4696320781796	-61.5666104925375	-61.9846792896562	-65.4880350943578	-63.1435185880016
[truncated: 53 more columns]
