# Supplementary material for: Cranio-caudal and medio-lateral navicular translation are representative surrogate measures of foot function in asymptomatic adults during walking
Source: PLoS One. 2018 Dec 5;13(12):e0208175. doi: 10.1371/journal.pone.0208175 (PMC6281217; doi:10.1371/journal.pone.0208175)
Supplement: S2 Data — Oxford Foot Model outputs are provided in .mat files (Matlab). One file with all steps under consideration is provided for each participant. (ZIP) [file pone.0208175.s003.zip]

Archive with 21 entries (20 files):
- S3_OFM_Data/
- S3_OFM_Data/EGLOND02_Walking_OFM.csv
- S3_OFM_Data/EGLOND14_Walking_OFM.csv
- S3_OFM_Data/EGLOND13_Walking_OFM.csv
- S3_OFM_Data/EGLOND05_Walking_OFM.csv
- S3_OFM_Data/EGLOND21_Walking_OFM.csv
- S3_OFM_Data/EGLOND12_Walking_OFM.csv
- S3_OFM_Data/EGLOND20_Walking_OFM.csv
- S3_OFM_Data/EGLOND03_Walking_OFM.csv
- S3_OFM_Data/EGLOND15_Walking_OFM.csv
- S3_OFM_Data/EGLOND09_Walking_OFM.csv
- S3_OFM_Data/EGLOND10_Walking_OFM.csv
- S3_OFM_Data/EGLOND22_Walking_OFM.csv
- S3_OFM_Data/EGLOND06_Walking_OFM.csv
- S3_OFM_Data/EGLOND01_Walking_OFM.csv
- S3_OFM_Data/EGLOND17_Walking_OFM.csv
- S3_OFM_Data/EGLOND19_Walking_OFM.csv
- S3_OFM_Data/EGLOND16_Walking_OFM.csv
- S3_OFM_Data/EGLOND08_Walking_OFM.csv
- S3_OFM_Data/EGLOND11_Walking_OFM.csv
- S3_OFM_Data/EGLOND07_Walking_OFM.csv
