# Supplementary material for: Cranio-caudal and medio-lateral navicular translation are representative surrogate measures of foot function in asymptomatic adults during walking
Source: PLoS One. 2018 Dec 5;13(12):e0208175. doi: 10.1371/journal.pone.0208175 (PMC6281217; doi:10.1371/journal.pone.0208175)
Supplement: S2 Data — Oxford Foot Model outputs are provided in .mat files (Matlab). One file with all steps under consideration is provided for each participant. (ZIP) [file pone.0208175.s003.zip › S3_OFM_Data/EGLOND02_Walking_OFM.csv]

ST	RTIBA_R_X_Mean	RTIBA_R_X_SD	RTIBA_Resampled_Meas1_X	RTIBA_Resampled_Meas2_X	RTIBA_Resampled_Meas3_X	RTIBA_Resampled_Meas4_X	RTIBA_Resampled_Meas5_X	RTIBA_Resampled_Meas6_X	RTIBA_Resampled_Meas7_X	RTIBA_Resampled_Meas8_X	RTIBA_Resampled_Meas9_X	RTIBA_Resampled_Meas10_X	RTIBA_Resampled_Meas11_X	RTIBA_Resampled_Meas12_X	RTIBA_Resampled_Meas13_X	RTIBA_Resampled_Meas14_X	RTIBA_R_Y_Mean	RTIBA_R_Y_SD	RTIBA_Resampled_Meas1_Y	RTIBA_Resampled_Meas2_Y	RTIBA_Resampled_Meas3_Y	RTIBA_Resampled_Meas4_Y	RTIBA_Resampled_Meas5_Y	RTIBA_Resampled_Meas6_Y	RTIBA_Resampled_Meas7_Y	RTIBA_Resampled_Meas8_Y	RTIBA_Resampled_Meas9_Y	RTIBA_Resampled_Meas10_Y	RTIBA_Resampled_Meas11_Y	RTIBA_Resampled_Meas12_Y	RTIBA_Resampled_Meas13_Y	RTIBA_Resampled_Meas14_Y	RTIBA_R_Z_Mean	RTIBA_R_Z_SD	RTIBA_Resampled_Meas1_Z	RTIBA_Resampled_Meas2_Z	RTIBA_Resampled_Meas3_Z	RTIBA_Resampled_Meas4_Z	RTIBA_Resampled_Meas5_Z	RTIBA_Resampled_Meas6_Z	RTIBA_Resampled_Meas7_Z	RTIBA_Resampled_Meas8_Z	RTIBA_Resampled_Meas9_Z	RTIBA_Resampled_Meas10_Z	RTIBA_Resampled_Meas11_Z	RTIBA_Resampled_Meas12_Z	RTIBA_Resampled_Meas13_Z	RTIBA_Resampled_Meas14_Z	RHFTFL_R_X_Mean
0	-15.9889012943134	1.2032600349323	-17.1956494766612	-17.6853903133268	-14.9385158182626	-16.007444317871	-16.6886687487714	-17.1244735187208	-15.7507901369655	-15.8270734810144	-15.2041539114115	-16.0804167223543	-13.0134651050164	-15.9702711060701	-15.1862692260332	-17.1720362379082	0.344528658262767	0.875544061363478	0.795551786870296	0.0440876556361086	0.998554800678341	-0.231422275594465	-1.98912520553096	-0.239221131681174	0.281768022794001	-0.299921770835649	1.17094216098018	1.33624706573981	0.364671600496996	1.18708730824865	0.509848681989073	0.894332515887537	-11.7873232298943	1.96931917709144	-8.73096392518769	-9.68499095335299	-9.32139887519732	-12.3546050402876	-12.5732165382522	-15.9263436118847	-13.4174653694607	-10.7153722554979	-10.5338644779279	-12.0282615598621	-11.5552851062483	-11.3180741883618	-14.2646211843376	-12.5980621326618	18.0100776965009
0.50251256281407	-15.7746245547643	1.21459904383371	-16.9553922375077	-17.5471245561848	-14.6726875768156	-15.8437043680808	-16.4838595753085	-16.9730593674767	-15.6177061468363	-15.604683033206	-14.8912723876433	-15.7717510918554	-12.7721668608329	-15.8582933279298	-15.0370628079115	-16.8159804291108	0.391927012280758	0.879635757055059	0.835565043400326	0.0747678123283011	1.03176627008908	-0.188859197914534	-1.94350674593214	-0.200977158604626	0.313790170570596	-0.245666211330592	1.24256254427407	1.41788604719405	0.441417423366734	1.21636671597249	0.536915221376483	0.954950237140377	-11.782238924612	1.97368132388115	-8.76705197284254	-9.68181480897861	-9.32160219051168	-12.3463369927578	-12.6350105990005	-15.9652389426319	-13.4219300939352	-10.6565257574027	-10.5013684381746	-12.0088322927135	-11.5219172706155	-11.3253934138608	-14.2317806156784	-12.5665415554643	17.5769622917465
1.00502512562814	-15.469716960602	1.21414107954758	-16.6259568250422	-17.3193781479154	-14.275919955404	-15.5758811466408	-16.1538896051891	-16.6452466644407	-15.328669218998	-15.3322254562802	-14.5691815386725	-15.4107527485778	-12.4807262205848	-15.6264121151	-14.8206998063485	-16.411097999234	0.458593841895262	0.87747414762648	0.890575439826459	0.125611911656859	1.08371760957561	-0.117605416857224	-1.86896727846957	-0.115149997664919	0.385177094184723	-0.182826985333264	1.30512858756675	1.50609750458763	0.526230402439619	1.27972950970446	0.579856695014347	1.02273871030218	-11.7806005182552	1.98855078098792	-8.81168973073264	-9.68231625546037	-9.3292133889793	-12.3430166466367	-12.7410058005499	-16.0559150916723	-13.4368286485886	-10.5845095266936	-10.4434793571938	-11.9700262946461	-11.4725405965078	-11.3473560145255	-14.1989484813089	-12.5115614220779	16.9596391134584
1.50753768844221	-15.1919494059722	1.21506882061756	-16.3445480435156	-17.1050073018652	-13.9252931791676	-15.3345060828615	-15.8702170594169	-16.31889331085	-15.0369763832682	-15.0888526881991	-14.2680058409194	-15.0997641240489	-12.2226257092659	-15.3765666169104	-14.6222290491955	-16.0738062941273	0.515935037344696	0.875575674762042	0.935141566006398	0.167936014543809	1.12623635833812	-0.0565854156598946	-1.80564263541994	-0.0362083158906615	0.448388410600996	-0.128710165958318	1.3610082681499	1.57956942944217	0.594071110390366	1.334987751198	0.620292060409546	1.08260608667525	-11.7664918992582	1.9982146434199	-8.83313288603714	-9.67802417663139	-9.32439558456521	-12.3393752903088	-12.81608561185	-16.0967010606589	-13.4192954987144	-10.5246538558243	-10.3792399412178	-11.9277902218582	-11.4229267829039	-11.3421381216369	-14.1758687441557	-12.4512588132521	16.4167056000589
2.01005025125628	-14.8872778420313	1.21866143399632	-16.0184158509706	-16.8459628950123	-13.5638548978755	-15.0554557758361	-15.5544955247442	-16.0132865755093	-14.7602846723786	-14.80594651887	-13.9307692373324	-14.7422313207904	-11.9251265520097	-15.1304392089404	-14.3818533002865	-15.6937674578826	0.575153188067257	0.87391382528142	0.982218177004296	0.210397898210325	1.16610501173046	0.00619043551036367	-1.73817286952996	0.0381040534586039	0.506175936725355	-0.0680727236116302	1.42485961785844	1.65806962570194	0.66739492711792	1.38609674667766	0.663426972097724	1.1493508239901	-11.7344552418192	2.00563286011899	-8.83807951275776	-9.65495504886318	-9.30399676413109	-12.3147499645016	-12.8611926081644	-16.1137865102684	-13.3905761805866	-10.452119140137	-10.3055696268508	-11.8643373440218	-11.3570422086258	-11.3280530441528	-14.1285352350786	-12.3693801973285	15.8418838938051
2.51256281407035	-14.5546315897351	1.22311919003661	-15.6611518025329	-16.5593595838103	-13.1652742404406	-14.7491750214039	-15.2133885758829	-15.6756765660063	-14.4529752530097	-14.4889333585825	-13.5907060655775	-14.3516838498829	-11.5977182115143	-14.8550042175545	-14.1170231004839	-15.2867724096091	0.638510412039885	0.870781118131205	1.03029010365719	0.257289633356396	1.21236326614499	0.0760053324456026	-1.66450196267793	0.123377565109968	0.572258166168822	-0.00538567377864752	1.48313979425162	1.73782618376177	0.73899995853283	1.44553019591057	0.714107070220866	1.21784613545434	-11.6937504587157	2.01811876421746	-8.82472971087165	-9.63099779540092	-9.28464789554778	-12.2910419654648	-12.9072617636828	-16.1332431709883	-13.360810724151	-10.3618579385578	-10.2141258705824	-11.7787555122357	-11.2663934429819	-11.3143127655684	-14.0860608611931	-12.2582670047932	15.2232152227482
3.01507537688442	-14.2271424622118	1.23077593224627	-15.3153959443633	-16.2770120515671	-12.7692745422751	-14.4539850224654	-14.8953810638647	-15.3342250193606	-14.1388261919824	-14.1772141076155	-13.2409113242043	-13.9803498402163	-11.2765852297809	-14.5552455025651	-13.8576731467475	-14.9079154839573	0.698585709689081	0.867842252601015	1.075678849142	0.30110744215825	1.25478986728233	0.142475982641733	-1.59561291792217	0.205775043814151	0.634399799925411	0.0552890458763231	1.5381841531102	1.81205085988625	0.803845755855295	1.50089030011594	0.766316210119546	1.28500954364188	-11.6413261190169	2.0282516218918	-8.79527366176417	-9.60537907998737	-9.24942505559188	-12.2682041698461	-12.9366975529253	-16.115414653814	-13.3068696865463	-10.2741280286594	-10.1047312754787	-11.6871498146884	-11.1695893866376	-11.2748981332676	-14.0526831039704	-12.1381220630594	14.6314794242347
3.51758793969849	-13.8824814733875	1.23664532020579	-14.9548127056129	-15.9592630632606	-12.368406021738	-14.1290265780203	-14.5521550097376	-14.9893229772148	-13.8181993619559	-13.8523559246455	-12.879729719957	-13.5856221153354	-10.9410267130208	-14.2481086836402	-13.5598183446516	-14.5168934086348	0.759571388618236	0.864425551207135	1.12357680924403	0.345136797975006	1.29561410728323	0.210281941058643	-1.52346448288823	0.287487865356837	0.694758670199487	0.11903733382265	1.59584283333515	1.8858711712451	0.86990793670267	1.55485354808462	0.819771929920624	1.35532297931549	-11.572281570101	2.03285523486953	-8.75630306184803	-9.56239783216263	-9.20071017376174	-12.2245825334957	-12.937510594779	-16.0690845261821	-13.2351399562514	-10.1832721856094	-9.98720968860354	-11.5753320591682	-11.0645462207314	-11.2230329696047	-13.9902013202218	-12.0026188589948	14.0254807561067
4.02010050251256	-13.5223809111501	1.24251819784876	-14.5702551659087	-15.6201098276062	-11.9573757357339	-13.7864424921902	-14.1964215588644	-14.6375047652594	-13.4888448762968	-13.4956485501873	-12.5265218069909	-13.1685313184306	-10.5802923418146	-13.9301222457941	-13.2500606727234	-14.1052013983003	0.82130697448706	0.86024199861492	1.16882690591021	0.390112958790674	1.33969213281106	0.280123845647446	-1.44922874798052	0.373798494006041	0.758456784802412	0.182271734029114	1.65015964904437	1.95797684297427	0.93090422888109	1.61263200936721	0.878333863994877	1.4242369405406	-11.4896343792206	2.04204550813656	-8.68977199337758	-9.51052599139261	-9.15106850312082	-12.171283470217	-12.9210464750391	-16.0170617051547	-13.1608903876884	-10.0685605085264	-9.86100722641502	-11.4406179397627	-10.9277327170606	-11.1678528351241	-13.9324230947232	-11.8350384614862	13.4077102623735
4.52261306532663	-13.1623480023615	1.25199792902473	-14.1812751080688	-15.2821978976909	-11.5386874471094	-13.4494639067829	-13.8548475722809	-14.2889721141131	-13.159530694063	-13.1380236256575	-12.1525182968846	-12.7625805328637	-10.2186461915129	-13.5930734689702	-12.9437890698567	-13.7092661072064	0.8811988144961	0.855977207383112	1.21345902063777	0.433838980842458	1.38072158729133	0.348700463867266	-1.3777277143425	0.45779236389572	0.819422516639003	0.245346395434488	1.70045494648025	2.02718011197873	0.988285223639935	1.66690433237818	0.939074980297553	1.49333019390522	-11.3954785191674	2.05216010941856	-8.60668257319974	-9.45614803484323	-9.08222591761995	-12.116966323565	-12.8907517857816	-15.9385818655048	-13.0710939539136	-9.95268290972605	-9.70989256925334	-11.299877778784	-10.782354478704	-11.0886671228577	-13.8820321358801	-11.6587418187107	12.807485802713
5.0251256281407	-12.794252007467	1.26051968398794	-13.7878877598487	-14.9321344502624	-11.1190680097476	-13.1036811751361	-13.5092718544222	-13.9268721959315	-12.8150575823917	-12.7770056889917	-11.7773444887508	-12.3455620438813	-9.85258707261232	-13.2454436512046	-12.6093432582252	-13.3182688731324	0.940933737003976	0.851526434694547	1.25932632963944	0.477512543529937	1.42127965529152	0.417606321202456	-1.30601151692041	0.541255930396251	0.878966169580553	0.309576324419883	1.7510596114755	2.09358818434147	1.04462396756214	1.72028590381849	1.00016980911085	1.56383308460759	-11.2875700652969	2.05576788609273	-8.51289674941357	-9.39354473108184	-9.00336406585387	-12.0535311924687	-12.843304166753	-15.8260471092749	-12.9581069242442	-9.8354716191566	-9.55194838453766	-11.1417855494827	-10.6299731865268	-10.9943513971368	-13.8065674601677	-11.4750883780589	12.2096265468524
5.52763819095477	-12.4178137404096	1.26627049194329	-13.3962939673356	-14.5557845894764	-10.7030426492791	-12.7370064640137	-13.1473547744052	-13.5681514032063	-12.4711836069275	-12.4006249948039	-11.4124524176453	-11.9122026591588	-9.47549109460359	-12.8965415088045	-12.2660226209166	-12.9072396151577	1.00019439594203	0.84654362381653	1.30414993433317	0.520312309271753	1.46358456104234	0.485889769060518	-1.23323961177323	0.626451783850768	0.939743712404689	0.372474960186814	1.7998875640008	2.15662348987834	1.09607349473203	1.77545759300779	1.06460602347164	1.63070595972093	-11.1658210257146	2.06085591543837	-8.40509678271194	-9.31248665903686	-8.92355400876477	-11.9681437896285	-12.7643436801293	-15.7062247351817	-12.8430987057309	-9.70336200961916	-9.39024658267941	-10.9620537181729	-10.4560677571986	-10.8956526220031	-13.7314380748053	-11.2597252343425	11.6164238601718
6.03015075376884	-12.0392662435038	1.27571677316836	-12.9823153954506	-14.1796792948552	-10.2747932479308	-12.3731374418191	-12.7942670016926	-13.2190978824387	-12.1337698237553	-12.0137824093684	-11.034410689755	-11.487435406954	-9.08977429106887	-12.5346066059269	-11.9265707540576	-12.5060871639797	1.05796769463756	0.841276972637487	1.34676035391002	0.562802454853887	1.5027093227951	0.553914417768238	-1.16223080879106	0.70992363195063	0.998847979298689	0.435300676890626	1.84459332273768	2.21781861492986	1.14445712595574	1.827416488481	1.13118563102455	1.69804851312087	-11.0334472604433	2.07105006590744	-8.27267356406521	-9.22815931402267	-8.82246301167218	-11.8812580920812	-12.673956210081	-15.5725279676949	-12.7220879637292	-9.5624182722757	-9.20934068556037	-10.7784003209428	-10.2669000216471	-10.7761815068861	-13.6632533962223	-11.0386413193252	11.0382857705522
6.53266331658291	-11.6577460519004	1.28505793954235	-12.5680404837683	-13.8064024531203	-9.84934044679039	-12.0136443491318	-12.4502135168252	-12.8511803128726	-11.777143350695	-11.6287532222073	-10.6530853772213	-11.0595685006783	-8.70493167644016	-12.1613296159683	-11.5684962384553	-12.1163151824318	1.11481383488937	0.836047169431838	1.38996674156338	0.605101795458419	1.54237029146184	0.621701225367626	-1.09300519132728	0.791886051800044	1.05580928495599	0.498353909485779	1.88784867063948	2.27510223846504	1.19104163032567	1.87834065616114	1.1972913037624	1.76558508033162	-10.8900306487832	2.07442151780098	-8.1300836870945	-9.14152356316048	-8.71606961811595	-11.7940536834318	-12.5751251506048	-15.401424595157	-12.5743642388523	-9.42196853499861	-9.01910558967496	-10.5818963451716	-10.0730621419412	-10.6405256628866	-13.5750112052599	-10.8162150666146	10.4729649248969
7.03517587939698	-11.2728192375553	1.29059352465462	-12.1594835197641	-13.4121090476191	-9.43484745966207	-11.6377305946365	-12.0927918538831	-12.4899270701025	-11.4245147262028	-11.2418127359248	-10.2802608834282	-10.6187462021419	-8.31989447762542	-11.7922953164597	-11.2019315473531	-11.7131238909709	1.17073674451191	0.830550493128775	1.43320552835143	0.645758310127534	1.5830074497519	0.687557427550258	-1.02384080267301	0.87448914127708	1.11315114475562	0.560081208404872	1.93012965468618	2.32826102716085	1.23398614509037	1.93019029189254	1.26538907430994	1.82894882248125	-10.735969432181	2.07789788265725	-7.97936513087506	-9.03586785397253	-8.61021761216493	-11.6847564004549	-12.4455768376489	-15.225019776593	-12.4264500655729	-9.27631501073083	-8.8277496895859	-10.3666801842113	-9.86931619105802	-10.5013762519587	-13.4833087190392	-10.5715723266672	9.92188010675153
7.53768844221105	-10.8864319344257	1.30015431311365	-11.746153083701	-13.0133117807399	-9.00485223304071	-11.259157747383	-11.7365408401648	-12.1419137329234	-11.082247188216	-10.8389104475055	-9.90879475161394	-10.1862546891663	-7.92278950801355	-11.4160871662256	-10.8402003401193	-11.3128335731474	1.22542200170147	0.824805822842177	1.47495928396166	0.686268907765343	1.62010953394969	0.753343425265947	-0.955654647547428	0.956102095179282	1.16965690644993	0.621052108959387	1.96958137575452	2.38018860483596	1.27360495678273	1.9791898786579	1.3353470978807	1.89215849592496	-10.5738477950552	2.08741383819609	-7.81530912364146	-8.92342576318018	-8.48215349647373	-11.5705787296657	-12.3031249093434	-15.0460600189616	-12.2808364923154	-9.11676367700435	-8.62978684159251	-10.1512066912965	-9.64680962463235	-10.3460751994766	-13.3991565678114	-10.3225819953777	9.38754020650303
8.04020100502512	-10.4981004287305	1.30871345271387	-11.3208570644788	-12.6206347377898	-8.58170071336164	-10.8872921251297	-11.3906898291373	-11.7757453570689	-10.7222373384899	-10.4397567144598	-9.52754283902227	-9.75602605174879	-7.52846327242861	-11.0287023981161	-10.4681166982454	-10.9256408627497	1.27871401538179	0.819034408591767	1.51545062278162	0.726576053681401	1.65864289575381	0.818812137169291	-0.88966107282002	1.0351960581223	1.22324499208791	0.682040837998412	2.00579047404694	2.42803823946042	1.31171472519178	2.02683784009605	1.40420355534375	1.95510885643142	-10.4029597119428	2.09171959059774	-7.63596134013703	-8.80954266440684	-8.3544118616753	-11.4587889555266	-12.1556213363371	-14.8329612482454	-12.1103269375931	-8.95956633711481	-8.41894221846686	-9.92847637152516	-9.4228387123137	-10.1750415323472	-13.3007932591313	-10.0781631923786	8.87017751234014
8.5427135678392	-10.1116167270628	1.3156560528929	-10.8997831758309	-12.2257271268133	-8.16994934262342	-10.5147773859459	-11.0464338679899	-11.414354968244	-10.3649959954341	-10.0489460450825	-9.15345533369361	-9.31503338169187	-7.14152951400765	-10.6487285590836	-10.0868240409472	-10.5320954414906	1.33110462938129	0.813297055689743	1.55649042611304	0.765786506982706	1.6972383195817	0.882785090944379	-0.82536379150986	1.1147249160211	1.27684765060133	0.742336478486661	2.04157939571065	2.47164359806308	1.34804787804529	2.07522884276821	1.47386871948742	2.01425078004234	-10.2277682049608	2.09565148307102	-7.45206333361999	-8.68751211458396	-8.22674248882837	-11.3402966985056	-11.9948383291033	-14.6164072547086	-11.9405789221315	-8.80679307678423	-8.20995765230106	-9.69102029272017	-9.2007761503495	-10.0028715055426	-13.1958839134921	-9.82301313678037	8.37422166087727
9.04522613065327	-9.72331392730206	1.32436695138782	-10.4866452218181	-11.8170868483493	-7.74621597000802	-10.1309173088586	-10.6924534688526	-11.0648634735339	-10.0174503283416	-9.64029649235052	-8.79028440766567	-8.88322485500059	-6.74255947146829	-10.2668366190542	-9.71126073410399	-10.1362997828235	1.38247386801709	0.807592765684732	1.59777010218956	0.80412557086102	1.73310572379902	0.945791971902366	-0.761295050365209	1.19396891380191	1.3300433610945	0.800761024144357	2.07658075830719	2.51457770721959	1.38041333963001	2.12133879506712	1.54506227322973	2.07238966135816	-10.0463724329379	2.10422010425385	-7.26643707260795	-8.5516355289484	-8.08236303783126	-11.2084563925338	-11.8142883428897	-14.4035819162459	-11.7772984190254	-8.63732730054562	-8.00579746766671	-9.45785182319753	-8.95934383669014	-9.82015919340435	-13.0997882394546	-9.56488549008992	7.89576684828883
9.54773869346734	-9.33493414209225	1.33266044899216	-10.0640643219284	-11.4146260329094	-7.33086653853605	-9.75290144047815	-10.3467521642885	-10.706876030551	-9.66159651243606	-9.2351521371994	-8.41459842753268	-8.45677041029968	-6.34600109880686	-9.8747000488155	-9.33195423433092	-9.75221859117891	1.43252635145651	0.801677462775344	1.63681106142803	0.842690011202665	1.77058714924024	1.00917199378843	-0.699011647326069	1.27078578845737	1.38051029922747	0.859520278515099	2.10670934350222	2.55410066824648	1.41221911187085	2.16574637175969	1.61486473236354	2.13066375811512	-9.86082047957906	2.11072526373499	-7.06924660926324	-8.41530878515728	-7.94150577946121	-11.0817392156243	-11.6330113500515	-14.1712384073848	-11.6004818398332	-8.47196056572998	-7.78794226573936	-9.2233723034794	-8.72008800613784	-9.62319673887301	-12.9957184421263	-9.31667640524523	7.43715395193792
10.0502512562814	-8.94976829217684	1.34120755644579	-9.63875197684043	-11.0225156304333	-6.92457299790051	-9.3844681007682	-10.012359054628	-10.3467955599635	-9.3027648528244	-8.83908031861399	-8.04422583814473	-8.02176371415331	-5.9570764379222	-9.49112025675657	-8.94271895705953	-9.36854239446705	1.48182479550399	0.795928890161965	1.6758050350004	0.881113426354535	1.80758263553532	1.07237190282663	-0.639067059861075	1.3478422721459	1.43041628418147	0.918039814676542	2.13683019367016	2.58957700283837	1.44339922347835	2.21135249948829	1.6843162937879	2.18596761293315	-9.67518749420812	2.11626931123613	-6.86742272678097	-8.28020448273064	-7.80060653190172	-10.9620093383288	-11.4539266758869	-13.9330241917217	-11.4217092302256	-8.31381199580309	-7.57443807705903	-8.97862934751942	-8.48758810033111	-9.42826702554156	-12.8826114971635	-9.06837569791985	7.00161335184006
10.5527638190955	-8.56412073147028	1.34866788274125	-9.2201830341001	-10.6149520947495	-6.51031447805997	-9.00311370031015	-9.66482370896027	-9.9972431295974	-8.95266970423615	-8.43816485640049	-7.68419016706614	-7.5966046506674	-5.56653905763465	-9.1104022941816	-8.55954792176528	-8.97894144285474	1.53036251011088	0.790531273336064	1.71562553629989	0.917836569875053	1.84267879736318	1.13355721290116	-0.579383190777605	1.42547087644672	1.48031017013185	0.974819766922128	2.16695467934809	2.62524680751489	1.47195870451555	2.25537297320575	1.75504321388102	2.23958302392459	-9.48719345843852	2.12496920195661	-6.66806347701033	-8.12897855789742	-7.64870511022769	-10.8257303401943	-11.2538835504707	-13.7039132995202	-11.2533611424683	-8.14971685245561	-7.36944320198401	-8.74288147077655	-8.24928086141679	-9.22873195631939	-12.7798590375229	-8.8181595598751	6.58542102112752
11.0552763819095	-8.18084519706881	1.35639198943398	-8.81029989449114	-10.2109163078883	-6.10563446436402	-8.62468027244894	-9.32156168418629	-9.64734904777253	-8.60206630829141	-8.03430617226442	-7.32375124673962	-7.17931730039734	-5.17393542451418	-8.72051964773844	-8.17796260639301	-8.59953238147362	1.57819532181986	0.785100560830363	1.75578280299983	0.955053877566483	1.87960667694138	1.19575645028861	-0.520818551131915	1.5014507391483	1.528094170881	1.03153458627933	2.19409299432625	2.65850762309773	1.49980765474793	2.29743644914334	1.82435957293493	2.29406945825479	-9.30015953023319	2.13262421573198	-6.4730660987523	-7.9772189840159	-7.50363085996012	-10.6953063095705	-11.0552699082395	-13.4694063246054	-11.0827945738956	-7.98541188100937	-7.16323927812797	-8.51156988882303	-8.01090983062178	-9.01708850844535	-12.6754548250929	-8.58186615210485	6.19102165489832
11.5577889447236	-7.7991255725326	1.36424771073214	-8.38828984870669	-9.81722173221016	-5.70776043392033	-8.25524353477925	-8.98826105794026	-9.29034545398063	-8.24438769984527	-7.63902990431135	-6.96130460547596	-6.75569214191585	-4.78807538269415	-8.3398771577336	-7.78630725928186	-8.22596180266106	1.62520939634202	0.779656816563289	1.79317759674459	0.992687378801771	1.91546974398416	1.25883303874997	-0.464037120299981	1.57721173934679	1.57454691266343	1.0885880395988	2.21981640858659	2.68813806416884	1.52816806231218	2.34128737541851	1.89211508872318	2.34692921998946	-9.11443867587989	2.13883969181923	-6.26947868451666	-7.82891482119866	-7.35826122530015	-10.5756051538825	-10.8639444053646	-13.2266078916747	-10.9079348555063	-7.8306177334247	-6.95773859918343	-8.2743981327339	-7.7836127550627	-8.81081116120391	-12.5598870178072	-8.35432902545899	5.81738536259989
12.0603015075377	-7.42116421685116	1.37217065269953	-7.97078285095963	-9.42393910388137	-5.30556670580975	-7.88653159098303	-8.6552298872414	-8.94225798538834	-7.89408688301934	-7.24897321240014	-6.60767190118872	-6.34230013261907	-4.40794862442803	-7.96596736283668	-7.40055641765858	-7.8444863775021	1.67203210750432	0.774863088436134	1.83171743843449	1.02942832764914	1.95035436230152	1.32105838828865	-0.408506743714461	1.65450490792225	1.62143301444411	1.14462956068833	2.2463153605675	2.71901799001121	1.55572487415752	2.38444608793212	1.96097310781426	2.3973528285639	-8.93342733564751	2.14808492945177	-6.07160720476727	-7.67619972568751	-7.207742832394	-10.4548868650522	-10.6691251597355	-12.9970646453485	-10.7469628990695	-7.6799447503272	-6.76344794230833	-8.05062407711348	-7.56312481978044	-8.60572421154184	-12.4561867792939	-8.12534078664542	5.46614459569974
12.5628140703518	-7.04528170824228	1.37868588374704	-7.56185618676156	-9.02486004191965	-4.91393924986498	-7.51274824589921	-8.31687783145836	-8.60024983428495	-7.5492205402368	-6.85247152184591	-6.26231622205717	-5.93876504696117	-4.02419334313259	-7.58418290332406	-7.0204665429022	-7.47179640474326	1.7185337682197	0.770345548228125	1.87126887621596	1.06582231765398	1.9872687224316	1.38351866574101	-0.353221492422102	1.73142169084973	1.66720246933184	1.19968764539293	2.27228286734775	2.74867071007701	1.58198464519806	2.42543212102953	2.02864681218945	2.4494867040391	-8.75573298807505	2.15728997471701	-5.88282082863481	-7.51734576782327	-7.06730327863009	-10.3318399386583	-10.4689919085302	-12.7747356970756	-10.5943368541995	-7.52547317781543	-6.57886226737357	-7.83643269274326	-7.34127170598661	-8.39092893008389	-12.3569776364062	-7.91294114908991	5.13481307737821
13.0653266331658	-6.6713476313735	1.38575717784796	-7.15750192532035	-8.6345891960823	-4.52722564675177	-7.14637180174408	-7.98644492877754	-8.24816028708823	-7.19505656725137	-6.46344318657939	-5.91132376306741	-5.53109980147674	-3.64577738663485	-7.21196130596572	-6.63091206517558	-7.10899897731367	1.76444586912904	0.765704176585651	1.91015608882442	1.1030993823829	2.02247270016387	1.44798106977736	-0.299000817338192	1.80719309358114	1.71067182227708	1.2556009725207	2.29509633137647	2.77518780763661	1.60972613374107	2.46885686131414	2.09349856704554	2.50170215450343	-8.58169482624219	2.16252032384876	-5.70012489163313	-7.36383605221644	-6.9261291577061	-10.2222703305863	-10.2798000084235	-12.5415593265594	-10.4352482001679	-7.38227187620394	-6.39235873745093	-7.62041339842601	-7.13406290936888	-8.18470283543931	-12.2446947220265	-7.71625512118246	4.82259333378054
13.5678391959799	-6.30340535227256	1.39359010434883	-6.74769073770184	-8.25583307679375	-4.13949175200017	-6.79009372442656	-7.66598732271043	-7.90335422100644	-6.84678540105636	-6.08612163101298	-5.56732738654071	-5.13388902660342	-3.27689262544712	-6.84947136950422	-6.24684637521657	-6.73789028179535	1.81071110196533	0.761661088678223	1.94747803073108	1.14078371748916	2.05764205434421	1.51375087782604	-0.246211261981989	1.88529483931536	1.75497441536446	1.31172257567796	2.31928571187311	2.80400173784572	1.63873797442918	2.51256242046237	2.15935080054678	2.5505815335912	-8.41808024801592	2.17149934381888	-5.51826342547817	-7.21683557515357	-6.78576023329759	-10.1264228067772	-10.1029386498231	-12.3244049260265	-10.2928226740586	-7.25205033348164	-6.21892855088542	-7.42167982812629	-6.94442298258935	-7.98497247156686	-12.1456267380032	-7.51799427695551	4.53246291898508
14.070351758794	-5.93773541503308	1.39893465505477	-6.34419379326166	-7.86669772900712	-3.76311906252525	-6.42546634676531	-7.33531606076117	-7.56916706899769	-6.50796746669211	-5.70196204011072	-5.23417075166467	-4.74808869046842	-2.90579440647404	-6.48064356686494	-5.87133536688276	-6.37437345998731	1.85677509536256	0.758385599378194	1.98610887014276	1.17677263540352	2.09494201084	1.57810338474746	-0.193536931685598	1.96455937423119	1.79941402130969	1.36545882218972	2.34471929409575	2.83272936719546	1.66546584752398	2.5537712871784	2.22448011640722	2.60186323549626	-8.25959394120376	2.1814998826711	-5.34823001859263	-7.05989438595158	-6.65852500728285	-10.0208064962267	-9.91514877939246	-12.1251156131633	-10.168124670532	-7.1152366345896	-6.06114593322796	-7.23684591060211	-6.75276218350415	-7.77786985508972	-12.0568235429004	-7.33778614579705	4.25956904584875
14.572864321608	-5.57435868526743	1.40449689752499	-5.95059104454775	-7.48437259517582	-3.3902439099071	-6.06654867529879	-7.01058521200067	-7.22391287339164	-6.15955985286345	-5.32404993134985	-4.89963195785753	-4.36033765667878	-2.53868823128404	-6.12147897988849	-5.48776383170913	-6.02325684179106	1.90242458378591	0.754955888772147	2.02572908478294	1.21391418011368	2.12977510081262	1.64536705063475	-0.141243927219303	2.04116383855721	1.84041482232719	1.42035601686868	2.36699776095626	2.85873541148666	1.69438606896807	2.59800407617713	2.28546675890025	2.65487792963665	-8.10660191935387	2.18519796373027	-5.1924572676734	-6.90994460064885	-6.53003414662225	-9.9304471385503	-9.74064228469172	-11.9124822687457	-10.0347252592168	-6.99096862733243	-5.90526541742119	-7.05349908841719	-6.57845273495534	-7.58226030719451	-11.9531209025502	-7.17812682693431	4.00292453766872
15.0753768844221	-5.2172628841996	1.41081371828116	-5.55822295859487	-7.11334803749337	-3.01928492114838	-5.71757004135135	-6.69565022142224	-6.88445908640168	-5.81565299743002	-4.95724661567608	-4.56833838323651	-3.98308901717382	-2.18007598039571	-5.77424287378859	-5.10915714059135	-5.66534210409041	1.94878104028067	0.751994725777148	2.06339884923663	1.25191375348987	2.16550877556398	1.71511192589878	-0.0897844226867419	2.12050253414079	1.88257357299726	1.47587290868346	2.39006970375298	2.88795546114405	1.72539738909393	2.64350332049508	2.34737914515122	2.70353164696804	-7.96680145678614	2.19213423543193	-5.0431349896402	-6.76971942456543	-6.40835054278613	-9.85758890458124	-9.58270150812363	-11.7175848264424	-9.91988753636118	-6.88166358810082	-5.76082907343878	-6.89050587527387	-6.42484468591106	-7.39790324008738	-11.863732538038	-7.01677366165575	3.76514049638431
15.5778894472362	-4.86567181371324	1.4154541905883	-5.16619929186466	-6.74370247684842	-2.66029839514625	-5.37069371035194	-6.38113558417339	-6.55545592393742	-5.4809381573492	-4.59294536378901	-4.24646750227588	-3.61839385760628	-1.82606800111161	-5.42239411249139	-4.74087963114273	-5.31383338389716	1.99527604894198	0.749937257260148	2.10075070450588	1.28884379340761	2.20336001113913	1.78455246101739	-0.0389823764646857	2.20159757989452	1.92545809088303	1.52947804115303	2.41502201323008	2.91805722174816	1.75551893618747	2.68603767998087	2.40924641056023	2.75492411794497	-7.83742037871795	2.20142444305299	-4.9030351969449	-6.62983465687261	-6.302427905227	-9.78716279106609	-9.42733938913279	-11.543912298304	-9.82597703650517	-6.77463028089627	-5.63346996692677	-6.74475344773079	-6.27957556681609	-7.20829701781002	-11.7899024410658	-6.87356730675293	3.54367707862064
16.0804020100502	-4.51593202083703	1.41960387741176	-4.78210219178398	-6.37332132674649	-2.30391707449469	-5.02366045977055	-6.06558930394011	-6.22188259295178	-5.14279271836077	-4.23044374303595	-3.93080640885785	-3.25391337118675	-1.47367870231005	-5.08011317006117	-4.36670605170916	-4.9741211765091	2.04120822915335	0.747941541900827	2.13941960458726	1.3257493368245	2.23786003834734	1.85562811192148	0.0119436495365113	2.27993525497686	1.96530976373543	1.58316595798773	2.43912300297932	2.94563162106837	1.78685838149177	2.73204339932184	2.46564078543039	2.80860629993814	-7.71350418063912	2.20423560004602	-4.77911021683782	-6.49237450448782	-6.19457229516293	-9.7234638968274	-9.27768605858305	-11.3653284543369	-9.73026830232854	-6.67545277425795	-5.51678875423723	-6.60299186451124	-6.14786832514917	-7.0325707543771	-11.6993097649911	-6.75127256285952	3.33411738706218
16.5829145728643	-4.17250810946143	1.42408136638772	-4.40878364767069	-6.01237968057851	-1.95192464976908	-4.68509780722499	-5.75844310803121	-5.89001041661362	-4.80564999050908	-3.87776206431982	-3.61495291139666	-2.89983891436348	-1.12823837134818	-4.75121722283134	-3.99698741141334	-4.63382733638998	2.0881909302984	0.746371018835228	2.17895641282694	1.36374200773238	2.27415462279659	1.930032623475	0.062642208896629	2.35989015224005	2.00568040645559	1.6377800938756	2.46194944983153	2.97709287631564	1.82088718932804	2.78022773834212	2.52293426778648	2.85870297427507	-7.60447113066459	2.20807014456759	-4.67240149148281	-6.36670502978556	-6.0992430384339	-9.67898965597788	-9.14648115684176	-11.1998542629196	-9.64923368302125	-6.5924987044737	-5.40694249228085	-6.48370546504363	-6.03851999109698	-6.872010839662	-11.6238061065827	-6.63220391170171	3.13963081235939
17.0854271356784	-3.83670726538751	1.42775574234325	-4.03442790799123	-5.66166561458898	-1.61228206938935	-4.35620439930307	-5.46019174484792	-5.56752130328208	-4.47661683812587	-3.53391648375461	-3.30676003707847	-2.55900749302669	-0.7911835092077	-4.41959230778794	-3.637261948387	-4.29727005865429	2.13551418614805	0.745419745247986	2.21518209693888	1.40189949627314	2.31246758540086	2.00626185781773	0.112706098514334	2.44165887387026	2.04718678402789	1.69140749003782	2.48706658074358	3.01015778060742	1.85563336252242	2.82477772494405	2.58036423581791	2.91042863855647	-7.50981675443188	2.21543252184572	-4.57097532329217	-6.25180665838745	-6.02158770773354	-9.65009140428581	-9.0312501787897	-11.0568975766844	-9.59024391251091	-6.5197939132254	-5.31452616281331	-6.38381348122276	-5.94581544000816	-6.70792479206518	-11.5650623939033	-6.52764561712415	2.95931692117869
17.5879396984925	-3.50340632204836	1.4306011793964	-3.66529823953735	-5.30669042555805	-1.27488275036985	-4.02508337294645	-5.1574992349826	-5.24668850833218	-4.14980183233058	-3.1903744646768	-3.00888396202535	-2.22041777631968	-0.45633080319833	-4.09726286312951	-3.27672415698945	-3.9717501182809	2.18193668175901	0.744993054314969	2.2524545750444	1.43822069902878	2.34648626461862	2.08152323199643	0.162628858585439	2.52097041470281	2.08657982673729	1.74346192227877	2.51388159155762	3.0406045495409	1.89005803286605	2.87305868225207	2.6324984439873	2.96468645142965	-7.42057943025987	2.21756805121106	-4.48525608875312	-6.13526055688151	-5.94106019544907	-9.61841994278323	-8.91388828961662	-10.9182131429506	-9.53669855316555	-6.45040286569575	-5.23956282692678	-6.28935414451141	-5.86240023178455	-6.55959701605791	-11.4946393292602	-6.44335883980195	2.78751754591928
18.0904522613065	-3.17575691738564	1.43324673182488	-3.30547975331113	-4.95911653425147	-0.943753885011924	-3.70084613558849	-4.86178107560497	-4.92465956261313	-3.82176784925253	-2.85513927963586	-2.71064189676814	-1.89192950261197	-0.126767248302341	-3.78904611304929	-2.91909572839144	-3.65057227900633	2.22929965158209	0.744881959114641	2.29103253453346	1.47566555401457	2.38316764737365	2.16053135625865	0.212799558924848	2.59988021086829	2.12542286697996	1.7965863495557	2.53702245392174	3.07529528044343	1.92747037228048	2.92431965558837	2.68483796942268	3.01616331198347	-7.34608135880332	2.21893496197113	-4.41758272230087	-6.03204699735238	-5.87799902486547	-9.6065243334923	-8.81555654722846	-10.7870034299049	-9.49227152859646	-6.39781727327896	-5.16695453630083	-6.21842716329751	-5.80149391361641	-6.4294743510639	-11.4361289342328	-6.36585826771516	2.62671944277742
18.5929648241206	-2.85664862266094	1.43525324461837	-2.95509963612967	-4.62279849269859	-0.624393391849857	-3.38710391729387	-4.57643500127515	-4.61076926221015	-3.5005764826232	-2.53182377182828	-2.41841771654298	-1.57687712274769	0.193844811166002	-3.4800621760269	-2.57091365079197	-3.33165490640086	2.27740896635714	0.745002757489324	2.32937969758555	1.51384691560767	2.42083495320315	2.24249114278251	0.262746612804579	2.68033531540804	2.16574732847322	1.85005206922714	2.56257715782209	3.1120243551511	1.96732715350037	2.9710655574468	2.73760216624135	3.06769510374637	-7.28832082322542	2.22316822804979	-4.36501085179548	-5.94400755254683	-5.83088337028877	-9.6149939006245	-8.73785817908161	-10.6787501718556	-9.46975487768605	-6.36228435009789	-5.11113806954944	-6.16777476177072	-5.76317279567473	-6.29688352762358	-11.3950979577561	-6.29888115880453	2.47751322449192
19.0954773869347	-2.54240857843585	1.43751160506774	-2.60607595436614	-4.28906365456207	-0.30865042258146	-3.07729903057202	-4.29302790732536	-4.30306227000348	-3.18549406692537	-2.20995231882337	-2.13556282065339	-1.26585321359246	0.509147538848902	-3.17994502004295	-2.22607152059417	-3.0228094369086	2.32424188129702	0.745898757223836	2.36510508840775	1.55016200503633	2.4550128723163	2.32325029141109	0.312065364194745	2.75882620556451	2.20511839468216	1.89991181733407	2.59042121340652	3.14575931739688	2.00488843983137	3.02159096296431	2.78554930502784	3.12172506058444	-7.23745502460484	2.2255957291198	-4.32002968605196	-5.85995842699463	-5.78458408738781	-9.62546172627113	-8.66395965591028	-10.5826371009586	-9.45849236743539	-6.32546666995119	-5.0729574204931	-6.12272792031083	-5.72900603402115	-6.1812575678781	-11.3470003455129	-6.25083133529078	2.3351770057882
19.5979899497487	-2.23302165718337	1.43870336338161	-2.26424826700842	-3.95811965354972	0.000300240753225009	-2.77086049778242	-4.01249588116868	-3.99297198619227	-2.86867279466074	-1.89497137334177	-1.85805160563332	-0.964362653063526	0.820643944412323	-2.89330303196241	-1.88340985620388	-2.72177978516554	2.37166898608418	0.747204068475295	2.40234124987426	1.5863963245017	2.49186240350206	2.40593274900829	0.361667659571022	2.83433178278068	2.24261093817986	1.95083727934355	2.61624110594541	3.1837996792933	2.04540861325665	3.07517691099018	2.8329513379849	3.17380777094662	-7.19934852829989	2.22447605476724	-4.29223148331666	-5.78567058306905	-5.75687772139253	-9.64781367458487	-8.60212616437545	-10.4882051571554	-9.44983282974946	-6.30530806281214	-5.04186651800104	-6.10108982483262	-5.7158943435193	-6.08467255990178	-11.3072772400987	-6.21201323338942	2.20019410597296
20.1005025125628	-1.93140568033531	1.43930486399286	-1.93264111986039	-3.63669942336892	0.297986078521439	-2.47332960798153	-3.74123504075165	-3.68975007607462	-2.55733586691154	-1.59068725433894	-1.58366679728487	-0.675980496319794	1.12479225050544	-2.60909585030566	-1.54946435197181	-2.42257196855152	2.41967500744298	0.748414381022766	2.44087525308498	1.62347733473852	2.52860262523624	2.49178292019981	0.411435706268281	2.91092622060771	2.28183013309646	2.0022986681865	2.64224962784454	3.22405384410353	2.08848939726962	3.12429790753291	2.88114630131765	3.22398416471495	-7.17729214670309	2.22674990587858	-4.28171436826828	-5.7278452869542	-5.74215961846569	-9.69077679000333	-8.56120253764114	-10.4163819746505	-9.46169318087091	-6.30248871798954	-5.02130078568263	-6.0993530568815	-5.72396260335225	-5.98853132815465	-11.2852129936185	-6.17946681131021	2.07352843137397
20.6030150753769	-1.63755432211294	1.44105729762015	-1.60895934374203	-3.32469174379797	0.591234149109209	-2.18513405962301	-3.47875416380811	-3.39550016787257	-2.25412503265385	-1.29349058693974	-1.31691205349765	-0.393079155522443	1.42038350080202	-2.3324826641281	-1.22198319340135	-2.1322659945056	2.46699954267542	0.750154542756966	2.47768473991769	1.66002675126446	2.56277395617752	2.57823241151395	0.460703890489206	2.98642624310699	2.3214377185393	2.05089834676697	2.67073351011835	3.2606901907959	2.1302632418746	3.1764651618409	2.92528622535897	3.27637120969109	-7.16606435759096	2.22931709823361	-4.28126584758905	-5.68268061302084	-5.73105838861202	-9.74662232616153	-8.53489872003703	-10.3633248690233	-9.48921917384248	-6.30411252828044	-5.0169931681851	-6.10202653795612	-5.74010734109957	-5.90846468572002	-11.2601105604657	-6.16401624628028	1.95353323486353
21.105527638191	-1.34806037359787	1.44146764213114	-1.28946260464523	-3.0131326460547	0.877494001083341	-1.89896019386366	-3.21667235679993	-3.09924793248339	-1.95016960426438	-1.00081487023146	-1.05869707044152	-0.118808466530559	1.71245189345849	-2.06839436704768	-0.896703864079801	-1.85172714846973	2.51386282920111	0.752619528727701	2.51344356021294	1.69445876773628	2.59961910530995	2.66290956279795	0.509552905202945	3.05616114303556	2.3576265173406	2.09890066835819	2.69956625793223	3.30145681063747	2.17301744204328	3.23158685166271	2.96809245244306	3.32768756410235	-7.16307030686248	2.22636794162286	-4.29060733127552	-5.64148232878669	-5.73817944783535	-9.80221628687533	-8.51057223949087	-10.3059951148286	-9.51192159923561	-6.31597786788171	-5.02412051235852	-6.12663337456094	-5.76910150640001	-5.84742967130541	-11.2393910151814	-6.15935600005871	1.8377315592976
21.608040201005	-1.06538528443023	1.44137242156655	-0.978027731283639	-2.7091699368432	1.15291368293544	-1.61976289598412	-2.96249438054412	-2.80869800019075	-1.65035015285735	-0.717122840768876	-0.803338272169648	0.143200640731285	1.99921778841633	-1.80912699521554	-0.57922606479872	-1.57340882345034	2.56091718046335	0.754666335893191	2.55084038193492	1.72975837175614	2.63524687922268	2.75060318669513	0.558840966452138	3.12656035075693	2.39563743449171	2.14759754441756	2.72584414139058	3.34442717987934	2.21824908410461	3.28221249147842	3.01212100490186	3.37490150900493	-7.17416733480548	2.22763660921239	-4.3152884544379	-5.61690553867871	-5.75409876469385	-9.87730773700076	-8.5062271498276	-10.2701246030793	-9.5525790574573	-6.34444750566559	-5.03469356759432	-6.16946743494088	-5.81617945334547	-5.78866777739369	-11.2359390077067	-6.15641663545459	1.72749261268127
22.1105527638191	-0.791083473172077	1.44250949137994	-0.677069636623873	-2.41594979770095	1.42369459995341	-1.35037063983885	-2.71890538276729	-2.52761347655174	-1.35848625906244	-0.443312137010861	-0.55379586527954	0.398615861252615	2.27720930286428	-1.55631116578508	-0.270223984721766	-1.30265004313699	2.60798077933236	0.756908427921667	2.58950284736598	1.7655368371023	2.66931435925335	2.84019406534789	0.608046762609032	3.19660122227943	2.43494667587445	2.19470694830661	2.75457392983907	3.38297925526979	2.26340744051493	3.33493563141883	3.05308174637428	3.4239031890971	-7.19793779023176	2.23017981528114	-4.35410332873941	-5.6091245013714	-5.77531760265462	-9.97059367426889	-8.5216000607552	-10.2558203019691	-9.60984547311664	-6.38217408486177	-5.05927574283672	-6.21419005481586	-5.87350918052539	-5.74433172258152	-11.2328740661976	-6.16836926855063	1.62289640029105
22.6130653266332	-0.522511901913517	1.44319920677763	-0.383083292554851	-2.12683790372454	1.68768014239005	-1.08620035937284	-2.47887744501106	-2.24749865590313	-1.0688128291052	-0.174064604801619	-0.312661638899366	0.646633957346386	2.54953547684405	-1.31474830532196	0.0359134796388806	-1.04214464831404	2.65381930978306	0.760087481757721	2.62485450918152	1.79854651311223	2.70600805996094	2.92613667480291	0.656130615374962	3.25960614968978	2.47020690808296	2.23915536299179	2.78535742682041	3.42532904632147	2.30708451355117	3.39039800874583	3.09184138933133	3.4728151589956	-7.2270839851384	2.22711072145512	-4.39651793107855	-5.60502117817408	-5.81288208159433	-10.0604782398339	-8.5375112935274	-10.2358939813105	-9.65877850197911	-6.42291775598015	-5.09680368216068	-6.27808278810071	-5.93442724934579	-5.71811650448666	-11.2297143024214	-6.19203030194445	1.52115068424879
23.1155778894472	-0.25969038849017	1.44324890222199	-0.0948925218581539	-1.8425017536812	1.94113565624715	-0.826545619362644	-2.2441507104409	-1.9715168653832	-0.781659413614612	0.0880438990005449	-0.0768433601640592	0.883747806413305	2.81868643210986	-1.07956578995887	0.335307523300696	-0.784910721470303	2.69912707381139	0.762687284062686	2.66077470064658	1.83154171013502	2.74033594173748	3.01322157690123	0.704459166532296	3.3224135981887	2.50665878116672	2.28436611855999	2.81236471648478	3.46977750939856	2.35294917597085	3.44132895012895	3.13226684261978	3.51532024488859	-7.26628470779891	2.2279702330759	-4.44907307225204	-5.61348442581842	-5.85405695386003	-10.1623880885364	-8.56706463544052	-10.2329199970661	-9.71985642101632	-6.47854095209342	-5.13396084274272	-6.35728077348365	-6.00905062819544	-5.69488408771934	-11.2428421952876	-6.21258283567277	1.42249430475516
23.6180904522613	-0.00413708342682073	1.44441027141503	0.185007843996326	-1.56709370039717	2.19035398485837	-0.57462700913896	-2.01864898514094	-1.70401640776207	-0.501036376367493	0.340282218930067	0.154891942538094	1.11351077961273	3.08174147999143	-0.84979611490597	0.625299245241174	-0.533788069431085	2.7446490947661	0.765161031158984	2.69827864150677	1.86519671780871	2.77416107475757	3.10212490955085	0.752905161102411	3.3851543671009	2.54453131588307	2.3296918316842	2.84074167195271	3.50892239792655	2.40020549253561	3.49325633945891	3.17081392945159	3.55910347600552	-7.31703855552617	2.23060912677244	-4.51313607009788	-5.63796143166331	-5.90109926430618	-10.281016756101	-8.61514404739908	-10.2499545867669	-9.79459948470841	-6.54731024174034	-5.18049739724656	-6.43459795605409	-6.09480205595975	-5.68365299825625	-11.2591930970043	-6.24557439006236	1.32777035430797
24.1206030150754	0.244033306096129	1.44594186993469	0.455040743187083	-1.30038243057308	2.4333226572321	-0.330908354581169	-1.8014108434985	-1.44142102989065	-0.225636589568637	0.58595831138485	0.380000885058191	1.3373879077607	3.33506056542607	-0.629760365745649	0.911211853516785	-0.291997024362278	2.78919391705524	0.768557499738824	2.73619443027407	1.89764217326134	2.81051183205616	3.189253081326	0.800443479487636	3.44205521601323	2.5792594288949	2.37009290797914	2.87126491542582	3.5514629555845	2.44324406496558	3.54764720738451	3.20622477760313	3.60341836851732	-7.37313576466351	2.22915778416905	-4.58550784434027	-5.67170098089968	-5.96137257841072	-10.4046966562927	-8.67200279630769	-10.2659018176416	-9.86322252337952	-6.61109553826235	-5.23760605184834	-6.52730291500974	-6.17429029341962	-5.68884145179399	-11.2705369988547	-6.28982225882816	1.23587988285176
24.6231155778894	0.487009596451915	1.44693272151404	0.718381037559384	-1.03692677525574	2.66590674613566	-0.0908806543548079	-1.58736668328674	-1.1816067082322	0.0482378568278869	0.826185196866601	0.597747456872389	1.55209167286772	3.58706973327774	-0.416946038064157	1.19154425992948	-0.0553027508164088	2.83207923214112	0.771503132663512	2.77020666241078	1.9279454916737	2.8432968525139	3.27328151840623	0.847147114468439	3.49699756040888	2.61358596893874	2.4111973489016	2.90018309788334	3.59597332404925	2.48798619411387	3.59751640797158	3.24368010611088	3.64011160212449	-7.43328124559621	2.22991879848457	-4.65673852143034	-5.70942254088067	-6.01949306684292	-10.5257269723134	-8.73031364372746	-10.2903102482945	-9.93468108423685	-6.68709670727144	-5.2968922597456	-6.63156153387697	-6.26232644980442	-5.69674338997957	-11.2966980854162	-6.32793293452659	1.14539879592419
25.1256281407035	0.724068747599359	1.44888581876003	0.975803550608978	-0.780260291765308	2.8952448981136	0.143767946119812	-1.38075961803224	-0.929094596938087	0.317222994035093	1.05834354244384	0.811706848471973	1.7589297322396	3.83525570806491	-0.208632079950411	1.46257606337012	0.176857769609131	2.87493297388339	0.77409922926483	2.8056579659457	1.95899256208733	2.87662049135791	3.35891657288662	0.894066082436593	3.55235200059653	2.64933904476583	2.45263128626592	2.92747656251085	3.63426697528402	2.5339085081833	3.64719430281047	3.28052408398719	3.67711519524912	-7.50211047784576	2.23353619337418	-4.73597540213235	-5.76103413275865	-6.08324485245544	-10.6608295290185	-8.80488516534146	-10.3324460603947	-10.0165535113889	-6.77415086425537	-5.35738542157955	-6.72929024926844	-6.35696872017541	-5.71350237349072	-11.3284283107348	-6.37485209684638	1.05763644043722
25.6281407035176	0.953874105562787	1.45164854317274	1.22543015494758	-0.532773513240016	3.11914698399866	0.370911689429946	-1.18344192625117	-0.683835753669525	0.579611812687633	1.28181993346809	1.02098567439672	1.9615828151846	4.07390990251078	-0.00831502525720011	1.72785270560797	0.401352024064941	2.91739173491201	0.777321033158666	2.84231089645738	1.99038271068229	2.91228722363505	3.44497245414128	0.940622364759234	3.60369545625543	2.68303901781265	2.49037002139014	2.95684770517709	3.67555599245324	2.576561293207	3.69908331048002	3.31319611901119	3.71455972330611	-7.57637858440706	2.23442333928247	-4.82188805778634	-5.82497788678601	-6.15646427171085	-10.8072735918539	-8.89383087299515	-10.3773593500044	-10.0946282037347	-6.85863952631683	-5.4258652323399	-6.83798566709707	-6.44536310914685	-5.74434918637475	-11.3498718635869	-6.43080336196521	0.972817862002999
26.1306532663317	1.17802860746034	1.45420331864067	1.46600752006835	-0.290471731697359	3.33254733580358	0.592421305356952	-0.990310928217901	-0.441249344792135	0.84002377387956	1.50058419038473	1.22353792122878	2.15709000813854	4.30975530326159	0.184622034738673	1.98873427774912	0.619108838542235	2.95751293069578	0.780426594740538	2.8772079050573	2.01815398814798	2.94313413229295	3.5245895826645	0.985137320826752	3.65117567065533	2.71452300785076	2.52685298162344	2.98713606330148	3.71875882182045	2.61840340012096	3.74660245800386	3.348203716302	3.74530198107312	-7.64967480709942	2.23508797662671	-4.90799428538756	-5.88653579743042	-6.22172333988007	-10.9406732660329	-8.97595028121234	-10.4217878353545	-10.1662703752035	-6.94654181751067	-5.49925603767418	-6.95415561771928	-6.53219447069713	-5.77694601463841	-11.3842704442025	-6.48114771644838	0.889048014444213
26.6331658291457	1.39739562215398	1.4576232195189	1.70054068403234	-0.0527915443982346	3.5442175261996	0.810605830921122	-0.802436513863956	-0.204611384169944	1.09720814208996	1.7133447845391	1.42038122682591	2.34438987544247	4.54409625824024	0.373836313084614	2.24129804249497	0.833459468717572	2.99685401292207	0.783020565448114	2.90951577311755	2.04614385287252	2.97550573801636	3.6045919889884	1.02958959674247	3.69954657190268	2.74735364322401	2.56382330913777	3.01264682173016	3.75489536141914	2.66115852789618	3.79273401124615	3.38388098357288	3.77457000104275	-7.72737467834367	2.23995233902454	-4.99187265253395	-5.95730206424874	-6.29199964248083	-11.0819824250258	-9.06889994965141	-10.4811502453641	-10.2452711382838	-7.04287203478439	-5.56577674595289	-7.05881382433332	-6.62129682104008	-5.81476377186481	-11.4262977395564	-6.53494644169075	0.807082942446725
27.1356783919598	1.61075270148872	1.46190282982821	1.92995479423184	0.17781983342072	3.75144359161196	1.02358780201047	-0.621944648892056	0.0240573559754194	1.34800328389891	1.91767556846711	1.61427570618658	2.52924797453237	4.77158017011598	0.556894011640441	2.48603320501732	1.04190917262504	3.03612745218224	0.786100592474308	2.9428512064955	2.07467035294904	3.00994093330017	3.68511458072592	1.07374994590424	3.74608920230574	2.77940263005558	2.59878855432032	3.03997461053905	3.79366626363986	2.70205592571584	3.84088861455365	3.41420408463149	3.80438742541499	-7.80902258021908	2.2427327009349	-5.07937306155319	-6.03780635701919	-6.36798463567015	-11.2324768749884	-9.17403619475779	-10.5468714218915	-10.3234517885185	-7.13936815920926	-5.63770462386788	-7.16996624353882	-6.70504136751444	-5.86393814026585	-11.4526411113382	-6.59565614293395	0.727723729639895
27.6381909547739	1.81797437418525	1.46611670679599	2.15265786927795	0.400908829648135	3.94773208638815	1.2299650148859	-0.44810764723574	0.249093780590239	1.59502123171994	2.11603349317828	1.80330975093183	2.70907772224505	4.99245740641036	0.732949258030713	2.72750627328986	1.24303616923279	3.07298967162455	0.789128610376226	2.97677910934384	2.10129487220071	3.03826623196848	3.76159937416885	1.11620718183535	3.78661900469082	2.80730218100363	2.6302281948345	3.06887180734237	3.83435954835769	2.73939183688371	3.88500998499439	3.44700784831288	3.82891822680652	-7.88757906892751	2.24514354209453	-5.16879839571702	-6.11911652089	-6.43073299521849	-11.3773655221616	-9.27875151391515	-10.6031787344081	-10.3865595050167	-7.23015968323022	-5.71383017704255	-7.2848794653146	-6.77783591263615	-5.91347749257783	-11.4898923986516	-6.65152864820513	0.649713240385821
28.1407035175879	2.02109998871596	1.47133499072715	2.36670098138733	0.620169193039557	4.14421940790493	1.43300827143269	-0.277666826138684	0.469575389760477	1.84028929840723	2.31038935630908	1.98537250194351	2.88038244244692	5.21379448492618	0.905878242250661	2.96237369534167	1.44091340301184	3.10836801090491	0.791650874164889	3.00663500722888	2.1258807091834	3.06904922629668	3.83412566586626	1.15723895494738	3.82834820636288	2.83639847961634	2.66223904622795	3.0940048885793	3.86721146065375	2.7773315704113	3.92659136900617	3.48175441374117	3.85034315454724	-7.96571768917477	2.25076803959255	-5.25104007337089	-6.19941887425454	-6.49810284761685	-11.5145979994646	-9.38083577117719	-10.67153112347	-10.4545165032569	-7.32665652985553	-5.78334403559312	-7.3837137842082	-6.84936015257606	-5.96438065047165	-11.5367965129806	-6.7057527901506	0.57269461058132
28.643216080402	2.2196361505514	1.47737692819786	2.5763898156858	0.834713275934215	4.33597309612159	1.63321213920612	-0.112331522862188	0.682854338782556	2.08074488987991	2.49873561617077	2.16460313471616	3.05092431515633	5.4330150850014	1.07449919420683	3.18701016275853	1.63456256696156	3.14369924539649	0.79458040539106	3.03514822796544	2.15108129512741	3.1004466258149	3.90720127781649	1.19800555340201	3.87065202790466	2.86615371330555	2.69431166919106	3.11850833814932	3.90242839402026	2.81521540680719	3.9700881665922	3.50988034793844	3.87266839151601	-8.04587688848002	2.25566350887275	-5.33064639500755	-6.28639426812138	-6.56573851669021	-11.6584589034179	-9.49227657053795	-10.7498515758899	-10.525575365731	-7.42662459649425	-5.85195667919392	-7.48518000433426	-6.91775043014324	-6.02387666810069	-11.562867673044	-6.76507879201413	0.497683449351963
29.1457286432161	2.41208029993605	1.48270461556726	2.78206583289856	1.0427003847054	4.51864995072177	1.82879941871177	0.0466968732119485	0.890685954869767	2.31446846572054	2.67833518492726	2.34086055626905	3.21831854201836	5.64000564239634	1.2369082415288	3.40938461405521	1.82124453706994	3.17664788738221	0.797547737854629	3.06410959540345	2.17651572345246	3.12661014821384	3.9797909497106	1.23798703473527	3.90471853880762	2.88985072253432	2.72051020452498	3.14459245735896	3.93941288206678	2.84679478286491	4.01007782365322	3.54049770423735	3.8916018557871	-8.12140571948819	2.26066395749959	-5.41015070325387	-6.3778363557709	-6.62041616211468	-11.8059658560985	-9.61039573989102	-10.8101036813374	-10.5740714565576	-7.51204270986148	-5.92334984542575	-7.58703770638713	-6.96731280860887	-6.08230459495678	-11.5979396085919	-6.82075284397861	0.424102633982
29.6482412060301	2.60091942065899	1.48961714440585	2.98239490914455	1.24490276328892	4.70242258532091	2.01833882630936	0.202080372665241	1.09523780499133	2.54759049352315	2.85555086220396	2.51140155676237	3.37716325965185	5.84870821252964	1.39660090073689	3.62650817961416	2.00397116248354	3.20772143393966	0.799939958774473	3.09299346051595	2.19750706003685	3.15505791444881	4.04361879314008	1.27482226927569	3.94010410746282	2.91454339669218	2.74722164244204	3.1694923689715	3.96839222401585	2.87863546177249	4.04645995272549	3.57326005403149	3.90599136962402	-8.19263909347312	2.26613699086733	-5.48797192671617	-6.45814743989476	-6.67770083287363	-11.9302256621725	-9.71223219456849	-10.8795824120134	-10.6256835699978	-7.60058986909071	-5.99174928552049	-7.67019233765864	-7.01317467743077	-6.13823571721512	-11.6414866761994	-6.86997470727169	0.350795896833772
30.1507537688442	2.78581024049965	1.4967118899792	3.17380933038691	1.44439382091342	4.88075649633387	2.20688467776273	0.35459110642505	1.29400352053309	2.77724418796982	3.02869860854779	2.67699172103797	3.53648778611741	6.05710926607552	1.55380258650051	3.83261450997036	2.1839557484206	3.23815104767511	0.802822390832983	3.1154889840766	2.21906920688348	3.18264517783167	4.10780654933188	1.31134911948356	3.97656303328808	2.94000671852803	2.77428978631673	3.19057103555677	3.99917347110087	2.91044230678072	4.08475653860977	3.60014544420937	3.92180729545402	-8.26296915928386	2.27279258488771	-5.55287486109065	-6.54199832787698	-6.7308760533394	-12.0582714786668	-9.82002875545339	-10.9573622451917	-10.6800101354356	-7.69112117648946	-6.05207668972414	-7.75275632814576	-7.05482866404805	-6.20019692174852	-11.6662812438843	-6.92288534887935	0.278859005273074
30.6532663316583	2.9657608458127	1.50325869390175	3.36334164106979	1.63943300286501	5.05214081239414	2.39282494179719	0.503046025064133	1.48589647770746	2.99904166038419	3.19357910699627	2.84129895407165	3.69429084978541	6.25540069625314	1.70586265062793	4.03638690988397	2.35810811247751	3.26684149512302	0.805820426291925	3.13797157339402	2.2411144428718	3.20595458941666	4.17187941983143	1.34723046009749	4.00655315436048	2.96057506234722	2.79721496381963	3.21314084847189	4.03159060026309	2.93749079157365	4.12022644255957	3.62839127005757	3.93644731265775	-8.32881525513044	2.27963973078888	-5.61597878241231	-6.62827182677565	-6.77243955584139	-12.1889691958933	-9.93252256227675	-11.0205718307074	-10.716277378213	-7.7702699383824	-6.11411084696517	-7.833745924794	-7.0812635566232	-6.25996274705986	-11.6950903460539	-6.9739390798278	0.208012702163415
31.1557788944724	3.14208763416322	1.51097820784003	3.55001155585518	1.82804145844209	5.22541016941783	2.57295766659578	0.647153100160057	1.67498874470685	3.21957651428326	3.35509418223519	3.00266990434475	3.8435183367356	6.45133428409694	1.85534518846994	4.23626852607083	2.52685724687082	3.293457774285	0.808002980518923	3.16040935816228	2.26061989215366	3.23134243364674	4.2301982995632	1.3806531076148	4.03588815382982	2.98047276878814	2.81852885119376	3.2368264972849	4.05593736160996	2.96238683106705	4.1510354114657	3.65890446430769	3.94520540930232	-8.38911633067653	2.28734818069398	-5.67689105265133	-6.70697026869318	-6.81565631783824	-12.3050992411875	-10.034981141779	-11.0848296847136	-10.749397347412	-7.84477401131764	-6.1767477679297	-7.89475953245167	-7.09803403414766	-6.31367130834098	-11.7316181656478	-7.01419875536117	0.137243994044919
31.6582914572864	3.3150997106465	1.5186942250716	3.73085046458025	2.01362195665165	5.39211549753534	2.75070389978258	0.789658794285819	1.85978532318545	3.4379449473114	3.51441497347464	3.15639960795646	3.99412616950912	6.64841887604126	2.00406552859136	4.42511699089637	2.69417291924933	3.31902036210369	0.810755914236352	3.18045697384162	2.27840658506545	3.25439915415157	4.28450032165474	1.41239517223153	4.06671557344374	3.00126782257203	2.8404306531274	3.2547615428092	4.08153855093004	2.98732573005216	4.18379510448302	3.68437666905978	3.95591521602942	-8.44552308935594	2.29464646627704	-5.73131522728087	-6.78006261495202	-6.85153889280653	-12.4106151348121	-10.1302337631295	-11.1561023758424	-10.7856140842253	-7.92029116394935	-6.22696978881289	-7.95339511599293	-7.11068898067554	-6.37126099786612	-11.7520826611673	-7.05715244947045	0.0670597319094205
32.1608040201005	3.48425833660423	1.5260180898389	3.90537338081611	2.19685812345516	5.5542043440107	2.92769890089512	0.930552692802327	2.03751221398072	3.64863347293806	3.66774467240713	3.30959428718528	4.14454852947554	6.8394541970654	2.14894088167385	4.61096756061753	2.85753345513632	3.34323717085047	0.813723763970344	3.19557352778433	2.29684846663453	3.27423872279351	4.33890952274934	1.44366942433431	4.09319373729271	3.01864648242001	2.8603548807957	3.27339008600392	4.10863187940733	3.00960513169812	4.21454991721053	3.70993351342509	3.96777509935713	-8.49778003469582	2.3028977995723	-5.77497047982508	-6.85410080176633	-6.87820807149353	-12.5179329230806	-10.228149288013	-11.2173409737958	-10.809686266088	-7.98919793583079	-6.27694319028523	-8.00999706343286	-7.11370644239723	-6.42605144813202	-11.771928238005	-7.10070736359603	-0.00245400189882583
32.6633165829146	3.64968424724465	1.53328297755237	4.07916391013104	2.37568994452185	5.71879589885461	3.10159999966878	1.0686846747597	2.21174472251069	3.85603737617516	3.81508716982418	3.46158795884228	4.28629101092018	7.0220492474204	2.29107506814364	4.79427503943697	3.01349744021558	3.36514027642352	0.815668382564162	3.21048955059616	2.3151075412573	3.29599382326318	4.39163793593261	1.47377696470927	4.11678890684205	3.03365164871051	2.87639807422486	3.29335062485024	4.12759041440319	3.02724975144619	4.23964810673928	3.73782193491632	3.97245859203815	-8.54395424404269	2.31313737845838	-5.81631658371658	-6.92596756586202	-6.90663706594074	-12.6220269384083	-10.3241195606421	-11.2719053808115	-10.8248711811383	-8.04608623873981	-6.32767648291608	-8.04674747136463	-7.1023334500525	-6.47176304015857	-11.7991208810221	-7.12978757582442	-0.0719766163905161
33.1658291457286	3.8121797664931	1.54078821084805	4.25106131017272	2.54855314163742	5.87527628933202	3.26919128369547	1.20436060856271	2.38304268763313	4.06243028437984	3.9618528153724	3.6076774741727	4.42994772168664	7.20673364517938	2.43399773690642	4.9672746921928	3.16911703997981	3.385711146907	0.818186854226615	3.22511534406339	2.32923753307496	3.31401078316761	4.43554029410213	1.50055634929229	4.1421740927	3.04971867000975	2.89318594364687	3.31026012385596	4.14719754674233	3.04501489521823	4.26678666184039	3.76162003314982	3.97953778583425	-8.58427669061021	2.32059907896036	-5.85518869695971	-6.98369928585032	-6.92552596700153	-12.7013054164235	-10.3999861589523	-11.3327802302455	-10.8439552483276	-8.10358321853081	-6.37082954414895	-8.08076204880143	-7.08784890150239	-6.51984699972981	-11.8135474602498	-7.16101449181944	-0.141558386490817
33.6683417085427	3.97219150508459	1.54840298717196	4.41577984365004	2.72070658708012	6.02963557276186	3.43734862632961	1.34063167709627	2.54817568691271	4.2625850654907	4.10640976997085	3.75077074438353	4.57448289556229	7.39104449276702	2.57450353321868	5.1361389563227	3.32246761963793	3.4055421197132	0.820883678226089	3.23530227995409	2.34406842366513	3.3299729814065	4.47947717996673	1.52698976915743	4.16560388936945	3.06411242409886	2.91041975197495	3.32479828465505	4.16814630737662	3.06259368026138	4.29288075213008	3.78414949225961	3.98907445970891	-8.62174342298898	2.32910075155227	-5.88430430530473	-7.04148580445257	-6.93854029771765	-12.7814851254219	-10.4765621715435	-11.3892640629766	-10.8577241686047	-8.1605680769788	-6.40783293378698	-8.11374393323102	-7.07055969186286	-6.56521712584571	-11.82309951699	-7.19402070712872	-0.210891568756698
34.1708542713568	4.12776581782956	1.55430834894798	4.57722343954709	2.89061513903175	6.18692863208194	3.60452493190392	1.4765130072777	2.70814385115565	4.45633584783608	4.24115700991036	3.89430876666944	4.71018874412409	7.55953609180571	2.71178446970542	5.30380934977365	3.46765216879106	3.42244050924245	0.822580246812867	3.24242815806162	2.35954205101693	3.34773280782529	4.52309634167263	1.55286651334499	4.18384699336117	3.07444397712608	2.9215563227323	3.34081451002949	4.1809555633445	3.07323434909163	4.3124123657832	3.80904695762131	3.99219021838319	-8.65175760329728	2.33978070242978	-5.90652237548599	-7.09889086355012	-6.95426522786064	-12.862057611907	-10.5530242516902	-11.4319411786028	-10.8572730845679	-8.1989223646167	-6.4459261096257	-8.12827973356642	-7.03544216497497	-6.59909843608472	-11.8399373583817	-7.21302568524719	-0.280214315383378
34.6733668341708	4.28111958364237	1.56019871046203	4.73877097243613	3.05413947651205	6.33417392940956	3.76525165553402	1.60992674601468	2.86636458638697	4.65008062005783	4.3765170457443	4.03561466304767	4.84803984357359	7.73040734529228	2.85117548214139	5.46258689137965	3.61262491346303	3.4384082406343	0.824693250652123	3.24943830907441	2.37200914717097	3.36041642423505	4.5595630569686	1.5759118943678	4.20408510308796	3.08598772434681	2.93349382812601	3.3568838850379	4.19379506832715	3.08405518690916	4.33414565985645	3.83092640603881	3.99700367533313	-8.67743377351846	2.34845774344201	-5.9272990106828	-7.14502624005462	-6.9589417373355	-12.9233492244725	-10.6129393820857	-11.4807048716092	-10.8615417754085	-8.23780094659405	-6.48240823033058	-8.1408194185935	-6.9986486798687	-6.63450395278367	-11.8478019889054	-7.23228737053382	-0.349843928173922
35.1758793969849	4.43277795471	1.56654483277894	4.89913579530803	3.21571995532427	6.48188143267879	3.92440110607873	1.74435354702068	3.02029824768863	4.84021540455202	4.51134388209201	4.16989185930556	4.987600837715	7.90204882063489	2.98962116027328	5.61570738029798	3.75667193697011	3.45373832097651	0.827040793324342	3.25619789201361	2.38338911134193	3.37230883028728	4.59248590545899	1.59754199277319	4.22490944864542	3.09777026015065	2.94629283893679	3.36749819132495	4.2078257348842	3.09514818353133	4.35592594831808	3.85016153014063	4.00488062586402	-8.70012801849324	2.35633954593979	-5.9464918439591	-7.18568596555465	-6.96177311056441	-12.9753206126342	-10.6642716224139	-11.5316170258727	-10.8676111046488	-8.27727797475361	-6.50701771609306	-8.15433313086175	-6.96152451712241	-6.66801314069543	-11.8468725107035	-7.25398198302782	-0.419804070906501
35.678391959799	4.58009374515857	1.57138645979551	5.05021719283462	3.37675068027609	6.63271503609029	4.08397752199687	1.88062256677162	3.16663845779176	5.02001828820349	4.63849009661691	4.30596527662076	5.11816717479612	8.06145923665163	3.12402112276982	5.76899790723694	3.89327187356308	3.46610419268362	0.828162174688485	3.25678352064103	2.39566252314136	3.38595211306879	4.62534620592567	1.61890357388249	4.23824038044516	3.10389915106818	2.95517433127257	3.37961591896096	4.21378541001521	3.10163458002463	4.37033344627561	3.87180301614031	4.00832452670866	-8.71566232136331	2.36532582883479	-5.95369706797898	-7.22677552639652	-6.96877713602923	-13.028530700751	-10.7154009706788	-11.5622807301906	-10.8544203852588	-8.30422452367556	-6.53300655676171	-8.15171135630729	-6.91387880022877	-6.68828655758289	-11.8533631718312	-7.264919015415	-0.489851200304591
36.1809045226131	4.72551492429787	1.57431490546314	5.20142972349359	3.53425506152793	6.77120567668351	4.24051512165438	2.01675174950629	3.31215990015855	5.20063172912444	4.76366236172095	4.4426155024915	5.25090844440764	8.21718715459848	3.26162836894875	5.91547370052137	4.02878444533279	3.47776798978421	0.829726310076715	3.25651859016115	2.40745021574243	3.39326996468668	4.65544537396518	1.63902301937347	4.25365531153595	3.11135285624975	2.96269238767684	3.39320345120102	4.21919769867325	3.10615339820151	4.38716577090503	3.89162027109372	4.01200354751294	-8.72877311405611	2.37511608683946	-5.95889619555835	-7.26430946567082	-6.96359597045732	-13.0757670681765	-10.7602439586962	-11.5991781317299	-10.8464291426918	-8.32591122864173	-6.56034359100897	-8.1485382409981	-6.86132605744816	-6.70988289882149	-11.8549907623733	-7.273410884513	-0.560392255654308
36.6834170854271	4.86937470744193	1.57841643217983	5.35334560841374	3.68587399232354	6.91280519336836	4.39052296767778	2.15195062795096	3.45512646493555	5.3798156257964	4.88985429564441	4.57222728930924	5.38606853293956	8.37464545585374	3.39978919436691	6.05449382615678	4.16472682945	3.48859133485947	0.831545293042952	3.2564804316727	2.415716375313	3.40113292383325	4.67714457265827	1.65610923320327	4.27105579674668	3.12010903826072	2.97138511485864	3.40220016297026	4.22568788228942	3.11137034921827	4.40525075539956	3.90743422750405	4.01920182410448	-8.7381447943792	2.3811699669359	-5.96418791453225	-7.28952827179968	-6.96097273634146	-13.1007006018911	-10.7854078729069	-11.6420533905211	-10.8440021715935	-8.34943163019408	-6.57765863050292	-8.14886794466093	-6.81073663852717	-6.73109202707826	-11.8441534388091	-7.28523385195033	-0.631948883341743
37.1859296482412	5.01017255535757	1.58187092640279	5.50266682975425	3.83834158036333	7.05753667765276	4.54201427384372	2.29093626448407	3.58949527164653	5.54729788191623	5.01202980129548	4.70204230320603	5.51211907674875	8.52541582471493	3.5327580931589	6.19505364759421	4.29470824862676	3.49721689704206	0.831872649351941	3.25529933469795	2.42498988212753	3.41073701568484	4.6987199940858	1.67313552579222	4.28128109624436	3.12351903308142	2.9786649439713	3.41074551850981	4.2242425301088	3.11470483053637	4.41526345846263	3.92571856620487	4.02401482908091	-8.74266441232134	2.38709354904554	-5.96717830534441	-7.31601897922556	-6.96406469524567	-13.1272699919415	-10.8103114804537	-11.6657059766124	-10.8237938756268	-8.36779114539351	-6.59293391388013	-8.13578723007853	-6.75736784734609	-6.73796782227906	-11.840952222156	-7.29015828691552	-0.704220833319902
37.6884422110553	5.14832283497818	1.58117234012957	5.64385420876446	3.99024852468607	7.18739084747296	4.69350722432504	2.43257810730978	3.72284658170466	5.71468267230001	5.12838339337979	4.83417326547834	5.64025962757805	8.66512197554526	3.66983572239368	6.33146756534918	4.42216997340731	3.50461436069792	0.832766236740253	3.24878963784951	2.43522365651751	3.41285987134867	4.71995545205129	1.68998419994499	4.29237597791989	3.12740952130431	2.98233088876008	3.42110761270298	4.22172130652251	3.11390385369316	4.4279833400435	3.94349810479021	4.02745762632223	-8.74470635962683	2.39595224198507	-5.96055213158435	-7.34381190308659	-6.95384334259449	-13.1554647536419	-10.8348835103953	-11.6924256669847	-10.8056548590172	-8.3751322108098	-6.6105186976166	-8.12379186401135	-6.69591457295199	-6.74653947176046	-11.8371896073594	-7.29016644296137	-0.777332970367319
38.1909547738693	5.28568172327447	1.581860373247	5.78701289571345	4.1350097807698	7.32305706102075	4.83704081362866	2.57249695982149	3.85484971595967	5.88197155985238	5.24709221486413	4.96337304282263	5.77149297851083	8.80725867724322	3.80901879199533	6.45843727137562	4.55143236226457	3.51164346957584	0.833868959932208	3.24269069178714	2.44211811073858	3.41694401736077	4.73283627013061	1.70384196157274	4.30587070728961	3.13295440067128	2.98734034732176	3.43012467214837	4.22025708318428	3.11413991305103	4.44322787289178	3.95596416273046	4.03469836318328	-8.74461639662739	2.39986668673061	-5.955045763524	-7.36037392535928	-6.95056140022604	-13.1626404048582	-10.8407288688936	-11.7265695922081	-10.7939612768589	-8.38533990732998	-6.62451605417068	-8.11781966709495	-6.63821404774717	-6.75677005144594	-11.8175327516457	-7.29455584142076	-0.852336289386908
38.6934673366834	5.42074749575848	1.5831677692852	5.93132967896287	4.27944366416528	7.45912592923614	4.98011697266359	2.71615252198075	3.97934806782341	6.03943578195567	5.36674715970278	5.08848050031479	5.89359762156932	8.94983304318942	3.94155957256594	6.58833050547226	4.67696392101649	3.51678719341662	0.833385171476104	3.2373117783877	2.44874636439043	3.42159831652948	4.74288963701831	1.71689848313294	4.31460794567158	3.13497994957076	2.99353582286823	3.43563613145692	4.21116111311826	3.11534902013412	4.44975437056717	3.9709936082666	4.04155816672013	-8.74084973254166	2.40282147884084	-5.95121276489571	-7.37496289057964	-6.95169663797904	-13.1646129147898	-10.8407141680357	-11.748491787297	-10.7708614783956	-8.39813840546923	-6.63091090058045	-8.10111729694162	-6.58507953795085	-6.75207322866092	-11.8057349556336	-7.29628928837401	-0.929095171436414
39.1959798994975	5.55292231536694	1.57909728446486	6.06998659587398	4.42505581784058	7.58283329242614	5.12459285428575	2.86444017123938	4.10125072253596	6.19401923904619	5.4759304114084	5.21748761425036	6.01763852783389	9.0734086393636	4.07891503105377	6.71726431007911	4.7980891879001	3.52046738296193	0.833406825828614	3.22928260319919	2.45663551919019	3.42012920678747	4.7528121070044	1.73011790700289	4.32197835981338	3.1358798374172	2.99395765175374	3.44317303533635	4.20064240849471	3.11038719961042	4.45926857340144	3.98695578486089	4.04532316759472	-8.73444568387984	2.40798781328768	-5.94290838066103	-7.39224440745456	-6.94329251281343	-13.1696813965548	-10.8415872642335	-11.7676552452829	-10.7439945900432	-8.39441370447442	-6.64021469627888	-8.08693232979385	-6.52089277948424	-6.74989145750983	-11.7977359967434	-7.29079481298967	-1.00749590773284
39.6984924623116	5.68540089593983	1.57527538637	6.2044013191213	4.56747047454589	7.71255426622175	5.26547944497361	3.01387022674488	4.22304942899539	6.34989640576825	5.58847988451037	5.34898555864524	6.14546096479796	9.19975299943469	4.21920966868859	6.8346126737033	4.92238922700638	3.52447007938007	0.833656347591156	3.21838113677305	2.46381915962319	3.42089551713647	4.75899548743829	1.74214638003798	4.33210461299894	3.13869913776363	2.99573037487371	3.45255295904431	4.19137350408291	3.10667260981713	4.47179378578185	3.9963841664911	4.05303227945848	-8.72881880960926	2.41018836910212	-5.92997082501873	-7.40655706791828	-6.9433206958526	-13.1679054807507	-10.835381924736	-11.795549074645	-10.7239594765514	-8.39416079330848	-6.65215652251516	-8.08088298934672	-6.46158321455358	-6.75062446987179	-11.7706448189481	-7.29076598051314	-1.0885481166035
40.2010050251256	5.81510205538043	1.57283728886655	6.34149244239444	4.70497874542369	7.83968437484182	5.40030441623408	3.16387368850258	4.33944452948416	6.4990854778834	5.70363591894538	5.47176519168281	6.26425975364826	9.32799846128897	4.35278849559186	6.95624235883422	5.04587492057032	3.52638128110968	0.832637073713585	3.20857532704705	2.46826990081208	3.421092301873	4.75753384613413	1.75174158077447	4.34010567990229	3.13994686019024	2.99904164443565	3.45600294139636	4.17505741864846	3.10450466067994	4.47662226798149	4.00851868015364	4.06232482550678	-8.7188712568409	2.41013866884395	-5.9196798763707	-7.41192225596593	-6.94588679948355	-13.1482137792372	-10.8131505910147	-11.8187822547997	-10.6989440023478	-8.39802163446527	-6.65203088376183	-8.0663376859324	-6.40856879530464	-6.73857199355374	-11.7516042650441	-7.29248277849099	-1.17187279878234
40.7035175879397	5.94332513767274	1.56645468557112	6.48011422777296	4.84527667299179	7.95727272217885	5.53773028732256	3.32026362986007	4.45100999528187	6.64184844811219	5.8118673141726	5.59925451874544	6.38477922072059	9.44290383025721	4.49102091718241	7.08052482214713	5.16268532067264	3.52723660160724	0.831580180026568	3.19998654703793	2.47413603528498	3.41665447326513	4.75585072689535	1.76174668096998	4.34444379615303	3.13843004133972	2.99894861175189	3.46127492768239	4.15726587144898	3.09883843910455	4.48390207439921	4.02312904308356	4.06670515408459	-8.70749826613539	2.41057194110481	-5.91219721215931	-7.42057464848998	-6.94248886874479	-13.1322149547307	-10.7924647285365	-11.8332630026273	-10.6642486208623	-8.39235262612713	-6.65443188115031	-8.05520583637787	-6.35125726986349	-6.72886505505221	-11.7407159759934	-7.28469504518015	-1.25764261640839
41.2060301507538	6.07207266461303	1.55795178553695	6.60962447923917	4.98704334330926	8.08100868760359	5.67634803550541	3.48152020167379	4.56367511198714	6.78727915358332	5.91982246574982	5.73117847931761	6.50975606715138	9.55380234428572	4.63297701832493	7.19096903735952	5.28401287949174	3.52857981503799	0.830959940651422	3.18725335150971	2.48134051943717	3.41475574163959	4.75387366360869	1.7720822466659	4.35180333261672	3.13901984094391	2.99793659077235	3.46887566197595	4.14120165039356	3.0922575964256	4.49463724741615	4.03006624815257	4.07501371897403	-8.69809850960989	2.41004409087824	-5.89760655025106	-7.43237326449315	-6.94848353280527	-13.1200426572517	-10.7735502655604	-11.8574964086369	-10.6364213303941	-8.38413466076618	-6.66036106091351	-8.05367771291797	-6.29463303540675	-6.7234863600702	-11.707825563454	-7.28328673161731	-1.34592621571435
41.7085427135678	6.19840299917009	1.55106188621816	6.73942184938131	5.12096024038683	8.19900589282899	5.80545869829566	3.64055552263512	4.67393404717142	6.93027608965726	6.03198023607382	5.85879149053759	6.62591217578274	9.66798489579594	4.76829313452708	7.30701399594718	5.40805371936031	3.52831984412099	0.829496975001858	3.17424281679448	2.4849029738907	3.41116717755664	4.74250568133269	1.77936249716384	4.35977624106511	3.14004750262915	2.9986770923942	3.47377896156321	4.11899426332944	3.08763088507676	4.4987158082189	4.03984877239303	4.08682714428573	-8.68551407163042	2.4072605525813	-5.88313166585281	-7.43260752478543	-6.95457398629878	-13.0858721106417	-10.7355555382986	-11.8848200251262	-10.6100203197756	-8.38090848193371	-6.6603741800704	-8.04523670225382	-6.24529601052882	-6.70769558127799	-11.6831511587381	-7.2879537172438	-1.43617734412179
42.2110552763819	6.32349003381563	1.54228592758463	6.87250859236611	5.25734566982121	8.31057775732522	5.93621925501318	3.80597654712724	4.77668874308617	7.06272889248278	6.14219606141114	5.98658722500181	6.74353715168316	9.77634378547816	4.90785327748615	7.42747085426007	5.52282666087649	3.52671913397199	0.827504202121899	3.16290514759262	2.48912638907488	3.40455161237401	4.72924693834504	1.78666746572318	4.3618116866332	3.13673000037728	2.99855479842586	3.47745045647797	4.09560002688968	3.08234361534431	4.50462322585981	4.05252352841028	4.09193298407975	-8.6707527699036	2.40305888358169	-5.87237960868881	-7.43368051495842	-6.95806295932883	-13.05140705408	-10.6959832748373	-11.8972763958213	-10.5683830421677	-8.37546026693111	-6.65702236101503	-8.04039898799591	-6.19807830299992	-6.69409436693127	-11.6674911193828	-7.28082052351191	-1.52863147099019
42.713567839196	6.44996174056837	1.53001823726576	7.00642962235757	5.39721909398158	8.42838084204049	6.06982197357871	3.97803203291864	4.88170651834764	7.19911042271612	6.24741020851692	6.12062614845161	6.86630648853084	9.87302101968875	5.05196111978655	7.53606288817495	5.6433759888668	3.52595939231221	0.826092352947114	3.15264539691356	2.49498121007524	3.40081600498235	4.7159922973163	1.79467091361998	4.36702875787176	3.13565958462122	2.9951849884536	3.48376715419711	4.07471715481024	3.07392737774197	4.51436851151428	4.05885366398539	4.10081847626794	-8.65871148080213	2.39804951840251	-5.86420507264758	-7.43847054814193	-6.97139814379164	-13.0222589806211	-10.6594892611774	-11.9200794305154	-10.5334891015342	-8.36105321923656	-6.65757604541597	-8.04594409833744	-6.1472439189353	-6.6861707673078	-11.6339417471767	-7.28064039639086	-1.62325962733434
43.21608040201	6.57528507281829	1.51782424973522	7.12969942134318	5.53423602577238	8.53718222509515	6.19929906273887	4.15109896539577	4.98772525829141	7.33769175319127	6.35824202128576	6.25655031841766	6.98054143019674	9.97417123841839	5.18976617733388	7.64929207062436	5.76849505135127	3.52456264268271	0.824280386609022	3.13771371417667	2.49983384300354	3.3943032945717	4.69824049164032	1.80154682340566	4.37527885317928	3.13682027487307	2.99365028664272	3.4909009828231	4.04886657140815	3.06770198259402	4.5185056368114	4.06700386168808	4.11351038074024	-8.64658410345149	2.394254117566	-5.84781912764099	-7.43930109089611	-6.98198057120464	-12.9854763616712	-10.6157770050829	-11.952729908753	-10.5055570909493	-8.35177482284302	-6.65868707451696	-8.04561035071309	-6.10412347095147	-6.67021246002114	-11.6053105484317	-7.28781756464537	-1.71901753703531
43.7185929648241	6.69895058263727	1.50684096589419	7.25722318317169	5.6684887875825	8.64295053954979	6.3242846925211	4.32600334267899	5.08400442333831	7.46230912061322	6.47331381804337	6.38662712090642	7.09596475693824	10.0783799002532	5.33122923918892	7.7686780771241	5.88585115501194	3.52141245259722	0.8216965507514	3.1244858357641	2.50278421255504	3.3864617636462	4.67405939554292	1.80675804398251	4.37604120795108	3.13262600481433	2.99384597437523	3.49371163391744	4.02233984042453	3.06363173349751	4.52375776295245	4.07845702587213	4.12081390106557	-8.63051277893927	2.38587779529947	-5.8353352108761	-7.43312945850604	-6.99316741415532	-12.9357760051802	-10.5603573116343	-11.966184884803	-10.4590270708236	-8.34733367999746	-6.65051026177226	-8.04854358086717	-6.06898170442366	-6.65614174506846	-11.5865029008815	-7.28618767616082	-1.81617634317946
44.2211055276382	6.82401053815579	1.49100897960323	7.38858623775973	5.80806140955112	8.75502702472021	6.45352411863218	4.50903807571407	5.18327319211204	7.59140536451766	6.57791913281186	6.52439622498385	7.21727636951383	10.1629919565324	5.47811719023079	7.87861299736625	6.007918239735	3.51897886665781	0.819896927766132	3.11331925561873	2.50748486566638	3.3818357032166	4.65012336937362	1.81292429427273	4.37970129164181	3.13052702918375	2.98862418914562	3.49927905522581	3.99922926161377	3.05433716456826	4.53314352506473	4.08500801736626	4.13016711125134	-8.61675552616864	2.37749184405961	-5.82740412967804	-7.43049130604685	-7.01426605340609	-12.8922417179439	-10.5085101072107	-11.9891464765252	-10.4183180389504	-8.32776449943657	-6.64618142924791	-8.06212915926906	-6.02617134834223	-6.64887805954256	-11.5541333650341	-7.28894167572736	-1.9148717379853
44.7236180904523	6.95035025768434	1.47391373091776	7.51677156411174	5.95147545250985	8.85479323044009	6.58553637363686	4.69813871381595	5.28515253958928	7.72451114960668	6.68923410841635	6.66858624200244	7.33046656571976	10.2529388024223	5.61929345814341	7.99178023833635	6.13622516882969	3.51708922479364	0.817740729340623	3.10157042594915	2.51375921193298	3.37335868319273	4.62662364619598	1.81994809553184	4.3868153545206	3.13102517092436	2.98518170299285	3.50760434331093	3.97237960113749	3.04732192925097	4.53795313955577	4.09232135799136	4.14338648462396	-8.60589053644997	2.37164498458957	-5.81894172526588	-7.43100315302084	-7.02958638097811	-12.8550029841875	-10.4604706499503	-12.0229737302213	-10.3854486953865	-8.31286167340349	-6.64582075008189	-8.07050264403653	-5.9911043779618	-6.63578007141987	-11.5234067337119	-7.29956394067363	-2.01451820649783
45.2261306532663	7.0741371214618	1.45966257357589	7.6392837652836	6.0862078051162	8.95518233707876	6.70656161984827	4.88302393499261	5.37977669235933	7.84709262067311	6.80663964825697	6.80610480151609	7.44457025088978	10.348037448155	5.76337815997824	8.1127694551719	6.25929116114527	3.5133095761268	0.815255147974002	3.08740256801785	2.51597242798059	3.36530381079083	4.59360668939626	1.82386418864501	4.38890042589935	3.12806471841258	2.98376926112293	3.51183022488536	3.94538642477811	3.04291685279436	4.5430787991957	4.10334290366125	4.15289477019497	-8.59033519814636	2.36125141895213	-5.80671045146627	-7.41811228844242	-7.04860972295089	-12.7954625204449	-10.3931930026738	-12.0441424115541	-10.3404669514165	-8.30324832743036	-6.63660564806953	-8.08152433319103	-5.96467000506567	-6.62398587232294	-11.5032456789801	-7.30471556004039	-2.11449147933528
45.7286432160804	7.20008343331933	1.4421307713156	7.76701272253958	6.22710261397112	9.06196274849813	6.83218511539136	5.07650133597089	5.47552494172565	7.97092823492416	6.918277211479	6.94899954609275	7.56540306660315	10.431122200759	5.91386769810222	8.22709399716545	6.38518663324819	3.51027001723104	0.81326428832578	3.07541190546915	2.51967245920695	3.36077860766044	4.56086856978826	1.82872840620224	4.39153451366648	3.12560947302701	2.97938145436732	3.5171511851899	3.92266697815452	3.03595677038089	4.55254763594353	4.11099969540838	4.16247258676952	-8.57681389080453	2.35002400042666	-5.79953418141831	-7.40743992974351	-7.07729712193506	-12.741524341514	-10.3286027649493	-12.068134834475	-10.2958821024142	-8.28494578296044	-6.62793378063132	-8.10321724940265	-5.93613256895644	-6.61980822205545	-11.4739759172674	-7.31096567354023	-2.21590041730173
46.2311557788945	7.32761924058877	1.42153802718517	7.89904814112516	6.37397919103903	9.15313471446264	6.96231947628339	5.27751495213222	5.57550411739669	8.10055897734699	7.03204089860699	7.10014846121305	7.67870154079772	10.5124124824184	6.05954476526424	8.34280675784538	6.51895489231076	3.50785080059089	0.811232507502486	3.06575773937018	2.52521991709058	3.35136460920381	4.52969031514867	1.83482249940495	4.39794044604691	3.12604579124747	2.97446942053582	3.52554598767133	3.89734934169983	3.02900781112684	4.55844958101078	4.11833232806133	4.17591542065396	-8.56589168537118	2.34149001750648	-5.79765791030684	-7.40010663011661	-7.09714679284227	-12.6961552949008	-10.2690612469072	-12.1035462434958	-10.2599252613827	-8.26444501031973	-6.62365357124099	-8.12017024853559	-5.91051707526193	-6.61175189378531	-11.4431548538569	-7.32519156224388	-2.31806143583142
46.7336683417085	7.45533921802244	1.40353763873938	8.02348489394742	6.51786525840006	9.24885702019563	7.08747832307078	5.47773064207532	5.6715547971729	8.22416617758783	7.15364774756747	7.25075615638927	7.79268344369325	10.6008085023317	6.20722630319155	8.46790101281841	6.65058877387249	3.50514753724405	0.809108273190104	3.05379049101673	2.52930782304289	3.34413414534905	4.49482506686289	1.83978537450552	4.40195189221392	3.12501532541471	2.97179318202387	3.53319790030409	3.87233211579941	3.02498816923854	4.56380606681905	4.12976490442375	4.18737306440226	-8.55456649667351	2.33152912754439	-5.7922305500886	-7.38671146464885	-7.12369415008974	-12.6435582486177	-10.2020341114464	-12.1330867742489	-10.2186738119949	-8.24930317897556	-6.6168750180039	-8.13898666714795	-5.89391604511569	-6.60414358302875	-11.4236286064304	-7.33708874359176	-2.42074208158197
47.2361809045226	7.58381829771486	1.38525361918493	8.14786246649578	6.66181527476924	9.3511080763022	7.21029961454607	5.68052211662323	5.76624047597769	8.34499605479965	7.27559534466619	7.39990235284488	7.91434475933099	10.6864216428979	6.36237553945512	8.58943963298802	6.78253281631108	3.50236611842881	0.807349767305942	3.04175409066802	2.53223419087264	3.34068086400501	4.45673603489271	1.84393895498574	4.40407394698135	3.12285641781021	2.96875101377689	3.53864010335938	3.85231739889995	3.02122660246284	4.57364880936392	4.13943398533135	4.19683324459333	-8.54250332713645	2.31865752736099	-5.78785781072829	-7.36761631909191	-7.15943145941179	-12.5847832570344	-10.1277599870001	-12.1582774242642	-10.1726103664072	-8.23232569978793	-6.60459884825582	-8.16837500105164	-5.88079751371017	-6.60466130428808	-11.3995313427009	-7.34642024617777	-2.52437935702843
47.7386934673367	7.71355343912807	1.36192742192177	8.27826732326074	6.81367691780525	9.43457278428514	7.33903940258096	5.8920955910197	5.8667258296856	8.47333523193419	7.39387011410584	7.55875050145183	8.02924265305351	10.7622878529161	6.51389630586554	8.71008539678782	6.92390224304069	3.50004393027647	0.8059591254027	3.03230657722329	2.53711296353923	3.33135187759967	4.4215276548044	1.84960446678715	4.41016891759034	3.12381848843348	2.96289697491957	3.54724553409194	3.83068992357756	3.01522418094517	4.58090595842967	4.14764758801135	4.2101139179178	-8.53220955097557	2.30897602677303	-5.78964396880606	-7.35171849291401	-7.18334368252143	-12.5363204152574	-10.059154684011	-12.1950171920831	-10.135794988138	-8.20652739086606	-6.59687276938197	-8.19342861216529	-5.86586663116706	-6.60297960817938	-11.3707746377717	-7.36349064039551	-2.62868471263638
48.2412060301507	7.8479668648305	1.34095784842001	8.41329964765509	6.97052355019006	9.52680453380519	7.47085817723985	6.10884419045213	5.96733820619748	8.60113044144257	7.52150881739555	7.72488700783076	8.14467332035457	10.8469512491751	6.6663339899483	8.84157872014301	7.06680425579737	3.4994357177476	0.804434109099301	3.02537116102038	2.54332064783314	3.32594809440948	4.3889618715203	1.85635531843359	4.41659902670576	3.12535892100266	2.9593820199753	3.5585528477615	3.80963837684494	3.01236294989233	4.58669358982635	4.16031939104358	4.22323583219715	-8.52648344269809	2.30015301631519	-5.79736337078823	-7.33753344593892	-7.21676594513216	-12.4962031218374	-9.99487075887041	-12.2328306050973	-10.100482236322	-8.18598611663004	-6.59318171547255	-8.21947871957582	-5.86014655611571	-6.600595740675	-11.3540386177793	-7.38129124753842	-2.73501814021177
48.7437185929648	7.98053742150816	1.32270716590621	8.53611712597893	7.11942614326059	9.6223181378575	7.59189915605982	6.31958150094236	6.06350663432901	8.72145734939454	7.65683813123856	7.88117474248925	8.26885469398287	10.9392077937213	6.82737607812158	8.97294343034571	7.20682298339231	3.49775223045212	0.803266076158072	3.01449772291754	2.54575510518139	3.32323342771783	4.35030902583842	1.86051362597779	4.41871076905719	3.12414564875405	2.95813489128081	3.56435812626354	3.79410815624226	3.01256218635438	4.59704884963392	4.17287002435136	4.23228366675916	-8.51697213836852	2.28699512909687	-5.79861336552288	-7.31039873437518	-7.25595300138053	-12.4389272901287	-9.91453248208916	-12.2588798723369	-10.0553734165246	-8.17055686412896	-6.57838093894806	-8.25591809537189	-5.86339467649156	-6.60658545336664	-11.337328414411	-7.39276733208334	-2.8413186462565
49.2462311557789	8.11412831839716	1.29821282723045	8.66500425463673	7.27758541918549	9.70300972398827	7.71970223883781	6.53975882622538	6.16691435315413	8.85087924601399	7.78177811303808	8.04795256236419	8.38717680456126	11.0134571802299	6.98625306029352	9.10068393576761	7.35764073926391	3.49644664500192	0.802781538080189	3.00591353563419	2.55009111017223	3.31618466733269	4.31576304850776	1.86637800611967	4.4249008563163	3.12621718098403	2.95195332986475	3.57313873710607	3.77776270983823	3.00836747382439	4.60577496127969	4.18278128140128	4.24502613164563	-8.50858206827077	2.27719662405993	-5.80576994913417	-7.28614316210242	-7.28581246516584	-12.3928555884958	-9.83999049890325	-12.2961557007175	-10.0198756509212	-8.14043282769589	-6.56799483800633	-8.2883602709874	-5.86030295466518	-6.61188513054832	-11.312936352122	-7.4116335663256	-2.94848310155143
49.748743718593	8.2546114628316	1.27591405115214	8.8006015159354	7.4439615583781	9.79350486008114	7.85348198702015	6.76739682852513	6.27513377503731	8.98609478696507	7.91716520303315	8.22402371091885	8.50591127469911	11.0977750978623	7.14472146600772	9.24062352786432	7.51416488731466	3.4976513611175	0.802344860183835	3.00025221219376	2.55641163120382	3.3134652297656	4.28630885230868	1.87405551163329	4.4341705197852	3.13089904012879	2.9480944006586	3.58497909142821	3.76212384421373	3.00737321113178	4.61206525426371	4.19744562614887	4.259474630781	-8.50661238460962	2.2700465701999	-5.81994255843407	-7.26546154039334	-7.32504555621233	-12.3594674831026	-9.77277125957365	-12.341431718128	-9.99237640824725	-8.11539895742851	-6.56260421908205	-8.32085294216088	-5.8663935807024	-6.61521255643841	-11.3012665362233	-7.43434806840774	-3.05888849819123
50.251256281407	8.39484425701629	1.25698889153687	8.93644725595516	7.60634030144837	9.88397645992543	7.98080550490253	6.99087926889277	6.37530333282337	9.10863710370945	8.06218226876136	8.39533727003388	8.63458958864303	11.192248115513	7.31294610129542	9.38417575215373	7.66395127417067	3.49859248477134	0.801790310974567	2.99561459349428	2.56075103447003	3.31222472857994	4.25556316926989	1.88063090512527	4.43675881218362	3.13121595197459	2.94684356849551	3.59409597024186	3.75232865187114	3.00982293368188	4.62298406926517	4.21362598199888	4.26783441614673	-8.50279001267428	2.25850194688531	-5.83719476413544	-7.23754779640921	-7.36641045201623	-12.3196066789076	-9.69824582027416	-12.367606264201	-9.95032194695569	-8.09636135225092	-6.55187155169025	-8.36347726449317	-5.88205848956958	-6.62708007472091	-11.2942204017397	-7.44705732007599	-3.16984184955224
50.7537688442211	8.53483428794589	1.23412905101062	9.06469588278652	7.77185298238231	9.96416453670067	8.10838501200765	7.21744837102822	6.4839232239719	9.24164183364379	8.2022699331115	8.56990744153592	8.75844067062394	11.2775900371163	7.48073103120245	9.52092496802055	7.82570410711074	3.49936940776326	0.802031515280912	2.9887488954498	2.5646764489583	3.30820000437195	4.2261791053714	1.88743672655238	4.44344011161796	3.13489130726606	2.94316053296783	3.60282074920075	3.74227438101706	3.01042951713472	4.63325518898969	4.22590558905826	4.27975315072947	-8.49817054860438	2.24900105611575	-5.85134697817296	-7.20643023785567	-7.4009674584903	-12.2805332432351	-9.62152312773215	-12.4043407065626	-9.91792659997176	-8.06967467936337	-6.53989707446755	-8.40235352711039	-5.89635996581766	-6.63969163592988	-11.2765199474925	-7.46682249825947	-3.2815025103506
51.2562814070352	8.68204316020615	1.21220274640811	9.2009504844297	7.94744881277707	10.0552939696463	8.24354968499513	7.45276387488869	6.59997081553606	9.38387797306564	8.34692185285095	8.75519671273971	8.88255922327543	11.3652344651759	7.64652822421875	9.67111343396759	7.99719471531927	3.50264602398246	0.802588231803117	2.98485388027674	2.5706932219705	3.30875254625388	4.2030763264098	1.89642546300229	4.45423597215537	3.14197508878127	2.93951145479249	3.61459750871726	3.73283781320304	3.01183303421288	4.64011887797662	4.24314260329944	4.29499054470283	-8.49980643639114	2.24330341538999	-5.87280454276073	-7.17956682045356	-7.44445513127784	-12.2552770630514	-9.55309641440436	-12.4512949743343	-9.8959174690626	-8.04202368291516	-6.53336660993997	-8.44024012461453	-5.91486165825091	-6.64896637016634	-11.2722127861487	-7.49320646209549	-3.39718161301756
51.7587939698493	8.83226245459303	1.19329719914983	9.34448686406597	8.12758076963929	10.143047512404	8.38115537725321	7.69079726829902	6.70903533826538	9.51503542447048	8.50294383341859	8.94354211914681	9.01787851685205	11.4653156299794	7.82321065314493	9.82898457290495	8.15866048445828	3.50692017505363	0.802755716831302	2.98406246519151	2.57749173147911	3.30943606380128	4.18451926870157	1.90663098488513	4.45939716406109	3.14550928249012	2.93866987836674	3.62691376159804	3.72936626383408	3.01686527612783	4.65165584095127	4.26348797886989	4.3028764903931	-8.50319486405864	2.23540550348943	-5.901611132289	-7.15399987408501	-7.48628800943842	-12.2380467168141	-9.48919176764945	-12.48130826243	-9.86233204122535	-8.02117589509352	-6.52813319620337	-8.48794883340597	-5.9432623015213	-6.6669533189823	-11.277125671078	-7.50735107660516	-3.51499500549232
52.2613065326633	8.98094842748312	1.17398503109903	9.48286313117379	8.30128790280031	10.225579042647	8.50977677083276	7.92183960916797	6.82490414233664	9.65412930019747	8.66101152723797	9.12560240223159	9.14951121927383	11.566650010643	8.00136884955741	9.97640917253569	8.33234490412822	3.51051067119825	0.803416925932775	2.98243457156835	2.58111953157702	3.30883340228436	4.16361846710107	1.91518551905633	4.46690688392817	3.15119456721341	2.93800222269945	3.63522288741299	3.72599884838811	3.02266706905707	4.66354505990008	4.27856641013774	4.31385395645135	-8.50382822142014	2.22622322570248	-5.92966987413638	-7.11871088835431	-7.5238339451725	-12.2091456989575	-9.41444393956541	-12.5162720799092	-9.83443025877218	-8.0002309138437	-6.51585863757329	-8.53205773621854	-5.97544043626345	-6.68723403117232	-11.2684433631569	-7.52782329678623	-3.63333912902944
52.7638190954774	9.13573186031217	1.15416630237832	9.62047086544892	8.48628670308752	10.3202393057992	8.64718651296601	8.16247398566273	6.94977123235956	9.804486143616	8.81620344717962	9.3193280238329	9.28123840608241	11.6614401083799	8.17562030248965	10.1383641285179	8.51713687894799	3.51604070842211	0.804640766258989	2.98073535994225	2.58674251678823	3.31286786648529	4.1494333437138	1.92621138576142	4.47885169372956	3.1605063959542	2.93506843054528	3.64635740300207	3.72295279949209	3.02673012686783	4.67106604433519	4.29869903211252	4.32834751917987	-8.50945743215679	2.22212981761143	-5.958866829055	-7.08819710739432	-7.56963139769783	-12.1939487175618	-9.3484569899211	-12.5615780011815	-9.81745886588548	-7.97256434130137	-6.50920271422033	-8.57397515926737	-6.00649059425127	-6.70292498721247	-11.2737532252746	-7.55535511997064	-3.75594524227084
53.2663316582915	9.29646349371891	1.13705063466658	9.76727506148421	8.68089917089177	10.4081163428	8.79232099038024	8.41030494868158	7.07131053566783	9.94904642524289	8.98417831925327	9.52249816100548	9.42546024846823	11.7705341992352	8.36184456285722	10.312403671674	8.69429627442288	3.52351672053763	0.805717392344591	2.98222618238317	2.59433471486427	3.31555401525482	4.14226091501864	1.93970746235499	4.48772350282641	3.16807431786382	2.93503151954385	3.6600922550682	3.72574707447306	3.03440193660598	4.68331929403605	4.32348274076002	4.33727815647356	-8.51951181232783	2.21778647527703	-5.99571559682336	-7.06317375189865	-7.60990353405723	-12.1928649359908	-9.29241452494019	-12.5963447722568	-9.79501234503227	-7.95237264490921	-6.50826614605257	-8.62534340683392	-6.04747733362915	-6.72763735940289	-11.2928167206997	-7.57382230006297	-3.88254368846748
53.7688442211055	9.457193898554	1.12217690165389	9.92187672133884	8.86905157641614	10.4962721889102	8.92940089994338	8.64991868515447	7.19615768496029	10.0966558516426	9.16259983993056	9.71519753272127	9.56719777436524	11.892350136046	8.55166750177825	10.4719048197183	8.88046336683047	3.53069638664281	0.806377689275725	2.98675674813481	2.59927705420441	3.31835587268414	4.13418239039384	1.95211496122153	4.49639778698653	3.17596423201851	2.93775984589536	3.66881842674095	3.72876129734415	3.04539554061998	4.69697067039867	4.34153510880935	4.34745947754707	-8.52787823714101	2.2097522268045	-6.0395553673116	-7.03135801698012	-7.64838756877343	-12.1834102477406	-9.2295967351095	-12.628388517876	-9.77271720926832	-7.93966242753774	-6.49941164340318	-8.67322448687915	-6.09748558222957	-6.75631055431541	-11.2953091049735	-7.59547785757605	-4.0106871103816
54.2713567839196	9.62097163890631	1.10604867675525	10.0657747618733	9.06317513601223	10.5977090971876	9.07032569424688	8.89383164851481	7.33141383311801	10.2574198967631	9.32946205198818	9.91642976808706	9.7088074461432	11.9980911689372	8.73528085030856	10.6468885153643	9.07899307614408	3.53867315428461	0.807995585169016	2.98848797524582	2.60439483365366	3.32567158506404	4.12985357936859	1.96592465546612	4.50972575867797	3.187594940393	2.93600646717411	3.67872835333546	3.7315921817392	3.05209499565146	4.70533876229724	4.3646285654825	4.36138150643539	-8.5384276415304	2.20712144321479	-6.07845187168384	-7.00037311491872	-7.69429399266425	-12.1790095400745	-9.16995487711994	-12.6707529372352	-9.761639535046	-7.91495886506335	-6.49387420585375	-8.71756890061167	-6.14081502008851	-6.77920115088077	-11.3122735401824	-7.62481943000274	-4.14247214000146
54.7738693467337	9.79217393593399	1.09224063230646	10.216465513037	9.26866334683725	10.6888961367907	9.22100420118647	9.14664822751528	7.46769923321988	10.4186197616886	9.50995804106521	10.1287468491263	9.86425699632838	12.1193996981567	8.93185827626164	10.8353410681698	9.27287775369265	3.548877325512	0.809821098226832	2.99213208355035	2.61153650614601	3.33008291112645	4.1325568386183	1.98265318116958	4.52268821382631	3.19933180241368	2.93710098189602	3.69128096326284	3.73996388193899	3.06217720054926	4.71855003768992	4.39255536771314	4.37167258726712	-8.55445053300181	2.20565329153082	-6.12245078560479	-6.97597832487357	-7.73083326975244	-12.1890190096519	-9.1214174926205	-12.7094554827075	-9.75117872961108	-7.89820332131476	-6.49479409889338	-8.77089792382206	-6.19379909792249	-6.81162316762462	-11.3439474331807	-7.64870932444553	-4.27971356455102
55.2763819095477	9.96614653465268	1.08112747861115	10.3774381075967	9.47669129290609	10.7861931796499	9.37339162370256	9.39938104719401	7.60293548597378	10.5769811779731	9.70277973106173	10.3383538885847	10.018466184792	12.2560057967407	9.1343546086221	11.0114590779829	9.47162028235735	3.559514435843	0.810713475821646	2.99889649252166	2.61871220325863	3.33591013032302	4.13884265719164	2.00067621491942	4.53284981680568	3.20944953916913	2.94123731633046	3.70199173462371	3.74849843276764	3.07568017320252	4.73425114823673	4.41486616180131	4.38134008065044	-8.57121482656016	2.20035599500006	-6.17370501865225	-6.9533988468915	-7.76813677253801	-12.2039219043024	-9.07762545854818	-12.7376751847373	-9.73537232688784	-7.89026512219581	-6.49435164654708	-8.8208618138352	-6.25618282367118	-6.84990762377428	-11.3628869017383	-7.67271612752281	-4.42030218964928
55.7788944723618	10.1422942070645	1.07162056573012	10.5434365568558	9.67951402066036	10.8977818297151	9.51949774918642	9.645158286891	7.74981712085556	10.7501871832864	9.8900599945358	10.5462700169059	10.1722009049877	12.3858938449756	9.32795440390806	11.2004673774632	9.68387960867582	3.57041452039831	0.812128475740975	3.00741515356939	2.6231852060032	3.34595960386047	4.14383785119532	2.01803800653024	4.54778472913762	3.22330035036656	2.94326505002637	3.7102236684429	3.7561609365188	3.0870978954076	4.74375800453693	4.44076101568798	4.39501581429292	-8.58872123886873	2.19776020150527	-6.22904159216576	-6.92507558993442	-7.81206300458816	-12.2102253602861	-9.02821827307579	-12.7760512586456	-9.73087080259688	-7.87750530215996	-6.49134618997288	-8.86594636590165	-6.3162331003443	-6.88125982743368	-11.3930657659404	-7.70519491111667	-4.5647807935505
56.2814070351759	10.3250162136756	1.06205596030091	10.6995544228892	9.8948918334242	10.9956030877324	9.6769390718266	9.90119258141169	7.90278003658074	10.9309733105238	10.0833737356578	10.7666331709259	10.3411120706605	12.522236416587	9.53543428571601	11.4043056969528	9.89519727056936	3.58313534273033	0.814620855231386	3.01289343329592	2.62954829232521	3.35151029495265	4.15525977454337	2.03864219330947	4.56513519993986	3.23911067717707	2.9457316078414	3.72102936328757	3.76890513417015	3.09914787284935	4.75824282394053	4.47157038469849	4.40716774589351	-8.61123311755802	2.19890160338519	-6.27883118806433	-6.90384794993503	-7.84300215232205	-12.2303425359269	-8.99054562423683	-12.8180388426636	-9.73298978185198	-7.86685128292846	-6.49526881967425	-8.91958419775591	-6.38035144036534	-6.92273969124015	-11.4386629192181	-7.73620721962935	-4.7151203614964
56.78391959799	10.5129468758334	1.05608446191369	10.867378860469	10.1204530630006	11.1055797185347	9.84414506741059	10.1647033562988	8.04948535869694	11.1020928613012	10.2907043353189	10.9945730799761	10.510028107695	12.6760314065455	9.75136755179806	11.5984113630868	10.1063021315355	3.59670523385121	0.815804336165484	3.02108952669744	2.63766291521611	3.35967927844448	4.17270883619168	2.06230779939711	4.57708373931696	3.25128978626766	2.95138083558152	3.73342872744918	3.78163194634558	3.11455479780095	4.77636342400532	4.49789920892163	4.41679245228134	-8.6360104225024	2.19544152344413	-6.33518271443212	-6.8899733086866	-7.87742540364119	-12.2637226467797	-8.96512273522057	-12.84201267259	-9.72437401337115	-7.86595913513832	-6.50464998284603	-8.97003840972723	-6.45405431067414	-6.97211791379857	-11.4752596855103	-7.76425298261759	-4.87075715993005
57.286432160804	10.702766080373	1.05299734641633	11.0463655216316	10.3357398759261	11.2306281719349	10.001369620397	10.4157546635669	8.2088313477081	11.2894579020141	10.500449628384	11.2087168470432	10.6779508145049	12.8340195423518	9.95528415519407	11.8022095554213	10.3319474791446	3.61021895399941	0.817017185399864	3.03198882734661	2.64228626631991	3.37167277657627	4.18709670892341	2.08472713690435	4.59382337748284	3.26704981284202	2.95743385036122	3.73982220409173	3.79268588139903	3.13025331617304	4.78738253373552	4.52620544038985	4.43063722344588	-8.66130198199849	2.19361611233496	-6.39770484132715	-6.86942758092894	-7.91782218352141	-12.2849068822413	-8.93313790481927	-12.8758509610356	-9.72689825069912	-7.86760987689926	-6.50576503108248	-9.0142963114588	-6.5303456057162	-7.01338382408994	-11.519456449154	-7.80162204500553	-5.03056526639175
57.7889447236181	10.8987054391768	1.04856397161127	11.2238779319736	10.5598490131337	11.3383647441454	10.1668112739776	10.6736146394731	8.3787016032971	11.4906330519579	10.7067157691875	11.4360771556123	10.8623585101802	12.9876936621287	10.1738908329384	12.022174826648	10.5611131338222	3.62524036410029	0.81993531444436	3.04216103488862	2.6474687985221	3.377633768646	4.20518805647307	2.10967194902449	4.61505282023961	3.28607595088577	2.96143568984388	3.74863075693724	3.8082736341516	3.14371680308445	4.80350256468339	4.5594170006267	4.44513626939713	-8.69097532714477	2.19600226265943	-6.4589535566231	-6.85314887381137	-7.94200676885249	-12.3137425244288	-8.90938318879642	-12.9188996981943	-9.74035238345803	-7.86526256519924	-6.51399987389598	-9.06677609346817	-6.60448326319542	-7.06539485314167	-11.5794207275221	-7.84183020943963	-5.1968475621698
58.2914572864322	11.0998113902423	1.04829283083393	11.3996074596104	10.7960650694467	11.4643511662758	10.3442928457264	10.9411836876245	8.53897271604656	11.6780804313536	10.9283278292288	11.6747432102522	11.0479914377852	13.1604296357742	10.403757130468	12.2354570886644	10.7840997551349	3.64076947037259	0.821688355403979	3.05081512706505	2.65436940335624	3.3873756333024	4.22875579578831	2.13804852285012	4.62967237007156	3.30042017999264	2.96857084178909	3.7599227040273	3.82360744878723	3.16031074850039	4.8244220119218	4.58929495141193	4.45518684635223	-8.7225857282111	2.19394682568036	-6.51765608436008	-6.84478383381219	-7.97274952666513	-12.356030971395	-8.89897565631515	-12.940693036221	-9.74079754635593	-7.87308687622275	-6.52968480896718	-9.11643558114807	-6.68809043934842	-7.12737364853706	-11.6338859294893	-7.87595625611819	-5.36914464221967
58.7939698492462	11.3060417223936	1.05111944352093	11.5886220931048	11.0317064652283	11.6014333359946	10.5221323652828	11.2057381026485	8.71123749877722	11.8809616748577	11.1621723720127	11.9038803878329	11.2318466175496	13.349622280977	10.6181060157529	12.4545767726831	11.0225481308078	3.6568466916952	0.822672211740049	3.06176489805811	2.66032201270496	3.39925790479003	4.25300585481416	2.16740847038887	4.64826487214817	3.31754880902113	2.97858151009095	3.76733739825922	3.83643444026737	3.17960239210572	4.83731951618251	4.61938615810922	4.46961944679245	-8.75711480498178	2.19313336905976	-6.58189883391393	-6.83743849485371	-8.00626062013569	-12.3987063202165	-8.89274564818807	-12.970036431442	-9.75040487090487	-7.89057832719558	-6.54132432331885	-9.15873853440489	-6.77964664426105	-7.1798920304012	-11.6917446895733	-7.92019150093522	-5.54760709454969
59.2964824120603	11.5156973253429	1.05208617715998	11.789365385615	11.2636075138409	11.7265379339584	10.696855080595	11.4646329624213	8.89542722846139	12.0996144996972	11.3815491057487	12.1374240285086	11.4333761421211	13.5225008839508	10.8478580661381	12.6911561807049	11.2698575430398	3.67346096485042	0.825998865157209	3.07470648177749	2.66379266508357	3.40619836558745	4.27537790333152	2.19680976018471	4.67160710460918	3.33790686669389	2.98409803929974	3.77428934967718	3.85325437703168	3.19380488319516	4.85540375189339	4.6542867670628	4.48691719247817	-8.79357472366922	2.19556121469466	-6.6507113872733	-6.82689563765397	-8.02666341150439	-12.434699232277	-8.88528034953444	-13.0094217441133	-9.77121039142815	-7.89789780715374	-6.55520128130422	-9.20909617451967	-6.86235708012013	-7.24368499046093	-11.7652287122185	-7.97169793180735	-5.73179136176433
59.7989949748744	11.7313262782672	1.05672098066597	11.9816742185004	11.5091168613752	11.8714620362441	10.8853711936761	11.735081835272	9.07361646421198	12.3098759598614	11.6170381744725	12.3841819258433	11.6372848301592	13.7152505297507	11.0898294427233	12.9245965759402	11.5041878477099	3.69057504433554	0.82843473973714	3.08435604394815	2.66869360298509	3.4168183645456	4.30240870615019	2.22974050471967	4.69072642940314	3.35505862202185	2.99252336142805	3.78400545907737	3.86960193340963	3.21076871163006	4.87851532314691	4.68703797023379	4.49779558799809	-8.83259529384742	2.19534753264505	-6.71262074690628	-6.82400142423479	-8.05422076109244	-12.4834444187362	-8.89144399119047	-13.0345657791192	-9.78423734684345	-7.91515199857289	-6.57722968764364	-9.25715842702803	-6.9539350293554	-7.31802056864515	-11.8364237487685	-8.01388018572741	-5.92298250151559
60.3015075376884	11.95366712703	1.06392233670766	12.1811327654575	11.7652084990609	12.0229339873629	11.0853838790186	12.0138772611517	9.25899149171134	12.5291800236334	11.8667808236924	12.6321277684936	11.8383355997135	13.9267102270639	11.3166659836494	13.1593172847805	11.7546941836296	3.70825215198749	0.829769485275471	3.09386395739429	2.6747740875513	3.42793779867002	4.3333587482704	2.26570154338294	4.71104663412967	3.3727819154754	3.00388718678047	3.79352971135875	3.88260973323069	3.23040865012235	4.89444811160181	4.7181262746289	4.51305577522786	-8.87513153863827	2.19536932339295	-6.77500044732468	-6.82834405264998	-8.0816930226423	-12.5436058869912	-8.91074783197236	-13.0600799518742	-9.8003679225535	-7.9425665846654	-6.60193769490809	-9.29682063434981	-7.05356539330308	-7.3840669640932	-11.9062198719404	-8.06682528166754	-6.12164129217005
60.8040201005025	12.1785264858819	1.07068076757642	12.395041478639	12.0064010646191	12.1681676330573	11.2725690652103	12.2756968735644	9.45762881612793	12.7660518507053	12.1089689910358	12.8714429699614	12.0581101156662	14.1312253387034	11.5573710782867	13.4127242882708	12.0179712384991	3.72595707361276	0.833483448629305	3.10499445999971	2.67621918988815	3.4353492860272	4.35831407987984	2.29951876430189	4.73620948910664	3.39354426995207	3.01288399122962	3.79915744525801	3.89911439312753	3.24705180637765	4.91466442021139	4.75388081535276	4.53249661986612	-8.91864487490934	2.19772430933256	-6.84144107745531	-6.82427351242407	-8.09981651642143	-12.5868380809211	-8.92221014512759	-13.0963958597661	-9.82752447933406	-7.96583264269895	-6.62269147074194	-9.34453611488725	-7.14830980750787	-7.46024979627794	-11.9909769101288	-8.12993183503839	-6.32574576186596
61.3065326633166	12.4102561869629	1.0792588080139	12.6198731880822	12.2599914651833	12.3343530617657	11.4726386990139	12.5481224689206	9.65490254956967	13.001053224659	12.3577756026271	13.1254039041302	12.2813216438515	14.3443719733421	11.8112716253436	13.6670740945741	12.2654331164179	3.74419099322545	0.836788163536431	3.11700066325435	2.67815793894679	3.44635104854662	4.38624033395264	2.33620424034583	4.7596416981953	3.41263181885966	3.0221115326768	3.80772197487056	3.91502830235163	3.26352699665959	4.94006739854809	4.7887450188998	4.5452449390486	-8.96508962377681	2.19864476423261	-6.90998499822065	-6.82577826922529	-8.12602355559361	-12.6392200367787	-8.94516943206438	-13.1261426284818	-9.85210489557445	-7.99198707062268	-6.65194252359988	-9.39067870675968	-7.24528860328991	-7.547286973701	-12.0763307722695	-8.1833162666938	-6.53788301617385
61.8090452261307	12.6468346282366	1.09074807803968	12.8309557898883	12.5265570070153	12.5020032077939	11.6866312661811	12.831554446093	9.85342552873615	13.2372336678166	12.6227120086755	13.390917521052	12.5002528028883	14.5780569994343	12.0507172003439	13.9174039602901	12.5272633891042	3.76205838849669	0.839021921266033	3.12363754136554	2.68105358271357	3.45626971822021	4.41768100073478	2.37584400458501	4.78126074304784	3.42992318462614	3.03416536008276	3.8190828061469	3.9268598657754	3.28254370748694	4.95911353894137	4.81999829310188	4.56138409212534	-9.01291260385259	2.19841833725772	-6.96709768589523	-6.83430194235482	-8.14955982709107	-12.7029858373541	-8.98155405297102	-13.148980511302	-9.87338783367284	-8.02811272272825	-6.68922950182925	-9.427501007825	-7.35005902023157	-7.62691281888932	-12.1549183535296	-8.2461753382622	-6.75684137836052
62.3115577889447	12.8899231974889	1.101911297961	13.057668571187	12.7888393441619	12.6694541477469	11.8985030437356	13.1086295138872	10.0664514289055	13.492537798067	12.8895287441495	13.6392323706817	12.7388197789362	14.8162466474846	12.3021506677818	14.1875615885888	12.8033011195305	3.78062902712087	0.84306483747936	3.13114081358882	2.68164101025926	3.46381488418975	4.44679983719878	2.41507169151338	4.80761413216492	3.44993453645123	3.04608948671564	3.82500836807316	3.94176480503504	3.30092555842104	4.98140230040579	4.85574410406704	4.58185485160838	-9.06429716302946	2.20142401626381	-7.0269046220826	-6.84100768164585	-8.16796430238525	-12.761658631587	-9.01920110174641	-13.1832942264305	-9.90511249182627	-8.06614721774983	-6.71948062525102	-9.47247831116806	-7.45465800820686	-7.71502227204909	-12.2473396248036	-8.3198911654801	-6.983544131015
62.8140703517588	13.1370386932751	1.11280296821719	13.2994775700763	13.049747569367	12.8584927033563	12.1105696482052	13.3825181558712	10.2838530609105	13.7537308882206	13.1511517033329	13.899639942654	12.9818090032896	15.0495968990931	12.5677631621723	14.4633451506453	13.0668462486569	3.79890956733817	0.847897458189929	3.13947197924886	2.67954249749604	3.47486586690602	4.47339958900324	2.45397766943199	4.83478337100946	3.46985259781309	3.05542133295892	3.83298895724185	3.95603274115683	3.3161244140267	5.00890912696741	4.89195694944881	4.59740685002514	-9.11648649937821	2.20404608896707	-7.08899004792328	-6.84505036511054	-8.19548852697713	-12.8145732367521	-9.05745793293649	-13.2191798380046	-9.93937035597045	-8.09940047597307	-6.75656097406604	-9.51672154380214	-7.55394996122075	-7.81392586015291	-12.3430340440921	-8.38710782831337	-7.21684445147676
63.3165829145729	13.3885334187393	1.12738453673466	13.5437941423795	13.3256842964309	13.0434472770761	12.3385006318033	13.6696860448575	10.4954711379267	14.0068190270843	13.4303979532582	14.174036197267	13.2187259546681	15.3047093991641	12.8198643123468	14.7290417014715	13.3392897866159	3.81616569415938	0.851126760233188	3.14596391243513	2.67795672759799	3.4833121798344	4.5029736788267	2.49537273415397	4.85697354819098	3.4855481953434	3.06727835319369	3.84418671728616	3.96556166682962	3.33362204819089	5.03082804458261	4.92259302454728	4.61414888721846	-9.16847585918613	2.20321627301501	-7.14711663620959	-6.85521758324776	-8.21781519353087	-12.8780589269655	-9.10834622046425	-13.2409079994392	-9.96374380998137	-8.14175301133866	-6.80236824831561	-9.55081949836036	-7.66036472012109	-7.90600043043716	-12.4261602820738	-8.45998946812057	-7.45690280624944
63.8190954773869	13.6514165220281	1.14265776294797	13.7833289128141	13.6119176587695	13.2344323791943	12.5781681463956	13.9653074484285	10.7226890651247	14.2802404139335	13.7233309891076	14.441986690045	13.4760422901488	15.5777068089204	13.0816958829846	15.0155634564925	13.6274211660347	3.83488427346626	0.8558440895103	3.1482848080127	2.67642061403825	3.49076368963309	4.53437410960985	2.53824054047847	4.88357486169605	3.50353168642388	3.08125549643776	3.85352819426338	3.97786077743979	3.35297589163006	5.05482492807355	4.95754002809301	4.63520420269782	-9.2265118084101	2.20646695852758	-7.19643964255611	-6.87009283199136	-8.23935960331885	-12.9492507910738	-9.16951396719065	-13.2745777417232	-9.9975889085942	-8.19190483093407	-6.84729877046265	-9.59328058482318	-7.77194823870387	-8.00435474348427	-12.5216188212293	-8.543935841656	-7.70756079646431
64.321608040201	13.913954919633	1.15465236299808	14.0399314611377	13.8801919831445	13.4471230790527	12.8028847841389	14.2409168107105	10.9612014427953	14.5685718487429	13.9974382829701	14.7083182423793	13.7387350690177	15.8306999897642	13.3587706801277	15.3130335217457	13.9075516791342	3.85226654964874	0.862574983218927	3.15082097484369	2.66925339390996	3.50159710352297	4.55787170424918	2.57711429605926	4.91353092220767	3.52301961058009	3.08987939946941	3.86133667203626	3.98958217388105	3.3662161818738	5.0839546405209	4.99441050590791	4.65314411602025	-9.28265914031162	2.21096298461361	-7.24699207226737	-6.87427693641309	-8.27082540645719	-12.999891519117	-9.21990835511036	-13.3181342014936	-10.0389396023515	-8.22945189525106	-6.8922746497539	-9.63590034381538	-7.87021444210443	-8.11303300773993	-12.6229536946562	-8.62443183783173	-7.96185203374682
64.8241206030151	14.1794872787962	1.17111872024621	14.311680952547	14.1646589382377	13.649827085144	13.0444793803076	14.531043975796	11.1859408378239	14.8382975198972	14.2899507391994	14.990653074991	13.9932299542947	16.1057754813597	13.6236427154745	15.5936238656376	14.1900173824366	3.86773612844308	0.867296736262458	3.15339153006894	2.66200046247352	3.50832125763316	4.58362056367978	2.61758003201167	4.93532210610212	3.53590682098228	3.10053637143896	3.87245008225353	3.99595747175366	3.38138325051699	5.10819328743571	5.02374381413294	4.66989874771983	-9.33642798816936	2.21008647969696	-7.29802428133191	-6.88311728576608	-8.29435778671791	-13.0595804522363	-9.28103703670649	-13.3404196031049	-10.0638954896086	-8.27463865693831	-6.94612221911921	-9.66748789633648	-7.97444205858624	-8.21520724468366	-12.7057329488681	-8.70592887436687	-8.2220002080442
65.3266331658292	14.4590202295198	1.1888274891639	14.5766661851638	14.4634554649128	13.8648949533876	13.3014441706185	14.8337473930115	11.4270988987375	15.1291097754496	14.5984874596701	15.2806744201562	14.2687695383083	16.400793681208	13.8955974199842	15.8958903438925	14.4896535087762	3.88477309035879	0.873388354270551	3.15157335931399	2.6547641319132	3.51539054253519	4.61145139811289	2.659066325288	4.96101324113845	3.55056437915679	3.11317594200198	3.88534166258682	4.00486903372656	3.39842720539238	5.13321983925928	5.05719021971006	4.69077598488753	-9.39654330324841	2.21284004687397	-7.33915531147462	-6.89662947063061	-8.32123862815459	-13.1282400667734	-9.35232966047055	-13.3747404013327	-10.0970687343867	-8.32709760546144	-7.0056003480006	-9.70762514020532	-8.08359092264393	-8.32099330960484	-12.7991548506241	-8.7981417957143	-8.49444104247141
65.8291457286432	14.7408581820252	1.20288323634473	14.8468954336229	14.7538216570423	14.1012841215295	13.5525864705895	15.1260567501805	11.6820639686985	15.4378255192997	14.8964666466989	15.5528039995153	14.5506293284173	16.6855690651826	14.1839239151716	16.2150982223246	14.7869894500794	3.90096581732962	0.881655445044118	3.14689435602964	2.6438688165707	3.52563810244049	4.63455547732588	2.69740753480199	4.99034815522277	3.56680896358615	3.12244017011408	3.89295137598761	4.01339619664821	3.41157907364704	5.16322272166509	5.09409582391545	4.71031467465951	-9.4565064950692	2.21902263155527	-7.37454740708871	-6.9044094887795	-8.35832229107211	-13.1862356120643	-9.41886751125775	-13.4211621462037	-10.1381198462644	-8.3719418476965	-7.05777531121824	-9.74888313701214	-8.18347586139138	-8.43635075959363	-12.9011476126561	-8.88985209867023	-8.77140280108266
66.3316582914573	15.0200119646204	1.21944608465904	15.1349432686622	15.0464701048596	14.3215480337046	13.8075572366112	15.4187918538142	11.9254775282683	15.7309435994775	15.2011333431584	15.8421174786874	14.8218325734458	16.9786642736795	14.4617616802758	16.5099296431603	15.078996886881	3.91370926473473	0.88848648709503	3.14186777874833	2.63008251928148	3.53027916112175	4.65495670400503	2.73373950531086	5.01284598635693	3.57731524563432	3.13086394412703	3.90354013873386	4.01608332312592	3.42367895194655	5.1889955149039	5.12153619883166	4.7261447341586	-9.51003344023264	2.21983438114759	-7.40993581177328	-6.90897647453632	-8.38436270709107	-13.2395223870034	-9.48474769523711	-13.4514065076048	-10.1655685671954	-8.41634492415714	-7.11832516759215	-9.77820824922728	-8.28179728029715	-8.54541802863649	-12.9786660361712	-8.97718832673416	-9.05045417606063
66.8341708542714	15.3155675027213	1.23839073493427	15.437618895301	15.3561606770639	14.5605320608559	14.0801448193358	15.726830871461	12.1802185245348	16.0380772026396	15.5239747638725	16.1459567169594	15.1146574801541	17.2933920481296	14.7436491929855	16.8271162377766	15.3896155470286	3.92782605456679	0.89613034910434	3.13627815099858	2.61602583305154	3.53651862133106	4.6771930139261	2.77017475982723	5.03643981915427	3.58749667837688	3.14102208638389	3.91699011894964	4.02111099053279	3.43754644465441	5.21412347211605	5.15288424415519	4.74576053047746	-9.56942086362163	2.2223592534114	-7.44449255127086	-6.91730709249084	-8.41740607135386	-13.3016048638316	-9.55916576269093	-13.4873189779881	-10.1953865625542	-8.46720447373911	-7.18660937550504	-9.81615247956481	-8.38466956862404	-8.65509366270221	-13.0651258070162	-9.07435484137105	-9.34357149905586
67.3366834170854	15.6181187208423	1.25433637377379	15.7237305827541	15.6737188066633	14.8200118457304	14.3618843780144	16.0409602707792	12.4504535120235	16.3649226561872	15.8476214782144	16.4342652441257	15.4148281698495	17.6105409849601	15.0431191662092	17.1626966476047	15.7049083486757	3.94193408868034	0.905906322367453	3.12409769260258	2.60083784852702	3.54561847053467	4.69916950561356	2.80505713076677	5.06353323867632	3.59908045566703	3.14998164294813	3.92611925604472	4.02597979235967	3.45000864147866	5.24398034517624	5.18779485566821	4.76581836546112	-9.6310292967294	2.22961228275786	-7.46400716231503	-6.92637770892743	-8.46026773491907	-13.3665026180787	-9.63695871910111	-13.5361116364604	-10.2326976674974	-8.51618003024067	-7.24891264810994	-9.85608704754783	-8.48358179117108	-8.77345284916556	-13.1593323119361	-9.17394022874125	-9.64363040652796
67.8391959798995	15.9109815262124	1.27055798968569	16.0258252032475	15.9750550540071	15.0571437657757	14.6302322502419	16.3367971395963	12.7144780931715	16.6831554674905	16.1634045526515	16.7297091204058	15.7016060815461	17.919539983046	15.3342603100394	17.4763650373786	16.0061693083751	3.95113203586481	0.915213771024028	3.11053543362711	2.58018796692102	3.54761044365178	4.71322912181919	2.83394663068543	5.08612734850731	3.60657567665411	3.15521492664668	3.93518882432216	4.02458955560266	3.45837581194252	5.2702744683254	5.21438914702581	4.77960314637619	-9.68232448169252	2.23321699973036	-7.48159731824423	-6.92430753578396	-8.48859339319362	-13.4119798910084	-9.70160439332644	-13.5761966759422	-10.2612990809646	-8.55661333865593	-7.31403001281186	-9.8831513674188	-8.57283615560823	-8.88579698263218	-13.2311353431897	-9.26340125491505	-9.94077264650521
68.3417085427136	16.2199633336114	1.28965723338525	16.3458314029535	16.2952922309495	15.3193155013941	14.9175409485909	16.6497431927612	12.9823395810501	17.0053486903448	16.4990264974081	17.0422591808773	16.0105559059933	18.2512757850836	15.6260191411751	17.8076172572411	16.3273213547373	3.96091871809912	0.924806235062231	3.09629090439203	2.55899965475919	3.55234960857763	4.72871454858643	2.86183407260594	5.10657541960135	3.61145334716833	3.16185021904973	3.94681988578429	4.02541937494663	3.46828297839262	5.29441452902295	5.24314439526304	4.79671311523751	-9.73760958556765	2.23673728605369	-7.49880840221902	-6.92496186326201	-8.52700137300907	-13.4654942845206	-9.77255594662011	-13.6139461272798	-10.2857004777037	-8.6026328728199	-7.38665562897716	-9.91889844488406	-8.66617996070729	-8.99555605375224	-13.3065553277052	-9.36158743448693	-10.252044056111
68.8442211055276	16.5430326359166	1.30863703866701	16.6719346354153	16.6318114973256	15.5948905423553	15.221354041486	16.9772053617481	13.2673010927128	17.3489270560864	16.8497163927513	17.3537248251988	16.328011918976	18.6007859942992	15.9366643136942	18.1587890736283	16.6613401571557	3.97175940959537	0.936100055600531	3.07985198789004	2.53757409837355	3.55828402517684	4.74552214593457	2.88821356969344	5.13039784354184	3.61758967332261	3.16955801626238	3.95729119867236	4.02636554727202	3.47939102152563	5.32296434054595	5.27558415287968	4.81604411324433	-9.79771584679959	2.24382307075575	-7.51165053998852	-6.92840637937726	-8.57108464999756	-13.5267551171816	-9.84875111598739	-13.6648172193301	-10.3172837378254	-8.65304190879565	-7.45915364971542	-9.95750208013693	-8.76196139218118	-9.11310568141068	-13.3891761870277	-9.46533219623886	-10.5747316138753
69.3467336683417	16.8523941178825	1.32322590539833	16.9865366441236	16.9552635364747	15.8537249340883	15.5144525140637	17.2896350211931	13.5529331835944	17.6927388515249	17.1758806609035	17.6548482938415	16.6291029953282	18.923721175039	16.2416436869538	18.4913463148903	16.9716898383365	3.9771981001116	0.947676584136844	3.05754768802281	2.51198051318479	3.55818523082551	4.75586549471771	2.90845617338549	5.15236174919799	3.62152123716356	3.17085838104726	3.96348718979591	4.02066394984295	3.48352859649178	5.34863195172812	5.30106474964891	4.82662049650964	-9.84647311553964	2.25113012286524	-7.51167697610844	-6.9230329745047	-8.6031826505817	-13.5729360200383	-9.91308132682447	-13.7147057682446	-10.3456390268063	-8.6872555958533	-7.52625505344525	-9.98229194761136	-8.84010672706165	-9.22512331441263	-13.4521902287519	-9.55314600731023	-10.8909167057366
69.8492462311558	17.1737517312897	1.34194767694221	17.3207437553432	17.286226488329	16.137947575576	15.8155203573321	17.6075659497897	13.8333909601601	18.0286849821995	17.5226781969733	17.9750148873139	16.9529413669781	19.2695997391684	16.54341282611	18.8358346884491	17.3029624643329	3.9818423195064	0.959164549332416	3.03424431887203	2.48413544664196	3.5606340138708	4.76399834111455	2.92480935343839	5.1689718053845	3.6206935170481	3.17313944569239	3.97168455619443	4.01708173263005	3.48887850414807	5.37061027140349	5.32691162166608	4.83999954498476	-9.89554296403724	2.25595352817648	-7.51151289344129	-6.91487631003789	-8.64479590712845	-13.6167276069508	-9.97452483252788	-13.7539746583294	-10.363504857012	-8.72618495593913	-7.60025432878128	-10.0158700194167	-8.921826205229	-9.33129384697891	-13.5137223437079	-9.64853273104074	-11.2185268428593
70.3517587939699	17.5124382451882	1.36202560629683	17.6724113707045	17.6369643105626	16.4279241958268	16.1357291021716	17.9433757934302	14.1323370140697	18.3874387696489	17.887278995426	18.3100303256994	17.2866342794864	19.635597548736	16.8654616833228	19.2018804544663	17.6510715890837	3.98773219219715	0.972307198625094	3.01023228523871	2.45626296141522	3.56257521329985	4.77357413523254	2.93899420182912	5.18884354301321	3.62105973926501	3.17649132924697	3.98149762471287	4.01394549569328	3.495541090742	5.39666265812485	5.35656659777829	4.85600381516821	-9.94988678970576	2.26375788915814	-7.51163129498453	-6.90957807699625	-8.68753968104006	-13.6686831431889	-10.0400790873894	-13.8062297112418	-10.3884153520534	-8.76975939519575	-7.67976240254485	-10.0532380394631	-9.00664630061603	-9.44442367103632	-13.5823090799752	-9.75011982015508	-11.5598186295225
70.8542713567839	17.8441267966619	1.37685942342914	18.0181969687042	17.9927242998854	16.7074796133526	16.4613604719561	18.2823743743191	14.4403829963931	18.7571448954296	18.23743928772	18.6191921589272	17.6007919936766	19.9861951804575	17.1850256573553	19.5535873254011	17.9758799296888	3.98979238720105	0.98554001893454	2.98228455445231	2.42721539560731	3.5595808145625	4.78156357396278	2.94910931807138	5.20974010739736	3.62131542919966	3.17564590023278	3.98395710079232	4.00384626209272	3.49772326317493	5.42055756950844	5.38078918462063	4.86376494713959	-9.99715278513619	2.27392180621927	-7.50366456565672	-6.902859682983	-8.72080582198691	-13.7195605002458	-10.1024666182285	-13.8653226327949	-10.4161073209863	-8.80312208408249	-7.74724783343742	-10.0758757552471	-9.07955449381874	-9.55277396301509	-13.6348797950011	-9.83589792442263	-11.8980003689243
71.356783919598	18.1770424683835	1.39482989596432	18.3639775777776	18.3354571598833	17.0123716673043	16.7755646034935	18.6061828269506	14.732886095031	19.1056100956195	18.5938944420631	18.9461267819787	17.9383718685639	20.3434555215198	17.4971183049785	19.9106750498256	18.3169025623803	3.98888302549964	0.99864947474742	2.95031004674319	2.39397808377957	3.55890817027633	4.78243257215774	2.95194681194831	5.22222578646743	3.61493835663241	3.17306008982066	3.98730126008929	3.99578521282951	3.49827907607231	5.43923957939283	5.4035576371442	4.87239967364114	-10.0387511719865	2.28006497691893	-7.48857652113412	-6.88643081517618	-8.76270208895118	-13.7533221381589	-10.149929235663	-13.9054105379626	-10.4274780374967	-8.83392491482792	-7.81979224191649	-10.1074606195305	-9.14897409838803	-9.65201283844116	-13.6811993439663	-9.92530297619808	-12.2397612127676
71.8592964824121	18.5285953596951	1.41513507124235	18.7299903622911	18.7006230281552	17.31492919629	17.110636716394	18.9502636442216	15.0449072118816	19.4778864891223	18.9706738867287	19.2911932615944	18.28742588749	20.7229237586196	17.8309479029941	20.291028715583	18.6769049743661	3.98907452229341	1.01341043560443	2.91759342831706	2.36100820107574	3.55607304366813	4.78473420832505	2.95212088754049	5.23784668814438	3.60978584229561	3.17145236743488	3.99213850162404	3.98851403343891	3.50026212532871	5.46169708735761	5.43028150093915	4.88353539661799	-10.0853776029243	2.28921317730167	-7.47500801595448	-6.87305995175437	-8.80107260798888	-13.7950381422905	-10.2002990390391	-13.9580688847923	-10.4458723222478	-8.8696923737864	-7.89793576006608	-10.1438897555875	-9.22231721301103	-9.75747449353014	-13.7348613176504	-10.0206965632407	-12.5960416748953
72.3618090452261	18.8829858832066	1.43206654200238	19.1125734912217	19.084636521663	17.6140092144899	17.463093613776	19.3111947532597	15.3723785524186	19.869049880381	19.3469033149051	19.6248357655099	18.6135946537018	21.1019685899852	18.1660037808797	20.662349329274	19.0192109034265	3.98736069577361	1.02802294552511	2.88439723291969	2.32881953007033	3.54945356362085	4.7884775450782	2.94959348722093	5.2563716722587	3.60598593793872	3.16810130895936	3.99286412407596	3.97402888955738	3.50063647540537	5.4828388019686	5.45327001878129	4.88821115297521	-10.1297837257521	2.30045950098741	-7.46325163198782	-6.86310066029653	-8.83261948708872	-13.8441904372618	-10.2528268253878	-14.0224656195637	-10.4710987204517	-8.90232924572287	-7.9698677501864	-10.1647750897715	-9.29105488383711	-9.85925255802194	-13.7768847946831	-10.1032544562686	-12.9551642864089
72.8643216080402	19.2300941036544	1.44841026529057	19.4767124864253	19.4503038796546	17.9380461190016	17.7986831020104	19.6517189225372	15.6799422023755	20.2335308058408	19.7118834637803	19.958146418742	18.9639657975327	21.468275445216	18.4888625160925	21.0315838982244	19.3696623937277	3.98148162834503	1.04220353709749	2.84582333839015	2.29320575663298	3.54494228842747	4.78486608832503	2.93949326976975	5.26596546471646	3.59555791445198	3.16044401913752	3.99056141315171	3.96155223300699	3.49667090782485	5.4973502888737	5.47298868845147	4.8913211256703	-10.1652868797215	2.30825429724531	-7.44055802866908	-6.84374299049352	-8.87190937186524	-13.8746338409041	-10.2884712647225	-14.0660751258969	-10.4793660289715	-8.92519702653944	-8.03879773361572	-10.1948486492516	-9.34897025090235	-9.94881370800583	-13.8082791197017	-10.1843531765615	-13.3107363828454
73.3668341708543	19.5934487986023	1.46882286363427	19.8537062170317	19.8304661975644	18.2513772651126	18.1471259181142	20.0042120804665	16.0039970089279	20.6176849859832	20.0991972377288	20.3123974878068	19.3277482268892	21.858347284707	18.8349548774865	21.4258460618236	19.74122233079	3.97608635975999	1.05810105614931	2.80534304379322	2.25724840944753	3.53670473418461	4.78045321183511	2.92534037376804	5.27739337603229	3.58571482469945	3.15366762007568	3.98967586903865	3.95025718059551	3.49426602889163	5.51546072277439	5.49685220295306	4.89683143855072	-10.2040072235702	2.31833748941527	-7.41749484477332	-6.82474204366748	-8.90319632867596	-13.9059514117453	-10.3214190722212	-14.1184558227315	-10.492408204558	-8.95333316914853	-8.11334101696463	-10.2309141010001	-9.41163339019731	-10.0440701527577	-13.847731496705	-10.2714100748364	-13.6789635815802
73.8693467336684	19.9664967984899	1.48916924271281	20.2510599323098	20.2337415790812	18.5687192535848	18.5160463651061	20.3774061756228	16.3455188748741	21.0230930582978	20.5033507694893	20.6741508948326	19.6651736764562	22.266448523635	19.1865327250685	21.8174655461485	20.1022478043524	3.97007262841907	1.07390781326979	2.76465649107217	2.22280699957538	3.52592908495125	4.77799573536724	2.90875725854783	5.29209173281004	3.57775644950714	3.14769543653373	3.988378381214	3.93157416281385	3.49333710332707	5.53327587015517	5.51885690118727	4.89790519080492	-10.2435405190803	2.32971061671301	-7.3983403280318	-6.81054094262915	-8.93059983643192	-13.9457150748217	-10.35701386843	-14.1832497279553	-10.5133923631393	-8.98606064783205	-8.18878111459314	-10.2506793796333	-9.4780678209199	-10.1371128430332	-13.8806816510773	-10.3493316685963	-14.0544024625831
74.3718592964824	20.333299445971	1.50329510281072	20.6591161893786	20.6383919104617	18.9103590976918	18.8854258474511	20.7498604897902	16.6733257528131	21.4099686535608	20.8764213682488	21.0141213056535	20.0277507906748	22.6402799275545	19.5206977608484	22.1985856862095	20.4618874632567	3.96048172112875	1.08841874744355	2.72334152662646	2.1883533049377	3.51713203480584	4.77346101912174	2.88778148798591	5.30072355723122	3.56557721596659	3.13517135957257	3.98050912113461	3.91491703240101	3.48568296150395	5.54318922745045	5.53582240689505	4.89508184016938	-10.2760064249203	2.33886208041242	-7.38140486797429	-6.79543871141792	-8.96508147399159	-13.9813388269418	-10.3861552315603	-14.2346244191637	-10.5236388686676	-9.00226651527981	-8.2529261662834	-10.2799087435935	-9.52653211226599	-10.2150366021198	-13.899093677888	-10.4206437317363	-14.4259817321135
74.8743718592965	20.7077134788101	1.52377956548977	21.0454297309755	21.0346302387725	19.2327685601488	19.2460815581548	21.1113156263366	17.0082845682337	21.8044663040901	21.2728931041893	21.3768407283518	20.4060326438045	23.0384709506959	19.8795934439605	22.6064792766288	20.844701968999	3.95016814638113	1.1048404875602	2.67682229077713	2.15212776152517	3.50318520400049	4.76350531406162	2.86052971640483	5.30828162538228	3.55244657200562	3.12339518834428	3.97405511687575	3.89987793608996	3.4797354955976	5.55664632284006	5.55718020260464	4.89456530282642	-10.3077427127833	2.34921656052283	-7.35466580573977	-6.77469004760732	-8.98751559839035	-14.0032193827447	-10.4020691807848	-14.2865748707862	-10.5333056866253	-9.0239508468131	-8.3225945582884	-10.31634352316	-9.58039112443711	-10.2983880166665	-13.9266860515019	-10.498003285421	-14.8038256089186
75.3768844221105	21.0959620294879	1.54506932301456	21.4537282070801	21.4572859881981	19.5671610846833	19.6294747507912	21.4962867528528	17.3626447875242	22.2225098196171	21.689680331407	21.7586821976116	20.7543417590039	23.4579030934918	20.2487798509717	23.0192353505145	21.2257544390831	3.94011163054052	1.1215018384867	2.63021484295967	2.11817391377229	3.48805235550624	4.75583234143698	2.83137399885373	5.31942322485338	3.54182450010755	3.11270740857892	3.96921535465515	3.87735974340534	3.4758636335609	5.57100603076982	5.57873546696748	4.89178001213977	-10.3422440951892	2.36078142479845	-7.33333660856657	-6.76004764021801	-9.00949996663989	-14.0338912738413	-10.4212867394946	-14.3515108280128	-10.5520143578605	-9.05154392204598	-8.39710160324734	-10.3358025455441	-9.63983165811823	-10.3814023798333	-13.9535564311897	-10.570591378037	-15.1920768255386
75.8793969849246	21.4840280112397	1.56012136456579	21.8820925792706	21.9014605962887	19.9249826493469	20.0309850238119	21.9002352259726	17.7114984812299	22.6326680754942	22.0880461890306	22.1172724426758	21.1288968390852	23.856789000842	20.5948301859178	23.4121506293463	21.5944842390434	3.92782670168597	1.13593218167015	2.58417836410338	2.08703881389455	3.47487059888737	4.75052300060349	2.80079309141419	5.3276502071832	3.52962891498853	3.09807953167624	3.95862743962944	3.85693560339715	3.46834650285695	5.57639132928698	5.5935690256875	4.88294139999467	-10.3734054617819	2.37033487278216	-7.31857475502893	-6.75186392869927	-9.03831840749175	-14.072703270677	-10.4435792063392	-14.411095980151	-10.566792817055	-9.06987300212702	-8.46049351732523	-10.3650607832985	-9.68879494313956	-10.446606578076	-13.962430023707	-10.6314892518317	-15.5805539594884
76.3819095477387	21.8723333255405	1.58119946798817	22.3066506828098	22.320674799793	20.2550208621929	20.4081927242909	22.2770080909922	18.0562634506106	23.0362150940346	22.4927603713162	22.4879379726466	21.5218280252691	24.2612355863653	20.9670989480035	23.8334993961976	21.9882805530443	3.91411897342829	1.1519243232091	2.5366765597355	2.05413708710825	3.4552837698144	4.73774021201774	2.76362905161817	5.33187692428555	3.5150735282413	3.08189104618605	3.94765374090027	3.83860564241972	3.46015129935156	5.58545118764576	5.61312754024769	4.87636803842413	-10.4011667242176	2.37943274414797	-7.30367035668026	-6.73571156612472	-9.05161101105919	-14.0901478598899	-10.4477414388968	-14.4628077766804	-10.5756566369919	-9.08705222052246	-8.52506134570979	-10.4027341881512	-9.73637294098485	-10.5171868140493	-13.9819584124931	-10.6986215708118	-15.9700343819789
76.8844221105528	22.2745437228439	1.6032358459599	22.7233915464128	22.7625477888225	20.6054237510452	20.8040912028863	22.6732187183267	18.4221681447347	23.4653966918412	22.9210585061367	22.8812799121957	21.8810730272762	24.6899228842148	21.355037481026	24.2683101764699	22.3906922884252	3.90113418099388	1.1688227348055	2.48642681723432	2.023761474808	3.43598779656545	4.72633581240231	2.72469883078483	5.33990694106925	3.50370821752562	3.06704621155196	3.93891963141077	3.81278122276224	3.45458791860642	5.59680255595997	5.6351230049793	4.86979209825389	-10.4322829786765	2.39058715890404	-7.28614753273477	-6.72519637626291	-9.06845158253118	-14.1128678048354	-10.4535715924822	-14.5279087232108	-10.594602910635	-9.11130407458787	-8.59540223982814	-10.4227187602085	-9.79111556612171	-10.5897341016628	-14.007064189624	-10.7658762467457	-16.3707391909667
77.3869346733668	22.6812425930095	1.62061294089719	23.1633484767949	23.2305694583275	20.9782271693283	21.2217734223486	23.0926484585894	18.7927925991363	23.8998221366879	23.3481416710206	23.2705327688019	22.2678583166094	25.1164537346894	21.7136023314754	24.6730188012772	22.7686069570462	3.88703542448268	1.18286162439331	2.43713801411557	1.99724358767351	3.41873705273077	4.71807774251001	2.68549463634611	5.34830871537745	3.49356087525877	3.05108818202332	3.92866479214664	3.78916082450165	3.44872231181653	5.59827117926775	5.64881941967883	4.85520860931065	-10.4627865147862	2.3990126438543	-7.2771077516499	-6.72313793487722	-9.09234128098423	-14.1452949616954	-10.4647319871928	-14.5962522747842	-10.6167311635689	-9.1344259784256	-8.6623725387067	-10.4528641668905	-9.8440736188729	-10.6420892752685	-14.011089221395	-10.8164990526945	-16.7757156744846
77.8894472361809	23.0873014433336	1.64235712015658	23.6227381406162	23.6944362293559	21.3148196066247	21.633743142984	23.5057544237927	19.1463734419521	24.3114964428567	23.7608772302692	23.6489610990313	22.6760853731373	25.5262189444064	22.0998401445084	25.1076569915592	23.1732189955759	3.87182769544097	1.19780231971454	2.38941032952909	1.97242888464637	3.39401704449126	4.70781232843438	2.64376655451337	5.34983445091866	3.47976754845982	3.03146434329017	3.91491314865825	3.76814156118488	3.43982298128912	5.60368546691374	5.66765690558971	4.84286618825479	-10.4905580812299	2.40688263715396	-7.27705475968626	-6.721823869514	-9.0978458440954	-14.1713169224472	-10.4698878321851	-14.6482068406683	-10.627602670669	-9.14954437418182	-8.72252864062199	-10.4926847917044	-9.88833473631	-10.6999402569634	-14.0274758652485	-10.8735657329236	-17.1817304610679
78.391959798995	23.5041925924713	1.665636539216	24.0629971527849	24.1551141523699	21.6805439342493	22.0406352434002	23.9128910788696	19.5224906937094	24.7505207637833	24.1998492402404	24.052742909705	23.046779164676	25.9626070966337	22.5077211521354	25.5654584976025	23.5983452144382	3.85758435781395	1.21418966337045	2.33966739452717	1.94880527384429	3.37116680076365	4.69443456455911	2.59883737840937	5.35524763784822	3.469831218414	3.01342229468529	3.90397628756547	3.73968896346014	3.43400046593436	5.61295430365041	5.69133045881749	4.83281796691628	-10.521121937583	2.41631840491252	-7.27420858833962	-6.72009614785961	-9.1114859529055	-14.1880704891781	-10.4673825622011	-14.713674919711	-10.6494271732938	-9.17263277176838	-8.78918784202577	-10.5140901040501	-9.94098660043983	-10.7623430033296	-14.0561043312901	-10.9360166397693	-17.5979476961089
78.8944723618091	23.9291957950236	1.68661214662283	24.5113318973899	24.6454253518149	22.0593967143611	22.472164775341	24.3464753734506	19.915508350673	25.2102714164873	24.6588560915503	24.4761766866205	23.4465002711566	26.419310400544	22.8794968806949	25.9820826198616	23.9857443003845	3.84318403609175	1.22736104223498	2.28982118927622	1.92993056126106	3.34934480188127	4.68472223652975	2.5547810343193	5.36429945567205	3.46391424893862	2.99711854993028	3.89591730189011	3.71359211660801	3.43124596451545	5.61159734779089	5.70521868987316	4.81307300679837	-10.553322567413	2.42306048133441	-7.27617207749641	-6.72837780678387	-9.1294749083132	-14.2153653936559	-10.4723051878979	-14.7911893641525	-10.681658865946	-9.20316383979726	-8.86123065553924	-10.545999805496	-10.0011474034478	-10.8024492846662	-14.0608563738881	-10.977124976702	-18.0226719219487
79.3969849246231	24.35292696279	1.7087515453244	24.9835776522762	25.1588088575158	22.4101155427292	22.922532301874	24.8006189114015	20.2772084852522	25.6297036770415	25.0802576964624	24.8628289617311	23.8693449076114	26.8345883818421	23.2803776900018	26.4299071378099	24.4011072755102	3.82806756448623	1.24092488083106	2.24217437067132	1.91606680067069	3.32159356420331	4.6786285662463	2.51227633077825	5.36373034342076	3.45313725273945	2.97537523440346	3.88155405651035	3.69034475233641	3.42322375992806	5.61456013505696	5.72472830228596	4.79555243355598	-10.5836131730128	2.42938015254885	-7.28916271329025	-6.74645843042057	-9.13352343570768	-14.2522353425881	-10.4845330063182	-14.8438647356456	-10.6973351062022	-9.2190383459638	-8.91827223287362	-10.5880573248478	-10.045126288823	-10.8483532477206	-14.0797756594018	-11.0248485523756	-18.4493908281163
79.8994974874372	24.7848544525099	1.73362937370368	25.4742472604633	25.6380438711346	22.7909150258656	23.3398924420507	25.2191219155735	20.6623336289968	26.0776258425404	25.5294014541358	25.2759672512547	24.2542709662176	27.27773530129	23.705000250797	26.9034761399246	24.8399309848937	3.81409051478304	1.25570644713062	2.19714975127659	1.90208634393161	3.29618909390036	4.66518880436153	2.46564400210723	5.36697372055233	3.44677320471138	2.95540487826673	3.87043138597401	3.66030745543501	3.41852594491541	5.62201494594667	5.74989139259198	4.78068628299172	-10.6161852092572	2.43514977740784	-7.31280710795496	-6.75786804981519	-9.14741896996114	-14.2657164231458	-10.4801475140228	-14.9097556618665	-10.7244958552196	-9.24341394578857	-8.98204979157902	-10.612497119041	-10.0981911418273	-10.8996779795882	-14.1135157681913	-11.0790376015997	-18.8861709018783
80.4020100502512	25.223687123103	1.75688914904761	25.9301324930249	26.1481773902459	23.1750794846328	23.7830579095423	25.6653650543008	21.0670107768477	26.5496766630907	26.0029622531023	25.7129914647393	24.6681067512452	27.7455402298579	24.0953050518622	27.3403836410299	25.2478305599199	3.80050203795442	1.2679448528283	2.14971132448163	1.89352879791121	3.27087800335866	4.6556201494923	2.42096793606305	5.37423257008348	3.44523679263288	2.93772885101062	3.8631039366822	3.63255432141599	3.41750873300423	5.62025150255696	5.76730219722221	4.75840341544651	-10.6509832571971	2.43995047854831	-7.33058724346205	-6.7802650179564	-9.16320926327093	-14.2897226759872	-10.4848411798025	-14.988657987129	-10.76346921728	-9.27678420737269	-9.05252526322308	-10.6469504535138	-10.1605535576392	-10.9307029411637	-14.1291692658798	-11.116327327079	-19.3325098626833
80.9045226130653	25.6666181615142	1.78241279509422	26.4113160909486	26.6860038375511	23.5404024408602	24.2493883796204	26.1368358857284	21.4478419837924	26.9913594850385	26.4546520509623	26.1319385529676	25.1069788097593	28.1889333112421	24.5116251250765	27.8013107871505	25.6740675205004	3.78742535782829	1.28000538705086	2.10491200545622	1.89086205382891	3.24131092153688	4.65049686875574	2.37925308819893	5.37474281586934	3.44133074685837	2.91750178732603	3.85366625478771	3.60793237412521	3.414282151481	5.62216986831433	5.78909815603554	4.73639591702183	-10.6868347019955	2.4436340148055	-7.36016647919791	-6.8142829335965	-9.17018241929157	-14.3251908876013	-10.4999296700936	-15.0500485436928	-10.7920321369499	-9.30315710195609	-9.11561491621465	-10.6919736024281	-10.2146986854709	-10.965990850341	-14.1564752830817	-11.1559423180211	-19.7870855129729
81.4070351758794	26.1167979943139	1.8082371334197	26.9164997012738	27.211112081218	23.936576678161	24.7025605396421	26.59454524291	21.8410387815261	27.4477404810968	26.9138544809725	26.5536017605195	25.5077804694923	28.6385316117223	24.9539195001493	28.2906445620759	26.1267660296351	3.77577686954353	1.29293987171473	2.06353024280108	1.89101215580292	3.21463154027575	4.6433861406732	2.33758606775343	5.37601452342051	3.4403552267169	2.8970656940981	3.84434465078372	3.57719510378456	3.41182861499015	5.62922049646284	5.81736155003699	4.71734416600926	-10.7255173754387	2.44710611726129	-7.40227059658247	-6.84968200320353	-9.18895191871816	-14.352202925582	-10.5110235640541	-15.1160487397476	-10.8264486038854	-9.33108956582216	-9.1772944351337	-10.7201529936926	-10.2703039251084	-11.0076970227262	-14.2010030796137	-11.203073882272	-20.2532947182418
81.9095477386935	26.5722508077779	1.83528846958396	27.4226113340789	27.7380142158712	24.325979385714	25.1556287536474	27.0521100075296	22.2564640942584	27.9316859187812	27.4014266953668	27.00271939706	25.9373297905663	29.1167331455697	25.3642768326239	28.7491526031299	26.5573791346928	3.76481462665567	1.30360003326244	2.02434150574276	1.89477190207292	3.18716110229447	4.63557854013464	2.29652188801751	5.38144643636627	3.44480377408822	2.87937881300477	3.83942645558071	3.54870860475047	3.41340804476114	5.62854788805245	5.84003906570995	4.69327075260313	-10.7661671078655	2.44835134039314	-7.45084238391129	-6.88922568618017	-9.20721575991701	-14.3749800058547	-10.5218218930962	-15.1956387883865	-10.8736569537816	-9.36912690563039	-9.24653377025216	-10.7577715884613	-10.3364374648525	-11.0314664458793	-14.2333093232037	-11.2383125407107	-20.7303696715141
82.4120603015075	27.0351570338745	1.86438018767542	27.9104932874774	28.2960390221474	24.7069661084015	25.6354310255607	27.5385457549286	22.6581461799567	28.3983917008909	27.8879687779274	27.4583049909453	26.3940274614051	29.5927889307838	25.7969968575032	29.2232080715336	26.9948903047817	3.75531896815667	1.31390969718817	1.9851932701168	1.90497100803152	3.15719297854492	4.63271010245528	2.25954434414882	5.38311964808263	3.44928999082207	2.8620857454102	3.83665557779476	3.52365284212687	3.41586953393636	5.63089454137091	5.86575456737929	4.66753140397294	-10.8099930154317	2.44910704210761	-7.49930453293661	-6.9416674265378	-9.22222418691102	-14.4101300386404	-10.5453864268085	-15.2657384957197	-10.9168628262377	-9.40843858737411	-9.31710220652972	-10.8063045005991	-10.4031514797711	-11.0580271220344	-14.2742332877328	-11.2713310982111	-21.2210679185866
82.9145728643216	27.5045020988662	1.89171558380132	28.4255480635313	28.8703772177326	25.119437612579	26.1290150180733	28.0402117586498	23.0589009724939	28.8633839932235	28.3574920986809	27.888371224849	26.8127479863277	30.0492503961962	26.2580584075211	29.7283802899793	27.4618543442885	3.7474358125641	1.32478532699592	1.94991862741446	1.92078824135487	3.13065183789051	4.63338338112365	2.22651536973703	5.38234654407701	3.45494167559987	2.84268633970924	3.83074654758323	3.49317448224538	3.41636936977224	5.63893988022814	5.89870271105103	4.64493636811074	-10.8569998596735	2.44992817137879	-7.56079120583603	-7.00419587247982	-9.25093129686623	-14.4528221425698	-10.5784724885376	-15.3312146063823	-10.9596977919798	-9.44179501129524	-9.37730756855144	-10.8387135270216	-10.4628242508627	-11.0920954381191	-14.3343069611365	-11.3128298737912	-21.7256483844774
83.4170854271357	27.9753708147968	1.921922785266	28.9640219454746	29.4110771166816	25.5147611785624	26.5913062667332	28.5084385323082	23.4844769911816	29.3592689874478	28.8584230041667	28.34826338266	27.259995978077	30.5373734809241	26.6901798060899	30.209952761745	27.9176519751031	3.74025553716725	1.33393088514009	1.91902856348048	1.93799689155295	3.10244041780356	4.62879352323507	2.19284246994855	5.38563855307181	3.46634517054412	2.82635509922737	3.82946645992337	3.46494987825246	3.4209647506149	5.64073923367189	5.92829192432796	4.61972458468705	-10.9049577593996	2.44812872745071	-7.63489723192109	-7.06316094445614	-9.2766024331636	-14.476267308478	-10.6012456043041	-15.4103542179138	-11.0158192837249	-9.48576416606565	-9.4452915240684	-10.8798685364098	-10.5336150741677	-11.1108620334419	-14.3877531502751	-11.3479071232038	-22.2410757821387
83.9195979899498	28.4601699871021	1.95509489070851	29.4844880710968	29.9840985493263	25.9131201391302	27.0822016042357	29.0072141446965	23.9090357604105	29.8541906532777	29.3835743627593	28.8329056109381	27.7366562503808	31.0500823488132	27.1403743425328	30.6972865449055	28.3671514369254	3.73555457574574	1.34220855958806	1.88973569121662	1.96179689006941	3.07351738628354	4.6293120423025	2.16405420480384	5.38814658333258	3.4800423688789	2.81324117317607	3.83284687468868	3.4404753067593	3.42939149708166	5.64483214475458	5.95939508128405	4.59097681580859	-10.9587183800524	2.44527424788668	-7.70995495088092	-7.13567091025245	-9.30477797372432	-14.5117789770537	-10.6381696312855	-15.4884015484574	-11.0744017640532	-9.53935566732838	-9.52024261973802	-10.9321658307455	-10.614160425571	-11.1309823961441	-14.4459228348669	-11.3760717906327	-22.7788268599897
84.4221105527638	28.9454826537528	1.98368495715694	30.0057149106365	30.58450021359	26.3434477773253	27.5978191902459	29.5325571904787	24.3173326021143	30.3286325298646	29.8641234578498	29.2835350137341	28.1756024456006	31.5146322986803	27.621399272065	31.2184461547699	28.8490140955839	3.73210821207089	1.35116474349546	1.86277440833779	1.99203406295363	3.04850173249784	4.63518824461403	2.14077366386783	5.38496181264741	3.49284337526943	2.7963111676452	3.83278779271365	3.41129004908687	3.43306758721727	5.65511717784914	5.99840621248286	4.56545768180957	-11.0138915217358	2.44257969302076	-7.79005918140038	-7.22141401973694	-9.34823335380447	-14.5595122525954	-10.6896701486863	-15.552199722099	-11.1258449717817	-9.57922273958016	-9.5828978732954	-10.9689859900185	-10.6787626062187	-11.1597780656342	-14.524374066675	-11.4135263127754	-23.3286062708985
84.9246231155779	29.4355677253283	2.01669081751613	30.5550345386806	31.1603284220779	26.7461094847131	28.0915455753473	30.0346204386951	24.7527853249657	30.836971602825	30.3774864444343	29.7534257553492	28.6427119789307	32.0123946269473	28.0771494296588	31.7246573626043	29.3327271693676	3.73005205739055	1.35884008427374	1.84056383618544	2.02460795001031	3.02092167180666	4.63867397087397	2.11920135188404	5.38555194374661	3.51140752307891	2.78259131150464	3.83567817539832	3.38439275271251	3.44059651037501	5.66058005228525	6.03630773705657	4.53965401654942	-11.0716738683267	2.43871738979495	-7.88284328962955	-7.30729190183265	-9.38584541328661	-14.5955891752651	-10.7375912029958	-15.6291936386814	-11.1905193464429	-9.62950480313488	-9.64925075515085	-11.0137450594501	-10.7543307500827	-11.1761434678321	-14.6012681421883	-11.4503172106004	-23.8951455217655
85.427135678392	29.9396528606368	2.05047571512661	31.1264868576062	31.7426970220372	27.1641237804383	28.5917093604595	30.5431345739276	25.2024723079951	31.3635858386025	30.9197997871175	30.2528573172828	29.1416206784084	32.5398710762556	28.5459684326823	32.22551739463	29.7952956214725	3.73042693400964	1.36531384020991	1.82324894752127	2.06164880275648	2.9943856475387	4.64351838398254	2.10111029279565	5.38825706311667	3.53430572391807	2.77248077585816	3.84340511125581	3.3615547857175	3.45204551541952	5.66748315609319	6.073977077995	4.50855579216639	-11.1349245626543	2.43253913745341	-7.9867746316776	-7.40057250207507	-9.43163257351605	-14.631274344112	-10.7914684986466	-15.7135677292964	-11.2640247544353	-9.69013265375263	-9.72324844279893	-11.0697349041883	-10.8406179676617	-11.1924600669761	-14.6779914664218	-11.4754433416013	-24.4877785385383
85.929648241206	30.4448267120887	2.08327209226045	31.660212983963	32.3558886612869	27.6143888355303	29.1209259543091	31.0822467411191	25.6189069612075	31.849031070541	31.4360832903779	30.7432234469276	29.6032297217192	33.0394847286431	29.0481453951206	32.7628709947569	30.2929351837399	3.73236457451708	1.37241357721228	1.80662272708985	2.10501777570079	2.9721212569843	4.65412274949786	2.08902857821823	5.38213387855317	3.55395572081143	2.76116374037621	3.85126494261786	3.33470622724661	3.46123185053513	5.68093547701298	6.12011564247345	4.48068347612131	-11.1996813145927	2.42529566352128	-8.08507774957335	-7.50800706735064	-9.49371615967984	-14.6793654404064	-10.8614979358499	-15.7739156895519	-11.3231999075171	-9.74391115633976	-9.79321336552554	-11.1107324720091	-10.918509829332	-11.2186895981183	-14.7752148671625	-11.510487165881	-25.0957228423489
86.4321608040201	30.9567323941003	2.11921450258825	32.2152838431784	32.975396269096	28.0264229106193	29.657609918838	31.6290534225	26.0643370354441	32.3707551326984	31.9605967727548	31.2232982662021	30.0923988224257	33.5468509317425	29.529384280116	33.2953915218046	30.8074743899849	3.73603448419074	1.37889326791784	1.79424286447416	2.1526952720894	2.94638867991205	4.66765676422803	2.08168211281284	5.37934840853728	3.57905873587049	2.75088862016632	3.85812919223518	3.31022238004753	3.47112642526655	5.6908871668438	6.16741880141829	4.45473735476842	-11.2679587327098	2.41948854077304	-8.19265489306635	-7.62381530565292	-9.54681064174672	-14.7308661744031	-10.9405555107811	-15.8463294046258	-11.3949211681729	-9.7996672785048	-9.85725729491072	-11.1586708856862	-10.9982413085243	-11.235561079958	-14.8753428743958	-11.550728437508	-25.7252585656516
86.9346733668342	31.4761401634355	2.15135445936715	32.79835283997	33.5617346676979	28.4667665797555	30.1662826860408	32.1452904187827	26.5334340775418	32.9225839173769	32.5179681709854	31.7368274653319	30.6157797611366	34.0883914046889	30.0179212279493	33.8101000938639	31.2845289769752	3.74132461399373	1.38410838725406	1.78694251224571	2.20145630838315	2.92339490238292	4.6775292278668	2.07556887873703	5.37991638829922	3.60920346468567	2.74432443308828	3.86961576199239	3.29012013138324	3.48476623450473	5.70128894233957	6.21252935348986	4.42188805651366	-11.3389684235678	2.41046660814639	-8.31114711289987	-7.73765050981562	-9.61336792419702	-14.7654745772647	-11.013513956703	-15.9296958481786	-11.478164100538	-9.86572287310205	-9.92905254896565	-11.2178204182385	-11.0890505828625	-11.2510008093419	-14.9693905410023	-11.5745061268397	-26.3782399900315
87.4371859296482	32.0064050783026	2.18867018617222	33.3891749876984	34.1801467035781	28.9393109154626	30.7067129701165	32.6941515120104	26.9672720194979	33.4312426340116	33.073433401281	32.2725366993124	31.102376797387	34.6281893744256	30.5423226228927	34.3637712047431	31.7990292538197	3.74908153331584	1.38973901878857	1.7836490183427	2.25598278298525	2.90489547489708	4.69316984063997	2.07543072297688	5.3719112560856	3.63575633536742	2.73895828889302	3.88473093022201	3.26668162788366	3.49870398938939	5.71848164743451	6.26658642871688	4.39220312258741	-11.4140437040214	2.39828632673287	-8.43489213642043	-7.86585427006876	-9.69646957059993	-14.8112783171438	-11.1030452324548	-15.9886757503327	-11.5465952396132	-9.93224642814816	-10.0059312945292	-11.2623894727309	-11.1798579251061	-11.2776279458608	-15.0831720090847	-11.6085762642065	-27.0576333682837
87.9396984924623	32.5371506259092	2.22605067395497	33.9469263813598	34.8240474657379	29.363078115687	31.2736143412277	33.2700722059928	27.4231724256382	33.9676160145362	33.6074578936948	32.7643920241644	31.6156370149534	35.1454721197266	31.0507457862795	34.9241141016968	32.3437628720338	3.75800819967956	1.39573161075548	1.7813518843687	2.31545970514279	2.88203100396799	4.71444976961694	2.08123169584266	5.36515817958684	3.66603875267117	2.73228846158265	3.89480466185668	3.24569378527632	3.51002483163895	5.73338262826451	6.32414684567673	4.36605259002089	-11.4904238618852	2.39013317399973	-8.55225247883067	-8.0070264697612	-9.76708219519311	-14.8675683773042	-11.2082399339443	-16.0531833008555	-11.6228583923367	-9.99149013526621	-10.0669434650629	-11.3127505502156	-11.2624067640515	-11.2981197134258	-15.2036223468222	-11.6523899433224	-27.7551361634746
88.4422110552764	33.0746333411482	2.25655639454808	34.5350203161596	35.4285928559631	29.8284833528082	31.8085168397326	33.8108978010745	27.9065855024275	34.5388441014552	34.1768433213848	33.291955115343	32.1654980198295	35.700210125577	31.5598074131097	35.4528329125934	32.8407790986169	3.76821318748994	1.40017779826447	1.78384464055778	2.3747647415911	2.86351206874172	4.73225746634338	2.08828042257294	5.36174357242365	3.70103198192296	2.72905379063208	3.90895528030637	3.22938286369583	3.52469666081372	5.74755234074573	6.37734995701887	4.33255883749305	-11.5686791618668	2.3781069257279	-8.67900695225257	-8.14493130576059	-9.85577958000131	-14.9065895792737	-11.307009884927	-16.1281425448911	-11.7103514850814	-10.0601683414749	-10.1351952976486	-11.374188048124	-11.3557345295069	-11.3157937452273	-15.3110677497007	-11.677549222265	-28.476832884502
88.9447236180904	33.6266645802148	2.29572265218628	35.1499708543598	36.0445749668937	30.3143367958352	32.3582344962443	34.3654154062621	28.3671044123864	35.0825584065812	34.7730837801391	33.8515081266007	32.679122676013	36.2842297189927	32.1071505426761	36.0226059895824	33.3734079504405	3.78104362583254	1.40550671468258	1.79109568467483	2.43741690863825	2.84847909624281	4.75284202975066	2.09951576059484	5.35262002675493	3.73377548991158	2.72901881571512	3.92709422515409	3.21032012109793	3.54223558992118	5.76860448815382	6.43992091638048	4.30167160866504	-11.6513092799318	2.36299802386874	-8.81392475824021	-8.29185440413738	-9.95652920468589	-14.9465072134442	-11.4151827957335	-16.1858553308258	-11.7880667322456	-10.1366101299588	-10.2103561167339	-11.4213907893648	-11.4579404835895	-11.3459307209906	-15.4364368163159	-11.7117444227794	-29.229728045915
89.4472361809045	34.1777543172326	2.33327475148293	35.7491159881779	36.6897298165657	30.7634246088069	32.9396134542434	34.9513317777439	28.834325580843	35.6349434719509	35.3147779091009	34.3844930848587	33.2180970736087	36.8123070930463	32.6440949773492	36.6117966463599	33.9405089586015	3.79474476872462	1.41165922999637	1.80047693164577	2.50428624449287	2.83045372842723	4.77924115180581	2.11633308505812	5.3415377266441	3.76743906936536	2.72522611185316	3.94229416655062	3.19375170804509	3.55387229677833	5.78847068800705	6.508463009154	4.27458084431715	-11.7338207616818	2.35057253250745	-8.94559572630183	-8.45216431559177	-10.0485235375472	-14.9962209030404	-11.5395550906763	-16.2383509249365	-11.8657472077594	-10.196241206939	-10.275273536044	-11.4731255004296	-11.5414381512401	-11.3732395738598	-15.5714739488464	-11.7565410403326	-29.9996368410619
89.9497487437186	34.7378173617178	2.36196588775538	36.3368398907088	37.328532961405	31.2562699882039	33.5207003474144	35.5349534797486	29.3327890047364	36.2265662371124	35.8921879396196	34.9267670072737	33.7959641427367	37.3792017293226	33.1740322082016	37.1542050457622	34.4704330818029	3.80965032562234	1.41619276217901	1.81174375550835	2.5722760045121	2.81713054814954	4.80709528000561	2.1363516121514	5.33376281036668	3.80537867820158	2.72412922749586	3.9578116980504	3.18213001095666	3.56833960764717	5.80624496452512	6.57031357850386	4.24239678263846	-11.8184033652238	2.33558056076103	-9.07418201668789	-8.61683778471249	-10.1584252598193	-15.0428036070304	-11.6688682765584	-16.3000939270872	-11.9541200711876	-10.2636683450925	-10.3387658180122	-11.5357307043363	-11.6346720523686	-11.3962826365126	-15.6856325677139	-11.787564046014	-30.7952484474896
90.4522613065327	35.3059873855701	2.3966037935616	36.9554004270601	37.9353464668982	31.7566871643768	34.0787456503424	36.0915272138314	29.823863210225	36.809861525395	36.5006873001101	35.5064806096415	34.3381549019321	37.9808585435675	33.7444903551834	37.7391618739232	35.0225581554941	3.82633447803759	1.42243209899599	1.8273258447972	2.63933351855176	2.80615633064889	4.83211756867719	2.15730526986825	5.32337230906776	3.84256465965279	2.72569172458962	3.97710109882528	3.16827914847321	3.58560737218591	5.83084882276437	6.64190189282833	4.21107713159568	-11.9043017881292	2.31833182619611	-9.20992066045483	-8.77935486404768	-10.2748866076703	-15.0727828326162	-11.7933844012714	-16.3520453211958	-12.0383091958415	-10.3382876168073	-10.4095160866531	-11.5843922606822	-11.7370126728448	-11.4329904403465	-15.8148941939766	-11.8224478794	-31.6153025718876
90.9547738693467	35.8817829950687	2.43651686860374	37.5985471707488	38.5729952313612	32.2336172900438	34.671915245264	36.6817936361981	30.303618271922	37.3794344529984	37.0757331774155	36.0919468104015	34.9038856823605	38.5500943551172	34.3107344337441	38.3573005217666	35.61334565162	3.84435763172578	1.42965906065282	1.84681934353973	2.70962506532356	2.7935531215445	4.8626768118182	2.18314943910782	5.30801175212312	3.87776075330688	2.7250330987294	3.99687606358872	3.15695278410539	3.59932768199568	5.85529913919654	6.72206751907041	4.18385427071091	-11.9913073951454	2.30081924279952	-9.35093162785563	-8.95489566318172	-10.3858666613249	-15.1108997530688	-11.9336398123355	-16.3876645922933	-12.1143137129274	-10.4020465259694	-10.4792469641005	-11.6362022316	-11.8278991611373	-11.470151000646	-15.9561919540305	-11.8683538715645	-32.4585330789701
91.4572864321608	36.4636216769846	2.46238187571929	38.2009519335999	39.2335717699688	32.7556101055191	35.293343410625	37.2985607943653	30.817992028024	37.991857879883	37.6563727372392	36.650504352639	35.5106185056172	39.1278860452865	34.8612358505798	38.9121809323288	36.1800171321086	3.86298786439819	1.43519219476482	1.86629959904093	2.78199870105689	2.78585343022449	4.89819130954524	2.21332040883504	5.29592201493374	3.91689858013215	2.72396282691179	4.01275606444117	3.15083245899664	3.61270091438183	5.8761661836047	6.79303772521155	4.1538898842585	-12.0787279856924	2.28185103909211	-9.48049528295785	-9.14101279207881	-10.5133770820117	-15.1560286714426	-12.0875187423299	-16.4306469155278	-12.2004302658878	-10.4637018074107	-10.5372148446034	-11.6986141754872	-11.9180595395174	-11.5014483816334	-16.068171279793	-11.9054720190113	-33.3218376962638
91.9597989949749	37.0492373732167	2.49100985609045	38.8153177687907	39.8381228088716	33.2712361946622	35.8710054908389	37.8660028252577	31.3434641748757	38.6182920621671	38.2711457634358	37.2503356433812	36.0821903288791	39.7448357234031	35.4541704368824	39.5102179615665	36.7529860420224	3.882860807141	1.44328320779467	1.88837689159395	2.8504510684656	2.77923657512236	4.92815336775278	2.24247199438839	5.28441198511578	3.95715518151349	2.72458247476506	4.03226721974603	3.14295534495599	3.62894564741081	5.90371264511968	6.87403962873518	4.12329127528893	-12.1653319821128	2.26238100474197	-9.61104688347952	-9.31804532559398	-10.6409943789914	-15.1771102507892	-12.2290630701203	-16.4712926769824	-12.2886312487618	-10.5314592631646	-10.6024723962652	-11.7474009322345	-12.0171188443537	-11.5475172083308	-16.1916926657364	-11.9408026047759	-34.2017645568057
92.462311557789	37.6448851111068	2.52866219388085	39.4594366759985	40.4601359861758	33.7775740650469	36.4734060203881	38.4548777488196	31.8372520023107	39.2055978390973	38.8796687847205	37.8842711977681	36.6748843960456	40.3591670494346	36.0496160705896	40.1439000939892	37.3686036251102	3.90397948173242	1.45248982724115	1.91398915845168	2.92008731388368	2.77228325915117	4.96138929258036	2.27489518623476	5.26525138333291	3.99259618567662	2.72422707182321	4.0551253091916	3.13768077291555	3.64458779051285	5.93211956113324	6.96417114495369	4.0973093144125	-12.2522604905111	2.23977083696645	-9.74687130245738	-9.50380002320694	-10.76563425716	-15.1996874863224	-12.3809783711282	-16.4846564796274	-12.3605891916362	-10.5951108333329	-10.6741088601032	-11.7979958610677	-12.1132188500022	-11.5972679202844	-16.3245913853176	-11.9871360455081	-35.1032296462865
92.964824120603	38.2465458482039	2.55145597255021	40.1186784117836	41.1093295813892	34.3299468884347	37.1097710733591	39.0748009484161	32.3683380393087	39.8380982507922	39.4582209572164	38.4716911677101	37.310839890508	40.9461493174631	36.6194383901883	40.7206473751083	37.975691583176	3.92544569023212	1.46011280873861	1.94218956155725	2.99107539244286	2.77027037725065	4.99944963137661	2.31111010902801	5.24945549866679	4.03191597118431	2.72024046407712	4.07242193685324	3.13798009153832	3.65689209845167	5.95539583122302	7.04668311458367	4.07115958501616	-12.3385936030681	2.21558283225984	-9.88431664917636	-9.70001996029081	-10.9042223807092	-15.2293621123445	-12.5465931110427	-16.50295877144	-12.4422334648655	-10.6464549639347	-10.7295468272198	-11.8590472342946	-12.1974843332048	-11.6392997860117	-16.4291129448805	-12.0296579035382	-36.0201477855597
93.4673366834171	38.8547484486057	2.57483724085592	40.72335764373	41.7378947583843	34.8614324594653	37.7359524248912	39.679827262241	32.9291613463559	40.5064805295829	40.0732473323962	39.0932589647874	37.9130831958839	41.5760017831668	37.2342852745519	41.3294820730364	38.5730132320059	3.94840312136059	1.47084696057155	1.96900224463995	3.05954868711438	2.76800650838652	5.03641660536053	2.34793944296446	5.23715003454935	4.07452879325886	2.71656506631278	4.0926312328789	3.13706756177867	3.67262008931942	5.98527670309091	7.13747679313684	4.04341393625673	-12.4243732389715	2.19375158520323	-10.0060758775125	-9.89431885764033	-11.0357026578563	-15.2499374515882	-12.710638832985	-16.5250221037463	-12.5321071599362	-10.7023778456838	-10.7895799375865	-11.9069645947787	-12.2902436031411	-11.6971443650982	-16.5366419877373	-12.0644700703113	-36.9511877012455
93.9698492462311	39.46652334983	2.60787085549425	41.3593601824405	42.3389268691364	35.3951088496434	38.3473363678929	40.2636355897681	33.442966089133	41.1159917752993	40.711922094975	39.7505661433601	38.5291301537042	42.2353786628757	37.8574317283206	41.9724377511728	39.2111346398984	3.97190225373967	1.48270698934524	1.99914745624937	3.12496087837262	2.76656820479256	5.07068670314012	2.38479049059502	5.21558469391999	4.11068616696642	2.71306915517844	4.11655451848382	3.13856196807576	3.69113050104434	6.01698302647064	7.23712542639998	4.02078236266632	-12.5075726675253	2.16632608863862	-10.1329084671508	-10.0851154484595	-11.1656358595285	-15.2556335257131	-12.8699223282652	-16.5116204682038	-12.6003258566808	-10.7614986147071	-10.8568075265609	-11.9551354635809	-12.3892099873281	-11.7614599508892	-16.6510433243611	-12.1097005239245	-37.891939008132
94.4723618090452	40.0825331082781	2.62337517794906	42.0187615575248	42.9654055278275	35.9778687516393	38.9914383551361	40.8766473485979	33.9886575787899	41.7632461564335	41.2823734123801	40.3955704166746	39.1945660007642	42.8284238657954	38.4428544779213	42.5674362981941	39.8622137682141	3.99577877587492	1.49336815393236	2.03187566386439	3.19079009178752	2.77004992024986	5.10903897673953	2.42459933556681	5.19713282259479	4.15019197259582	2.70295122477123	4.1395646804789	3.14658499708174	3.70383970616513	6.04202058440172	7.33104145075608	4.0012214351954	-12.5890720440735	2.13762319730845	-10.2634181834687	-10.2843757758677	-11.3061839999784	-15.2684891845908	-13.0410238166576	-16.5001875979196	-12.6764702030667	-10.798514097249	-10.9181379512285	-12.0141693001054	-12.4654714629438	-11.8156961249247	-16.7386673827797	-12.1562035362481	-38.8407614170491
94.9748743718593	40.7139416206598	2.64491754465112	42.6658858165491	43.6148640001108	36.5253345763975	39.667946428052	41.5172024518129	34.5730073660168	42.4549456336091	41.8919754356204	41.0402799033194	39.8265705905857	43.4684209944185	39.0789115663016	43.1832398588975	40.4865980675461	4.02177507473805	1.50679896601264	2.0656281356147	3.25645608820103	2.77195400544091	5.15128170556346	2.4673963524849	5.18274543844592	4.19450838429219	2.69145219006348	4.16281699659765	3.15414039440062	3.72133573044831	6.0740158148491	7.431430146499	3.97968966343144	-12.6712008914898	2.11111475664519	-10.3889037046852	-10.4910898989096	-11.4318035971309	-15.2878634271955	-13.2228397744306	-16.4906668755283	-12.762795467477	-10.838132771646	-10.975048668782	-12.0607440098333	-12.5499058935201	-11.8870969801525	-16.8209975338036	-12.1889238777632	-39.808610167593
95.4773869346734	41.3353466660519	2.6663204901109	43.2858661702387	44.1934255864089	37.0809126902653	40.2902786850127	42.0950369396987	35.124366680978	43.1037022673312	42.5208723327163	41.7128896321321	40.459784404878	44.1333100029669	39.7257010837978	43.8259633435377	41.1427435047648	4.04776502787524	1.52176804202522	2.09993338428915	3.31513494105577	2.77563228059015	5.18569832198577	2.50740255474431	5.16252223487118	4.2349677467527	2.67976939790476	4.18989930761901	3.16382365722291	3.74218794328658	6.10874278682908	7.53913253017185	3.96386330293009	-12.7478039578061	2.08078383604966	-10.5055698223722	-10.6820628354229	-11.5562822311231	-15.2799901029165	-13.3855677201765	-16.4530097343034	-12.8341561560348	-10.8808753604462	-11.0392381180452	-12.1058645237379	-12.6403582840403	-11.9668715026678	-16.9084550848143	-12.2309539331849	-40.7651385819993
95.9798994974874	41.9646376715987	2.676331646838	43.9211615920005	44.785367357229	37.693300744078	40.9328927133203	42.6896718508911	35.6815589513368	43.7575215121978	43.1090527886885	42.4217868686759	41.1556765709193	44.7614795311071	40.3208661059997	44.4329823202025	41.8416084957358	4.07483719969883	1.53548080713355	2.13617159195894	3.37287907329251	2.78424917664459	5.222638324858	2.54914764296648	5.14298400910122	4.27639003129382	2.66231752498455	4.222812367837	3.18209513646853	3.76174804040439	6.13542247364023	7.64334161601991	3.95552378631344	-12.822930753048	2.04774885057311	-10.6249358856539	-10.8766396615649	-11.6878660211485	-15.2782372921949	-13.5550232308801	-16.4083770702698	-12.9059458282581	-10.9079044609884	-11.1106016821229	-12.1631705315611	-12.7170869182714	-12.0336567749695	-16.9719290735601	-12.2796561112287	-41.7273118965994
96.4824120603015	42.6094188502765	2.69069152481593	44.5914690893928	45.4152669915537	38.2574602485372	41.6268249242824	43.3276133968467	36.2938692178516	44.4715352117638	43.7085609676067	43.0893445942278	41.8149265115929	45.4085794587438	40.9790265398968	45.051909395487	42.4954773560878	4.1043644352248	1.55173375367622	2.17744300295986	3.43113970074949	2.79004469052404	5.26495286500302	2.59527967293915	5.12790755219438	4.32587826895165	2.63981719426422	4.25376676767994	3.20082931954288	3.7855425971626	6.17027470708263	7.75255472616055	3.94567102793278	-12.8968780117483	2.01655589264468	-10.7509119115563	-11.0818639809058	-11.7966142799955	-15.2857728348697	-13.7380189859317	-16.3624548144728	-12.9917418646978	-10.9273453754621	-11.1687391530889	-12.2089359508123	-12.7928076015387	-12.1198079274422	-17.0225859224699	-12.3086915612321	-42.7073065053831
96.9849246231156	43.2406318654753	2.7030723792811	45.2145400605599	46.0039164506855	38.8245397506053	42.2912354584788	43.9300779947708	36.8833898290874	45.1540426924407	44.3101063446945	43.7626169586512	42.4531413528356	46.0608213921001	41.6419197354991	45.6793106204597	43.1591874757858	4.1346574184576	1.56910763014802	2.21863585644865	3.48415218453027	2.79820064700347	5.30385582614605	2.64015607327326	5.11065701085507	4.3742041450227	2.61792626493275	4.28812989529959	3.22113897875207	3.81252552764997	6.20850504486374	7.865085460524	3.94203094310487	-12.9679647122464	1.98494956562205	-10.8648992723098	-11.2762347332361	-11.9037471175507	-15.2831073089918	-13.9101034423679	-16.2984951963323	-13.0697185436505	-10.9500867495312	-11.2328838399601	-12.2513517070503	-12.8730384173915	-12.2144378060298	-17.0779969336831	-12.3454049033649	-43.6605080969018
97.4874371859297	43.8753527194395	2.70732151817966	45.8077142100143	46.5495433210402	39.4641760673284	42.9213987792936	44.4940924990446	37.4462007017217	45.8009882876616	44.9153518972682	44.5178023642733	43.1826018766036	46.7239845084424	42.237374588076	46.2905639370775	43.9031450343075	4.16651613449697	1.58543890213763	2.25993399921331	3.53198493517034	2.81146739105901	5.33931737696546	2.68333572890266	5.09180790935681	4.42110194654531	2.59072936728981	4.33572292085998	3.25415760474601	3.84518863807177	6.23762438298071	7.97751738732338	3.95133629447301	-13.0346967085626	1.94935925379176	-10.9722728413193	-11.4584983075034	-12.0150278438734	-15.2722023811718	-14.0702957993869	-16.2202429698225	-13.1403635974064	-10.9639769836141	-11.3136965172225	-12.3090235586886	-12.9516849226265	-12.2925923216488	-17.1136470089849	-12.3922288666077	-44.6100540252599
97.9899497487437	44.5344983333634	2.71098185440606	46.4676684440144	47.1598928185204	40.050500615349	43.6375203043384	45.1302746186327	38.096578064135	46.5399080743883	45.5013452461181	45.227391018012	43.8656732695024	47.3746607882212	42.9230551529921	46.9112568308821	44.5972514219819	4.20265100679814	1.60432479231643	2.31165262592184	3.58225156288913	2.82094704456815	5.38356461184192	2.73418606983052	5.07756194745291	4.48224901836079	2.555374432008	4.38396724708908	3.28865167093838	3.88227150450599	6.2777328457255	8.09461932286574	3.96208419117596	-13.1003141971713	1.91481328824452	-11.0934050050433	-11.6588669284524	-12.0963485275064	-15.2734128818604	-14.2501727511435	-16.1346935036791	-13.231881000104	-10.9599939364699	-11.3854966009087	-12.3561377882891	-13.020308372295	-12.3945626969965	-17.1299657555267	-12.4191530121232	-45.5882577048788
98.4924623115578	45.1551096048283	2.7128055840891	47.0999629211014	47.7433714421305	40.605839305829	44.3261645268704	45.7405015799187	38.7184139693826	47.2411897091305	46.0449768101889	45.8704889473879	44.4782899192392	47.9793133050724	43.5876187121281	47.4958474394153	45.2395558798005	4.23896463654458	1.62273101410714	2.36328055030855	3.62856731432714	2.8325356478358	5.42799783128844	2.78371078539598	5.06508581111441	4.54346456747221	2.52397310860597	4.43097395910176	3.32237319427355	3.91988868967162	6.32078804956546	8.2056076634508	3.97725773921237	-13.1646986640576	1.88460620341712	-11.2107880243213	-11.8482510697671	-12.1741732888527	-15.2826911537253	-14.4226496227508	-16.0462210700755	-13.3208691248794	-10.9604872043422	-11.4521394231581	-12.39642580879	-13.0887707398963	-12.5013486395678	-17.1526907583108	-12.4482753683684	-46.4934539930294
98.9949748743719	45.7914754838515	2.71798233228151	47.6434543643007	48.2296275578312	41.2554828566759	44.928877043633	46.2596446129044	39.2696145562802	47.8533056450705	46.6770078161142	46.7001077556817	45.2653428038223	48.6875148588648	44.1617693845379	48.1030943203551	46.0458131978487	4.27930070413919	1.6409291972739	2.41464062741753	3.66594663096256	2.84884875709338	5.46436132724812	2.82896456690477	5.04901328876334	4.60016453324381	2.4852363911175	4.5064987907353	3.37877168830177	3.97560599625118	6.35358772824237	8.3235374752696	4.01503205639738	-13.2227742868122	1.84900599561751	-11.3084943102529	-12.0108865617041	-12.2507695135113	-15.2703467772913	-14.5654846691619	-15.9395127881334	-13.3934293065377	-10.9576622855441	-11.5508651032712	-12.4597897581711	-13.1732987634649	-12.5866641088069	-17.1610709315252	-12.4905651379947	-47.4087799115398
99.4974874371859	46.4984925069773	2.70439799845658	48.3245582269843	48.8537086933942	41.9298607081785	45.7129399011822	46.9308250265067	40.0035208056445	48.6547483433998	47.2721258384774	47.439385457304	45.9923704949942	49.3659675440339	44.9189614139209	48.7630676022297	46.8168550414323	4.32934589577922	1.66329960156594	2.48845040276485	3.71134572265389	2.86406541831154	5.5185421812524	2.89096352843927	5.03699840964976	4.68659753247327	2.43497165221327	4.5813217555799	3.43805973128024	4.03861773298892	6.40578369559603	8.4549769439721	4.06014783373361	-13.2841803457686	1.81240572209478	-11.4341179920305	-12.2146961808993	-12.302582338705	-15.273166245998	-14.7474912908935	-15.8073822534518	-13.5036040442279	-10.9264543281887	-11.6422494354475	-12.5136752636683	-13.240920724211	-12.7112494646904	-17.1434604162624	-12.5174748620863	-48.4169618875508
100	46.9017764627509	2.66094285917501	48.7549544819283	49.3057781022929	42.303724287217	46.2777615801332	47.4162520013683	40.6219670306384	49.3255848078854	47.5106828768601	47.5464714373826	46.1946564529768	49.637862347344	45.5217520253663	49.1432219004737	47.0642011466454	4.35960244360115	1.67763578313566	2.53664361327963	3.74353645466143	2.8740459418865	5.56079880505766	2.93636332559919	5.03190314748334	4.76395889311458	2.41540748762708	4.59270258618558	3.45538320900065	4.06533079579123	6.45213390695471	8.53053777930464	4.07568826446991	-13.3233904826331	1.79561724069076	-11.5152801333152	-12.3592577402639	-12.3334426274983	-15.287283270532	-14.8790680299104	-15.7053073277846	-13.6035405829396	-10.915166060161	-11.6515933256781	-12.5253866361647	-13.2696052857364	-12.8171585150484	-17.1414674348735	-12.5239097869569	-48.9886271559233
[truncated: 239 more columns]
