# Supplementary material for: Cranio-caudal and medio-lateral navicular translation are representative surrogate measures of foot function in asymptomatic adults during walking
Source: PLoS One. 2018 Dec 5;13(12):e0208175. doi: 10.1371/journal.pone.0208175 (PMC6281217; doi:10.1371/journal.pone.0208175)
Supplement: S2 Data — Oxford Foot Model outputs are provided in .mat files (Matlab). One file with all steps under consideration is provided for each participant. (ZIP) [file pone.0208175.s003.zip › S3_OFM_Data/EGLOND14_Walking_OFM.csv]

ST	RTIBA_R_X_Mean	RTIBA_R_X_SD	RTIBA_Resampled_Meas1_X	RTIBA_Resampled_Meas2_X	RTIBA_Resampled_Meas3_X	RTIBA_Resampled_Meas4_X	RTIBA_Resampled_Meas5_X	RTIBA_Resampled_Meas6_X	RTIBA_Resampled_Meas7_X	RTIBA_Resampled_Meas8_X	RTIBA_Resampled_Meas9_X	RTIBA_Resampled_Meas10_X	RTIBA_Resampled_Meas11_X	RTIBA_Resampled_Meas12_X	RTIBA_Resampled_Meas13_X	RTIBA_R_Y_Mean	RTIBA_R_Y_SD	RTIBA_Resampled_Meas1_Y	RTIBA_Resampled_Meas2_Y	RTIBA_Resampled_Meas3_Y	RTIBA_Resampled_Meas4_Y	RTIBA_Resampled_Meas5_Y	RTIBA_Resampled_Meas6_Y	RTIBA_Resampled_Meas7_Y	RTIBA_Resampled_Meas8_Y	RTIBA_Resampled_Meas9_Y	RTIBA_Resampled_Meas10_Y	RTIBA_Resampled_Meas11_Y	RTIBA_Resampled_Meas12_Y	RTIBA_Resampled_Meas13_Y	RTIBA_R_Z_Mean	RTIBA_R_Z_SD	RTIBA_Resampled_Meas1_Z	RTIBA_Resampled_Meas2_Z	RTIBA_Resampled_Meas3_Z	RTIBA_Resampled_Meas4_Z	RTIBA_Resampled_Meas5_Z	RTIBA_Resampled_Meas6_Z	RTIBA_Resampled_Meas7_Z	RTIBA_Resampled_Meas8_Z	RTIBA_Resampled_Meas9_Z	RTIBA_Resampled_Meas10_Z	RTIBA_Resampled_Meas11_Z	RTIBA_Resampled_Meas12_Z	RTIBA_Resampled_Meas13_Z	RHFTFL_R_X_Mean	RHFTFL_R_X_SD	RHFTFL_Resampled_Meas1_X	RHFTFL_Resampled_Meas2_X
0	-11.7003795186233	0.740733165709427	-10.5033058436032	-12.6601887437364	-11.7327650806911	-12.8326730545566	-11.0979773776166	-11.8855125934994	-11.7457542656922	-12.5141765414142	-11.198224836148	-11.5470147299992	-10.7708711252747	-11.2072138273538	-12.4092557225177	2.08519006352004	0.530697170158783	2.71669859131877	2.41999796304645	1.9442298280328	1.43729270940584	2.02912957367859	2.44796073729139	2.05193853701506	2.97313002631972	1.70959448752198	1.53085064656364	1.18738494469717	2.58548677296109	2.07377600790799	-29.7037389209331	2.15788753387998	-29.6082035214683	-32.3681047653068	-30.9965396877565	-29.7062479165	-31.8491479297578	-29.7216468110809	-29.5937800475002	-29.9324100878683	-24.4644184604878	-29.6923969603612	-26.6953642190889	-29.4004084687491	-32.1199370962042	17.0486388731504	1.19496305411931	14.9831206903863	18.0486392678116
0.50251256281407	-11.3457898926188	0.745580931164498	-10.1141810216946	-12.2200177120068	-11.4426578914122	-12.4619563225152	-10.8177456757903	-11.4962749878959	-11.4037762672226	-12.087479402059	-10.9248260583399	-11.1008242158561	-10.3624810075458	-10.8221955131232	-12.2408525285829	2.12044127592912	0.527848176902562	2.76960834507684	2.45871202664461	1.96845994199585	1.46621822873062	2.04434127271911	2.47718179733488	2.08477146543459	2.99573933521702	1.75192201309634	1.59759396302202	1.23259885228923	2.62810446719513	2.09048487832235	-29.6221625903147	2.10611230932181	-29.2113896222057	-32.0625404311413	-31.0128096910533	-29.5831418143802	-31.7180847966122	-29.6851181259191	-29.6064617829488	-29.9466782587401	-24.5607438071581	-29.7397641900977	-26.6236540242241	-29.2809715747262	-32.0567555548839	16.3994130211344	1.18660814552839	14.5424474646273	17.3085261439268
1.00502512562814	-10.8966866546953	0.744725619650355	-9.69619476107072	-11.7175152457735	-11.0035959719071	-12.0031597840653	-10.3590207253879	-11.0230460783697	-10.979956364476	-11.5990436363228	-10.5062316372237	-10.6493768539758	-9.88769127413597	-10.350695939124	-11.8813982392067	2.16110767187762	0.52289038658183	2.81585264025446	2.4950220697897	2.00639264148377	1.49942478914839	2.07034097258635	2.50945652243324	2.12191746806077	3.01715870729066	1.81706038285649	1.6565031832292	1.28097412527096	2.67714489677835	2.12715133522666	-29.5084426482649	2.03512006444917	-28.7484482248658	-31.6721010803529	-31.0601633545474	-29.4196542004416	-31.5111828224356	-29.6161749833468	-29.5967528224516	-29.9268749320386	-24.733822923636	-29.726858430601	-26.5251955961838	-29.1285895958526	-31.9439354606897	15.5521883660556	1.13807973770911	14.0367299628397	16.4611370588605
1.50753768844221	-10.5116890421439	0.742565752653458	-9.34375679891932	-11.3105795470704	-10.6175846334122	-11.6178361790229	-9.95022098348573	-10.6380835175301	-10.6232944632	-11.2022394773709	-10.1302627682491	-10.2546262890023	-9.48980221152256	-9.96158042939057	-11.5120902496947	2.19107464848883	0.518138979318736	2.84931141041344	2.51674481772313	2.03428210915082	1.52423240056785	2.0858564943023	2.53185542001274	2.14900004227621	3.03241457399304	1.86736243379818	1.70666799358252	1.31814344914078	2.71393294710371	2.15416633829011	-29.3857387918745	1.96758079821704	-28.3496441803691	-31.318465397242	-31.0592403358757	-29.27098265019	-31.2473987588927	-29.5286234938186	-29.5564513846534	-29.8880888059735	-24.8588720378397	-29.7247488808134	-26.4461424011796	-28.9994145007026	-31.766531466818	14.8102608818977	1.09130861702795	13.5757637527149	15.7663600721397
2.01005025125628	-10.1002460110461	0.743034215091004	-8.94997694925875	-10.862391572624	-10.2238434293315	-11.1892703191497	-9.56841340789897	-10.2195131542203	-10.2270034927838	-10.7649190001274	-9.73981001873086	-9.81125141363929	-9.04812878861367	-9.53676266437976	-11.1619139328408	2.21681790543475	0.511971804154291	2.87913100917514	2.53221933441749	2.05768144427811	1.54476029125055	2.09631687793655	2.5465826673307	2.1699624427292	3.04317914772274	1.91223251672291	1.76205441540418	1.35440755287576	2.74312979488674	2.17697527592167	-29.2037848744884	1.9118256209654	-27.8736537556146	-30.8746334833374	-31.0038575731314	-29.0351944556701	-30.9425227302236	-29.3453833233026	-29.4201426222911	-29.785607246554	-24.946604273365	-29.7166452499203	-26.3185088842243	-28.7908594376001	-31.5955903331146	14.0198657131259	1.05916442785911	13.046098917094	14.9982358450488
2.51256281407035	-9.65139384918427	0.743522258695136	-8.52438768120566	-10.3834235720476	-9.78504757770282	-10.7196161260888	-9.14425406379667	-9.76644080775949	-9.7929477155615	-10.2980938724984	-9.29992290897448	-9.34390462076683	-8.57116699747757	-9.07341940586207	-10.7654946896536	2.24471014316454	0.505188775848204	2.9065983377168	2.54473878679517	2.08641297357353	1.56835700428685	2.11013447028312	2.56397026912369	2.19461559650345	3.0542286878425	1.96490958783861	1.81509388301056	1.39181118849726	2.77591620587126	2.20444486979628	-28.9995853491796	1.86021757457281	-27.345203260945	-30.3725759851457	-30.9537428155535	-28.7821816944323	-30.6016691147094	-29.1415113472159	-29.264837988747	-29.6511334877434	-25.0604383114073	-29.662194792291	-26.172193448361	-28.5740481180161	-31.4128791747679	13.1534373673795	1.02740487655676	12.4647595466649	14.1714235381074
3.01507537688442	-9.22056830956478	0.741136026663374	-8.12626666392579	-9.94476517616898	-9.35332290073178	-10.2703489665477	-8.71425484213892	-9.34402934568367	-9.37795915642393	-9.87106606543968	-8.86008307238377	-8.90298012806777	-8.12419562329549	-8.63663873330871	-10.3414773502259	2.2679657443899	0.498629728229347	2.92772639095564	2.55075368661528	2.1108462489061	1.58863556277749	2.11789350031546	2.57692132449294	2.21543952019416	3.0650966413689	2.01169199849442	1.86513181587827	1.42499639380071	2.80246088210729	2.22596071116211	-28.7705913234237	1.80710543526394	-26.8455753987122	-29.8783219679125	-30.8488679388164	-28.5143598474309	-30.1679245808567	-28.9036337622998	-29.0678385220056	-29.5036982054953	-25.1310711748705	-29.6196876884107	-26.0370084929756	-28.3504864280053	-31.1492131967161	12.3193625743573	0.997242466571806	11.9046667754598	13.4047856492711
3.51758793969849	-8.7778288145739	0.739699927991296	-7.70637166605447	-9.48660244927987	-8.9183557023121	-9.79964423773606	-8.30467677645472	-8.90940965411567	-8.94373271548899	-9.42564716946788	-8.40997856823944	-8.44314869291929	-7.6568695671792	-8.18556497001477	-9.92177242019825	2.28755564569047	0.490444047473585	2.93956220393145	2.54963516962228	2.13384390598662	1.6057233928474	2.12585226976096	2.58427177564976	2.23207771053307	3.07144328961745	2.05618081207472	1.91510386842199	1.45507511030198	2.8218608404827	2.24759304474566	-28.4888811037366	1.77500410250828	-26.2753722902782	-29.3072417150779	-30.6989150967127	-28.1791644513477	-29.7129810312804	-28.5860749921969	-28.7862559631453	-29.2845287555479	-25.1705599572803	-29.551660836325	-25.849626857598	-28.0673757542687	-30.8856966475168	11.4730929109876	0.974949609810381	11.3096204671247	12.606091267012
4.02010050251256	-8.31826709177351	0.738845055108669	-7.26878915695385	-9.01378323486206	-8.46781180703407	-9.30913094107773	-7.88106668966858	-8.46103633464191	-8.49135715525336	-8.96742482932541	-7.9386048400661	-7.96589998365732	-7.1720625787246	-7.71782174591222	-9.48268289587837	2.30934094387612	0.482293675835293	2.95095876877437	2.54716855814601	2.16140143583871	1.6257362431193	2.13612788269526	2.59460641552922	2.25264517327724	3.08059907003993	2.10587731795128	1.96439341646378	1.48619136630504	2.84328275548236	2.2724438667671	-28.1921379306407	1.75504857003331	-25.6890886730491	-28.701194132183	-30.5482306204144	-27.8349573062349	-29.2233834903747	-28.2519301771629	-28.4848326240564	-29.0422910416012	-25.221246977713	-29.4519456219693	-25.6531524478016	-27.7833123623525	-30.6122276234167	10.6066594130335	0.959570358949291	10.6992380018185	11.7858454151725
4.52261306532663	-7.86363310328252	0.735681735043253	-6.84136946530926	-8.56258751759432	-8.01446611066112	-8.82178975134409	-7.44384888631312	-8.02288391483888	-8.04213529158957	-8.53172056089097	-7.45943294772786	-7.50415140104475	-6.70394231675032	-7.25884498810546	-9.02005719050309	2.32890647319298	0.474311747937914	2.9570488679398	2.54265044686494	2.18639567964506	1.64405246768145	2.14443495292143	2.60218367713761	2.27135891400279	3.09306251957499	2.15198947946275	2.01345772221261	1.51621065678502	2.85954423952817	2.29339452775217	-27.8653394581092	1.74078276857123	-25.1086524499656	-28.1009849367709	-30.334239515534	-27.4599703418201	-28.6549426966735	-27.8735380124398	-28.1318368986847	-28.7935590171165	-25.2214627130751	-29.3659414172627	-25.4670601301507	-27.4746339852181	-30.2625908407077	9.76717544373142	0.952044006687136	10.1071186944508	11.0091328953807
5.0251256281407	-7.40094975981804	0.732731833523591	-6.39968844911523	-8.09631384613736	-7.55944040570045	-8.32049492666066	-7.01862965634462	-7.57732836895571	-7.57998527722927	-8.08227261123533	-6.97266120126726	-7.03316867665296	-6.22333176832699	-6.79209710064693	-8.55693458936174	2.34670720037873	0.465072486849472	2.95526396244692	2.5321571151269	2.21288711275557	1.66152616005277	2.15637500102865	2.60759079083233	2.28917187938054	3.10187561897359	2.1988637696293	2.06029569393953	1.54312141513075	2.87110644639033	2.31695863923628	-27.4962919392043	1.75120508163128	-24.4824192474637	-27.4317938121834	-30.0892005704618	-27.0393296150567	-28.0782464512291	-27.4381506449779	-27.7151913270438	-28.4717187264286	-25.20067384898	-29.2396065693009	-25.225998947604	-27.126620018974	-29.9128454299518	8.94011053899544	0.950131968094115	9.50613380279047	10.2244989738948
5.52763819095477	-6.93244991362509	0.730673375687011	-5.95054168366271	-7.62364966448571	-7.10318733539872	-7.81255600941889	-6.58676967965685	-7.12880505563308	-7.11106582096816	-7.62837414091203	-6.47988992014865	-6.55245075268639	-5.73577169044096	-6.3219128553713	-8.08687426834271	2.36728160990178	0.456275243777285	2.95344231096641	2.52262738515917	2.24406674368631	1.68221310408688	2.16992640635977	2.61675302901154	2.31151728612337	3.11609281694545	2.25015553645958	2.10799169885184	1.57210103647312	2.88418721586159	2.34358635873812	-27.1214120586438	1.77643058365668	-23.864362994651	-26.7502485887299	-29.8445686353339	-26.6203573203304	-27.4634617003747	-26.9961153137012	-27.2861769045908	-28.1402652809175	-25.1854643997097	-29.0984906266471	-24.9864796913585	-26.7857068299426	-29.5566584760827	8.13292846564106	0.956116830833648	8.91770477649788	9.45116939097375
6.03015075376884	-6.4630446691363	0.726881394826594	-5.501653556309	-7.1630689826141	-6.63997998836726	-7.29940387303064	-6.14171766882781	-6.67876879195426	-6.6368475006936	-7.18781042803223	-5.97771456200247	-6.08313604484757	-5.25952899534272	-5.85194960060031	-7.59800070614992	2.38682915651652	0.447516853920732	2.94586008001543	2.51394573883055	2.2732180607974	1.70161584917825	2.18517636610994	2.62348501442256	2.3324167519235	3.1355738224198	2.29849902196483	2.15713611369491	1.60208019736813	2.89195720921103	2.36781480877845	-26.7160144151633	1.81327050366202	-23.2356560646857	-26.0798722886528	-29.5313181943334	-26.1607452899064	-26.8000132813348	-26.5040432797215	-26.8003402325607	-27.809049595298	-25.1131083077945	-28.9739178476505	-24.7577253876381	-26.407273514341	-29.1351241132053	7.36018394845686	0.971713529287873	8.34697904378519	8.72339243376756
6.53266331658291	-5.98689579097535	0.722985585268367	-5.04244063947105	-6.6877922970086	-6.1760343682197	-6.7765086927834	-5.70267109311765	-6.22208778882792	-6.15236785676178	-6.73370350177525	-5.47081631843379	-5.60672525600183	-4.77404410342205	-5.37720697917913	-7.10724638767736	2.40653325170389	0.438193376729167	2.93388820924617	2.50081133569744	2.30616538103866	1.72238365794122	2.20568959300303	2.6312488504198	2.35537368033936	3.15230716388517	2.35002038654724	2.20305136395469	1.62984832356339	2.89791866905909	2.39622565745535	-26.2829398168602	1.86939719673887	-22.591966243999	-25.351259851017	-29.2044504901976	-25.6802454494275	-26.1431122054948	-25.982236209513	-26.2781797782719	-27.4102391298205	-25.0322782376535	-28.7970887349879	-24.4755372005543	-26.0115330413541	-28.7200910468914	6.61850680860962	0.989185414828762	7.78702393223574	8.00329210775747
7.03517587939698	-5.51102484651738	0.719819127725405	-4.58362083378715	-6.21006056826736	-5.71804723496314	-6.25560978507885	-5.25578948341103	-5.76808954815311	-5.66802368476205	-6.27879200220363	-4.96712547064594	-5.1273152230417	-4.28741560180174	-4.90720923629129	-6.61622433231893	2.42946322099517	0.429765595412802	2.92239692491966	2.49049649527707	2.34381354947445	1.7464346483916	2.22644507329649	2.64316998029526	2.38302324697923	3.17609575585177	2.40558193761792	2.25151572989761	1.66102925891931	2.90546241805164	2.42755685396521	-25.8545608033378	1.93772017783684	-21.9760306076916	-24.6306694836097	-28.8835769105055	-25.213492072593	-25.444673869067	-25.4673348483012	-25.7569091038447	-27.0156172991719	-24.9566609567657	-28.6237823773362	-24.2040157069848	-25.6312929226664	-28.3052342848542	5.92240895244837	1.0108015172086	7.25804769846986	7.3153756198808
7.53768844221105	-5.03117996911705	0.715272360728616	-4.11868840202117	-5.73912356353101	-5.2503217301641	-5.7244747000559	-4.79852430445176	-5.30471173937135	-5.17292507496832	-5.83163095428521	-4.45394636658883	-4.65868870000346	-3.80974153806626	-4.43224917456688	-6.11031335044745	2.45153094005137	0.421377154244304	2.90434980272801	2.4821315277578	2.37903732079714	1.76873218081186	2.2511668112745	2.65191813941555	2.40847094443767	3.20507459911564	2.45797266804528	2.30221868673102	1.6943050383028	2.90706224508352	2.45746225616708	-25.3967425961199	2.01761403557676	-21.3365963182142	-23.9263800524579	-28.4916309524187	-24.6993388566914	-24.7327213785512	-24.8992359696295	-25.1769045250334	-26.6242045533199	-24.8190551667612	-28.468176626355	-23.9404055184136	-25.2032087246792	-27.8397951070333	5.26658887829243	1.03819949217764	6.74326761200434	6.67438945430502
8.04020100502512	-4.54655212441248	0.710417236622013	-3.64778212204934	-5.25492921215123	-4.78340364889718	-5.18837189827218	-4.34555285542544	-4.83635106381824	-4.67083115478226	-5.37196862917737	-3.93962111014178	-4.18239707896695	-3.32529417714073	-3.95570814799344	-5.60296651854606	2.47536850365231	0.413370970257075	2.88591739430656	2.47098853410485	2.41942354993868	1.79396420759535	2.28105218900183	2.66416422770402	2.43806647075605	3.23247712190116	2.51524584562163	2.34953613630552	1.72691980409754	2.90964820123138	2.49238686491541	-24.9301322759405	2.10450672269661	-20.7145577976451	-23.1830050691118	-28.105726633345	-24.1913301373817	-24.0450582435932	-24.3315356956348	-24.5918381255724	-26.1812534395871	-24.6866837690362	-28.2542374062563	-23.6334506427127	-24.7812598077196	-27.3917828196308	4.65440388738757	1.06275631184614	6.25367773726641	6.05057756866751
8.5427135678392	-4.06501434173977	0.705912622581675	-3.1821238551467	-4.77021847659342	-4.32419186764021	-4.65888763204015	-3.88025676363049	-4.37280795203219	-4.17243563648063	-4.91297586023172	-3.43274238407903	-3.70896209663667	-2.84260653882211	-3.48775568534884	-5.09922169393485	2.5019752410778	0.40673442464668	2.86793480043696	2.46333301351287	2.46308802725623	1.8215550216151	2.30894791776889	2.67962694800279	2.4711388704854	3.26689009985543	2.57525100547874	2.40090204857796	1.76380952537172	2.91327945449817	2.52992140115113	-24.47381387791	2.19990731342803	-20.1274586906142	-22.4630998061755	-27.7240780534199	-23.7019321750493	-23.3119582698869	-23.7785112670772	-24.0166535285873	-25.7526409463546	-24.5534804347733	-28.0604283540688	-23.3417350012701	-24.3754563326026	-26.9521475529503	4.09817887187357	1.08800193607118	5.80132927591438	5.46889927732397
9.04522613065327	-3.57941377102314	0.70043367074026	-2.70798307700655	-4.29009372265261	-3.85675760752263	-4.11869292169458	-3.41003403670732	-3.89743405926765	-3.66212852629619	-4.45906378367002	-2.91952272980037	-3.24515539580633	-2.3679444110717	-3.01343514938502	-4.58413360241987	2.52803740815941	0.400620304160256	2.84468684516965	2.4576161642609	2.50505801808327	1.84739930435008	2.34177044517655	2.6920861616038	2.50199390686914	3.30512238636896	2.63326212093983	2.45386122168439	1.80315919774659	2.91180220875056	2.56666832506857	-23.9977280350649	2.30031076330046	-19.5212153294215	-21.7654678433811	-27.2900897881551	-23.1737511148865	-22.6029830317761	-23.1841464566428	-23.3963042170836	-25.3303416810505	-24.3716376872836	-27.8740506473124	-23.0552175984284	-23.9270835825796	-26.4781754778426	3.58463644971761	1.11386313841784	5.36137622815906	4.93341608843653
9.54773869346734	-3.09206829239798	0.694402639914994	-2.23371139296085	-3.7996348011244	-3.39129211183636	-3.57915901627408	-2.94254936793482	-3.4205917118973	-3.14943747416655	-3.99520817627814	-2.40832846576536	-2.77687314274873	-1.88904042016386	-2.54145364900599	-4.06960807101725	2.55642969449281	0.39576223232957	2.82410821546693	2.4499451738476	2.55178397207189	1.87652907408686	2.37682477744166	2.70895726236634	2.53745419827875	3.341971838538	2.69617945189885	2.50518637917494	1.84282443628606	2.91303458971037	2.60878665923833	-23.5286294158278	2.39877099058111	-18.9575919719849	-21.0478035926573	-26.872794257866	-22.672598049277	-21.9189792347285	-22.6145100877733	-22.7969808616844	-24.8726590504062	-24.2004894966684	-27.6465229440002	-22.7353637681091	-23.501791246666	-26.0340978439402	3.11995714890627	1.13506140773471	4.95484805247506	4.42215004258528
10.0502512562814	-2.6086326630666	0.688594056044355	-1.76494970108128	-3.30992696386087	-2.93287161078192	-3.04681429724414	-2.46466577433103	-2.94773537630918	-2.64100418887869	-3.53295486079412	-1.90608005446383	-2.31398173028246	-1.41297579159315	-2.07770064606776	-3.5605636241774	2.5867199092847	0.392618901868709	2.80303759489959	2.44592910183121	2.59995024313123	1.90630090558644	2.41026524213506	2.72695139818893	2.57402121730939	3.38497458621856	2.76044829988564	2.56109388451067	1.88713487749006	2.91412591200423	2.65312555751011	-23.0730432025028	2.5026034627262	-18.4187500820134	-20.3672952574899	-26.4587454736059	-22.1855170219884	-21.2176037818514	-22.0588021091736	-22.2089662896101	-24.4400292534777	-24.0242434077559	-27.4444173399449	-22.4350861965204	-23.0843444345729	-25.6057609845315	2.7080664230708	1.15519593386678	4.57829633715733	3.95628307041387
10.5527638190955	-2.12361413913281	0.682378591251854	-1.29060657580305	-2.82543065517578	-2.46881167612951	-2.50807683459523	-1.98580207689771	-2.46640832961969	-2.12438551310537	-3.07599926882841	-1.40101439852598	-1.86061042806833	-0.945411951767558	-1.61015630245559	-3.04426979775435	2.61686138624602	0.390705913206756	2.78061192554679	2.44305260937477	2.64665254568637	1.93512628302877	2.44727490254454	2.743458239857	2.60943056328455	3.42957481615938	2.82353880215125	2.61747973654827	1.93332367857188	2.9125061089875	2.69716780945716	-22.6122002614455	2.60065259543813	-17.8868807653016	-19.714171350252	-26.0113988584958	-21.6833345275269	-20.561151039045	-21.4883166338839	-21.604060805968	-24.0162408441671	-23.8128742640498	-27.2387957794519	-22.1373518850278	-22.6452604700588	-25.1587661755629	2.33774048989326	1.17406050479155	4.21791697377117	3.53510363904222
11.0552763819095	-1.6400084460913	0.675591167812784	-0.820992849181683	-2.33442083034406	-2.00827270556146	-1.9747197504974	-1.51013504343637	-1.98740108611599	-1.60999712359221	-2.61279706317191	-0.900851623458308	-1.40584675566001	-0.476034289534681	-1.1478733571225	-2.53076732151031	2.64924499526558	0.390581961345947	2.76260251963898	2.43871600319073	2.6972267132147	1.96672166229359	2.48302857398023	2.76417270441458	2.64868664158544	3.47256290114719	2.89115298363446	2.67398002495334	1.98013658911984	2.9143656323996	2.74683198887987	-22.1700177082882	2.69300588544041	-17.4090356866158	-19.0590431571215	-25.5912596114468	-21.2205155710053	-19.925130369789	-20.9585784130951	-21.0383556912365	-23.57342998211	-23.6178098054728	-27.0097656806897	-21.8164780647568	-22.2382600798992	-24.752568094508	2.01272027110701	1.18921199424302	3.89023776184811	3.14200462754836
11.5577889447236	-1.16181013159876	0.669358882943011	-0.356711222480191	-1.84667858785575	-1.55488420452159	-1.44945323383254	-1.0280262493408	-1.51306521918384	-1.10137746758877	-2.15360615905361	-0.411153154490483	-0.959039548276765	-0.0108838711326638	-0.69367904658078	-2.02497374644614	2.6823897405415	0.392365818227932	2.74288899425978	2.43787320742469	2.74709965745866	1.9970871165043	2.51773872501277	2.78376389788949	2.68646272241913	3.52042985728643	2.95833608792283	2.7352700988346	2.03117234026847	2.91471758676016	2.79822633499813	-21.7431869979305	2.78811143950644	-16.9415736095952	-18.4530816577011	-25.1724231763662	-20.7647606599057	-19.3021585318907	-20.4389865075529	-20.4822428077302	-23.1660837653443	-23.4131618670869	-26.8107588066904	-21.5196251738902	-21.8294936519155	-24.3670807574268	1.730804856665	1.20307436924192	3.58099484767425	2.79315699525728
12.0603015075377	-0.685183075351906	0.663362850614382	0.109289687494193	-1.36622433000819	-1.09852181081304	-0.922532886102677	-0.550187685054398	-1.03485485022868	-0.589303065558576	-1.70157906596087	0.0782832626731095	-0.521962495138486	0.444554671538828	-0.238375090086556	-1.51596632232945	2.71568372810614	0.395546233290394	2.72589880761818	2.43714438913473	2.7957303094058	2.02740547783246	2.55444621729848	2.80358105286603	2.72415292304158	3.56746701485636	3.02496978796376	2.7956061014553	2.08275467823625	2.91491189912355	2.84981980654731	-21.3248148856643	2.86814195380529	-16.5069765275806	-17.877664707204	-24.7391202344839	-20.3175905270706	-18.7396446591085	-19.9311493066449	-19.9374589207593	-22.7693178088665	-23.1871855031567	-26.5968315867144	-21.2228292643664	-21.420682305336	-23.9761421623437	1.48385786505407	1.21582466872222	3.28947977214104	2.48324878455176
12.5628140703518	-0.213397717689233	0.656926245842945	0.566023837042993	-0.883552091255743	-0.647604978395594	-0.405763822381644	-0.0769602209399774	-0.563732468426447	-0.0847992113616435	-1.24769077653078	0.560181212883975	-0.0863340098324597	0.899351924221173	0.208754587890803	-1.01204431287468	2.75098743854259	0.400611591533662	2.714358304191	2.43548299398539	2.84730264900525	2.05994992145958	2.58673780393098	2.82734874798251	2.76478039178844	3.61272329846929	3.09540195163467	2.85771546900028	2.13463950963439	2.91920609896475	2.90718956100712	-20.9345671429726	2.9421210340723	-16.1304923406094	-17.3167750629409	-24.3423750706387	-19.9191822869426	-18.1885862869563	-19.4766541284109	-19.446484567142	-22.3697550933929	-22.9827751180007	-26.3775877056116	-20.9136532584793	-21.0513325402229	-23.6337193992949	1.27298343002013	1.22719078433966	3.02525442583256	2.19998420475468
13.0653266331658	0.251029890769567	0.651630511290508	1.01780713621525	-0.407346744098174	-0.204737094224565	0.101843408685358	0.397523919903562	-0.0989355041990096	0.411748340956828	-0.801053743173974	1.02997321848207	0.339046628567201	1.34820554355278	0.647610397284932	-0.518296927947884	2.78590301062722	0.407503933027748	2.70006845763137	2.43720985977041	2.89614313209945	2.08955165012186	2.61886026946189	2.84795953199142	2.80149909196962	3.66169861221622	3.1633670696481	2.92447409113212	2.18963206116001	2.9205561985435	2.96571911240783	-20.5600619037817	3.01646074475729	-15.7513185043381	-16.8146134832057	-23.9436595401417	-19.5187094160734	-17.6796343842691	-19.0255003159486	-18.959945815254	-22.015104612834	-22.7637429332808	-26.1920330065947	-20.6333070985	-20.669831280134	-23.3134043585876	1.09219265285906	1.23764955138529	2.76779403303458	1.95422686120556
13.5678391959799	0.710454518075118	0.647069088837423	1.46693254570767	0.058658162074733	0.238476374360765	0.606367164543521	0.862260518321301	0.364603785582622	0.906486783219525	-0.364367394628024	1.49697551589486	0.754217705369607	1.78542152649368	1.08496066704961	-0.0250846190133285	2.82126658049633	0.415294073823605	2.69206454327036	2.43816309628566	2.94422354540904	2.12020863587502	2.65157881455055	2.87080473305848	2.83926121185874	3.70770142599414	3.23124182982227	2.98858923828695	2.2433021804111	2.92441892037248	3.02490737125754	-20.2059189745144	3.06884237474051	-15.4268253200727	-16.3438641590655	-23.548725069083	-19.149435899562	-17.2384997433167	-18.6111323744055	-18.5113977208687	-21.671598174988	-22.5371710435806	-25.9800037914569	-20.3509631074928	-20.3098825471011	-22.9974477176939	0.936599806487475	1.24790897256037	2.5272536295576	1.73752117313541
14.070351758794	1.16184921018046	0.642210252664192	1.90332461177184	0.52267822530102	0.67418438447022	1.09662157201238	1.32057284976687	0.816392277797853	1.3885047498312	0.0697965317878366	1.95423022735078	1.16557187364596	2.21957261844074	1.51166463891279	0.460925171256459	2.85825328236858	0.424809443328243	2.68760970949601	2.43890841960981	2.99456476849078	2.15268633121042	2.67782502689626	2.89742811246063	2.8790369876931	3.75213559437302	3.30194494576482	3.0559560556985	2.29655043947456	2.93285093708163	3.08979534254202	-19.88590506131	3.11886152683507	-15.1440143235832	-15.9020621272317	-23.1979011353155	-18.8344165791696	-16.8003433652261	-18.2578619989448	-18.1260688789155	-21.3406638930318	-22.3367558533622	-25.7807191235635	-20.067564284357	-19.9944655346175	-22.7339286997119	0.805019447638061	1.25844231038715	2.30295691430896	1.5411571322489
14.572864321608	1.60377982280232	0.638992965068063	2.33496325401241	0.977024136249869	1.10038245669535	1.57649493938163	1.77474671434163	1.25982222634072	1.86004841542538	0.493410203754326	2.39764169383729	1.56491822244284	2.64587404273738	1.92951968344462	0.934291707766686	2.89409243097006	0.435701705641504	2.68353172850879	2.44306594915328	3.04053175355167	2.1808120620386	2.70491323912535	2.91917948073639	2.91272609145308	3.79951250023962	3.36805189113728	3.12749640027631	2.35142628255294	2.93696478896586	3.15498943487163	-19.5825785722076	3.16395858064396	-14.8749693949339	-15.5254403613406	-22.840492196816	-18.5071370727339	-16.4279972431039	-17.8991796206877	-17.7375637159173	-21.0621244924545	-22.1161558353672	-25.6176278801526	-19.8179251686935	-19.6565768756844	-22.4903315808138	0.690751006579548	1.26884667846826	2.08169920729941	1.37144933827958
15.0753768844221	2.0375100477631	0.6367303158083	2.75980800141386	1.41803875176235	1.5246569344741	2.04916785673101	2.21443520075886	1.69721426424956	2.32486206588805	0.904067616709511	2.83646706890905	1.9532961272015	3.05809648839162	2.3435882706585	1.40393197377237	2.93040780058622	0.44673947156652	2.68636776889674	2.44576048026268	3.08664218458719	2.21124357547345	2.73006828469699	2.94526178752412	2.94853881657104	3.84223243970105	3.43444046617058	3.19454079981928	2.40293095274978	2.94624306595832	3.22103078520957	-19.3070321709806	3.18547561584909	-14.6631058171345	-15.1786279376349	-22.5040757185778	-18.2312772671153	-16.110343782084	-17.599111482146	-17.4103013684811	-20.7935060787375	-21.9015070670739	-25.4168399584145	-19.5644776432946	-19.3606625737597	-22.257581528294	0.590799799676569	1.27942885043567	1.87185611539175	1.21874770954827
15.5778894472362	2.4605914409293	0.634170943066749	3.16962260829236	1.85350684694423	1.93957026441194	2.50440468763432	2.64614372456919	2.11901594502776	2.7724505773093	1.30844120800823	3.263912164544	2.33621215450623	3.46511430755457	2.74459385729647	1.86470038598226	2.96768863108968	0.459438332835491	2.69011828965226	2.44918748396212	3.13467252091589	2.24193321725983	2.75036373862249	2.9731742736339	2.98381731905141	3.8840511686055	3.50253932270827	3.26608392899387	2.45320294649946	2.95849045527751	3.2923175389833	-19.0671040556679	3.20888341659184	-14.4728750811622	-14.8723056034026	-22.2171291508355	-17.9983213002657	-15.8133373146428	-17.3497086405555	-17.1370138198204	-20.551038039668	-21.716629013615	-25.246274766481	-19.3213692492944	-19.0986936661478	-22.0776570777923	0.502743735442682	1.29060154234529	1.66790800994723	1.07732585241872
16.0804020100502	2.8724181378843	0.633543900722984	3.5749069034599	2.27666188518195	2.3431602484034	2.9483395857339	3.06886262313036	2.53071407099386	3.20783106243886	1.69956739489213	3.67564145830606	2.70567257754647	3.86245972570025	3.13701871542969	2.31059954127905	3.0039167944278	0.472483842275383	2.69711565986247	2.45616654152216	3.17701862726421	2.26970686937404	2.77116935712372	2.99829265876862	3.01418464678566	3.92845524187161	3.56382842190679	3.33992005399344	2.50361376861043	2.96879523349345	3.36265124698484	-18.8493534434397	3.22015515502218	-14.3124350583979	-14.6338059569472	-21.917926633734	-17.7682120087281	-15.586451944985	-17.1106056761594	-16.8772076612581	-20.3656184818584	-21.5057061955839	-25.1042892905592	-19.1164490299395	-18.830366426323	-21.9125204002421	0.421834539262896	1.30208504156471	1.46418513790776	0.950545668089781
16.5829145728643	3.27345635646391	0.633842648907898	3.97012124263711	2.68360937426435	2.74316442187718	3.38189036572788	3.47359344309221	2.93259309100916	3.63234429057599	2.07503117624933	4.08184110573746	3.06390221304345	4.24301702718811	3.52346634956951	2.75035853305911	3.04024362681546	0.485254607445796	2.71075343552096	2.46108432734118	3.22067318288001	2.29985368169611	2.78787585604227	3.02791267060579	3.04593448320698	3.96690762648472	3.6256634115495	3.40941919764545	2.5487047577585	2.98485070289669	3.43353381497281	-18.6614180417428	3.21249133697122	-14.2062438170677	-14.420822086648	-21.6552882566866	-17.5932480141859	-15.3960584360265	-16.9343458610499	-16.6839051428133	-20.1866242752383	-21.313730093616	-24.9314237336398	-18.9056626252289	-18.6091086749859	-21.7619735254695	0.345451447915092	1.31365145411699	1.26697120530953	0.829829465200346
17.0854271356784	3.66200695984984	0.633725373691686	4.34897692772272	3.08263959011778	3.13236306766064	3.79570605475839	3.86963048448831	3.31603970519685	4.03626640826444	2.44156029508265	4.47570437120277	3.41549368103578	4.61686813911171	3.89467793362282	3.18016381978302	3.07673444753139	0.499716721801047	2.72230814418466	2.46774397949427	3.26607620026861	2.32876590192937	2.80153782857764	3.05725421894343	3.07458751615923	4.00546546821482	3.68806861127395	3.48323633969183	2.59189329579007	3.00199781171732	3.50861250166288	-18.5074531883178	3.21025945651431	-14.1010470167853	-14.2562256378647	-21.444870866667	-17.4465823679916	-15.2424931257754	-16.7938634772024	-16.5303429386921	-20.0445688216914	-21.1539913137926	-24.7963163046557	-18.7157530817302	-18.408885303754	-21.6619511915287	0.271225129499197	1.3256929595119	1.06797363770783	0.712291673650351
17.5879396984925	4.03814302709156	0.635641206980183	4.72376451825863	3.46782329071658	3.50812231026677	4.19832131199497	4.25322721592193	3.6887392028474	4.42751271253418	2.79322162393407	4.85182584154982	3.75225512214906	4.97972784589292	4.25813123785475	3.59318711826918	3.1121988299632	0.51329277909756	2.73950778464083	2.47811617410994	3.30459705799257	2.35635294464117	2.81546831979499	3.08588655109473	3.09943141696476	4.04652708719715	3.74149999000048	3.55664626364185	2.63400949054471	3.01962882674696	3.58091288215141	-18.3787656661604	3.18957456252876	-14.0392031201938	-14.1577969635525	-21.2156650144048	-17.3169892489432	-15.1569964453655	-16.6776820684453	-16.4048485264638	-19.9606433587232	-20.9622618510513	-24.6769218855728	-18.5668708836877	-18.2183265055842	-21.5697477880968	0.196634830223738	1.33802042991502	0.867898415252997	0.600234880966685
18.0904522613065	4.40169618083219	0.638254832572215	5.08470465783299	3.83453729028917	3.87938576380257	4.58855426392896	4.6166603297792	4.04918098158551	4.80530157063423	3.12717443432016	5.22241679927737	4.07847690255459	5.3231843034651	4.61392049047295	3.99855256287563	3.14719840702544	0.526636924692806	2.76057878079298	2.48583870799107	3.3456363518411	2.38630193292853	2.82331748865963	3.1188641622557	3.12473770864022	4.08055522137801	3.795719853651	3.62673558097571	2.66919487548255	3.04319005532168	3.65290857141252	-18.2789174921775	3.15853230110387	-14.0139867824522	-14.0776818676997	-21.0362173175485	-17.2420838163082	-15.0876720009087	-16.623195544095	-16.3450430235999	-19.8770851307701	-20.8016278744229	-24.5414969675943	-18.4089491066142	-18.0768510672733	-21.4940368990203	0.119750360732534	1.35033332903677	0.670313875936636	0.487658968129657
18.5929648241206	4.75194588473291	0.640510755218738	5.43234830832936	4.19260870836687	4.23795377065808	4.95756584520098	4.97193726287445	4.38947247670447	5.16042435702059	3.45110962599316	5.57894583417548	4.39731013704209	5.65947396499179	4.9525530191769	4.39359319099366	3.1815546931527	0.541331555935463	2.78016486637828	2.49629631192679	3.38708902053753	2.41351302541086	2.82999253650431	3.14925851518589	3.14433569404246	4.1159171313044	3.84812640122069	3.70013452667384	2.70214264384967	3.06570438900504	3.72753594894537	-18.2091580812306	3.13285481540224	-13.9910582011386	-14.0495271746923	-20.9001696228003	-17.1787853995544	-15.0681547967373	-16.586662981403	-16.3071625430893	-19.8377933450531	-20.6664289468347	-24.4459049804719	-18.2806626258239	-17.9419585580298	-21.4647858803692	0.0389441058124417	1.36318409842474	0.468306813448394	0.373713177888398
19.0954773869347	5.089729126178	0.644816575722	5.77517716891994	4.53682181114825	4.58289666443461	5.31677809972062	5.31264109549563	4.71988095872077	5.50420755066078	3.76000108022769	5.91841516508308	4.70007518852912	5.98435261379059	5.284929187024	4.77030205655895	3.21503665895763	0.554376030919329	2.8054627046848	2.51056645772283	3.42280789449644	2.44104830146719	2.83626433518869	3.18084634789816	3.16114479111063	4.15386509487556	3.89194682141184	3.77021686824164	2.73321439460891	3.09097341125187	3.7971191434907	-18.1667911492216	3.08794095356931	-14.0109128058123	-14.0814925614546	-20.7554820244431	-17.1446495316948	-15.1052923650794	-16.5854992552368	-16.3083165891739	-19.8538986327814	-20.5094947101476	-24.3521690037803	-18.1940508104689	-17.8316392527996	-21.4353873970076	-0.046669137012491	1.37630246490551	0.264802438983233	0.260621603794668
19.5979899497487	5.41414414093426	0.649605568080875	6.10092158846882	4.86125275769057	4.92245182155045	5.66317036241441	5.6335227364667	5.03743971707205	5.83412805648338	4.05001759385033	6.25199660628662	4.99378538967882	6.28768285944755	5.60872996119711	5.1387743815385	3.24724321400715	0.567322069681356	2.83091262883534	2.52154185202667	3.46102014433147	2.47086878019677	2.8355175057449	3.2162680408461	3.17756162212359	4.18377265372958	3.93562993342595	3.83789818613774	2.75614453593831	3.12191166814962	3.86511423060686	-18.1487307225803	3.0406711347	-14.0442177460692	-14.1217147736848	-20.6620604006	-17.1605190468189	-15.1455428672575	-16.6396862122793	-16.3682892064157	-19.8617744950395	-20.3865035861162	-24.2571557540776	-18.0936550980207	-17.7691349875489	-21.4232452196157	-0.138056360541394	1.38944700169825	0.0619164923559919	0.145046325302488
20.1005025125628	5.72548542809398	0.654113095572788	6.41858478009532	5.17835127043712	5.24763474568759	5.98754552600499	5.94789269136199	5.33418773789114	6.14061177954661	4.33078921108109	6.5699679146628	5.28001993807502	6.58482617481798	5.9136105833203	5.49728821223981	3.27808001562826	0.581193028616998	2.85693021422363	2.53617117641467	3.49818782247471	2.49647371150728	2.83503820589066	3.24670287204951	3.18584136859168	4.2163472496909	3.9752707410944	3.90770008857058	2.77698214970572	3.14954631450924	3.93384828844447	-18.1551869426847	2.99898860873181	-14.0891688921167	-14.2128919184918	-20.6007811415062	-17.170435539423	-15.2402291735155	-16.6926916074521	-16.4303724436357	-19.9174678243413	-20.2810127758629	-24.2023919138129	-18.0290671675177	-17.6982595876084	-21.4526602696174	-0.235963459392952	1.40326816835516	-0.145345040659494	0.0266495958994595
20.6030150753769	6.02523634469094	0.660623743227796	6.73075326777044	5.48282683051035	5.56000763631738	6.30518271963722	6.24545213427103	5.62377407738885	6.43933333386076	4.5975894427362	6.87252939027007	5.54903941349745	6.8706869515654	6.21457828932391	5.83631899383318	3.30795623708598	0.592892940087151	2.88764615087428	2.55431964555198	3.53073907997326	2.52405969781909	2.83222046081582	3.28007686402103	3.1924721132585	4.2512089513324	4.00691169205497	3.97129930654963	2.79540184924258	3.18195483416194	3.99512043646221	-18.1869951379458	2.9397946666219	-14.1692345632243	-14.3521870589509	-20.5395974678179	-17.2184255801447	-15.3666612929448	-16.7882554449841	-16.5375591911319	-20.0197283825941	-20.1637903869204	-24.135139664022	-18.0019789162775	-17.6647088133422	-21.4736700309403	-0.340210722061827	1.41730281317513	-0.35297254442795	-0.0923657136100028
21.105527638191	6.31207734093303	0.667431378203727	7.02346849668097	5.76817095300018	5.8669064907322	6.60976715595488	6.52905064350216	5.90051667195275	6.72450804505873	4.84601391819105	7.16953354104997	5.81135206647936	7.13471694125113	6.50544024305632	6.16756026521969	3.33589435100002	0.604774061645503	2.91499558568451	2.56911990978261	3.56560789713243	2.5530542776183	2.82439543842082	3.31561807789624	3.19724360699763	4.27800057979708	4.03772804909646	4.03350320087376	2.80541766649502	3.21838430428089	4.05355796892448	-18.237181498403	2.8855768567515	-14.2405510090964	-14.4908781333401	-20.5282327063142	-17.3023582876617	-15.5023110873462	-16.9228856343335	-16.6858828736902	-20.1078428582316	-20.0819871223123	-24.0808225424278	-17.9590907532429	-17.6686984572702	-21.5118180139717	-0.450977250289954	1.43165147749566	-0.559894976437664	-0.213520002257149
21.608040201005	6.58764058657668	0.674018264091058	7.31376020453992	6.04904846137952	6.15816205921533	6.89499424976743	6.80759003120766	6.15917002451758	6.98959202171879	5.08745435548663	7.44955775481713	6.06678319974971	7.39450813270107	6.77870843751187	6.48999869288424	3.36225989234982	0.617032905906791	2.94498864800904	2.58821741207004	3.59784974367737	2.57797561381856	2.81718185406713	3.34587793383843	3.19354359808616	4.30842103431741	4.06257581875339	4.09673391021474	2.81373191018515	3.25120911200037	4.11107201150982	-18.3068514378244	2.83721834198861	-14.3319148206612	-14.6733237405226	-20.5356408212826	-17.3742296264609	-15.6821567795006	-17.0484514057321	-16.8269824139274	-20.2412802442686	-20.0086992458693	-24.0655660729569	-17.9533352226769	-17.6615160442475	-21.5859722536107	-0.568283721878175	1.44666039056598	-0.76982650694879	-0.337926477500488
22.1105527638191	6.85289602031498	0.682395006163382	7.59679861441328	6.31907214107902	6.43860772299281	7.1767703960304	7.06841859922509	6.41399637998413	7.25130261131332	5.31659569045066	7.71684678755945	6.30384680371748	7.64327427960055	7.04986392142696	6.79225431630163	3.3872601754708	0.626944092770738	2.97761209824214	2.61012079714451	3.62657496302392	2.60585172875529	2.80593171566243	3.37983253656975	3.18901165364032	4.34020031660633	4.08036576870277	4.1511035591197	2.81925861615162	3.28947834227708	4.15904018522452	-18.3947708295069	2.77499338905262	-14.4442347005412	-14.8864255779882	-20.5499352912538	-17.4837327660386	-15.867642595748	-17.2139223645963	-17.0084002617394	-20.4064338470012	-19.9330218483956	-24.023610814943	-17.9756557118427	-17.6956830059605	-21.6433219975409	-0.69128327328035	1.46164137883276	-0.977838447295145	-0.463202250958242
22.6130653266332	7.10683715603774	0.690865601471922	7.86205575357123	6.57326088820772	6.71437879551772	7.44459643240161	7.32287801966759	6.65571175491044	7.49957588814267	5.53003443865164	7.97966764683832	6.53741992171723	7.87276780506144	7.30827565682634	7.08826002697665	3.40997382841097	0.637399483865114	3.00562164039887	2.62951457380918	3.6573240754429	2.63353240114288	2.79223538015013	3.41334073545819	3.18086634033779	4.36522384478769	4.09707564515839	4.20532401469064	2.81732680845377	3.32884689501742	4.2034274144947	-18.4938851045365	2.72429160350817	-14.5377452124101	-15.0927688121296	-20.6096256478317	-17.6074500901647	-16.066262502124	-17.3945323077277	-17.2048904379366	-20.5561320868279	-19.8926404145608	-24.0079056861025	-17.9842443310255	-17.7492354356055	-21.717073394528	-0.819713346627221	1.47720415716343	-1.18455423421272	-0.590192340582402
23.1155778894472	7.35275770218318	0.699150752645557	8.12892486214821	6.82653182299309	6.97360493754635	7.69976803054757	7.57499081412546	6.88587045178989	7.73575481931258	5.73950073225152	8.22437188087199	6.764644826206	8.10028484145368	7.55417700799206	7.37742510114299	3.43153354870115	0.647587520329742	3.0372982998331	2.65349040286187	3.68377134285174	2.65903542741462	2.77987523925092	3.44359204513594	3.16632113174651	4.3943273220263	4.10634823503696	4.25934526760549	2.81426126187218	3.36633563001818	4.24593452746117	-18.6082251873117	2.67854940579103	-14.6536766071735	-15.3302095825619	-20.6730878730799	-17.7240698215953	-16.2950473827463	-17.5691478579249	-17.3947132715793	-20.7426301437338	-19.8507990826453	-24.0258406993816	-18.0261131100889	-17.800600814915	-21.8209911876261	-0.953258526125638	1.49328979036176	-1.39223832796833	-0.720755674540397
23.6180904522613	7.58970338832066	0.70854453072979	8.38378772860935	7.07111808527535	7.22525431111972	7.95412797873561	7.80900909563409	7.11520975907975	7.97262567782579	5.93879912965508	8.46015867094531	6.97353830882415	8.31748266446655	7.7988333539861	7.64619928401167	3.45124661015346	0.655744911537507	3.06804471097917	2.67958270364687	3.70785955269965	2.68771024223345	2.76217156238664	3.47741670954291	3.15164372952369	4.42390229329884	4.11006627450547	4.3031054338599	2.80847778525984	3.40862237885045	4.27760255520815	-18.7304374085575	2.62472398357946	-14.7689125306921	-15.5795433988692	-20.7479783318313	-17.8696568517711	-16.5041620864113	-17.7725879313885	-17.6110432578413	-20.9443816606703	-19.8147973918307	-24.0090370041225	-18.0850738270885	-17.8888105405754	-21.8997014981551	-1.09047196379881	1.5090276935701	-1.59530640687376	-0.852099778986561
24.1206030150754	7.81800612848837	0.718273579668779	8.6293883382527	7.30416211067694	7.4738402634362	8.19364767988205	8.04520743085478	7.33129171594867	8.19635326147214	6.12598646077829	8.69324880119784	7.18234956748153	8.51906574386962	8.02818005381758	7.91135824268049	3.46888347967155	0.664630357206814	3.09644737566199	2.70413909686024	3.7337263557884	2.71460166709168	2.74516066775778	3.50842647511843	3.13226698325102	4.4482231205062	4.11302454483417	4.34791277427008	2.79667889873542	3.4490009437542	4.30587633210058	-18.8568615151185	2.58541590930212	-14.8738324777916	-15.8146260337622	-20.8611250963987	-18.0077616171791	-16.7277389766479	-17.9674535871705	-17.8163901393118	-21.1279588599378	-19.8123051455835	-24.0277427477113	-18.1310846746969	-17.9775590692035	-21.9936212711456	-1.2311991727837	1.52555898540391	-1.79716959020825	-0.985200809298257
24.6231155778894	8.04141512989584	0.727629867039467	8.87710582819206	7.54018402846664	7.70514618063449	8.42800871899967	8.27996773637329	7.54318526387401	8.41697369159162	6.3126122322809	8.90714087817147	7.38329959339268	8.72161141197832	8.25081710251861	8.17234402217214	3.48581296405726	0.672756669165352	3.12783651719433	2.73356737309954	3.75368775190522	2.74139138096622	2.72975948054881	3.53858502852014	3.10940458755494	4.47713118913458	4.10758082259832	4.3902197187217	2.78485707068206	3.489222401296	4.33232521052247	-18.9916891832173	2.54927292966031	-14.9950708794228	-16.0672183966151	-20.9619221880895	-18.1434603443492	-16.9609907455236	-18.1590100242039	-18.014656096583	-21.3383176770965	-19.7976443277419	-24.0643210987635	-18.2050042239867	-18.0724925689253	-22.1118508105239	-1.3748919587381	1.54221530584914	-1.99761931487358	-1.12215058116626
25.1256281407035	8.2579796713609	0.737308278988121	9.10793955360679	7.76923664464918	7.93313301528361	8.66418316407007	8.50036164532304	7.75729833211981	8.6422533226014	6.49090949441797	9.11695681915777	7.57049376072715	8.91457223684895	8.4733237146711	8.41307402421487	3.50105750086812	0.679453149874044	3.15499924905161	2.76440093269637	3.77258995557001	2.77151228317786	2.70982415043676	3.57231000241549	3.08778150235049	4.50562152689679	4.09873566360336	4.42423150900314	2.77078833666098	3.53336408852129	4.34758831090138	-19.1260398550322	2.51171903313277	-15.0965519473084	-16.3136466055475	-21.0765235992384	-18.2987066308182	-17.1615295396647	-18.3677220013276	-18.224929909384	-21.5472554085335	-19.7956668387746	-24.0771996540998	-18.2843329441255	-18.1978231349185	-22.1966299016772	-1.51993836289635	1.55853545089923	-2.19130438782169	-1.25951690392888
25.6281407035176	8.46829180797572	0.747625975602411	9.33802695869641	7.99122478930755	8.16016214617922	8.88389749541125	8.72925195933527	7.95731618812957	8.85374107561977	6.66097938323123	9.32635582003071	7.75924626090794	9.09616311390509	8.67780630523477	8.65362200769554	3.5145721924082	0.686960356384493	3.18219808121986	2.79468739046002	3.79316308883705	2.79828204955071	2.69329042664603	3.60110770823642	3.06091926930019	4.53046909900668	4.09005051242011	4.45941113512947	2.75256460593615	3.57266290291087	4.36063223165301	-19.2566804946234	2.4885237265837	-15.1978216041235	-16.5387878303154	-21.2203322669613	-18.42661919187	-17.3714658776261	-18.5463961325028	-18.4007463025136	-21.7350194465571	-19.8238064938592	-24.1243137030769	-18.3509519547638	-18.3053755006279	-22.295210125307	-1.66645629127659	1.57563661890372	-2.38418310930137	-1.39877737460567
26.1306532663317	8.67644459567866	0.757478743079209	9.57030674428077	8.21952431425692	8.36901399045309	9.10598461107577	8.95352787866124	8.16058046498408	9.07093537086613	6.83363584329492	9.51538156505428	7.93832877056141	9.28168831347329	8.88187758364645	8.89299429321423	3.52795083292704	0.693465744143802	3.21161114705478	2.82996691174362	3.80642571445464	2.8269929673693	2.67755903249248	3.63160151224862	3.0341517222112	4.56035260291475	4.07246907313288	4.49014219938249	2.73577509905746	3.6134812653826	4.37283158060674	-19.3886839211502	2.46594636325841	-15.3101542383627	-16.7692413461826	-21.3353832927641	-18.5573570739933	-17.565747809527	-18.7249644810826	-18.5699236416392	-21.9396428576187	-19.8286638379874	-24.1729998140858	-18.4397171946392	-18.4266186149772	-22.4124767720928	-1.81375352633556	1.59229784958483	-2.57377569200374	-1.54180047046696
26.6331658291457	8.88005466384281	0.767268730241219	9.78066643982951	8.44134990278455	8.57941059084283	9.33180262215127	9.17287704237362	8.36836973984791	9.29556337912804	6.99892189069396	9.70592281260326	8.10876678180338	9.4578481223279	9.08693722346792	9.11227408210239	3.54017936386952	0.698906197671467	3.23386614964011	2.8657216712879	3.8201577070266	2.85897079758306	2.66069369244443	3.66559528051972	3.01031668504517	4.58881481484759	4.05422943367852	4.51503675383439	2.71744160181058	3.65723617720031	4.37425096538531	-19.5138712389174	2.44582246708509	-15.3874127457634	-16.9782602317707	-21.4651664504271	-18.6993501509934	-17.7304369503452	-18.9105062016673	-18.7389657684259	-22.1274359368155	-19.8517212656686	-24.2092729105052	-18.5226396962621	-18.5707654455383	-22.4883923517431	-1.96059053886589	1.60899542038415	-2.75511645217517	-1.68442847698521
27.1356783919598	9.07909072843681	0.777957900564097	9.99840767205429	8.66012437538497	8.79097665033058	9.53840685787082	9.40264210321557	8.56001886216067	9.5040672589184	7.15959730528697	9.89848315070603	8.28235701045192	9.62701613250567	9.27090835044961	9.33517374034306	3.551096361992	0.70526500831343	3.25848376460333	2.90168162211953	3.83561957487026	2.88598074614265	2.64872464085131	3.69267448291621	2.98092883719776	4.61521024679344	4.03752985019165	4.54152297892616	2.69716829878393	3.69341515520116	4.37531250729864	-19.6282388747698	2.43847623866944	-15.4756978639456	-17.1614577290644	-21.6145369273041	-18.797498829124	-17.8943117575582	-19.0483409140457	-18.854779069114	-22.2921181271618	-19.9002310048196	-24.2774238779981	-18.5934720860897	-18.6803576582967	-22.5768795274852	-2.1071205708731	1.6263274475489	-2.93627268494998	-1.82892638229508
27.6381909547739	9.27751250712623	0.787693299798224	10.2106363951547	8.88739961735698	8.98304861036073	9.75436168445977	9.62295831975367	8.76168183497207	9.7258457943567	7.32520005081142	10.0692375353547	8.44401241358486	9.80263532470322	9.46092722873852	9.55971778303362	3.56228826449157	0.710536616492874	3.28204774993357	2.94236539346623	3.84255544649019	2.91676901961447	2.63648091227831	3.72386088610637	2.95543070760315	4.64688181689389	4.01181361185969	4.56184865684575	2.67998369753287	3.73273648669509	4.37697305307084	-19.737500193738	2.42996556269004	-15.5592253456331	-17.3413497241071	-21.7196341089282	-18.9052190361153	-18.0217993006843	-19.1911563172867	-18.967454775581	-22.4654922031127	-19.9142804513267	-24.330929780422	-18.6814104910686	-18.8104388627487	-22.6791121215797	-2.25254799894965	1.64270950964778	-3.11121044030622	-1.97665858297571
28.1407035175879	9.47253849299966	0.798338028178012	10.4104466415401	9.10708653333292	9.18180940792634	9.96944597009087	9.84695516550671	8.96398935640132	9.95036228032619	7.48319283490945	10.2475172588364	8.60246495992204	9.96817050548209	9.64764142355542	9.76391807116579	3.5726725417406	0.714953662725996	3.30095919450981	2.9821974201817	3.85168321314055	2.94873699619707	2.62645608309315	3.75608587959225	2.93259522809444	4.67585474846443	3.98860444057331	4.57918361893055	2.66193787944691	3.77191175484311	4.36853658556052	-19.8342024619588	2.42396339665324	-15.6203022201135	-17.4888451371174	-21.8402204083961	-19.0077959849545	-18.1263223002114	-19.3234832296042	-19.0625939625295	-22.6091863316639	-19.9510218655612	-24.38335281049	-18.7536887930386	-18.9449626883597	-22.7328562734249	-2.39616727955955	1.65965556667255	-3.28046783258666	-2.12266734005947
28.643216080402	9.66607637149501	0.809905655732887	10.6178287033449	9.32686795881888	9.38031650842902	10.1722645600179	10.0813896529776	9.15672435026265	10.165729837523	7.63967653629548	10.4264202621311	8.76541168729356	10.1307785480253	9.82014111223849	9.97544311207734	3.58293378613611	0.719925933901383	3.32201264276246	3.0225795467436	3.86140189347561	2.97740716915736	2.62224881264698	3.78363904459585	2.9075454595521	4.70409263114579	3.96706062818801	4.59876860763361	2.64421152014401	3.80527474406152	4.36189651966259	-19.9196600361048	2.4272577745885	-15.6923298955669	-17.609980227789	-21.9639424846025	-19.0754172935932	-18.2240555193015	-19.4160367610064	-19.111777265214	-22.7300995321544	-20.0006472570338	-24.4645355568354	-18.8158038339308	-19.0522526350286	-22.7987022073053	-2.53856291517881	1.67722038315437	-3.44862824585937	-2.27019189261018
29.1457286432161	9.85904724675828	0.820275574892569	10.8115511208634	9.55595741200255	9.56388181183978	10.3851932526968	10.3000844216062	9.36032699941009	10.3946938451438	7.80244042332638	10.5889166669223	8.91362168350598	10.3015336001395	9.99995227190904	10.1894606984919	3.59355736255798	0.724055397436993	3.33893209221632	3.06693992351199	3.86427733949839	3.00966562381678	2.61625011603368	3.81520066427579	2.88821244255666	4.73751376351566	3.93945947418863	4.61063588767719	2.63110382212104	3.84126829111377	4.35678627272788	-19.9947980208237	2.42925270276978	-15.7458554972731	-17.7240594274063	-22.0455000792285	-19.151112032696	-18.2704446032104	-19.5111119662508	-19.1557890360618	-22.8544799744167	-20.0199614490141	-24.515460264003	-18.8916462538093	-19.1756558590613	-22.8712978282775	-2.6785902714789	1.69362912167715	-3.60825563008833	-2.41995566891987
29.6482412060301	10.0485984292444	0.832448139944614	11.0026347453294	9.77482212772568	9.75606765032195	10.5912107043532	10.5299235168901	9.55905115616549	10.619403228208	7.95614305760641	10.7614034170301	9.06421238699944	10.460398187833	10.1714606854775	10.3850487162366	3.6034744200527	0.727344798147118	3.35400419048753	3.1087139668214	3.86978235304301	3.04077447864311	2.61537157482649	3.84504760037763	2.87079896472841	4.76666833637105	3.91628134098775	4.62260457943367	2.61756137887797	3.87416512943632	4.34339356665071	-20.0535542424443	2.43311741674307	-15.7919060862492	-17.7996649206942	-22.1369148461877	-19.2085658315245	-18.3049886387539	-19.5823173546193	-19.170569541207	-22.9395953472241	-20.058642605027	-24.5765453365709	-18.944077230838	-19.2864431808575	-22.8959742320227	-2.81588238887875	1.71104004485201	-3.76510652500818	-2.5662092693056
30.1507537688442	10.23870959864	0.845268498184752	11.2006697650956	9.99612450577105	9.94572566555779	10.7917513751258	10.764429441558	9.75437376106909	10.8410928199745	8.11086637797991	10.9322752130276	9.22026489814143	10.6199053348734	10.3359474354687	10.5897981886766	3.61419115028504	0.730887793175197	3.37102296341788	3.15102950249377	3.87467700811567	3.07024175924447	2.61925291338862	3.87239336222023	2.85448226366082	4.79613422759494	3.89480658934367	4.63755362697827	2.60637821058025	3.90331812775564	4.33319439891129	-20.1024821515407	2.44320171659834	-15.8495117175507	-17.8529997925301	-22.2175626118969	-19.2433998146389	-18.3252945781785	-19.6255917705963	-19.152026522436	-23.0053237585942	-20.0980380301319	-24.6628531338294	-18.9901177203353	-19.3790168601205	-22.9305316591898	-2.95145780897645	1.72884218638307	-3.92025709536782	-2.71336624575362
30.6532663316583	10.4281811514716	0.857042538747895	11.3769090459381	10.2263387501756	10.1250916732229	11.0020219813846	10.984477718065	9.96005912352895	11.0748639231841	8.27230973529701	11.0922566637563	9.35833731249113	10.7883477695858	10.5084069773704	10.7969342951308	3.62536791693442	0.733427834253924	3.38116596481774	3.19627551600366	3.87448825482881	3.10285433355174	2.6217243194302	3.90330009952271	2.84522751082464	4.83031981116701	3.87029731461901	4.64330760272582	2.60093177864909	3.93471713641144	4.32517327759558	-20.1396887391099	2.45101845108301	-15.8768400169588	-17.9004728426147	-22.2607503360904	-19.2873764220875	-18.2983120928661	-19.6722623037578	-19.1312875519845	-23.0728463439428	-20.1121216080429	-24.7043920621191	-19.0485316216061	-19.4841453434281	-22.9666150629298	-3.08426569572386	1.74570543183299	-4.06497541861249	-2.86143534047361
31.1557788944724	10.6131069901459	0.871011421497659	11.5601229140736	10.4425035433256	10.3144173794739	11.1984182725924	11.2176448868407	10.1542592366562	11.2960119294578	8.42227892399218	11.264020946853	9.5043737318828	10.942125826746	10.6670071923204	10.9872060876819	3.63568568726726	0.735122385729313	3.39248695766253	3.2370202971858	3.87735614220093	3.1319449680083	2.63031506457769	3.9295731843955	2.83667417567461	4.85839813780179	3.85189984926214	4.65235679709833	2.59505810655381	3.96034164490614	4.31048860914686	-20.15877618888	2.46049650738642	-15.9126792746568	-17.9076718163011	-22.310873700181	-19.3029580774432	-18.2685999258064	-19.685257818605	-19.0743291497032	-23.0949350196001	-20.1428840497187	-24.7672787557151	-19.0778822240384	-19.5616919983904	-22.9570486452809	-3.2136876262668	1.76367103987273	-4.20984799244915	-3.00382195366674
31.6582914572864	10.7991653439341	0.884828455010361	11.7434419327942	10.6629075018185	10.49809560083	11.3959693077825	11.4454475019348	10.3508866229156	11.519670075884	8.57537694980572	11.4309675761209	9.65295982382395	11.0996766087023	10.8259562104073	11.1877937583234	3.64724048669859	0.736769270364571	3.40395383182387	3.27818205373454	3.87834442854716	3.16112769111512	2.64100719997669	3.95545701642777	2.83231034945558	4.88762664960992	3.83487936131487	4.66335505765598	2.59322185051031	3.98455219690035	4.30010864000957	-20.1702319472567	2.47370832396283	-15.9527029041446	-17.9008243630183	-22.3395641416683	-19.3108870245312	-18.2167312026801	-19.6853724657663	-19.0009911228161	-23.104336832889	-20.1634289843398	-24.8427958863655	-19.1064828416285	-19.6317675069149	-22.957130037574	-3.34107512271789	1.78140521843656	-4.3507530884564	-3.14627290140015
32.1608040201005	10.9859090467373	0.898422347574822	11.9087007966243	10.8910734690015	10.6761991069919	11.6020780487343	11.6663630314503	10.556396459094	11.7527613882569	8.73497023893843	11.592529067739	9.7868008297429	11.2661867440529	10.9930070400326	11.3897513869261	3.65987053929263	0.737263264227418	3.4095984508735	3.32120000500922	3.87606127821119	3.19298292705415	2.6521952811888	3.98430030769827	2.83566799912153	4.92089764343148	3.81771083066829	4.66707560974916	2.59770711012718	4.01078443995845	4.2921351277129	-20.1744730726913	2.48349170548319	-15.9684883510604	-17.8932224400311	-22.3385988810044	-19.3307441002816	-18.1360545996397	-19.6922957271554	-18.9320178444296	-23.1172708326624	-20.1650082132625	-24.8786599915309	-19.1479298259602	-19.7122469308505	-22.9556122071184	-3.46612416205248	1.79880879292381	-4.48316716210252	-3.28805243483903
32.6633165829146	11.1655386318334	0.91377946990531	12.0844213487328	11.100704711743	10.8649764483574	11.7870408016029	11.8982977347727	10.7433859429395	11.9645541776304	8.88007077819586	11.7669147575568	9.93064377480716	11.4145781886526	11.1403256716879	11.5760878771545	3.67104945445625	0.736770509892354	3.41787243444979	3.35791952533047	3.87724271479758	3.21911982417746	2.66906748824262	4.00569137204542	2.83808852954271	4.94610334768109	3.80787131475496	4.67555710659561	2.60134248604102	4.02890548290006	4.2788612813724	-20.1592516415033	2.49512069312375	-16.0006182227643	-17.8464710893804	-22.3448426218206	-19.313970099103	-18.060339021871	-19.6581692017186	-18.822752677444	-23.0816014906408	-20.1818460029558	-24.9380298294949	-19.1563155017677	-19.7525817806403	-22.912733799942	-3.58710252546794	1.81684915765488	-4.61673478448844	-3.42166587108185
33.1658291457286	11.3461978962847	0.927970678195058	12.2498637540307	11.3161832401051	11.0441788535592	11.9797168736728	12.1145657265174	10.9384442679981	12.1842864938383	9.03025444384851	11.9322946437618	10.0724670413942	11.5696729349037	11.2953459350138	11.7732984430572	3.6836752321689	0.736015544515836	3.42361193407944	3.39515104470291	3.87530770910173	3.24715746997587	2.68509772205518	4.02884726162172	2.84734949176072	4.97321577808691	3.79850123554822	4.68420330890849	2.61035711837041	4.04820171201742	4.27077623196666	-20.1399313402504	2.50851059399249	-16.0245600499581	-17.7967262108731	-22.3222464004756	-19.3059100292098	-17.9570991763696	-19.6282577244606	-18.7167357391882	-23.0429515119151	-20.1793005448703	-24.995212221492	-19.1709848828643	-19.7977183101525	-22.8814046214256	-3.70586834760147	1.83374753589776	-4.74305840208453	-3.55445777987097
33.6683417085427	11.5283193020443	0.942514043066576	12.4083661238033	11.5379615665104	11.2224959056167	12.1759391246594	12.3316924513174	11.1372845349833	12.4070428716113	9.18641295286127	12.0975039866123	10.2051081459186	11.7333511924471	11.4548706857063	11.9701213845286	3.69784231952379	0.734075980028686	3.42693415204821	3.43346170328784	3.8721367695216	3.27648329879217	2.70349960024811	4.05323866260935	2.86324709474977	5.00365493203091	3.79147962149245	4.68857278304568	2.62585086568675	4.06832444814637	4.26506622215011	-20.1191041621486	2.51735291553959	-16.0408087601425	-17.7534198632477	-22.2808604616527	-19.3074809915948	-17.8467036916601	-19.6041239242366	-18.6176570069205	-23.012241345973	-20.1658797101538	-25.0248258314271	-19.2001102312505	-19.8468843005315	-22.8473579891412	-3.82279992719123	1.8506170114191	-4.86518475209559	-3.68498894755156
34.1708542713568	11.7022688653717	0.95863770710056	12.5769511975343	11.7365864096795	11.4116620847679	12.3508166445234	12.5572584200413	11.317069365762	12.6073737602547	9.3248788559971	12.2757332729843	10.3483182163073	11.875154396469	11.5953441694006	12.1523484561102	3.71046333726504	0.730912398163735	3.43335277386056	3.46400601474961	3.87296784778878	3.29999935415299	2.72683271714106	4.06999363574534	2.87820012452381	5.02415071251789	3.79240019490936	4.69844251844731	2.6397377356486	4.08063938266057	4.25530037229964	-20.0816087328663	2.5277030243146	-16.0756032038811	-17.6732726377693	-22.2498127512248	-19.2763841470583	-17.7502862475346	-19.5439703088706	-18.4858900563859	-22.9318833567325	-20.1678969245005	-25.0776515119881	-19.1931525846861	-19.8569282868581	-22.7781815097713	-3.9355649351362	1.86744585014075	-4.98830385431402	-3.80481884771432
34.6733668341708	11.8760505161642	0.97237073994731	12.7252007889504	11.9429699198957	11.5867523362814	12.5364760365941	12.7575262046155	11.5073345268575	12.817821181524	9.47055774904419	12.4400006958604	10.4843944227846	12.0265815110002	11.7474687905287	12.3455725461982	3.72437614392433	0.727519144120858	3.4346976718659	3.49552158109603	3.8695980256459	3.32629643345292	2.74660376712719	4.08964783820059	2.90107172291948	5.04742149670607	3.7923929164395	4.70645189123211	2.65996212485965	4.09576412130138	4.25146028016953	-20.0429623986512	2.53835595234412	-16.0896934671514	-17.6023474782981	-22.1851398841646	-19.2649015872853	-17.6217798631425	-19.5002445390186	-18.3722789000059	-22.8603358036594	-20.1431967098557	-25.1142634408827	-19.2003419879477	-19.8796967146404	-22.7242908064135	-4.04579633608176	1.88188416511407	-5.10102995075451	-3.92328467499729
35.1758793969849	12.0506430047294	0.986606537993765	12.8780679960719	12.1526624469478	11.765579542388	12.7170252063024	12.9666355622664	11.6929715734818	13.0216808926281	9.62036034991534	12.609052088384	10.6170984164277	12.1843194710714	11.8967204376734	12.5361850779237	3.73984392028215	0.722968341025563	3.437274088762	3.52727943771212	3.86727533119939	3.35157875554243	2.77072860273602	4.1078049485032	2.92788168924607	5.07276339095202	3.79686878931612	4.71319401076354	2.68601135915855	4.10948499249374	4.24982556728272	-20.0068402634857	2.54411342771652	-16.1129886679052	-17.5426911335601	-22.1150024275024	-19.2543688906827	-17.5088295084235	-19.4552594243919	-18.2617417065298	-22.7992647796627	-20.1173024344877	-25.1366215660045	-19.2212749469253	-19.8955668815439	-22.6680110576944	-4.15446629427731	1.89611910784393	-5.21404612456699	-4.03784345317858
35.678391959799	12.218256146553	1.00185702510646	13.037383911353	12.3382585077625	11.9549323222155	12.8837775566768	13.1752927999433	11.8662011585218	13.2102957093261	9.75219265002449	12.7905935736311	10.7605448585013	12.3199420783152	12.0347013700546	12.7132134088636	3.75443165240984	0.717288160464565	3.44252133513131	3.55122369889145	3.86962224348055	3.37303354620545	2.79751483635684	4.12086292099855	2.95550496436119	5.08797937356954	3.8093759140692	4.72585908998346	2.71041124392544	4.11831340111299	4.24538891324192	-19.9610891716871	2.55146295025526	-16.1519475627242	-17.45317397233	-22.0601342162344	-19.2268827898273	-17.4086245292918	-19.3911707098063	-18.1369023139498	-22.6949454126165	-20.1083259943123	-25.1822305645841	-19.2090589109096	-19.8865641230252	-22.5841981323212	-4.25953544631088	1.90922707538892	-5.32686301731614	-4.14071917874
36.1809045226131	12.3846594108696	1.01494712244243	13.1728200799136	12.5324524099645	12.1253015445769	13.0608754005222	13.3630395759266	12.0491298859436	13.4080600601996	9.89247325017237	12.9526582639934	10.8914645450217	12.4665763981632	12.1846219559983	12.9010989709093	3.7700711980572	0.71119121134508	3.44189807823469	3.57654063521527	3.86689872675648	3.39715657413764	2.82161731381281	4.13694504223719	2.99051355605469	5.10631974741004	3.81925924136093	4.73440517503336	2.74135363495005	4.13046718454052	4.2475506649999	-19.9169325756297	2.55565780933034	-16.165530071086	-17.3820883537476	-21.968213339369	-19.2232403979231	-17.2896435963453	-19.349268443908	-18.0381468026154	-22.6087327192807	-20.0668206394982	-25.1985957389115	-19.2161254311698	-19.8932137706072	-22.5205041787241	-4.36219067732233	1.91927960369255	-5.42856758716154	-4.24222780693476
36.6834170854271	12.5503186708429	1.02799016157815	13.3215524570376	12.7260980031102	12.3039198167115	13.2243726101608	13.5614334688943	12.2192919979299	13.5903252298873	10.034209841893	13.1241731451156	11.0250093601342	12.6158744236623	12.3240198773722	13.0838624890484	3.78699874739782	0.704193216890887	3.44540380915312	3.60126067620971	3.86768315455122	3.41799049863173	2.85055566462686	4.14899782350472	3.0264614002732	5.12515819746263	3.83544040036137	4.74459211678525	2.77676219125947	4.13901573103571	4.25166205231665	-19.8775143751394	2.55635865280382	-16.2010522781035	-17.323738565155	-21.8852359687638	-19.210590614602	-17.1986312973907	-19.2976908029634	-17.9359967808154	-22.5329868406445	-20.0349908071153	-25.2149167362536	-19.2338345210502	-19.8826963762924	-22.4553252876629	-4.46336585772405	1.92838348599785	-5.53409821225188	-4.33891094560084
37.1859296482412	12.710343522961	1.0406731120198	13.4653373110675	12.8981496911465	12.4922635024638	13.3824953992216	13.7486802856879	12.3846183133125	13.7658205000097	10.1604125655342	13.3070715223006	11.169108921207	12.7458327913697	12.4604808067867	13.2541941883858	3.80371088650352	0.696576884096858	3.44892430961108	3.61922855981549	3.87375311659972	3.43708087915631	2.87948248709119	4.15879429007862	3.06495052942331	5.13508478031837	3.85931382749995	4.76079631113502	2.81086425034633	4.1457515797037	4.25421660376662	-19.8352203545846	2.56047246117033	-16.2383170264976	-17.2451896068156	-21.8226982157067	-19.1966585600302	-17.1128413186177	-19.2438981604757	-17.8369342301452	-22.4253048680008	-20.0222403971996	-25.2546463786945	-19.2255914747026	-19.8629418180084	-22.3706025547053	-4.56164995726289	1.93511676580556	-5.6353635876119	-4.42514526199589
37.6884422110553	12.8696134436979	1.05308245748277	13.5979785089715	13.0790107998182	12.6564016469786	13.5505709515495	13.9254260604099	12.5590054502978	13.9499790320432	10.2957452189779	13.4646903112708	11.2952005076997	12.8870159686172	12.6087936117301	13.4351566997081	3.82153648742497	0.688148019267974	3.45017035804173	3.63892329782051	3.87391647420342	3.4586537020786	2.90813578254524	4.17180230706163	3.10993917439813	5.14817471329422	3.87874375900386	4.77048507468669	2.85092233627106	4.1562087645209	4.26389859259855	-19.7982605799346	2.55493605040715	-16.2661588306436	-17.1906673013491	-21.7198302316178	-19.2090515516466	-17.0276821796887	-19.2162357616939	-17.7689391690144	-22.3419705858125	-19.9720244923651	-25.2530509850507	-19.2392518637541	-19.8617802386125	-22.3107443479005	-4.65847220164591	1.93886794957501	-5.73118403743861	-4.51114490729416
38.1909547738693	13.0259622589317	1.06419762098376	13.7445205256991	13.2559189075609	12.8331828381466	13.696996523586	14.1123808760668	12.7130378333608	14.1105474011672	10.4301526625801	13.6362192317678	11.4300646781045	13.0272273720494	12.7389772073859	13.6082833086373	3.84013149029848	0.679287096273901	3.45620695458651	3.65741387419942	3.87999363402756	3.47471142702288	2.94150121893163	4.17844020372455	3.15292417245827	5.16037845379882	3.90601615312719	4.78451024365191	2.89369363648635	4.16083315397144	4.27508624789372	-19.7662009346785	2.54952669212132	-16.3176197008899	-17.1480178191058	-21.6400157203274	-19.2013993550659	-16.9763427292789	-19.1690263438253	-17.6885880463263	-22.267854111071	-19.9426857636282	-25.2660361265787	-19.259727239005	-19.8335105808229	-22.2497886148957	-4.75379335866662	1.94088426384835	-5.83139761333678	-4.59278563912862
38.6934673366834	13.1775373901027	1.073837578344	13.8748643189263	13.4147013818881	13.0139599957788	13.847081375997	14.2782240289989	12.8705195273618	14.2737132525363	10.5522330781167	13.8127290907964	11.5733914260071	13.1514103286195	12.8748836379957	13.7702746283119	3.85882827230352	0.670410828287435	3.45948515810575	3.67042705419515	3.89030868865855	3.49113505426312	2.9724223693279	4.18582886072758	3.19998807225893	5.16509452518882	3.93879135119361	4.80357182870517	2.93517222474955	4.16669521643024	4.28584713614138	-19.7356906595879	2.548187104115	-16.3563637302529	-17.0932432122459	-21.5766605458082	-19.2074969443359	-16.9195766476074	-19.1355789890741	-17.6269872465076	-22.1723497423625	-19.9270559765657	-25.2987493339312	-19.2610414157971	-19.8121595779574	-22.1767152121972	-4.84688232934006	1.93955731137358	-5.92336352681894	-4.66675253190037
39.1959798994975	13.3308167578026	1.0848700675934	14.0076576298573	13.5831067273326	13.1745428261835	14.0067556322861	14.4449059155423	13.036611991123	14.4454190052925	10.6845772943445	13.9680413030089	11.6968106426191	13.287214302642	13.0222561968217	13.9427183843803	3.87919686033272	0.660559838486975	3.46426584516694	3.68563746839294	3.89672727934298	3.50978986857645	3.00563633386568	4.19657477070266	3.25230171570686	5.17314882870673	3.96837556089291	4.81509608738596	2.98152714428281	4.17640479859234	4.30407348271013	-19.7160882310809	2.53351080588293	-16.402525227533	-17.0658483647573	-21.4849743438013	-19.2404423024316	-16.8813849558369	-19.1298369338533	-17.5979458988231	-22.1058671360274	-19.8840482334378	-25.2864351235415	-19.2859615850407	-19.8116908787798	-22.1321860201884	-4.94040976400154	1.93608137245769	-6.0160922044855	-4.74277330979232
39.6984924623116	13.4783122589046	1.09356665915792	14.1542360561548	13.7444886978265	13.3475306512878	14.1372934098145	14.621428136081	13.1754362862238	14.5862732319176	10.8138389475497	14.1366978697345	11.8335421968796	13.4184263125993	13.144277149499	14.1045904201919	3.89939603318103	0.650770839244804	3.47412532983003	3.69908939068182	3.90958000375369	3.52080903431072	3.0432748059392	4.19877359886399	3.29977290544576	5.17905489192654	4.00547700742994	4.83264257541889	3.02841836251585	4.17799371565286	4.32313680958411	-19.6987748873101	2.52197791485449	-16.4723821057661	-17.0469986325059	-21.4210118042012	-19.241959330392	-16.8787579707403	-19.0938096831149	-17.5458736318268	-22.0454011635284	-19.8652666776775	-25.2995361754422	-19.3129148194003	-19.7745109485974	-22.0856505918379	-5.03219422286966	1.93045450798404	-6.11369559172736	-4.8154089623049
40.2010050251256	13.6219342867651	1.10023219676211	14.2741371894619	13.8920243386344	13.5185247106822	14.2807921280547	14.7678000531225	13.3264269197569	14.7396231691413	10.9346350012488	14.3036289513522	11.9725329323443	13.5373974065708	13.2807732483841	14.256849679192	3.919758835054	0.641492785833531	3.47852087614786	3.70843516027512	3.92513173350933	3.53430678821892	3.07626709138904	4.20475957372789	3.3524880358852	5.17903744463743	4.04562440661469	4.85230057463651	3.07363126151634	4.1836919020795	4.34267000706418	-19.6856701477756	2.51347027235544	-16.5157597811774	-17.022366611274	-21.367543003807	-19.2712207977559	-16.8579889905739	-19.0860144083935	-17.526026400503	-21.9726681896293	-19.8539355242007	-25.319918753213	-19.3268819099669	-19.7601052911772	-22.0332822594107	-5.12255300073731	1.92121085634248	-6.19936491152102	-4.88343585073148
40.7035175879397	13.7680870513147	1.10811685481701	14.4100321843875	14.0504859384003	13.6739346333626	14.4252753218833	14.9266848917473	13.4780891821749	14.8931553541947	11.0671253711795	14.4539938825162	12.0979211916407	13.6686046528452	13.4203500798381	14.4194789829206	3.94177195108781	0.63154299175182	3.48812777049886	3.72046021808447	3.93845407678523	3.54774827051629	3.11398032616643	4.21174334738964	3.40688781809865	5.18260197372342	4.08379401594655	4.86662669355003	3.12223730001323	4.19067558706904	4.36969796629967	-19.6853679064528	2.49285100604168	-16.5831197030361	-17.0262106014294	-21.2968664879863	-19.3144364222317	-16.8711829741262	-19.0935290317752	-17.5262184922505	-21.9315134769884	-19.825049204143	-25.3091204744351	-19.3649781312428	-19.7559586663468	-22.0115991178955	-5.21462313663029	1.9107472304001	-6.29214410878648	-4.95554765448644
41.2060301507538	13.9088709776696	1.11347120835154	14.5483712433755	14.199095567367	13.8415500067436	14.5500980228428	15.0858953396153	13.611530790883	15.026016010188	11.1944271983732	14.6171510465305	12.2372466642051	13.7916789918626	13.5433866244476	14.5688752032703	3.96340420124986	0.622325725805581	3.50006101131096	3.73012818610142	3.9581244802241	3.55564384668551	3.15359480856645	4.2130570916445	3.45755255220869	5.18280483371685	4.12885876657448	4.8867597614677	3.16892907818941	4.19214283700908	4.39659736254905	-19.6881297446398	2.47731939067083	-16.6601409607539	-17.0332341102321	-21.2567085127975	-19.3386704060952	-16.9063462068065	-19.0830956800205	-17.5142914702455	-21.8910501308847	-19.8225760335097	-25.3256938299527	-19.3991769047422	-19.7293185791522	-21.9853838551246	-5.30564236430225	1.89841021351787	-6.38550328408179	-5.02443810703212
41.7085427135678	14.0475483261396	1.1180785240283	14.6716747862604	14.3388239211031	14.001227293784	14.6890073167699	15.2249622890856	13.7583567508589	15.1729852436129	11.3175717568698	14.7719359773645	12.3724594018902	13.9067361886449	13.6817962354528	14.7105910781177	3.98515607110529	0.613427929357739	3.5094265878898	3.73708927386907	3.97841499264713	3.56617894911515	3.19048122902819	4.21869354302362	3.51213365918027	5.17870702830259	4.17431874827701	4.90589841556333	3.21323789059489	4.19792523858802	4.42452336828971	-19.6968284382593	2.45980762143478	-16.7237092374367	-17.0394434270602	-21.219148669338	-19.3916574290128	-16.9329888897947	-19.1019315801308	-17.5347520359655	-21.8457622173633	-19.8202164195753	-25.3366186541763	-19.425767659609	-19.7285335800247	-21.9582398978838	-5.39664594294127	1.88401821360049	-6.47280548425224	-5.09113019960187
42.2110552763819	14.188161265194	1.12241003213909	14.8132212439637	14.4910299518143	14.1506804923441	14.8200537239325	15.3790592482492	13.8977604402629	15.3115401973531	11.4538771246813	14.9155125938254	12.5010606269143	14.0347851774918	13.8146218378946	14.8628937887941	4.00799572412462	0.604576456237979	3.52471154912915	3.7471679477042	3.99764716201372	3.57441967618818	3.23220328257938	4.22287192614581	3.56473036558118	5.17842902027026	4.21886818093842	4.9219458088769	3.25921938305912	4.20219658764567	4.45953352348803	-19.7170000165517	2.43462374181714	-16.8138299747432	-17.0734839458192	-21.1745415620182	-19.4446150979453	-16.9944366646411	-19.1220677430142	-17.5607978787931	-21.8324197356379	-19.8096262294559	-25.3307707149014	-19.4759228367287	-19.726089631217	-21.9623982002567	-5.48979605954204	1.86922566438867	-6.56879303215024	-5.16309805950566
42.713567839196	14.3239296126315	1.12399179216798	14.9443754656554	14.6305239766883	14.3124143706204	14.9418610953378	15.5226839490489	14.0289475320915	15.4404953210156	11.5827159177398	15.0716674856358	12.6440222506461	14.1512466094863	13.9406147726592	14.9995162175841	4.03007753452159	0.597146618197613	3.53901843166189	3.75418563097201	4.02246513019452	3.57951407736716	3.27294672382762	4.22439777931676	3.61465160420607	5.17354845992391	4.26938907266449	4.94336840985213	3.30086298864516	4.20361763263981	4.49304200750917	-19.7399642884198	2.41662618516027	-16.8975573088242	-17.1040580076582	-21.1615377076755	-19.4917440338639	-17.0604059033708	-19.1367798694945	-17.585702571025	-21.8126333941925	-19.8262994297477	-25.3534831982399	-19.5153776899984	-19.7157759661419	-21.9581806692243	-5.58234911752678	1.85351045043917	-6.66029433860057	-5.23103862330385
43.21608040201	14.45989496519	1.12637070724932	15.0751851754652	14.7665539239207	14.4605338666708	15.0785496339483	15.6593690234605	14.1744276978268	15.5846721091099	11.7119378908039	15.2132337511476	12.7764295140799	14.2643872503656	14.0824322156065	15.1309224950641	4.05219994370626	0.589514675698106	3.55439084342246	3.75979883153827	4.04533538718559	3.58751420584462	3.31333306173792	4.23053623172414	3.6669376809968	5.16596085666646	4.31753905750862	4.96066165189651	3.33953379147573	4.20932552940111	4.52773213878319	-19.770095440609	2.39109811046815	-16.9845638674592	-17.1379665674778	-21.141964868957	-19.5673931533127	-17.1302134716293	-19.1800878106183	-17.6413061811236	-21.7939860086713	-19.8347358008392	-25.3573985694934	-19.5519483914539	-19.7328643109598	-21.9568117259213	-5.67636488323922	1.83800277099197	-6.75307098730756	-5.29878732194036
43.7185929648241	14.5970571283589	1.12694889871396	15.224119087962	14.9166661317706	14.6045735868874	15.1985526328657	15.811882966229	14.3043371911827	15.7115775757381	11.8556001396296	15.3498454474616	12.9096913088029	14.391390173257	14.2099353927144	15.2735710341644	4.07467225078118	0.582730831746715	3.57569042738804	3.76876322700914	4.06783233887693	3.59120301448662	3.35795491031045	4.23262749892207	3.71370192448915	5.16235666759463	4.36568407453812	4.9771685901251	3.3783912292625	4.21065517841528	4.56871017873731	-19.8092355839739	2.36310824256088	-17.0975723021139	-17.1980804306047	-21.1247876370103	-19.6288793137778	-17.2317651857811	-19.2101894859251	-17.6876259921549	-21.8058986228415	-19.8436513908144	-25.3591895163629	-19.6107545316699	-19.7355507682386	-21.9861174143654	-5.77253905079885	1.82335397903496	-6.85507710088079	-5.37253139538921
44.2211055276382	14.7301104906113	1.12468245474834	15.3501291685028	15.0510370757711	14.7612793548173	15.3203945904339	15.9432055078705	14.4365471666186	15.8403299233138	11.9891627275141	15.4992735060861	13.0574949627068	14.5033582841126	14.340768752194	15.3984553580047	4.09595013210471	0.577866784013183	3.5927488372546	3.77375944552189	4.0946208352419	3.59451906465148	3.39859596750126	4.23504957447978	3.75883627375996	5.15285323747302	4.4186244713559	4.99856144652663	3.41081457589238	4.21182896541455	4.60653902228793	-19.8504603076374	2.3439210136203	-17.1885755869953	-17.2476735549076	-21.1389695034086	-19.6979914070014	-17.3201304020643	-19.2473965453386	-17.743848563882	-21.8030897162018	-19.8794560819924	-25.3898813946691	-19.6517498611398	-19.7449077206422	-22.002313661043	-5.86831335078296	1.80913668049305	-6.94764277293101	-5.44100066457904
44.7236180904523	14.8657015898812	1.12478500388986	15.4904645624401	15.1875936249297	14.8989722501948	15.4575865194682	16.0812270347654	14.5835163688959	15.9847470222001	12.1276327223578	15.6283772688229	13.1883330705835	14.6170428861282	14.4873967599924	15.5212305776766	4.11711704351204	0.572016385797181	3.6144327344949	3.77852882402357	4.11660034982	3.6011598265462	3.44100842885433	4.24207532474393	3.80481421321848	5.14218691522838	4.46635689777764	5.01284661116455	3.44002342171469	4.21706955273502	4.6454184653348	-19.8994352639195	2.31190767491651	-17.2994447085625	-17.3044943829314	-21.1369131284458	-19.7942924581933	-17.4244854561579	-19.3112465872715	-17.8279447068514	-21.8063898237507	-19.8980084898785	-25.3887042179378	-19.6945002406259	-19.781687275224	-22.0245469551232	-5.96677425944284	1.79742353773408	-7.04900204604999	-5.51161716197933
45.2261306532663	15.0011809868726	1.12134450623823	15.6406744089155	15.3396248622192	15.0393460472074	15.5695500040859	16.2344777132781	14.7069333925798	16.1029779152049	12.2814158382281	15.7595563129292	13.3277223725768	14.7454615388054	14.6112564952803	15.656355928033	4.13770743451458	0.567952154786377	3.63993427022979	3.78672051470076	4.13853979739329	3.60175142599133	3.48657136836814	4.2423891972129	3.8420108004012	5.13558572119219	4.51484237634279	5.0287190095774	3.46847820021615	4.21514433071198	4.68950963635168	-19.9539370313539	2.28365860413422	-17.426111407729	-17.385512440749	-21.1462717502155	-19.8628228913702	-17.5552424167662	-19.3478536698095	-17.888766745298	-21.8378524326201	-19.9251389007267	-25.3999640457278	-19.7580779635469	-19.7912528861556	-22.0763138568869	-6.06673063411003	1.78765869207046	-7.15637701198138	-5.58934932649762
45.7286432160804	15.1345688520515	1.11585310309028	15.7702972813766	15.472554587294	15.1929199578488	15.6946225354962	16.3575061297657	14.8433445051861	16.2345147539863	12.4220200127065	15.9040972263373	13.4815078591878	14.8553179984299	14.7487344664078	15.7719577626468	4.15696999791874	0.565683785611128	3.66157691233202	3.7899137703709	4.16317278391858	3.60498485541481	3.52542380023008	4.2458525726791	3.87868372820233	5.12176843672805	4.56681658961763	5.04896317428341	3.48900939925739	4.21579258317499	4.7286513667343	-20.0110594173832	2.26356195223017	-17.5324949806239	-17.4490738816131	-21.185833225999	-19.9521525211484	-17.6580445012583	-19.4037434477192	-17.9704435489915	-21.8460088142759	-19.9778007851997	-25.4395964473966	-19.7970848816929	-19.8215212688413	-22.1099741212217	-6.16685319010416	1.77980059678026	-7.25638014681952	-5.66119502427178
46.2311557788945	15.2706930369149	1.11360526151344	15.9210379920895	15.6133597707913	15.3222598534844	15.8303505130391	16.500104934493	14.99004656471	16.3767116371186	12.5719085580864	16.0229207280225	13.6120470127767	14.9720903285808	14.8970273713396	15.8891442153621	4.17545612147811	0.561729065113999	3.68939914837187	3.79397988787306	4.18003630354907	3.61091492939004	3.56760996569393	4.2523763236311	3.91391501366046	5.10834176656953	4.61076547142464	5.05937760924584	3.50660581375727	4.21899851922535	4.76860882682323	-20.0735942071226	2.22724976264114	-17.6660319908691	-17.5238400673236	-21.1995358441074	-20.0602811090732	-17.7877335336703	-19.4775163372339	-18.0710039181123	-21.8648372260941	-20.0039761185716	-25.4347383836567	-19.8428370235081	-19.8718291378202	-22.1525640025529	-6.269793279884	1.77576927076836	-7.36913437849336	-5.73882507587672
46.7336683417085	15.4069415172808	1.10565873439628	16.0668082451532	15.7706660473192	15.4614291945835	15.942038072742	16.6457572386039	15.1143762549873	16.4937465047461	12.7374653105792	16.1513645319319	13.7588079228842	15.1042997811753	15.0233472213223	16.0201333986222	4.19292121175497	0.560582334152025	3.71724150115845	3.80142794268565	4.19703364155945	3.61141664033561	3.60929206020578	4.25211211916142	3.93964279609604	5.09904151772633	4.6561553587738	5.07389506068183	3.52303999504761	4.21502427811979	4.81265284126281	-20.1404371287346	2.20115966112764	-17.7975406632939	-17.6208763587376	-21.2332845081341	-20.1401508362243	-17.9257094935344	-19.5228959043683	-18.1469486591307	-21.9091131125082	-20.0463168864801	-25.456417641713	-19.9082835168564	-19.8948541439562	-22.2232909486123	-6.37385588590797	1.77369616798605	-7.48151068918614	-5.82572228465678
47.2361809045226	15.5438038220335	1.09956317642267	16.2071498996811	15.9051370083631	15.614291558649	16.0731427880305	16.7747106910942	15.2577000692043	16.6304309452663	12.8862288462955	16.2938070517098	13.9137834481261	15.2142133952375	15.1688813445653	16.1299726402122	4.20905581640594	0.560052636882392	3.74467524960269	3.80280309667346	4.21517065848165	3.61649471961636	3.64605283875705	4.2563947955046	3.96515793911277	5.08127172395055	4.70378129519069	5.09033738666832	3.53050248465303	4.21516231028493	4.84992111478104	-20.2107648754992	2.17732989018117	-17.9251518379466	-17.6940206375678	-21.2954038736804	-20.247260646346	-18.0475109359194	-19.5932671250654	-18.2488731568436	-21.9218790715486	-20.1121752046919	-25.49466077534	-19.9430237013453	-19.9457807934494	-22.2709356217454	-6.47934859197578	1.77589820853698	-7.5946969990307	-5.90696025581375
47.7386934673367	15.681423671325	1.09458579269611	16.3682264500509	16.0530659221631	15.7378084940106	16.2047997883464	16.9245013480141	15.4017212484444	16.7672502575454	13.0482954499154	16.4053426248926	14.050703372265	15.336162547148	15.3152516333276	16.2453785911015	4.22346538085627	0.558141891677484	3.77799134997063	3.80614922680598	4.22281605229381	3.62239551921405	3.68510844213772	4.26074323739212	3.98633011822837	5.0655694589938	4.74077223988184	5.09863418148222	3.53571260040431	4.21513862016069	4.88768890416602	-20.2823412969631	2.14088171066718	-18.0787086499931	-17.782638431559	-21.322444717103	-20.3581529507153	-18.1941231696408	-19.6665255678918	-18.3551612223598	-21.9500569365643	-20.1425585605407	-25.4972951420885	-19.9900467871264	-20.0024181292373	-22.3303065956999	-6.58649093944414	1.78118647696509	-7.72097448585457	-5.99847908552968
48.2412060301507	15.8218785324383	1.08319082784275	16.5096091239105	16.2180208648211	15.8784633586388	16.3236360780749	17.0645505277954	15.5341057225738	16.890412781334	13.2257398290901	16.5341889621322	14.2056660634784	15.4738761376963	15.4500709103935	16.3760805617592	4.23712168353246	0.559358939292715	3.80755344072449	3.81283421210789	4.23092716787937	3.62576336808309	3.71993958861969	4.26086033082301	3.99988968242078	5.0541651894346	4.77998157243213	5.11166114715084	3.53980113956589	4.210782280468	4.92842276621224	-20.3602414255936	2.11714217562233	-18.2126529465222	-17.8918739789728	-21.3777548358785	-20.4536125656221	-18.3315303322217	-19.7232442039263	-18.4481384989	-22.0012753182461	-20.1963626661978	-25.5295553795474	-20.0560930100816	-20.0447832067131	-22.4162615898872	-6.69559266113425	1.78809694419992	-7.84030198098666	-6.1016508851439
48.7437185929648	15.9629375711591	1.07726130337658	16.6610567385545	16.3559886413754	16.0272532529564	16.4627454412618	17.2023035904998	15.6862729786988	17.0340893039814	13.3822416841206	16.6713371316712	14.3610960749368	15.5852916815763	15.6045956042367	16.4839163011984	4.24893545571402	0.559977323523337	3.84017523385417	3.81245054202086	4.23754775407979	3.63433209456152	3.75157081397031	4.26549538746227	4.01299177460336	5.03322545875862	4.81866054721589	5.12396218882832	3.53423844349256	4.21088692509615	4.96062376033842	-20.4393000319189	2.08983403521468	-18.3593173819493	-17.9713634446124	-21.4510353089182	-20.5758577874253	-18.4658771203185	-19.8041845691459	-18.5662658177354	-22.0136290528714	-20.2638774643581	-25.5641209932763	-20.086003852557	-20.1152140619202	-22.4741535598584	-6.80638414367768	1.80054566577898	-7.96866019462111	-6.1993956062928
49.2462311557789	16.1042228654169	1.07058759081505	16.8290428917734	16.5127746495839	16.15334947135	16.5917488026427	17.3609872628851	15.8289543677166	17.1669327906582	13.555661777422	16.78455933983	14.5062390356785	15.7137094374144	15.7496097777945	16.6013276456699	4.2586942641224	0.560056834529936	3.87739804556909	3.81520740179975	4.2343326597996	3.64163714524972	3.78430617561264	4.26720352378739	4.01936635792062	5.01624837405097	4.84766169826211	5.13097501883826	3.52745752629998	4.20820216783274	4.99302933856837	-20.5180285468393	2.05546504749483	-18.526298613824	-18.0709093150301	-21.4966966086931	-20.6868733845592	-18.6222063346132	-19.8732936541957	-18.6747395330544	-22.0466915332195	-20.3025758089863	-25.5765291431306	-20.1342709079244	-20.1767973175871	-22.5464889540932	-6.91850000169423	1.81536693236347	-8.10816520701147	-6.31191783352152
49.748743718593	16.2498485048032	1.05730070576573	16.9688113939226	16.6835233986693	16.2980373931215	16.7196118894001	17.4971291658546	15.9711824100995	17.2982434843843	13.7409817330212	16.9166438225468	14.6696838699723	15.8548990084108	15.89404070939	16.7352422836481	4.26785294602502	0.563095815026557	3.9085706041823	3.82062106247132	4.23096396802051	3.64926736089088	3.80929945970715	4.26744340731113	4.02053279849553	5.00302233622129	4.87828187457309	5.14312602499037	3.51931419805455	4.20430196636244	5.02734323704475	-20.6038043343727	2.03443229279792	-18.663156089683	-18.1863154994718	-21.5703731181752	-20.7960260792564	-18.7531040201771	-19.9386763872157	-18.7822738224757	-22.0969893030274	-20.3642586142908	-25.6190274237169	-20.197613415499	-20.2378432001395	-22.6437993737162	-7.03328118813981	1.83086883735014	-8.236977845736	-6.43669982287792
50.251256281407	16.3966859049795	1.05220125550838	17.1310294165975	16.8290125948423	16.4448120724987	16.8677150310874	17.6454427683337	16.1330970750812	17.4501184287765	13.9058744246682	17.0507953561479	14.8254791046359	15.9714479416586	16.0578819563199	16.8442105940862	4.27508111068248	0.564581577285245	3.9454426339495	3.81950929677771	4.22411447682243	3.66231630056735	3.83281009455733	4.27209740278733	4.02148197916395	4.98132320596678	4.90596292363347	5.15209168604669	3.50226583174293	4.20518664303147	5.05145196382526	-20.689836312792	2.00451171064078	-18.8256233020628	-18.2733853892026	-21.6514104109606	-20.9306915391391	-18.8944491003227	-20.0271451046187	-18.9137796063834	-22.1103347789584	-20.429888632298	-25.6494564336855	-20.2274130569721	-20.3261918472562	-22.7081028644359	-7.15046442990029	1.85228529092886	-8.38115829290866	-6.55815986176701
50.7537688442211	16.5413279503764	1.04385050994158	17.2933659571995	16.9953565435095	16.5759903244126	16.9949629945284	17.8109113368523	16.2752188638404	17.5801442179319	14.0884787734696	17.1683721838055	14.979104904432	16.1068909927206	16.2018782919888	16.9665879702018	4.27971876472577	0.56667557126918	3.98277497103586	3.82209404781724	4.20875065938743	3.67179935947956	3.85577603719271	4.27099420962068	4.01380503278238	4.964778655487	4.92534384537627	5.15900054085465	3.48482747284559	4.20082217970031	5.07557692985539	-20.7722628935455	1.97437315857854	-18.9892094479904	-18.3819107595653	-21.7127592457598	-21.0396210971021	-19.0516575680178	-20.0899792889631	-19.022556738996	-22.1463285503915	-20.474219284731	-25.6718461616045	-20.2782133205439	-20.3915691533547	-22.7895469990714	-7.26803874943505	1.87456361121482	-8.5280082800674	-6.69644919415853
51.2562814070352	16.6936541316654	1.03082643444471	17.443202398555	17.1707523540748	16.7268162652345	17.132866663967	17.9469481615887	16.428201669205	17.7209521824564	14.2780138801091	17.305905792869	15.150716829509	16.2504538153538	16.3564096522039	17.1062640465233	4.28458755425559	0.571147529871927	4.01742437526354	3.82641696766287	4.19334371289531	3.68425168322995	3.86888941745053	4.27135302360304	4.00387821380692	4.95125322740207	4.94613885506972	5.17155889193417	3.46583545078904	4.19853320987348	5.10076117634197	-20.8648789449856	1.95536997184106	-19.1390810040691	-18.5003035590013	-21.8014389642702	-21.160400771334	-19.1745166659124	-20.1624803359082	-19.1432659541855	-22.192884239154	-20.541266728281	-25.7242349950131	-20.3388038428991	-20.470365869092	-22.8943833556936	-7.39036086350115	1.89709739734894	-8.67248647911156	-6.84518111497156
51.7587939698493	16.8467862649545	1.02739615434829	17.6153394368246	17.3252000856288	16.8732094839265	17.2901423235814	18.1063703298554	16.600023991322	17.8816090650608	14.4498862511407	17.4387767756412	15.3063737976665	16.373500208193	16.5293129008114	17.2184767947566	4.28749230990742	0.573510611794177	4.05737588694008	3.82543865112773	4.17322072312953	3.70189178257759	3.8819193240555	4.27601547820264	3.99445515001206	4.93137286854939	4.96203654221433	5.17866796111519	3.43943201863429	4.20126762574998	5.11430601648817	-20.9562441922975	1.92373735370729	-19.3133963488579	-18.5949267676597	-21.8868394009512	-21.3046324098138	-19.3181216405798	-20.2566756492104	-19.2863793172882	-22.208723951454	-20.6028636672528	-25.7504925109412	-20.3719043353271	-20.5748698306046	-22.9613486699269	-7.51542380451974	1.92474021012113	-8.83196794772722	-6.99220104728103
52.2613065326633	16.9943269596035	1.01704398042796	17.7712065896039	17.5009946576144	17.011436802831	17.416213896355	18.2681573948695	16.7421886124119	18.0098658163656	14.6391580044241	17.5627836285229	15.4681565122372	16.5159764526004	16.6724208128375	17.3476912941719	4.28734360417137	0.577745423095694	4.09366711387208	3.82848030627247	4.14667676784259	3.71352368048281	3.8911821322009	4.27240685817062	3.97496518611348	4.91766406215359	4.97155708858152	5.18725812149002	3.41361150998658	4.1965056530855	5.12796837397568	-21.0401010675957	1.89908509578795	-19.4698250634694	-18.7110596687003	-21.9609298122899	-21.4095234296176	-19.4607693708307	-20.3127764838719	-19.3948169351629	-22.2481952665553	-20.6515176660464	-25.7832187746344	-20.427159747601	-20.6432810487561	-23.048240611209	-7.6396994721107	1.95049431509533	-8.98543134529808	-7.15582693161831
52.7638190954774	17.1543368202092	1.00624721574959	17.9312929724526	17.6804832793881	17.1699206351047	17.5645551903503	18.4146447168522	16.9063715790863	18.1610446275275	14.8302956096789	17.7074712680256	15.6471299899247	16.6616545974365	16.8369175422228	17.4945966546694	4.28877884981163	0.58372419499248	4.13079197078663	3.83237418226727	4.12095722134817	3.73038091942751	3.892787171217	4.27326409405216	3.95664726214279	4.90633925883075	4.98280124737017	5.20204705187742	3.3863799451967	4.19712556143972	5.14222916159489	-21.1390702453265	1.88197516205525	-19.6298616261557	-18.8310347124549	-22.0614648470694	-21.539528642455	-19.5829587466057	-20.3920091793747	-19.5278433486059	-22.2922120621863	-20.7229519949372	-25.8453596946936	-20.4867835608542	-20.7387576157465	-23.1571471581055	-7.77193812737804	1.97691836369741	-9.14528416435535	-7.32667435591655
53.2663316582915	17.3104478750404	1.00437658936938	18.1122532618286	17.8435936703088	17.3170149522793	17.720383958213	18.5846624363473	17.0779119035791	18.3199410381378	15.0071012606725	17.8404270590431	15.8019198424418	16.7912900613775	17.0081632635931	17.6111596677033	4.28750569940834	0.58760137429006	4.17248911368304	3.83227229039973	4.0899738395627	3.74952870116359	3.89408546993287	4.27578384982644	3.93765843421776	4.89096681407849	4.98769318062861	5.20927661641978	3.35364641438723	4.20035691736746	5.14384245064077	-21.2306609491983	1.85074255138221	-19.8117827987038	-18.9320844282867	-22.1482709094522	-21.6775607931814	-19.7251420670882	-20.4792222295002	-19.6696466243441	-22.3126259095711	-20.7801659223874	-25.868011430737	-20.5252525370011	-20.8452296128842	-23.2235970764408	-7.90526869866133	2.00621387503179	-9.31884337776894	-7.49705210557852
53.7688442211055	17.4642372576212	0.993270418237424	18.2616843102651	18.0283058743063	17.4635683772392	17.8563782562597	18.7419010589364	17.2308409667114	18.458321833027	15.2011586404699	17.9724994780446	15.9711680101792	16.9408129294449	17.1603041278326	17.7481404863588	4.28448977429285	0.593827098459537	4.20667339202456	3.83648700956737	4.05543025570125	3.7646532606522	3.88886268684477	4.27289177849775	3.91197909104544	4.88282056890326	4.98873983193481	5.2216329562269	3.3228670168218	4.19916441343203	5.14616480415497	-21.3189836065021	1.83054084991581	-19.9582496280173	-19.054569185727	-22.232395927774	-21.7890827778834	-19.8500364320536	-20.5413657345618	-19.7891058773706	-22.3580904110954	-20.8336429063209	-25.9117169988239	-20.5869291936591	-20.9285703695439	-23.3130314416963	-8.03995029406015	2.03064176019618	-9.47833658155351	-7.68328568163941
54.2713567839196	17.6314761269024	0.985670472049112	18.4319436945148	18.2110386158742	17.6305533176194	18.0154045270261	18.8990438312988	17.4065144550949	18.6205698534565	15.3921194998555	18.125600514313	16.1534429501891	17.0885068025067	17.3342156128272	17.9002359751549	4.28369572871761	0.601463972857046	4.2450624164504	3.84059659611157	4.02326329122561	3.78464439689492	3.87876145160314	4.27488999432329	3.88898686456626	4.87635949649029	4.99230835896023	5.2396585495319	3.29111595700136	4.2039818513107	5.1484152488593	-21.4228127243318	1.8146229825105	-20.125370480948	-19.1747587492525	-22.3418379069332	-21.9254826020464	-19.9695739895586	-20.6276587453727	-19.9334392295645	-22.4024405683403	-20.9102785478323	-25.9789289855926	-20.6473746169006	-21.0394467165581	-23.4199742774141	-8.18413073635177	2.05575692848198	-9.65287313052264	-7.87283020569221
54.7738693467337	17.7898413347872	0.984550807080502	18.6084257083126	18.3822814324712	17.7789289278317	18.1696254995947	19.0788782768512	17.577647096662	18.7779616469333	15.5727353426664	18.2597102768546	16.3096054283059	17.2251369703283	17.5028036862605	18.0241970591614	4.27962500740451	0.607412143513014	4.28429635420125	3.84196010877616	3.98578700834786	3.80378070203249	3.86860867019671	4.27587188395942	3.86415487465782	4.86814621951983	4.98845377281077	5.25016501467837	3.25620433325046	4.20880379623318	5.13889235759437	-21.5134229745736	1.78655364871582	-20.2976262786608	-19.2810807985723	-22.4273997081293	-22.0540640546109	-20.1078709605652	-20.7080345617942	-20.0724083837964	-22.4308818175589	-20.9645270788308	-26.0039761487686	-20.693178164351	-21.1462763840288	-23.4871743297895	-8.3273730824916	2.0806542376651	-9.83266591154581	-8.06253498362838
55.2763819095477	17.951181121513	0.9738435229427	18.7645488320698	18.5752695141502	17.9345539511368	18.316547466263	19.2314139882708	17.7422564509171	18.9279300087532	15.77070111223	18.4011168556826	16.4854962610337	17.3822282671928	17.6639722841128	18.1693195878564	4.27565010743389	0.615767984074079	4.31816461601004	3.84779366953582	3.9480642121866	3.82086430991507	3.84965964053024	4.27449167180487	3.83632293577693	4.86803770574826	4.98377184646906	5.26838635449221	3.22497836734967	4.2124209817868	5.13049508503497	-21.6070087409256	1.77006267397225	-20.4455417873808	-19.4086351853127	-22.5190676930907	-22.1698688099639	-20.2136612805306	-20.7774018123713	-20.202046002532	-22.485920537321	-21.0248711840653	-26.0595751847603	-20.763071053646	-21.2440026964194	-23.5774504046394	-8.47526165735637	2.09846372937972	-10.0047536728194	-8.26611362025875
55.7788944723618	18.1252949397493	0.970458507210499	18.9448806126061	18.760473649185	18.1104262151946	18.4866495113258	19.3995319615877	17.9295703284946	19.1020690642363	15.9607109002075	18.5635575000523	16.6650740731869	17.5324902771764	17.8466060350665	18.3267940884209	4.27420433166968	0.625054617095108	4.3565610046889	3.85241084328992	3.91449477795393	3.84215051565855	3.82910088183943	4.27822841957249	3.81266097080317	4.8686960572239	4.98275556722279	5.28991478472532	3.19342909858546	4.222394883936	5.12185850620593	-21.7145349160586	1.75420029105531	-20.6167907479029	-19.5276613364394	-22.634732515807	-22.3094818206993	-20.329795557729	-20.8711589364895	-20.3557398266439	-22.534246144199	-21.1089027776698	-26.124543867912	-20.8260026053643	-21.36879082172	-23.6811069501853	-8.63305268445604	2.11703276134254	-10.1933158736443	-8.46772552838572
56.2814070351759	18.2858305070563	0.96879929140679	19.1137988222768	18.9395126462003	18.2604127998045	18.6397769025907	19.583706855952	18.1004156384494	19.2588826362094	16.1449242660401	18.6997575110774	16.8269832851414	17.6771512386517	18.011902588625	18.458571400713	4.26911336921192	0.633328548816892	4.39146818347491	3.85541487532387	3.87570290977731	3.85940811710898	3.80823172501929	4.27821082869314	3.78584060413765	4.86970214026982	4.97352553600279	5.30727345789049	3.16129468718562	4.22964113936387	5.10275959550725	-21.8038093431433	1.73157692555827	-20.7734494229674	-19.6380647140162	-22.7167670452127	-22.4256622648285	-20.4579628187395	-20.9451848412283	-20.4897851104818	-22.5746187695087	-21.1629345679846	-26.1612281987383	-20.8809869459563	-21.4746174219765	-23.7482593392247	-8.7875944779813	2.13137757183367	-10.3771731544625	-8.66916784347337
56.78391959799	18.4559405870578	0.959594228394399	19.2806397985363	19.1404520529657	18.4255965860481	18.7988048803741	19.7377545752514	18.2773599978094	19.4220788164157	16.3467692885712	18.8515996926982	17.0088987071215	17.8429088905636	18.1820804360092	18.6122839093872	4.26612693514027	0.643758498036842	4.42470671532834	3.86287715700768	3.8400804203565	3.87659566288684	3.77858979150629	4.27883381797133	3.75978857192807	4.87930480877026	4.96681942088816	5.33302330379688	3.13459937344273	4.23883188851107	5.08559922442941	-21.9033000628831	1.71836461747784	-20.9243682992621	-19.7693914909743	-22.8137056271553	-22.5433245867926	-20.5504571838596	-21.0226671799194	-20.6275743761807	-22.642934510832	-21.2332359777015	-26.2296809865179	-20.9607470033897	-21.5858021873877	-23.839011407508	-8.95067110648951	2.13807247190231	-10.5637486762469	-8.8814842455451
57.286432160804	18.6371772618559	0.960671617505164	19.4710228497689	19.3277728084684	18.6106151081227	18.9805096128576	19.9178331604287	18.4762248498594	19.6090869504856	16.535846049488	19.0241778009799	17.1849713762713	17.9968553732376	18.3728581418114	18.7755303223473	4.26573873669684	0.654521200891006	4.46196937711717	3.86788870528668	3.8102015876689	3.89721509545915	3.75008675927968	4.28447853684006	3.7391220157272	4.88840001757897	4.96504744599278	5.35935951729446	3.10815247022321	4.25431929352642	5.06836275506425	-22.0141291520258	1.70287127777334	-21.0970939384768	-19.8859356653859	-22.9330304478838	-22.6831439022292	-20.663768034691	-21.1239197611654	-20.7875372017898	-22.698721983702	-21.3275853420405	-26.2931314019225	-21.027684098677	-21.7226994239687	-23.9394277744026	-9.12309667192669	2.14573962568676	-10.7659489757886	-9.08586901341506
57.7889447236181	18.7998657233496	0.957512701847315	19.633206728618	19.5147014388264	18.7627181604581	19.1335671203254	20.0981591675064	18.6470326229554	19.766828217878	16.7241434138911	19.1634318661273	17.3526581756067	18.1510921168414	18.534806531261	18.9159088432496	4.26123206378232	0.66484607156831	4.49171233570174	3.8723850477257	3.77496987677292	3.91085496123716	3.71962023803993	4.28356798788136	3.71383036819096	4.89964734028843	4.95437304876015	5.38480247991297	3.08366089815347	4.26426961588138	5.04232263062407	-22.1014071568266	1.68606014569028	-21.2366167096314	-19.9993200414711	-23.00936878823	-22.7847526463891	-20.7732559782925	-21.1920979831431	-20.9138912689737	-22.7543868383675	-21.3846813223648	-26.3429889521292	-21.0934235809206	-21.8263721777383	-24.0071367510951	-9.28956679793427	2.14487330296604	-10.9541174602478	-9.2900257861807
58.2914572864322	18.9803248599869	0.9511537946363	19.8119986231967	19.723745079129	18.9381700391132	19.3058414755065	20.2649696314079	18.8365670171828	19.9449207123272	16.9304594242836	19.3267703203195	17.5403850391293	18.3270269162327	18.714178597535	19.0791903044657	4.26097493504001	0.676891046407087	4.5235719589322	3.8812827504901	3.74599382600751	3.92647333008983	3.6839485863059	4.286075406363	3.69293674089915	4.91953885608636	4.94960445432933	5.41877427387141	3.06605833067227	4.27906648629054	5.01934915518255	-22.2075326203369	1.67550340841773	-21.3892798200658	-20.1332647466907	-23.1093555891959	-22.9022919256748	-20.8634695564565	-21.2780924697515	-21.0567524782402	-22.8387432223519	-21.4682027295157	-26.425087511937	-21.1843394454211	-21.9497415340518	-24.0993030350263	-9.46917768768838	2.13807542337528	-11.1556307947806	-9.50280035680883
58.7939698492462	19.1657604043923	0.955563166425627	20.0050679385509	19.9133900105602	19.1258221454088	19.4937858296393	20.4586150507643	19.0408627336147	20.1397376871044	17.1192250366302	19.5030739128331	17.7128158403419	18.4860476751628	18.9072627443703	19.2491786521194	4.26228858664303	0.688595000313691	4.55718689988287	3.88651288833842	3.72236871145262	3.94366296494534	3.65074546627979	4.2919083373736	3.67701043322949	4.93727926752711	4.9490158460257	5.45022205021479	3.04886538706049	4.29835044309959	4.99662293092958	-22.3174598617898	1.66117148964621	-21.5533524998856	-20.2462379468794	-23.2215171634173	-23.0332690133331	-20.9754153376843	-21.3800969136349	-21.2129414930034	-22.9042907708713	-21.5677784324609	-26.4878089303175	-21.2564746827313	-22.0901469877054	-24.1976480313433	-9.65483432174612	2.13187625848942	-11.3669399618723	-9.70293338390071
59.2964824120603	19.3351801800988	0.95217932373484	20.1697825819725	20.1088677270456	19.2880568967757	19.653808224571	20.6366909118438	19.2176078900104	20.3061863626565	17.3127221714222	19.6536690569799	17.8868195103601	18.6514959420318	19.0721854519654	19.3994496136494	4.26048164896159	0.700384336983899	4.58300765113166	3.89243936969851	3.69580446619002	3.95355278165926	3.61388012239015	4.29099861500804	3.65709193725397	4.95865093240221	4.94252173588652	5.48380255549645	3.03572983450457	4.31188755839992	4.96689387647937	-22.4068603209694	1.64902323858917	-21.683162472041	-20.3617562914959	-23.298883992503	-23.1260768061089	-21.0678561591106	-21.4492842628371	-21.3349368822454	-22.977125486973	-21.639261468646	-26.5519797571894	-21.3341021547085	-22.197231488336	-24.267526950408	-9.83582412462665	2.11525359426451	-11.5646780228446	-9.90500730020884
59.7989949748744	19.5270458164663	0.948837825631647	20.3615907900973	20.3266982597141	19.4748514011957	19.8401408023752	20.8190109425947	19.4197484284555	20.5004626174448	17.5247485587341	19.8294706337311	18.080685549459	18.8391176750721	19.2613520700981	19.5737178850906	4.2641035496917	0.713475741385052	4.6130260848535	3.90283480171055	3.67653135879438	3.96643686455682	3.57565304112706	4.29480134959184	3.64363523984297	4.98832186495577	4.94327333718228	5.52550821163617	3.03030417663207	4.33152116244235	4.94149865266637	-22.5196012735847	1.64092165082482	-21.8362868123711	-20.4974734024466	-23.4001058536945	-23.2424851843019	-21.1585282855377	-21.5438625535044	-21.4796389147242	-23.0786016293631	-21.7388810641867	-26.6480091743049	-21.4368099655031	-22.3311887045769	-24.362945012086	-10.0325570294505	2.09482073474485	-11.781546958651	-10.1158497150433
60.3015075376884	19.7148763028579	0.955279375592482	20.5487592278279	20.5193500543111	19.665909602753	20.0285904464224	21.027797083318	19.6232261813706	20.6974856091624	17.7144762715415	20.0100030904455	18.2500843640333	19.0045893542948	19.4512850713692	19.7518355803035	4.26752543140688	0.725482051947988	4.64056914499869	3.90854537035026	3.66151524688256	3.97810733383742	3.54113916136129	4.2988013084625	3.63300011452709	5.01395137749282	4.94700691508919	5.56131935095397	3.0248804313997	4.35222054721759	4.91677430571644	-22.6255777600129	1.62826132161477	-21.9804828799262	-20.6062017889835	-23.5031649342938	-23.3567369240077	-21.2710264162579	-21.6398107726616	-21.6223597377852	-23.1544553889822	-21.8458423112278	-26.7104679601137	-21.5144957783976	-22.4663592503725	-24.4611067371576	-10.2303525237263	2.07503383574268	-11.9967576877548	-10.3117458786894
60.8040201005025	19.8949776891541	0.952785573365452	20.7272920470891	20.7243996837374	19.8398747596229	20.2026118526718	21.2057775555008	19.8122755169434	20.8802077608228	17.9149063611683	20.1731161016222	18.4315146905701	19.1827830213786	19.6262968787069	19.9136537291686	4.26982448352675	0.738147563349988	4.66438174408022	3.91640317803559	3.64550425048083	3.98484675874034	3.50120367334185	4.29859266692873	3.62115740429966	5.04443035106202	4.94761908623215	5.60192094430135	3.02498303363994	4.36968439111004	4.88699080359497	-22.7200846526914	1.61957907828443	-22.1098951871791	-20.723440277772	-23.5803456089691	-23.4478702622643	-21.3490240297583	-21.7170889301399	-21.7439925828363	-23.2443696608791	-21.9341829429173	-26.7891730606658	-21.6041162909866	-22.5823376156256	-24.5352640349951	-10.427897879262	2.04497351543658	-12.2104959786505	-10.5146186704704
61.3065326633166	20.0993056264215	0.952312235573567	20.9329706529606	20.9519864362465	20.0393565754599	20.4033507786219	21.4057933852663	20.0270770962872	21.0912554193336	18.1344610925282	20.3621536898014	18.6324119314479	19.3833903435954	19.8262200359761	20.1005457059547	4.27792747036023	0.751715916620774	4.69230723246493	3.92899233636588	3.63708387813531	3.99457557959937	3.46381714591588	4.30296722826893	3.61614844056298	5.08257160007915	4.95628659286234	5.64974021883747	3.03281830455707	4.39290964765079	4.86283890938283	-22.8391574356642	1.61358792720029	-22.2619430892648	-20.8605130153483	-23.6815814080081	-23.5631922360511	-21.4428270582343	-21.8202523103796	-21.8877629979139	-23.3619402976729	-22.0516162393829	-26.8983216866774	-21.7182109683377	-22.7248173403473	-24.6360680160161	-10.6421222152274	2.01383786626566	-12.4429670030246	-10.7286944233527
61.8090452261307	20.2897602856034	0.959493473249549	21.1153763862684	21.1485686971115	20.234813660635	20.5923147948494	21.6226433012485	20.2296881708323	21.2906541524552	18.3269786224653	20.547251143792	18.8001100084026	19.5564186798973	20.0138207484757	20.2882453464106	4.28378901621843	0.763555473511697	4.71369567879712	3.93613777493666	3.63117398429445	4.00052617318905	3.42980399188739	4.30440882894648	3.6113360343766	5.11466759795068	4.96620642481282	5.68822105559225	3.0395921213169	4.41375827179365	4.83972927294551	-22.9401931568619	1.60270122848184	-22.3851095521975	-20.9646921524868	-23.7745902890418	-23.660982312741	-21.5496375569603	-21.9100567208807	-22.0144452393617	-23.4465090551971	-22.1669807852322	-26.9601368377037	-21.8007608448351	-22.8524922167892	-24.7361174757771	-10.8518055116557	1.98342541131742	-12.6626693801616	-10.9271258955503
62.3115577889447	20.4826273020635	0.958620146110059	21.309695547277	21.3643211709016	20.4220622894046	20.7811783116317	21.8108544696951	20.432072128121	21.4905917347279	18.5365178102339	20.7237453266482	18.9905495487527	19.7485535238043	20.2007528211841	20.4632602444432	4.29063276666055	0.776571277020112	4.73558540243708	3.94711855820238	3.62577494783178	4.00420393426675	3.39128247671724	4.30432346881555	3.60779614903872	5.15263223749122	4.97545218386907	5.7337964465688	3.05263346945038	4.43406889492195	4.8135577969762	-23.0403289143278	1.59665541293479	-22.5134337966488	-21.0833845341283	-23.8514565750662	-23.7517945315717	-21.6238670668259	-21.9960979431785	-22.134080172024	-23.5511224830019	-22.2731591866026	-27.0522777981004	-21.901244373604	-22.9756878136059	-24.816669611903	-11.0667955797364	1.94519107504592	-12.8936046674723	-11.1392335996991
62.8140703517588	20.6995564653787	0.961563071526438	21.5280501967051	21.6026285834494	20.6354354595329	20.9962417972037	22.0299874533345	20.6598828960979	21.7182768569201	18.7657535291478	20.9265358401336	19.1913336892881	19.9631367199401	20.4125793539898	20.66439167418	4.30305049586299	0.789755459670882	4.76094202358365	3.96321129253881	3.62762977796461	4.01094808234922	3.35780355789538	4.30859860995318	3.6107965767799	5.19742352239769	4.9929129602424	5.78278469981039	3.07264599198458	4.45968984715993	4.79426950355912	-23.1638967295381	1.58995294421544	-22.660578544507	-21.2213856112879	-23.9525980119757	-23.8668556811093	-21.7228191612742	-22.1076030878533	-22.2747661583114	-23.6815205808618	-22.4084539361079	-27.160385025069	-22.0250262230828	-23.1239890383104	-24.9246764242447	-11.2981727167722	1.90901039589972	-13.1409005156594	-11.3658077805783
63.3165829145729	20.8938565789697	0.96715609667906	21.7092814318529	21.8040305797305	20.836222777999	21.1857938015305	22.2480338541693	20.8623168027644	21.9200327610767	18.9632250478666	21.1164633462387	19.367730250638	20.1446610526741	20.5992643921081	20.8630794279568	4.31142368982194	0.8015887033275	4.77671564682118	3.97323305617507	3.62976557929453	4.0115580010255	3.32577948525265	4.30696956533252	3.61106200166822	5.23414690485217	5.00933216095804	5.82409501979184	3.08993037747772	4.47970282385285	4.77621734518292	-23.2598065945602	1.58350333600308	-22.7635568546848	-21.3206123434015	-24.0356874766608	-23.9495574947581	-21.8179031203717	-22.1913016611657	-22.3837719728804	-23.771158977845	-22.5317232662261	-27.2319243271332	-22.1105377568727	-23.2417156485442	-25.0280348287381	-11.5196815162544	1.87225044611234	-13.3674448847168	-11.5762753653717
63.8190954773869	21.1013888817501	0.96835412029503	21.9208440870537	22.0315206184135	21.0380972151266	21.3899083917751	22.4557823575462	21.0792563108764	22.1374634469491	19.1843402862511	21.3070739624941	19.5691064518883	20.3518262775255	20.8000290462715	21.0528070105802	4.32266264720996	0.814486318794421	4.796781262936	3.98882984944777	3.6335040897054	4.01267339335414	3.29260643475394	4.30658719068899	3.61466232170587	5.2775783208216	5.02706442007156	5.87187803160372	3.11353386294124	4.50198528173784	4.75692995396142	-23.3653116583025	1.57923271789435	-22.8892383154381	-21.4401458898647	-24.1128925908424	-24.0418053697786	-21.8976399183419	-22.2861797577242	-22.4999766485944	-23.8860776934926	-22.655035613221	-27.3347950516301	-22.2194926396493	-23.369608167165	-25.1161639021902	-11.7526622702117	1.83225770455237	-13.6166613972007	-11.8075997495496
64.321608040201	21.3293059035702	0.97368474084819	22.1358736891677	22.276445932985	21.2662764115253	21.6189081646042	22.6946019071585	21.3206477618024	22.3811461596264	19.4212611490354	21.5240826112275	19.7706028888422	20.5766636231381	21.0249621069249	21.2695043403756	4.33836864109173	0.82669793903756	4.81607891730411	4.00895614788921	3.64368194625156	4.01688351388028	3.26540088526807	4.31026687840664	3.6238849367367	5.32567915896885	5.05252170938659	5.91882971768263	3.1420473624303	4.52906748736355	4.74549367262404	-23.489327257685	1.57233690383741	-23.0124239410927	-21.5733747452537	-24.2145283887331	-24.1576325215598	-22.0024902315841	-22.4050842533746	-22.6355633196048	-24.0188749169063	-22.8064881998156	-27.4373710106441	-22.3451337314887	-23.5202612120101	-25.232027877837	-11.9997109007951	1.79602273602518	-13.8691136877944	-12.0536936275048
64.8241206030151	21.5310052599821	0.977531697717201	22.3345591112315	22.4884502443225	21.4730928687423	21.8093992124432	22.9142637783818	21.5242644885354	22.5853261890915	19.6303398817377	21.7192606245917	19.959116840037	20.7722156647248	21.2126173088773	21.480162167051	4.34915357119045	0.838438639446271	4.8298956887242	4.02417338592394	3.65168843501859	4.01274587495043	3.23736271331197	4.30532573053656	3.62732523613202	5.36600922327843	5.07417937732821	5.96020601995699	3.16728429135506	4.54763351020127	4.73516693875814	-23.5813256094991	1.56930683143667	-23.1106995066092	-21.6711907253099	-24.2885919001287	-24.2271031362125	-22.0862877939794	-22.4823879389828	-22.7257275277569	-24.1134779043983	-22.9354925433867	-27.5166676077716	-22.4355423333632	-23.6253196206015	-25.3387443849879	-12.2346428987197	1.75848029454708	-14.1148670996077	-12.2884133164293
65.3266331658292	21.7543673144121	0.980207914225752	22.564226270444	22.7285885831006	21.6906053297932	22.0289799844561	23.1428897945313	21.7570373308482	22.8200960939869	19.8655423166855	21.9248299778088	20.1737522899839	20.9955195001986	21.4290673922101	21.6856402233092	4.36393338387528	0.850812142993271	4.84806205343838	4.04559934612302	3.66205329430826	4.01186391154926	3.2114461537173	4.30442867522403	3.63571466375995	5.41241009962843	5.09863018019631	6.00694895173883	3.19765475532342	4.57121819324807	4.72510371212332	-23.6904218105341	1.56645600109894	-23.2313009466387	-21.7899751571209	-24.3672293103497	-24.3222747214611	-22.1723035106198	-22.5851105635391	-22.8369282276472	-24.2326926385783	-23.073351293559	-27.6261855725547	-22.5495445564261	-23.7546119213913	-25.433975117057	-12.4861387264217	1.72152433174023	-14.3836276638407	-12.5481997363874
65.8291457286432	21.9897200232059	0.986161606013189	22.7765754512825	22.9797756877392	21.9342452171875	22.2583648622983	23.4013204711056	21.9996415686774	23.0652864804609	20.1115048387662	22.1566891265579	20.3780277353809	21.2306572979514	21.6555304178731	21.9187411463952	4.38102625834532	0.861812996453117	4.86115119134923	4.07054324804	3.67768924326891	4.01168653267751	3.1918588025626	4.30478600664894	3.64626941263298	5.46088139544906	5.12974688585359	6.04859925547014	3.23044871935041	4.59630621499503	4.72337445019083	-23.8080360144305	1.56010291703464	-23.3279106478121	-21.9154876750011	-24.4700241788224	-24.4253083163721	-22.2822414269993	-22.6961057667049	-22.9520646095302	-24.3605122625542	-23.2374414917914	-27.7188032044927	-22.6723345958493	-23.8897674381099	-25.556466573557	-12.7468717092523	1.68873553323468	-14.6425704126343	-12.8213540042758
66.3316582914573	22.2043995962813	0.988747904889406	22.9949210218941	23.204170563192	22.1477191249643	22.463646903057	23.6233967088608	22.2190112860229	23.2857762803753	20.3354686105618	22.357931101747	20.581652769395	21.4424208068266	21.8592462896736	22.1418332850864	4.3938337690463	0.872897149388783	4.87297015027359	4.091836927751	3.6886366987746	4.00569912778858	3.16895847497232	4.29921707413334	3.65246630024564	5.50203631626978	5.15402600311671	6.08679571112821	3.25950630502377	4.61553386065236	4.72215604747195	-23.8983354564694	1.55939479895076	-23.4198448038071	-22.0104343403556	-24.535750236731	-24.4972704277235	-22.3543847200877	-22.7788714194337	-23.0351908576438	-24.4544289208474	-23.3683247221497	-27.8016920389282	-22.764600245589	-23.9929521746425	-25.6646160261633	-12.9989047790434	1.65411788988463	-14.9101559010608	-13.0882725455347
66.8341708542714	22.4446482153037	0.992179283579245	23.2431038404893	23.45777057508	22.3817166432313	22.6989223345223	23.8736603252287	22.4686689941963	23.5375881926905	20.5871697919981	22.5796636371699	20.812147372594	21.6832597270782	22.093230023035	22.3635253416345	4.41070311250159	0.884212116745001	4.88878897864777	4.11939165738374	3.70245867142053	4.00330547236366	3.15112032185855	4.29795890076784	3.66271490374946	5.547975604913	5.18217506918317	6.12915651180323	3.29218366082136	4.63962256185985	4.72228814774854	-24.0081228028544	1.55766072487187	-23.5322468607199	-22.1256499750927	-24.6162439652249	-24.5958646702773	-22.4457724341953	-22.8868659126161	-23.1393352889353	-24.5708779755505	-23.5161949559364	-27.9128872812361	-22.8792978640091	-24.1199023020119	-25.7644569513017	-13.2703340370234	1.62297332791075	-15.1999069005146	-13.3826353048659
67.3366834170854	22.6872784058717	0.996686746558854	23.4544478257917	23.7156207843252	22.6413149135645	22.9284140877021	24.1395867605529	22.712912894882	23.7834307020142	20.8441281738667	22.8273742267813	21.0218022931214	21.9298407936987	22.322474312337	22.6132715076938	4.4274253392746	0.893711924498427	4.8952786562757	4.14903692448235	3.72023337909148	3.99914194324491	3.13771986624416	4.29516474736049	3.67162180142945	5.59304974362805	5.21556560475982	6.16236447204642	3.32477635343409	4.66180687919798	4.73076903937488	-24.1151824834683	1.5528156510827	-23.6002475031635	-22.2400924304426	-24.7199655984987	-24.6857835731478	-22.5478367718625	-22.9866799835139	-23.2315772542704	-24.6863979817091	-23.6875685954034	-27.9908096409389	-22.9944840460653	-24.2355145260155	-25.8904143800559	-13.5455903105068	1.5944680794208	-15.4677790494934	-13.6870798745015
67.8391959798995	22.9173547125847	0.998802980020792	23.6941781149536	23.9533230336317	22.8620920452576	23.1497554940038	24.3769946848446	22.9497860682578	24.0208774584792	21.0855033666027	23.0360038877671	21.2437625605671	22.1596340050295	22.5449887936192	22.8487117505876	4.44068831529287	0.90339673504479	4.90450544450757	4.17591561534946	3.73093137433272	3.99189878876987	3.12173081814687	4.28940488506829	3.67760974060489	5.63082016263034	5.23900796672195	6.19437681979977	3.35319426268573	4.6808421350847	4.73871008510513	-24.201546275227	1.55334010905778	-23.6837395797497	-22.3286610556796	-24.7770551957105	-24.7606444294407	-22.6178150603649	-23.0721776880698	-23.3059848930387	-24.7723965515051	-23.8149751869445	-28.0726911692711	-23.0838193428697	-24.3338332373497	-25.996308187957	-13.8176423214732	1.56560652712389	-15.7595928187193	-13.9895807623347
68.3417085427136	23.174424436524	1.00125266660024	23.9468652572967	24.2211427296067	23.1133750049492	23.4012049542613	24.6491913585049	23.216989447428	24.2894622423213	21.3561629540006	23.2755313039853	21.4928570062424	22.4198026460586	22.7983236418467	23.0866091283106	4.45749280211613	0.912899068410524	4.91426845474773	4.20851838916567	3.74493299582267	3.988511847921	3.1116093073687	4.2881826083833	3.68658443029976	5.67152555578496	5.26714134890083	6.22949400915093	3.38376304598278	4.70430985285493	4.74856458112639	-24.3071868066696	1.55295868563222	-23.7711628141527	-22.4362926086099	-24.8584555028557	-24.8618210111962	-22.7121674404604	-23.1814665031065	-23.4005734741035	-24.8786601362406	-23.9668076852982	-28.1804961505157	-23.1940954798178	-24.4548086494463	-26.0966210309012	-14.1105143991784	1.54036101163568	-16.0620242315996	-14.3202780799012
68.8442211055276	23.4247187248415	1.00385744959812	24.1741172653186	24.4860470690488	23.3807409834967	23.6313895554275	24.9166873593077	23.4633890730378	24.5357962374219	21.6262522481822	23.5317465084745	21.7108540645976	22.6793510660685	23.0321275029588	23.3528444895987	4.47173814139709	0.920512613532821	4.91627008940191	4.24123793963688	3.76024936191639	3.98091736362234	3.10282915405959	4.28274636891752	3.69087854207863	5.70801895143431	5.29704871551459	6.25180679162773	3.41194793685537	4.72243391630992	4.76621070678697	-24.3991824165612	1.54991993787961	-23.8230423373137	-22.5352945628858	-24.9523605349904	-24.9374842364266	-22.7981594528784	-23.2660195620012	-23.4675019435728	-24.9745603474719	-24.1299892000282	-28.2394727413678	-23.2964328631316	-24.547671932509	-26.2213817007177	-14.4022251067137	1.51679994528184	-16.3513964192827	-14.6559130770424
69.3467336683417	23.6735257189576	1.00559484324878	24.4366680845728	24.7379867741555	23.6183329993961	23.8703069222887	25.1762530999815	23.7189943538385	24.7909987235591	21.8878361223933	23.7583533119414	21.954392664666	22.9293117935838	23.2761754007956	23.6002240952762	4.48367719096038	0.928090955055014	4.92192029869406	4.27150209978124	3.76898319646075	3.97314337478306	3.09363673841056	4.27743290805113	3.69372138548302	5.73663979552604	5.31782648414779	6.27543316865668	3.43571193444256	4.74004442040434	4.78180767764373	-24.4796800060261	1.55125874033786	-23.8962208446629	-22.6130208118119	-25.0082209723394	-25.0141719435713	-22.8685788667732	-23.3502979958299	-23.5310895757633	-25.0456229137246	-24.2560519125583	-28.3161984041648	-23.3775966276441	-24.6387268984783	-26.3200423110176	-14.6983789087591	1.49523097809486	-16.6692044720345	-14.9931173630749
69.8492462311558	23.9477509794419	1.00668759209654	24.6893090684709	25.0208720275339	23.8877963500001	24.1387338271217	25.4702928984954	24.0040093511694	25.076394669707	22.1802516569998	24.0176249524736	22.2197226335252	23.2109042164626	23.5507569158564	23.8540941649292	4.49798278806682	0.934871398818975	4.92344460977973	4.30627531980246	3.78009314316407	3.96944427824488	3.08988480514606	4.2767532855012	3.69849955153674	5.76580877511912	5.34224524697067	6.30007925815135	3.46043304612654	4.76143214561707	4.79938277970881	-24.5761376220155	1.55135567584217	-23.9515052900525	-22.7082905770633	-25.088214364182	-25.115713926632	-22.9621206385717	-23.4560549427881	-23.6134160085646	-25.1348847980453	-24.4047599962411	-28.4101196711138	-23.4779604501792	-24.751037229507	-26.4157111932614	-15.0148600186836	1.47565598352949	-16.9818714851768	-15.3578528646709
70.3517587939699	24.2079360020184	1.00638383949871	24.9410395722794	25.2934477518908	24.1633183376904	24.3711729823691	25.7394638204821	24.2532988980684	25.323988853293	22.4660568162816	24.2837983320376	22.4542407652922	23.4852697174717	23.7915364492338	24.1365357298488	4.50773787518155	0.940232663737541	4.92107258613218	4.33862945152573	3.79009395217305	3.95927625313254	3.08428258846727	4.26931303077738	3.69556136474008	5.78708483956802	5.36521123478793	6.31139629176452	3.48084312384924	4.77412773491583	4.82369992552642	-24.6501964021315	1.55166833136099	-23.9923584120963	-22.7869579315904	-25.1693205903828	-25.1753302280375	-23.028352545402	-23.5211489581895	-23.6530011536643	-25.2048095805354	-24.5523162903488	-28.4533501575616	-23.5620115563764	-24.8195391700479	-26.5340566534764	-15.3261957465108	1.45694991314671	-17.2990857370507	-15.7209889084027
70.8542713567839	24.4772090049165	1.00706886830035	25.2276954962295	25.5609135064026	24.4191924365373	24.6296215331347	26.0222407018962	24.5284840550098	25.598075217704	22.7511221285035	24.5308816707049	22.7224420645509	23.7577978060271	24.059818598895	24.3954318483188	4.51611143860832	0.945025785845446	4.92195533074982	4.36818402701002	3.79421544105515	3.95194133011702	3.08037853525034	4.26506708371913	3.69266722116783	5.7994698621671	5.38023308115336	6.32551150968481	3.49687164585181	4.78884949830018	4.84410413568164	-24.7211841773116	1.55402793216281	-24.0543081933784	-22.8490486757423	-25.2210779431226	-25.2517845029743	-23.0959086762247	-23.5998789679674	-23.7037865086594	-25.2551344513112	-24.6699979833603	-28.5220861030119	-23.629807240401	-24.9022960940146	-26.6202789648826	-15.6492886158871	1.44228299822022	-17.6438212371502	-16.0888322576114
71.356783919598	24.7671926882965	1.00649628892791	25.4824928683451	25.8602378519789	24.7080463212553	24.908791518157	26.3376878670612	24.8238357350697	25.8930196325492	23.0685256512948	24.812075711769	23.0003563184042	24.0630631685602	24.3501483863048	24.6652239171055	4.52515252904158	0.948382798317888	4.91415466989496	4.40038288393934	3.79996361711142	3.94766792329925	3.08113105923214	4.26413274651893	3.68978443890637	5.8098124630671	5.39816201649437	6.3373708774886	3.51304629043975	4.8052065406826	4.86616735046571	-24.8019284849794	1.55423372062482	-24.0775926145733	-22.9271864388819	-25.2961345177295	-25.3433284793568	-23.1841853278273	-23.6903799785694	-23.7646373671268	-25.3221358973101	-24.8083056703006	-28.5922175586354	-23.7151753903776	-24.9976156269949	-26.706175437049	-15.9899124872302	1.42759859025231	-17.9682125618188	-16.4825990962204
71.8592964824121	25.0418841507405	1.00247896547287	25.761682501679	26.1418396482493	24.9925790627675	25.1533009942015	26.6092989975404	25.0843453948634	26.1513895389807	23.3730559153866	25.0899630744574	23.260659643694	24.3541964637173	24.6082097740331	24.9639729500564	4.52879654610492	0.951039158806435	4.90639382007034	4.42716400964049	3.8024738106485	3.93727221848351	3.07698946320805	4.25657362942155	3.67861945868203	5.80859663157849	5.41186627999247	6.33895835404076	3.52341647658391	4.81245772355458	4.8935732234593	-24.8577724157438	1.55927910577751	-24.1087143862418	-22.9809712055159	-25.360650825555	-25.3923447497121	-23.227205941302	-23.7391974844923	-23.782438235759	-25.3615856888624	-24.9332053183278	-28.625804992416	-23.7761681470722	-25.0495947286561	-26.8131597007572	-16.3248672376714	1.41291532504726	-18.3148829391471	-16.8673959564367
72.3618090452261	25.3328770042987	1.00106857425071	26.065765680578	26.4269856094645	25.2685743333117	25.4333700059468	26.9159176515241	25.3796336278849	26.4459346497887	23.685163560455	25.3601534510003	23.5562654300799	24.6517183989628	24.9034438416486	25.2344748152375	4.53140703594674	0.952494336412653	4.8999503545093	4.45028125085455	3.80004688745368	3.93153431161247	3.07648685337846	4.25381502934204	3.66813572696042	5.79749452176029	5.41936319182741	6.34358741627598	3.52979370029652	4.82284445281661	4.91495777021992	-24.9158737174159	1.56338188423277	-24.1529931471826	-23.0233434806358	-25.4048942560141	-25.4661457911362	-23.2883274768718	-23.8085294651487	-23.8190703302239	-25.3875335435671	-25.0362062259956	-28.6856236649441	-23.8262466564502	-25.1250332750767	-26.8824110131604	-16.6763177187995	1.40339888620122	-18.6808378500904	-17.2601447714895
72.8643216080402	25.637291129073	0.996407634747835	26.3342086191243	26.745083382821	25.5784389853379	25.7170864366276	27.2361261490296	25.6775555879446	26.7435002998836	24.0308674889844	25.6654967010729	23.8488274541888	24.9828737555584	25.2039538582222	25.5207659591536	4.53281061746193	0.952534729047781	4.88339629892736	4.47381900295314	3.79877625384309	3.92657418166454	3.07782972184461	4.25156442332351	3.65501757098008	5.7821789902826	5.42962343234578	6.34298203670233	3.5359358787819	4.83137665837255	4.93746357698363	-24.9757132492782	1.5658923168123	-24.1541112317957	-23.0807616483836	-25.4714462969424	-25.5374136991093	-23.3537568965828	-23.8730282515327	-23.8501499935558	-25.4294899043369	-25.1580661777606	-28.7315873030307	-23.892696986656	-25.1972115053261	-26.9545523456036	-17.0402241719849	1.39120075812995	-19.0240558179096	-17.6768966376353
73.3668341708543	25.9323132004708	0.991044147218874	26.6435201530313	27.0381669646547	25.8734048348513	25.9841828360009	27.5278675321488	25.9580409013941	27.0231247906429	24.3570362585838	25.9569712427498	24.1381570814204	25.2926766870394	25.4902435602528	25.8366787633503	4.5291644964418	0.951861554685301	4.86945874522349	4.48879512980867	3.79249233769958	3.91841297132681	3.07528407803455	4.24540258717827	3.63547054749759	5.75226025986538	5.43357493406941	6.33555010248043	3.53521627489624	4.83337958123893	4.9638409044241	-25.0150962082828	1.57429844877904	-24.1785411832355	-23.1067282159396	-25.5159982172614	-25.5817760266686	-23.3848410621421	-23.9100923627908	-23.8528444738491	-25.4366488065899	-25.2549210079571	-28.7567113447698	-23.9273522391855	-25.243045805555	-27.046749961732	-17.402239640935	1.38147386216239	-19.4002742254721	-18.077108120884
73.8693467336684	26.245939094261	0.986462928922368	26.9526006848803	27.3442823416002	26.1717799953181	26.2879278986556	27.8588378306452	26.2737806927394	27.339962635039	24.6993697519225	26.2528141005247	24.4636128157604	25.6174728210008	25.8149927842873	26.11977387302	4.52427969487043	0.949895971173357	4.85248036533214	4.49911488319914	3.78248804123768	3.9153992705768	3.07626152873186	4.24407097366958	3.61653789409615	5.71225428788637	5.43374193521079	6.3315945409964	3.53129452804269	4.83829119437086	4.98210658996507	-25.0582214354279	1.58129072353962	-24.1955266309755	-23.1273931797731	-25.5499172275341	-25.6510617727752	-23.4370379816461	-23.9676896265586	-23.8750268643453	-25.4375598746669	-25.3388699154041	-28.809046360281	-23.9571658521855	-25.314353316145	-27.0962300582722	-17.7814838604993	1.37457840874427	-19.7763828097208	-18.4890979561954
74.3718592964824	26.5675627968412	0.978350828483281	27.2529090896009	27.684561895374	26.5046649575725	26.5777934599197	28.1806261430391	26.5742959385806	27.641651632331	25.0760721337373	26.5843481516146	24.7729096187224	25.9764953999786	26.127805466489	26.4241824719753	4.51694962894121	0.946971047357617	4.8293368779208	4.50780487295327	3.77348766308947	3.91077882177397	3.07596149099421	4.24025071270234	3.59272962961479	5.66706037356018	5.43710347849375	6.31960776319592	3.52719912201146	4.83803632485294	5.00098804507265	-25.0975346358476	1.58630344646644	-24.1923152342401	-23.1631032815028	-25.6054389211574	-25.7004643204954	-23.4747357341397	-24.004423865547	-23.8763413956425	-25.4549607437568	-25.440668847902	-28.8330143415132	-24.002834495433	-25.3670260936546	-27.1526229910346	-18.1687862288723	1.36470169056743	-20.1490468099094	-18.9233552039532
74.8743718592965	26.8855277134078	0.972119189302461	27.5945740552627	27.9925633549084	26.812031284047	26.8703756297122	28.4977080395883	26.8761721773926	27.9454374292876	25.4260279073941	26.8911475531565	25.0941381012023	26.3065939938115	26.4458755366773	26.759215211861	4.50511915013502	0.943389254978546	4.80906273468404	4.50517184838012	3.75805228363191	3.90588940617967	3.07367915708715	4.23513139033965	3.56473849572463	5.60551495181026	5.432616761802	6.30449542941209	3.51557018262551	4.83415451746681	5.0224717926114	-25.1213839760647	1.59807953767372	-24.2150552696274	-23.161398182255	-25.6282486281173	-25.7399608968404	-23.4960701907307	-24.0294957379193	-23.8651154408389	-25.4314983129264	-25.5069477347915	-28.8530939589861	-24.0100853688077	-25.4121023850997	-27.2289195819011	-18.557212593783	1.35935656031318	-20.5532061900923	-19.333624395769
75.3768844221105	27.2238177544669	0.964584697212291	27.911163947325	28.3236545452281	27.1354193696673	27.1995164752128	28.8536768294937	27.2127951380913	28.2863458849699	25.8007056430429	27.2148029012957	25.4514940653151	26.6605693101914	26.8024719567353	27.0570147415008	4.49209936600387	0.938860796681175	4.78162356100115	4.4973550137618	3.74041368199267	3.90630811772579	3.07434440173943	4.23452608385859	3.53762543500244	5.53526931371964	5.42733821894295	6.29340671498877	3.501905921938	4.83309731439738	5.03407797898168	-25.1508182838712	1.60851272651427	-24.2102723056451	-23.1620085257875	-25.6509287130749	-25.804337155698	-23.5388270451384	-24.0753560647313	-23.8739322002535	-25.4104404363984	-25.5705319047338	-28.9015849243347	-24.0194718566169	-25.484556825837	-27.258389732076	-18.9625821546706	1.35392547611611	-20.9378151149151	-19.7602075943803
75.8793969849246	27.5647977985963	0.953852931614954	28.2472590167902	28.6899429365749	27.4935742172452	27.4974672963829	29.1782611988397	27.516727093441	28.5941975519163	26.2097590469542	27.5741304685558	25.7795792971334	27.0490497147016	27.1301044188582	27.3823191243582	4.47582795720173	0.934094794098329	4.75255507560685	4.48662358668826	3.72395042005345	3.90260867141051	3.07076234193142	4.22836318904853	3.50380357644057	5.46072059744579	5.42612721781092	6.27169050015135	3.48848388101257	4.82385320872566	5.04622117729658	-25.1719543622144	1.61607710633533	-24.2103558623221	-23.1790696896376	-25.6950606625536	-25.8324423443313	-23.5493537321755	-24.0855123257655	-23.8473430211883	-25.4076238322692	-25.6518701126898	-28.9082040963336	-24.0450444052316	-25.5238069877188	-27.2997196365701	-19.3711020739231	1.34554071826305	-21.3387756847618	-20.2075922233334
76.3819095477387	27.9078890083759	0.947130050929499	28.6227870457685	29.0164666511285	27.8155552284564	27.8181077650471	29.5229516338989	27.8415674489937	28.924759531594	26.5840958814883	27.8977280896938	26.1351185747328	27.4007730865733	27.483090942904	27.7395552286077	4.45600803141375	0.929154611945922	4.72676484940853	4.46270081655852	3.6999648318402	3.90131390340804	3.06720998843459	4.22335451572391	3.46849559150472	5.36992940365391	5.41585872676526	6.25083040267047	3.46716458255606	4.81425043700711	5.06026635884748	-25.1836394029824	1.63138678667241	-24.2380846433951	-23.1542193981298	-25.6968482277784	-25.8688133775335	-23.5631426122593	-24.1012681915662	-23.8250411796169	-25.3591681374482	-25.6883654456354	-28.9288524192289	-24.0265063184876	-25.5753589082174	-27.3616433794749	-19.7832481042716	1.34369450399611	-21.7676909491348	-20.6236209646366
76.8844221105528	28.2727204567073	0.937276739712739	28.9504294201922	29.3763371333604	28.1665499110664	28.1741285826391	29.9046514222257	28.1997901733299	29.2911721858038	26.9913835328599	28.2508869683729	26.5258955956257	27.7854594099563	27.8734518485755	28.055229753187	4.43546006973398	0.923979446848105	4.69024317838773	4.43408769898263	3.67558183061414	3.90501749222267	3.06610616542347	4.22226355943497	3.43470013197112	5.27399504795828	5.40805486341599	6.2346512284117	3.44539044365742	4.80762648782179	5.06326277823986	-25.2034859893451	1.64541439220407	-24.2200550085253	-23.141222306135	-25.7100954124696	-25.930038222958	-23.5986353271602	-24.1385060953558	-23.823266480149	-25.3233274391189	-25.7336473491252	-28.9791364886398	-24.0181382372217	-25.6558056197254	-27.3734438749023	-20.2114995495671	1.3387467454113	-22.1589946379051	-21.0612442580024
77.3869346733668	28.6351344882896	0.925392877014133	29.3251385203451	29.7719534814625	28.5520682776844	28.4825854154643	30.2344035487427	28.5089703002845	29.607499014265	27.4321428454719	28.6390447033513	26.8745771093651	28.204520251849	28.2186736493561	28.4051712301235	4.41138430214633	0.919406369043058	4.65719354768438	4.40247009930533	3.65277797904703	3.9019577835971	3.05824373872321	4.21262517137504	3.39280339173642	5.17678906598792	5.40528663122301	6.20553738766265	3.42465924604752	4.79025284911372	5.06739903639892	-25.2117912828714	1.65512599172991	-24.2325888449106	-23.1477390808329	-25.7453770032191	-25.9402305376329	-23.5861043422438	-24.1269968835351	-23.7728490185673	-25.3087524828095	-25.7975647672527	-28.9752310577629	-24.0272348838939	-25.6896972121786	-27.4029205624888	-20.6378159423219	1.33108289741487	-22.5856695706833	-21.5185309277998
77.8894472361809	29.003232481062	0.917175201195654	29.7111564973399	30.1198679393733	28.8907874887106	28.8336117471124	30.6087748900303	28.858673519531	29.966900799719	27.829422954324	28.9804477542021	27.2660657315997	28.578737836664	28.609087447741	28.7884876474585	4.3848286968373	0.915448400063884	4.62423011301914	4.35696762887358	3.62159917538236	3.90351142464441	3.05258286297262	4.20643356997832	3.35245772251763	5.06544116028588	5.39236230560626	6.18153572622252	3.39596421807209	4.77621278040257	5.07347437090751	-25.2159770537209	1.67486301435909	-24.2532712004286	-23.1095211096908	-25.7299834628544	-25.9776746912265	-23.5976194634821	-24.1396560607487	-23.7443788282423	-25.2451093886516	-25.8086115569097	-29.0037459248499	-23.9875669663221	-25.7561889814106	-27.4543740635539	-21.0684031156108	1.329400318288	-23.0170738024593	-21.9371043431443
78.391959798995	29.3898443315599	0.905978916687699	30.0780108512997	30.5111660217139	29.2715781977136	29.2005052675843	30.9953040554843	29.2223595115929	30.3418345926516	28.2674143881683	29.364116930443	27.6775079364538	28.9951426286	29.017182074974	29.1258538535994	4.35791003797399	0.912234940545207	4.58537639376937	4.30855836636659	3.59207885566439	3.90696637836922	3.0468703993143	4.20100257396308	3.31252166188328	4.95466631644537	5.3852341768604	6.16001856521298	3.36872829548505	4.76279859823492	5.06800991209299	-25.2278516203534	1.69044908617585	-24.2526408740453	-23.0947151681553	-25.7387727420058	-26.0246276884229	-23.6145913662911	-24.160641005744	-23.7230974766227	-25.2058715982113	-25.8410166455985	-29.0488644375253	-23.967200589156	-25.8369802001212	-27.4530512726944	-21.5111002973319	1.32437738179662	-23.4321927659791	-22.3833669687488
78.8944723618091	29.7799686868134	0.896580616668516	30.492757355589	30.929795973937	29.6749483831232	29.5396427541015	31.3550535926093	29.5566909007862	30.6869936439256	28.7295747865473	29.7703625657739	28.0615203056002	29.437623055213	29.3999387460355	29.504690865332	4.32914244037172	0.910159225887638	4.551716059604	4.25736086752597	3.56348045837699	3.9054872604824	3.0365832976796	4.18909961863713	3.2673401045283	4.84616652713256	5.38201709906453	6.12955182472809	3.34274891478336	4.74225550724373	5.06504418504574	-25.2356193113332	1.70248773657304	-24.287378445122	-23.0979195845499	-25.7614338583549	-26.0388462952577	-23.6036612399344	-24.1508757377323	-23.6698826078944	-25.1854382868288	-25.8841902602947	-29.0569020900777	-23.9602786595887	-25.8903026356277	-27.4759413460679	-21.9548863090757	1.31896854882683	-23.8818818909125	-22.8426147706809
79.3969849246231	30.1773527968283	0.887204972304087	30.8900671165846	31.308406156769	30.0432098823164	29.9230689360436	31.760707797577	29.933234379276	31.0767048643144	29.1538874663216	30.141210014567	28.4895415850904	29.8424274849428	29.8293367998793	29.9137838750861	4.29913944141444	0.909669186741752	4.51510797361898	4.19477503754335	3.52845894920381	3.90804737548079	3.02878410267901	4.18038317229557	3.22506574894078	4.72964056247586	5.37165368259154	6.10574238592488	3.3107281074731	4.72638682465885	5.06403881550126	-25.2438525789441	1.72509069891602	-24.3100038266801	-23.0673565193581	-25.7454666469403	-26.084465184645	-23.6215751282051	-24.1705812120839	-23.642943607744	-25.1270076265452	-25.8864962058391	-29.1016637555737	-23.9133060066523	-25.9805555610449	-27.5186622449614	-22.4025043077533	1.31577719060074	-24.3132479797908	-23.2676909211122
79.8994974874372	30.586802363101	0.876396485726974	31.2990542430328	31.7318739188886	30.455289694327	30.3019181723312	32.1528936522121	30.3035603906732	31.4605832468148	29.6187849151917	30.5556667284598	28.9209875666466	30.2908838841154	30.255545547163	30.2813887604572	4.26913886375928	0.910451676474492	4.47844023651508	4.13132281265913	3.49602672827838	3.90909921440891	3.01868020894739	4.16928807026956	3.18216381963975	4.61944241258989	5.36840505531833	6.08225432847171	3.28158263117531	4.70903215928631	5.05306755131091	-25.2576545824794	1.74131716653341	-24.3380230908702	-23.0673949288876	-25.7578359801032	-26.1244084164477	-23.6289466450835	-24.1858178224919	-23.6100475801836	-25.0995537511355	-25.9142168933826	-29.1494366483547	-23.8897344526473	-26.0696448168462	-27.514448545798	-22.8565234424381	1.3094869020457	-24.7523988726765	-23.7217421370983
80.4020100502512	31.0055555580657	0.87032345253362	31.7536644832204	32.1729215503925	30.876855843839	30.6747815535442	32.5456983394235	30.6661672545386	31.8368100521094	30.0974926463385	30.9792267333317	29.3409885791346	30.7562314083277	30.6779915753683	30.6933922352858	4.23925389779242	0.912608615901023	4.44878507475507	4.06636325372722	3.46395641972054	3.90692012627431	3.00660408191736	4.15403504393455	3.13710178789433	4.51567526455888	5.36770359568699	6.05427142725602	3.25408229260339	4.68893102872437	5.04587127424841	-25.2756433125643	1.75462081599773	-24.4040345690753	-23.0847607939388	-25.7763398159126	-26.1526020398615	-23.6317569712838	-24.1912081948823	-23.5644060261014	-25.0890107774034	-25.9451330822096	-29.1786655000497	-23.8761904166556	-26.1519179834555	-27.537336892506	-23.315434746573	1.30519543907867	-25.2242086369668	-24.182200153164
80.9045226130653	31.4326844569866	0.860377114906907	32.1635423178925	32.58182996825	31.2759926908155	31.0920651413762	32.9834864431331	31.0712031141688	32.2573683227794	30.5444851986549	31.3797546284284	29.8048117880508	31.1916996438386	31.1466378529382	31.1320208304993	4.20961797921316	0.916856384303598	4.41350203298837	3.99349835411326	3.42771126238508	3.90793868023818	2.99743152959399	4.14176029304459	3.09621320193136	4.41044238650558	5.36299215719945	6.03454281134397	3.22269018838264	4.6751381629456	5.04117266909907	-25.299192462721	1.77849256317617	-24.4382061077327	-23.0809732472773	-25.7698325521249	-26.2164734818308	-23.6682126621041	-24.2317357179059	-23.5496535795169	-25.0529416582005	-25.9486238578101	-29.2482528424333	-23.8326242175127	-26.274039697772	-27.5779323931518	-23.7785880229754	1.29910413683034	-25.656900996643	-24.6148641904661
81.4070351758794	31.8649810943128	0.851736443302834	32.6154164322039	33.0361347850567	31.719808861186	31.4840564854278	33.3826055002958	31.4496068266573	32.6504273539225	31.0313925841425	31.8243380294857	30.2546478646426	31.6716475336395	31.5908027808584	31.5338691885474	4.18058346490107	0.922251960648194	4.38462457670679	3.92277406896722	3.39520939685061	3.9040521264253	2.98401799501921	4.12418669489168	3.05356886624021	4.31718183929283	5.36666701319664	6.01299151315885	3.19574216064477	4.65799778534063	5.02857100697916	-25.3266526614458	1.79327868047362	-24.5047172942253	-23.1157686408518	-25.7962426239833	-26.2602000043941	-23.6792666495614	-24.2557248503559	-23.5164359449554	-25.0551168368993	-25.9819688809629	-29.3068307779148	-23.8175523389367	-26.37896759281	-27.577692162944	-24.2434139461089	1.29060981941428	-26.1231715115209	-25.079287643561
81.9095477386935	32.3107662270765	0.847844627470329	33.0906426361625	33.4971267557714	32.1590776089623	31.8927185952969	33.8100450835671	31.8427805727577	33.0587037895929	31.5210233637346	32.2636601710034	30.7097013872513	32.1583165215536	32.053479734793	31.9826847315479	4.15359159400698	0.928905673601852	4.3618807912563	3.85246497848921	3.36257313587088	3.89869435274575	2.97168554817638	4.10511540525503	3.0119190292495	4.2337185610965	5.37141293674297	5.99175746242756	3.17086189699054	4.64315162362436	5.02145500016579	-25.3662117599279	1.80668338090802	-24.5959272382567	-23.1671943618696	-25.821176792647	-26.315261989021	-23.7115175966184	-24.2931439477135	-23.4918045055453	-25.0723219908164	-26.0109654862133	-29.3661889939152	-23.8095931032459	-26.4981423898904	-27.6075144833094	-24.7173569915412	1.28440732169401	-26.6058804472309	-25.5445726549504
82.4120603015075	32.7680174220942	0.83838642045955	33.5314134183966	33.9342925572858	32.5893669671745	32.3443573250955	34.2754367459386	32.277028663004	33.5093732882105	31.9857551294765	32.6930976074667	31.2069849658	32.6233284124625	32.5600998546571	32.4536915522562	4.12877543172578	0.93776080941207	4.33639318526009	3.7782633840354	3.32817017853566	3.89571939889749	2.96246921453272	4.08906456015593	2.97542796182155	4.15452089418483	5.37540387469314	5.98025867319888	3.14439444788689	4.63638068913293	5.01761415009962	-25.4184915564721	1.82910960377485	-24.6640661142085	-23.2109560529597	-25.8360018214459	-26.4099944874621	-23.7789067854476	-24.3711506567908	-23.5026266583958	-25.0774290357523	-26.0270950939439	-29.4684042932425	-23.7828824515158	-26.6581762133201	-27.6527005696518	-25.199563995499	1.27553920884864	-27.0610273340131	-25.9915645781701
82.9145728643216	33.2225402737731	0.8339771181373	34.0244841210991	34.4168140578018	33.0642455642185	32.7504618377557	34.6862593448928	32.6645950117749	33.9112495792561	32.4894988851068	33.1661455722937	31.6724115728424	33.1329213444777	33.0213131011437	32.8926235663876	4.10504547640055	0.947111003099078	4.3213147349858	3.7094782343261	3.29871591092765	3.88480150567289	2.94814072410351	4.06527547697995	2.93584360584621	4.09148714083095	5.38883091002465	5.96477755586125	3.12395435626537	4.62472888327006	5.00824215411271	-25.4727382884408	1.83952319626573	-24.7763308437408	-23.3009399555082	-25.8884383593603	-26.4713464768541	-23.8137470738708	-24.4215843544186	-23.4836304577078	-25.1280382951902	-26.0775421314883	-29.5453276506922	-23.7904957288022	-26.7849290945193	-27.6632473275776	-25.6798198146502	1.26494487902434	-27.5622155268686	-26.4756577962147
83.4170854271357	33.6930531422138	0.830954894179326	34.5072772225197	34.8944422981104	33.5197712543483	33.195670588786	35.1479205807447	33.0891759938675	34.350870272923	32.9844877748866	33.6188662273097	32.1598264489172	33.6381014828422	33.5229031811228	33.3803775224019	4.08507534458626	0.957581552857039	4.30958807481847	3.64288770174437	3.26869203160784	3.87452228701186	2.93794814523898	4.04312875896574	2.90012076214897	4.03972334519501	5.40166676513957	5.95454463937053	3.10590868290763	4.62087816659448	5.00637011887793	-25.5462271783257	1.85093505452438	-24.8901987739204	-23.4057242451142	-25.9317560406926	-26.5682277009687	-23.8937063808495	-24.5099206049246	-23.4960317114854	-25.1912411847962	-26.1159861634187	-29.6424936586045	-23.8026363109273	-26.946235388051	-27.7067951544812	-26.1744219948255	1.25486051547086	-28.056110159984	-26.9568323201373
83.9195979899498	34.1744758197375	0.820712059650797	34.9881872734452	35.3573154006505	33.9803219038166	33.6706468399859	35.6177388034047	33.5418446574745	34.8189321287418	33.4622453081517	34.0753613388908	32.6865118317253	34.1300777118004	34.0542269619034	33.8847754965971	4.06884090646884	0.970438582865792	4.3014691588147	3.57625772200135	3.23954272330115	3.86508345323714	2.9293369282837	4.02321088915418	2.86908063451298	3.99620119999334	5.41705803393895	5.95518599684896	3.08858691816788	4.62524764528618	5.00867048055443	-25.6369321122273	1.87013739571901	-25.0070068468122	-23.515998193612	-25.9807137684632	-26.6994995642738	-23.9940841660849	-24.635360162646	-23.5405292458765	-25.2561320861571	-26.1568565943321	-29.7835455452017	-23.8084332692685	-27.1388167983188	-27.7631412179085	-26.6809880247219	1.24129673639655	-28.5558423838901	-27.4331518872616
84.4221105527638	34.6538978993463	0.824124917349766	35.518067723896	35.8653089912211	34.4844870052482	34.1010308932246	36.0607209268982	33.9486978768181	35.2387055851422	33.978134316115	34.5741257937957	33.1633983901703	34.6658626328208	34.5405728140762	34.3615597420758	4.05493105564496	0.982761678766959	4.30562352289512	3.51788138912516	3.21656258922971	3.84759610090408	2.91883023439891	3.99615091034336	2.83524220441601	3.9707773046863	5.44263621371941	5.94964811815607	3.07864293084706	4.62656139531036	5.00795080935292	-25.7344505481896	1.87192909531837	-25.1689077969198	-23.6784231892635	-26.0715373614598	-26.802373153352	-24.0879422335844	-24.7392117517055	-23.5606205532432	-25.3728744519703	-26.2360235655427	-29.8850192204029	-23.8546837508625	-27.299032627394	-27.7912074707637	-27.1913793926387	1.23190166947323	-29.1055362264166	-27.9547947537254
84.9246231155779	35.1462821483734	0.821373015644055	36.0048272403077	36.3565123992667	34.953939906225	34.5816791043993	36.5537372396958	34.4036347586278	35.7072565956519	34.4736946754833	35.0369448225796	33.6786519065078	35.1850919460069	35.0776455473992	34.8880517867034	4.04573043915505	0.996517568285966	4.31000862247738	3.46281637291317	3.19254997245262	3.83230325742953	2.91375554116979	3.97314699730189	2.80681585027565	3.95577313005977	5.46574423352696	5.95410601207169	3.07109546050845	4.6396510767038	5.01672918212498	-25.8540686504219	1.87875814823364	-25.3088875695471	-23.8517490714806	-26.1454414799775	-26.9561168735949	-24.2346014646726	-24.8969764791335	-23.6278111464406	-25.4985376752765	-26.2952534177114	-30.0255250786407	-23.902849468337	-27.5039607949815	-27.8551819356913	-27.7195546904932	1.21790148908287	-29.6266236290993	-28.4715188647785
85.427135678392	35.6445979307561	0.813709971311045	36.5220488471638	36.8428546985091	35.4426749185879	35.0670725175619	37.0241158262441	34.8620077293188	36.1783530763826	34.9607429287526	35.5174246199541	34.2201894569028	35.6996431472935	35.6183632139898	35.4242821191686	4.04104753452518	1.01270343098291	4.32427569148325	3.4110978769587	3.17210754777709	3.81570645393514	2.90875507009125	3.95065836936747	2.78115456270161	3.95096034224606	5.49465531865462	5.96834558438378	3.06639271256582	4.65910379294103	5.03040462572152	-25.9914967837212	1.89035136094197	-25.4780117496002	-24.0423956139433	-26.2411679271424	-27.1288207872907	-24.3856652047727	-25.0783269007829	-23.7151741281016	-25.6391734340826	-26.3724257479476	-30.2011170522248	-23.9578910085349	-27.7200913703877	-27.9291972635644	-28.2623866437713	1.20190456030485	-30.1908740430377	-29.0006480690627
85.929648241206	36.148819808571	0.822115333796609	37.0733491146221	37.3739176123908	35.9731580721558	35.5307486511169	37.496875990392	35.2972120485366	36.6242226891426	35.4852803456698	36.0380121970621	34.7120640522845	36.2563876083943	36.1366150150148	35.9368141146404	4.04058705561353	1.0281364945187	4.35038130715044	3.36978887351706	3.15894366813778	3.79401428404651	2.90555224759255	3.92467034861266	2.75462458844107	3.96393969676875	5.53416135085959	5.97740082821172	3.07003878001994	4.6806458773704	5.04346987224744	-26.1461675785895	1.88246826845193	-25.6838548616677	-24.2884375013648	-26.3820955317319	-27.2962951181841	-24.5580990254834	-25.2611818793195	-23.8009202691492	-25.8361098264387	-26.4908823622927	-30.3393163518563	-24.0592526476347	-27.9220907255026	-27.9816424210379	-28.8235105192313	1.1934744345216	-30.8007263333783	-29.5853638071428
86.4321608040201	36.6595173673768	0.820134381351522	37.5678960946884	37.8760249357041	36.4532118305773	36.0436434599544	38.0160558553557	35.7796183186216	37.1176103778419	35.9779958523996	36.5067431580775	35.2490959981746	36.7835606331255	36.703525101278	36.4987441600996	4.04510559653232	1.0452804461503	4.37572943137341	3.33217281076292	3.14429841210219	3.77556858336952	2.90891120365181	3.90424102955154	2.7336898496601	3.98462078222552	5.56912095373838	5.99894795911314	3.07564557008519	4.71574254026233	5.06768362902407	-26.3222473403131	1.88250342425156	-25.8579422082471	-24.538831585903	-26.4979524962953	-27.5190482704729	-24.787825771676	-25.5032062692201	-23.9406765154503	-26.0362939638826	-26.5810881028827	-30.5258266784624	-24.1593776417873	-28.1680807680657	-28.0730651517246	-29.4053532207121	1.17816284848861	-31.3797806548353	-30.1638014784173
86.9346733668342	37.1694717671371	0.817794134003888	38.114292217544	38.3838438944859	36.966783711849	36.5353430566926	38.482442174446	36.2399410034393	37.5869121071004	36.4720891446337	37.0070390115215	35.7905878109737	37.3146418408097	37.2471306371502	37.0620863621357	4.0543188960235	1.06477316717529	4.4150729278513	3.30078131442841	3.13589281856986	3.75420024624407	2.91079460739492	3.88277208844419	2.71330056364795	4.01595569289142	5.61291605106935	6.02703178065019	3.08579413939856	4.75463487167951	5.09699854603584	-26.5144951741877	1.88257840833293	-26.0796613768592	-24.8161479204731	-26.6514131130267	-27.7432970248315	-25.0052316887701	-25.7529032317093	-24.0875082260944	-26.2629709831069	-26.7043522768769	-30.7298121558363	-24.2796009390947	-28.403803865903	-28.1717344618583	-30.0051486861832	1.16422094994481	-32.0326653105884	-30.7742841937899
87.4371859296482	37.6928018192438	0.827138786603631	38.6557737279835	38.9357390715886	37.5193473071081	37.0293446529144	38.9804568117494	36.7009396625936	38.0553686700314	37.003449686193	37.5445336339262	36.2991427288067	37.8855684775236	37.7917491785246	37.6050100412257	4.06929993656433	1.08385407342434	4.46154980961914	3.28123579057945	3.13556432309074	3.73147711592026	2.91821824326227	3.8619298097423	2.6939135689401	4.06329883017244	5.66730955518237	6.05357620343103	3.10466575847935	4.80052574627677	5.1276344206401	-26.7332276783437	1.86512868326005	-26.3111671352131	-25.1486801739861	-26.851941592994	-27.9851560448904	-25.2707128666692	-26.0267577750834	-24.2563435412563	-26.5473161990363	-26.8704362509864	-30.9129428908614	-24.4508654213892	-28.6436601885787	-28.2559797375239	-30.6396144783525	1.15576429000298	-32.7052732970564	-31.4506833793233
87.9396984924623	38.2173187095775	0.826788702157508	39.171616547194	39.4462080373306	38.0056444952451	37.5695410694526	39.5104809771075	37.2064798163376	38.5683647111355	37.4917315464291	38.0142887995809	36.8509013362976	38.4132128799283	38.3808740694345	38.1957989390338	4.08958936099442	1.10494248889479	4.51482363452988	3.26513587185664	3.13313013548034	3.71348961539305	2.93212505521351	3.84813455577035	2.67996020679096	4.11470460019835	5.71495121347579	6.09275957614254	3.1245351368311	4.86058075669308	5.17033133455185	-26.9718497628493	1.8578541566828	-26.5319199150461	-25.4760076241575	-27.0188445005195	-28.2826866257627	-25.5871533642496	-26.3606104053313	-24.4830061116484	-26.8264370414527	-26.9994517595904	-31.1445701036713	-24.6166149958798	-28.9243634083554	-28.3823810613756	-31.3002443901732	1.14513791875098	-33.3903095175468	-32.1183029424898
88.4422110552764	38.7344122781808	0.832247521641759	39.7400356013627	39.973402191901	38.5395780927985	38.0627927457246	39.9774538625244	37.6647296045063	39.0309854924131	37.9924350613954	38.5295208839372	37.384591835231	38.9535680141737	38.9199069210981	38.7783593092841	4.11363643457782	1.12781495093227	4.57447043058671	3.25769085756852	3.13933551730856	3.69140592040603	2.94444669738875	3.83175644877888	2.66425618777168	4.17656568694887	5.77416932127759	6.13443681397107	3.15011827207915	4.92111283847511	5.21750865695068	-27.2239182500637	1.8445261224588	-26.8101759092322	-25.8368625212829	-27.2377481630642	-28.5622748848584	-25.8865963397144	-26.6839236966511	-24.7022955209656	-27.1404543638672	-27.1753807685461	-31.3744664577259	-24.8146152330627	-29.1730632186686	-28.5130801731885	-31.98265497217	1.14020093026542	-34.156594057897	-32.8381436630196
88.9447236180904	39.2693182020069	0.842094272587437	40.2630851967317	40.5436010136665	39.0947598324119	38.5826339212687	40.4955083610206	38.1479833754721	39.5177209798263	38.530574524714	39.0642929474685	37.90333926164	39.5310770963986	39.4833367713074	39.3432233441633	4.14439459298597	1.15032391661385	4.63747371559659	3.26286825791883	3.15262056494274	3.67240398166069	2.9650106612415	3.8203417256435	2.65146144546891	4.25204590509251	5.84120034140583	6.1777285916994	3.18411400953834	4.99273857578662	5.26712193282218	-27.5073026221049	1.81797638430978	-27.0682919662009	-26.2489336341664	-27.4927140709819	-28.8796415181765	-26.2500244400366	-27.0510565254821	-24.9653428117196	-27.5093233176498	-27.3832147742717	-31.6000164791542	-25.0660452153278	-29.4435632585777	-28.6367660756191	-32.7144119003519	1.13595853211221	-34.9160755473198	-33.6323363019882
89.4472361809045	39.8020298870253	0.840203063195753	40.7871667863844	41.059465854917	39.5965780168633	39.1441198203594	41.0110460395047	38.6718014954266	40.0448731460776	39.0146679025094	39.5441864395515	38.4623649898782	40.0513562691877	40.0854049080643	39.9533568626048	4.18128070331148	1.17567125005522	4.72164082296926	3.27076177675681	3.1655485336646	3.65984718917987	2.98976863993071	3.8171704426997	2.6437486397118	4.32778279585844	5.90365004912638	6.23278669386223	3.21756623656761	5.07772785170518	5.32864947101667	-27.8078372230718	1.80547668890595	-27.3265221395511	-26.643103577275	-27.7260379744323	-29.2482279098244	-26.6394184910536	-27.4736081924201	-25.2853797469332	-27.8609707427507	-27.5655090578938	-31.8720420990908	-25.3055802430615	-29.7498265964373	-28.8056571292093	-33.4794246241437	1.13528731881882	-35.7335420311275	-34.4125196664978
89.9497487437186	40.3221889069866	0.85550822630033	41.3654509042076	41.6032236450467	40.1457367108796	39.6342229265627	41.4949641023126	39.1245443097579	40.4970332042072	39.5232748221188	40.0692586548459	38.9808027908912	40.5937190251561	40.6116728338718	40.5445518609674	4.22004007655891	1.20124040006783	4.79644743108956	3.28936435427449	3.18762519645955	3.64236691319177	3.01600057448277	3.80986249125617	2.63215942091653	4.4136780766945	5.97772540503982	6.28566372769452	3.25737824741865	5.15922820694429	5.39302094980317	-28.1183567265828	1.77871568425952	-27.6587610201444	-27.0738783809306	-28.0126123894022	-29.5777898797221	-27.0328991862123	-27.8652920871888	-25.5819201460641	-28.2517979898398	-27.7958954251181	-32.1221405361277	-25.5870173282214	-30.0031647053822	-28.9754683712232	-34.2705661947341	1.14841845433714	-36.6338715320018	-35.2637179514737
90.4522613065327	40.863453618247	0.865328370401083	41.8664556918134	42.1883212993964	40.69753256304	40.1747238734554	42.0287314874659	39.6264160766341	40.9984518562352	40.0696659855644	40.5954921058611	39.5031656082068	41.1706597285154	41.184844013715	41.1204367473082	4.26518043484008	1.22582030009663	4.86105374329056	3.32083317327806	3.21515100438654	3.63281738006413	3.05083109143844	3.81182052499006	2.62554968351009	4.51085384318358	6.05640767115252	6.34265598956348	3.3047486800282	5.2546706462528	5.45995222178255	-28.4621243923643	1.74611900443961	-27.95718319824	-27.5480625275466	-28.3213689331727	-29.9607521194674	-27.4858372874781	-28.315144169009	-25.9391949023817	-28.6900669467843	-28.0447679200855	-32.3838642497214	-25.9208049608401	-30.2950309826138	-29.1455389033949	-35.1229942736077	1.15469583120741	-37.5019170383684	-36.194006123519
90.9547738693467	41.3906238880682	0.863871511335293	42.3802878023922	42.7056561328981	41.2104828776134	40.727745380325	42.5260343743906	40.1407913155619	41.5116590937001	40.5510944059943	41.0813549402717	40.0621558141946	41.6766994351246	41.7658583792503	41.7382905931703	4.31749786819964	1.25469378504802	4.97907624963236	3.35395534152024	3.24380439991928	3.62896940455899	3.08704276106729	3.8202469474809	2.62204949141396	4.60491826474789	6.13270583494339	6.40963248200727	3.34964144162004	5.3579354135319	5.53749425415174	-28.8098813294873	1.73026216403747	-28.2369504889505	-27.9887647760594	-28.6188979545823	-30.3675605783615	-27.9355048656404	-28.7929045982441	-26.3306514394209	-29.0953918816049	-28.2785506618288	-32.6881356521375	-26.233340505284	-30.5986133929054	-29.3631904883155	-36.0062540309767	1.17128590235661	-38.46978877769	-37.1011659782632
91.4572864321608	41.9132475914722	0.880435322824791	42.9199945633141	43.2619465128638	41.7700214089834	41.234003765684	43.0257997697021	40.6089434265303	41.9759468470883	41.0696876832335	41.6117748763568	40.5584886861797	42.2151829964769	42.2945831111666	42.3258450415589	4.37043832338105	1.28110692746354	5.06184290254386	3.39947669614319	3.2816108889517	3.62464727029991	3.12773196945384	3.82834017898783	2.61665924450088	4.70929187107069	6.22026511857358	6.46939443110836	3.40121274573836	5.46000441210401	5.61522047447746	-29.1715261610959	1.6949354696367	-28.5914544210575	-28.4657615171247	-28.9670190062079	-30.7489999209581	-28.4064667560643	-29.2520447034737	-26.7125922262182	-29.5397443970376	-28.5586017499145	-32.9501266408755	-26.5936190514437	-30.8660059903033	-29.5774037135671	-36.929746151209	1.2002994149552	-39.4846735193828	-38.0952002587699
91.9597989949749	42.4586895287012	0.893129249503516	43.43498852049	43.8555843223488	42.3131980615043	41.7898260472388	43.5725934007227	41.1262739426592	42.4903807184406	41.6245882913611	42.1247408798137	41.0780580747345	42.7846976689531	42.8675557703109	42.9004781745374	4.42670139762656	1.30462511978695	5.10038833242143	3.45747126788093	3.32282204458383	3.63074905644739	3.17667395300831	3.84726946997069	2.6169069599808	4.82297995307523	6.30889420043982	6.53511554196081	3.45910368116016	5.57409820239697	5.69464550581893	-29.5660622534548	1.65988341330235	-28.9869160943849	-28.974235795047	-29.3200573614544	-31.1760347258157	-28.9251659195089	-29.7600146844837	-27.1489608701682	-30.0189119718198	-28.8411900373938	-33.239112719367	-26.9998276306709	-31.1698727717544	-29.7985087130441	-37.9200779009013	1.22660546287373	-40.5046887023261	-39.1667008207328
92.462311557789	42.9745014362679	0.890747884736589	43.9179530145253	44.3707175883847	42.8335432826794	42.3283465147352	44.0510667100798	41.6274266636472	42.9879016033586	42.10633795802	42.6133636858221	41.6286048623651	43.2735235876935	43.4169249490165	43.5128082511546	4.49330797856146	1.33500953184698	5.25286196451661	3.51609654978204	3.36655812969622	3.64152066630118	3.22402063591587	3.87054890378252	2.61867590463698	4.93134535729031	6.39740966258752	6.60815531695232	3.51281517676607	5.68957961800568	5.7834158350657	-29.9437677868814	1.64337664692617	-29.2717751967718	-29.4337912941369	-29.6693860793183	-31.5961664905438	-29.4088602583371	-30.2642778964331	-27.5912831207076	-30.4486469935544	-29.1174165519775	-33.5642029227425	-27.3739799128919	-31.4614495292708	-30.067744982773	-38.9326963865422	1.2613396741252	-41.6276928346885	-40.2049510137298
92.964824120603	43.4945441189839	0.904112869730574	44.3874703103322	44.9349450370495	43.3999579266711	42.848383618373	44.5678194270447	42.1111098291545	43.4673750470936	42.6373024100405	43.1461341430855	42.0995558400726	43.8057960155925	43.9405157727195	44.0827081695614	4.56036019898892	1.36039553406374	5.35402009394751	3.58860953811464	3.41927997055897	3.65722152411839	3.27896031601489	3.89820632648421	2.62188827814835	5.05103592064277	6.4967587522018	6.66945279422972	3.57363224200992	5.80592712308548	5.86968970729933	-30.335892518237	1.60615979992986	-29.614811385404	-29.9263466886912	-30.0623036729961	-32.0031661657656	-29.9258153944687	-30.7598310871653	-28.0343414697762	-30.9129438735809	-29.4352377996881	-33.8310214915491	-27.7967345148049	-31.7366565408466	-30.3273926523449	-39.9984703146221	1.30257592414809	-42.7539295532209	-41.3435149981624
93.4673366834171	44.0384227115397	0.91903141483209	44.9437398635917	45.5202134052843	43.9312746824682	43.4122146124369	45.110525397388	42.6391981583096	43.9932170463555	43.1910147189703	43.6431025330673	42.6086137984898	44.3549612017407	44.5017363956528	44.6496834362603	4.6202192931182	1.3767963995836	5.30188217755651	3.67114382809276	3.47331679245655	3.68452312088233	3.3397452300961	3.93699450776834	2.63132124212469	5.17695483014707	6.59367621957681	6.73770399309536	3.63843728780142	5.93077984435493	5.94637173658374	-30.7642643367474	1.57031499638545	-30.1905585278372	-30.4298433393323	-30.4395494094071	-32.4429422377088	-30.4628182358202	-31.2887418183505	-28.5174401079426	-31.38985710968	-29.7376090260959	-34.1362552641182	-28.2474426054372	-32.0440014398835	-30.6083772561031	-41.1222375264077	1.34482559371148	-43.9195281180176	-42.5383987367054
93.9698492462311	44.5382516315791	0.917642955296427	45.3707526133557	46.0355460941528	44.4543330615039	43.93066643254	45.5854899728555	43.124288912362	44.4758149310273	43.6815017021276	44.1306002601855	43.1263514448318	44.8335738367311	45.0095389904052	45.2388129584499	4.70025345164553	1.40552214554257	5.49070893433974	3.75494775038711	3.53083394390482	3.71564264050644	3.39869119369893	3.97841895651662	2.64165143613074	5.29852578060788	6.69224679447081	6.80752069359372	3.6994195326521	6.05054073041903	6.04414648416396	-31.1481897395403	1.55188246895646	-30.4608958259297	-30.8812392787755	-30.8162546943888	-32.8444993470294	-30.9523164657843	-31.7811185244822	-28.9752109108909	-31.8128678579986	-30.0393762944556	-34.4573007880751	-28.664399672833	-32.317325823187	-30.9236611301941	-42.2600369962162	1.39270659713105	-45.1822182351577	-43.7060120014
94.4723618090452	45.047061246623	0.919758696393105	45.6743012681118	46.6018896137009	45.0251781313842	44.4609208303782	46.1200093383971	43.6228870695416	44.9741670916418	44.2251200014937	44.6638898717221	43.5861344991269	45.3598609681029	45.5199421350132	45.7774953874842	4.78879106807284	1.4327308558715	5.71724062301621	3.85333559326422	3.59767053592	3.75741723049589	3.46710713490459	4.02950335244746	2.65779530382945	5.43247339286373	6.80183078520358	6.86709627058438	3.76784409942973	6.1730453370425	6.13192422594525	-31.5349058349409	1.52699164071489	-30.622165083163	-31.3562817256395	-31.2267867277343	-33.2443356257982	-31.4730652759966	-32.2728043645579	-29.4401995878959	-32.2588326380029	-30.3768638951518	-34.7368149378587	-29.1218253504175	-32.5966188337717	-31.2271818082432	-43.4624969038985	1.43698002429534	-46.4079173798883	-44.9791869829124
94.9748743718593	45.6041856194854	0.951932791916137	46.5276341553425	47.1708898800404	45.5428448358254	45.0256799312966	46.6425049762409	44.1575873396386	45.5116889277108	44.7749894826549	45.14356743579	44.0774157378551	45.8877349013501	46.0589171146764	46.332958334889	4.82057899183729	1.42541249552084	5.19447510377586	3.95842109319714	3.66403814544308	3.81052242427081	3.53754962247285	4.09092095209807	2.68069825010406	5.56960893596558	6.9058581543999	6.93139463622204	3.83810946280636	6.29975722631162	6.18617288681746	-32.0134332006482	1.47803395057365	-31.9247294962644	-31.8216489739375	-31.5988211791679	-33.6621652797767	-31.9738155515179	-32.779546188268	-29.9256838049864	-32.6949744353325	-30.6799501945253	-35.0487100943175	-29.5853461433735	-32.9027328499062	-31.5765074170532	-44.7002284070609	1.48258157865272	-47.6844671671866	-46.2791488974838
95.4773869346734	46.1453556543903	1.03213901716917	47.7065313399943	47.6763885137479	46.0629742881382	45.516298973196	47.1279446118437	44.6218368779333	45.9790234692287	45.2684371175498	45.6251169755081	44.5561100734735	46.3537469561977	46.5146890561628	46.8805252540995	4.82830155343296	1.44776243244458	4.31988502653837	4.064224110838	3.73398145663734	3.8657423232299	3.60786947086818	4.15282481203817	2.70425155111776	5.70285369105788	7.01235272612931	6.99170935838161	3.90497657357106	6.41493843829873	6.29231065592221	-32.499713851643	1.50347511516838	-33.7689855132744	-32.2317468055087	-31.9696412084157	-34.0115900527385	-32.4354506937218	-33.2173498767796	-30.3530213467328	-33.073018005875	-30.9852414547378	-35.3580158980907	-30.0095987063564	-33.1544565461966	-31.928163962931	-45.9339074082892	1.52915355532859	-49.0300862318587	-47.5471627453661
95.9798994974874	46.6822673073956	1.06415181129958	48.3831588019299	48.2399330122654	46.6367932953141	46.0536410876332	47.680550322089	45.1354537868906	46.501217053965	45.8233828472361	46.1576919573081	45.0031281559736	46.877089674193	47.0054879971321	47.3719470042133	4.89884957056841	1.46968803204639	4.16498556337279	4.18680575353582	3.81461308392429	3.93802596469601	3.68890583568086	4.23071859035228	2.73923362133735	5.85170209459724	7.1312327553156	7.0437513722651	3.98132325522278	6.53555284436399	6.37819368272517	-32.912076105389	1.49952172395629	-34.4766775780018	-32.6599191560982	-32.3642812008922	-34.3728775282065	-32.9160566429523	-33.6641770401238	-30.7942771892152	-33.4658248594965	-31.3215735873669	-35.6473482819294	-30.4674438125533	-33.4386148091999	-32.2679176840216	-47.2517077723191	1.57086181392794	-50.3515710746913	-48.9369896274014
96.4824120603015	47.1876947148669	1.05665384115561	48.7741646918952	48.7845310107512	47.1408612291957	46.5990549252814	48.1848260448753	45.6598574348523	47.037435418812	46.3636859449276	46.6200534719599	45.469008292597	47.3836356618575	47.4999530585099	47.9229641077543	5.00062010185615	1.46591220327378	4.49177034085997	4.31162429291334	3.8935336123814	4.01805912456137	3.76860764066019	4.31524392211312	2.77984047607734	5.99979867597057	7.24202120869517	7.09825804366753	4.057385570823	6.65397650559194	6.37794190981505	-33.2591068549915	1.45097067454983	-34.4809893759455	-33.0587553400645	-32.6977678272671	-34.7283388805124	-33.339827060077	-34.0986993524317	-31.2266006623859	-33.8282308631815	-31.6056394072273	-35.9592558442296	-30.9070063540129	-33.7334608003252	-32.7038173472287	-48.5641402634627	1.60562349990736	-51.683499450182	-50.3111512191568
96.9849246231156	47.6588307565831	1.07717868831179	49.3306127316521	49.2666580425679	47.649387563441	47.0623532523131	48.6730120341316	46.1066329327271	47.4969333035853	46.8477006381187	47.0876804113732	45.9009369479424	47.8316692988396	47.9045675589575	48.4066551199305	5.08871079014518	1.47911524899043	4.5519843516161	4.43446137660691	3.97423208092865	4.09847228752779	3.84782185579962	4.39866997435286	2.82136254042275	6.14224643606042	7.3539555621383	7.14371372671854	4.12978936247289	6.7576977352444	6.49883298199815	-33.5912711607623	1.43461333376201	-34.8675564386838	-33.3993676973818	-33.0264501612637	-35.0063660095009	-33.7317153075609	-34.4517949439416	-31.5853409361701	-34.1299902638142	-31.8913543844946	-36.2517094363954	-31.2983513910861	-33.9713476582921	-33.0751804613246	-49.8405309918535	1.63627329385141	-53.034261550316	-51.6272342881097
97.4874371859297	48.1877755757058	1.09699123146502	49.9383370567602	49.8247710373861	48.2239293832837	47.604790337303	49.2405931177663	46.636524146515	48.0484039411764	47.4122161474641	47.6171290068579	46.3378485174774	48.3571978063325	48.3719993271971	48.8273426586554	5.18227011225994	1.48876568013329	4.54019468182657	4.58005157505783	4.06864009803593	4.20309579315611	3.9403561166063	4.50547304879027	2.88087336567014	6.3072977350036	7.48155104720409	7.18379154796392	4.21645391109365	6.87014319217809	6.59158934679271	-33.9494188313248	1.42352768887677	-35.3536176939911	-33.7602427596946	-33.3723029333236	-35.3065460259049	-34.1354453756695	-34.8210014108862	-31.9624101240288	-34.4457293869332	-32.2073990539517	-36.5553430154728	-31.7237480069831	-34.2657691806743	-33.4328898397079	-51.2396916965626	1.67170943017672	-54.4417655662102	-53.1078463074683
97.9899497487437	48.6813702582303	1.1097623363445	50.4238888035452	50.3380047316664	48.7184786180572	48.1123996631699	49.7330134155717	47.1354162479932	48.570926679954	47.9358643706765	48.0652778375902	46.7688885216279	48.8427877651209	48.8027204891379	49.4101462128825	5.26994872349455	1.47533984403771	4.69902431662519	4.72215379573766	4.16175316425464	4.3086368187375	4.03041382334103	4.61228569613737	2.94283586836092	6.46584633446375	7.60033503114922	7.22408480552997	4.30025072354067	6.97260832831801	6.46910469923329	-34.2646542852532	1.40102997845452	-35.5726706338916	-34.0738051480074	-33.6386993430455	-35.5704860394666	-34.4543372736997	-35.1443861857617	-32.2955469115295	-34.7137369894594	-32.4581908955288	-36.86323769525	-32.1059027652812	-34.5439637054563	-34.0055421219135	-52.5781025737173	1.68267984936946	-55.7584033682311	-54.5126123711211
98.4924623115578	49.1057564641596	1.12341659680433	50.8861567704222	50.7714461226002	49.1962115738122	48.5357806475142	50.2043445833448	47.554337272641	49.0132965616948	48.3832416270752	48.5009955026873	47.1386901297753	49.2545425787828	49.1489202118191	49.7868704519052	5.36812122071556	1.48360044659158	4.79449495940354	4.85314332176689	4.24971873766083	4.40804008214389	4.11447924279295	4.71211098078126	3.00270372909833	6.60970652564387	7.71296435668063	7.25073036996676	4.37641620046962	7.05817974108044	6.64288762181324	-34.5225550649415	1.38852387782373	-35.8256548337299	-34.3221744331806	-33.8915861575886	-35.7658120676905	-34.744028456679	-35.3902121684478	-32.5541829354616	-34.9178036682139	-32.7022653409613	-37.1316531506125	-32.4224161895512	-34.7709268225405	-34.3544996195825	-53.801611652087	1.687269715246	-57.0095062018914	-55.7726123142969
98.9949748743719	49.6299645951425	1.13670910860839	51.5113666757326	51.336691224175	49.7508874400816	49.0931931263419	50.7563700453254	48.1136223834714	49.6101295046743	48.9695902938966	49.0061420108455	47.5925659336382	49.8005790218166	49.5998438842608	50.0485581925928	5.48795316816132	1.49118843821912	4.84787440317593	5.02642577327298	4.35663138760321	4.5470126777564	4.21539972840318	4.85107060269515	3.0927786895997	6.79666117274617	7.84616538433101	7.27727003781888	4.4797109468448	7.16110530514535	6.84528507670435	-34.820885310711	1.39346921316908	-36.2311211974837	-34.6126779886358	-34.1521675136369	-35.9992685450988	-35.0336568779589	-35.6671938967619	-32.8464427695647	-35.1513775954561	-32.9741225022058	-37.4777146659381	-32.7990167022679	-35.0905245883614	-34.6362241958726	-55.2606801618365	1.72694506097194	-58.5416750691944	-57.3437586223524
99.4974874371859	50.155268610694	1.18231365288791	51.9905811593378	51.8310402703079	50.2936866163404	49.582935024305	51.3028013566524	48.6103218399437	50.1452614527292	49.4883888958221	49.4919405445748	47.9627465090122	50.2825991761973	49.9814836573659	51.0547054364327	5.53173010107168	1.43994653339255	4.95457720913779	5.1909753372173	4.47567065036724	4.68227076706616	4.32764062898397	4.98577193702877	3.18343459688139	6.97107326206145	7.98684378106021	7.30046689762129	4.57761931718568	7.24916112199773	6.02698580732279	-35.1265128020068	1.40364462480021	-36.4729353333312	-34.8416255022492	-34.3568168463447	-36.1739554349522	-35.263792096141	-35.8736275907501	-33.0704129592104	-35.3247358124575	-33.2127677651226	-37.7674817055201	-33.1113057946803	-35.3734043378367	-35.8018052474919	-56.6301225054327	1.69761550042504	-59.7491717953666	-58.7732503798668
100	50.3850720949728	1.28822826543249	52.0060553402906	51.9569727346955	50.6028668117823	49.7269515142496	51.6390802946769	48.7574318085956	50.304897411921	49.6229453371593	49.7708477132424	47.9577159527737	50.4059471159177	50.0890034617049	52.1652217376372	5.483015291829	1.44236660532935	4.97711460794798	5.23872422397954	4.54079654291615	4.72589064008659	4.39319771135279	5.02909787635481	3.21299700570033	7.02088093245666	8.06470827872998	7.29626659455099	4.60549274224434	7.27528648716792	4.89874515028893	-35.2848418220779	1.46187995779041	-36.4579351705149	-34.8935872998477	-34.4754874737196	-36.2169541871579	-35.4045096769537	-35.9262045273102	-33.1297820605317	-35.359571149447	-33.3526898813452	-37.7633486918867	-33.1889766649929	-35.4549935592172	-37.0789033440882	-57.1335375907096	1.61330503419801	-59.8796788524681	-59.1771563769769
[truncated: 221 more columns]
