# Supplementary material for: Cranio-caudal and medio-lateral navicular translation are representative surrogate measures of foot function in asymptomatic adults during walking
Source: PLoS One. 2018 Dec 5;13(12):e0208175. doi: 10.1371/journal.pone.0208175 (PMC6281217; doi:10.1371/journal.pone.0208175)
Supplement: S2 Data — Oxford Foot Model outputs are provided in .mat files (Matlab). One file with all steps under consideration is provided for each participant. (ZIP) [file pone.0208175.s003.zip › S3_OFM_Data/EGLOND13_Walking_OFM.csv]

ST	RTIBA_R_X_Mean	RTIBA_R_X_SD	RTIBA_Resampled_Meas1_X	RTIBA_Resampled_Meas2_X	RTIBA_Resampled_Meas3_X	RTIBA_Resampled_Meas4_X	RTIBA_Resampled_Meas5_X	RTIBA_Resampled_Meas6_X	RTIBA_Resampled_Meas7_X	RTIBA_Resampled_Meas8_X	RTIBA_Resampled_Meas9_X	RTIBA_Resampled_Meas10_X	RTIBA_Resampled_Meas11_X	RTIBA_Resampled_Meas12_X	RTIBA_Resampled_Meas13_X	RTIBA_Resampled_Meas14_X	RTIBA_Resampled_Meas15_X	RTIBA_R_Y_Mean	RTIBA_R_Y_SD	RTIBA_Resampled_Meas1_Y	RTIBA_Resampled_Meas2_Y	RTIBA_Resampled_Meas3_Y	RTIBA_Resampled_Meas4_Y	RTIBA_Resampled_Meas5_Y	RTIBA_Resampled_Meas6_Y	RTIBA_Resampled_Meas7_Y	RTIBA_Resampled_Meas8_Y	RTIBA_Resampled_Meas9_Y	RTIBA_Resampled_Meas10_Y	RTIBA_Resampled_Meas11_Y	RTIBA_Resampled_Meas12_Y	RTIBA_Resampled_Meas13_Y	RTIBA_Resampled_Meas14_Y	RTIBA_Resampled_Meas15_Y	RTIBA_R_Z_Mean	RTIBA_R_Z_SD	RTIBA_Resampled_Meas1_Z	RTIBA_Resampled_Meas2_Z	RTIBA_Resampled_Meas3_Z	RTIBA_Resampled_Meas4_Z	RTIBA_Resampled_Meas5_Z	RTIBA_Resampled_Meas6_Z	RTIBA_Resampled_Meas7_Z	RTIBA_Resampled_Meas8_Z	RTIBA_Resampled_Meas9_Z	RTIBA_Resampled_Meas10_Z	RTIBA_Resampled_Meas11_Z	RTIBA_Resampled_Meas12_Z	RTIBA_Resampled_Meas13_Z
0	-17.984343979602	0.78084780522633	-18.8910002776549	-17.5673145665908	-18.4471183987274	-17.4616893512527	-18.2848718636408	-18.4054466254892	-16.5149535791532	-17.528342343483	-17.2592162745788	-19.7696619944285	-17.622533148683	-18.3852809137037	-18.063619249019	-18.1853017285521	-17.378809379073	-0.530873357793883	0.765294482982296	1.60022421631697	-0.0658371357585245	-1.43053133355204	-0.983592183839605	-0.72832491972353	-0.797872057989171	-1.01783308110128	-0.0170664557843768	-0.499743669032822	0.00652487863416817	-1.18060551127636	-1.27966063471503	-0.59194934937177	-1.00607780931142	0.0292446795965642	-18.7013998939349	1.60802225799003	-14.5587445286718	-17.7615681366696	-19.0202556454602	-19.7577823058628	-18.3487315312427	-20.5038863761277	-21.2151257204237	-20.0570711777908	-19.2839680773257	-18.6179371348693	-17.3692498881132	-18.3285874831318	-17.5924907385753
0.50251256281407	-17.5877092464001	0.81596706235463	-18.6285732038213	-17.3734665191259	-18.0954259206905	-17.2013605020951	-18.083305016854	-18.0190602465048	-16.1248387337113	-17.3020559207932	-16.2680135911303	-19.2623988667247	-17.1973433945602	-17.8216837186487	-17.7644359702357	-17.6694113157999	-17.0042657753056	-0.449456764184631	0.73177422003238	1.55071042352203	-0.0247193959017683	-1.34780965910655	-0.931204019877302	-0.689273866704316	-0.695801072360327	-0.823470217785978	0.030971873652593	-0.23250088693262	0.0775937482418152	-1.10335360130836	-1.18006057317227	-0.542555880318299	-0.910463635547759	0.0800853008296377	-18.603769705666	1.56423528367887	-14.5245562702248	-17.7312498345996	-19.0185351001082	-19.7280284313048	-18.3257394896079	-20.4340232087385	-20.9974596080878	-20.0024262345646	-18.8042991551413	-18.3456247085528	-17.3878506768216	-18.1841722604586	-17.6968133664343
1.00502512562814	-16.9843470207713	0.969919909015847	-18.0876692878487	-17.0756858593184	-17.5866878484589	-16.6241873958501	-17.6547756753544	-17.4547976643309	-15.0260591712768	-16.7977612597511	-15.1299982240717	-18.6799993636841	-16.6852431588465	-17.2617715050853	-17.2690639230169	-17.0367704710427	-16.3947345036332	-0.335309476875507	0.683782896451762	1.44420095870411	0.0406615020766569	-1.22634593429505	-0.813120569577469	-0.604471870889593	-0.545066902159472	-0.463258316471616	0.140109177463428	0.012188593466017	0.15852373057886	-1.00994254907231	-1.08461886821208	-0.451726356624388	-0.793486740624319	0.166711992504627	-18.4309291153405	1.48838339661618	-14.4490163961403	-17.6930978071198	-18.9960476368895	-19.6546752727021	-18.273926123172	-20.3141202357754	-20.3390267403577	-19.8720245072378	-18.2068784783985	-17.9712238560582	-17.3603790781429	-17.9773765520281	-17.8315607088612
1.50753768844221	-16.4639007169405	1.07683673645975	-17.5742195602239	-16.7752894013203	-17.1467909553936	-16.059574137434	-17.2045503522842	-16.9610875480784	-13.9228800520257	-16.2920432747275	-14.6294546141252	-18.2015349598235	-16.230685700553	-16.7424950500904	-16.8295333683087	-16.5077674096944	-15.8806043700248	-0.258307040933388	0.639464594704427	1.33976328909767	0.103279399942496	-1.12230691795953	-0.701308285345034	-0.522351307172865	-0.41608903037281	-0.305256558416659	0.242532651968883	0.0125881861225967	0.226915466264639	-0.924578576049234	-0.995486664499313	-0.359298160152023	-0.696308915355712	0.243299807926077	-18.2276309248889	1.42668025167337	-14.325457967488	-17.6394622944696	-18.9165891322724	-19.5124972203942	-18.1523780413763	-20.1549644742137	-19.5561018408725	-19.6742434739747	-17.8969986190574	-17.5797920171153	-17.278896640077	-17.7406913323849	-17.8499724636729
2.01005025125628	-15.9600286003478	1.08300390439272	-17.114747899387	-16.4138626627046	-16.6584717032493	-15.522031225754	-16.7777240984614	-16.4143078318058	-13.4271637820579	-15.801311932451	-14.1374400315065	-17.6700798077598	-15.7108330163074	-16.1590156769419	-16.3422895960904	-15.9156839999412	-15.3354657407981	-0.191253192973156	0.598399884962698	1.24789945391893	0.171691066306558	-1.01252089470376	-0.594948899339398	-0.444839109836466	-0.28241625803556	-0.33433954955877	0.340238017492893	-0.0228870877426206	0.303401732142112	-0.826381772722935	-0.893537590201978	-0.254757618367473	-0.589169228874324	0.323769844925453	-18.0053832466099	1.39440776799502	-14.1722156006871	-17.5428833813048	-18.7584518905181	-19.3302722455002	-17.9971103011601	-19.9151842111874	-19.05188198405	-19.4360370059119	-17.7586401776128	-17.1032456280009	-17.1499541853121	-17.4595065796908	-17.7796765954244
2.51256281407035	-15.4283484865999	1.06175585676338	-16.6185239945711	-16.0014634996908	-16.1238889730354	-14.9178147187639	-16.2989851428027	-15.8138347678982	-13.022724649612	-15.2472345014879	-13.6967799861952	-17.1136656854194	-15.1479620522287	-15.5826443473794	-15.802960528187	-15.2914824673783	-14.7452619843481	-0.116021524562936	0.560163603015358	1.15784606264768	0.252012369689807	-0.891251908622303	-0.47426626604307	-0.355998825961132	-0.135318936790828	-0.308197775896229	0.45154058974596	-0.105646798233425	0.3819877019047	-0.72117475357937	-0.793804233646482	-0.133940604559441	-0.479432716547738	0.415323227447835	-17.7660548704391	1.37859444190898	-13.9875130404141	-17.4358022057787	-18.5627855976526	-19.1144337583441	-17.8109740485325	-19.6340321950254	-18.6385809774428	-19.1540157856921	-17.8220468435991	-16.5486123744406	-16.9532010128245	-17.1335316680818	-17.6742438728399
3.01507537688442	-14.9392553072501	1.00411519943911	-16.1352449957006	-15.5698205899511	-15.6170715041101	-14.3157380426051	-15.7813042709243	-15.2418291921875	-12.5514105279239	-14.6863548331933	-13.8095099650336	-16.5992996908694	-14.5982902608103	-14.9993646444663	-15.2823488993488	-14.7013293380841	-14.199912853543	-0.0537277643990251	0.537340829562519	1.08555428304053	0.334292863563882	-0.77677958296195	-0.357419562294055	-0.265880517760881	0.00227794454397125	-0.331744316449039	0.558258371656908	-0.321979919687441	0.457909215659222	-0.6163194654705	-0.693658507870982	-0.00937900062338906	-0.376606349331193	0.505558077999539	-17.4956152208753	1.38227302914021	-13.7538066810172	-17.3096686058076	-18.3262865453388	-18.8460471473984	-17.5532792547576	-19.323805730963	-18.2056798790605	-18.8181753832725	-17.9790820970119	-15.962800959556	-16.7090681276321	-16.7625102415889	-17.5069935711541
3.51758793969849	-14.4827626720645	0.87763716937173	-15.6823609419557	-15.0879277508253	-15.0709497227463	-13.7108806419267	-15.2741947725479	-14.6304128529808	-12.637871438664	-14.1155754545336	-14.086642088042	-16.0768188372994	-14.0255855615862	-14.3954461230002	-14.7227530282029	-14.0933026476801	-13.6307182189766	0.00523397594056657	0.540230635554579	1.04153269783055	0.42055276340605	-0.660287560739055	-0.242929995557952	-0.177176174059031	0.138780841623948	-0.54447796810452	0.661930441437589	-0.452772371251721	0.538087396440156	-0.505828955708404	-0.588819622581412	0.121752460996314	-0.271007484735766	0.599173170111751	-17.2102312531922	1.41583940177663	-13.4864587891216	-17.1402753704927	-18.0141239915078	-18.5345687099262	-17.2656335026628	-18.940966317994	-18.1172991534535	-18.4367530258985	-18.153364502437	-15.3347322097095	-16.428614625726	-16.3630177701145	-17.2786644732792
4.02010050251256	-14.0078686654938	0.794682177151403	-15.2310423547813	-14.5754540554128	-14.5082057882434	-13.0859749525629	-14.7498647725662	-14.0011232075988	-12.9179173166988	-13.5231865004157	-14.1024369747864	-15.5358230058682	-13.422973361272	-13.8083634852317	-14.1343899732734	-13.4739676409713	-13.0473065927248	0.0822559848531888	0.549063089506727	1.0246923519219	0.514086840493385	-0.541241625971154	-0.12534054051361	-0.0846147675336925	0.276974609312118	-0.702911364372501	0.768196661183294	-0.420004096879613	0.616960309958464	-0.393773453760297	-0.486977843353637	0.259300814042211	-0.16872050079781	0.697212379068773	-16.9204840647437	1.50098580357859	-13.1955763043799	-16.9602252594952	-17.6697331609102	-18.2023990494807	-16.9514784805761	-18.5320631628634	-18.1892870422652	-18.0294272948657	-18.5323264823535	-14.6507674486478	-16.0769947167667	-15.9439406010704	-17.0091303624598
4.52261306532663	-13.494128345502	0.802699394964713	-14.7859501418529	-14.0466032776927	-13.9633439473553	-12.4718517635743	-14.1948612527376	-13.3926429358593	-12.7660018571731	-12.9347701528705	-13.9160090964728	-15.0137024748547	-12.8220321233483	-13.2000777142187	-13.5516190971854	-12.8639240134972	-12.4885353338378	0.169616333525372	0.551913981128802	1.0395710826052	0.609108909015601	-0.428289340400946	-0.0136211410736503	0.00767590563296826	0.40629771200977	-0.680792302805008	0.867812770968714	-0.414189080321222	0.695139786119453	-0.282438928212555	-0.384995815934632	0.398116717332794	-0.0706195098852205	0.795468237829321	-16.5546102857121	1.56766274389665	-12.8666812977778	-16.7615018830043	-17.2993007442331	-17.8417825523516	-16.5765312498397	-18.1105260087431	-17.7363182020448	-17.5935629310655	-18.6615937951309	-13.9506482715954	-15.6881623822121	-15.4807230043032	-16.7071967999023
5.0251256281407	-12.9633284426153	0.831456867069012	-14.3456429729684	-13.4780185168817	-13.3934432884742	-11.8473869144244	-13.6476441747826	-12.7627102231136	-12.6029680075701	-12.3310588170851	-13.6035115990787	-14.4964282119514	-12.2157798151005	-12.5882429328621	-12.9546075833144	-12.2546579871057	-11.9278255945172	0.251395376534615	0.571976856272581	1.09042270387445	0.70600526735868	-0.317558245651715	0.094348522593517	0.0982948279306171	0.529647452208067	-0.7104417521742	0.962016528508413	-0.459620845092601	0.774104248744856	-0.171274197726238	-0.283072489898719	0.537770557306842	0.0254128191991377	0.89487525083812	-16.0962666633307	1.56216549000769	-12.5113798998127	-16.522361853283	-16.8746862103049	-17.4444464533121	-16.1816262225608	-17.6429903563118	-16.9243239998499	-17.1202861911705	-18.110996037109	-13.2428752452808	-15.2740095815177	-15.0062626279345	-16.3810705873402
5.52763819095477	-12.424096466534	0.870843511433784	-13.9046713150118	-12.8931372345626	-12.8163458945478	-11.2232303739004	-13.0995802885871	-12.128680011573	-12.486256171338	-11.7251310646532	-13.173517035128	-13.9748634159232	-11.600019055572	-11.9921389321626	-12.3329188942488	-11.6553471403371	-11.3556101704648	0.341238579630554	0.590939540134014	1.17514935499326	0.806725477375516	-0.209571015956936	0.199694379969351	0.188175845767	0.648297708814461	-0.787844710799914	1.05304175744707	-0.341655821337933	0.849820563415217	-0.063363610548971	-0.185079536833584	0.67633737224334	0.115498693754298	0.993352236156137	-15.6319246643182	1.56265402252052	-12.1462760831972	-16.2753322499806	-16.4285183442264	-17.043870656164	-15.7715308739911	-17.1656638442117	-16.4527159604744	-16.6424702778277	-17.3259855516697	-12.5237375103255	-14.8175663637594	-14.5332814564919	-16.0163311204227
6.03015075376884	-11.8561113312893	0.909522143115418	-13.4516672717252	-12.2989638742163	-12.2534015362611	-10.6161289115474	-12.5287488942961	-11.5138935737215	-11.9918531952938	-11.1319251211074	-12.6891302656645	-13.4504642832899	-10.9757827990191	-11.3844565844792	-11.7113263010697	-11.0483436065416	-10.7955837511068	0.460707655984305	0.567805629962732	1.28880377230714	0.90721331854481	-0.108659593559179	0.298117569474406	0.275641098844692	0.757746403598667	-0.644827444087457	1.13660136151314	0.0199921640302884	0.923224193755856	0.0413592170240999	-0.0899371316239235	0.813235980790279	0.200966218798914	1.09113771035285	-15.1697229021343	1.58671161740675	-11.7596004015931	-16.0132500338891	-15.9766069080706	-16.6430797221555	-15.3176153393983	-16.6976354019431	-16.0982728534512	-16.1662036423567	-16.5960026878206	-11.8056303361554	-14.3315165276849	-14.0404650632333	-15.6445852090431
6.53266331658291	-11.2792480828145	0.945478494662126	-12.9761046505385	-11.6754916667473	-11.6778135836652	-9.99799280796268	-11.9657914409228	-10.8926713955354	-11.4423637645246	-10.5243290502263	-12.1853732904616	-12.9343710214582	-10.355244133752	-10.7730234009352	-11.0924382994957	-10.449099021142	-10.24661371485	0.59306378985888	0.529795014006668	1.42864129724087	1.00726874183744	-0.0134678665001573	0.39116971164241	0.360199291483101	0.858374965028624	-0.312187243036514	1.21270851742582	0.409289386752081	0.994344325947121	0.141573806381103	0.00220692845619247	0.946841740639862	0.281624216168581	1.18736902841667	-14.6799038662793	1.60033919128257	-11.3582249670227	-15.7164186594433	-15.4972500970686	-16.216969593798	-14.8597617488818	-16.2132934136218	-15.3835257251513	-15.6666564406426	-15.9056583123047	-11.1122998172052	-13.8382160362268	-13.5470859699015	-15.2785060206981
7.03517587939698	-10.7059851238335	0.972825502116515	-12.4866266713932	-11.0468794078999	-11.0978988368175	-9.38820273473693	-11.4103521674414	-10.2728014316783	-11.0825247563929	-9.92334063797038	-11.526498237681	-12.4235923368412	-9.73976016685792	-10.172907429692	-10.4594631929408	-9.86745243783396	-9.69147641132463	0.712326173469567	0.512867731335083	1.5896040806322	1.10830814002322	0.076080307601293	0.47948719083459	0.440899925116254	0.951895774747595	-0.00991318123755736	1.28368949387156	0.670650586499631	1.06074015503638	0.235226904485372	0.0894145919325685	1.07435034755349	0.355692961890017	1.27876532305689	-14.2121568540229	1.62847103325167	-10.9623209332713	-15.4171231891833	-15.0119173458751	-15.8058834924391	-14.40224867525	-15.7365199314386	-14.7788678062747	-15.1831719167368	-15.3644120746555	-10.4482078050074	-13.3364313287278	-13.0720657025275	-14.8935349606438
7.53768844221105	-10.1087157349912	0.981234015624481	-11.9712870810453	-10.4172580996875	-10.5313930039313	-8.79843804136262	-10.8382378131145	-9.67257182450816	-10.5484888266475	-9.34050316110148	-10.6819229800369	-11.8981972269223	-9.11285175676282	-9.57832222690343	-9.82280126388274	-9.27955000993029	-9.1389127090308	0.820449967895155	0.510009151362094	1.76131895825578	1.20708743975236	0.157853218528805	0.561327502682316	0.517429978625425	1.03706275397611	0.252080679792166	1.34814015074821	0.859256989293472	1.12235356022839	0.323193622557348	0.17101663771688	1.19765815883227	0.423700979891549	1.36726888754625	-13.7744032422108	1.6728224981338	-10.5628835978504	-15.1088872719171	-14.5421635061089	-15.4194282607316	-13.9207746604439	-15.2901668677131	-14.477945996286	-14.7268324900127	-14.8732032364606	-9.80288308285952	-12.8176153692209	-12.6103164574932	-14.5158669804161
8.04020100502512	-9.50512714944016	0.988170479392863	-11.4174870950964	-9.76798233911535	-9.96290627281354	-8.2026218603938	-10.275374142226	-9.07753378627013	-9.88509778328313	-8.74972668591366	-9.8982872215235	-11.380669152895	-8.49348118848431	-8.97510415271158	-9.19485648893827	-8.69661434728678	-8.59916472465088	0.91731615049056	0.514322922374872	1.93760899827142	1.30338638087679	0.232132478543212	0.637231874125071	0.589887524359451	1.11329267572599	0.504253035816428	1.40487617977665	0.950941499378029	1.17991084024383	0.404508139083617	0.247910058473466	1.31553567175308	0.486247805628743	1.45201909530261	-13.3305196808713	1.70430579533458	-10.1626397997073	-14.7735458705725	-14.0711392364653	-15.023039915124	-13.4534203052751	-14.853797132439	-13.9678747553712	-14.2639874814865	-14.381381963494	-9.20485870563916	-12.310615729722	-12.1529737676093	-14.1605789273806
8.5427135678392	-8.91981602526323	0.998870152843504	-10.8433756820653	-9.12252135095396	-9.39089390867127	-7.61588247299177	-9.72414561254777	-8.48537187739202	-9.32929679059892	-8.16755475600258	-9.20407518943851	-10.876326245723	-7.8893090917977	-8.38099937902	-8.57237806487388	-8.1279813083803	-8.06712864849153	0.998051459127463	0.528380090129002	2.11368341869996	1.39853586621357	0.300065954654586	0.708706894139795	0.656791827953092	1.18293458552746	0.667687721108669	1.45713271165947	0.955445151080261	1.23253922589348	0.478080952911765	0.319340473138087	1.42600625427273	0.542869932349035	1.53095091731	-12.904008462637	1.72875786855721	-9.7847746812463	-14.4429045289854	-13.608089079331	-14.6531997261404	-13.0019064562126	-14.4373867375613	-13.3676861827348	-13.8289643719293	-13.9319565265592	-8.66417491642857	-11.8255664049335	-11.7270546555902	-13.8199084279678
9.04522613065327	-8.31346187356614	0.994954659266592	-10.2422433371702	-8.48374645212637	-8.83317593176907	-7.04789662391633	-9.16111690115165	-7.91345634711037	-8.51346580919797	-7.60411570294115	-8.42586588182199	-10.3541668554412	-7.27665964775277	-7.80236631465856	-7.94349836289712	-7.5695947997055	-7.53055913583187	1.07691490818153	0.545721199765216	2.27951999353394	1.48975319314061	0.360778416331137	0.775259485006546	0.71874065021517	1.24636705457639	0.780139714678131	1.50492345312154	1.06319589928742	1.27849451156724	0.54456261988197	0.384535241702781	1.52988179714324	0.593412450128166	1.60415914240873	-12.4883736738982	1.75109574057349	-9.42338550335801	-14.1107295995954	-13.1773045835019	-14.3206293029721	-12.5448107187441	-14.065634173162	-12.8270273133045	-13.43308531487	-13.3172943019862	-8.15190571942584	-11.3346964879257	-11.3392575184315	-13.4852093400456
9.54773869346734	-7.69640147982643	0.994967270559727	-9.60259530872541	-7.83426855044521	-8.28176880327163	-6.48475386596826	-8.609723375133	-7.35419049472486	-7.44377398326067	-7.04508866543547	-7.72628989823043	-9.83783379347499	-6.67224128142637	-7.21590627743955	-7.3249509280316	-7.00816204121826	-7.00447493061082	1.15367946227728	0.564885702323213	2.43054142581414	1.57686586789436	0.414422751311486	0.836657792800882	0.776247600395758	1.30287365119658	0.856300038366145	1.54684992220499	1.25492303730146	1.32027178301911	0.604534058230053	0.444184827088459	1.62844302933074	0.638937422971985	1.67313872623301	-12.0742757222887	1.7653322847607	-9.07697777236232	-13.7601273925974	-12.765365018592	-13.9985307712289	-12.1174157096823	-13.7211688492706	-12.1795741090691	-13.0508181159599	-12.5647732785132	-7.6949706101319	-10.8691973114391	-10.9586497916742	-13.1824396159753
10.0502512562814	-7.1376124232863	0.99423878244062	-8.9452510512872	-7.19505774307335	-7.72780045433231	-5.9265110313192	-8.07087198513921	-6.79788429448563	-6.85293443377658	-6.49150038014497	-7.32523020270664	-9.33428707853066	-6.08433068411187	-6.63673533521947	-6.72395203490029	-6.45769330945296	-6.49414633081409	1.20478476342097	0.590975956746458	2.56534598080641	1.66163586912518	0.462721706143577	0.894941098839783	0.828217261342838	1.3546021931614	0.74277772441258	1.58576347037317	1.32369730205755	1.35757919775549	0.657492543077699	0.498942408948915	1.72077331024436	0.680109885905662	1.73717149911993	-11.729568652188	1.78261363860654	-8.76933672382867	-13.4220957726216	-12.3692455257151	-13.7010048836878	-11.7169497403714	-13.399946198694	-11.8572106514994	-12.6941790958522	-12.1121779669173	-7.29974605986197	-10.4379439373017	-10.6150688429743	-12.9155486880666
10.5527638190955	-6.61159156670631	0.989742191025749	-8.27131070129997	-6.56896664929549	-7.18895169726514	-5.38534951609766	-7.52503533631422	-6.26098626345224	-6.54508029154219	-5.95609665681574	-7.04231905335069	-8.82811836273624	-5.5029787572876	-6.07232987174116	-6.12199098635662	-5.92341149390252	-5.98094786313713	1.2368187252436	0.620808849129026	2.67837125539824	1.74146199036352	0.505706340648499	0.950276459694318	0.875484698305091	1.40295295266556	0.562878250071538	1.62278357304087	1.25538298426233	1.38902201487516	0.703600696176296	0.548470250376183	1.80499776718528	0.717033315014345	1.79385833057683	-11.4475535196667	1.80641333630548	-8.49536704216596	-13.0899549377773	-12.0141819610371	-13.4444425782141	-11.3245264238703	-13.1271388050093	-11.724620074144	-12.379410143982	-12.0345575798248	-6.94694731940247	-10.0236296366418	-10.3146279031269	-12.6522238786717
11.0552763819095	-6.06606900309204	0.99119650977501	-7.56916961343759	-5.93968418980197	-6.66282354461602	-4.85648861388446	-6.99256564560893	-5.74102474985468	-5.87947636901323	-5.43354800746174	-6.75967235854863	-8.32062307038391	-4.92616481608305	-5.51448705555304	-5.53006202770128	-5.39010007660734	-5.47514490782479	1.27199247110465	0.638131489442227	2.76859737405627	1.81628966195625	0.543508585450405	1.00200456858895	0.919088133160511	1.44713573645673	0.566678893665576	1.65658755062945	1.12516102986073	1.41633448576106	0.744316722347852	0.592848637558549	1.88478958643971	0.749763143447426	1.84678295719035	-11.1672032573507	1.82626708213992	-8.24674879155731	-12.7479062764832	-11.6897902099087	-13.2100423049292	-10.9714404854621	-12.8883217590198	-11.2355545965411	-12.0891636204685	-12.00393799083	-6.63814792601958	-9.63207938324022	-10.0391363927287	-12.4197892207176
11.5577889447236	-5.54828856969153	1.00242593091042	-6.86024570105672	-5.32536493767868	-6.13576311296679	-4.33034381725159	-6.47309593535501	-5.22374833085956	-5.44827895354089	-4.91452529079737	-6.56091799097675	-7.82530280503645	-4.36546009977358	-4.95849282314741	-4.95661378225121	-4.86255999697896	-4.98361496770205	1.30058972808357	0.658281128279272	2.83894109798782	1.88834444040739	0.577758130270862	1.05160653830856	0.958185420017169	1.4883341556632	0.546287653449102	1.68853086348149	0.981160580819453	1.44049778200178	0.779853734217555	0.633392992646255	1.95993707305257	0.779978400121294	1.89603705880909	-10.9332481485029	1.83958976617119	-8.04413017327827	-12.4257352178592	-11.3820140242571	-12.9915013268197	-10.6497421469521	-12.6671176637857	-11.0975151833122	-11.8160661320259	-11.9303084581165	-6.38375130653144	-9.27822262889991	-9.78989716509193	-12.2237076791872
12.0603015075377	-5.07159379876033	1.02555633599877	-6.15113826636525	-4.7287976856589	-5.6239350976103	-3.81859726774761	-5.95067255503521	-4.72340757646862	-5.49961088134589	-4.41157381247149	-6.34264160525523	-7.3392163854154	-3.82114368328483	-4.41550733209536	-4.3977208131163	-4.34821761468313	-4.50172640485139	1.31508761561397	0.693339308587011	2.88815184091067	1.95519548339602	0.609213168892671	1.10009785785538	0.993733318660074	1.52884346471943	0.347389513114364	1.72081813165494	0.864786113433898	1.46075439822145	0.810181125571919	0.670391995355583	2.02869218115975	0.808094547409086	1.93997109385427	-10.7651634321275	1.86326755398618	-7.88038919042733	-12.1158146376896	-11.1165806029274	-12.8102713908156	-10.343450746096	-12.4890950998784	-11.4392603582902	-11.5806178579635	-11.9455766838806	-6.17348465278232	-8.95481874884775	-9.58149046402297	-12.0467172639962
12.5628140703518	-4.57220479125283	1.04412251743717	-5.43046904771502	-4.13496630121574	-5.12913999807821	-3.32295826779424	-5.44267404355965	-4.24144378544033	-5.19835264699477	-3.9258656736744	-6.02492742987625	-6.84915209141453	-3.28139848277407	-3.88788627730733	-3.84567825613391	-3.84590589572753	-4.02225367108644	1.33193069539057	0.719875267626915	2.91738157265564	2.01685965079491	0.637889667444993	1.14669545736413	1.02710102352296	1.5678028628487	0.247658873129035	1.75240997126729	0.741999256596951	1.47705297952585	0.836227046496484	0.703760531095113	2.09246140793682	0.834000613882233	1.97965951629749	-10.6001449110044	1.88969836857615	-7.73933518267622	-11.8033703648449	-10.8861979362903	-12.655843081125	-10.0794220833345	-12.3433879697739	-11.3602185666799	-11.3736337936947	-12.1111607937035	-5.99103220954339	-8.64717684985367	-9.40755241349467	-11.8835605951504
13.0653266331658	-4.06556860181322	1.05966960078958	-4.71904384600479	-3.55900800331677	-4.63547876812058	-2.82994476979621	-4.94781770641061	-3.76196871451544	-4.68757523986157	-3.44324136546938	-5.69934702703349	-6.37064667559193	-2.75637873325498	-3.36221490506653	-3.31107781050488	-3.3449957367967	-3.5547897254545	1.35857057843631	0.728101631261334	2.93203548722175	2.07601383754948	0.664716845373955	1.1914337163971	1.05740063745825	1.60486290332557	0.294789894855853	1.7823691900641	0.661413889227946	1.49164070554885	0.859036415396604	0.733982693029101	2.15330300303904	0.858194427118954	2.01736503093812	-10.4679120827436	1.9253130748157	-7.63729682806734	-11.5165614061698	-10.6678176807606	-12.5049566191927	-9.84496500576669	-12.2039333758665	-11.318480288009	-11.1723209675709	-12.449472913655	-5.84961529378924	-8.37430199289853	-9.24639117125628	-11.7519561480344
13.5678391959799	-3.59245944739282	1.09042591763521	-4.02718109507473	-3.00368310608622	-4.15651771630763	-2.34817941648172	-4.45319793890056	-3.29614033993547	-4.53709863530323	-2.97364886971549	-5.32642336238129	-5.90922361747867	-2.25196953407579	-2.84772943073861	-2.79876761254738	-2.85370617191426	-3.10342486395131	1.39272123963077	0.726351907683676	2.93287991257912	2.13028534146893	0.691020214094554	1.23640166908723	1.08560598877625	1.64317296457655	0.308529103369158	1.81404945658044	0.757639942896175	1.50460508214896	0.878777673357754	0.762219815622394	2.21074663574587	0.882025707479208	2.05285908667889	-10.3923189862522	1.98254224797782	-7.56530188927849	-11.2465008997116	-10.4877543160608	-12.383764527034	-9.62773951009559	-12.0970571661921	-11.7885783673907	-11.0008113588189	-12.7381935865041	-5.7464928476281	-8.13751761697833	-9.1189643159843	-11.6495106088743
14.070351758794	-3.11336481557117	1.10442570457154	-3.34409105201069	-2.45541479569777	-3.69689646422348	-1.88296965959484	-3.97340918293572	-2.84809038869297	-4.26130250844899	-2.52211407256075	-4.8377214833496	-5.44522660902976	-1.75546239402405	-2.35038605158095	-2.29528195418371	-2.37669232943171	-2.65541328780263	1.43224335722541	0.714219920008366	2.92045086498271	2.17965018627152	0.716672471031138	1.28112246376942	1.11321839442292	1.68197067542413	0.35775965713568	1.84698514269264	0.938617815418879	1.51343895209394	0.894898776812695	0.788440663514142	2.26179609572754	0.905555401686194	2.08307279739758	-10.302752687749	2.02010092894383	-7.50147505796783	-10.9795308840983	-10.3420335815151	-12.2898936363922	-9.45019102224445	-12.0159877804437	-12.0659931936316	-10.8575611475061	-12.7733167202788	-5.65455841657467	-7.90769760474593	-9.0246061970736	-11.5437534303554
14.572864321608	-2.61638893195135	1.09139856107834	-2.68845816616792	-1.92626209956982	-3.24085828988515	-1.42231582853639	-3.50670609554636	-2.40301649293132	-3.58760302628522	-2.07495040903923	-4.3378981903626	-4.99260180273134	-1.27205296156272	-1.8621404562782	-1.80743801523355	-1.90597994330115	-2.21755220183927	1.47166107668814	0.695389969643145	2.90053840888034	2.22717044865631	0.741493443755158	1.3235730444566	1.13903259847087	1.71906939174213	0.518454906225985	1.87748915983853	1.03384036173967	1.5215082876858	0.909243967520063	0.81201233003084	2.311217422893	0.927660655603946	2.11261172282285	-10.2229790467111	2.05654579885056	-7.45971667402043	-10.7418897814137	-10.2007523353293	-12.1866336486763	-9.29594964948251	-11.9276275084031	-12.2184231000472	-10.7082603098515	-12.9169883229888	-5.58911185147843	-7.70640944087722	-8.93777181142949	-11.4625574930337
15.0753768844221	-2.13915866629518	1.08838464734426	-2.071806419776	-1.41907918383449	-2.79857463764923	-0.970024116278918	-3.04271021103326	-1.96848792415873	-2.97617562211897	-1.63783492218075	-3.87831214614742	-4.55752331367373	-0.807577578009771	-1.38268325205058	-1.34060713148591	-1.4412103791401	-1.79477315688979	1.50958891535828	0.677276329714718	2.87389164552116	2.27042550769777	0.767332330724634	1.36697435042357	1.16398133355896	1.75839643467299	0.690519434685098	1.91012534956583	1.10655500248668	1.52893439180452	0.921960344489647	0.834350179673779	2.35884261584753	0.950038603005862	2.14150620621612	-10.1847263331571	2.12368479541083	-7.43182792889519	-10.5232981543284	-10.0911224314699	-12.1044212549378	-9.15701857784437	-11.8597510094062	-12.5867612269888	-10.5800797603181	-13.1924170104318	-5.54821912723811	-7.53512299312472	-8.87104560994213	-11.4060577525677
15.5778894472362	-1.67380202502053	1.07781221448799	-1.48326115065661	-0.921792794292607	-2.37619196275951	-0.531797894113835	-2.59349786745105	-1.55020820021129	-2.44846728407161	-1.21623945091475	-3.31314667697149	-4.1314760094129	-0.35870990106012	-0.918673589925237	-0.891596850745909	-0.987868865161299	-1.38410187755977	1.55293581687624	0.65620676749034	2.83852163993648	2.30927605964554	0.794030298622913	1.41088135852776	1.18951048425088	1.7994224225755	0.856489308583009	1.94450668444541	1.28784206835789	1.53360927499916	0.932250082157991	0.855661408614054	2.40190685088767	0.972998632594868	2.16713067894444	-10.114248087803	2.13360108915877	-7.39427243316255	-10.3113736350584	-10.0126564426061	-12.0428642678176	-9.05179679560249	-11.8102752055905	-12.7134308217768	-10.4732244981448	-13.0387844096246	-5.5148686511772	-7.37548459190331	-8.82879930804879	-11.3535945026401
16.0804020100502	-1.20076398492207	1.04793121104851	-0.9366466361485	-0.443421815093047	-1.9601308553111	-0.102974384479885	-2.1572899094974	-1.13670637551165	-1.74783112125711	-0.803785177210944	-2.63452299715307	-3.71357476310823	0.0794423050848841	-0.470703865003798	-0.454969816567434	-0.547400520358121	-0.980943842215591	1.60195544161414	0.634907171748744	2.79996925156028	2.34709512373565	0.820128519542427	1.45269991864924	1.21393471820856	1.83802471239309	1.07548817526093	1.9766626938362	1.52326351712316	1.53685104529441	0.941131594594449	0.875231865237775	2.4421598810871	0.995725575709286	2.19096503197948	-10.0214446302241	2.10472303814764	-7.36176416627913	-10.1302589818995	-9.93032326025041	-11.9716744197311	-8.96144818887893	-11.7412937356651	-12.582596754953	-10.3601626206822	-12.7476568488153	-5.49052910263626	-7.23066622046704	-8.79713383713866	-11.3076671328954
16.5829145728643	-0.757392840274477	1.0416946633188	-0.441308977526542	0.0129230869307415	-1.55659031657494	0.320043635915253	-1.72566096905453	-0.731607717105313	-1.12531015844517	-0.39835628473414	-2.13246210204358	-3.31290187401303	0.501280877518638	-0.0314393224188202	-0.0361891657666441	-0.112553768372363	-0.590759548426721	1.64133209448961	0.621650007605871	2.75876742781849	2.38134658464108	0.848042076144553	1.49500994612717	1.23821778451154	1.8788998434296	1.27317617220316	2.00979165304053	1.63967231997551	1.53989299976848	0.949302246486052	0.893274912374904	2.48169623057959	1.01778001767331	2.21511120257017	-9.96674520894448	2.11380184868832	-7.32989846145196	-9.96826592126044	-9.87264233215229	-11.90802366252	-8.88270388480834	-11.6828664862493	-12.5222527871727	-10.2556582325249	-12.8100122498148	-5.47986858492738	-7.10909927010206	-8.76863577147451	-11.2810136995422
17.0854271356784	-0.359031600580229	1.05842905846369	0.0148569715495884	0.457803153667378	-1.17134694104134	0.731592468525646	-1.30847394883041	-0.340694746956209	-0.805747254379915	-0.00587738313046187	-1.7872082590597	-2.92892118097129	0.90448902729899	0.394709264901988	0.361938689883808	0.313756357569145	-0.216350227730654	1.66732719685006	0.614522446858933	2.71058440399882	2.41174165534063	0.877471262244092	1.53800631075719	1.26366844731423	1.92138286243327	1.3589607777661	2.04443005384337	1.67618656582494	1.54153725338818	0.956183433748143	0.910851985897383	2.5194397111359	1.04076863247329	2.23869459658539	-9.90098945322566	2.09550784050483	-7.27690479848578	-9.81445824148626	-9.83940152363745	-11.8586184745187	-8.83052398802039	-11.6346085914629	-12.4169799868165	-10.1663411853899	-12.6067316706025	-5.47450343403438	-7.0020857505161	-8.75667726379538	-11.2676538042701
17.5879396984925	0.0376947487806764	1.0570579708233	0.425661721143437	0.885068115424555	-0.796552148429341	1.13059287134818	-0.90430798401371	0.0415060781900802	-0.475018888457046	0.374031588692001	-1.28544563286591	-2.55261927236184	1.29601594884007	0.803559448021121	0.746531923164709	0.72738807188911	0.149009391124721	1.69461799137954	0.609629885349615	2.66161031306906	2.44184030727455	0.906476819127993	1.57918019646692	1.28809398164731	1.96109950142904	1.4062323585068	2.07717430457333	1.79250068883253	1.54075229321145	0.961393133494375	0.927753670117084	2.55209963857529	1.06447045919846	2.25859220516885	-9.80008459773907	2.03230538697	-7.22066899079952	-9.69096608903752	-9.80144669345185	-11.8025217979769	-8.78470663850045	-11.5658604507287	-12.2568309233528	-10.0737847491921	-11.9325489378474	-5.46630166448892	-6.89885710850936	-8.75819389639935	-11.2448882547131
18.0904522613065	0.423290392021971	1.06083755167078	0.78636151692648	1.29115479636249	-0.432125555629906	1.52373204833295	-0.506015089135613	0.41670860834419	0.00188016184553971	0.747377552754606	-0.91263016225	-2.1922970221288	1.67421313297052	1.20010929087764	1.11689941647763	1.1299994121318	0.503987772450053	1.71415835107396	0.604042199838465	2.61314357597906	2.4689166307367	0.937302021702248	1.61962959368944	1.31261464687263	2.00184833092631	1.47281275826016	2.10907107875788	1.77722110671868	1.54006310799325	0.966402961073988	0.942411850819013	2.58460790624946	1.08691210352444	2.27941759280615	-9.73166511651024	2.00614138261799	-7.16198580132659	-9.58491460791486	-9.77908024846366	-11.7426862982826	-8.74671741037772	-11.4989322799901	-12.1280939475899	-9.98014045787053	-11.6533400626961	-5.46535815997784	-6.81334750195153	-8.74942052296527	-11.23712300537
18.5929648241206	0.765691444985941	1.09938237878894	1.10978314511678	1.68522356645379	-0.083801476589078	1.90758557352971	-0.121503939393929	0.779085748205512	0.34592696721909	1.10987846378026	-0.857221046310888	-1.85172080362385	2.03526023452447	1.5861468133492	1.46960272074231	1.5260059058417	0.845119801944042	1.71711689684992	0.601647474349863	2.55955527936135	2.49257872731512	0.96987045193534	1.66056746143642	1.33835979767216	2.04352986544707	1.46482105484672	2.14194649575904	1.58990669862487	1.53951346928545	0.971229543189908	0.956985513326095	2.61677401468112	1.10997462773679	2.30114045213137	-9.68866697445202	1.99931813108019	-7.08158648807695	-9.48687550570959	-9.77599158981946	-11.6934964693438	-8.72876461302224	-11.4391736088277	-11.8494103301662	-9.89880839505351	-11.7901014243107	-5.47039215884459	-6.74497886312057	-8.75138945727259	-11.2441201226032
19.0954773869347	1.10627132579998	1.11150929239064	1.39794086295943	2.06381411691133	0.251707609970351	2.27792743623314	0.249939135665192	1.12947279103907	0.582760824051107	1.45838171861498	-0.527308370663308	-1.52011608583311	2.38120735283255	1.95775234467696	1.80529066087529	1.91209565190636	1.17320383776034	1.72872869129574	0.60331250268481	2.50834319331522	2.51653071264807	1.00200221829802	1.69999081398506	1.36269081579758	2.08186550279725	1.33342791602278	2.1733312369969	1.67288160447168	1.53567549571599	0.973874978628486	0.97146024093306	2.64459263239097	1.13411706637723	2.32014594105781	-9.6054064393091	1.95211846680479	-7.00027594179697	-9.41698875770184	-9.76827954571713	-11.6429699545189	-8.71013164925858	-11.3625778513244	-11.3779182149743	-9.81976475221673	-11.5213899075391	-5.46576097734012	-6.67241637000848	-8.76372009184965	-11.2447874165522
19.5979899497487	1.45181921969674	1.10321471251942	1.65057686693445	2.42271903382317	0.578516443123072	2.64011582187734	0.614898982799954	1.47270072312835	0.899394607755052	1.79851856419808	-0.03590016818697	-1.20235767205038	2.71678016854449	2.31366502367915	2.12950093588824	2.28502227427799	1.49313668965914	1.74400242478616	0.61073611049487	2.46130416858471	2.53783418038734	1.0355903408379	1.73713912571338	1.38705298280986	2.11959718792484	1.1770533379627	2.20189820485536	1.84121040269232	1.53237059578844	0.976603387091437	0.984446631999358	2.67074798947634	1.158319589888	2.33886824578043	-9.51635332295601	1.90113623141008	-6.92136242747647	-9.36145098084264	-9.76909962806207	-11.5811952117706	-8.69678536006022	-11.2845767997287	-11.0037001038373	-9.73410281612829	-11.0401678751156	-5.46582236300606	-6.61385189325879	-8.77021243810878	-11.2493428078165
20.1005025125628	1.7570592817433	1.13685102482789	1.87795127970658	2.76981154567678	0.89196377858496	2.99496487165484	0.967171920699076	1.80411738358971	1.16765757996413	2.12956490929036	0.0636125112673489	-0.901951791559407	3.03859784899868	2.66034921577797	2.44048054967366	2.64875030896	1.8028473138648	1.74428182407379	0.613865725693943	2.41300805838161	2.55604682934324	1.07097488405282	1.774437521874	1.41239572563058	2.15741659205793	1.10873761077506	2.23091099221165	1.69582426690312	1.52989188931174	0.97952164038385	0.997014196277467	2.69709264882077	1.18188792213314	2.3590665829499	-9.48012359818087	1.8961662031172	-6.82954040736453	-9.3124737936591	-9.78584251260881	-11.529659519129	-8.6986911959605	-11.2155852213399	-10.9123567001438	-9.66116789058114	-10.9787880578854	-5.47085256026772	-6.56999904064611	-8.77668578360515	-11.2671711615976
20.6030150753769	2.04834491505929	1.16963053643342	2.08848877490044	3.10406082815655	1.19191324971897	3.33757965495132	1.30643700504904	2.12135667576159	1.35060668966636	2.4472681631707	0.210753902317936	-0.614957847946782	3.3439803499122	2.99656261969912	2.73575686720616	3.00548173357972	2.09988505974606	1.75828647986011	0.610735866622745	2.37019314028768	2.5749781101275	1.10592989048484	1.81071858048735	1.43571782855451	2.1914521807626	1.15746206188679	2.25910186000655	1.64364215237813	1.52581590989937	0.981119184595999	1.01012317464156	2.72186026582749	1.20703109132455	2.37915176663667	-9.45996363699753	1.90324962834788	-6.74239662329449	-9.2883948315922	-9.79915280488829	-11.4847291236324	-8.69490316092068	-11.1370509856588	-10.8816840567294	-9.59834965483984	-11.0481563189258	-5.47089668745858	-6.52724343227605	-8.79151415512995	-11.2899901907731
21.105527638191	2.35675049596173	1.16576043531661	2.28348005690115	3.42047999092981	1.48437180008966	3.66814350349609	1.63938599407126	2.43043308498638	1.66594792248236	2.75330196681792	0.627223858592551	-0.337996937855684	3.63981549564437	3.31875875591936	3.01847161742774	3.35189423177312	2.38754609814991	1.78750410141712	0.602784063280647	2.33482406455074	2.59148323972267	1.14182972307229	1.84312730391747	1.45895963039266	2.22333282265665	1.25346718747787	2.28264347243676	1.78322352888619	1.5216974250466	0.982325756362595	1.02311852924493	2.74231885848871	1.23362435792001	2.39658562108061	-9.41374443023147	1.88590988090705	-6.66440433415982	-9.27470018367284	-9.81550061653917	-11.424172093766	-8.69541207135593	-11.0573513339845	-10.6281636359032	-9.52622284773776	-10.9501847373288	-5.47094597438582	-6.49072086684267	-8.80791566623081	-11.3031472610624
21.608040201005	2.65483819068025	1.17279006721021	2.46833172696156	3.72586293573708	1.7666120690379	3.99315541065963	1.96120028950113	2.72888356429192	2.09183220384067	3.05187592111441	0.908334471113757	-0.0746594935064182	3.92580721889591	3.62963669726763	3.29234179504172	3.68456165449012	2.66879639575675	1.80209626010575	0.601144477877989	2.30124434361401	2.60513927496702	1.17958324942591	1.8754367101049	1.48293240041995	2.2547273416841	1.27440377662027	2.30627713259192	1.7748281916447	1.51921636514127	0.984103696528211	1.03519953212413	2.76327669477955	1.25938008469312	2.41569510724716	-9.36764595314901	1.87021997015308	-6.5811480320397	-9.26528013799386	-9.84571969851185	-11.3757189870055	-8.70824981361328	-10.9910209904382	-10.2428424668711	-9.46902477901239	-10.8971138766096	-5.47637743396937	-6.46739280579223	-8.81494947203862	-11.3281850218385
22.1105527638191	2.93606663933562	1.18622417675223	2.65344373989472	4.02129932931133	2.03619273678817	4.30858716996059	2.27020605329314	3.01246356361482	2.41265860096689	3.33931133492635	1.17233415620974	0.174793752946619	4.19781238929627	3.93420074862907	3.55528399172582	4.01110940405497	2.94130261841588	1.81872090939096	0.603357558053009	2.27472092532579	2.61984190020537	1.21707735923954	1.90717778934544	1.50434357270888	2.28239916134903	1.24755428912919	2.32962829168489	1.83925223915441	1.51716678899601	0.985661613883133	1.04853441541399	2.78459689642175	1.28660304993918	2.43625534806773	-9.34005006833236	1.86663112466818	-6.50564606725807	-9.2769826569532	-9.87440153367458	-11.3407446775824	-8.71215914111501	-10.9237656534738	-10.0039917743166	-9.428232029512	-10.8845542019321	-5.48216221976929	-6.45047042751734	-8.82928183232393	-11.364517710886
22.6130653266332	3.20826915214032	1.19563751419875	2.83962126907539	4.300863805453	2.29904618544964	4.60874971534952	2.57384410082894	3.28669177959924	2.69929947916826	3.61219359539103	1.46233550951179	0.416147684295704	4.45840305066179	4.22975996671214	3.80413132731693	4.33056538832447	3.20238442496692	1.85184836282368	0.598484898989046	2.25708054442003	2.63226166059493	1.25498886227513	1.93440624939224	1.52575231330296	2.30681824463923	1.35124018638507	2.3477331500319	2.03234349190285	1.51455490888413	0.986342596673364	1.06313436082219	2.80134097323478	1.31601195173952	2.4537159480569	-9.32867163897458	1.87012298497002	-6.44236792147736	-9.29479376573154	-9.90146097661021	-11.2926731744254	-8.72065406733319	-10.85626368718	-9.9398408382669	-9.38073102093381	-10.9440114761532	-5.4839620640922	-6.43330219508727	-8.85046812751713	-11.3893645344335
23.1155778894472	3.46724413548348	1.22446455342018	3.02632202578427	4.57051596313797	2.5549944223868	4.90424464908863	2.86831128007118	3.55215026557374	3.09596987339416	3.87877279134986	1.54052701100037	0.648268760208034	4.7129825391803	4.51140716343283	4.04652006963745	4.63849977145026	3.45917544655633	1.87629018101117	0.588773392530011	2.24257539025393	2.64205691266324	1.29489249252494	1.96109409397609	1.54785084625248	2.33077773650739	1.51541606531828	2.36525745257218	2.02946092942106	1.51447615388403	0.98798977763245	1.07687897556208	2.81754675358444	1.34645046094736	2.47162867406763	-9.33111519848191	1.88487683712948	-6.37709097439823	-9.31419417531016	-9.94106560178921	-11.2566418442201	-8.73994948992506	-10.8062501801847	-9.84135180272515	-9.34795134596095	-11.1550459485364	-5.49156292837381	-6.42817147128483	-8.8595392156043	-11.4190609860906
23.6180904522613	3.71766674480607	1.25083771652377	3.22284388597819	4.83319423013719	2.80029511188191	5.19268196724718	3.15025390086623	3.80387565347658	3.40766657424113	4.13676130653555	1.67009756095272	0.869498656002467	4.95919328765955	4.78922821258161	4.2825172140109	4.93560699931683	3.71128661120297	1.88602072354482	0.587912592905898	2.23509242721189	2.65319590253378	1.33489962223274	1.98749239134636	1.56708257916307	2.35180295401239	1.50110387663623	2.3826229748126	1.97431350130622	1.51707555851131	0.990654153139953	1.09216568641574	2.8346940123254	1.37697211052173	2.49114310300295	-9.33741453698184	1.89817915159463	-6.3189064113371	-9.35086252795196	-9.9813854855593	-11.2374806344159	-8.74816716825478	-10.762875003549	-9.76535077444871	-9.3339136612894	-11.3055127118699	-5.50457705794648	-6.43442654493915	-8.87217216580348	-11.4597874218525
24.1206030150754	3.95872743653544	1.25774152223401	3.42891623279424	5.08191200349967	3.0391058141219	5.46630037851562	3.42843732844302	4.04530599477008	3.49502004084317	4.38053476028204	1.98789703888145	1.08288489676765	5.19017170603228	5.06245019947222	4.50825587314726	5.22881463921321	3.95490464124771	1.90114319552833	0.592066587832773	2.23657026706593	2.66219443331731	1.37480189715651	2.01030278469617	1.5867252969679	2.36905697489384	1.42619767288348	2.39582148955171	2.06486489435223	1.51861498391178	0.991987059073808	1.1094815522908	2.8503284034864	1.41031529334938	2.50988492992774	-9.36663808788494	1.9186011251088	-6.27305006141764	-9.38951481899538	-10.0157037851689	-11.2146320775862	-8.7619712716281	-10.7187324036464	-10.0214849805754	-9.32056733433097	-11.4477062286513	-5.50942030269359	-6.43448778567978	-8.89166573278659	-11.5004700647369
24.6231155778894	4.18329627731559	1.28585585890968	3.63871367930109	5.32202079387745	3.27428290688014	5.73403536236111	3.6996820744282	4.28064082606359	3.60346892933528	4.61775357027685	2.11110327580483	1.29138646538234	5.4184790728098	5.32505890206536	4.72524457499654	5.51561536240364	4.19195836374764	1.92247891001172	0.586117708680065	2.24152526822023	2.6688462317783	1.41692785695088	2.03179019868366	1.6073501452317	2.38653264193644	1.50236786440564	2.40724427008528	2.09366899258718	1.5235828921182	0.994695766424757	1.12736223190645	2.8627843246353	1.44624199887735	2.52626296633439	-9.4201527041799	1.95897928641433	-6.22639978167508	-9.42715344544923	-10.061543637174	-11.199468175394	-8.78583353306086	-10.6942147014453	-10.4074767491938	-9.31719709603603	-11.7550055162131	-5.51981292688679	-6.44526830944216	-8.90679960189827	-11.5326914512496
25.1256281407035	4.40868216919796	1.32352395448514	3.85920180637058	5.55802306904937	3.50165198729501	5.99760086089294	3.95865345435083	4.50517083503333	3.92767608526385	4.84953591343475	2.09904468509668	1.49348137488572	5.64233488365373	5.58149425491537	4.93987834605182	5.78833000141455	4.42815498026085	1.93649211506637	0.578500003812204	2.25264509485997	2.6771654733769	1.45968384172469	2.05360201521556	1.62511040209978	2.40261546871093	1.59122054736282	2.41886646738657	1.9863106747676	1.53226917626814	0.998935115693956	1.14610384908535	2.87670730652952	1.48194452562515	2.54420176728859	-9.45260700776957	1.98805886977997	-6.18528413557069	-9.47859366349307	-10.1105709349527	-11.2032195808793	-8.79695671298516	-10.6814836206403	-10.4311860123507	-9.3330254435904	-12.021583705559	-5.53586582959656	-6.46678315619969	-8.91644462066022	-11.5751726803283
25.6281407035176	4.65198290837521	1.32218562515042	4.08983704724544	5.78178202700242	3.72208004898009	6.24913365075829	4.21592441691603	4.71879180686048	4.29315038355067	5.06981970091582	2.39059008704762	1.68846392657056	5.85381999966414	5.83738295064498	5.15048800487196	6.05693783146771	4.66154174313195	1.94914010139993	0.577181686005704	2.27209187800427	2.68352115817368	1.5017337127962	2.07331603283723	1.64404868503588	2.41493292481339	1.57122051829565	2.42787230414355	1.96066238333419	1.54187677770532	1.00296240423276	1.16747339982403	2.89199617519398	1.52000578843576	2.56338737817307	-9.47214660282602	2.00340604548279	-6.15638146894087	-9.52839400611568	-10.1493409177707	-11.2113017187972	-8.81496546695754	-10.6650349507724	-10.3454421448827	-9.35502500967762	-12.1611929155641	-5.54767352711529	-6.48657815452268	-8.93235968519448	-11.626886890229
26.1306532663317	4.88125557150554	1.31425095622706	4.32145142487096	5.99827740661581	3.94177940650537	6.49224756202122	4.46852858520983	4.92959549529996	4.42500751968745	5.28233322216805	2.77115117897259	1.88122521607451	6.06114952713284	6.08927374333721	5.34916606398064	6.32268151039694	4.88496571030969	1.97018049904483	0.577054450694412	2.29473707587732	2.68788743940551	1.54623193676386	2.09101235954344	1.66455395079328	2.42857771120141	1.52163799353089	2.43411644562262	2.08830319217069	1.55428728874989	1.00789916016841	1.19098413153376	2.90279122204149	1.56118404159486	2.57850353667505	-9.5259869651801	2.03736439348636	-6.12807575854388	-9.57494745681621	-10.1988111063102	-11.2209619310108	-8.84262044971868	-10.6678365397595	-10.701050475788	-9.38026826091306	-12.3389654902644	-5.55998746671454	-6.5103017402216	-8.9517737474056	-11.6626807560928
26.6331658291457	5.0763093361948	1.34461237541667	4.55872843729623	6.21331779560186	4.15693584901333	6.73408558060689	4.70891793854435	5.13385259780999	4.3629257453668	5.49288663780075	2.87735550087441	2.07175924715254	6.26765733902925	6.32942031248845	5.54730873386502	6.58017764119396	5.10931068627816	1.98990649639437	0.580432277889723	2.32204353676679	2.69430312475298	1.59196624321203	2.10976998225826	1.6824271547367	2.44277665188829	1.4495491335571	2.44122089011435	2.2011618228364	1.57118779864501	1.01481129688595	1.21427450070445	2.91482023730248	1.60396400988398	2.59432106237084	-9.60853591343201	2.09845153963479	-6.10421568176286	-9.63249397628291	-10.2541932457956	-11.2496387546801	-8.85598343629888	-10.6850519054887	-11.3438711514822	-9.42306284593732	-12.5825055559938	-5.57777800901541	-6.54374692868691	-8.95684809428101	-11.704761807195
27.1356783919598	5.27469129139234	1.37427475348179	4.80206436195745	6.41754775163387	4.36388561830109	6.96858968325787	4.94988852730103	5.32661660070735	4.43847304940918	5.69663877414843	2.95383749441992	2.25772770829143	6.46707654424532	6.57205552490019	5.74497637141556	6.82675575448477	5.33423560641171	2.00305462261095	0.581702241440303	2.35631313434658	2.69897962803707	1.63623931028185	2.12826889548903	1.70249912587451	2.45341931129856	1.38432174915899	2.44776065372979	2.19651424155378	1.59085934402066	1.02269777695827	1.24055682082629	2.92903645941051	1.6469399333679	2.61141295481052	-9.68221915252685	2.15857487013992	-6.0927874431833	-9.68555295220144	-10.2952291857295	-11.2888388539438	-8.87761928579362	-10.6933439544728	-11.7754509822936	-9.47565010550197	-12.8703044895815	-5.59559990051503	-6.57992272711871	-8.96721254446982	-11.7563481958226
27.6381909547739	5.48775593775001	1.38881792400478	5.04087870606808	6.6157724890937	4.57239815014263	7.19105023979329	5.18826021052766	5.51997349162462	4.75600076346675	5.89043361204867	3.06458887757644	2.44131409769125	6.65830615141187	6.81513891762363	5.93555517098213	7.07342882422852	5.55323936397094	2.02075407162774	0.571757737025583	2.39260877162713	2.70209211607455	1.68310264544164	2.1441006712067	1.72487743722974	2.46661989809122	1.44770710565246	2.45080686993804	2.12472534944095	1.61210899217009	1.03084328880646	1.26966106399166	2.94214382170672	1.69319627252447	2.62671677051426	-9.73893514025824	2.20702046057524	-6.08342734587567	-9.73383190413325	-10.3464696408064	-11.3215952607384	-8.90862959326013	-10.7184456284812	-11.8406937068429	-9.52318488559477	-13.2456657170214	-5.60895428062254	-6.61311563141707	-8.98296821599928	-11.8034051810867
28.1407035175879	5.6912599332229	1.41646699410774	5.27789408223901	6.81486106476818	4.77973561204897	7.41491106528452	5.41406654280625	5.71172660411464	5.05173140022448	6.08557892194909	3.08518683649225	2.62587260689799	6.85160704918401	7.0478200546142	6.12110427153894	7.31813650229167	5.76866638388936	2.04847413278768	0.556718313604814	2.43094679183548	2.70766964238963	1.73182049764582	2.16177270515989	1.74493077170286	2.4823953044706	1.61242031289023	2.4555628680663	2.08549928218505	1.6380508158239	1.04127568102533	1.29906941974965	2.95381943647949	1.74218739389286	2.6396910684981	-9.79425084110963	2.25329733341149	-6.07734197740374	-9.79118634987257	-10.4068438604564	-11.3715285397184	-8.92387755331588	-10.7589182126467	-11.8229092992066	-9.5850740312142	-13.6294979640243	-5.62794981949342	-6.65485966039446	-8.98846966979322	-11.8434438262805
28.643216080402	5.89025283196834	1.4272313174314	5.51551915762838	7.00422163527435	4.97675802951032	7.63752339167102	5.64266054653144	5.89095704838776	5.13979649911688	6.27995862636759	3.28640042501733	2.80958567979892	7.04487437552136	7.28000937063727	6.30891563302447	7.54944223804314	5.98716982299495	2.07879048102261	0.548401785181992	2.47365973647011	2.7117429313157	1.77810550751469	2.18117637457395	1.76827717286678	2.49467883239089	1.69463110020311	2.46209422814498	2.15243437000357	1.66819187015886	1.05385497825691	1.33058656075997	2.96825419898291	1.7904784472024	2.65369090649433	-9.85609772496894	2.29036996980105	-6.08362602382724	-9.84204108146421	-10.4491633793919	-11.4367325406926	-8.9489728080578	-10.7842148690107	-12.1102858841441	-9.65914040085513	-13.77779470392	-5.65221203821696	-6.70395393039885	-8.99235396847221	-11.8927414917537
29.1457286432161	6.08714746791226	1.42340769596544	5.74330777785559	7.18869244330608	5.17691435404902	7.84350213659391	5.86950900416182	6.07368673555772	5.09772067259762	6.46121582998523	3.64294167028362	2.98815280598473	7.22401714928052	7.51542351114395	6.49707888209919	7.7786750267425	6.20637401904233	2.09895692210432	0.550962164428298	2.51599537789533	2.71471550191601	1.82695923566234	2.19718502978567	1.79434520418237	2.51049899644377	1.5949765091936	2.46452154217875	2.24196419077616	1.69795875604455	1.06585072460683	1.36514985876857	2.98521301055469	1.84071350437759	2.66830638917857	-9.91863582545984	2.32234543840739	-6.09300633578773	-9.8872982014779	-10.5016604896866	-11.4864263046938	-8.98200248673091	-10.8232981041196	-12.6325692627372	-9.71912700145296	-13.6961979211	-5.66780703897203	-6.74334444782685	-9.00201394697722	-11.9499037495927
29.6482412060301	6.27534726041981	1.44179321184426	5.962339245118	7.37598965754422	5.37763542438317	8.05305621606235	6.08447259979478	6.25794043844776	5.15082426050042	6.64654172356949	3.80254195705338	3.16950199615595	7.40709664522816	7.74647437666175	6.67289532380883	8.00876333027869	6.41413571169022	2.111722347227	0.553343297458162	2.55668243067442	2.7206024423626	1.87768763624118	2.21577854568234	1.81885431933397	2.52987444354818	1.48954154651061	2.46949791994569	2.21505006403927	1.73191456805286	1.08027956343081	1.40116626676463	2.99784837751998	1.89357671960242	2.67748036469603	-9.9776825224853	2.35433685030703	-6.10407347822491	-9.94058779100713	-10.5640252376257	-11.5501865710526	-9.00064572893689	-10.8753214117289	-12.9655810488908	-9.7895647743386	-13.7256941522952	-5.69002188282665	-6.7901706736631	-9.01015847068562	-11.987044103959
30.1507537688442	6.47287617576046	1.45623703293806	6.17793685962186	7.55428144987517	5.56817648878792	8.26415459634086	6.30340886049555	6.4313329350214	5.44723224290483	6.83433519104645	3.88632652863967	3.35181470277769	7.59265612780004	7.96962612943912	6.85253210471883	8.23330651138809	6.62602190754948	2.13821614244987	0.539887400625493	2.59841813439352	2.7252383788884	1.92595393654881	2.23697064881112	1.847352605499	2.54696957591484	1.60187244364628	2.47729367122983	2.16114036408736	1.76955081765411	1.09705348083434	1.43761620852971	3.01343348773073	1.94717419476231	2.68720418821771	-10.0296780471806	2.37652286040535	-6.12721494877864	-9.98619335586155	-10.6115359794707	-11.627055796347	-9.02968331706951	-10.9130361957563	-13.0180766163107	-9.86913007800585	-13.9011761318993	-5.71949440908769	-6.84416683510039	-9.00867124057311	-12.0326117868074
30.6532663316583	6.68094691293534	1.4467655448113	6.38079390087053	7.72860901969938	5.76116190347349	8.46159097736449	6.52070782597181	6.60835872108669	5.78958264131328	7.01198271653198	4.13480019124331	3.52942496034899	7.76823402099827	8.19775565932643	7.03479894079779	8.44614825212046	6.84025396288324	2.17938292405399	0.524691714002982	2.63691585508319	2.72923864802807	1.97602024126267	2.25629573470491	1.87874505277707	2.5673171067325	1.77756013565997	2.48295623939203	2.25837189941606	1.80713012091944	1.1140170021348	1.47713723991032	3.03205904401184	1.99952005708998	2.69745948368698	-10.0659006331256	2.37404683773712	-6.15442661249182	-10.0261499671602	-10.6665595196885	-11.6917811328421	-9.06553910826633	-10.9590111038707	-12.990194146634	-9.93641088135023	-13.920591302485	-5.74626276133276	-6.89291852096724	-9.01365686867764	-12.0869585044396
31.1557788944724	6.8817180917236	1.44052619850933	6.57021581566795	7.90732863770033	5.95591910483296	8.6598124086711	6.72657587380638	6.7890585564199	6.01935041449337	7.19202931699206	4.40862863835301	3.70762156895772	7.94287021762083	8.42818103868678	7.20981903504646	8.66155040710864	7.04681034149657	2.22083775591103	0.518652018234947	2.6700244547039	2.73654778417826	2.0278311124368	2.27756222793604	1.9091345293638	2.59165762914724	1.85565043259957	2.49051913636469	2.44776025702374	1.8463375901096	1.13242394219223	1.51915711875686	3.0494101065736	2.05403159667165	2.70451842060746	-10.0893289760173	2.3501073259263	-6.18193670427474	-10.0739291124593	-10.7326737870043	-11.761072118671	-9.08884003481873	-11.0167443575708	-12.8368190935837	-10.0054469907026	-13.844587274908	-5.77688542819943	-6.94298516788054	-9.02507707552487	-12.1329950405377
31.6582914572864	7.08356521940744	1.43610428422585	6.75492402457364	8.07738474509972	6.14088689093258	8.86195791956311	6.93710625868773	6.96032665340535	6.34581564943902	7.37715742587794	4.63449682818413	3.88775463508106	8.12190901959513	8.64405670949841	7.38200504292204	8.87748648028543	7.25021000796634	2.26587344451617	0.510533250820858	2.70149215866354	2.74279222166895	2.07712716272733	2.30216238320856	1.94387358394244	2.61448047719691	2.01725293103088	2.50175956683991	2.6000305670466	1.88824755081232	1.15319557291468	1.56011973017728	3.06651237730109	2.10994636677005	2.70910901744205	-10.1052190393186	2.31646505060851	-6.22180867689647	-10.1135206389206	-10.7877642803831	-11.8413525731748	-9.12352717650686	-11.0625476708696	-12.5011692849296	-10.081386442014	-13.8245870397937	-5.81755166806963	-7.00044007615255	-9.023253959891	-12.1745043069975
32.1608040201005	7.29359908784306	1.41790883121985	6.92724968152585	8.24420026053315	6.3265858527729	9.05461272957835	7.14542517674714	7.13376974082059	6.74031883969986	7.55597752794925	4.95550818604254	4.06479513518385	8.29687622129027	8.86387180206556	7.55848972701085	9.07934744915622	7.45695798726949	2.31223126216472	0.50852602158839	2.72813992250975	2.74882593001172	2.12718764720029	2.32648990395537	1.98127848365885	2.63959702605912	2.16589662614123	2.51284460074916	2.77995803522066	1.93033305851496	1.17493678089101	1.60360813128127	3.08682316599282	2.16330629194971	2.7142433283349	-10.1256130002134	2.28282758723854	-6.26744837261467	-10.1480397091119	-10.8478083869561	-11.9137609195621	-9.16428594188389	-11.112589528929	-12.3491859656352	-10.1483340495023	-13.673392590587	-5.86284871336978	-7.05826822494832	-9.0270023613847	-12.2253352805222
32.6633165829146	7.49105029027275	1.40693892061792	7.0842507161312	8.41660119800284	6.51485181341786	9.24350277021396	7.34259860854268	7.31196268337488	6.98068919989541	7.73373762774452	5.27087817422922	4.23800759754121	8.46394137003423	9.08754913841444	7.73538610278806	9.27908740832597	7.6627099454347	2.34437694395229	0.517815361633335	2.74760290018468	2.75849036143853	2.17872095167603	2.35171113230516	2.0179374003601	2.66849780966032	2.08028661471316	2.52487010034775	2.97505921433553	1.97106259843874	1.19684615461152	1.64952725559674	3.10914746465743	2.21678654213358	2.71910765882504	-10.1636014401617	2.26634337296397	-6.31270727075403	-10.190864514466	-10.9203191811078	-11.9817099233067	-9.19479074645855	-11.1748991259056	-12.4994116550939	-10.2094179763951	-13.4555066100749	-5.90914178501679	-7.11138784757858	-9.0392131338754	-12.2811383956473
33.1658291457286	7.67772872366052	1.41283869602609	7.23829051205562	8.58032497719808	6.69410124625422	9.43802057909956	7.54472899301475	7.48181201242008	7.24432751723685	7.9184415014364	5.43636042796886	4.41360758899361	8.6367121549451	9.30212444130675	7.90043132433579	9.48107028331965	7.85557729532253	2.36972728206809	0.511711945271814	2.76546905434873	2.76719072259577	2.22768346879701	2.38070501807998	2.05894043585411	2.69608541935261	2.06209698037331	2.54119133726098	2.99911813200739	2.01339722538987	1.22101562904961	1.69516827498354	3.1277242011248	2.2712107307041	2.71891260109953	-10.2020158705668	2.2513866430712	-6.37148494241915	-10.225533509535	-10.9859095949067	-12.0591765884904	-9.23802294586845	-11.2294363751313	-12.4518427841489	-10.2764789770727	-13.4294419680718	-5.96818884692921	-7.17242003649871	-9.04782469645608	-12.319500092403
33.6683417085427	7.86698972586378	1.41688019125108	7.38353142171516	8.74136133199365	6.87166434306338	9.62814742099537	7.74354892744066	7.6509452212414	7.56166536814467	8.1013230935211	5.60757875360985	4.58925649901032	8.81284818851327	9.51185258368899	8.07069270756617	9.67821580761104	8.05221421984172	2.40065159613039	0.49100206171884	2.7800969443995	2.7760536730933	2.27614494055002	2.41091944668793	2.10199211092137	2.7243200735277	2.22151163714395	2.55924854326632	2.92120692840713	2.05645240984183	1.246981192239	1.7412294378227	3.14945076143628	2.32458432892229	2.71958151369653	-10.2320178747921	2.22535292587766	-6.43846543634886	-10.2561221855354	-11.0535356194815	-12.134235324422	-9.28680365057185	-11.2855854196992	-12.1771580552802	-10.3396478459596	-13.4603169048619	-6.03944478352134	-7.24043396665396	-9.05470224355289	-12.367148461442
34.1708542713568	8.04109040149794	1.41846407203893	7.51408593836072	8.90889285213674	7.0524215537246	9.80855225862082	7.93147983618097	7.82511231811753	7.65104368669866	8.27812430475933	5.83502666969111	4.75544281518678	8.97284849898652	9.72648768962386	8.24476792835021	9.86124795711299	8.25082171491829	2.43320942522748	0.490115687885615	2.78899489852991	2.78879058684092	2.32572410508931	2.44050533349513	2.14425292920589	2.75560215998108	2.23642966684404	2.57695811518949	3.01449538070238	2.0952736632282	1.27156541200073	1.78946950630643	3.17422545508562	2.3744277058724	2.72142646004067	-10.2756257689469	2.21303970729209	-6.50465063441235	-10.2958648364362	-11.1346142681334	-12.1965434164288	-9.32787705471455	-11.3557183571556	-12.1524956035133	-10.3905937374754	-13.438582968898	-6.10777614680693	-7.29795296272956	-9.0715770914407	-12.4241082274396
34.6733668341708	8.20823829972356	1.42509459817691	7.64608977441177	9.06742941474052	7.22549363760928	9.99564818009443	8.1244718837012	7.99210511168148	7.6655746416207	8.46301846630142	6.0452151465268	4.92432012541281	9.13916091847072	9.94005511298652	8.40935151076671	10.0474306041941	8.43820996733494	2.47145347955027	0.503358911497569	2.79975062339897	2.8005301181821	2.37276904462473	2.4738993963786	2.19050477654261	2.78548780008134	2.20583068633335	2.59936139420061	3.23047521673577	2.13478834315489	1.29813537173713	1.83850989628585	3.19673148752704	2.42470162868964	2.72032640938148	-10.3328181343027	2.20567516067041	-6.58553118401127	-10.3277519895106	-11.2126151611556	-12.2675106767693	-9.38296984964202	-11.4232304846	-12.2711632257032	-10.4476802775896	-13.4276863917239	-6.19027432138718	-7.36399944909574	-9.09484350177617	-12.4701769738328
35.1758793969849	8.38528869662619	1.42632681412565	7.77568309734248	9.22364013436959	7.39405377325282	10.1842157305619	8.31278667206847	8.15467800398563	7.84432883579103	8.65118647026956	6.26515724456876	5.09425181652911	9.31045406306479	10.13792722988	8.57291431633342	10.235024552274	8.62302850910138	2.50932597570407	0.498704758524886	2.81219017906352	2.81266240644473	2.41793656712276	2.50979519746495	2.23787444433942	2.81407263917444	2.31331283875939	2.62533316746235	3.29725419926246	2.17447602681031	1.32637452137274	1.88538467653476	3.21974446941099	2.47476775971842	2.71871054261974	-10.386748515006	2.19073493989715	-6.67663808925273	-10.3568250366811	-11.2888901541604	-12.3425008533673	-9.44285092126089	-11.490112546233	-12.28924565638	-10.5073248326957	-13.430963229238	-6.28646139908093	-7.43851087089077	-9.10863136841448	-12.515439737387
35.678391959799	8.5570802841948	1.43207335317723	7.89324402891104	9.38701087663725	7.56649380147623	10.3560825306926	8.49066225953014	8.3222361867256	8.06134332610677	8.82704701578009	6.42325704890195	5.25654003561346	9.47085318062236	10.3411241549359	8.74178131725733	10.4072258121857	8.81130268754558	2.5366267044694	0.483921457993486	2.82314005061104	2.82879628779544	2.46388631727974	2.54305696371637	2.28418381781815	2.84480676325341	2.38122249444855	2.64936620491007	3.24678334540003	2.21054011952651	1.35372304348977	1.93395524629556	3.24611750156788	2.52043129213299	2.71939111879553	-10.4498319711842	2.18878428098397	-6.76535171542759	-10.3961136510633	-11.3787523473529	-12.3971388754633	-9.4973415346559	-11.5729557375478	-12.3130638848382	-10.5493312050608	-13.5551361377608	-6.38423312907701	-7.50836778360611	-9.13288599317159	-12.5708619082645
36.1809045226131	8.72526587410819	1.44406729779276	8.01842549481641	9.54086492793817	7.73329814094983	10.5350845059256	8.67374805866694	8.48425354160941	8.27056060271046	9.01134975308732	6.53249301304369	5.41801771688257	9.63055743817929	10.547536817318	8.90966033019195	10.5764795345958	8.99665823570728	2.56612330518974	0.479839101851689	2.84149672557017	2.84381325221987	2.50754733712123	2.57968920550275	2.33387162378202	2.87412935263069	2.38779197322102	2.67818039220123	3.27567710062973	2.24503100519802	1.38166164244496	1.98352506662796	3.2737615051954	2.56456039327345	2.72111300222755	-10.5138099814612	2.1807623108728	-6.86840831244362	-10.4279399436741	-11.4687384953377	-12.4599050313801	-9.56660279900262	-11.6584070201054	-12.2846533855778	-10.5983428753037	-13.6755553507198	-6.49018092066703	-7.58122992588766	-9.1675712927926	-12.6287673900164
36.6834170854271	8.89448706897679	1.45096128258536	8.14897038479818	9.6926296395092	7.89257709206409	10.7189527143318	8.85075331573976	8.6379410171628	8.48943210180022	9.20168432115478	6.68244401200021	5.58211994530369	9.79669251839489	10.7382876631457	9.06649590509273	10.7489115332081	9.16941387094572	2.59125796263172	0.469381211540005	2.86767303738991	2.85933794082505	2.54799194164334	2.61906377303219	2.38353398893913	2.90032000104063	2.39249199079918	2.71138424577563	3.23886707001267	2.27940478024952	1.41117577735898	2.03027089846505	3.29836034407112	2.60852387160052	2.72046977827294	-10.567577464947	2.15360923390816	-6.98202614626232	-10.4583034888909	-11.5521489109201	-12.5300727646781	-9.63917888939611	-11.740217287683	-12.215363659014	-10.6541037118448	-13.6681616135487	-6.60907554783765	-7.6636591013538	-9.19517104661179	-12.6722472335306
37.1859296482412	9.05211908686804	1.46901454104761	8.27020569351098	9.85201529668189	8.05658290825073	10.8849126493175	9.01817472339181	8.79682041534672	8.67304190351009	9.37811434581324	6.72790336815197	5.74273266332808	9.95922103500183	10.9282267976848	9.22959869836699	10.9174133364606	9.34682246820341	2.60158266049109	0.445598811357949	2.89656389190049	2.87882855248107	2.58902650717982	2.65509185334631	2.4317429624999	2.9280156445751	2.37559365607859	2.74247525565404	2.99719135308557	2.31138221449397	1.44063846291076	2.07686008611254	3.32652567813726	2.65055998281691	2.72324380609401	-10.64815801728	2.16118448905955	-7.08965954200924	-10.4999273177061	-11.6481989108693	-12.580170353319	-9.70792571910407	-11.8389103064387	-12.257494384035	-10.6935830608287	-13.9243758577791	-6.73276291877034	-7.74785082689172	-9.227088811577	-12.7256880333678
37.6884422110553	9.20485828125719	1.49477027058776	8.40435052924851	10.0012159668605	8.21774092451336	11.0548761253094	9.19123842053621	8.95270642296698	8.85574730033921	9.55989517260873	6.7069338870591	5.89805188331838	10.1126227854636	11.122832194752	9.39740142847602	11.0700156628788	9.52724551452697	2.63075061348404	0.437344510859818	2.93710003491774	2.89694143897595	2.62834346386893	2.69301942005062	2.48258957412181	2.95471304352714	2.44573772933246	2.77722090277019	2.9372081638757	2.33958005821336	1.46923572693832	2.12401826454459	3.35805394635216	2.68780668230844	2.72969075246316	-10.7463610708002	2.19339173703956	-7.20944845453092	-10.5343271023872	-11.7467969777573	-12.6340625453692	-9.79117989093437	-11.9443244966162	-12.3090709634636	-10.7377921951625	-14.3868502127965	-6.85574279806554	-7.82839102526507	-9.26935323886763	-12.7884708387851
38.1909547738693	9.360595714888	1.50263670289597	8.54993560941312	10.148535393188	8.36826997489411	11.2308560476919	9.35698272502642	9.09656613203194	8.93818263424619	9.74820570967715	6.85532259217306	6.05789181205517	10.2736482221342	11.3105299060596	9.55303702712195	11.2270143470706	9.69395759053665	2.6850809276391	0.451355146437068	2.98898709360643	2.91557115919879	2.66328252732442	2.73322468688048	2.53217876412362	2.97687263952923	2.54399537724565	2.81623288467231	3.22299273016457	2.3675466942083	1.49946167617872	2.16927873993787	3.38664794368281	2.72512347097727	2.73481752685608	-10.8326853680184	2.19617013582113	-7.33873929805483	-10.5684568502605	-11.8329592358465	-12.6958825425284	-9.87524754761523	-12.0413992663173	-12.4455993015199	-10.7906212765989	-14.5771770761201	-6.98845069751649	-7.91874759093282	-9.31238832029033	-12.8368567936792
38.6934673366834	9.51117945432094	1.50276630992761	8.68589789653182	10.3038483777947	8.52456435475523	11.3934698166686	9.51452940976668	9.24636368743865	8.88113404551644	9.92570854045776	7.08701104482239	6.2204487258522	10.4400623644107	11.4864992180086	9.71014784304429	11.3872093415739	9.86079714817207	2.72614105732801	0.46978966126687	3.04377109952916	2.93802552700597	2.69884879749281	2.77064500104212	2.57990685867344	3.00037742613958	2.51332628835968	2.85409330399067	3.43396672701341	2.39483199838774	1.5308820721346	2.21161913961419	3.41703765962069	2.76227219239575	2.74251176852032	-10.927539243003	2.19909537478923	-7.45730587307083	-10.6147046440136	-11.9298150275725	-12.7440867514737	-9.95604434894882	-12.1545004179678	-12.8009526928481	-10.8338076753486	-14.654642541795	-7.12768291926654	-8.01728762386665	-9.34959725748975	-12.8870443630332
39.1959798994975	9.66396774360114	1.50752857543404	8.83610675363885	10.4482395099917	8.68151676113328	11.5537143305008	9.67852644915221	9.39680458495433	8.94385666774901	10.1022217509146	7.25112885886939	6.37240972581445	10.5881493389578	11.6683541837223	9.87361515258945	11.5321939761197	10.0326781099092	2.75706956662083	0.477786914293302	3.10926009564748	2.95873612902687	2.73363988795113	2.80770805818628	2.62956284839762	3.02386088363257	2.46788964474089	2.89336735935411	3.5006672525772	2.41628663568016	1.5599638760016	2.25412854471336	3.45129080334511	2.79495600654532	2.75472547351279	-11.0199336310647	2.20486680561187	-7.58511211113238	-10.6537534160273	-12.0310251106148	-12.7886669652682	-10.0499299068503	-12.27684989775	-13.053259798562	-10.8765731383567	-14.7824516890874	-7.25524490415236	-8.10452319914804	-9.39585559716093	-12.9467856440986
39.6984924623116	9.82157652879928	1.51438420052025	8.99792663483441	10.5909781850731	8.82466341998361	11.7210507318372	9.83421309097306	9.53189581954529	9.13219714639336	10.2854058827684	7.36688960572011	6.53062501713999	10.7446248514669	11.8537229443823	10.034265280958	11.674698586983	10.2004907339304	2.79227482152473	0.488610865547097	3.18315976305353	2.97985635838857	2.76312840103956	2.84662824698866	2.67682873717407	3.04187698942217	2.45641425459895	2.93642005659107	3.59379444760888	2.43749375564984	1.59076711245742	2.29613399164776	3.48624817144867	2.82632005242587	2.76905198437588	-11.0950892037695	2.18841833952125	-7.71971264155013	-10.6934993962727	-12.1133552695093	-12.8413678694515	-10.1410606325364	-12.3842784486048	-13.0793002559022	-10.9293981850824	-14.8718482911755	-7.3873958500417	-8.20061380848581	-9.44972885611292	-13.0049050301602
40.2010050251256	9.96955518397847	1.52518652761419	9.14871314933036	10.7420376559605	8.97467144768029	11.8809502276476	9.98369415305432	9.67423087735483	9.24455500211317	10.4618759242665	7.44714032695153	6.69400017180365	10.908488225672	12.0172563166843	10.1854263500508	11.8226079844869	10.3576799466204	2.81715317610868	0.489867597029596	3.25525068680505	3.00453265322831	2.79348710262129	2.88369178211974	2.72199248145723	3.06152364182146	2.4053750511509	2.97916248205548	3.57747040033377	2.45835857635294	1.6230450147168	2.33281655643069	3.51916625815539	2.85836334275209	2.78306161162915	-11.1805552480184	2.19081107604356	-7.84155883609534	-10.7459120632142	-12.2038906758697	-12.8873289489479	-10.2284875813183	-12.5049333245277	-13.1681533207636	-10.9794943569229	-15.0670247671654	-7.52157231137319	-8.30452007130298	-9.48882788253943	-13.0501741546192
40.7035175879397	10.1221368374317	1.52898648276413	9.3092212404452	10.8814077886621	9.12936521381842	12.0314058379666	10.1408313927336	9.82185693306369	9.38358075869565	10.6300048180444	7.57164915800163	6.85107853673367	11.0610472196104	12.1865059158458	10.3439478686681	11.9689163471349	10.5212335320515	2.84695108159336	0.483672535473543	3.33070981602325	3.02699533831787	2.8242799342882	2.91816344644747	2.76858034998592	3.0825644648979	2.45864742541568	3.02065139809691	3.52810468262603	2.47504860279361	1.65392580474431	2.36930947038786	3.55611525207323	2.88955585372563	2.80161438407659	-11.2718237168808	2.20452366668215	-7.96819729372908	-10.7908332334022	-12.3004507147929	-12.92193480493	-10.3266335050963	-12.6358598249514	-13.276027604056	-11.0233916223705	-15.3210082586517	-7.6435931404732	-8.4012231204003	-9.53413474522779	-13.1042918649599
41.2060301507538	10.2794176620455	1.5294147053608	9.47812957269315	11.0194631707214	9.2669303432428	12.1899817678757	10.2888503883977	9.95113293188835	9.60219223636924	10.8047134340638	7.70786335800757	7.01025576677178	11.2139455359497	12.3615778229831	10.5079509001189	12.0989462218073	10.6893314797924	2.88994254386103	0.478125467280706	3.40692702626034	3.04969457967237	2.84897791093019	2.95419824931989	2.81189285273933	3.09751604779792	2.65995711106924	3.06513287737938	3.53690348095604	2.48983197810946	1.68516462043395	2.40556159033379	3.59656214772051	2.91653571207851	2.8242819731145	-11.3442351549081	2.19557615864221	-8.09884106039691	-10.8371214375241	-12.3717641538806	-12.9644879414045	-10.4177434235685	-12.7439444726613	-13.2228066891371	-11.0782141017368	-15.4871066283421	-7.75923682700218	-8.49834518352244	-9.58612169626744	-13.1662003389964
41.7085427135678	10.4237896403283	1.53996207337429	9.63271859861997	11.1662542516036	9.41234573320601	12.348265205705	10.4331348771441	10.089399259646	9.70661743238103	10.9778891666135	7.78004743509423	7.17660730468426	11.3760190181755	12.5243272257341	10.6565317663203	12.2357068711468	10.8409804588506	2.92174157125215	0.474089264564317	3.47384022955492	3.07563908251335	2.87480228700796	2.98967132305589	2.85314441468205	3.11464621585466	2.74998420643613	3.11010701076413	3.50077459139892	2.5047155385697	1.71794143743663	2.4382058457466	3.63297134084141	2.9448756380256	2.84480440689437	-11.416403148622	2.19008989966901	-8.2146157443024	-10.8962628807388	-12.4488863373962	-13.0073737951224	-10.5041345091735	-12.8610828030227	-13.1883735158094	-11.1371805105099	-15.6526161589063	-7.87278417633877	-8.60195473860684	-9.6300909078332	-13.2089312927397
42.2110552763819	10.5698937545787	1.53639254362748	9.79126409072938	11.3006398044073	9.56396633293679	12.4895687026239	10.5865209585397	10.235408343084	9.73162735357538	11.1348685757279	7.97089599250187	7.34227858845855	11.5357615443921	12.6820735106907	10.8092080087764	12.3783014339853	10.9960230782514	2.95308872265942	0.490646879427511	3.53626235243257	3.09884790807305	2.90150208709986	3.02037713873978	2.89559652498542	3.13394848165838	2.67910720205719	3.15089780107809	3.62863551086553	2.51758781183284	1.75036944759353	2.46871677682938	3.67190284020697	2.97446154251121	2.86811741392748	-11.4948176887745	2.18956395342844	-8.3303580867085	-10.9472630011777	-12.5306269037864	-13.0311264918898	-10.5984661734299	-12.984866226804	-13.3305945330339	-11.1835636593392	-15.7629325913802	-7.97579027235591	-8.70284858690374	-9.6697580157617	-13.2552633676143
42.713567839196	10.7257060393749	1.52295059705172	9.95510244674832	11.434181738271	9.70052625535956	12.6398257083132	10.7299834236617	10.3663264664952	9.86210098800309	11.2982698924582	8.22884005454702	7.5037713191588	11.6862283519544	12.847594813621	10.9687248901572	12.5068041466447	11.1573100952296	2.99467632326836	0.517584286889745	3.59395925502365	3.12205388798407	2.92291873144749	3.05237416316018	2.93416882140299	3.14849182754776	2.68146091501327	3.19364649104901	3.85349002003651	2.5268733029561	1.78132590624088	2.49954735191699	3.71431720599083	3.00064576630912	2.89487120294658	-11.5653499760376	2.177984973963	-8.44720016006529	-10.9999917946262	-12.5886468014597	-13.062362329405	-10.6813814368528	-13.0848931550858	-13.5225812433651	-11.2409747566694	-15.7639153268068	-8.06262574267611	-8.79465200076487	-9.71514464530191	-13.3099230165572
43.21608040201	10.8734143298804	1.52763055877022	10.1025831667797	11.5769924879369	9.84286392337594	12.796889605634	10.872425480299	10.5050027777651	10.0055695465747	11.4656254141745	8.33114049262874	7.6736485012915	11.8471386293703	13.0129213708511	11.1224819132712	12.6337351967714	11.3121964414824	3.01857448448226	0.510895247370802	3.6394590362485	3.1481573856516	2.94472874887245	3.08513208332314	2.97101106042337	3.16479808317526	2.71173904584785	3.23745773372853	3.7930099192009	2.53673313549754	1.8135557173668	2.52930763164424	3.75575694347366	3.02640006515548	2.92137067762455	-11.6376748265731	2.17342495909447	-8.54735690618325	-11.0654487731549	-12.6471572886543	-13.1002226187382	-10.7586394422793	-13.1859015745915	-13.7154078738684	-11.3082620422526	-15.799218772202	-8.14502731812896	-8.89114295402894	-9.76053023716056	-13.3585232552543
43.7185929648241	11.0112593607396	1.53067352595304	10.249490389474	11.7067871821382	9.99276554277348	12.9310890842125	11.0253958177703	10.6538774836185	10.0327403916246	11.6106828073948	8.44440865300998	7.84956580053415	12.0161654805787	13.1609369650561	11.2680836372348	12.7684373922256	11.4584637834483	3.02452547300945	0.505922746854985	3.6786169711484	3.17099982999599	2.96761494505013	3.11151921524861	3.0090455546438	3.18390463814886	2.57434415570163	3.27461730650852	3.65351192188096	2.54705244940022	1.84650846897058	2.55492134843645	3.79499059774508	3.05395677463336	2.94627791762911	-11.7124995535908	2.18196696773319	-8.64317058674567	-11.1218126787092	-12.7097047486141	-13.1135319765963	-10.8413448350855	-13.2903826198874	-13.9727807092119	-11.3578395763732	-15.8840178811077	-8.22147515276792	-8.99013174422859	-9.79159889827972	-13.3962944895749
44.2211055276382	11.1529239918485	1.53016432911865	10.4001600698836	11.8363949668439	10.1300633764732	13.0738294055437	11.1674414935522	10.7913234688961	10.0870544353762	11.7614092519733	8.61225529808855	8.01344045844179	12.1654128912924	13.3179739074051	11.4211200432221	12.9038359444237	11.6121448663118	3.03888111755594	0.516016072878563	3.71405383553615	3.19361168660123	2.98590163780527	3.13868107164957	3.04271570653531	3.19949080138662	2.45875989265273	3.31247358527935	3.63561379335966	2.55217846829661	1.87592451008137	2.58146945258045	3.83717870401338	3.08165920316992	2.97350441439146	-11.7764505498902	2.18602182180283	-8.7383598401646	-11.1799786119321	-12.7513624682467	-13.1328367310688	-10.9087577969835	-13.3714901218722	-14.1578831156555	-11.4167432665384	-15.9447686674782	-8.27444174975954	-9.07055420141245	-9.82766011302074	-13.4425494468485
44.7236180904523	11.3027383513388	1.52672650166637	10.5341737049341	11.9759311246294	10.2704456940028	13.2251113652525	11.3112332019195	10.9345463895756	10.2330302271518	11.9174819995	8.77198936624447	8.18602300088579	12.3256785737599	13.482555417442	11.5793464135202	13.02236500775	11.7711637835136	3.06748610457135	0.515435871148046	3.7402803571871	3.21880085031002	3.00343722262873	3.16663040321861	3.07509166056032	3.21610077383125	2.52374246815766	3.35073039970588	3.65520549238216	2.5582472351231	1.90618888271054	2.60881474491568	3.88144087513306	3.10528129686757	3.00229890583851	-11.82745960485	2.17570899735994	-8.81682750730148	-11.2504991616442	-12.7890633582057	-13.1595794694382	-10.9702607633499	-13.446702502251	-14.1733605017028	-11.4854319886848	-15.988072505379	-8.32296050591072	-9.15372288090732	-9.86831925879428	-13.4961583306882
45.2261306532663	11.459084611179	1.49983414458791	10.6643416251023	12.1019362529589	10.4195258552487	13.3595688290061	11.4667285965552	11.089958993823	10.3633216029507	12.0563808904382	9.09642827404635	8.36579764056462	12.4959599448912	13.6289771322279	11.7176829303151	13.1494618691355	11.9101987304207	3.10127156943121	0.530337731501864	3.76251607345852	3.24023102719211	3.02186115643034	3.18944833083041	3.10872048436674	3.23581225376102	2.54432320411295	3.382979668381	3.82316099195635	2.56542529887297	1.93692828742552	2.63223733712748	3.91903900765756	3.13072216725193	3.0256682526432	-11.8673427580636	2.15655577771231	-8.88848993225049	-11.3107796337989	-12.8312475083948	-13.1687351001139	-11.0356489134381	-13.5239977774171	-14.1808284431878	-11.5411766691675	-15.9633665911921	-8.36738867607768	-9.23885895427218	-9.8945698462405	-13.527101549707
45.7286432160804	11.614730428528	1.47887645651703	10.7982232085005	12.2286448515817	10.5587757548305	13.495874029809	11.6098841206347	11.2375424533438	10.5533855499165	12.195182565071	9.36957393872716	8.53775320716548	12.6545384780292	13.7786818535502	11.8623674446841	13.2842833138011	12.0562456582751	3.12527107312622	0.548560199174962	3.78423604090545	3.26124272481976	3.03615523984154	3.21118386084567	3.13751494388757	3.25295967186468	2.48724588700077	3.41337540265569	3.93870817277239	2.56959477161218	1.96482133105992	2.65583878499339	3.95839540198738	3.15774671867885	3.05004714396804	-11.8983724220468	2.13065016975499	-8.95991831464213	-11.3727031131198	-12.8567860338567	-13.176797386641	-11.0829004230753	-13.5808087352638	-14.1935521394306	-11.5986027599637	-15.8658215935791	-8.39545242932387	-9.31041278287454	-9.92090644543922	-13.5649866545257
46.2311557788945	11.7626180144056	1.48365651265775	10.9169313761751	12.3661540362969	10.6978209223342	13.6423583095963	11.7574443100259	11.3877843933439	10.8520886854949	12.3412735025914	9.38434254156299	8.71156545417619	12.8144278175229	13.93809368419	12.0136680690818	13.4055140474793	12.2098030662121	3.13836880296356	0.531917602581741	3.80006091575647	3.28459700564632	3.04819689078499	3.23376916649863	3.16546003178329	3.26987678499896	2.53903926376908	3.44376687915507	3.78885985106473	2.57307484769005	1.99166460876291	2.68092839210801	3.99946551641284	3.18130206858637	3.07546982143565	-11.9266877323036	2.11015320468011	-9.01680236292658	-11.4463646739845	-12.8748726770559	-13.1932702245784	-11.1250851859546	-13.6270905269879	-14.0889213682242	-11.6650537338386	-15.8604665075653	-8.41527315189646	-9.37653898935511	-9.95276404784156	-13.6115234576834
46.7336683417085	11.9135197356852	1.47772440231557	11.030174674793	12.4897534682005	10.8465057962547	13.7793172154603	11.9175771375488	11.5514433940655	11.1189942555365	12.4771378778279	9.4855528091545	8.89364904241435	12.9858432381466	14.0915379111464	12.1554431046003	13.5253381536896	12.354527956439	3.15578370192647	0.514975813116959	3.81321341549723	3.30380545353151	3.06062618343368	3.25279201179872	3.19468459525746	3.28970107711582	2.65090039146712	3.46941272973605	3.66146468550849	2.57817545048545	2.01878704326906	2.70465832282392	4.03679380610181	3.20400578938297	3.09773457348782	-11.9521462842137	2.09648158568827	-9.06614024051372	-11.508508000378	-12.898799539577	-13.2001520898255	-11.1707857715657	-13.6764552190128	-13.9101470073628	-11.7235282029592	-15.9345639926152	-8.43460913359344	-9.444555683329	-9.97967098317044	-13.6489449631887
47.2361809045226	12.0723796586927	1.45274442509844	11.1492779254047	12.615145104335	10.9884886647787	13.9105616352898	12.0635341090201	11.7106627034672	11.3862898543864	12.6067552273946	9.75070091190036	9.07423148761052	13.1555701272988	14.2352436001352	12.2908670165153	13.6545138221505	12.4938526907032	3.17942832396423	0.51089280061104	3.82755854703577	3.32251652061273	3.06928070380308	3.26890904512105	3.21853771743919	3.30760217870659	2.74706031370966	3.49093558008613	3.66935797665269	2.58265140953663	2.0441665722729	2.7262929440976	4.07103700554177	3.2282453144326	3.11727303041502	-11.9572216551669	2.05937987198143	-9.1171374631279	-11.5720893942445	-12.9115045307626	-13.1990589232204	-11.1966851488079	-13.7108884270005	-13.6750791384137	-11.7754595824174	-15.8443730662505	-8.44736046633162	-9.50581419984694	-9.99785100504293	-13.6788556921681
47.7386934673367	12.2351764926708	1.43364840846549	11.257252810469	12.7523401541247	11.1264659506991	14.053473052663	12.2163652950936	11.8683207603532	11.6870482885367	12.7458747524182	10.0040228027814	9.24850717292727	13.3152842269839	14.3901897666318	12.4340791861955	13.7860082807469	12.6424148894381	3.21111536064289	0.517251359082972	3.83782207848329	3.34343004307302	3.07403825535698	3.28611255695856	3.2419504637368	3.32367194861767	2.84731070779735	3.51241116464525	3.80244780089815	2.58460607816181	2.06649345268473	2.74978400842036	4.10664970922056	3.25233609573787	3.1376660458509	-11.9497567398239	2.00506854504475	-9.15710440935034	-11.6467448628124	-12.9140448655398	-13.2073948512974	-11.2195935603741	-13.7322511897807	-13.4205662449366	-11.8353622462961	-15.5930935323991	-8.44875318577664	-9.55383614003905	-10.0223826977683	-13.7176560950979
48.2412060301507	12.391455184507	1.41754776360389	11.3603554193098	12.8753292380464	11.2748601413547	14.1952927674865	12.3822540731157	12.039948732458	11.8595734072716	12.8831291866575	10.2512754502011	9.43237347162067	13.4874937515292	14.5534406599345	12.5809071545344	13.8995658274403	12.7960284866438	3.24102798844003	0.532584329378413	3.8454124818551	3.35990335523166	3.07856323962723	3.30172139923182	3.26662165184768	3.34216690831125	2.8843758714329	3.53102297767092	3.98184376058181	2.58852370524998	2.08895624893729	2.77464010848048	4.142249985465	3.27140694762757	3.15801118504977	-11.9585995540669	1.97369628614003	-9.18944868743458	-11.7085400624354	-12.9243657113357	-13.2147417670044	-11.2468200352675	-13.7596177836474	-13.3124733887928	-11.8928056042396	-15.4415345890429	-8.4535595799606	-9.60413869551437	-10.0522289443385	-13.7618209571327
48.7437185929648	12.5318487580682	1.40841779440277	11.4738500511246	13.0014150547244	11.4200848838072	14.3232291497479	12.5317393555538	12.210458915712	11.9464165350393	13.0074792289012	10.4160718347771	9.62340958866321	13.6695430832946	14.6929266853788	12.7075683686583	14.0231404451107	12.9303981905297	3.24518120322476	0.526445220048853	3.85514542388399	3.37593628072874	3.07973519436067	3.31271380596831	3.28532251219809	3.3592374840992	2.84103475259567	3.5436069590849	3.89079688991259	2.59429902135242	2.1111912878909	2.7948140948483	4.169963029629	3.2916405250008	3.17228078681782	-11.9771910853437	1.96427323939327	-9.22557518539259	-11.7715445579936	-12.9295298962271	-13.2074942906107	-11.2535641585922	-13.7795487824861	-13.3136239778719	-11.9356785576691	-15.4263772134619	-8.46225960518322	-9.65583903023546	-10.0648931469665	-13.7840188435676
49.2462311557789	12.677061393889	1.40539426131399	11.5825812962285	13.1404642073477	11.5571681846012	14.4640742614582	12.6904697903802	12.3743584940752	12.0917835328399	13.1433781670126	10.5650482699884	9.79934828197418	13.8293570781179	14.844346288364	12.8425771131265	14.1560569820586	13.0749089607623	3.25031881170311	0.525894490133295	3.86237775991389	3.39418423081391	3.07549453589984	3.32516100462497	3.30395413208824	3.37275714862509	2.79289783702487	3.55642272684478	3.83138223440751	2.59573851693729	2.12853390300973	2.81686512074783	4.19867771519447	3.31282648847369	3.18750882094057	-11.9915883153633	1.95286246528253	-9.25416420540789	-11.845021172506	-12.9220674797385	-13.2104534264929	-11.2603741809023	-13.7850317788682	-13.3047286996953	-11.9855991613426	-15.3671931685511	-8.45622986268675	-9.68721201327376	-10.0842844546007	-13.8144044499582
49.748743718593	12.8313475543027	1.39491766876079	11.6884980732722	13.2650690707599	11.7054247161109	14.6131288308524	12.8624839164463	12.5524495509769	12.2250838062181	13.2866553889513	10.7857264319517	9.98645687467496	14.0019027149187	15.0071289961512	12.9853177379974	14.2759500332337	13.2289371720247	3.27793963842533	0.553958265704541	3.86687219706286	3.40782504537786	3.07049041044016	3.33832331703062	3.32378649946593	3.38822206644217	2.75850294759072	3.568742466139	4.09830412992075	2.59942290550854	2.14599746995502	2.84069210653589	4.22825008771121	3.32984145817215	3.2038214690271	-12.0127417115049	1.94621144113823	-9.27451558042054	-11.9043653304314	-12.9243156339779	-13.2209902186368	-11.2731342444187	-13.8000254252112	-13.34853726342	-12.0392906877501	-15.3199420170302	-8.45633260623936	-9.72134462421341	-10.11097587586	-13.8532080989378
50.251256281407	12.9696795592207	1.39463115922106	11.8105391271654	13.3942282597082	11.8545219003013	14.7397495997981	13.0156010110315	12.7330912077382	12.305411656583	13.4098368899365	10.8729734775624	10.1836974420094	14.1861059261894	15.1571334325326	13.1157470671359	14.3947066769287	13.3718497136906	3.28469877233916	0.550161968353591	3.87441999912421	3.42123011685724	3.0627581697995	3.34532872014158	3.33704053957254	3.40296347566005	2.75313281689379	3.57350008950385	4.05529467311411	2.60560083077101	2.16356120938018	2.86180834619282	4.25236912137944	3.34499891433872	3.21647456235835	-12.0408517142704	1.95635381500573	-9.30004599968725	-11.9647094515455	-12.927501088194	-13.2104362641917	-11.2653244801817	-13.8154162676055	-13.4388335593385	-12.0711302563576	-15.4078671750034	-8.46356181719139	-9.75859674529601	-10.1291085129921	-13.8791309744042
50.7537688442211	13.1070777255431	1.40300149557943	11.9349465657457	13.5376056916713	11.9911046680981	14.8801596709543	13.1803402849923	12.9016873514508	12.3993352067528	13.5461746502193	10.9161577800717	10.3730818862863	14.3572070788354	15.306338092665	13.2435682327589	14.5246803656674	13.5137783569776	3.27150301067413	0.51771793364566	3.88097356995358	3.43702801133608	3.04842124374118	3.35415232229074	3.35062297932663	3.41267729309186	2.80612269586424	3.57902402815265	3.67121266660408	2.6098626159104	2.17780421671787	2.88219982418161	4.27373857789282	3.36094238690577	3.2277627281425	-12.0585906620517	1.95286570692272	-9.32088473870319	-12.0349719381517	-12.9153499991181	-13.2103000708047	-11.2611729584289	-13.8146838791092	-13.5179199047002	-12.1093522074921	-15.3737754930129	-8.46417212049221	-9.78320448971488	-10.1454801764123	-13.9004461829339
51.2562814070352	13.2690619140661	1.38792091637264	12.0581535691795	13.666323418496	12.1396996066362	15.0330806970752	13.3584606149517	13.0847089059372	12.554123984863	13.6945060203271	11.1735354469856	10.5672336929012	14.5297444418643	15.4689339381091	13.3810459634889	14.6590502540202	13.6673281561566	3.28729065334823	0.513917022411166	3.88451323859335	3.4481896809558	3.03302379597097	3.36490092835624	3.36536611379372	3.42411602836357	2.90198636489358	3.58547849303146	3.6783453415233	2.61479572039755	2.19080147737769	2.90440217292851	4.29625542068771	3.37618130975701	3.24100371359296	-12.0650567593672	1.92928185830527	-9.33206588646438	-12.0899584263935	-12.9142167190199	-13.2209199505557	-11.2649056090392	-13.8262227194039	-13.5550647416486	-12.1536889684156	-15.1611219071649	-8.46550482780316	-9.80379115956057	-10.1700841174965	-13.9304093465651
51.7587939698493	13.4394582781169	1.36033688256234	12.2023863314978	13.801180165557	12.2937653355723	15.1661822098848	13.515071499498	13.2745985150811	12.8000121118234	13.8254654530876	11.469216797063	10.7749926943274	14.7153690566688	15.6334551020406	13.5206732039732	14.7748609306228	13.8246447650558	3.32056567733939	0.532936551933727	3.89167874729147	3.45944985461391	3.01578844848317	3.37058734141789	3.37296181978543	3.43588736972558	2.97937033565535	3.58570245182131	3.98536168408842	2.62302063585409	2.20443324463204	2.92632654179372	4.31778998674425	3.38539677213963	3.25472992604456	-12.0679573649271	1.91329029767337	-9.34900294804469	-12.1459072291388	-12.9195287572799	-13.2137374820661	-11.2481005524707	-13.8451479399138	-13.4104339836841	-12.1784929822655	-15.1114888085841	-8.4751634735046	-9.82895158121809	-10.1961736423072	-13.9620579952452
52.2613065326633	13.6032155983715	1.34271596010008	12.3550491330374	13.951550080417	12.4308668983417	15.3079070580831	13.6858243235822	13.4469704568386	13.0473302609543	13.9654922302237	11.6786855745925	10.9848798534238	14.8991407482685	15.7822204085739	13.6433601956032	14.9028246974634	13.9661320561691	3.33834387171354	0.550418413394415	3.89910335027357	3.47340232666086	2.99118373690399	3.37723722355052	3.38135670055366	3.44153631542349	2.97954996153525	3.58609689434502	4.16061345216666	2.63220082536981	2.21683146314978	2.94452214323055	4.33221229295421	3.39496826362711	3.26434312595855	-12.0704964041394	1.91033603018176	-9.3635219482164	-12.2113761347904	-12.9062337777328	-13.2116162743628	-11.2386253525459	-13.8450502849469	-13.1612127875163	-12.2046947880165	-15.2158342705704	-8.48543725228665	-9.8502106862637	-10.2111663862256	-13.9742756726001
52.7638190954774	13.7643120860452	1.33399343622615	12.5061210145632	14.0869991769148	12.5809438193975	15.464050036529	13.8700455652352	13.6343243954012	13.1881119168387	14.1199017672333	11.8654064532062	11.191909710266	15.0714238553351	15.9456319818557	13.7769266023775	15.0424267295317	14.1204582659933	3.34260525900764	0.559316552039501	3.90303137379337	3.48280012241143	2.9655804776866	3.38649112237504	3.39094288386474	3.44907143148232	2.91102959453715	3.58851444560152	4.20218686607089	2.63899492366862	2.2266325775949	2.96424813782449	4.34798229320713	3.40480646561958	3.27676616937688	-12.0860581288256	1.91515509361145	-9.36650527918194	-12.260531178183	-12.9043922616882	-13.2208546470134	-11.2388058523502	-13.8583028450045	-13.1248433906618	-12.2376629796362	-15.2592067541753	-8.49004926065387	-9.86036511146129	-10.2346102497784	-13.9946791123568
53.2663316582915	13.9226134882119	1.33030588562313	12.6809197050114	14.2302378521747	12.7417317799995	15.6085009052848	14.0301005445329	13.8337197839233	13.2993273358073	14.2646934771713	11.9787003075622	11.414466911098	15.2577137140397	16.1218948599396	13.9204839747606	15.1702403737734	14.2864707980995	3.33919698238979	0.554158730077225	3.91080860002465	3.49274182910183	2.93939015741675	3.39295066978225	3.39290660858296	3.45840775810491	2.85287829170605	3.587447914011	4.11611278258049	2.65430714822779	2.23770057093324	2.98513936261554	4.3650974716297	3.40989726881589	3.29216830231375	-12.1167330957906	1.92872419422145	-9.37545486116836	-12.3107187803343	-12.9136968844145	-13.2196919364084	-11.2182261602546	-13.884373988917	-13.2913461016572	-12.2577907674644	-15.314617267216	-8.5001278850975	-9.8760668255573	-10.2661916742757	-14.0233414413913
53.7688442211055	14.0846536746648	1.31978424612108	12.8679555043063	14.3902537216889	12.8810836330419	15.7531774824908	14.2070258404361	14.0101650054438	13.4563246916069	14.4112303179743	12.1213131608655	11.6523615801133	15.455069085802	16.277847939569	14.0494544597583	15.2978713395318	14.4386713573426	3.33652926153078	0.539207353975158	3.91970613976738	3.50575137741121	2.90557443540947	3.39893237815957	3.39625766879693	3.46090784660994	2.88910972127722	3.58541697963704	3.97279001829248	2.66914025003885	2.24997239694877	3.00116605023157	4.37617926840194	3.41218423840223	3.30485015357702	-12.1435555338307	1.94043506608824	-9.38415825377656	-12.3702087248712	-12.9005787969177	-13.2158315588544	-11.2083772390803	-13.8871548992915	-13.4451922531876	-12.2725621978855	-15.3893416941818	-8.51933225403345	-9.8968658779824	-10.2845649152692	-14.0357587558261
54.2713567839196	14.2582251432018	1.29958851599824	13.0499915589378	14.5349785094131	13.0345426621746	15.9139047102996	14.395459827852	14.2024236379627	13.6207164243854	14.5741316426518	12.3836712725473	11.8779327951707	15.6271373628439	16.4431334115111	14.1811145102321	15.4393117183782	14.5949271036665	3.34417076106646	0.533968693323064	3.92412207563531	3.51434098595551	2.87124140947989	3.40814872406365	3.40044784230759	3.4658104984181	2.97163741767985	3.58651287917485	3.94664616725648	2.67853873698933	2.25836538298055	3.01712463358921	4.38610178015391	3.41455778624747	3.3189650960652	-12.1630829489799	1.94771448578314	-9.37951711423831	-12.412561687011	-12.8985502288532	-13.2235122877624	-11.2078550106868	-13.9027073585533	-13.5626233394683	-12.2947602931001	-15.38720375294	-8.52581461059354	-9.89956205565378	-10.3075340906009	-14.0471374776039
54.7738693467337	14.4344332536815	1.284231944786	13.2554473226933	14.6891930718292	13.2005674475621	16.0720993011837	14.5613802048224	14.408350019195	13.756902814853	14.7361298319698	12.603213772181	12.1182843104634	15.8133712294848	16.6236044806475	14.3251881968659	15.5878492584286	14.7649175430425	3.35221739656268	0.540143125065734	3.93189556807743	3.52398774457411	2.83717247560572	3.4169864037789	3.39760832253464	3.47330015282523	2.94925592159434	3.58713480620696	4.00496887778182	2.70740270435233	2.26864553012761	3.03395701241699	4.39802777716717	3.41581557152484	3.33710207987209	-12.1926532201978	1.96649949521809	-9.38118344502167	-12.4561605577091	-12.9078981347674	-13.2285032072856	-11.1892432671699	-13.9310064881225	-13.7246493085961	-12.3114380420494	-15.4506779698865	-8.53084121868549	-9.90831178775269	-10.3395642959273	-14.067759235825
55.2763819095477	14.6022217098497	1.27524223975046	13.4743224906459	14.8614182809955	13.3486028131447	16.2211432711947	14.7449657996614	14.5945604024425	13.8255549944977	14.8914668612569	12.7549829740888	12.3815525028231	16.0125744806896	16.7982323194936	14.4700856268458	15.7175686678426	14.9362941621221	3.35080799441963	0.550920309092141	3.94103957217785	3.53712812192411	2.79732728329531	3.42381907314442	3.39642401392559	3.47551806309785	2.84433501426481	3.58561576525511	4.03546210581333	2.72058167018673	2.28097904684319	3.04801104465891	4.40882894895945	3.41032067547629	3.35672951727147	-12.2388733267605	2.00741311527925	-9.38506421092458	-12.5088971790333	-12.8983455541049	-13.2231319729396	-11.1827169568519	-13.9392036934078	-14.0100280631706	-12.3160320100745	-15.6803553867865	-8.55247441642207	-9.92387507127167	-10.3680691115393	-14.087438122231
55.7788944723618	14.7720668430736	1.26602177250614	13.6820345319483	15.0178122775482	13.5079570166201	16.3875032347696	14.9379919561789	14.7930510772503	13.8960489069187	15.0647236081594	12.9322799674527	12.6386849255596	16.1967677609146	16.966366080872	14.60246839689	15.8620634650329	15.0952494399889	3.35288219159765	0.561981174264554	3.94431392191241	3.54600012411955	2.75710305839558	3.43448600742016	3.39585673186537	3.47978443277789	2.77515090789867	3.58821530745356	4.09092119094947	2.73767417019035	2.29157932532933	3.0586599593087	4.41422653772672	3.40463049578012	3.37463070283682	-12.2773827406681	2.04679222346183	-9.37416267869902	-12.543750215248	-12.8952776771392	-13.229349795196	-11.1846772644738	-13.9547493194908	-14.273860320006	-12.3286369901789	-15.8533094463058	-8.56325047117982	-9.92963480353251	-10.3915189222285	-14.0917380162631
56.2814070351759	14.9633421101537	1.24890642695716	13.9106931715545	15.1853207270009	13.6819182048555	16.5613825373803	15.1104393363798	15.0069260957395	14.1605362648033	15.2465939971042	13.1175374788009	12.8967655122306	16.382285235321	17.1512098230631	14.748883590246	16.020742972662	15.2688967051642	3.37685864464567	0.582765692197745	3.9500322004761	3.55641318310293	2.71839494300062	3.44732079128804	3.38900222954154	3.48758383931467	2.81209728291946	3.59337090046454	4.31987725259409	2.78831124692007	2.30276276986873	3.06964036110656	4.42205766406501	3.39890953356037	3.39710547146223	-12.2840579991123	2.04444230853327	-9.37026317662847	-12.5802315153987	-12.9035170483874	-13.2408433328194	-11.1709608810705	-13.9824502091268	-14.2131774341835	-12.3435616002065	-15.8333014910836	-8.55638660962018	-9.93434848775193	-10.4246845493891	-14.1058900567185
56.78391959799	15.170389367498	1.21999499828739	14.1525630966481	15.3719463278836	13.8419921966669	16.7160216781387	15.3014429458548	15.2049456993038	14.5679970902644	15.412435245012	13.3348102630389	13.1904282893964	16.5823256471687	17.3468852315804	14.9078891134813	16.1689061931344	15.4552514948973	3.42965508064019	0.618498401192772	3.9570060356122	3.57067177767458	2.67618271189069	3.45657798038553	3.38421397001426	3.49190384135548	3.18818701991005	3.59507984345613	4.69955595237038	2.78404434647152	2.31666191707277	3.08005400022221	4.43232852596405	3.38844186337417	3.42391642382878	-12.2806087649553	2.02139089011504	-9.37142967962312	-12.6258631702418	-12.896544357634	-13.2347009155002	-11.1703890051961	-13.9933781278646	-14.014946869426	-12.3401608474059	-15.7844007303335	-8.58580706386861	-9.94733116764119	-10.4649116360339	-14.1298307550311
57.286432160804	15.3675642764457	1.1917096393224	14.3756696322485	15.5420295162554	14.0101737055906	16.888813291935	15.4997158105753	15.4110649163754	14.8020530138059	15.5971622220624	13.6183616532649	13.4786443807821	16.780052027976	17.5187454061793	15.0498789386262	16.3176762658271	15.6234233651809	3.48022184413622	0.660485376740464	3.9563174292591	3.58077298680725	2.63415257272701	3.47018527202546	3.37995644337226	3.49792233604237	3.60251794783075	3.6016824994702	4.98745835764452	2.81794106687472	2.33109121998567	3.08385902694308	4.43650509715277	3.37490482351369	3.44806058239438	-12.293675235252	2.02533343469253	-9.35684301111881	-12.652945510935	-12.8914670870552	-13.2401867259711	-11.1771255077093	-14.0063912798625	-14.1121336220983	-12.3455162783692	-15.7662279865351	-8.59469387877599	-9.95982989704656	-10.4906265685454	-14.1357149615019
57.7889447236181	15.5578007861456	1.17495092614892	14.6163172554764	15.7248121888249	14.1950516962814	17.0772939413446	15.6795550329832	15.6341140926097	14.8303021297534	15.7981936455215	13.9071981752239	13.7487712722637	16.9645175744098	17.7076767021448	15.2007389695127	16.4825831159552	15.7998859998786	3.47816700653946	0.67043123002175	3.95637911877522	3.59286857080658	2.59522217834519	3.48799774220604	3.37032626407401	3.50839242456035	3.36789450643043	3.61315728951774	5.06533806166133	2.90458646490982	2.344396740717	3.08738272642978	4.44169535143907	3.36160756536112	3.47526009285823	-12.3119039919379	2.03582804301959	-9.35060115416299	-12.682034576372	-12.897734064997	-13.2571768187476	-11.1705132990192	-14.0315235982969	-14.3517869012556	-12.3596836975565	-15.6621831113927	-8.56755108092952	-9.96423320454963	-10.5264483083658	-14.146114127322
58.2914572864322	15.7589661571537	1.1559220343498	14.8696925185807	15.9276627714746	14.3706961885409	17.2410951082884	15.8788273990215	15.8455417980495	14.9564800892054	15.9778782610286	14.1393717323581	14.0857790768543	17.1645093363601	17.9124026057935	15.366897701737	16.6568509565373	15.9908068134755	3.44898946876633	0.689256391275512	3.95660714343589	3.6090482181605	2.55533824804458	3.50164779569912	3.36330127544113	3.5172246903492	2.97246642077244	3.62075055420466	5.05574255226986	2.82651208702966	2.36072511277461	3.09060219480693	4.45013911040818	3.34781691516678	3.50691971293149	-12.3209805170371	2.01381847174012	-9.35305512608491	-12.7203038524473	-12.8929504714669	-13.253916603201	-11.1779770897822	-14.0442469803705	-14.3754389166704	-12.3537028433472	-15.5337280007326	-8.63304636783213	-9.97832270087739	-10.5727014344301	-14.1681570994073
58.7939698492462	15.9639079406441	1.13764797318995	15.0962486350408	16.1129993641106	14.5507019366821	17.4207049477786	16.0830320613535	16.059996323351	15.2232521266311	16.1743206047237	14.3476601612443	14.3892463152022	17.3768365336812	18.1016230213308	15.5319567334994	16.8111781212436	16.1788622237892	3.46147187770277	0.687438567833203	3.94647067567371	3.62102230846421	2.51643932466271	3.51941381218946	3.35679413467835	3.52728109809549	3.0111909678844	3.63305275737976	5.073203992619	2.92435199624762	2.37976483817752	3.08861370466584	4.4575653714828	3.32777697809792	3.5391362052227	-12.3227769212001	2.00989886558711	-9.33955703531053	-12.7394204757668	-12.8859085397042	-13.2603809710332	-11.1914460010358	-14.0546824821229	-14.2762572482303	-12.3556322033513	-15.5435543903083	-8.61633428505142	-10.0018287824509	-10.6110817827127	-14.1879536731409
59.2964824120603	16.1589189597468	1.13593378653479	15.3370903176787	16.3125238039887	14.7494398215865	17.6177547179967	16.2711514369342	16.2925884859981	15.4312095951943	16.3886990884502	14.5661710326845	14.5338160404787	17.5605710706727	18.2939389005543	15.6894709527332	16.9821743660031	16.3571847652476	3.50154519933403	0.680270845812411	3.93455666461305	3.63529012744852	2.48235324609579	3.54190754160008	3.34593845378379	3.5425161951924	3.01400240897367	3.65078854950111	5.10868264420064	3.4476845181232	2.39570175086588	3.08382025586	4.46170642430305	3.30825977749826	3.56996943195098	-12.3151727030293	2.04651845568025	-9.33664535691047	-12.7609497304655	-12.8907023512961	-13.2796252321999	-11.1940293204393	-14.0782241047616	-14.2268350079257	-12.3685938894557	-15.5753578072588	-8.3607997945286	-10.0105603107479	-10.6520195711529	-14.1978526145845
59.7989949748744	16.3607037714333	1.13481791038877	15.5882672141429	16.5329078600812	14.9440289032653	17.7982913207098	16.4795238295929	16.5181128911166	15.6134858140826	16.588971360434	14.7819583328185	14.7172304262258	17.7601364503261	18.5036317250377	15.8641229376395	17.1689918461295	16.5508956598975	3.53204469237888	0.688744301790634	3.92046502096424	3.65373806196656	2.44992316017909	3.56224588520572	3.33830582789365	3.55776712074062	3.0838198230438	3.66674690554557	5.14570264932911	3.7446052868709	2.4145958861777	3.07867825350024	4.46961856667805	3.28975282769837	3.60470510988961	-12.3069830143883	2.04701033071495	-9.34521808473922	-12.7917098664723	-12.8892617138903	-13.2865437397845	-11.2116794851957	-14.095008358672	-14.1618293087416	-12.3696548089114	-15.4484566217766	-8.22029389392122	-10.03023680723	-10.704922498664	-14.220214553838
60.3015075376884	16.57272702841	1.12215517081708	15.8112891663718	16.7345377576794	15.1384923678627	17.9847556299643	16.6902429890531	16.7406732659768	15.8241137783622	16.7965816603031	15.0228014993188	15.0023518411034	17.9744213694326	18.7142362902154	16.0536133761503	17.3454999071848	16.7572945271705	3.54046813155813	0.695172649300778	3.89452232894921	3.66778425161876	2.4192849655015	3.58467733347317	3.33121770382134	3.5733992226049	3.20350347687683	3.68522274406401	5.20354351432846	3.64485483898082	2.43632040497201	3.07108544493186	4.48114069505445	3.26788622412871	3.64257882406597	-12.311838468031	2.01644245298731	-9.34201713506313	-12.8027766869271	-12.8819821963331	-13.2962562012446	-11.2340330798113	-14.1061420759065	-14.1366027167551	-12.3732739373671	-15.2792383666781	-8.28795845181447	-10.0617140792494	-10.7609850366004	-14.2543466446728
60.8040201005025	16.7795990122918	1.11272290486167	16.0441315126481	16.9517324376339	15.3534898080616	18.1900676114574	16.8874053527292	16.9822013513285	15.9773668466039	17.0233580728414	15.2684625678457	15.2498249023106	18.1720778926248	18.9090560390863	16.2226894952623	17.5222694049264	16.9398518890171	3.51807661452396	0.731740667819476	3.86411017915566	3.68420853592288	2.39501238157988	3.61187854555334	3.32085773599586	3.59450687674495	2.76014616333401	3.70909735134173	5.25842746482421	3.65259868715369	2.45650278019226	3.05805086593854	4.4864645120527	3.2439559897582	3.67533114831146	-12.3315644444954	2.01677183398902	-9.35055670072064	-12.8166565970502	-12.8875071280521	-13.3199579151658	-11.2481057506817	-14.1322932144943	-14.311039632959	-12.3901847113793	-15.1856772461089	-8.2966376752026	-10.0875839663062	-10.8098606160039	-14.2687672628678
61.3065326633166	16.9981638152156	1.10521916907296	16.2871117178034	17.190428230759	15.5697707434134	18.388271078588	17.1056344094408	17.2215502199117	16.264733903975	17.2444748215773	15.4610384808525	15.4873325198822	18.3714726165273	19.1218686316416	16.4070036762432	17.7165749954435	17.1351911821747	3.53790713334641	0.728948832540119	3.83032578173712	3.70467695726946	2.37471786863838	3.63864585716935	3.31430583573717	3.6168651867009	2.90954441770568	3.73298900407775	5.27753547669026	3.72022725032236	2.47737945761192	3.04462870988123	4.49499242916476	3.22140073499944	3.71037203249031	-12.3565192370107	2.0224663766766	-9.37384458050413	-12.8397319212403	-12.8921303830488	-13.3397575140613	-11.2782402188333	-14.1583238176401	-14.5081623845237	-12.4040676107097	-15.0973316752518	-8.27997199277518	-10.1174245509435	-10.8716306103762	-14.2930652134117
61.8090452261307	17.237036249421	1.08811435564131	16.5031369815577	17.4088724894018	15.7805927769313	18.5812566958283	17.3234216513093	17.4511089257807	16.7949722647141	17.4621403828119	15.6733304907294	15.763114560525	18.587682192749	19.3497274128867	16.6089597298543	17.9215974007842	17.345629785451	3.62846467278776	0.731813328452011	3.78508931666123	3.72036318026171	2.35668223731072	3.66489730440522	3.30824983833856	3.63821816970035	4.21764529408097	3.75666049431935	5.29432702671171	3.69760479540775	2.50088061088908	3.0309504760192	4.50782022147823	3.19964261312446	3.74793851310783	-12.3694970634475	2.00160533848428	-9.3898579716898	-12.8425397591035	-12.8877058969225	-13.3551771448986	-11.3117332416507	-14.1759021217023	-14.4273714138024	-12.414883080721	-15.0413816179848	-8.32318614633327	-10.1608027488087	-10.9454333768744	-14.3304000299195
62.3115577889447	17.4640468149554	1.07391879410752	16.726691513805	17.6441431014087	16.0133652247405	18.7941543165484	17.5303576325794	17.7002024008538	17.0927710737303	17.6999007598069	15.9207060393664	16.0262951022453	18.8019868974481	19.5507745106853	16.8065989391034	18.1042628906431	17.5484918213671	3.64060657765164	0.744148523185168	3.73540587401669	3.73829857769175	2.34608754673361	3.69544396608593	3.29994851463537	3.66479038094095	4.28131752240673	3.78513579484559	5.3277019337644	3.72468018969005	2.524385175435	3.01094397414336	4.51934126939032	3.17261725950945	3.78300068548535	-12.376497385838	1.97773056984745	-9.41860827161524	-12.8485862479871	-12.8972841856318	-13.3854202084509	-11.3395825785807	-14.2106675946587	-14.2055855546258	-12.4408058288492	-15.0219176437149	-8.34686496885668	-10.208084110604	-11.0070175344072	-14.3627614287968
62.8140703517588	17.6654909970225	1.07893677241865	16.962821999832	17.9014004178301	16.2530837096709	19.0105537501744	17.7591441314995	17.9525332878025	16.9535137963336	17.9417470642395	16.1509971502178	16.2776149211547	19.0021242219562	19.7648568646651	17.0016505143385	18.304767091063	17.7455560345603	3.54473542339356	0.763181889209544	3.68454466639975	3.75991827520646	2.34116398414835	3.72698321724287	3.29591190274029	3.69337323164914	2.72708212419768	3.81503682175025	5.34159175329066	3.75816084496837	2.54593324934241	2.98978162837418	4.52938732262006	3.14678203504422	3.81538029392874	-12.3931582384601	1.95716472872627	-9.46485207707447	-12.863802135408	-12.9115083007122	-13.4202674252675	-11.3843034298478	-14.2520911812921	-14.1501592219054	-12.4724762570532	-14.9143093434153	-8.3652289855741	-10.2513294029113	-11.0787840528829	-14.3893674668954
63.3165829145729	17.8782811948677	1.08293190000781	17.1759620113643	18.1366700805855	16.4810967807687	19.2096191873414	17.9845266070723	18.1876462460217	16.976179769654	18.1683069392249	16.3848582504304	16.5545202633038	19.22066058728	19.9960322665921	17.2163030071872	18.5221198241762	17.9597161020133	3.52432689472637	0.794856887693164	3.62651756319311	3.77618410493386	2.33827474144092	3.75494796260904	3.29215572202567	3.71904042591012	2.37982493644117	3.84151743000681	5.32022197886524	3.76215371329814	2.56956410884966	2.9685606390984	4.54395110201132	3.12250355749042	3.84948543472166	-12.4174601870649	1.93630284044884	-9.50744366735729	-12.85815318203	-12.9134673607398	-13.4433138359723	-11.4307807995474	-14.2819868036354	-14.2000994393827	-12.4947578962849	-14.789206601371	-8.41510021477504	-10.3085614000069	-11.1635453407697	-14.4289535639713
63.8190954773869	18.1308492178858	1.0619393948339	17.3964156641201	18.3899688869415	16.7321069004258	19.4293114847346	18.202044531043	18.4427775241398	17.4800810059345	18.4156740806119	16.6033278539402	16.839446083464	19.4541855205964	20.2165255331298	17.4458577514864	18.7286795396178	18.1863359081007	3.62032069649729	0.731159348167616	3.56815747366505	3.79433405490615	2.3431558451311	3.78629375747195	3.28698770713807	3.7491356770888	3.7327374088284	3.87171909611286	5.29888626432289	3.79292842867291	2.59464877682108	2.94390318345048	4.56219853556084	3.09553852298866	3.88418571530009	-12.455156073093	1.92639972071537	-9.56223181308326	-12.8561508350229	-12.9303184665771	-13.481492749964	-11.4740293840832	-14.3306765706856	-14.1752101246238	-12.5328779324106	-14.8388001831053	-8.46730791740491	-10.3784071077555	-11.245664327278	-14.4787496553467
64.321608040201	18.380115583945	1.04754323437118	17.6341609832862	18.6656329304	16.9960321905825	19.664258405982	18.4422559385478	18.7073152679504	17.9397514874676	18.6782477923582	16.8127695344366	17.0996943582069	19.6566818499844	20.4305926985482	17.6528575882928	18.9345271390017	18.3869555941293	3.69481821193981	0.791677484196869	3.51449193467002	3.81557544910691	2.35461672951433	3.8198515349977	3.28625970524254	3.78158305851065	4.74036292689738	3.90443286227867	5.30778787069244	3.8147877682489	2.61494805612491	2.91557245218969	4.57412232347944	3.06658532632459	3.91129518081901	-12.4966217600538	1.91855980681173	-9.6353633568896	-12.8633450947623	-12.9570157550906	-13.5325366313859	-11.5345154137169	-14.3920893997344	-14.1516260645574	-12.5846949871802	-14.9101502842403	-8.51377565312525	-10.4350582593849	-11.3265248909244	-14.5069658695422
64.8241206030151	18.6071345458522	1.04070746824669	17.8549636238333	18.91734319924	17.2411203666277	19.8691777928331	18.6759659313926	18.9469001154794	18.038627568945	18.9130546730774	17.0824472712085	17.3807658387185	19.8782966071607	20.6632520439275	17.8801586015776	19.1591173335512	18.605827220211	3.70942906110524	0.812385679086328	3.46053866989298	3.830707702981	2.36708403797993	3.84662852105352	3.28531457685939	3.80883542037495	4.82621265745042	3.93029678051758	5.36351981500952	3.83041726066189	2.63641354716972	2.88709970571647	4.59024424976452	3.03890936619124	3.93921360495548	-12.5329431914016	1.89656916961919	-9.70637628317792	-12.8492023516228	-12.9678103985994	-13.5641313534465	-11.5946713579533	-14.4377937749085	-14.2647742950914	-12.6199432109923	-14.7785147317815	-8.5802902376985	-10.5043982206092	-11.4200126596057	-14.5465405871406
65.3266331658292	18.8489227974965	1.03490376692714	18.0836418596321	19.188239607779	17.5099323866312	20.0950891591648	18.9051361956123	19.2071138446584	18.1379809885745	19.1691620350397	17.3734610318546	17.67674998012	20.117933042824	20.9046918362877	18.1266814563264	19.3957913677705	18.8422371701722	3.71713147845956	0.820509910860197	3.41133092071314	3.84715628477616	2.38676159165424	3.875640135645	3.28345852777979	3.83932136106616	4.76365219507443	3.95843902200575	5.4280604388149	3.85634370892398	2.65869566734719	2.85786181196555	4.61055996846662	3.01202573929576	3.96766480336473	-12.5800676068801	1.8775933867196	-9.78661201892971	-12.8392488986377	-12.9936635084896	-13.6104791681036	-11.6535506604353	-14.5025391954684	-14.3757654057624	-12.670394657845	-14.6724442430967	-8.65825678858915	-10.5857010925849	-11.5206097631974	-14.5975896895684
65.8291457286432	19.1020161260128	1.02116641192817	18.3348059505895	19.4818121833929	17.7981406616326	20.3398503001271	19.15797539373	19.4838027428212	18.4058452294344	19.4440478155397	17.6271010531754	17.9589438097198	20.3403088182035	21.1186736972009	18.3641490281713	19.6073010881438	19.0674841183101	3.71671292564898	0.816728626475887	3.37163671739152	3.8659395557241	2.41301524793606	3.90637145108646	3.28580792922092	3.87218969476739	4.62499855921775	3.98829025621523	5.44862074262406	3.87501417044762	2.67721548515319	2.82272443358111	4.62808704472559	2.97984741131547	3.99093518532816	-12.6295643723052	1.86008393425133	-9.8837657024845	-12.8386132480856	-13.0337690800532	-13.6713560262991	-11.7293922233836	-14.5848037189978	-14.2835479564312	-12.7355416728085	-14.7577586382686	-8.73685750114652	-10.6596642102539	-11.6072237058978	-14.6382259577663
66.3316582914573	19.3459653496433	1.01241682753545	18.5751280446687	19.7493139782485	18.0597403404728	20.5602674197711	19.401162046019	19.7276427200987	18.6568039639984	19.6962559026126	17.8626968128113	18.2464787527225	20.5662215973687	21.3520024339482	18.6040412012344	19.8382102063485	19.2935148243266	3.69242560414097	0.794126711418486	3.33560900666102	3.87774486684883	2.43840407251188	3.93066023485511	3.2870662552356	3.89740045391357	4.18882901029938	4.01138502549945	5.44324041380782	3.8912414084403	2.6939195978808	2.78707834780624	4.64476835222059	2.94834613496702	4.01069088116689	-12.6778396426956	1.84327664328822	-9.97844636876011	-12.8162498438512	-13.0535826501575	-13.7173983278192	-11.8021842415103	-14.6458330397684	-14.2411217302443	-12.7877048890255	-14.8456085864844	-8.82353153291987	-10.7350923042706	-11.7045778489735	-14.6743751554259
66.8341708542714	19.6042187650297	1.00607041967892	18.8226599162871	20.0372410468302	18.3456598862815	20.7924329929232	19.6435894162614	19.9929665788637	18.9064476305812	19.9610534154137	18.098572885365	18.5536225728818	20.8127740599735	21.6028664642253	18.8654233251126	20.0875617697165	19.540409514729	3.69281971018735	0.797498576397137	3.30530406182088	3.89016534919765	2.46955033909136	3.95433395278994	3.28746307424244	3.92445578535002	4.08922819124865	4.03349237708721	5.45379719285723	3.90889249305976	2.71060572596086	2.751325908634	4.66518066175161	2.91788595421056	4.03061458550808	-12.7548037275111	1.84628927076427	-10.0775961646201	-12.7988009630387	-13.087622776422	-13.7708547054158	-11.8750276231544	-14.7244677873647	-14.4863292720906	-12.8473934075519	-14.9534357086365	-8.92505684597331	-10.8201322675813	-11.8112806881278	-14.7208002267735
67.3366834170854	19.8769767056695	0.990861354472382	19.0969210563113	20.348174121728	18.6524526626536	21.0456450119626	19.910890570527	20.2767658034214	19.1988991129207	20.2469572960668	18.3643685136908	18.8608064603219	21.0588539519199	21.8315519727026	19.1379999288321	20.3261893566627	19.7981747653213	3.74864267480568	0.854720037898073	3.28496177204912	3.90408916312614	2.50561330562855	3.9789728372729	3.29133168448994	3.95275751129539	4.74325823379285	4.0562036518081	5.53258930580798	3.92355361751844	2.7246950489557	2.71090659020886	4.68705002858393	2.88468171445028	4.048975657097	-12.8380266160193	1.85192601008571	-10.1908655665978	-12.7910688106623	-13.1354783581197	-13.8387340815977	-11.9638429853726	-14.8194906760696	-14.6638767862589	-12.920683768065	-15.134344769512	-9.03178286189431	-10.9034343881462	-11.9050830421691	-14.7707963695482
67.8391959798995	20.1390747485714	0.973614165489683	19.3658913341079	20.6307852171103	18.9359277926504	21.2851815656945	20.1654136993815	20.532026274187	19.4875328680282	20.5202223753647	18.6593478399535	19.1569614184407	21.2907385968936	22.0662073545545	19.3908627832181	20.5638353226728	20.0351867863138	3.77851964775867	0.898548202331244	3.26858328821724	3.91013791230141	2.53976877322509	3.99840159800592	3.29282479288708	3.97328141222413	5.15116770390758	4.07320706663226	5.52606114158553	3.93177216423718	2.73399020254166	2.66793055858087	4.70236427781964	2.84890663139108	4.05939719282345	-12.8997751642883	1.84337233892082	-10.3003917253468	-12.7615063030137	-13.1657591480151	-13.8985490748359	-12.0462441427917	-14.8953512193988	-14.7011832953936	-12.9862136942762	-15.2725558720461	-9.1364654451781	-10.9757840365171	-11.9994056853831	-14.7991593363847
68.3417085427136	20.4181482658478	0.955702020972031	19.6401930620553	20.9351944709049	19.2385651171182	21.5245563486242	20.4235142349355	20.8037140054763	19.8284732559536	20.7945645861144	18.9572380471524	19.4750678679421	21.5452943432527	22.3215123431623	19.6663132659467	20.8227100613932	20.2953129776849	3.74927305222472	0.852722365233306	3.25654531489646	3.91604678643956	2.5767178634934	4.01417790081056	3.29308039885227	3.99320799200878	4.7699485359604	4.08589505833256	5.42421578905106	3.93898108570458	2.74233660548923	2.62446795732136	4.72032676160059	2.81360086309681	4.06954687031318	-12.9741369463742	1.84235816594496	-10.4087489706941	-12.7379124710965	-13.2046276773156	-13.9565031715389	-12.1293385963162	-14.9814755892736	-14.8904314542863	-13.0496185145374	-15.3743678922008	-9.2542487636253	-11.0542137364312	-12.1013793159296	-14.8352952610404
68.8442211055276	20.7172029487227	0.934933057060554	19.9449571306505	21.2630360171538	19.5637993369919	21.7873117205074	20.7079666188192	21.0963407918502	20.1880734793957	21.0923756126656	19.27425645324	19.8105486478307	21.8186088337691	22.5752224885827	19.9621862267656	21.0965034604166	20.5768574122016	3.74866617861382	0.868593296128642	3.25394858374587	3.92263639770297	2.61633050994693	4.03027316796932	3.29570375486243	4.01340442195118	4.50470428567862	4.09823429610211	5.62389992952733	3.94445676466861	2.74928506949504	2.57871980917524	4.74054792934905	2.77848650761781	4.07936125141474	-13.0406621237658	1.82219390960836	-10.5277629204079	-12.7247983343023	-13.2561582717709	-14.0278168854152	-12.2267092651284	-15.081524280516	-14.9357554171317	-13.1247767417816	-15.384653256651	-9.38238942110258	-11.1363343656985	-12.198735869536	-14.8786072988625
69.3467336683417	20.9981259516781	0.913505474214312	20.2499169113951	21.5602140126515	19.869964558019	22.0491140371105	20.9765564078413	21.366001885871	20.5020112741457	21.3895934511336	19.5894435499214	20.1167360273309	22.0587413775655	22.8135271118148	20.243168087867	21.3431276390536	20.8437729434503	3.75715386885282	0.89050113975723	3.25591672382875	3.92050985143184	2.65252202223559	4.04273217657272	3.29438967359738	4.02605698555391	4.57627782151456	4.10627610222627	5.69149291234237	3.93922437102107	2.748737137023	2.52807185791746	4.75491398426475	2.73774654846733	4.08243986479526	-13.0824066596004	1.79036836210832	-10.6414088589592	-12.6901630021775	-13.2925546263511	-14.0975781071819	-12.3137656704273	-15.1637095068489	-14.7802507002676	-13.1974276698805	-15.4036448099735	-9.49727822129012	-11.1952836709083	-12.2824944188023	-14.9037621644181
69.8492462311558	21.2871096718359	0.896600534312292	20.5572085035707	21.8807709572482	20.1895065102691	22.2978224229744	21.2536735069018	21.6466499172541	20.8086785904096	21.6750155146537	19.8898557014955	20.4456132677106	22.3226346054664	23.0750515170251	20.532172213641	21.6123889133849	21.1196029355337	3.72647976041662	0.845228675509865	3.2618745685599	3.91754457943882	2.68816574874925	4.04872190066086	3.29115641036702	4.03594466098011	4.45292771152963	4.10706920353201	5.3915021023039	3.93382917936778	2.74627241810757	2.47627770544164	4.76725952217134	2.69652737321683	4.08212332182258	-13.155218324515	1.79412792885383	-10.7479377726529	-12.6630379743998	-13.3314273236574	-14.1555004567766	-12.4016194149518	-15.2477092335631	-14.9626788344438	-13.2579343920925	-15.5538014238701	-9.62104486891152	-11.2564769729099	-12.3717902326275	-14.9233187730687
70.3517587939699	21.5989343731061	0.875295324389493	20.8978896728646	22.2254137863495	20.533656465401	22.5722766228514	21.5589071477139	21.9511057499361	21.0465637161928	21.9861462169619	20.2828659160018	20.7959285255653	22.6088957483543	23.3563104212536	20.8443954048042	21.9033598558531	21.4203003464879	3.74732894647478	0.910042275159271	3.27781671519662	3.91458031106605	2.72399318464824	4.05449547081393	3.28900675230949	4.04540826892812	4.40559377775129	4.1068656762879	5.79143645180112	3.917808668183	2.74182254854191	2.4237270777477	4.78081185876759	2.65513437511899	4.08143305995976	-13.2309569333144	1.79093954026956	-10.8616725202327	-12.6475670683669	-13.3815274808083	-14.2248526859407	-12.5015454074963	-15.3423928645728	-15.2619994027117	-13.3280072388346	-15.5251058455656	-9.75337175751814	-11.3191068183582	-12.4646139371918	-14.9483332441255
70.8542713567839	21.8971824422843	0.857198250273467	21.2436460650816	22.5370862374044	20.8640443766903	22.8604126816351	21.8451997135975	22.2393468903094	21.245747409667	22.3106050620026	20.6228410995982	21.1295642875797	22.8774540006693	23.6048401243264	21.1630961754985	22.1849327203072	21.7289197898971	3.75298545555489	0.927721584605964	3.29970003551819	3.90225451679808	2.75483821624237	4.05848935783814	3.28129424231228	4.04795005396759	4.5949002982537	4.10418344059692	5.78000293483066	3.89436393464389	2.73124781540452	2.36509728245411	4.79219725325653	2.61028789010197	4.07797456110438	-13.2763106623355	1.76659233313942	-10.9688009099136	-12.6113122911035	-13.4190764253818	-14.2987601323414	-12.5869225795861	-15.4203594652015	-15.2611152499672	-13.4011335418171	-15.4780244854695	-9.87467235156985	-11.3639105762487	-12.5331385802963	-14.9686874869758
71.356783919598	22.191023315725	0.858171507543951	21.5868935970788	22.8739907013796	21.2013049181664	23.1216990667262	22.1455312608194	22.5325732530074	21.5919445333547	22.6091890183385	20.7537393259433	21.4673907670613	23.1522566375084	23.8752844973873	21.4655378505877	22.4661980171043	22.0218162914123	3.58738543649327	0.724457681072719	3.32526950088155	3.88859341561989	2.78189300269776	4.05359810055991	3.27092497626035	4.04589455666598	4.296768505205	4.09187002165841	3.7315975836017	3.88001004126262	2.71614642545996	2.30427587994737	4.7955211153578	2.56143478176316	4.06698364045754	-13.3376264106448	1.77562521278563	-11.063309064402	-12.5847239471852	-13.4530652169812	-14.350443166667	-12.6729516729658	-15.4913779358538	-15.2651193560267	-13.4523959846589	-15.7855996114826	-9.99034114288481	-11.3997239806989	-12.6039834443552	-14.9660628720478
71.8592964824121	22.5256591858064	0.841217724822755	21.9650302426423	23.2358711245155	21.5653734415486	23.4109865140127	22.475923418991	22.8527548832178	22.0366181605118	22.9353551264731	21.0453464722754	21.8327414523826	23.452581396107	24.1698721230271	21.7929070481972	22.7723823277791	22.3411440554152	3.44387624147111	0.787963725442942	3.36026172600358	3.87452265610414	2.80689874850703	4.04813425481528	3.26046074844427	4.04306622888905	3.85319087673299	4.07823716323066	2.20218872995939	3.82539274926021	2.69854508680098	2.24216399247724	4.79869069076263	2.51107290203734	4.0553170680418	-13.3972885661409	1.77313243256119	-11.1623456612654	-12.571450248379	-13.4970829863565	-14.4108425314727	-12.7687340814515	-15.5697582631656	-15.3489729548213	-13.5110797018617	-15.9016428100306	-10.1151608231878	-11.4357034829112	-12.678620318606	-14.9665575771382
72.3618090452261	22.8788673998956	0.792695179550195	22.3522159414236	23.5625739244977	21.9220169394935	23.7248581203661	22.784193859087	23.1645902897442	22.4745180767177	23.2850627901811	21.5891173601199	22.1949840108219	23.754189669015	24.4522255119593	22.1417881811656	23.0972203324828	22.6834559913582	3.52296814982363	0.804095407434884	3.40054046725393	3.85075574700809	2.82577991624865	4.04216231865533	3.24302994166404	4.03437739486196	4.67720176636268	4.0635121109058	2.7656300061205	3.78542703050865	2.67651788270022	2.17614151720986	4.80132400755296	2.45902872748527	4.04309341281648	-13.4280571872799	1.7410418109651	-11.2546272848498	-12.5384856039107	-13.5317045385653	-14.4784486630965	-12.8457361747577	-15.6330650739293	-15.4137297016843	-13.5759807164862	-15.6859934323198	-10.2287500942866	-11.4617174902273	-12.7390634412252	-14.9697921912542
72.8643216080402	23.2147989820774	0.762465156479648	22.7302456780974	23.9167588245104	22.2781447897185	24.0083843235661	23.112464262432	23.4746711472653	22.930517264721	23.6045333608488	21.9854403262001	22.5392739290058	24.0418487569169	24.7344712488896	22.4687759896927	23.3924166590839	23.0040381702124	3.57057931222096	0.8587125249586	3.44139371853059	3.82547781106747	2.83819220567146	4.02707457106354	3.22251053137876	4.01962592670913	5.21441761179638	4.03918847831095	3.19275805741666	3.76705371476029	2.6478338789646	2.10561993495845	4.79456084079708	2.39987223947821	4.02311016241087	-13.4637178660254	1.73599500191749	-11.3297808226072	-12.5178980908704	-13.5572713115518	-14.5199754116385	-12.9233572624719	-15.6812509327492	-15.5658309753702	-13.6161985169809	-15.6574395424796	-10.3212408218274	-11.4691785167446	-12.7903004892778	-14.9478339467497
73.3668341708543	23.5600798853177	0.749452179937724	23.1436989598055	24.2970638973013	22.6633371188283	24.3162504200843	23.472743033863	23.814937928573	23.2537293988189	23.9474520728683	22.3059629573884	22.920840090566	24.3575215082477	25.0442519412219	22.8102400089684	23.7135757560043	23.3395931872257	3.40346697884522	0.742523044320609	3.48758869762085	3.79970880845885	2.84700835009666	4.01039906168102	3.20118372371755	4.00401607367168	3.19860580340374	4.01283860269189	3.07522589352753	3.64407918868589	2.61633667127323	2.03307846871235	4.78415105436223	2.33754512648081	4.00023915829405	-13.4947652346804	1.71809896824237	-11.4079405356714	-12.5128150708078	-13.5923421416302	-14.5640510073686	-13.0087363907087	-15.7343394733531	-15.5675691661879	-13.6593720342078	-15.6468772949206	-10.429026506045	-11.4771866770169	-12.8469595465586	-14.9202890208421
73.8693467336684	23.9048119819023	0.736167773423594	23.5701359995169	24.6400288949055	23.0484629987855	24.6527448421936	23.8074347018742	24.1557187322525	23.332727880256	24.3173120678978	22.7390672373911	23.3091339918124	24.6964483628237	25.3662460699067	23.1766564307136	24.0593770366741	23.7006844815307	3.3266366138752	0.8174457588735	3.53480591846274	3.76426031303313	2.84941262793797	3.99354466145816	3.17203680405027	3.98395800144575	2.13252792040408	3.98609695857268	3.31093139140578	3.60968209094641	2.58231953868346	1.95832273974196	4.77242932895896	2.27245612081538	3.97676479221132	-13.5085870434245	1.68764825471301	-11.4805548355678	-12.4895334462753	-13.6220879421379	-14.6138694367863	-13.0715567730012	-15.7753093052915	-15.385081812357	-13.708940810905	-15.6205578390548	-10.5181852346193	-11.4856613481293	-12.9029747843219	-14.8955075319583
74.3718592964824	24.2481728435603	0.721127255823996	23.9799528384574	25.0131636385299	23.4246894488664	24.9714225139072	24.1683400752745	24.4870798192762	23.5425015660847	24.6682242503126	23.1449213714092	23.657830362228	24.9995429130599	25.6628268520812	23.5437310761943	24.3960362029082	24.0623297248148	3.4337329272035	0.778461182310883	3.57617978434422	3.72757455023608	2.84364470414647	3.97006002854411	3.14009705142434	3.95676289957757	4.01466480824873	3.9527003123766	3.40765612956321	3.59154337274113	2.5402977401679	1.87766302495223	4.75540948431747	2.20213539499391	3.94960462241847	-13.5322186169825	1.69060574312653	-11.5327444306441	-12.4817547575683	-13.6381703423133	-14.6433127472901	-13.1356187202927	-15.7943948416096	-15.3449784127946	-13.7406654902761	-15.7836009965996	-10.5750091937438	-11.4685346059211	-12.9395997387182	-14.8609313307537
74.8743718592965	24.6360231955896	0.687021049403379	24.4257059427088	25.4139071567135	23.832152570572	25.3018164814558	24.5629851075327	24.8517554360971	24.146999300308	25.0294567569523	23.5521179379758	24.0611258145657	25.3321516719389	25.9888192207701	23.8987757214713	24.7316200281036	24.4109587866786	3.38596565719802	0.791947174584269	3.61591294415523	3.69080509797692	2.83372319549477	3.94315379731638	3.10750872829597	3.92885193724085	3.98913945815936	3.91595617205094	3.3656281315529	3.33802628613861	2.49550650198445	1.79448797449808	4.72945295989363	2.12566794312541	3.91566373008675	-13.5464836707168	1.67167857460369	-11.5877231646033	-12.4918777982058	-13.6643393352627	-14.66554429494	-13.2063173917326	-15.8176460371062	-15.3205541909074	-13.7678334850568	-15.7622042736025	-10.6652149337294	-11.4542174620986	-12.9846880174656	-14.8058368294169
75.3768844221105	25.036286107992	0.655078944801275	24.8891342572867	25.7752341749765	24.2478773889755	25.6646383422687	24.928119286501	25.2266932086061	24.7182742550306	25.4208051522104	24.0320179312426	24.4455955874858	25.6924111826704	26.3411476186003	24.2811481642245	25.0948122663283	24.7863828034719	3.27432978529802	0.810125664805454	3.6502631090772	3.64481636854126	2.81818378399262	3.91656780928475	3.06712787642315	3.89817280674175	2.63418835759072	3.87987878002117	3.42148564773691	3.39764259903529	2.44872971844417	1.7098654647244	4.70150933608043	2.04561286186068	3.88090225991587	-13.5486450651124	1.65072905705484	-11.639821305092	-12.4853760901795	-13.6906157954561	-14.693045963496	-13.2516103805083	-15.8338896859893	-15.2605468233126	-13.8027064296301	-15.659396445212	-10.6992236105315	-11.4446979542828	-13.0390305997976	-14.7541372187447
75.8793969849246	25.4179607172062	0.635370365318256	25.32810324265	26.1698445519058	24.6452268167803	26.0242670653218	25.3257542047368	25.5834700264877	25.0434084298462	25.806815444288	24.4771606011261	24.8139841233847	26.0343347499883	26.6678246210348	24.6861170333756	25.4793967270677	25.1837031200991	3.32927421508985	0.830606863990129	3.67115970321149	3.59833182062694	2.79395356134015	3.8862208641608	3.02530742783701	3.85975176855333	4.03988012146132	3.84058269680057	3.31121912861752	3.41511517867565	2.39672274344767	1.62084261223449	4.67171282458728	1.96266909075693	3.84564368403665	-13.5689269144873	1.66236702482629	-11.6695368279492	-12.4976439793627	-13.6998150702441	-14.7079214225906	-13.2998957969388	-15.8236512463502	-15.3720067254911	-13.8285595903928	-15.7502187426561	-10.7168242073452	-11.4219020486268	-13.0784512833467	-14.7065774978166
76.3819095477387	25.8218270902964	0.613147967309734	25.80350298049	26.5938507556382	25.0757922178352	26.3807124602793	25.7584435985163	25.9764147029221	25.5251883900956	26.187790508771	24.8654462216984	25.3235046477931	26.3860139768848	27.0107929945362	25.0610595499992	25.8298701259348	25.5490232230515	3.23989483561977	0.920238018174308	3.68318034697844	3.55264586927905	2.76613880913036	3.85101716413665	2.98411845209672	3.82114562556517	4.46608124583656	3.79706162345159	3.20452892370863	2.29677486606876	2.34099561069961	1.5290188041394	4.63089064663919	1.87264203514602	3.8021825114204	-13.5791711334734	1.62638884246096	-11.7033121705772	-12.5301489345107	-13.7210281715384	-14.707381100146	-13.3548998038517	-15.8192595559285	-15.3867217941992	-13.8434729531013	-15.6579546388814	-10.9070360919213	-11.397210527439	-13.1238075395343	-14.6330473598595
76.8844221105528	26.2459106803803	0.592100117922161	26.3017591047798	26.9764093096663	25.5239134178725	26.7728630572318	26.1570574839005	26.3901404142826	26.1006169116562	26.6017241382163	25.2798521180142	25.828315749218	26.769477731643	27.3842107171256	25.4581660619038	26.2091115827152	25.935042407479	2.99952157711067	0.99157520788671	3.68407761689919	3.49867587608639	2.73460530636589	3.8168325054511	2.9362255268872	3.78181059505701	2.54582381982892	3.75546164061085	3.22076903041569	1.1743774446945	2.28431629063208	1.43673115248631	4.58680164630211	1.77936299534994	3.75695220959279	-13.572263258054	1.56978837333993	-11.7385285391703	-12.5474170684488	-13.7493466606813	-14.7134913172373	-13.3828045745155	-15.8158015815708	-15.1704702129456	-13.8687412965887	-15.5101108166964	-11.0985799941298	-11.3829010481502	-13.1845029677357	-14.5614387268342
77.3869346733668	26.6522332217712	0.585890595075973	26.7667808139845	27.395730616604	25.9430739065018	27.1783721488815	26.5943003853073	26.7757423441568	26.4597145743451	27.0262168445936	25.7224370916847	26.1635889253996	27.1565339632651	27.7564323504724	25.8821628463214	26.6157314188791	26.3466800961707	2.94214678849541	1.00462804200259	3.66549957533554	3.4454626790102	2.69497519189919	3.78200950037094	2.88939651605372	3.73464650841491	2.32258820191984	3.71425870475857	3.19809701879699	1.1785390887305	2.22571666509451	1.34363222761911	4.54135564432389	1.68435745106349	3.71166685403973	-13.5741815121481	1.56175714428431	-11.7509008683634	-12.5865569227902	-13.7584555622161	-14.7174543797497	-13.416826194009	-15.783992369293	-15.0904791231289	-13.8958583510805	-15.5563811677474	-11.0984236291055	-11.3700452072035	-13.247339547942	-14.4983715838894
77.8894472361809	27.0640094823929	0.579880045416134	27.2677513751906	27.8464104520123	26.3971365817068	27.5635398017195	27.0672931617591	27.1999579154492	26.8246368941708	27.428298640439	26.1682477020185	26.4846332593805	27.5302806509346	28.1181631212033	26.3000413677443	27.0132798002904	26.750471511875	2.90732829133087	0.996907222517519	3.63351747255	3.39435415699759	2.65325713812624	3.74134586740155	2.84551295972356	3.68823833671787	2.5009017622882	3.66826360091063	3.11716115659165	1.21577174058026	2.16327267366208	1.24863407256818	4.49030805498855	1.58663255459415	3.66275282226255	-13.5759102014482	1.55398237802228	-11.7701265431334	-12.6478878322048	-13.7828795928688	-14.7001680109792	-13.4589129882648	-15.7625376863293	-15.1743435670414	-13.9069117143981	-15.4554869584381	-11.0743519734878	-11.351128870748	-13.3079804779759	-14.42886493727
78.391959798995	27.493443111525	0.571053928843799	27.7961191246883	28.2535411080613	26.879001747208	27.9867790117382	27.5008936214116	27.6562416093057	27.1766179899385	27.8657022018882	26.678892178715	26.8878408731787	27.9393504269495	28.5139380077431	26.7115843408889	27.4091930481266	27.1459513830326	2.82415141929899	1.03696703969575	3.58816078176292	3.33627947103494	2.61051788180024	3.70258633025916	2.79689739734898	3.6434816027627	2.3747153818969	3.62555079452714	2.96154750800857	0.938417903381856	2.10132465343458	1.15550762327671	4.4323499902387	1.48597570276015	3.60895826699126	-13.5768578563889	1.53344992610296	-11.7966240610902	-12.6947910140627	-13.8228338871212	-14.6932837523218	-13.4732469941165	-15.7528546245365	-15.1793734207552	-13.9321721913553	-15.3278084308694	-11.1028870124223	-11.3487294855902	-13.3898577410672	-14.3504622111851
78.8944723618091	27.9265416177004	0.579661974575907	28.2802079653352	28.7011980292086	27.3202360993645	28.4415639433024	27.9789687651254	28.0731872182817	27.3822909779226	28.3317753694358	27.2228036129237	27.2887786378409	28.3778894922112	28.938161883932	27.1534476738359	27.8369123186557	27.5707022781306	2.87130986986329	1.08136891702075	3.52139701326312	3.28066429238453	2.56106049152759	3.66639359464347	2.75268177066358	3.5912659929867	3.97426959415831	3.58691798155973	2.81806432113751	0.894524363590906	2.04100185465335	1.06609924037024	4.37384824084633	1.38580173651121	3.5556575596528	-13.591606083846	1.52881817344512	-11.8009584897626	-12.7659513800788	-13.8422823068214	-14.6976137008369	-13.4980320378909	-15.7153857555537	-15.1310011518514	-13.9718290035297	-15.416941235372	-11.0969947485502	-11.3637994809346	-13.492513803856	-14.2859508365671
79.3969849246231	28.3800851902486	0.569412610995685	28.7972225731358	29.1811323555316	27.7975929879907	28.8568748671878	28.488459758363	28.530599054932	27.9226517998084	28.7564084522396	27.6803609698232	27.6600022164924	28.777803633736	29.3227292291388	27.6195181314882	28.2908745939114	28.0190472299508	2.83012784468478	1.11043824766899	3.44194226515091	3.22870090990083	2.51155693199098	3.62374203678121	2.71375661340251	3.54105612152312	4.15057840668772	3.54319520507147	2.81282075265909	0.822855643574675	1.97747468207932	0.977367740915126	4.31554439965049	1.28788170817459	3.50344425270973	-13.604841720707	1.52138763073235	-11.815909817715	-12.8598642835456	-13.8812339714176	-14.6772392322462	-13.5312016669905	-15.6953289621305	-15.0836315649623	-13.9912738390372	-15.4355581893984	-11.073607948022	-11.3685434305301	-13.5834678481245	-14.2368068815323
79.8994974874372	28.8598995545818	0.560005157904638	29.3386776028277	29.6173961759057	28.3051718840058	29.3114094269292	28.9611418771726	29.0230697917935	28.7595232616713	29.2179535392321	28.1397707082547	28.083800569213	29.2154840408715	29.7439216126274	28.0467255199136	28.707391213606	28.4270560947021	2.6320319087477	1.08145614348828	3.35210189710545	3.17164243715954	2.46334335156568	3.58394590779495	2.67317309546055	3.49405026183461	2.06447602012812	3.50413899414428	2.81993206582201	0.661891795212164	1.91620994212826	0.894241862237779	4.24797999387316	1.18914125534836	3.44420975140059	-13.6131129954187	1.50041541274319	-11.8424234584009	-12.9402723594831	-13.9406891036357	-14.6731849776968	-13.5406697964365	-15.6955040392741	-14.9767804316142	-14.0294828630454	-15.3612339751761	-11.0734496907576	-11.3955693334283	-13.7000448707547	-14.1698036239855
80.4020100502512	29.3347435798859	0.566017987315677	29.8321919972735	30.0968969692897	28.7766807781062	29.8008302722537	29.4794045763736	29.4817035753067	29.2478348861548	29.7121745404353	28.6436010871019	28.5298683492779	29.6883441794688	30.1999652777983	28.5059047235451	29.1585112184132	28.8672412674891	2.56833108476287	1.08653437986892	3.24633978729344	3.11894101039994	2.41146116234208	3.54799198004406	2.63991446660613	3.44233684501646	2.00149018480954	3.47088072024679	2.70064061892136	0.605848797452881	1.85860551222275	0.81908945005652	4.18102724880607	1.09408781050507	3.38631067671994	-13.6372922725754	1.48717061456174	-11.8519001094702	-13.0458071262138	-13.9873138722608	-14.6881543371897	-13.5638564643532	-15.6798445065117	-14.8926675041288	-14.0879114207241	-15.3583406601467	-11.0686736718893	-11.4468771279766	-13.8429903828137	-14.1223610693153
80.9045226130653	29.8035678251394	0.574218273662603	30.3472010676453	30.6093587040253	29.2762044607545	30.2624386803455	30.0236447642338	29.9729266732495	29.55492662699	30.1769725733123	29.1043330393291	28.9655796205011	30.1427413320874	30.6412088432634	28.9948000140919	29.6429759378964	29.3382050393659	2.57757948475562	1.09021523661947	3.13512774118943	3.071616260575	2.36093380381289	3.50890759353644	2.61398113255101	3.39301512396314	3.01957855097536	3.43623079387197	2.59737960229505	0.522176492091788	1.80179314159502	0.75082200238596	4.11611692219176	1.00497904048947	3.33103406981003	-13.6847490691764	1.48946545035019	-11.8733251070385	-13.1734443172381	-14.0534516384719	-14.6928072804943	-13.5962789638295	-15.685140403192	-14.9376714789268	-14.13772713515	-15.430729485059	-11.0629051749652	-11.5017846666453	-13.9890073749641	-14.0980206261075
81.4070351758794	30.2929834275502	0.577164725833177	30.8814000085062	31.0778557189554	29.8080111404873	30.7467395703659	30.5334500579321	30.5017236293413	30.105456200873	30.6631449575977	29.5624865963473	29.4216749418289	30.6122162136833	31.0924673831948	29.4701831713062	30.1213230102251	29.7966188126088	2.46571506736797	1.09752247069414	3.02385132684575	3.02119948151573	2.31387533015646	3.47172291599354	2.58910947014693	3.34850517268428	2.10550393624124	3.4056658149019	2.60078996350608	0.422313142970713	1.74757496638968	0.691573887603701	4.04844658887062	0.921365399905118	3.27422861278779	-13.7481849523875	1.50183047980824	-11.9099749415779	-13.2872693267703	-14.1450508726821	-14.7127925806068	-13.609699561598	-15.7199752107781	-15.0227082383806	-14.2028873266414	-15.5738093667699	-11.0683388926228	-11.573839641829	-14.1493818640108	-14.0774176930899
81.9095477386935	30.7899415865534	0.586298563152508	31.3623466203979	31.5920515835547	30.3091561418872	31.2685719700205	31.0889923295276	31.0028518552548	30.5130553823556	31.1857862015127	30.1009523470159	29.9136587154854	31.1219196235781	31.5843582457561	29.9469970798663	30.6000378861761	30.2583878159116	2.38066357563196	1.11771154045366	2.91018671274368	2.97717365705987	2.26602882993942	3.43949440253458	2.57392729582392	3.30209672182168	1.57017719912262	3.38244779493266	2.53789019326697	0.366647111934856	1.69895870085704	0.645344927020124	3.97890529059223	0.843807512313306	3.21686728451643	-13.825639618209	1.51484509803018	-11.9338948942389	-13.4257466934349	-14.2315381174996	-14.76038353035	-13.6406887290356	-15.7515789013262	-15.1230503290838	-14.293634780171	-15.7301237211797	-11.0895653863809	-11.6755260359804	-14.3393575232634	-14.0666594973646
82.4120603015075	31.2821259798725	0.611644557846904	31.8518578617957	32.1393884439274	30.8282558145528	31.7766935931258	31.663791132499	31.5267103677688	30.6552000559236	31.6940489581655	30.6144409867905	30.4166723544943	31.6382935429518	32.0925652656582	30.4580330064014	31.1178779988614	30.7580603151709	2.43942180973306	1.11489833750063	2.80553736753585	2.94021319386805	2.22064422638305	3.40733106855534	2.56731910549092	3.25854337462198	3.15811792797565	3.36141805314925	2.44775914707686	0.303320556621765	1.65493205868143	0.612647420044758	3.91313965558455	0.776299370914848	3.16410461949166	-13.9261285495403	1.53474694068061	-11.9701000804083	-13.5843268540489	-14.3367268235099	-14.8133796201446	-13.6820175847836	-15.8068510720325	-15.323501101132	-14.3875338423927	-15.8969331375276	-11.1258680983922	-11.7945497533278	-14.5474815700306	-14.0854628801094
82.9145728643216	31.7997151736119	0.611332878178472	32.355983797475	32.6420661864774	31.3810735103223	32.2875477578874	32.2060729553437	32.0899972352517	31.245874763014	32.2050936598983	31.0124325027388	30.9100694220569	32.1422032418655	32.5789121091491	30.9885356710668	31.6683080781498	31.2815567134811	2.45682991833609	1.16999542672932	2.71721576686433	2.90205814432762	2.18045057777907	3.3759330012717	2.5637939813434	3.22137167821168	3.91545287245793	3.34367911558178	2.49236658320585	0.246407108849318	1.61381258428986	0.592355272444555	3.85104724816179	0.720527873854895	3.11597696639753	-14.0408614117192	1.56370912198219	-12.0244420764745	-13.7274483302213	-14.4716396980219	-14.8796934464822	-13.7095724072086	-15.8996324399716	-15.4601669348941	-14.4912985791412	-16.1668507853182	-11.168838007359	-11.9224303231935	-14.7545583361659	-14.1298801428743
83.4170854271357	32.3578473085564	0.61030756512243	32.803258331779	33.1924441137334	31.9093733583871	32.8376787393625	32.7930510730435	32.632323471782	32.3064978194671	32.756079775633	31.451894279988	31.4462560207247	32.689923324327	33.1096322957753	31.4842127126565	32.1808561450183	31.7742281666679	2.32438931061848	1.09495444987557	2.64567071642605	2.8721978556495	2.14184298367766	3.3502167338056	2.57143512093178	3.18503094257538	2.38287983875421	3.33447710625981	2.47803419535537	0.208887904421235	1.57991903404952	0.590161776668692	3.78518562600959	0.673524399384783	3.06637542530802	-14.1619216404173	1.5884064600011	-12.0698658255264	-13.8932882028502	-14.6085589085302	-14.9809388582423	-13.7589146500142	-16.0001134260146	-15.4148381239757	-14.6240381041417	-16.5201371743096	-11.2423455993771	-12.08281482884	-14.991671284931	-14.1722173025716
83.9195979899498	32.914741500069	0.616727314074028	33.2493651884228	33.7754479033835	32.4434509652258	33.3906218686601	33.3911155809111	33.1852221072887	32.9484147459581	33.3108289097114	31.9956105421091	32.0187761648553	33.2734124927323	33.6788718986382	32.0164536301773	32.7334041476708	32.3101263552899	2.2301913950654	1.10851483064929	2.59922764895592	2.85083168617237	2.10622721837991	3.3273468818395	2.58791127950294	3.15196532510531	1.46094618535617	3.33059368177967	2.30578312810968	0.181826276247199	1.55388529367477	0.607232973022677	3.72450619677095	0.64065636101099	3.02393079005301	-14.3153317972616	1.62407645245243	-12.1277092472111	-14.0759233024141	-14.7617980732797	-15.1022088165759	-13.8196505138899	-16.123722449586	-15.5276361296665	-14.7703095742689	-16.8995810412144	-11.3486574072065	-12.273115029539	-15.2556178267155	-14.2477159413429
84.4221105527638	33.4357603052883	0.618023150756155	33.7118709013538	34.3124758289418	33.0119237492159	33.9231880850492	33.9579216870465	33.7785578244312	33.0974001082677	33.846918493596	32.5245754212322	32.5500622962335	33.8129031514348	34.216639313892	32.5812187342254	33.3247672541513	32.8859817302529	2.27655603997088	1.08227088665399	2.58307475036373	2.82983881758508	2.07678394110309	3.30383208853395	2.60859372723855	3.12669162964303	2.53807152673581	3.3286822159194	2.13221490485351	0.165561102726913	1.53071611726631	0.640186258958736	3.67027228021707	0.623688733864592	2.99013250455342	-14.4999350189459	1.67784197549961	-12.2070333771902	-14.2403128716464	-14.9477128378772	-15.2313246759078	-13.8720854699524	-16.2891679819911	-16.0008571085447	-14.9177457284048	-17.2175137632988	-11.4577907787351	-12.4604835984944	-15.5122338246879	-14.3567438854537
84.9246231155779	33.9835649547751	0.634816920194735	34.1215686583803	34.8984822878691	33.5628235269716	34.4956322249411	34.5670920393509	34.3582828483128	33.4410627413439	34.4259787612818	33.0952412469045	33.1248705069376	34.3971581986042	34.7854842999488	33.1231006691731	33.9110086270586	33.4456876845489	2.30733839176784	1.10263480969423	2.59762186202547	2.81859370433395	2.05051205868075	3.28625948382862	2.64075542835983	3.1046847780707	3.26170779979448	3.33603409984	1.94098218957742	0.164937467723648	1.51583502997288	0.694320173078035	3.61655013858848	0.621239168601256	2.96004249404204	-14.6964088145306	1.72260896581512	-12.2820862667625	-14.4243528623658	-15.1416246138654	-15.3989171174732	-13.9504792923169	-16.469505274515	-16.4860773185529	-15.0943119316098	-17.4509433165431	-11.6072151673939	-12.6798460938565	-15.7902230703493	-14.4729770936472
85.427135678392	34.5665954710039	0.645025562043597	34.5301097764081	35.5157685423954	34.1053096031993	35.0896525398607	35.1777557945375	34.9341822759549	34.1063874559925	35.0301309495462	33.6590200061565	33.7379670885948	35.0214738924621	35.3967875096605	33.6750857475552	34.4954602361858	34.0238406465493	2.24033153822235	1.05923654389245	2.64104645312709	2.81672440970386	2.02701493810333	3.27381448017115	2.68082042139834	3.08601726830209	2.32830428195999	3.35140784625757	1.80021423931425	0.180979582677267	1.50982180656499	0.771017154689257	3.56606468095698	0.634320961772229	2.9374045483369	-14.9036901250256	1.76254124728587	-12.3707808802518	-14.6208918228638	-15.3472328266818	-15.5975600325177	-14.0408929174066	-16.6674916746552	-16.7023278711133	-15.2922182818677	-17.8465922269062	-11.7980278812858	-12.9288772329515	-16.0943019419683	-14.6099105539487
85.929648241206	35.1445918870328	0.656255732565466	34.9701914988117	36.0850894981159	34.6821555230437	35.6376083836682	35.7578172578411	35.5507565881983	34.842993019987	35.5918659082046	34.0629718511816	34.3275708678213	35.6221466117543	36.0039598720335	34.2643209402663	35.1208947069543	34.6485357776095	2.16902924925333	1.08362163888776	2.70989854773583	2.81625476251162	2.00981397861373	3.25909061147196	2.72510228625106	3.07605922613144	1.08779176905547	3.36682100532307	1.78024476039347	0.211574245326916	1.50913908631248	0.867121555996727	3.52318001577688	0.666550897963626	2.92679598993573	-15.1260411887421	1.81503324133296	-12.485958614267	-14.7955366981588	-15.5865633116035	-15.7931907630578	-14.1284120009994	-16.9068181188655	-16.7975530144249	-15.4788890403969	-18.4043176211425	-12.0063571449631	-13.1810677182531	-16.4014976279316	-14.7809166516409
86.4321608040201	35.7376077814404	0.673232977797977	35.3766968547048	36.703814238941	35.2493928954178	36.2247237680355	36.3768892304841	36.1620465454908	35.4751629855025	36.1990440061947	34.5879291275785	34.9294728069281	36.2376412623333	36.6041447943182	34.8653840995315	35.7781681357292	35.2936059704159	2.18496608371944	1.07377844565636	2.79973976919176	2.82625704481298	1.99646188201856	3.25007729258816	2.77986412721427	3.07116883377237	0.990521739790185	3.39172062538857	1.77913015802913	0.259337532587524	1.5156944003041	0.983394028103214	3.48625477374246	0.717913323141666	2.92695572510664	-15.3426606716124	1.81585926824539	-12.6031983115453	-14.9861700912383	-15.8383367482666	-16.0252171466375	-14.2455867424124	-17.1637634945736	-16.9933938522671	-15.6911954618903	-18.5125382073027	-12.2493920055574	-13.4499581656304	-16.7098008882357	-14.9741508567361
86.9346733668342	36.3406427310561	0.678862023114919	35.7988718198485	37.3515170900032	35.7924077169198	36.8431380448702	36.9868492601782	36.7532644488191	35.7952591891249	36.8444507039498	35.4935535984792	35.5687504076868	36.8953368534223	37.2468166630475	35.4355765402444	36.3883681075996	35.9154805216485	2.30088642744255	0.994098826088796	2.89209248008777	2.84563234770172	1.98488031965532	3.24680481528858	2.84036172367664	3.06893893800562	2.05593737819006	3.42580901406208	2.00514820378569	0.325872735695844	1.53148975699955	1.12278011510622	3.4495585963953	0.784299304717875	2.93369068226995	-15.5421265209047	1.75405351158358	-12.7367679692659	-15.1847672941185	-16.0944968035092	-16.2892621343144	-14.3745970785072	-17.4276119456992	-17.4080812584514	-15.925092706262	-17.9590129970183	-12.5396515723133	-13.7446937183642	-17.0420683880928	-15.1673368558622
87.4371859296482	36.9371592210526	0.709372431779159	36.2885576849537	37.9485519951121	36.3693427059119	37.4104184337713	37.5667511031366	37.3848847387179	35.8663307723591	37.4448313994544	36.4370288072157	36.205489334732	37.5544697752657	37.9166585388307	36.0454076127435	37.032748178645	36.5859172349401	2.4327967349356	0.97663422301021	2.96966230341726	2.86657637031217	1.97892205595843	3.24128252298128	2.90385909879179	3.07544078074022	3.10204880768964	3.45980482945393	2.40127086595875	0.409022982121421	1.55436556553868	1.28254597222098	3.42091877662974	0.871018556844926	2.9552115353748	-15.7792803572631	1.74495955301105	-12.9036442926778	-15.3576646539019	-16.3830740042735	-16.5443790257808	-14.5056510512647	-17.7274838546035	-18.0271196157576	-16.1421497033892	-17.5721533010377	-12.8608188171001	-14.0473187084956	-17.3902781999113	-15.3912264433026
87.9396984924623	37.524724586235	0.775682677895987	36.7882165770799	38.5945766503673	36.9460555723654	38.0037507147996	38.1820018796148	38.0208787102779	36.0801002734169	38.081126010986	36.9363654954381	36.8161055574559	38.1916791256651	38.5346111119771	36.6887579087644	37.7091759462829	37.2974672590336	2.49093899264668	0.959347142003528	3.01964714974441	2.89780042036092	1.9767193815847	3.239606246465	2.97549451643316	3.08785241725517	3.38070723302876	3.502031902304	2.36617035244801	0.50821305862164	1.58263614818356	1.45710577584795	3.40080753390638	0.977509755487342	2.99178299802918	-16.0856832641441	1.80622087951539	-13.0805290434005	-15.5430383712388	-16.6866648433772	-16.823180753134	-14.6690809023999	-18.0436161555417	-18.5522240572251	-16.3734082031228	-18.1183448104596	-13.2045280960204	-14.3467544127567	-17.7167271890878	-15.6420294499036
88.4422110552764	38.1261775958567	0.825308357677698	37.3444153044957	39.2663900386171	37.4817406839535	38.630151783627	38.7773329685576	38.619191793937	36.7100983813674	38.7622696831664	37.1370005744132	37.4598825143571	38.8704388237195	39.190413494041	37.2962698144029	38.3687437349146	37.9783243442805	2.51406533852568	0.9353638406121	3.00750819311776	2.93747894320698	1.97469297900767	3.24284859385627	3.04954153147911	3.10130309907142	3.44687680691431	3.55442555168436	1.98099379992049	0.625645811402984	1.61966003039367	1.6515237626758	3.38189536258496	1.10004503537059	3.03654057719876	-16.4190401484114	1.89095852084685	-13.2773613136836	-15.7323919980212	-16.9843773784629	-17.1265215640687	-14.8429392240841	-18.3513284615065	-18.7622484298616	-16.6204540109365	-19.2469560112373	-13.596382342416	-14.6653062417955	-18.0640395078259	-15.8865384404343
88.9447236180904	38.7835708218784	0.800413841216124	38.0309971861028	39.8841677424383	38.0509784124355	39.2200285443809	39.3439272565643	39.2574908151589	37.7095323127667	39.4177340871185	37.6402054137584	38.1254722925305	39.5796457853285	39.8769123055735	37.9236591865298	39.0095466128232	38.683264374667	2.57012658270388	0.929177714532391	2.90321265408847	2.97792084889613	1.97707569460808	3.24479055678945	3.12422856577521	3.12248725879807	3.77855384007718	3.60967158015184	1.82344636071865	0.758932029536672	1.66455116862281	1.86204434200799	3.37161979194684	1.23860295419198	3.09476109434878	-16.7207221546873	1.91970089196354	-13.5152436282732	-15.892977020422	-17.3105885093877	-17.4197685541634	-15.022902235363	-18.6857394531556	-18.8665642656889	-16.8512164861205	-19.8592610332525	-14.02967192698	-14.9961937281608	-18.4284858144973	-16.1458208390361
89.4472361809045	39.4807682338499	0.738517418386283	38.799908585101	40.5497147948889	38.6313087640386	39.8117533959201	39.9429106995606	39.9115762250341	38.7940909742377	40.0769588148275	38.5247774755177	38.7229525415551	40.2257311583988	40.524237810969	38.5870405055984	39.678102341944	39.4304594201565	2.64371081030585	0.912884770260251	2.68870887486988	3.02727196965121	1.98267461039797	3.24731721626253	3.20364477670786	3.14940821467795	4.09250665644686	3.66297856591669	1.97899037325253	0.9031469910818	1.71191004198145	2.08147884262931	3.363142182585	1.39431636697132	3.16816647115539	-16.9883137597167	1.87572274023434	-13.7715952558807	-16.0637276961712	-17.6524476430474	-17.7160820443649	-15.2365851256893	-19.0322215499582	-19.0866343903669	-17.0802891115523	-19.7259110968903	-14.4656374663261	-15.3015448638368	-18.7764395146883	-16.4273795407475
89.9497487437186	40.177060309934	0.7103591998063	39.6888342677796	41.2371139890715	39.1535379287358	40.4382728315574	40.5118964414357	40.5095327531674	39.7247842381445	40.8060709358345	39.3619821662135	39.3475924939021	40.909655414191	41.170368075569	39.2533169233934	40.3634472050967	40.1794989849174	2.71265352216003	0.885756594692003	2.32533357894657	3.08308375801103	1.98664880390242	3.2532667700625	3.28140966609293	3.17480020805191	4.2264334950234	3.74065803512976	2.29819391301916	1.06137870951064	1.76628407433912	2.311068220685	3.3650810033425	1.56387215811986	3.25229043816365	-17.2783301412431	1.85353533012826	-14.0500029115541	-16.2359249462822	-17.9753934252299	-18.0268507777402	-15.4577326582469	-19.3523250961259	-19.4359232771017	-17.3162599833807	-19.7129734129227	-14.9436930715639	-15.6181365422607	-19.1271832887239	-16.7119478294247
90.4522613065327	40.8626901153004	0.702537156154667	40.787019712004	41.8666329503421	39.7094786150951	41.047166515242	41.0550910534425	41.1471205594903	40.461925457661	41.5202132133107	40.1057416214945	39.9931065346351	41.6246867684766	41.8445737127819	39.8970724297746	40.9793899300784	40.9011326556772	2.77223750551802	0.892791481946291	1.78133966575773	3.13789346544113	1.99370514055168	3.25836569635302	3.35684344096102	3.20583495799449	4.34711595835922	3.81544596836553	2.61962333299424	1.23006771917672	1.82648066116197	2.54822126307332	3.37817799131369	1.74111030024317	3.34333702102333	-17.5961725280124	1.86440796943211	-14.3717815623136	-16.3778020660564	-18.3205058833084	-18.3258311902039	-15.6877059495108	-19.6881003130849	-19.9674984328896	-17.5391981222251	-19.8909520458397	-15.4563258481726	-15.9413900373347	-19.4952336185099	-16.984385090583
90.9547738693467	41.5482714593806	0.732804807962188	42.0455846886951	42.54203940065	40.2901441295897	41.6311712189439	41.6291924072653	41.8139062903355	41.0510178383757	42.1975977622303	40.7888352345658	40.5893821007056	42.2967859699442	42.5088031005045	40.572500280261	41.6051900561362	41.6619214125066	2.80574781277971	0.944802055984522	1.04817719584303	3.19916764888516	2.00340081467808	3.26051022163966	3.43332036909598	3.24133470193894	4.34498026760386	3.87499819918583	2.85371511206656	1.40342031774859	1.88799663367829	2.78593068361318	3.37172541465862	1.93133597999203	3.44620363106793	-17.9294086078147	1.8919338395863	-14.721317884195	-16.5296097052691	-18.6804260400451	-18.6058833117538	-15.9509124410932	-20.0314873177808	-20.6213371897298	-17.7453441945694	-20.0923822077421	-15.9695503217784	-16.2415556922403	-19.862016668737	-17.2741008140035
91.4572864321608	42.2320271310549	0.842653552527155	43.481103985124	43.234766522851	40.7960020018511	42.2516842851659	42.1645807808476	42.4058434392198	41.6018161834182	42.9981420150151	41.2756001868641	41.177197970383	42.9686889304224	43.1231485827538	41.2933724533892	42.2575535273226	42.4509061011953	2.82285344302178	1.08089795498204	0.0552867305683074	3.26393917292234	2.00980445640141	3.26413405003955	3.50422410524972	3.27190374344618	4.14897678579185	3.9940850101703	3.19597611577659	1.58180220709983	1.95182944146394	3.01982500761944	3.40404069480036	2.11892793159945	3.55804619237745	-18.2871595692445	1.93985601646572	-15.135078345259	-16.6825801357516	-19.0065223573346	-18.8903371521003	-16.2167200220081	-20.3305806500317	-21.0681988138139	-17.947848552153	-20.8487959752363	-16.4983813344173	-16.5344432820599	-20.2097158713024	-17.5721475794225
91.9597989949749	42.9171530613012	1.02364246866075	45.1265478045819	43.8654424742174	41.3364463859841	42.8776688709932	42.6792682501661	43.0372282657075	42.0972494596347	43.7659311052826	41.7382512465175	41.7872316537285	43.6712434759204	43.7616223424323	41.9658681588854	42.8665928156261	43.1807036098397	2.86277617495161	1.31401123908233	-1.00978443330343	3.32505495127629	2.01820858638461	3.26698633868924	3.57010113678233	3.30530584720262	4.19324069998861	4.08216850144221	3.74031651465163	1.76260236031967	2.01801953344038	3.2496419171525	3.44015720477714	2.31044731505544	3.66917615041497	-18.6170568741252	1.97368482526944	-15.4913877016402	-16.8059301440578	-19.3469577814365	-19.1634602119044	-16.4924046072884	-20.6351264480177	-21.2939536091556	-18.1484169588723	-21.4948264452153	-17.0487002026873	-16.8313191865144	-20.5768168549736	-17.8424800465194
92.462311557789	43.5995083957049	1.28585231058191	46.9690875526717	44.5396055163076	41.9052109414492	43.4503773496283	43.2251648030241	43.7001870239113	42.34461815381	44.453791648622	42.2675220786966	42.3771332817703	44.3582708847989	44.4143630181159	42.6450616391315	43.4132823346838	43.9289497089521	2.8824831559444	1.64766217029592	-2.34768582334415	3.38930841596628	2.02840178102684	3.26346193554094	3.63395216662536	3.34046046050627	4.50358536545242	4.14297427789809	4.07380195307159	1.94022187723869	2.08314556973601	3.46939648921381	3.41993832025833	2.51207694237531	3.78420760760019	-18.9491799473341	1.99198204736055	-15.9590544453422	-16.9416876748457	-19.695405476191	-19.3973350178088	-16.7989155234085	-20.9392467372777	-21.7748584417607	-18.3205045395719	-21.8215573934947	-17.5954040916796	-17.1141754794607	-20.9597362395639	-18.1211354884083
92.964824120603	44.2860674204879	1.63584987119709	48.9682388120742	45.2261433810804	42.4077553718221	44.0611948804059	43.7250671260023	44.2954010802261	42.5529502533789	45.3711180020529	42.6433219052522	42.9216112097296	45.0021261309808	44.9846077780377	43.4030804479365	44.0249288118678	44.7034661164715	2.86490498416412	2.06039966697722	-3.99123621859489	3.4534519591246	2.03531785613708	3.25965917024931	3.68920029540593	3.36903366168553	4.65408256541543	4.33818842213731	4.15484454976174	2.11226994325359	2.14474902022388	3.67299208570511	3.51048286963001	2.66931289557916	3.90122568674806	-19.3427864232846	2.09915525214793	-16.5797157812153	-17.0809490096246	-20.0061296591304	-19.6278928799641	-17.1014096022139	-21.1955368467649	-22.4678934743306	-18.4767070441571	-22.8310538890158	-18.124823282967	-17.373372474253	-21.3161312288963	-18.4013380819972
93.4673366834171	44.996255748689	1.96555737791629	50.9880593358473	45.8477261395467	42.9351449452963	44.7011112387038	44.2126155467352	44.9184768526824	43.1911248315766	46.1568546955799	43.0703246662224	43.4927051925864	45.675797787811	45.5854362287944	44.1322860181658	44.5856459408457	45.4505268099415	2.88729175143468	2.39694588427542	-5.22133242961942	3.51042246351709	2.04311099529055	3.25525669204622	3.7375716706905	3.39652508114177	4.77949003314931	4.41757937287867	4.63827499847502	2.27824329715164	2.20405402443496	3.85087735518433	3.55287033487853	2.85311602489475	4.01331635740623	-19.6751178197402	2.18312257450381	-16.8843021307477	-17.1950043989342	-20.3179624091482	-19.8503607793569	-17.4143883273462	-21.444435741158	-22.8731062362928	-18.6571345470064	-23.5174650446692	-18.6594198051333	-17.6392531958594	-21.6842784810893	-18.6711937120881
93.9698492462311	45.7317086553279	2.31369444100327	53.1604511851748	46.5064903973317	43.4923360006492	45.2669673367242	44.7305267054481	45.5728050682561	44.110255865416	46.8356814507135	43.6769762912701	44.0793085799327	46.3656729618228	46.1652389971918	44.806865064601	45.0457451322369	46.1603087931495	2.87486777141443	2.83254719294637	-6.8311226175539	3.56729084454351	2.05234966598825	3.2422959602432	3.78228683500632	3.4234638095531	5.00194323905554	4.4662787508798	5.07006804212506	2.43456741657457	2.2596405351563	4.01946892842366	3.49233196183068	3.0252628269597	4.11689037243065	-19.9924060341062	2.18272434157836	-17.5176607853811	-17.32426176865	-20.6314328914789	-20.0201941856347	-17.7522042088913	-21.6886687907081	-23.3041634394111	-18.8055296132589	-23.6873356443281	-19.1873636105901	-17.9065810335165	-22.0872578679774	-18.9312167814545
94.4723618090452	46.4689111307792	2.73433219565826	55.3737738329023	47.174887757749	43.9956560483791	45.8644970823399	45.1975076214804	46.170371472714	44.7801696178849	48.0300541338729	44.027609671936	44.5842915618964	46.9678348491443	46.7149103677235	45.6362569034659	45.6268174208132	46.8890286193863	2.81919123853947	3.32510764778411	-8.74298876847208	3.61980977214007	2.05883827850424	3.22793343592807	3.81647486308229	3.44244847226805	5.04313182470821	4.86326657177599	4.87527828724918	2.5758494120251	2.30563531192272	4.15410383235302	3.74576493424005	3.08721896956874	4.21510338079841	-20.4045426833504	2.33980421300872	-18.4391278691052	-17.4635020167627	-20.9056668962566	-20.1816713513434	-18.0794030556849	-21.8870419914772	-24.1541456376984	-18.9075480399798	-24.7512866939206	-19.6640604782699	-18.1379891811131	-22.483307493571	-19.1791508905872
94.9748743718593	47.1081775896863	3.06502788193697	57.2088133282585	47.7761254581072	44.5146650344965	46.5003931689987	45.6631525247144	46.7848162678611	45.2383402202708	48.5916397436534	44.2985592201504	45.1231060194492	47.5994952950255	47.2802950449924	46.3875540377474	46.0262051715353	47.6295033100342	2.82562735476653	3.46148203261367	-9.25368886968416	3.66119560061733	2.06556776421792	3.21272484870139	3.84303155802081	3.45683964880707	4.99143199766773	4.78014164825018	5.08434934257289	2.70419256642656	2.34398164804944	4.23782976349306	3.69049246298826	3.26285034539244	4.30346999597696	-20.7123173358499	2.47117304027421	-18.4415541303041	-17.585010307228	-21.1694835330943	-20.335335868521	-18.4180090381843	-22.0700308928666	-24.6629323064526	-19.1037620858037	-25.4234536876565	-20.1304193967939	-18.3853961964508	-22.8704695946359	-19.4560488817293
95.4773869346734	47.692148055665	3.39024709033057	59.2364780383957	48.4043055296337	45.0606301820244	47.0820286624587	46.156382550799	47.4254018454569	45.8420747867962	47.939260066039	45.071564725052	45.6792389898659	48.2434909689181	47.7285808216108	46.7584849753967	46.4747376858451	48.2795610066826	2.65443904631204	3.80919447315678	-10.7182447361129	3.69984635021951	2.07369715671088	3.1908190350598	3.86587939551506	3.46931448634298	5.01583279049217	3.83923309574806	5.32047575275537	2.81856618307928	2.37565131835303	4.33581177964169	2.82272945695645	3.33471097465229	4.37226265526693	-21.0015431423271	2.40309811484181	-19.2816440679343	-17.7240824665852	-21.4302552747599	-20.4454083299746	-18.772730237511	-22.2489329725859	-24.4857055990379	-19.3995157067739	-25.4993412223886	-20.5773092440011	-18.6388026622609	-23.3312228122537	-19.7474602344757
95.9798994974874	48.3147480063425	3.74259503410956	61.2037977149654	49.0423581127995	45.5684140814549	47.6637090006965	46.5942462051472	48.0241762208155	46.4027554068685	47.961187221158	45.707984242297	46.1892852778995	48.8287772023389	48.2855816500286	47.2535273808656	47.0637280570339	48.9316923207685	2.43431351236166	4.30937865311839	-12.7964369821355	3.72960566574048	2.07997183209809	3.16637683892135	3.87747889336398	3.47310415262834	5.02975826838281	3.33466068554239	4.96885493953944	2.91340799474829	2.39453612497267	4.35707462175835	2.33316603999493	3.22340851922085	4.42973509064847	-21.3759650719226	2.46927771601051	-20.6662027036332	-17.8839241273261	-21.6542083658402	-20.5381132376788	-19.1102573918277	-22.390012844751	-24.6283114348957	-19.5870451341501	-26.212372012862	-20.9706198779132	-18.8786570757214	-23.7919274892144	-20.0090968464869
96.4824120603015	48.8613681898844	3.87087597690783	62.0796344914692	49.612801210711	46.0846178029272	48.2994170270493	47.0461863498471	48.6314322659439	46.7197197844387	48.9716138945347	45.8285983050944	46.7085900182597	49.4089269197699	48.8138000135352	48.0175655998359	47.0958230026551	49.6017961621944	2.58466020802543	4.05506645382311	-11.6741585232656	3.74420836373172	2.08621112043246	3.14242029200285	3.8815408577376	3.46946616962564	5.13277280164042	3.47022007724282	5.35575926602015	2.98921862726124	2.3993986425857	4.31395047796352	2.49815128235664	3.49094413325079	4.46979953179557	-21.5456702042534	2.55131112812224	-19.6385908657084	-18.0366791479875	-21.859541185577	-20.6280472924704	-19.4634831409224	-22.5123910975553	-25.2453770777498	-19.6736490136691	-26.0289262614871	-21.3279164148838	-19.1354058999871	-24.2323860466871	-20.245065519438
96.9849246231156	49.4914707723175	3.9901440207936	63.2207554751879	50.1922826175399	46.6148608112132	48.8978890343919	47.5170942057163	49.2488923509172	47.3180025098464	49.6000934751141	46.881511449461	47.2351563003061	49.987343266645	49.0338937517939	48.6646670860289	47.7494046847347	50.2102145658657	2.40625202932652	4.57934581450403	-13.8091456167763	3.75511095154682	2.09385118771462	3.11543780036431	3.88346949767674	3.46433243137985	5.22877047325478	3.36225477286984	5.01492784266781	3.05062062117384	2.39751715837893	4.34382664469739	2.44456864227333	3.25809593513769	4.49014209753827	-21.8655335213103	2.52963170187531	-21.1160840453181	-18.2052792842534	-22.058903610821	-20.6893605538803	-19.8200540545748	-22.6342886958121	-25.1847376693943	-19.7936422117806	-25.9674279465335	-21.6565829096632	-19.3973158958019	-24.8106934572575	-20.4813748544685
97.4874371859297	50.2257653433131	3.79623427021479	63.3308909944122	50.7878444620286	47.1283867103205	49.4576589802564	47.9271568264469	49.8467918362327	48.1971028699924	50.0779211455175	48.7682571106071	47.7678129761664	50.551727263449	49.6702452263087	49.2443162402506	49.8730113015374	50.7573562061695	1.75921912266297	5.93517125378295	-19.4464639191175	3.75208981134329	2.10086007458889	3.08658017190358	3.87439596142879	3.45068273316023	5.10641197598271	3.17486771855235	2.86118998233009	3.090106952681	2.37947901549874	4.18706356476961	2.32285358278873	1.95530670502971	4.4928625090044	-22.5627125331196	3.02123792574887	-26.6235482960275	-18.410669788164	-22.2290678977712	-20.7274095529986	-20.1533266237772	-22.7309670834266	-24.7023680372488	-19.9189045307167	-27.9486247675714	-21.9391335699216	-19.6813414235339	-25.330790037025	-20.7079856362168
97.9899497487437	50.4953431155462	2.43829764905357	58.1504483320921	51.3207157879487	47.6475907179991	50.1000557572158	48.3756762654346	50.4507816534856	48.6478653141016	50.8820189999935	49.7186225871478	48.2820660207893	51.0734199160472	50.1670965108988	49.9544648486849	51.3221043612971	51.3372196600571	2.04147504332871	4.37412643020906	-13.359972546249	3.72959373447579	2.10786333426802	3.06134677715673	3.85798461626209	3.4276764076521	5.00095624463339	3.14544015190907	2.03467273304913	3.10606681296443	2.34232954710574	4.00463118431672	2.34919547738746	1.34305836753591	4.47128280746308	-22.7909260821855	3.08743886096665	-25.5568609501198	-18.6241789973206	-22.3766463278299	-20.7710697761562	-20.5152520373951	-22.8083853034344	-25.0266683041959	-20.0585763161201	-29.0197487123909	-22.1631952997725	-19.9833139765439	-25.8812932025585	-20.9726050116629
98.4924623115578	50.5135069366772	1.27958413722959	51.9035594108632	51.8247745313925	48.144316259666	50.707361621577	48.8208290596113	51.0230906158284	49.1059881914561	51.5105581997821	50.4537191165633	48.7669718398197	51.5572357204095	49.8544806858003	50.6019961182162	51.5508359919472	51.876886687225	2.92706026959516	1.29143962775023	-0.281282372315631	3.70668024367087	2.11592413525123	3.03866579246695	3.84289420185973	3.40679820211793	4.98169931354665	3.02308843703537	2.2216384761295	3.11180632106113	2.30397852524176	4.04998024193027	2.28106096165704	1.66424247352618	4.43872909074847	-22.5265596619916	3.10550959416827	-18.8364872432586	-18.8375524184508	-22.5147059584493	-20.8045352726651	-20.8586728594597	-22.8879901710803	-25.3667867028296	-20.217873120382	-28.5578449730406	-22.3517616403503	-20.2709556851809	-26.7027602348179	-21.2414683985029
98.9949748743719	51.1112589594553	1.2051094929296	51.6635372348203	52.3668959707924	48.6610520086611	51.2254119388799	49.1938205591578	51.616346198354	50.1892746714549	52.0289520863125	51.3150744764495	49.347463824277	52.1042698292388	51.2853102919384	51.1524130840607	52.2253624115087	52.2936998059241	2.95405609175546	1.00134206875416	1.53699172301355	3.66293187451054	2.12509041684936	3.01672083757666	3.81798185642851	3.37809938989148	4.90565133550048	2.89056000796677	1.95266797459971	3.09148500887297	2.2419824169722	3.44968220120204	2.21720031040519	1.63840377365057	4.38539224889187	-22.5868632690826	3.12454983021127	-17.9808261558581	-19.114991130027	-22.6375796313589	-20.8101510232932	-21.1703471608366	-22.9581419693088	-24.7127787417961	-20.3621645998946	-28.5100780076072	-22.5118289442279	-20.6443866800031	-27.0649520306113	-21.4827817548943
99.4974874371859	51.8999464347385	1.5464036186945	53.9610946173914	52.8883469337102	49.2185247645714	51.9086705464592	49.6713286731611	52.2570349024285	50.968557219183	52.8102021034065	50.3998823209641	49.8934124551477	52.5805816506252	54.2380147732976	51.8842580826239	53.027985797007	52.7913016811012	2.72269659694997	1.58316044863489	-1.94674685631245	3.58957081374129	2.13534801237883	3.00374280670538	3.78272615360699	3.3366511135098	4.98845517875323	2.79525926968521	3.59323598591598	3.04222540598772	2.15502132007792	2.3314928625966	2.18859292277407	1.5493751968733	4.29549876795575	-22.7984347019453	2.66318550382786	-20.4498328142006	-19.4428625774402	-22.7429801262347	-20.8316991019648	-21.5600028720761	-23.0128749509322	-24.2889853699225	-20.5854374809555	-27.5799422370534	-22.5946794950492	-21.0454768059991	-26.7334729257448	-21.8294542153677
100	52.1179907478824	1.76139269566118	53.9925685328443	53.1788627495084	49.5450655818826	52.4848577621553	50.0575115204108	52.628970086262	50.90183855488	53.4118174131704	48.9924300046328	50.1151848161922	52.7715117911132	54.9106633636832	52.4022994460412	53.2305862997913	53.1456932956687	2.93344969181268	1.52703504982853	-0.600396896160602	3.55011196585051	2.14246812607063	3.00048292269996	3.75830858867674	3.31536290714701	5.20333750184314	2.68267164145663	5.71742782639768	3.02038308282675	2.11934804887731	2.06790330425617	2.13575860704499	1.65993781339551	4.22863993680771	-22.7919948285163	2.48744347535597	-19.962818019161	-19.6297057119771	-22.8085346247065	-20.8604004523105	-21.8584975341008	-23.0541341104649	-24.6265755549651	-20.8002331281418	-26.2559007473673	-22.623372516863	-21.209961196839	-26.592300401616	-22.093930635718
[truncated: 257 more columns]
