# Supplementary material for: Cranio-caudal and medio-lateral navicular translation are representative surrogate measures of foot function in asymptomatic adults during walking
Source: PLoS One. 2018 Dec 5;13(12):e0208175. doi: 10.1371/journal.pone.0208175 (PMC6281217; doi:10.1371/journal.pone.0208175)
Supplement: S2 Data — Oxford Foot Model outputs are provided in .mat files (Matlab). One file with all steps under consideration is provided for each participant. (ZIP) [file pone.0208175.s003.zip › S3_OFM_Data/EGLOND05_Walking_OFM.csv]

ST	RTIBA_R_X_Mean	RTIBA_R_X_SD	RTIBA_Resampled_Meas1_X	RTIBA_Resampled_Meas2_X	RTIBA_Resampled_Meas3_X	RTIBA_Resampled_Meas4_X	RTIBA_Resampled_Meas5_X	RTIBA_Resampled_Meas6_X	RTIBA_Resampled_Meas7_X	RTIBA_Resampled_Meas8_X	RTIBA_Resampled_Meas9_X	RTIBA_Resampled_Meas10_X	RTIBA_Resampled_Meas11_X	RTIBA_Resampled_Meas12_X	RTIBA_Resampled_Meas13_X	RTIBA_Resampled_Meas14_X	RTIBA_R_Y_Mean	RTIBA_R_Y_SD	RTIBA_Resampled_Meas1_Y	RTIBA_Resampled_Meas2_Y	RTIBA_Resampled_Meas3_Y	RTIBA_Resampled_Meas4_Y	RTIBA_Resampled_Meas5_Y	RTIBA_Resampled_Meas6_Y	RTIBA_Resampled_Meas7_Y	RTIBA_Resampled_Meas8_Y	RTIBA_Resampled_Meas9_Y	RTIBA_Resampled_Meas10_Y	RTIBA_Resampled_Meas11_Y	RTIBA_Resampled_Meas12_Y	RTIBA_Resampled_Meas13_Y	RTIBA_Resampled_Meas14_Y	RTIBA_R_Z_Mean	RTIBA_R_Z_SD	RTIBA_Resampled_Meas1_Z	RTIBA_Resampled_Meas2_Z	RTIBA_Resampled_Meas3_Z	RTIBA_Resampled_Meas4_Z	RTIBA_Resampled_Meas5_Z	RTIBA_Resampled_Meas6_Z	RTIBA_Resampled_Meas7_Z	RTIBA_Resampled_Meas8_Z	RTIBA_Resampled_Meas9_Z	RTIBA_Resampled_Meas10_Z	RTIBA_Resampled_Meas11_Z	RTIBA_Resampled_Meas12_Z	RTIBA_Resampled_Meas13_Z	RTIBA_Resampled_Meas14_Z	RHFTFL_R_X_Mean
0	-16.2001589390507	0.757524757893325	-14.5985028770712	-15.8062796743205	-16.2022598051123	-16.1035565856282	-16.4583305638681	-16.1395942273679	-17.8279638205747	-15.4726695133801	-16.7494762822088	-15.5142124603704	-16.8268044321086	-15.9773535889462	-16.604668601724	-16.5205527140291	2.99156945964984	0.74452994939249	2.74322482843131	3.10964819131952	2.74970370900611	3.33355268640807	2.04923421232303	2.36736319302028	2.53402968144755	2.29910185885227	3.43580053853355	3.63571990847099	2.74913974004817	2.56384152571084	3.31206988309609	4.99954247843002	-18.5238978362045	1.17970712440746	-18.4596371806275	-18.7430416326363	-18.2258529137659	-18.3007908825039	-17.7031178162848	-17.0424616195994	-17.2676620937484	-18.6011902913202	-19.6143550851152	-20.1080706726122	-19.0364364138201	-18.5955652364469	-20.9756538196878	-16.6607340486948	18.708153249549
0.50251256281407	-15.9939948251746	0.759947458876825	-14.3512857594801	-15.6552669950673	-15.9864609127081	-15.9851180866362	-16.319465773983	-15.932144047862	-17.6136265198778	-15.1943726266043	-16.5030399814557	-15.3189576093688	-16.5499785326886	-15.8142933331376	-16.4410046298341	-16.2509127437401	3.02795986940045	0.74577315889169	2.74892161961695	3.12286832402956	2.79920263466263	3.34897207795852	2.06054043763771	2.41572658540509	2.5793408320079	2.36161758442447	3.49142509091665	3.67108946120496	2.81915516796947	2.58233439940897	3.347499646696	5.04274430966737	-18.5771309947381	1.17845338956278	-18.5932064322125	-18.807596170677	-18.2720083050004	-18.3464396167404	-17.8117891250847	-17.0776491938953	-17.3760324234397	-18.7190943508599	-19.6493381931215	-20.139406109707	-19.0710880033545	-18.6247446953128	-20.989456006968	-16.60198529996	18.2459114979915
1.00502512562814	-15.7312030600026	0.768497156034731	-14.040194208398	-15.3660721017479	-15.7314643216285	-15.7553526882104	-16.092007943868	-15.6930085761909	-17.35401654265	-14.9133504440297	-16.2316993470073	-15.0895989405979	-16.2751504718809	-15.5432853357075	-16.1740932475909	-15.9775486705282	3.06462336183113	0.745201907690621	2.75829540865534	3.15050226074156	2.83987837320439	3.38084355324539	2.08079623423581	2.45680222606507	2.62617008139303	2.41152692937468	3.53390643740377	3.69819248799325	2.87457317424968	2.61410887025506	3.4059938511065	5.07313717771228	-18.6182831868626	1.1761072339985	-18.7377751997392	-18.9326588550756	-18.2682524714173	-18.4403050105169	-17.988287370008	-17.0650748446001	-17.4665300032636	-18.7699523674782	-19.620800199011	-20.1132364124331	-19.0552605943283	-18.6727680867628	-21.0075605990038	-16.5175026024388	17.6782908851536
1.50753768844221	-15.4819182816819	0.775810282877079	-13.7674878122608	-15.0970574491519	-15.4817061702051	-15.5293428237485	-15.893852057721	-15.4668596536792	-17.1104686794294	-14.6239133649256	-15.9672380093892	-14.8644556824738	-15.9974814938492	-15.3033172041687	-15.9462710584104	-15.6974044841332	3.09530453831184	0.744091888018531	2.76950751718585	3.17221828297165	2.87313933206063	3.40565424600932	2.09833936829896	2.49142020240881	2.66812873451031	2.4549130963646	3.57000976665663	3.7202140217611	2.92241543489375	2.63993851474983	3.45071322433298	5.09765179416136	-18.6239483264419	1.17450671559798	-18.8255761864384	-19.0042394002737	-18.2408397435914	-18.4968055301222	-18.1091523953683	-17.0297013567651	-17.5321481295138	-18.7741615190442	-19.5624275510219	-20.0533238171883	-19.0048713260491	-18.6935094696274	-20.9930279991173	-16.4154921460657	17.1416365994271
2.01005025125628	-15.1968996346585	0.784802232116593	-13.452865471607	-14.8018791257379	-15.1946661046935	-15.2707130222658	-15.6550659317362	-15.2105684378743	-16.8316433030496	-14.2972543523282	-15.6676246611247	-14.605334121666	-15.6882500370754	-15.0178815816958	-15.6781716467892	-15.3846770875747	3.12761332027486	0.743400377032894	2.78211690407314	3.19006933000848	2.9108716217011	3.4257961840008	2.11377825650994	2.5309489923168	2.71746193009914	2.50323924815278	3.61190553828668	3.74579173741785	2.97574556900587	2.66249153639531	3.48974290270618	5.12662673317402	-18.6057090444159	1.16753074690841	-18.8915910600325	-19.0306956417598	-18.2034319795688	-18.5185622577366	-18.1876687306398	-16.9828164843083	-17.6050166553742	-18.7646389670275	-19.4890339136532	-19.9716780145372	-18.9402328101137	-18.6716753083376	-20.9235044243509	-16.2993803743822	16.5305662839534
2.51256281407035	-14.8962965862594	0.79465017288089	-13.1072068254772	-14.4739963845706	-14.8859048504822	-14.9809262426195	-15.3943697249592	-14.938427820812	-16.525651345893	-13.9784510186201	-15.3526218325268	-14.3425499924129	-15.3930211860791	-14.7033947238311	-15.3877960396161	-15.083834219731	3.15745570119166	0.742870665722125	2.79439866214163	3.2117018603336	2.94103150588191	3.44959100358275	2.13065591001697	2.56404171671982	2.76250958848703	2.545785028226	3.64581379262138	3.76768434372101	3.02258458364969	2.68641965334967	3.5293711890141	5.15279097893768	-18.5600117176618	1.1612118633167	-18.9104785866261	-19.0520274818034	-18.1237037763939	-18.5410757454392	-18.2490055959128	-16.8954476237426	-17.6390586201606	-18.7173810441866	-19.3686690181147	-19.8545158856868	-18.852550896886	-18.6325691804278	-20.8262802028094	-16.1774003890754	15.8932223459657
3.01507537688442	-14.5843997065554	0.803754466280176	-12.7694341411685	-14.156947855399	-14.5540587691314	-14.6939009211581	-15.1416740917251	-14.6491123505672	-16.2046124830611	-13.6264270500331	-15.0169721969375	-14.0454353115969	-15.0670252688071	-14.3938228850067	-15.1096566467513	-14.7525159204326	3.18384914344171	0.740524753065478	2.81037594967397	3.23293042384995	2.96579343872471	3.47213400737436	2.14758655162599	2.59267457568256	2.80638898721708	2.58291196473072	3.67396027253381	3.78251794729747	3.06309978167127	2.70908373166761	3.5640599307549	5.1703704453795	-18.4777527829892	1.15699965027618	-18.8917801538002	-19.0455340715596	-18.0053567637258	-18.5476917489605	-18.2749603639828	-16.7710287251839	-17.6496597283663	-18.6129289236374	-19.2031386752141	-19.6763519422128	-18.7150214663839	-18.5740638813877	-20.702161558445	-16.0188609589882	15.240948171731
3.51758793969849	-14.2550583137791	0.814824046983244	-12.4171399292045	-13.8092863235567	-14.2032706086711	-14.3733965515597	-14.8779419767893	-14.3464590896403	-15.8674729792024	-13.2557135980608	-14.664862433868	-13.7320920330137	-14.7272154920354	-14.0670954996399	-14.8205254996493	-14.4083443780163	3.21071281603353	0.737583952318979	2.83070043819986	3.25055396476032	2.99129009297903	3.49019988004184	2.16644511297946	2.62245617184479	2.85408475909706	2.61890620890408	3.70386648181682	3.79810541878334	3.10243827294008	2.73358764653053	3.60001452484187	5.18733045075034	-18.3728371105031	1.15351123678565	-18.85446717925	-18.9939871472549	-17.868744716645	-18.5174055834255	-18.2842087043027	-16.6283412653697	-17.6566179386273	-18.4748845554082	-19.0164916266871	-19.469162882197	-18.5518259747184	-18.5028593048572	-20.5568075929654	-15.8439150753353	14.5538545026454
4.02010050251256	-13.9161659040459	0.829064054303043	-12.0430705071273	-13.4420735424679	-13.8505806609901	-14.0316321746328	-14.5866750653444	-14.0463788842566	-15.5314198446436	-12.8860613841822	-14.3104285284694	-13.4159179555678	-14.3938827921543	-13.710726150947	-14.5057652730845	-14.0717098927748	3.23496872495179	0.735222818066062	2.84882308503202	3.26809999583056	3.01374101389592	3.50748966194961	2.18207532338628	2.64970501079016	2.90167911513206	2.65168646714594	3.73009385858377	3.81285780600899	3.13844744793015	2.75323923174878	3.62775002105652	5.20387411083425	-18.2355501468622	1.14344415632471	-18.7537809766607	-18.9135753665336	-17.710122073585	-18.4662687778378	-18.2348945204321	-16.4646063744	-17.6502418299007	-18.3045916246987	-18.8007665748178	-19.2331108833163	-18.3689972445771	-18.3825502295722	-20.3520350910447	-15.6621604886949	13.8577476554463
4.52261306532663	-13.5656789049716	0.839066246201281	-11.6657375843217	-13.0780738048267	-13.4626226791968	-13.689305987449	-14.2928455863737	-13.7140195331165	-15.1622434905213	-12.509196764093	-13.9246121151489	-13.0903354069962	-14.0577952148405	-13.3478755486503	-14.1902579582149	-13.7345829958531	3.25755751191159	0.733320271477292	2.87025781321466	3.28666480565667	3.02836033044465	3.52505727147275	2.19858987937334	2.67024757472914	2.94463271590152	2.68356735162082	3.74823245254435	3.82808380069057	3.17382887108243	2.7730034259839	3.65375734301315	5.22152153103432	-18.0672411380577	1.13837638456004	-18.6162668544171	-18.8106384784616	-17.4954892001113	-18.4017185716774	-18.1541671607456	-16.2483164128015	-17.6011066516302	-18.1092633000603	-18.5285153281244	-18.971538175451	-18.1700018200071	-18.2420742075471	-20.1199439195519	-15.4723358522214	13.1496868984564
5.0251256281407	-13.203072996453	0.851305931653014	-11.2846962456346	-12.7072006447588	-13.0644771788875	-13.3391844920034	-13.9954261641704	-13.3752011702356	-14.7844035405472	-12.1059702330462	-13.5307313978908	-12.7362950874919	-13.6960211550036	-12.9769884750377	-13.8717164359994	-13.3747097296341	3.27864945186674	0.729093878828897	2.89617975377466	3.30632027736555	3.04224268491012	3.54314382651351	2.21707844625712	2.69041877334656	2.98902620581233	2.70829730790607	3.7665363383863	3.83632294033623	3.20123436523658	2.79441651049691	3.68076953275775	5.22910536303469	-17.8710900351719	1.13898238387621	-18.4559251778627	-18.6881614315648	-17.2587995737802	-18.3240125240176	-18.0518942721928	-16.0113006483527	-17.5411963796851	-17.8542150177499	-18.2344049795812	-18.65301395946	-17.9204666985265	-18.0878839623298	-19.868291203164	-15.2456946641398	12.4305574614537
5.52763819095477	-12.8369872552544	0.867176645021762	-10.9009086983046	-12.3116834409273	-12.6655387226833	-12.9619411235946	-13.7006196976164	-13.0382557137446	-14.4080606933855	-11.6988892394137	-13.1392195788441	-12.3759902453572	-13.3346726126387	-12.6063159723527	-13.5574346721877	-13.0182911625111	3.29872791424144	0.724914128390079	2.92319399541218	3.32075985770392	3.0546122078566	3.55504871168707	2.23673706447026	2.70939048583613	3.03422431394157	2.73133773418936	3.78372855609877	3.84510317822337	3.22727451615255	2.81626342547395	3.70685361310837	5.23766313922598	-17.6507085139665	1.1389625953418	-18.2555785148847	-18.5132345691487	-17.0026484900793	-18.2003664282942	-17.9225625681749	-15.7565098099581	-17.4726651781582	-17.572296038896	-17.9222185122078	-18.3105920765629	-17.6548692535087	-17.9177600343867	-19.5968965057857	-15.0117212154854	11.7170918123166
6.03015075376884	-12.4609026922345	0.88281604065468	-10.5027949652718	-11.9151854718649	-12.2546723646415	-12.5826619001643	-13.3803905963551	-12.6905347915523	-14.028164205456	-11.2898847592475	-12.7258703100654	-12.011304271522	-12.9750638273893	-12.2102000374306	-13.2189034831941	-12.6670067071287	3.31707660044919	0.721662849613016	2.949735756972	3.33687145609795	3.06326789317217	3.56809567852079	2.25346801997773	2.72517612243245	3.079166816229	2.75342052012909	3.793836968463	3.85528963796381	3.25295368741266	2.83352500455694	3.725976583042	5.24828826131907	-17.401464345628	1.13661829603815	-18.0063490818839	-18.3200239492308	-16.715068098564	-18.0645796631209	-17.738004475586	-15.47313724955	-17.3916995194917	-17.2700717208669	-17.5653528210134	-17.9506155650502	-17.3786280212825	-17.7007635520635	-19.2725824050011	-14.7736247160871	11.0041598308745
6.53266331658291	-12.0801593243838	0.895854974501238	-10.1059579059163	-11.5197417040166	-11.8254731529684	-12.2042628814333	-13.0590437363633	-12.3254926363221	-13.6251048945561	-10.8803116301142	-12.302385389082	-11.6460117480033	-12.6171338302125	-11.8105365633683	-12.8799839874394	-12.3207904815773	3.33498865736565	0.718708816612315	2.98052938830123	3.35508321602864	3.06750659212161	3.58286329570077	2.2721800529721	2.73718384691675	3.1196291127518	2.77310132167045	3.80179340701753	3.86649660328154	3.27655808210761	2.85210585987102	3.74601010802087	5.25880031635726	-17.1316020655139	1.14195575373546	-17.7356308321476	-18.1140553004603	-16.3892225601568	-17.9204220806786	-17.5303219520331	-15.1551649885242	-17.2753338006739	-16.9448927111288	-17.1821063969365	-17.5769541302709	-17.0890298080179	-17.468971164518	-18.9312704289824	-14.5290527626652	10.300612687525
7.03517587939698	-11.6945951638758	0.910988462962203	-9.71662236457512	-11.1184224756681	-11.3960046500528	-11.8188369344588	-12.7408182513559	-11.9612686084414	-13.222666723494	-10.4520250560636	-11.88202597968	-11.2590093368494	-12.2399272552561	-11.4125932559605	-12.5451200557864	-11.9589913466194	3.3515525541476	0.713996272854527	3.01498928034224	3.37149974733698	3.07149911449455	3.59531390207841	2.29297656060015	2.74912028545307	3.16134297985331	2.7872884897953	3.80983311098562	3.87210508635066	3.29430425069388	2.8720739381303	3.76713057905346	5.26225843289847	-16.8397887002861	1.15379004323657	-17.4466594372316	-17.8794126542621	-16.0474769707605	-17.7509615711706	-17.3025481922523	-14.8238375682362	-17.1542773569958	-16.5761177579554	-16.7879738055295	-17.1625550811442	-16.7638386086719	-17.2255016082068	-18.5783753750061	-14.2575058165825	9.61062660240648
7.53768844221105	-11.3077039790111	0.93093630064066	-9.3146414514365	-10.7044868860867	-10.9710299036699	-11.4202060995424	-12.4244013256406	-11.6015140535931	-12.8254421314229	-10.0234672835005	-11.4578028042597	-10.867710580655	-11.8648680107178	-11.0164473999574	-12.2129956798657	-11.602842095807	3.36789024638021	0.709779483315339	3.04668030691538	3.38588759054507	3.0754232975481	3.60524280495803	2.31523265531979	2.76107120888273	3.20416997153415	2.80095987790119	3.81466608979511	3.87912477866753	3.3122676997292	2.89262237183486	3.78859591323079	5.26851888246103	-16.5319175052225	1.16574083220769	-17.1117456512681	-17.6130652448653	-15.6945972265789	-17.5526815151651	-17.0543044965108	-14.4840071256411	-17.0316962879906	-16.1928228783129	-16.3742299686195	-16.7367030927027	-16.4333266666465	-16.9689968114783	-18.2141413110497	-13.9845267962852	8.93999024381428
8.04020100502512	-10.9148777933018	0.948194120834209	-8.9125285489071	-10.2938084525607	-10.5297690015825	-11.025103363575	-12.0880536799562	-11.2238777809373	-12.4245533498712	-9.59909989328449	-11.0182725007387	-10.4771488515269	-11.4956832356936	-10.6027041961531	-11.8618840229798	-11.2558022284586	3.3831808647881	0.707031142083538	3.08117465139129	3.40278421698156	3.07385761393169	3.61755056297407	2.33532375608822	2.76814420879263	3.24505808873458	2.81447598126344	3.81452312877602	3.8885944812031	3.33081751177783	2.90925842552874	3.80478587541202	5.27818360417823	-16.2041828118474	1.18126845073483	-16.7562692093228	-17.3389152348512	-15.3044546640466	-17.3484477366166	-16.7616663863623	-14.1116005205582	-16.8949207787478	-15.8014131722147	-15.9297625778156	-16.3085800726762	-16.1032019042195	-16.6737166535662	-17.8113831845341	-13.7142272703323	8.28666807705216
8.5427135678392	-10.5235894995137	0.96346570438074	-8.51818729307882	-9.89051392541923	-10.0863085626352	-10.6376237137535	-11.7533118415629	-10.8435691363866	-12.0110026791983	-9.1750872170305	-10.5832415973141	-10.0899480672238	-11.1264060581692	-10.1904991390843	-11.5129742031455	-10.9115795591897	3.39934436959818	0.704455034538152	3.11941115618302	3.42211386244509	3.07208621759131	3.63228188892976	2.35800484325323	2.77515181015389	3.28320128040619	2.8262177828521	3.81551759433421	3.90055289115119	3.34786279276659	2.92756508895	3.82315553431538	5.28769843104257	-15.8680986944678	1.20334001303817	-16.3920283135448	-17.0613320224168	-14.898911462622	-17.1410862684541	-16.4539400863998	-13.7273476932223	-16.7373137461549	-15.3966450232854	-15.4825604091125	-15.8836990117769	-15.7666651909865	-16.3688327318736	-17.4031261652124	-13.4398935974864	7.66010129388623
9.04522613065327	-10.130723152077	0.981554610178911	-8.12716563209947	-9.47628341570539	-9.64945173407937	-10.2383122869464	-11.4234628779656	-10.4687729656633	-11.6027892039128	-8.74070451120538	-10.1579136297409	-9.68923671871545	-10.7446937528888	-9.78395350736604	-11.1696184396478	-10.5577654531408	3.41484780990121	0.700757878799339	3.15810600615642	3.43763927864296	3.07169004245303	3.64290183104548	2.38346354462832	2.78344442955062	3.32313564934911	2.83452889196315	3.81775238073562	3.90860145761697	3.36142720750649	2.9477223854201	3.84418341073987	5.29327282280885	-15.5198187398286	1.22878370804043	-16.0115126164561	-16.752950105096	-14.4891546618929	-16.9022327451934	-16.1362770961656	-13.342029561904	-16.5827945564824	-14.9667574538663	-15.0397127999208	-15.438525801321	-15.4110250062091	-16.0587513870998	-16.995836536138	-13.1499020298542	7.0594388384192
9.54773869346734	-9.73887377500694	1.00286436756161	-7.72914983181049	-9.06165439610826	-9.21626930373986	-9.83888052901393	-11.0957268575823	-10.0952908638322	-11.2038670793147	-8.31044986698404	-9.71675100735522	-9.28680432675465	-10.3675381090236	-9.38175575887217	-10.8291513004942	-10.2109436192115	3.43098246941643	0.697890848443092	3.19539181865146	3.45477422082744	3.07081779623332	3.65520575247562	2.41057741876861	2.79126179284889	3.36471813959404	2.84411575469529	3.8129061333187	3.9188157139613	3.3769473830531	2.96841763573007	3.86638347067922	5.30342154099289	-15.1653445987004	1.2581187579274	-15.6036617783493	-16.4367880324776	-14.0709172337158	-16.6544451346801	-15.8066409943379	-12.9518249004458	-16.4342200434342	-14.5365580482044	-14.5680287242477	-14.995960807311	-15.0621554417567	-15.7403332726739	-16.5874693662394	-12.8658206039322	6.48799067440512
10.0502512562814	-9.34650424742514	1.02013567167246	-7.33843870612229	-8.6549800121127	-8.77357241204802	-9.44793102022058	-10.7530571072682	-9.70954720059181	-10.7996192561785	-7.88852442147527	-9.28092969667265	-8.88884738865637	-9.99836727090489	-8.96867227808872	-10.4746268403093	-9.87394585330263	3.44778781245059	0.69693296124722	3.23640907276243	3.47534558124666	3.06697553042332	3.67125153933665	2.43633422772594	2.79639696002509	3.40338816045639	2.85545050321914	3.81012544516154	3.93299713076146	3.39477210135126	2.98596284577696	3.88508847975586	5.31853179630561	-14.8048137814101	1.2900430825205	-15.1954691654812	-16.1254470490935	-13.6295702708678	-16.4089786268295	-15.4458634961938	-12.5431970216919	-16.2710181075201	-14.1125277140144	-14.1014835680986	-14.5672913108058	-14.725443782801	-15.3931969922875	-16.1563364172311	-12.5915694168252	5.94522691865409
10.5527638190955	-8.95898983301547	1.03555240920635	-6.95916310130042	-8.25558061645484	-8.33791656531129	-9.06430938696388	-10.4138260965013	-9.32903617970114	-10.3922099769298	-7.46860358555208	-8.85707339907722	-8.49816801319962	-9.62816271219573	-8.56052389814649	-10.1240344841007	-9.53724964678203	3.46642833766415	0.695880417693398	3.28067247000116	3.49765625324628	3.06585856138623	3.68935588842021	2.46543850964632	2.8039970115531	3.44169587663559	2.86590199248938	3.81019777996485	3.9511600190962	3.41166473572882	3.00572142873521	3.90753944112798	5.33313675926675	-14.4469547856977	1.32518472832826	-14.7934502452924	-15.8162321166757	-13.1903867288656	-16.1618368894169	-15.0806645422835	-12.1400080452047	-16.1017760896792	-13.6846898272507	-13.6495634720548	-14.1577593574826	-14.3886609514339	-15.0439132466383	-15.7322828580369	-12.3161426294527	5.43692867477673
11.0552763819095	-8.57227648377886	1.0542859791244	-6.57599351792074	-7.84786965240762	-7.91419757051286	-8.67143768523584	-10.0811723997233	-8.95792283967786	-9.99386171019539	-7.0455928060294	-8.43364815313493	-8.10147628762878	-9.25165352520758	-8.16106273563382	-9.78055734335223	-9.19542454624361	3.48524476867098	0.694059497223289	3.32152830842717	3.51703652649776	3.0678643085757	3.70462890045059	2.49800408599803	2.81433164456287	3.48277296891154	2.87574146561452	3.80775271589661	3.96717632093916	3.42773260522272	3.02786066305845	3.93412530890038	5.34687093833829	-14.0865683815433	1.36095111150368	-14.3713515533627	-15.4869829415687	-12.7600715706735	-15.8903471663533	-14.7165263800495	-11.7485038804212	-15.9429753304521	-13.249497546639	-13.1957718468607	-13.7465343511168	-14.0483969940701	-14.6972392702626	-15.3215453035721	-12.036213206204	4.95937771161638
11.5577889447236	-8.18969437362543	1.07392215846349	-6.19702957205031	-7.44721553233732	-7.48914367980868	-8.28618577136349	-9.75095223440021	-8.58140786702249	-9.60764824586672	-6.63045716621946	-8.00968923624297	-7.70554214134044	-8.88178425005124	-7.76760965103097	-9.4401948800801	-8.86086100294158	3.50621976878747	0.693803009184927	3.36483797880434	3.5405449028406	3.06806232951777	3.72466002070657	2.53233174321398	2.82285152474874	3.52636577048801	2.88903110638872	3.80509192178051	3.98610382823872	3.44753851065708	3.05052254851467	3.96249305182242	5.36664152530251	-13.7317726281803	1.40290088719341	-13.9512403130709	-15.169096683235	-12.3199264517532	-15.6251662951616	-14.3491772596531	-11.3510321308484	-15.7963728014749	-12.8271637990412	-12.7440822320911	-13.3497071180661	-13.7254997978602	-14.3481169866717	-14.9191415951732	-11.7690933304229	4.51533009802456
12.0603015075377	-7.81101943243919	1.08853350483559	-5.82913646072587	-7.05782602809406	-7.06649915767137	-7.9126529035725	-9.41044833866409	-8.20447301954095	-9.21443702762842	-6.22682044188593	-7.59841501905401	-7.3171026488606	-8.52155974197671	-7.36869879390804	-9.0903339345503	-8.53586853801577	3.52943637496433	0.695125256555847	3.41180694132115	3.56827708028067	3.07016600100552	3.74966608674929	2.56616012745202	2.83298567932504	3.56622607373241	2.90608428243834	3.8067668557441	4.0103196422215	3.4712260148172	3.07091459093161	3.98903073833956	5.39247913514226	-13.3835289859952	1.44257538287882	-13.5455814893625	-14.8682281676569	-11.8804562554242	-15.3708315021105	-13.9637087986403	-10.9576454214463	-15.6333580239548	-12.4231917062132	-12.3154312051585	-12.9794600384825	-13.4241122150732	-13.9811872949321	-14.5083069499597	-11.5179067355184	4.10417561434955
12.5628140703518	-7.43800313164343	1.10216480862071	-5.4695846736672	-6.6714459392521	-6.65568521038713	-7.5413918979847	-9.07509103042806	-7.83669903817212	-8.8260871377039	-5.8263656403125	-7.1996723680392	-6.93880698301748	-8.15962648911702	-6.97701533983815	-8.74593878045738	-8.20863331463114	3.55464949326708	0.695872931512155	3.45908686583525	3.5954610459864	3.07688779678607	3.77466092605407	2.60399939996179	2.84714065435559	3.60836369012195	2.92312505087339	3.81086397553371	4.03974031739227	3.49414937760032	3.09417545635281	4.02055551134554	5.41688283754	-13.0446355876699	1.48154306855031	-13.1476289847498	-14.5675789757723	-11.4564709723862	-15.1098158467735	-13.5839548532333	-10.5820421330615	-15.4776438723845	-12.0222786309565	-11.9085712835225	-12.6395775818229	-13.1264931149971	-13.6200657863458	-14.1153492233993	-11.2674269679733	3.72670995467991
13.0653266331658	-7.06899436305075	1.11795064379531	-5.1091660232692	-6.28506818606851	-6.25754277404018	-7.1697298950458	-8.74780625796817	-7.47815914394586	-8.44950734627395	-5.42853561296706	-6.79776845180621	-6.56052944391339	-7.7966448274685	-6.5958643275696	-8.40996180302869	-7.87963698934537	3.58161504964909	0.696291727957743	3.50447687641738	3.62339822288269	3.08712263831643	3.80108817643341	2.64581145008835	2.86422742323952	3.65418580836959	2.9423234316477	3.81218547975705	4.06852672736868	3.51866314077716	3.12039281360247	4.05717619822797	5.44303230795883	-12.7144007447906	1.52215839110012	-12.7444782550093	-14.2693708935972	-11.0487171861215	-14.8441377088993	-13.2149474379471	-10.2244587738781	-15.3376290875924	-11.6289739745876	-11.5023513865219	-12.3111857111638	-12.8382938706623	-13.2693833160372	-13.7454701736982	-11.0222126513527	3.38032151247154
13.5678391959799	-6.70620463731569	1.13313986048471	-4.75843748967852	-5.90852538430414	-5.85712086295026	-6.80839286075263	-8.42339890421632	-7.11279473771958	-8.08538561344256	-5.04106027562054	-6.40818460674503	-6.18498177805715	-7.44194918720762	-6.22163244560522	-8.07741287590779	-7.55758790021239	3.61170724776875	0.698488047416576	3.55370180476149	3.65623544054931	3.09599633204828	3.83346389892122	2.68928387213359	2.87978523678755	3.70262045681613	2.9667659712779	3.81891927898947	4.10037816517631	3.54813304490706	3.14708717388377	4.0955599206417	5.47597087186868	-12.398623865946	1.56746638502014	-12.3611022655128	-13.9939427619411	-10.6361362464149	-14.5934304623403	-12.8498355537516	-9.86498017837206	-15.2111680257635	-11.2583715488438	-11.125376641928	-12.004053628244	-12.5749513931909	-12.9219784859299	-13.3903628790133	-10.7950440519975	3.06590670352029
14.070351758794	-6.35039577805239	1.1430654714084	-4.4208643381837	-5.54482879628082	-5.46713996593297	-6.4601738643989	-8.09291451164033	-6.75529221974413	-7.71537112874591	-4.66678084529389	-6.03557877036623	-5.81876203669861	-7.09803014604297	-5.84605758994354	-7.73939196054001	-7.24435471892143	3.64508107508715	0.701652156701135	3.60617812186697	3.69353678542025	3.11044485801326	3.87139817231441	2.73295271655322	2.90017877182125	3.74728294636568	2.99639653873454	3.83122325698333	4.13827149993708	3.58233906515075	3.17243671990961	4.13323031919433	5.51526527895541	-12.0989391285439	1.60693087476776	-12.0026921805178	-13.7444891676672	-10.2434795108388	-14.3604077987556	-12.4779228587174	-9.52685401959207	-15.0694839560356	-10.9141457379008	-10.7835976804073	-11.7303108701116	-12.3388380136829	-12.5670299552435	-13.0380000366783	-10.5878960134665	2.78262420075448
14.572864321608	-5.99941470415271	1.15320645568924	-4.08555773815851	-5.17981670719981	-5.09170008900445	-6.10911733716797	-7.7690094528845	-6.40950949468283	-7.35526219849819	-4.29633560835309	-5.66544183559478	-5.46423663029265	-6.75197367999939	-5.47899649501057	-7.40811735677064	-6.9267312345206	3.67969051369013	0.703530437939418	3.65477111612378	3.72759130114168	3.13062850742863	3.90670374900174	2.78107534631567	2.9254784552843	3.79608049803784	3.02603910995262	3.84122884794254	4.18192693994743	3.61516664721652	3.20122294402794	4.17637436375482	5.55137936548635	-11.8107593402439	1.64395008365559	-11.6442251354719	-13.4907913278611	-9.87664163714326	-14.1148524352083	-12.1198018243375	-9.21509573517547	-14.9439538917714	-10.576424313641	-10.451938034729	-11.4919067512197	-12.1072601699599	-12.2251710204916	-12.710857747516	-10.381710738888	2.52686561292855
15.0753768844221	-5.65542140129872	1.16396318474306	-3.75663617563497	-4.82155564231042	-4.72369612496229	-5.76506827499368	-7.45438647974569	-6.06697541953458	-7.00851633473294	-3.93232378767605	-5.30405600328662	-5.11411384023246	-6.40913259245976	-5.12327639993366	-7.0862966315526	-6.60986591112632	3.71755411059204	0.705867810425613	3.70549922535866	3.76579919210869	3.15190131736226	3.94730574390222	2.83339570834154	2.95136936355297	3.84897153897462	3.05987162682521	3.85546522853432	4.22562396920816	3.65126272759636	3.23342205506092	4.22475039998212	5.59111945148044	-11.5411712864338	1.68446334241731	-11.3035889526123	-13.2598963076729	-9.5223710168201	-13.8837210450994	-11.7797027329686	-8.91663486709433	-14.8370391502989	-10.2572962454551	-10.1480896030385	-11.2718491307667	-11.8947394821821	-11.9004354772635	-12.412625997398	-10.1884080014019	2.29892852117032
15.5778894472362	-5.31940394559553	1.17304017888357	-3.43939792340651	-4.47466205545673	-4.36024405957941	-5.43274894452939	-7.14307209375132	-5.72560150773483	-6.67135287688625	-3.57978343119025	-4.95867961709659	-4.7678872926329	-6.07572158962843	-4.77477342623464	-6.76826329930022	-6.29946712090995	3.75892256927383	0.709260402539313	3.75964017222105	3.80896503768739	3.17579345671327	3.99410223482584	2.88689858088081	2.97935994793323	3.9027865539638	3.09965062876089	3.8760696705515	4.2717169573067	3.69258881239522	3.26589067746842	4.27400883491298	5.63744440421258	-11.2922594440799	1.72535884519575	-10.991370554788	-13.0591537054073	-9.18158559319845	-13.6743075401056	-11.4483117897553	-8.63239274044018	-14.7381806849361	-9.96652786622732	-9.88310266482062	-11.0741560431615	-11.7111108377929	-11.5833173512657	-12.1318443099148	-10.016270535305	2.09785033504247
16.0804020100502	-4.99077587254095	1.17831059229959	-3.1325221809808	-4.13775127156851	-4.00923178051184	-5.10998952648843	-6.82918183246714	-5.39434022394494	-6.3337808323559	-3.24078858035181	-4.62489890435368	-4.43158304806945	-5.75366887720326	-4.42782388683062	-6.44823322710582	-5.99706804334107	3.80294708841962	0.713037301743351	3.81356508362375	3.85396819073026	3.20589310298388	4.04375522392916	2.94104267400374	3.0127579193152	3.95467359048065	3.14484015048873	3.89835815252009	4.32376266624253	3.73851855604912	3.29779126734675	4.32288449799992	5.68944816216096	-11.0621521891654	1.7602723341329	-10.7001299473965	-12.8802656361947	-8.8693324591166	-13.4786376157015	-11.1188776737478	-8.37625844055117	-14.6333554660924	-9.70579958095657	-9.64533692293374	-10.9108318743266	-11.5569455599525	-11.2672587107387	-11.8611324742947	-9.86596828631264	1.92093302359372
16.5829145728643	-4.66777721002413	1.18348693239922	-2.82844355646138	-3.80181708846056	-3.67323315858198	-4.7869946506067	-6.52290831984529	-5.07567177520301	-6.00733651614826	-2.90578887256939	-4.29550301788485	-4.107247566999	-5.4292945103593	-4.08977810532316	-6.13598960565663	-5.68887419623832	3.84826531151899	0.715093885994014	3.86448950670494	3.89710798508669	3.24161622552591	4.09231489939301	2.99965753781693	3.05099421899089	4.01084766352868	3.18891415073725	3.9211079828956	4.38120065370446	3.78148116854099	3.3334865149551	4.37681525007944	5.73568060330593	-10.8478055221437	1.793267020006	-10.416117582767	-12.7069351267142	-8.58829119440788	-13.2806563418187	-10.808857184501	-8.15016033042365	-14.547088865085	-9.45174729021577	-9.42728407225597	-10.7822636086329	-11.4056423656366	-10.96976290992	-11.6192526170022	-9.71521782063086	1.76494440629057
17.0854271356784	-4.35270650565082	1.18888953500461	-2.53381952116418	-3.47477800957198	-3.33935575322273	-4.47323627182712	-6.22659669390324	-4.75446411287799	-5.6947113554082	-2.57923657526194	-3.9800614801586	-3.78987283305227	-5.11132289333954	-3.76302955885707	-5.83395655574466	-5.38344946472192	3.89683548776785	0.718194481777743	3.91850118549897	3.94507413333395	3.27513752851204	4.14691598582182	3.06228370495508	3.08686003461999	4.07085864765866	3.2379971340468	3.95030545394625	4.43860329697149	3.82853899447677	3.3727863979087	4.43524814359433	5.78658618740501	-10.6561913623328	1.83127316175167	-10.1610194331133	-12.5644127188416	-8.31337502003806	-13.1059868604089	-10.5214068139947	-7.93001197899087	-14.4805669253953	-9.22330749764624	-9.24843465231998	-10.6731691760305	-11.2799624000197	-10.6938962289639	-11.4082807347391	-9.58284863215666	1.62995366633602
17.5879396984925	-4.04643586335596	1.19210874797377	-2.25137333308764	-3.15951177324378	-3.01532224133097	-4.17145166584804	-5.93374374174169	-4.44123437382182	-5.38868197214743	-2.26403420366662	-3.68095826751017	-3.47682510338482	-4.80336536565043	-3.44337970870775	-5.53607744263441	-5.08414289420789	3.94842427334791	0.7214521117885	3.97478682991453	3.99736688167015	3.31444273404114	4.20697209016399	3.12515916298595	3.12789968328384	4.12940222285966	3.29245293688509	3.98490929889979	4.49677686552929	3.88015068896475	3.41178528741355	4.49283559897879	5.84299954528026	-10.4878222544944	1.86614110188805	-9.93748721295911	-12.4543468654462	-8.06730564080349	-12.9570230704953	-10.2449582867308	-7.73754884462593	-14.415376370746	-9.02499218241063	-9.10860300451246	-10.5829932817332	-11.1842028303913	-10.4279912698911	-11.2140349355132	-9.47264776666271	1.51447693901757
18.0904522613065	-3.74660099471087	1.19332857307066	-1.97434729865271	-2.85036570594535	-2.70417138985108	-3.87453552112594	-5.64104700516503	-4.13914508488198	-5.0863258887613	-1.96110840216151	-3.38468992847844	-3.17313941626398	-4.50598436988732	-3.12706430674618	-5.23905109745993	-4.79143851057152	4.00087949587594	0.724503411430968	4.02572174258102	4.04758282796421	3.35930087621674	4.26558019640439	3.18862880366705	3.17386696952547	4.18748467927054	3.35078067681129	4.01559206697936	4.55990421288993	3.93473035400197	3.45072665029958	4.54963142787221	5.90278145777943	-10.3363008738115	1.89606670768048	-9.72209329097103	-12.3551752216541	-7.85346093209444	-12.8129328720487	-9.97683058069433	-7.57552685049267	-14.3527805542152	-8.85503098699526	-8.97954351211753	-10.5238473731277	-11.1153964627566	-10.1694214182983	-11.0337824865491	-9.38238969134626	1.41455868983277
18.5929648241206	-3.45320930696349	1.19404839017073	-1.70353116941652	-2.54562341322933	-2.40328397738132	-3.58149080369083	-5.35639855600255	-3.84443775744392	-4.79533453197222	-1.66289271033068	-3.09986104618783	-2.88042809064907	-4.2077672580024	-2.81938622620468	-4.95052851336729	-4.49396624361019	4.05455420244585	0.726298573469543	4.07724961897731	4.09866172002537	3.40538446720606	4.32588077955668	3.25609574904527	3.2207334527493	4.24932266321417	3.40670597562356	4.0520712722834	4.62731294499507	3.98519527522784	3.4934453271044	4.61033313877675	5.95536644945665	-10.2038543793869	1.92710558518441	-9.52937440730988	-12.2742095747926	-7.66206166613309	-12.6814230248999	-9.73128709019089	-7.43408940353092	-14.3099418026122	-8.69259850314802	-8.88708513636533	-10.4948401780395	-11.049608174094	-9.9325996548765	-10.8826900814432	-9.29215261398013	1.32889815194937
19.0954773869347	-3.16847997179773	1.19500378145384	-1.44254678796521	-2.25010694664035	-2.10715465221601	-3.29791508855303	-5.0817089862081	-3.55143686174026	-4.51759178659117	-1.37294122343238	-2.82951868410687	-2.59558404986427	-3.9171934820788	-2.52230129605334	-4.67257767700948	-4.20014208270893	4.11117066939352	0.728608679736329	4.13077213254482	4.15387870371332	3.45167347821385	4.3912975398962	3.32686961910635	3.2676952691956	4.31411586918633	3.46694907245008	4.09394447539866	4.69392344544243	4.03928200662424	3.53955787140241	4.67417006697344	6.01225982136151	-10.0962077391367	1.96116633412373	-9.36729118101283	-12.2245478429788	-7.48716863624305	-12.576607443097	-9.51029678501354	-7.30782657656186	-14.2867596262041	-8.55750767064853	-8.83211122877973	-10.4824914048914	-11.0113926827415	-9.71938660225093	-10.7613121484692	-9.22220851902122	1.25721192318448
19.5979899497487	-2.89138301413237	1.19421330440971	-1.19123803000149	-1.96572888375438	-1.82084446264982	-3.02555846086774	-4.81033564704062	-3.26698507861526	-4.24355815480474	-1.09309319550717	-2.56746931291961	-2.31477165605319	-3.63651497793742	-2.23191678044354	-4.39903119104519	-3.91231636621304	4.16862215375946	0.730755576472602	4.18256431666364	4.21225146945886	3.50270669245708	4.46065801060235	3.39634552802683	3.31903575460891	4.37448883214163	3.53091429026797	4.13386394172465	4.75892738365573	4.09655840237003	3.58439714532509	4.73486987967105	6.07312850565863	-10.0081664067931	1.99213736563154	-9.22757038498764	-12.204724713722	-7.34273976503803	-12.4982766905251	-9.30053361524736	-7.21006043018162	-14.2577245675176	-8.4510079891615	-8.79469201844638	-10.4823543898602	-11.0015125642356	-9.51622363846285	-10.6533572601166	-9.17355166760113	1.19691980380685
20.1005025125628	-2.62028447950193	1.19239383844639	-0.943975908882192	-1.68427694906447	-1.54646343915173	-2.75405078314963	-4.54084515413101	-2.99328796697618	-3.97578414971943	-0.823305477226405	-2.31184672615978	-2.04169384310757	-3.36457870757783	-1.9458082268519	-4.12848136830792	-3.62958401272098	4.22569480303265	0.732224820290091	4.22920351826929	4.2644710227999	3.55756434923175	4.52394899878138	3.46597405251483	3.37385149920387	4.43553461951156	3.59568851840829	4.17495364853473	4.82739345627814	4.15402964281255	3.62931888381237	4.79394961599842	6.1338454163	-9.93548205454973	2.01776561185553	-9.096968056747	-12.1825984712165	-7.2290907480093	-12.4148327029347	-9.10291252374419	-7.14069551192674	-14.2391999312064	-8.36685931474045	-8.78020472918745	-10.506968810529	-11.0118186925094	-9.32424491271153	-10.5604752223586	-9.13987913587484	1.14536027206218
20.6030150753769	-2.35545304699979	1.190416161054	-0.70376706848307	-1.40934156996164	-1.27785060738039	-2.48928594385948	-4.27914887615366	-2.72184499920854	-3.71870278687895	-0.558499464446762	-2.06755076236761	-1.77762118965125	-3.09392510443584	-1.66754434345625	-3.86667053289464	-3.34458940881895	4.28318320368302	0.733284726797627	4.27731247149929	4.32007547896241	3.60868911225113	4.59134348710244	3.53859268186235	3.42508000702259	4.49930392689727	3.65723053390858	4.22060845351542	4.89857381859638	4.20712547161314	3.67758372306216	4.85538624314246	6.18765944212667	-9.88168023017123	2.04841704007451	-8.99397082282731	-12.1878322172688	-7.12640580404721	-12.3567314351558	-8.92871355335849	-7.08047531739602	-14.2405895701965	-8.29150118937992	-8.79798342543663	-10.5546489471246	-11.026966729546	-9.15478002477912	-10.4944646550301	-9.10845953085073	1.10189539367038
21.105527638191	-2.09880741358955	1.18897913652728	-0.472631982775188	-1.14316455894153	-1.01546948457947	-2.23347123770895	-4.02678923764604	-2.45528154320352	-3.47339458672329	-0.300200806849039	-1.83411232028277	-1.52092379148192	-2.83045592882084	-1.39871040456615	-3.61526969455205	-3.063428212123	4.34255556429762	0.734309199351113	4.32619306121499	4.37870669669869	3.66205696822077	4.66233848592061	3.61331964359811	3.47843028675769	4.56475032844975	3.72113066351028	4.26708739739666	4.9679136614383	4.26244140371989	3.72864547916422	4.91831122863896	6.2444525954378	-9.8509178713948	2.08049749071594	-8.91868782140709	-12.2205306453367	-7.0476452586489	-12.3254496743472	-8.77874137656326	-7.04248758973714	-14.2604866479128	-8.24061698452111	-8.83831747095981	-10.6136495246623	-11.0670794145551	-9.00853412634943	-10.4546222091912	-9.09600145533518	1.06617369456373
21.608040201005	-1.84808430916303	1.18647472078294	-0.247479822236547	-0.885180837492787	-0.761926024979977	-1.98506255330149	-3.77727392082706	-2.19684894397051	-3.22914449008732	-0.0498078937880578	-1.60431864202857	-1.26742502297248	-2.575952757467	-1.13617410643555	-3.36830424940472	-2.78828106329029	4.40007156882198	0.734988781760105	4.36797538221199	4.43588665931466	3.71837207383493	4.73201264124029	3.68482461995893	3.53452204336508	4.62257013323628	3.7865643956326	4.30933993320267	5.03306552065288	4.31939878710946	3.77706425784967	4.97565567134929	6.30374984454902	-9.83279492433157	2.10734131473384	-8.84959189310642	-12.2666913414984	-6.99633973858123	-12.3081620841404	-8.63815278437359	-7.02993838147795	-14.2670546852753	-8.21386811071072	-8.88605814687356	-10.6760939183953	-11.1313367738257	-8.87053427115932	-10.4229024759189	-9.10240433530515	1.03541739103947
22.1105527638191	-1.60287458831424	1.18359192834066	-0.0265898256634221	-0.630714451022237	-0.517327437629132	-1.73887841320661	-3.53050273363537	-1.945858822965	-2.99235315639739	0.19295894528464	-1.38228400870008	-1.01934060882699	-2.32823124195147	-0.878076448832197	-3.12564265693049	-2.51740337592365	4.45652669401204	0.735237820329999	4.4086257706967	4.48932166011748	3.77411292164164	4.79790712766879	3.75565842523054	3.59000002749002	4.68204871270006	3.84952848805521	4.35497651345847	5.10000875412018	4.37370239664366	3.82541752151606	5.03052347319623	6.3595419236335	-9.82883669903805	2.13332841057796	-8.79894692469333	-12.3166470914879	-6.96491622043859	-12.2954885251839	-8.51124014281641	-7.0351474351691	-14.2910220879271	-8.2011526068436	-8.95880827381384	-10.755514287018	-11.2069209262672	-8.74521163518295	-10.4049800624219	-9.1177175672689	1.00868538706378
22.6130653266332	-1.36315035927022	1.18114484944278	0.188012215684975	-0.381988749896066	-0.276769190455974	-1.49868677558289	-3.29070931136553	-1.69620632302242	-2.76483994088708	0.431752085015176	-1.16976356694335	-0.777691231642172	-2.08271381739717	-0.626657473707609	-2.89142962438645	-2.24641332519658	4.51251907549546	0.735251056754	4.45008229249657	4.54526120728129	3.82576161675175	4.8666607368197	3.8281552366406	3.64155711320519	4.74304586709077	3.90831521471171	4.40308342906836	5.1681186079095	4.42349770486929	3.876379178199	5.08625008398498	6.40909876790766	-9.84091393369849	2.16367647283533	-8.77230214287198	-12.3893264306729	-6.94258189669684	-12.3074298327575	-8.40632203857179	-7.04803381264026	-14.333808786455	-8.19585291137242	-9.05342623878195	-10.8498170387	-11.2869142168587	-8.64108973070929	-10.409639469315	-9.13625052537522	0.985413260896759
23.1155778894472	-1.1299360053471	1.1796170159899	0.395481856423734	-0.140818300380186	-0.0416190104028375	-1.26621325667283	-3.05912226820685	-1.45155268264808	-2.54565931555898	0.666517092775283	-0.961261756542868	-0.541990794251879	-1.84317084691658	-0.383270628260644	-2.66695665431359	-1.97946750990313	4.56847332176529	0.735232226999845	4.48887215522306	4.60294140092558	3.87926864466718	4.9373323559922	3.90140785202436	3.69477131018665	4.8025330474867	3.96748242380551	4.44423058887918	5.23361461409277	4.47423622987872	3.92928954137814	5.14202418512238	6.46062215505163	-9.8696741288457	2.19414357274313	-8.76090235151979	-12.4824461039791	-6.94241068957983	-12.3429589306965	-8.32303982829226	-7.08181010404283	-14.3866480420115	-8.20944411321318	-9.14559321126373	-10.9491900099522	-11.3868057694273	-8.55795633704506	-10.4351829612475	-9.17104935156877	0.965101632237277
23.6180904522613	-0.901447294074245	1.17772000295653	0.599258502642825	0.0946252558260053	0.18642457793484	-1.0378489218848	-2.82978717764565	-1.21377713704251	-2.32807870864793	0.896153442300802	-0.756584402643644	-0.308623187622315	-1.6109990350872	-0.145799619607317	-2.44667403664014	-1.7185516689224	4.62113008755049	0.734814334953826	4.52106923271938	4.65460851492033	3.93379522462744	5.00152001593215	3.96931263095322	3.74880657678089	4.8549860708001	4.02626774272784	4.4860930457206	5.29238820326857	4.52535547685684	3.97797113174113	5.19004862283197	6.51359873582643	-9.90552014445043	2.21844090514323	-8.75238574915081	-12.5715082285617	-6.96290515073136	-12.3781202820668	-8.24551019233025	-7.13479980161667	-14.4304118854175	-8.24028432526193	-9.2512135466305	-11.0427002459419	-11.5044766615002	-8.47969467619041	-10.462125996098	-9.22114528080808	0.945871577172315
24.1206030150754	-0.677222082664177	1.17599236486682	0.799566389245018	0.32696481934027	0.408639369681697	-0.812169797466786	-2.60335371810066	-0.979524609534261	-2.11664512088702	1.12032539984001	-0.557811160760188	-0.0781752366911425	-1.38368089898529	0.0876118122250354	-2.2312077338319	-1.46164867137326	4.67154083393337	0.734464916857386	4.5541297215032	4.70519639552379	3.98257377362325	5.06460984759623	4.03570504741687	3.79722232002823	4.90834522125979	4.07963520704683	4.52969735474006	5.35158263531063	4.57132878912543	4.02628318702961	5.23510303944227	6.56015913542102	-9.95081214235796	2.24557624741498	-8.76288793273352	-12.6692515802126	-6.98818398160733	-12.4258996139416	-8.18093355429272	-7.19120133748109	-14.4909580697648	-8.27535262405636	-9.3711531672723	-11.1452371913613	-11.6230304630811	-8.41388792670552	-10.5000172113077	-9.27337533919341	0.927331642583546
24.6231155778894	-0.457256162254621	1.17524542623681	0.994773414821185	0.554703601159171	0.62824255010331	-0.59138253386039	-2.38275515345401	-0.746891960219686	-1.91268269076238	1.34241772386804	-0.364055185332656	0.148433274195585	-1.15846858690738	0.315657293649985	-2.02340940130096	-1.20616861752451	4.72085300979723	0.733843457387238	4.58770754369266	4.75728472291804	4.02966180001579	5.1293368564776	4.10246291047189	3.84375870312761	4.96216485259218	4.12846734077709	4.56913742224597	5.4107966111422	4.61315598089373	4.07632985511611	5.27994938139784	6.60172815629252	-10.007640211378	2.27509867906812	-8.79100375048718	-12.7828934029386	-7.02423704182218	-12.4944477798732	-8.13499020157378	-7.25790847811656	-14.5678402154431	-8.31434898605106	-9.49002505232804	-11.2549482171716	-11.7438280994038	-8.36663147075393	-10.5550054760321	-9.32885478729717	0.909278116735907
25.1256281407035	-0.242094194753108	1.17567020022606	1.18463938130119	0.77647240823361	0.844119555724563	-0.376503409420949	-2.16904716312896	-0.518163482034654	-1.71400125590387	1.56311913670549	-0.171293502749869	0.370821327623198	-0.937571800622028	0.537201031524631	-1.82427493217943	-0.954836021616448	4.76878948837378	0.733374305502699	4.6138390190052	4.80900960316745	4.07731741036442	5.19360453494926	4.16869933194162	3.89047939136972	5.01130569429942	4.17640285230241	4.60410881988798	5.46707509214965	4.65512484671594	4.12740508003389	5.32394460831827	6.64473655272763	-10.0741415847147	2.30291093786512	-8.8170896639713	-12.9061044941211	-7.07515468083053	-12.5781423154595	-8.10656289472374	-7.33916869271965	-14.6446892225761	-8.36494869850312	-9.60512977310034	-11.3642784379697	-11.8778753868121	-8.33694103448515	-10.624799697849	-9.3970971928851	0.891265358102918
25.6281407035176	-0.0304335452715535	1.17625884368333	1.37276864831763	0.99415769669954	1.05484355544714	-0.163710560115362	-1.95705770197837	-0.294429424162557	-1.51709434370952	1.78139583301971	0.0191871262444878	0.591324282898507	-0.722151890436609	0.753091953452174	-1.62897576868517	-0.709419040793336	4.81248949773651	0.732677485446475	4.63861401541965	4.85219483906448	4.12336317421454	5.24862691525918	4.2276363833368	3.93531374968965	5.05480798159721	4.22286787904279	4.64014818100461	5.51462457040992	4.69676303099503	4.17262549905595	5.35858576211638	6.68868098710489	-10.1417787051387	2.32530129764178	-8.85202208528751	-13.0136690972206	-7.13556543768696	-12.6516336856701	-8.07894427475693	-7.42941717819363	-14.7171744614949	-8.42482318431218	-9.72701456700851	-11.4591520761972	-12.0223072535087	-8.30783527808591	-10.6888168461784	-9.47652644634051	0.872005463193235
26.1306532663317	0.17821485380048	1.17738187801123	1.55835499712283	1.20991835041258	1.26217736030159	0.046847843913801	-1.74767043321499	-0.0718441525715881	-1.32476574727831	1.9956097909894	0.20610739889636	0.810983130047582	-0.51002212731253	0.965747262847785	-1.43837990175698	-0.468055819190813	4.85318847096402	0.732174616789946	4.66461924798068	4.89625108911759	4.16171964335424	5.30470898961747	4.28452473170366	3.97243331268654	5.09856740814049	4.26185484102165	4.67553240301609	5.56167992010759	4.73129664969353	4.21723927828128	5.39040274093167	6.72380833784382	-10.213445910692	2.35193406690399	-8.90036696782543	-13.1316378330675	-7.19105128477893	-12.7412138676582	-8.06205455784035	-7.51442927244837	-14.803986141434	-8.4788116972779	-9.84984457012133	-11.5566433705496	-12.1568138375311	-8.28987689109156	-10.7604008923431	-9.55111156572094	0.851514807495043
26.6331658291457	0.383969512666632	1.17981369654476	1.73950341303987	1.42225116413387	1.46881780704896	0.253671356263112	-1.54290874901221	0.149568349700397	-1.13811664913371	2.20990122261498	0.392208912590153	1.02889314726911	-0.299283418420512	1.1744229872403	-1.25437816257564	-0.228978203425851	4.89232922257009	0.731623695764383	4.68866943774519	4.94088487767142	4.20019822578043	5.36151707747556	4.34077722124224	4.00909447785878	5.14210516363582	4.29693603904827	4.70154249049346	5.60808107088735	4.76265851984955	4.26277500355296	5.42161886734338	6.75575064339683	-10.2911910218761	2.37961929782537	-8.95385617768381	-13.2583901994361	-7.2550887065725	-12.8456229933868	-8.05951946899761	-7.60883731998303	-14.9035760456785	-8.53261811451052	-9.95307172592039	-11.6556465369553	-12.2910288704704	-8.28709598866403	-10.8435928115596	-9.62872934644627	0.829772951155926
27.1356783919598	0.58641371272798	1.18356702282059	1.91745788079369	1.62949662032106	1.67326418745648	0.45633080690004	-1.34372782579347	0.368047802306847	-0.954519369814395	2.42499944718568	0.579076687912944	1.2441418241338	-0.0912142189758531	1.37814086834387	-1.07774799184078	0.00604525926180175	4.9293828107361	0.731105815854205	4.70628143833152	4.98065541700301	4.23847791912486	5.41311280146485	4.395638023563	4.04496997983629	5.17816646117137	4.33080803868126	4.72801005840603	5.65187690043555	4.79393215263611	4.30856199361935	5.45178546040279	6.78908270562943	-10.3718091496185	2.40237781981594	-9.00093920172669	-13.3774026057167	-7.32582997860621	-12.9483224592454	-8.06980591730605	-7.71076157758812	-14.9925429786699	-8.59080986515724	-10.0564374525734	-11.7510459730571	-12.4319232075604	-8.29797890622888	-10.9360077063418	-9.71552026488171	0.806330160879172
27.6381909547739	0.786271676137224	1.18775954206828	2.09507760118126	1.83447457509933	1.87348521644481	0.657780869477477	-1.14596917371326	0.5831912962452	-0.772477243429883	2.63971494120712	0.765117059452925	1.45710456342959	0.113117305159656	1.57627643261955	-0.904582260245896	0.235492282993245	4.96195025662554	0.731126502026147	4.72560946046004	5.01493105682216	4.27092097499229	5.45899794175545	4.44167974232196	4.07472847903077	5.21047895752561	4.3631296214084	4.75472211182323	5.68539904302313	4.82470614785257	4.34705294658324	5.4716511436534	6.82329596550531	-10.4490697520282	2.42414767217266	-9.05736303592821	-13.4859387111517	-7.39106695902559	-13.0462343378359	-8.07561314032968	-7.80747744028407	-15.0815132871291	-8.65105464477085	-10.1577258558434	-11.8258269171573	-12.5765916923203	-8.30488590303784	-11.016080019738	-9.80960458384207	0.780586820454014
28.1407035175879	0.984115674420248	1.19266505192894	2.27082291224125	2.03849243433373	2.07319269471032	0.857929942080561	-0.950320526576339	0.798239536252179	-0.593645666588826	2.85053195905903	0.949515912053653	1.67065499025517	0.315002324778136	1.77229970456775	-0.735602303722778	0.460505528439623	4.99116332227946	0.730662876933123	4.74658349690023	5.04957844810196	4.29932498841016	5.50566182462787	4.48563907854557	4.09996119090535	5.24280906658864	4.38680880867584	4.77382415542328	5.71806037153131	4.8468852378679	4.38490325216366	5.48956308544914	6.84668350672157	-10.5252318043177	2.44830528180764	-9.12167352480432	-13.5998771096746	-7.45209857651742	-13.1551629855801	-8.08968833893914	-7.90129579470257	-15.1817298115709	-8.69674411381966	-10.2389697672585	-11.8994326417541	-12.7017911791872	-8.32128736854702	-11.1010841844873	-9.89240986360447	0.752616072068288
28.643216080402	1.18015968781887	1.19892578786659	2.44160126505261	2.23997662754791	2.27339875322954	1.05527675082126	-0.758220576682261	1.01265997061795	-0.418964356364437	3.06340118536178	1.13605569540521	1.88387938082876	0.516416069471599	1.96575642125142	-0.571999070964715	0.682997513887571	5.0191381305968	0.730574430151697	4.76111213642871	5.08407311909711	4.32780640272524	5.5525208232217	4.52850593901333	4.12450911240303	5.27467733023632	4.40811329758276	4.7898107623121	5.74997306429687	4.86740101788156	4.42311545152857	5.50718326355086	6.86913210807706	-10.6036728022614	2.47348679938934	-9.17587274223006	-13.7169296931543	-7.5151610703409	-13.2725841192751	-8.11410043786906	-7.9991560621248	-15.2908818131361	-8.73933587759887	-10.3088341237564	-11.9717294361972	-12.825519276178	-8.34936897543226	-11.1934368449802	-9.97850875938649	0.72263234609141
29.1457286432161	1.37397918427833	1.20659259145866	2.61223591311106	2.43612229007089	2.47247398382278	1.24907019773238	-0.570501313583444	1.22472160359714	-0.246060262732626	3.27841174512547	1.32414057738175	2.09562096444441	0.716415800797949	2.15569115795307	-0.414346899948619	0.901712822124439	5.04473206530471	0.730185934801642	4.77507451744227	5.10949514646271	4.35587035938651	5.58985758870696	4.56974311951114	4.14794133247313	5.29666018410741	4.42870716512941	4.80619420446306	5.78016743912199	4.8880120631778	4.46108833617851	5.5242011559664	6.89323630213858	-10.6795592687192	2.49074783253286	-9.23083451781447	-13.8116295079494	-7.57807768080418	-13.372654778731	-8.14717873551189	-8.09868922986912	-15.3791910557199	-8.78102301025005	-10.3736080228565	-12.0403552950991	-12.9512780594774	-8.38740948989443	-11.2909707550758	-10.0709296230156	0.690037929119408
29.6482412060301	1.56561558234074	1.21470660454609	2.78292790944213	2.63203011405743	2.66698113252802	1.4428169182894	-0.384229480547728	1.43378602501997	-0.0742187109078288	3.49411181113671	1.51135539542067	2.3038533906877	0.913915881126881	2.33979472463189	-0.259842318030201	1.11533535991534	5.06566556871591	0.73121950683908	4.79149183949956	5.13287218233104	4.37457542144623	5.62559679794476	4.60120915621121	4.16181519098548	5.31728220687631	4.44834649220013	4.81920899167351	5.79909694111946	4.90830865547783	4.49054300035875	5.53055725280097	6.91841383309751	-10.7485928167816	2.51156445684293	-9.29174495905816	-13.9032973266375	-7.62353122444865	-13.4742824602231	-8.17123843046316	-8.18159425237005	-15.472084360283	-8.82008511134098	-10.4246270137429	-12.0850424079458	-13.0766275341452	-8.41727298790793	-11.3710994069945	-10.1677719593816	0.654899003637094
30.1507537688442	1.75587801016843	1.22339262694441	2.95086748735201	2.82742180540089	2.86379689511974	1.63575690373228	-0.199537268148963	1.64380081746032	0.0954878638528928	3.70481902828014	1.69918869465708	2.51341927913603	1.10887081689477	2.52316505385381	-0.108599281531614	1.32383404629859	5.08356946618285	0.73097952697731	4.80731872398372	5.15630527163358	4.39343374888189	5.66204689513343	4.63118468121051	4.17502445114302	5.33807518014064	4.45866116824308	4.82480632602995	5.817200564106	4.91883095970768	4.51964851504211	5.53644334596074	6.93099269534351	-10.8138069042233	2.53340438064889	-9.35150745626531	-13.997307356909	-7.66728084496024	-13.5824344192497	-8.20208279889593	-8.26576356918136	-15.5733745029243	-8.83872500961653	-10.4532257244051	-12.127785668183	-13.1754896618065	-8.45516740737845	-11.4551794138403	-10.2479728255104	0.617309000539555
30.6532663316583	1.94509206483026	1.23342750010337	3.11507898443049	3.01979284057181	3.06149036429143	1.82593780309601	-0.0174584116578344	1.85306313074058	0.262230069724443	3.91914230602331	1.89021571906284	2.7234627302797	1.30421133673553	2.70526971684127	0.0386593019850492	1.53019301549901	5.10070035690286	0.731178954906243	4.81730456024877	5.17726692088138	4.41261799484183	5.69638037026673	4.66024133581593	4.18781755665697	5.35737828468243	4.46865555966612	4.8309463288082	5.83488125424809	4.92948794404684	4.54887386071781	5.54286028657742	6.94509273918147	-10.8788388849691	2.55484826100122	-9.39923617121631	-14.0861813681069	-7.70889348490454	-13.6890597124498	-8.24051536847031	-8.35061296315159	-15.6768793737212	-8.85407791982596	-10.4756335639895	-12.1693713632949	-13.2744769805868	-8.50172076678791	-11.5441842497091	-10.3329011033521	0.577484981510376
31.1557788944724	2.13248213049986	1.24466266176606	3.28081396766535	3.20737453687901	3.25608903804638	2.01321184778461	0.161209243093792	2.05880913045734	0.427603162968926	4.13605440442938	2.08234382359504	2.93276388427061	1.49886169117263	2.88491941874955	0.181497360334766	1.73319831755064	5.11539547800764	0.731597013737707	4.83009414589428	5.18902605323792	4.42777474013806	5.72128669799288	4.68766566743146	4.19616653209196	5.36703906422896	4.47877994924007	4.83750710983546	5.8517979878955	4.94064468697255	4.57736750934685	5.54916187350663	6.96122467429442	-10.9386081438226	2.56988456780718	-9.45171863369933	-14.1513679735462	-7.74010079916012	-13.775308430739	-8.28445012503169	-8.42685548811115	-15.7572279619685	-8.86647301802576	-10.4914905120009	-12.2091101846871	-13.3738165519367	-8.55458864881149	-11.6354206117503	-10.4225850740477	0.534966257472208
31.6582914572864	2.31794574188156	1.25633844096661	3.44654010687478	3.39592239887824	3.44928179824953	2.20127072001598	0.337950034117864	2.26320015127243	0.592683959811186	4.35263728410308	2.27193831113147	3.13709495370492	1.69126264528046	3.05867985969676	0.321499338170312	1.93127882503484	5.12588443885281	0.732846168931005	4.84565403495187	5.20072853359822	4.43790275988721	5.74694067808398	4.70549796011125	4.19908748775136	5.37701212204212	4.48747369714094	4.83450930019711	5.85769195660417	4.95047486957631	4.59713026207031	5.54561274822231	6.97666573370218	-10.9906213651504	2.58918061075525	-9.50837523171911	-14.2182174632292	-7.75858503352717	-13.866041681765	-8.31772043400976	-8.49267666300454	-15.8440467625652	-8.87250592160896	-10.4803903461494	-12.2257403819256	-13.4677951836715	-8.59685333109045	-11.7075828626591	-10.5121678151807	0.490086423732561
32.1608040201005	2.50234985423165	1.26818011035253	3.60669137210901	3.58395258584247	3.64492925717149	2.3886336449127	0.513794205769063	2.46824324342625	0.756447925527152	4.56450103911412	2.46506391157042	3.34290837574972	1.88100633838446	3.23297384383579	0.459608944388484	2.12414327144201	5.13425171196591	0.733000293484283	4.85564172492718	5.21244467114686	4.44881552969521	5.77330977718754	4.72269192701321	4.20213604364106	5.38761617704634	4.48883242803689	4.83124513915652	5.86279368109682	4.95232203595656	4.61687687804426	5.54301303615821	6.98178491841612	-11.0389936679195	2.60980962236733	-9.55250938817467	-14.2866669508971	-7.77420640903179	-13.9606022388886	-8.35732153962558	-8.55914783768539	-15.9372106828355	-8.86037687435728	-10.4618894637457	-12.2408791221061	-13.5386676738043	-8.64559889552772	-11.7836075926544	-10.5872266815386	0.443019272271826
32.6633165829146	2.6859906835744	1.28126031897643	3.76707470000257	3.76667965774213	3.84114149165207	2.57199627751951	0.687797189884901	2.67196853717741	0.917797852165815	4.78011265410284	2.66025363221391	3.5496245363244	2.0715673018088	3.40714572727068	0.595325004268556	2.31538500790799	5.14196122859783	0.732989287947957	4.86561730644972	5.21785960212612	4.46038990467841	5.79328836722064	4.73961560006766	4.20531760802665	5.39478913322318	4.49076143641942	4.82911397026606	5.86807211034041	4.95490319228863	4.63682702631233	5.54199630024386	6.98890564270648	-11.0855727675825	2.62676627745954	-9.59529715194433	-14.3390652936797	-7.78671183196504	-14.0409153722895	-8.40365205727419	-8.62554292812322	-16.0233405087617	-8.84549475958223	-10.4393729787195	-12.2569120274305	-13.6103142988373	-8.70080131951494	-11.8638108978649	-10.6667873201677	0.393703433070608
33.1658291457286	2.86779537408097	1.29516369145598	3.92887766881298	3.94719868234642	4.03121152975396	2.75429219927111	0.858955533121193	2.87017358539783	1.07826137210714	4.99813368828061	2.85289424259007	3.75592321201097	2.26175097701946	3.57943699048871	0.728162254960929	2.50386330097217	5.14739801167375	0.734350939342555	4.87887229575502	5.2182014429506	4.46441342794364	5.80832678232756	4.75495406028717	4.20096742847959	5.39523061808877	4.49360467995079	4.82209203002327	5.87334649443588	4.95857022485587	4.65553795796596	5.54108157006647	6.99837315030194	-11.1269843567723	2.64214253687425	-9.6432063254202	-14.3792549466803	-7.78214070917083	-14.1107422518542	-8.45366611594594	-8.67601642717892	-16.0922346936434	-8.82881560138467	-10.4011191679303	-12.2736459139089	-13.6832401557777	-8.75886685455245	-11.9439852180962	-10.7508466132681	0.342016169629627
33.6683417085427	3.04794889347092	1.30919546267742	4.08856491665173	4.1286215517046	4.22318353619869	2.93747308290162	1.02779599061846	3.06891403456438	1.23916636691267	5.21384362492891	3.04604755618467	3.95627069954419	2.44917369878838	3.74612020747768	0.858778937933039	2.6873303041838	5.14972562611204	0.735524132794773	4.89238887943313	5.2189595590871	4.46797384105205	5.82440911899504	4.76199355094115	4.19579143383035	5.39678438155222	4.49440293622611	4.81086453483874	5.86906645895499	4.95999536992844	4.6662517382417	5.53203178890309	7.00524517358446	-11.1624093036835	2.6607011098627	-9.6902527940066	-14.4224764418128	-7.77290135869167	-14.1848172012403	-8.49421312303206	-8.72515321060002	-16.1668582568897	-8.80497692368818	-10.349168434176	-12.2710744474768	-13.748039139513	-8.80594055944004	-12.0064168547565	-10.8314415062459	0.288250267894844
34.1708542713568	3.22722778547239	1.32309236545855	4.24316307989542	4.30925132381713	4.41704144224061	3.11990854211696	1.19639294792231	3.26758417119883	1.39942979186952	5.4252960820591	3.24195136095365	4.15757768970745	2.63402615100382	3.91433874260374	0.989173067340022	2.86605460388493	5.1508204249493	0.735672480289661	4.9002314024932	5.22000352475681	4.47284325843379	5.84117419969821	4.7692768695283	4.19161560509331	5.39966957380298	4.48983530757924	4.80131437504856	5.86372314467951	4.95547327405593	4.67723379515111	5.52499026271537	7.00410135625392	-11.195838425282	2.68039758003183	-9.72516235829428	-14.4680993127721	-7.76249431254975	-14.2619307244519	-8.54173940634746	-8.7763631315574	-16.2466638624187	-8.76779930326556	-10.2965823019304	-12.2675068089648	-13.7952889009602	-8.8581882403745	-12.0729841210062	-10.9009351690543	0.232543577013999
34.6733668341708	3.4052823627921	1.33768266792821	4.40022435033198	4.48164151678776	4.6082663622693	3.2964641274629	1.36382372507151	3.46256016645395	1.55723088468018	5.64029113047683	3.43719881180905	4.36012437122449	2.81990556650598	4.08343324780266	1.11894552113781	3.04384329707494	5.15080751215808	0.735577685052298	4.91140288309532	5.21138583884857	4.47599567706389	5.84739315296072	4.77723569225045	4.18572852604586	5.39735512398086	4.48657442805809	4.79188606451944	5.85930239428696	4.95245798711776	4.68875745290457	5.52053065957617	7.00529928950445	-11.2262023875823	2.69400592085797	-9.76613404364434	-14.4883825143997	-7.74629166267486	-14.3143935531316	-8.59681333343037	-8.82361019804451	-16.3110581001939	-8.7306810416849	-10.2412024278536	-12.2672758176424	-13.8456469864699	-8.91556080251974	-12.1440704052625	-10.9757125392004	0.174641890476371
35.1758793969849	3.58214748043525	1.35292135696205	4.55827519048664	4.65482708478462	4.79477965021856	3.47430366853005	1.52879150568754	3.65305280115575	1.71503379447748	5.85729887834287	3.62781847943145	4.56261246736103	3.005526747784	4.25079636114017	1.24731212783509	3.2196359688582	5.14964851443069	0.737175532189124	4.92583652891655	5.20233123112981	4.47333267695534	5.85336539133798	4.7838594225085	4.17434943063207	5.39156951501079	4.484862347664	4.77454661817419	5.85577885666377	4.9512575663744	4.69874323313446	5.5162400995174	7.00900628401038	-11.2545251516276	2.70916646869182	-9.81316523139877	-14.5095435271066	-7.71788480650948	-14.3683621643322	-8.65514592367662	-8.85982099541602	-16.3652492470861	-8.69481203067668	-10.1669666599798	-12.2702702370531	-13.8995944842288	-8.97316200102033	-12.2137034949261	-11.0556713193764	0.114522145376844
35.678391959799	3.75712237181802	1.36761702030606	4.70976398338874	4.82866138000506	4.98417634540421	3.65298440939087	1.69125559042279	3.84457851002958	1.87393788799533	6.0695714446699	3.82147888188045	4.75840302316646	3.187391313451	4.4130042063274	1.37443485999228	3.39007136932816	5.14603144371647	0.737906690064847	4.935076704438	5.19447562998732	4.47218341330744	5.86064922907382	4.78366921338857	4.16448855811666	5.38786135129956	4.48028037240264	4.75922966426181	5.84423177807274	4.94698276174654	4.70176301562029	5.50545847026631	7.00809005004881	-11.2786848063094	2.72678937198774	-9.84969201809201	-14.5357927693469	-7.69049012693377	-14.4276253348551	-8.70650177456186	-8.90011067377895	-16.4250771123355	-8.65236322903489	-10.0954378533474	-12.2578962314687	-13.9434542961346	-9.02010883870544	-12.2676992036278	-11.129337826108	0.0525899205652283
36.1809045226131	3.93140830330363	1.38191099630392	4.86130989107542	4.99888986050514	5.17466085083772	3.82897437074514	1.85413426105757	4.03534327053946	2.03282839256189	6.27844314995457	4.01597132675758	4.95439971198054	3.36711534662253	4.57764963066356	1.50317178703895	3.55682439591074	5.14200293376458	0.73731053829015	4.94432066741309	5.18463793726686	4.47265472980771	5.8654209440541	4.78473353301548	4.15642930891782	5.3862796787048	4.47217944639423	4.74635586217269	5.83141307882231	4.93901954747451	4.70555189181053	5.49757540710202	7.00146903974791	-11.3027867258894	2.74317583967229	-9.88670357112304	-14.5577254193917	-7.66514514896654	-14.4824310945748	-8.76665424181725	-8.94464555836878	-16.4895665614837	-8.60250777096643	-10.0286406001227	-12.244497461614	-13.9762409479171	-9.07157223318601	-12.3266771744282	-11.196006378492	-0.0112259779533659
36.6834170854271	4.10399821068778	1.39630118644368	5.01519022650776	5.1626893865147	5.35776422510414	4.00069964601223	2.01657260962255	4.21900176192737	2.18873679476841	6.49064370353422	4.20396858928521	5.15204148715421	3.54802039522143	4.74397877184764	1.63314113123864	3.72352622089039	5.13653740403151	0.737488188370871	4.95712468152762	5.16784365218574	4.46755232084937	5.8620757779444	4.78748935171287	4.14354324703386	5.37783070363201	4.46593529229543	4.72751310345967	5.82029257621211	4.93344937412454	4.71041101015328	5.49304031675249	6.99742224855773	-11.3238351347938	2.75491218283295	-9.93143644353682	-14.561711704537	-7.63025875271504	-14.5194504745165	-8.83606526509749	-8.97922322473231	-16.5309408943217	-8.55627340484102	-9.94971379921972	-12.2361544600373	-14.0148303779388	-9.12755528746572	-12.3909661460179	-11.2691116521362	-0.0772391180242735
37.1859296482412	4.27657958313835	1.41117160279334	5.16743254110905	5.32826201185598	5.54077971950292	4.17464520376189	2.17674463781484	4.40169284652696	2.34605756987341	6.7045811530322	4.39252164801811	5.35002094063143	3.72880782168654	4.90837597185634	1.76303212143139	3.88915997683586	5.13159353968344	0.738592022072833	4.9705764343475	5.15273255180167	4.46117680579413	5.86017044618359	4.78909786854734	4.12992849374776	5.36939574859212	4.46167867450943	4.7082428226774	5.81086857447881	4.9304602873328	4.71354642007128	5.48846666969747	6.99596775778688	-11.347087302871	2.76831131862915	-9.97809507775054	-14.5720446882684	-7.59368703988597	-14.562896128308	-8.90884214517317	-9.01362000399121	-16.5699339126229	-8.51459397478217	-9.87070014221902	-12.2327961323899	-14.0593444298686	-9.18184715726044	-12.4525872355525	-11.3482341721214	-0.145423673265889
37.6884422110553	4.44694090911832	1.42490445408029	5.31313125834391	5.49426504485655	5.72628078566774	4.34942528873322	2.33451020958645	4.58510919472036	2.50518357111909	6.91113021483966	4.58262334045166	5.54100553805662	3.90453545545603	5.06819028840825	1.89290688880524	4.04887564861177	5.12461505875515	0.738387316556608	4.97812623699967	5.13970611555659	4.4567816168584	5.85989363929576	4.78543609122752	4.11884440069612	5.36403456524989	4.45355695997376	4.69208149115846	5.79501934893741	4.92358540477816	4.7108697424871	5.47882828331948	6.98784692603384	-11.3675381985659	2.78330771580784	-10.0140096829073	-14.5891796472677	-7.56186566020848	-14.6128717579001	-8.9774949222155	-9.05453747575325	-16.6148616778981	-8.46668583864486	-9.79994622343635	-12.2171722425512	-14.0914576800285	-9.22641817096189	-12.500912170372	-11.418121629778	-0.215165430677295
38.1909547738693	4.61622809780212	1.43763524884756	5.46219192093033	5.65274214504967	5.91054766719541	4.5186373361485	2.49346210480248	4.7660834861155	2.66486543297206	7.11580705795548	4.76856712663956	5.73124835876277	4.07898651892252	5.23124605270143	2.02623604392662	4.20657211710731	5.11720627182859	0.737024321503878	4.98910078773864	5.12154045532686	4.45273409941515	5.85294019927526	4.78401040170504	4.10890407850129	5.36132788679684	4.44372468154433	4.67494235751746	5.77762203077457	4.91537648122008	4.70958570198045	5.47269796414125	6.97638067966303	-11.3879408594688	2.79512058714597	-10.0582563364874	-14.5921938764275	-7.53272035087402	-14.6483340934539	-9.0569014008477	-9.0983739187611	-16.6636135647617	-8.41690812129672	-9.72959823462247	-12.1995594722682	-14.1188610881927	-9.2754216119899	-12.5551224173448	-11.4853075452348	-0.28665489605384
38.6934673366834	4.78466878197569	1.45028216442939	5.61332451460746	5.80910860762499	6.0861848456908	4.68721309415876	2.65275992259375	4.9392308068014	2.82091068201608	7.32383866704541	4.94977042569821	5.92355962781314	4.25487474132164	5.39672903804849	2.16257394600157	4.3652840282379	5.10926343511909	0.736962603119626	5.00345008771744	5.10137794944967	4.44201298664042	5.8428660297034	4.78514448251102	4.09354802632253	5.35054020713501	4.43618540447802	4.65351006076238	5.76253892738128	4.91039887801509	4.7099827248334	5.47037729375563	6.96775503296192	-11.4077485171059	2.80375804204643	-10.1106023010514	-14.5904185190894	-7.49442135950409	-14.6790268260823	-9.14720401300146	-9.13118103327458	-16.6833527296597	-8.37351149952278	-9.65276372533007	-12.1878500465051	-14.1541947095513	-9.32880938285947	-12.6153891350955	-11.5597539589561	-0.360286326333559
39.1959798994975	4.9536368297041	1.46309014450678	5.75727214216565	5.96746860881905	6.26536542907619	4.85832849217777	2.8098611142745	5.11433910271691	2.98023892699687	7.53353894519484	5.13326673315669	6.11673342245748	4.4308607618372	5.55980355741973	2.29983735404558	4.52400102551892	5.10263608166984	0.737261394138242	5.01272718678866	5.08400630160979	4.43324892784638	5.83493082458424	4.78515668342777	4.08101024848437	5.34303346982452	4.43091876164769	4.6355117316315	5.74987422738527	4.90865828522936	4.70847559833085	5.46749711338067	6.96185578320664	-11.4317390686557	2.81412193675978	-10.1538719525942	-14.5970275070098	-7.46223855287812	-14.7179626766581	-9.24049473846167	-9.17129180747201	-16.7083677260835	-8.33686461323732	-9.58622597938003	-12.1818768883929	-14.1970359748457	-9.37893642467593	-12.6715485643614	-11.6406035551293	-0.435744561146497
39.6984924623116	5.12059879105845	1.47439578397317	5.90135047980178	6.12622745959019	6.44673520965062	5.03037429364067	2.96497741690435	5.29010050166454	3.14213335531177	7.73305863616067	5.31682068250754	6.30301895222105	4.60020296202388	5.71899659364738	2.43834889972688	4.67603763196694	5.0947114760933	0.735815727655097	5.02175608950577	5.06938871450536	4.42672217206123	5.82893026252676	4.78137521182217	4.07168026815606	5.33940821379448	4.42068740734925	4.6210263981555	5.73235520459884	4.90211083137562	4.70240831546551	5.46073194455669	6.94737963143294	-11.4544064731389	2.82487450363302	-10.1982652979227	-14.6111573253203	-7.43715048146932	-14.7640008663821	-9.33205311089988	-9.21878650870589	-16.7398043619303	-8.29326128809513	-9.53067375889359	-12.1659444315143	-14.2243590307158	-9.42073779457957	-12.7166759665072	-11.7088204010082	-0.512335502244446
40.2010050251256	5.28534921628196	1.48386767750429	6.04907452187501	6.27351870314573	6.62123553773859	5.19373723601271	3.12214083253255	5.45921078498576	3.30387201807103	7.9328821802839	5.48979147205969	6.48741776124414	4.76961036541715	5.88217281900009	2.58197969001115	4.82824510556987	5.08531278922333	0.734186241257569	5.03431713489576	5.04653260580835	4.41653607135461	5.81240737747541	4.78059802516173	4.06004790195639	5.33654323857128	4.41044539903056	4.599351250343	5.71291334592108	4.89643664150817	4.69836535563324	5.45779638404681	6.93208831742021	-11.4742825179405	2.83155816572962	-10.2513599242499	-14.6011790360644	-7.40913528693283	-14.7854467698772	-9.43562699652454	-9.26087391193292	-16.7677034763571	-8.25222329006007	-9.46349142547147	-12.1463383986106	-14.2528228300004	-9.46713017845548	-12.7683278135354	-11.7782959130948	-0.590184835280007
40.7035175879397	5.451581361653	1.49347409616308	6.19620656789831	6.42373651197006	6.79347798301934	5.36073734313412	3.28051880197737	5.62585557666173	3.46371811685095	8.13631612328205	5.66518744749242	6.67438865530086	4.94076650518418	6.04844324764006	2.7301261795966	4.98266000313394	5.07752050134999	0.73331453436418	5.04764955582618	5.02656293012149	4.40405584484988	5.79804088082759	4.78301711863504	4.0474507916842	5.32868163727004	4.40281935626083	4.58074587057779	5.69626179127497	4.89457780847194	4.69655464560454	5.4588366127414	6.92003217475392	-11.4983448043788	2.83647478368192	-10.307187063304	-14.599306532277	-7.38054838487739	-14.814965775437	-9.55075126795247	-9.30114353174675	-16.7745342030446	-8.21891388387359	-9.4063749642421	-12.1327920142796	-14.2905148581024	-9.51804387070078	-12.8264571395797	-11.8552937718858	-0.669870584775546
41.2060301507538	5.61856082096077	1.50314052944609	6.33585310048728	6.57627227491793	6.96961641473198	5.53056088866867	3.4366698363786	5.79498464640738	3.62785365072153	8.34154419137339	5.84196263635139	6.86282050185325	5.1122885595534	6.21156891650655	2.87964268957196	5.13821318592743	5.0712453735953	0.732696216453309	5.05468768504499	5.01014132010909	4.39399431259067	5.78650587000185	4.78410775905418	4.03838659232775	5.3249075622149	4.39761807596746	4.56614546100444	5.68255299410336	4.89628853503004	4.69260427353387	5.45853966584315	6.91095512350843	-11.5266735188598	2.84308866114613	-10.3513852319094	-14.6068026270406	-7.35967518151392	-14.8535912974003	-9.66727770456693	-9.349110807763	-16.7877992147695	-8.19310797212713	-9.36156075830692	-12.1251779116433	-14.3364567871543	-9.56433602463273	-12.8786446822607	-11.938503062948	-0.750744293964075
41.7085427135678	5.78261656545046	1.5105195819109	6.48038906304121	6.72472721780118	7.14773356837228	5.6975232787625	3.59153746252786	5.96492366949664	3.79533029032453	8.53365630731493	6.01129781050279	7.04481583665518	5.27539316923419	6.371726279562	3.03152056749075	5.28605739522036	5.0630534598267	0.730164485634862	5.06502808346011	4.99300611888751	4.38616611461418	5.77292837452261	4.78262310823734	4.03268891607522	5.32547447573818	4.38630097659134	4.54891070757039	5.66534367504359	4.89198403180398	4.68531362875915	5.45534166928	6.89163855699015	-11.5514824390436	2.84837458546074	-10.4037447531783	-14.6107512219184	-7.34623012364608	-14.8880594974379	-9.78353063762607	-9.40353864938191	-16.8079933171384	-8.1584839187575	-9.31496444545495	-12.109646215396	-14.3631336212754	-9.60377650923988	-12.921837170378	-12.005064065782	-0.831922177344533
42.2110552763819	5.9456070492133	1.51599809941164	6.62871045195594	6.86716077297834	7.31337638016086	5.86045154950913	3.74943290680244	6.1239836950094	3.96150588261066	8.7288521088189	6.17798914653505	7.22362184561771	5.44028926144115	6.53658783675135	3.18983147014248	5.4367053806527	5.05426712987305	0.728556294394266	5.07861773011671	4.97198791143669	4.37079403372086	5.75385126315722	4.78459564999726	4.02113765777588	5.32456311444778	4.37663159571422	4.53057927447056	5.645674803077	4.89044378572862	4.6805952443221	5.45606772111395	6.87420003314391	-11.5751437515212	2.85166602973749	-10.4637649836952	-14.6024027572369	-7.32309676801735	-14.9097862252584	-9.91181372204063	-9.44337412149124	-16.8172577271178	-8.12960705687989	-9.26956280975633	-12.0885547056756	-14.3963525604021	-9.64809156741491	-12.9718538945456	-12.0764936217647	-0.913855190516159
42.713567839196	6.1112545278555	1.52157367272103	6.76995003634707	7.01348381616838	7.48392557902856	6.02781273760748	3.90951426317884	6.28677191745468	4.12811302079626	8.92804003607142	6.34746820332332	7.40556372013668	5.60728416242063	6.70516576540143	3.35370453849534	5.59076559354687	5.04785081278826	0.727057702166514	5.08708500599473	4.95464191621046	4.35765260921336	5.73792001995061	4.79011097535736	4.01292906850781	5.3215820527666	4.36976764702091	4.51638696336274	5.62910898817997	4.89289671575926	4.67858056631519	5.46071849415086	6.8605303562458	-11.6041902617372	2.85362394849613	-10.5138487809837	-14.6035359457757	-7.30696381262388	-14.9408426469253	-10.0510185043946	-9.48982901505824	-16.8138505459632	-8.10867235802702	-9.23641002968724	-12.0734696478452	-14.4395437850817	-9.69710952575617	-13.0284379795082	-12.1551310866912	-0.997041572870305
43.21608040201	6.27802548405832	1.52735353928728	6.91202536699792	7.16255116496267	7.65855698299838	6.19825190718422	4.06718591364191	6.45250354303703	4.2999937544071	9.12795514726226	6.51501461188615	7.58961794702757	5.77412761595729	6.86966753607947	3.51872747651411	5.74617780886044	5.04306231990624	0.725792549655801	5.09484350336401	4.94112581233407	4.34720334785365	5.72534098767779	4.79376172192635	4.00846913475359	5.32311065341153	4.36470146377538	4.50408863605714	5.61577525842146	4.89808632856312	4.67411541600307	5.46305512791722	6.84919508662896	-11.637037217512	2.85730779554533	-10.5635066686988	-14.6140591712307	-7.29847588368108	-14.9808553818029	-10.1887811300303	-9.54291253871847	-16.8178189717645	-8.09370810730688	-9.21060319949401	-12.0644926214314	-14.4890170107612	-9.73993727707581	-13.0769442028666	-12.2374088803054	-1.08079596178924
43.7185929648241	6.44060154842541	1.52980946043272	7.05972627532434	7.30279022421876	7.82848715005466	6.36163394212174	4.22456918114625	6.61382075564828	4.47592963176732	9.31436237129723	6.67328861874095	7.76807780396838	5.93217960189602	7.03231095245764	3.68700991482342	5.89423525449079	5.03539465168153	0.723440430399409	5.10589505178119	4.92311151388598	4.33494583504046	5.70671291900298	4.79579128530187	4.00345500753645	5.32904700518285	4.35369243339329	4.48662648255573	5.60012002102372	4.89723274449657	4.66745288160593	5.46328226960804	6.82815967312641	-11.6633200342211	2.85963402541304	-10.6208363749481	-14.6095328274005	-7.28963135831528	-15.0048360526036	-10.3265961725995	-9.59202351427049	-16.8289837620783	-8.06972775271877	-9.17697022246761	-12.049718561761	-14.5194351664571	-9.77747070064543	-13.1184245392211	-12.3022934736079	-1.16397289197667
44.2211055276382	6.60463749750138	1.53129449103934	7.20854250580628	7.44345045336902	7.99370042157385	6.5264925353711	4.38605681940711	6.77106769501217	4.64888655397532	9.50581535205645	6.83556876581059	7.9419068223304	6.09335307307491	7.20034643437076	3.86254585196951	6.04719168089189	5.02862730598144	0.721552054909433	5.11766934855765	4.90550984122138	4.31939149322408	5.68779403488041	4.80148107819235	3.99646147014676	5.33096735283585	4.34521625164927	4.47313607096965	5.58138321568336	4.89993269647888	4.66373763115128	5.4673501550296	6.81075164371966	-11.6912123279122	2.85976898756331	-10.6799875881445	-14.6049025633448	-7.27764103879878	-15.0283056676957	-10.4751587727388	-9.63429512108925	-16.8217679782823	-8.05269748178721	-9.15456842180714	-12.0276164576883	-14.5594359578579	-9.82013306230355	-13.1668598909942	-12.373602588239	-1.24785939805249
44.7236180904523	6.77202387006844	1.53264063322622	7.34943346480801	7.58888675758593	8.16467767490423	6.69637621709574	4.55071773099381	6.933097832201	4.82506829850705	9.70175185814993	7.00024898856268	8.11948886950286	6.25706587133333	7.37269778195956	4.0441614322608	6.20466140309324	5.02448259859578	0.719828966755066	5.12259622609616	4.89188902166327	4.3065841306589	5.67275685454264	4.81074175846921	3.99312789557952	5.33352564754313	4.33965388421691	4.46379022572345	5.56583554509104	4.90643275836245	4.66303343178268	5.47512240694536	6.79766659366627	-11.7246049549418	2.86017822227468	-10.7252627430581	-14.6103683593087	-7.27269735369732	-15.0613997728911	-10.6328997560226	-9.68244306917161	-16.8103708621154	-8.0431725019154	-9.14347157681942	-12.0117827480454	-14.6097804075033	-9.86750476062019	-13.2218523194262	-12.4514631385906	-1.33268101422698
45.2261306532663	6.93978948665778	1.53404708370219	7.49730758197307	7.73604201029138	8.33972346012998	6.86820006509754	4.71258470798824	7.09838474859022	5.00734454760269	9.89581810996827	7.1543549994733	8.29994858075218	6.41905308794794	7.53980900229111	4.22602793577937	6.36245397532358	5.02108849703896	0.718499244810461	5.13050820952351	4.88096054158399	4.29650262259021	5.66022099479324	4.81728544351654	3.99332466661222	5.34064928447499	4.33456329161436	4.44964820860958	5.55364483403899	4.9138047190977	4.65943539296675	5.47946915053842	6.78522159858501	-11.7591627539246	2.8626826085941	-10.7774551625786	-14.621800888699	-7.27442644437605	-15.0996153055616	-10.7852416406621	-9.7354166527644	-16.8070191428575	-8.03635898353078	-9.12457551679696	-12.0025669073637	-14.6618562958104	-9.9070305533942	-13.2665786483543	-12.5283364121955	-1.41765150280412
45.7286432160804	7.10380367911201	1.53180555865629	7.65107598490278	7.87244963083993	8.50318955517649	7.03109950984338	4.87536296425345	7.25376823852119	5.19418724241691	10.0789583351555	7.31003394203666	8.476034998031	6.57388825697305	7.70634923134759	4.41176957222345	6.51508404584672	5.01504825370802	0.716869264954511	5.1413838174474	4.863628946955	4.28067041344431	5.6398439291261	4.82293651533352	3.9889612822706	5.35189109665987	4.32492509891027	4.43706510651769	5.54023464056887	4.91639188410618	4.65465598501657	5.48239897043519	6.76568786512074	-11.7869750071358	2.86376356638571	-10.836184359863	-14.6126368590243	-7.26790584349606	-15.1158918754989	-10.9371468547475	-9.77404551588982	-16.8108117272403	-8.0227157063796	-9.11106348836615	-11.9899330668513	-14.6994817162153	-9.9427437694526	-13.3063562906732	-12.5907330262034	-1.50194644111547
46.2311557788945	7.27071461875192	1.52930826548161	7.79821660152816	8.01487342759803	8.67058864934775	7.20025433530337	5.04325861567773	7.41271624688298	5.37584322480719	10.2679245991453	7.46997005991911	8.64586692528575	6.73255206329366	7.87899546443649	4.60512658549395	6.67381786380742	5.01041359104653	0.715032108348034	5.14699306221842	4.84986924222944	4.26598555592276	5.62320455742521	4.83215633075259	3.98657601269569	5.35643428867935	4.31800727422852	4.42874673799257	5.52299813162721	4.92233595298821	4.65309246907706	5.48894003316734	6.75045062564699	-11.8171048248525	2.8626438140923	-10.883822102439	-14.6128106201894	-7.26507230202319	-15.1408971191644	-11.0977522510577	-9.81409207137773	-16.7888752989774	-8.01580851462496	-9.10827451344198	-11.9686262069514	-14.7473225195984	-9.98355421792799	-13.3533676804487	-12.6591921297126	-1.58730781181896
46.7336683417085	7.44183944533846	1.52669758101393	7.94710628190367	8.16275744115745	8.84418017622585	7.37476719498958	5.21517097400767	7.57707674543501	5.56385363122927	10.4618704783621	7.62540919043111	8.82016104937157	6.89427407172554	8.05652079304511	4.8046349031675	6.83796930368703	5.00866390628769	0.713821136232126	5.15132770627146	4.84004321024822	4.25434427552678	5.61081588494054	4.84470347416466	3.98780037386743	5.36410324063477	4.31403788582903	4.41994525390495	5.50897360667496	4.9316834541673	4.65470464810814	5.49885716495826	6.73995450873124	-11.8530639976469	2.86363050601563	-10.9293206012268	-14.6231499158254	-7.26885866217932	-15.1751535310258	-11.2652013357214	-9.85891651216686	-16.7712138518447	-8.01588503804055	-9.10584195513628	-11.9541847578197	-14.8055948469649	-10.0289154948295	-13.4070871826821	-12.7335722815929	-1.67402209918417
47.2361809045226	7.61166517055125	1.52354731136454	8.10374890814017	8.30667742390816	9.01642729093357	7.54583962250977	5.383594350716	7.74032490825405	5.75845679008443	10.6509190039652	7.77556553836976	8.99824318556456	7.0524713501936	8.22736976814794	5.00282943624259	7.00084481068777	5.00622490212135	0.712960948710114	5.15865026883704	4.82878563539063	4.24273092804413	5.59658565982154	4.8535356023774	3.98959563800143	5.37610888347904	4.30913341143856	4.40846182559295	5.4983936990063	4.93989409150206	4.65279603576221	5.50419950002447	6.72827745042107	-11.8863170290628	2.86534234622006	-10.9816210530198	-14.6275455452532	-7.27366675810366	-15.2019296230416	-11.4227112629265	-9.90092286133816	-16.76203124269	-8.01556863569141	-9.09909956972802	-11.9471178606986	-14.8608033543209	-10.0646279761267	-13.4484710418425	-12.8023216220978	-1.76083954802822
47.7386934673367	7.78009100336681	1.51772880116623	8.26325604699649	8.44709837047505	9.18077701054044	7.71435993097374	5.55427758929037	7.89710069717978	5.95601429665273	10.8321630424457	7.93157927122147	9.17353533685474	7.2057030526996	8.3991265411095	5.20530561995325	7.16097724074242	5.00238919275453	0.712016573615768	5.16663236891139	4.81491847809533	4.22684975109143	5.57923665338077	4.86206288955672	3.98793083004809	5.39008931857383	4.30114720547844	4.40112908951062	5.48752904472075	4.94451564628788	4.65059838469489	5.50874102583956	6.71206801237372	-11.9155292503163	2.86650693139953	-11.0353516903296	-14.6231364369093	-7.27219651391673	-15.2183820036229	-11.5790436514105	-9.93086883187018	-16.7547680754219	-8.0107951744467	-9.102130398186	-11.9394106577048	-14.9062659162241	-10.0978303375657	-13.4873215072156	-12.8599083096039	-1.84802885729399
48.2412060301507	7.95209353961899	1.51174383320725	8.41417303147636	8.594756303377	9.35274424192271	7.88995164969744	5.73097635739331	8.06080459582042	6.14916906086214	11.0199715980109	8.09118171006426	9.34084993937428	7.36357879791207	8.57763838214928	5.41535218502245	7.32816170158318	5.00001731879508	0.710561017538203	5.16721375894652	4.80479567192078	4.21390276181223	5.56614342362197	4.87392791075691	3.98958128399864	5.39789497537632	4.29599920690282	4.39756154767677	5.47203615971114	4.95219082300943	4.65173550163725	5.51663876753211	6.70062067022821	-11.947087951863	2.86600823554167	-11.0735937534758	-14.6290408991677	-7.27695832843542	-15.2439713727775	-11.7418485678454	-9.96505230175473	-16.7246367659754	-8.01273870847068	-9.11369393129358	-11.9220299014426	-14.9623476483964	-10.1359635794047	-13.5338864778796	-12.9234690897623	-1.9371126041654
48.7437185929648	8.12857324605287	1.5057815308085	8.57398282182075	8.74829053859229	9.5308989021439	8.07096151206344	5.91243636716374	8.23009313267344	6.35017169060186	11.213164039535	8.23732269468529	9.51349023582072	7.52515383170998	8.76147249013409	5.63122036565652	7.50136682213921	5.00030338189048	0.710278330069608	5.17042448898668	4.79831378716067	4.20407040434255	5.55724773818563	4.88880864337017	3.99447292013614	5.40952235356307	4.29373790549198	4.38736841849099	5.45972186382176	4.96282587033279	4.65602619158626	5.52759763424212	6.69410912675583	-11.9840187035597	2.86893299811107	-11.1183008394294	-14.6448158453634	-7.28783454458785	-15.2779609147123	-11.9091445130011	-10.0031011216041	-16.7022734383775	-8.02144137397471	-9.1119245287902	-11.9122469470518	-15.0287226430956	-10.1783855993447	-13.5874840410346	-12.9926254994689	-2.02844662047543
49.2462311557789	8.30186018797158	1.4985814064756	8.74148635668469	8.89179375430949	9.69924979562426	8.24275105573284	6.08940562198789	8.39116053119019	6.55788518478116	11.3980419326426	8.3903801068997	9.69094336978953	7.68122385274705	8.93695915422483	5.84366971867922	7.67109219630867	4.99853117850945	0.710245072202805	5.17632709661109	4.78637522127069	4.19026065215929	5.54208996217134	4.89891308047015	3.99572317929556	5.42507853741076	4.289169672114	4.3809963994236	5.45083292608534	4.97034009762597	4.6560610167237	5.53283175722108	6.68443690054966	-12.0148097526007	2.87071445106498	-11.1693526586775	-14.6431451219874	-7.29227232093224	-15.2920964037851	-12.0620361159252	-10.0284614594003	-16.6887180258357	-8.02696562285564	-9.11870242727391	-11.9107738276575	-15.086983621927	-10.209166714393	-13.626910518215	-13.0517516975448	-2.12009611699991
49.748743718593	8.47625522111828	1.49019090297642	8.90245018289878	9.03973450425345	9.8695668869396	8.41906208729686	6.2700221724189	8.55441567143431	6.76530662824051	11.5786580650663	8.54938409050208	9.86757894194771	7.83502918952411	9.11500085078907	6.06071265230174	7.84065117204247	4.99646739609058	0.709674334329178	5.17689709826688	4.77576227012033	4.17647885883554	5.52849782976714	4.90925300675929	3.99724813189087	5.4395348058272	4.28294906735143	4.37875847039402	5.44250412239094	4.97552414632082	4.65659195818172	5.53792634518663	6.67261743397536	-12.0442902275292	2.87201597427878	-11.2091938794617	-14.6451390472058	-7.29771952524683	-15.3081549055773	-12.2134425056857	-10.0511696065521	-16.6694089793989	-8.03078733304741	-9.13435730693114	-11.9115817622415	-15.1402626536929	-10.2386567513846	-13.6664984094231	-13.10369051956	-2.21366931308973
50.251256281407	8.65463335324162	1.48157160955753	9.06548840915709	9.19566208496387	10.0480225127058	8.60286862375269	6.45745752042492	8.72512709628957	6.9711447736621	11.7664829026906	8.70055832436737	10.0344521035481	7.99438685000527	9.300361161965	6.28495956145689	8.01789502039336	4.99587276568844	0.709156517339343	5.17564727510255	4.76890506927851	4.16597205747169	5.51929791906697	4.92269597298381	4.00194719442467	5.45002358698191	4.27959812752764	4.37357292927802	5.42870398428479	4.98349718580466	4.66042178358026	5.54616939299084	6.66576624086188	-12.0765235256841	2.87370938766361	-11.2462628547233	-14.6581240100073	-7.30963573220654	-15.3334244145433	-12.3694431409445	-10.0783677802809	-16.6355086398354	-8.04162129835988	-9.14380165589529	-11.9017208777501	-15.2042860785205	-10.2727494736129	-13.7144650931577	-13.1619183097402	-2.31017224002289
50.7537688442211	8.83774382314201	1.47288949061856	9.23783685247502	9.35401864116029	10.2291731206102	8.78866771770949	6.65028044309966	8.89845719416542	7.18509585701791	11.9600460088104	8.85182155420576	10.2076026161576	8.15815283835503	9.49140579994362	6.51445065652298	8.20140422375481	4.99771467319997	0.709589161416771	5.17707922229297	4.76347151627577	4.15715785292008	5.51181366346487	4.93886885997077	4.00808967249123	5.46411752224204	4.2790559785413	4.36809007091009	5.41797373197891	4.99405278281926	4.66727025403984	5.55718926958324	6.66377502726914	-12.1137068377979	2.87735699625923	-11.2904458484883	-14.6749237129523	-7.324929492905	-15.3602843214095	-12.5280574884064	-10.1059596235768	-16.61036870406	-8.05921270301921	-9.15279188054117	-11.900250375928	-15.2781890853941	-10.3106714571187	-13.7699669768773	-13.2258440584938	-2.40980397000004
51.2562814070352	9.0162708514102	1.46282766350676	9.4142284210117	9.50311174605168	10.3982267629903	8.96581425384121	6.83722174980074	9.06165926388433	7.40549215345981	12.1415228887995	9.01086170039431	10.3867142029621	8.31418435240059	9.67214874948711	6.73799820412225	8.37860747053712	4.99652612669187	0.710144438453079	5.17912708131252	4.75252904039271	4.14310677802197	5.4979882388179	4.94924488192599	4.00908914752573	5.48164498289417	4.27481249090358	4.36669233565862	5.41058883030361	4.9996284509308	4.66904685038179	5.56142465969542	6.65644200492138	-12.1428562836703	2.87974923069051	-11.3369144863904	-14.6747381535825	-7.33169400970793	-15.3672545035187	-12.6682958245991	-10.1182496858828	-16.5943507285204	-8.07111969203156	-9.17039255173446	-11.907997241683	-15.3387286470476	-10.3348907215857	-13.8095253142733	-13.2758364108269	-2.51009248669894
51.7587939698493	9.19770576438481	1.45295684911159	9.58050831355463	9.66135271992409	10.5764433509854	9.1516681280236	7.0293669009246	9.23332499112421	7.62157027675812	12.3226839584387	9.17047032473311	10.5674041553013	8.47111968842515	9.85718005733816	6.96646662092925	8.55832121492689	4.99570384352674	0.709970814044913	5.17330066197371	4.74502740528326	4.13210804148006	5.48813598772095	4.96047781822941	4.01286618218569	5.49500957757678	4.27026281749374	4.36646883622477	5.40459270302542	5.00426892484511	4.67196245882627	5.56625521483895	6.64911717967029	-12.1726405430324	2.88147713619807	-11.3674510025259	-14.6853604719795	-7.34485183258263	-15.3829064135342	-12.8073572592362	-10.1352725918514	-16.565128911539	-8.08439038661091	-9.19026099143699	-11.9206610986243	-15.3989507946291	-10.3590093983621	-13.852077084271	-13.3232893652708	-2.6136777136265
52.2613065326633	9.38389129333614	1.44273391175403	9.75686770692802	9.82783058982163	10.7626947819264	9.34504566343065	7.22902831346669	9.41232376826418	7.83924788471165	12.5116408558821	9.32124138106221	10.7363895719489	8.63456394993854	10.0499767831868	7.20164353217344	8.74598332396464	4.99655780318525	0.710101266812897	5.16985237608464	4.74118298691162	4.12445647221954	5.48250845136773	4.97468884016995	4.01948728802305	5.50672882870956	4.26855180967428	4.36171238207478	5.39230435055363	5.01154805234021	4.67801972830894	5.57407745448843	6.64669022366711	-12.2062593514001	2.88469692802081	-11.4052299284074	-14.7073554708721	-7.36459860457006	-15.4076591176925	-12.9496825037003	-10.157461305085	-16.5299634253391	-8.10511779099299	-9.20058554708057	-11.9214208055968	-15.4697115359141	-10.3873788880998	-13.9037059447267	-13.377760051524	-2.72113306286469
52.7638190954774	9.57312245461022	1.43171698141313	9.94192910005646	9.98915443047749	10.9415668119937	9.53311612996406	7.43452644728427	9.5850824622581	8.06492355214793	12.7065675798479	9.48115859134794	10.9126428617767	8.80311295869894	10.248706284864	7.44141598213086	8.9398111716948	4.99878852169917	0.711517072478833	5.1689610265839	4.73478531630393	4.11442858467363	5.47390573079433	4.99145667644595	4.0233343934502	5.52178461133762	4.26949859620234	4.36074175691895	5.38291274744863	5.02114280246185	4.68685660838654	5.58446524052358	6.64876521225687	-12.2426156793216	2.88869632383165	-11.4504043197916	-14.7215064429751	-7.38056883911161	-15.4216400445011	-13.0933824691444	-10.1711886705576	-16.5045175821947	-8.13272355522524	-9.21900545404561	-11.9312276998967	-15.5496200278842	-10.4190836306841	-13.9633294040453	-13.438421370445	-2.83179136473266
53.2663316582915	9.75840327998414	1.42016667631764	10.1197079805775	10.1496679921329	11.1192191506401	9.72041114352705	7.6324490834105	9.75718501475725	8.29645322903412	12.8852735362866	9.64850925813501	11.096097466915	8.96142660016247	10.4348722022352	7.67241110012185	9.12396216184229	4.99805052582336	0.711927935615411	5.1628243111248	4.72674721279444	4.10327740597848	5.4633137375944	5.00151331287689	4.0257096854746	5.53974691184311	4.26532587295515	4.36345155274836	5.37678670364804	5.02406310480193	4.68968686340491	5.58708780173812	6.64317288454388	-12.2718213629662	2.89131077641169	-11.4854913584787	-14.7312527018884	-7.3955955616555	-15.4283511762197	-13.2152291534203	-10.1804542130676	-16.4884323695595	-8.15231393499741	-9.24515186077008	-11.9508025916834	-15.6106737418141	-10.4350260614283	-14.0051400035745	-13.4815843529698	-2.94387549630545
53.7688442211055	9.94758717861527	1.41002954794691	10.2989365929341	10.3200965638166	11.3066450086074	9.91697297387901	7.83720863916047	9.9382079860988	8.5190149645958	13.0680135747305	9.80368161677217	11.2838110804549	9.12419449796771	10.6271717914111	7.90888705517789	9.31337815500726	4.99799090911555	0.712214498051813	5.15452215428121	4.72238441563115	4.09548061250352	5.45683431817376	5.0131618311661	4.03081370365033	5.55060115465641	4.2621859267575	4.36063917022093	5.37286547704082	5.02759103460251	4.69419738040844	5.59108062969908	6.63951491882591	-12.3029133916967	2.89344866488646	-11.5183677794153	-14.7531140295451	-7.41774406309208	-15.4447808079045	-13.3368801001766	-10.1963162993049	-16.4520059894154	-8.17635616156997	-9.25958031046137	-11.9775619340775	-15.6758918000632	-10.4521329720957	-14.0526879423071	-13.5273672943259	-3.06026837875726
54.2713567839196	10.1426975017227	1.39905552958576	10.4882318629971	10.4985002628548	11.5014409677253	10.1206476241459	8.05000872522371	10.1258871379226	8.74674280971269	13.2590426335565	9.96530332963824	11.4576550625236	9.29436228984386	10.8275889095752	8.1516388731398	9.51071453525779	5.00004413533924	0.712478579240772	5.14891320622681	4.72147645676456	4.09078822704788	5.454205355713	5.0277530563043	4.0382769206974	5.56219544094098	4.26184738879413	4.35958451932961	5.36182112909121	5.0337353108453	4.70162863613453	5.59795198007748	6.64044026678213	-12.3394557802759	2.89684334530679	-11.5598582341146	-14.7862353288938	-7.44634134265086	-15.4701009342106	-13.4610400119397	-10.2182507323821	-16.4184077550461	-8.2081587685895	-9.2781568865826	-11.9907595555255	-15.751021931993	-10.4730894917517	-14.1097871742748	-13.5811727759079	-3.18135231966148
54.7738693467337	10.338174366757	1.38650677558245	10.6820030297362	10.6638712002473	11.6788162160245	10.311391409064	8.26899120045128	10.2984174308406	8.98205414881436	13.4561387859978	10.1363713918128	11.6398250797263	9.47022566339477	11.034059347604	8.39842560218598	9.71385062869764	5.00207454680494	0.714630494539784	5.14427615919946	4.71426797509167	4.07983054146923	5.44416050233033	5.04483351679904	4.03901731154661	5.57686002332727	4.2639422041521	4.36216495273879	5.35360499071591	5.04206442721474	4.71148956141013	5.60723009167122	6.6453013976027	-12.3757678810734	2.90064577966642	-11.6056002423687	-14.8002899758752	-7.46445511128986	-15.4730789303184	-13.5858264797633	-10.2237775087854	-16.3953384741925	-8.24684445363774	-9.30482713991735	-12.0129225167422	-15.8341063334708	-10.4968962031086	-14.1750037553413	-13.6417832102158	-3.30519040736569
55.2763819095477	10.5299560045886	1.37456461277033	10.863128847249	10.837473262971	11.8665420103236	10.5098878027741	8.47836198531111	10.4803975687248	9.22138479377595	13.6326480179416	10.3037013290386	11.8304378969379	9.63305582339807	11.2254079083734	8.63349927036273	9.90345754705818	5.00108619607902	0.714940222637158	5.13174025280824	4.70943649531697	4.07184969090409	5.4366363829175	5.05441613504331	4.04207411205073	5.5933120938153	4.25954053125666	4.36308760854831	5.3486308449403	5.04222351123477	4.71432544267684	5.60780101895176	6.64013262464154	-12.4055698569535	2.90313126526756	-11.6359162931341	-14.8229240056614	-7.48958678278871	-15.4821555858811	-13.6856077976845	-10.2366438511453	-16.3797837975717	-8.27507807223247	-9.3282120271163	-12.0447658248465	-15.8925969023468	-10.5030631639371	-14.2201764798872	-13.6814674131157	-3.43098811184412
55.7788944723618	10.728046752869	1.36479280814948	11.0547719329469	11.021166262858	12.06396964014	10.7176404784197	8.69634856668589	10.6711032618407	9.44875876589093	13.8178740365969	10.4679181795671	12.027736290587	9.80419491494052	11.4248750888232	8.87503012683623	10.1012669940336	5.0017398538495	0.715118307098601	5.12179544787502	4.70838897368042	4.06721549258745	5.43323360466251	5.06644852575472	4.0476840439661	5.60111742797372	4.2575380490457	4.36134948017404	5.34646519496907	5.04464998326558	4.71930442764675	5.61051582613984	6.6386514761521	-12.4399172899934	2.90434719957424	-11.67530622822	-14.8583354143504	-7.52216768321485	-15.5018115776086	-13.7865504683498	-10.2579038766165	-16.3407315496129	-8.31061417940905	-9.34665596727242	-12.0850798224207	-15.9593731336806	-10.511660859944	-14.2735215480634	-13.7291297511445	-3.56230786600313
56.2814070351759	10.9299829328219	1.35280680856543	11.2554363747714	11.2059619969237	12.2571908931639	10.925736317341	8.92282966707262	10.8580951063142	9.68426328343006	14.011808530416	10.6432041211451	12.2095951817697	9.98352472257153	11.6327169983692	9.12260892695714	10.3067889392614	5.0036334452664	0.715976406536682	5.11480555472929	4.70783433527189	4.06158362210875	5.43016769364937	5.08147995908436	4.05152571637975	5.61149050224584	4.25827333290313	4.36292642301424	5.33683460227806	5.04975784436171	4.72687157810648	5.61601538173016	6.64130168786659	-12.477936418066	2.90719624281232	-11.7240794231591	-14.8958978884943	-7.55386756284969	-15.5213480494656	-13.8895310407847	-10.2768239312281	-16.3112763343372	-8.35391047637185	-9.37317158893104	-12.1103056442376	-16.0349651252217	-10.5237972935738	-14.3363888441184	-13.7857466501505	-3.69781108898233
56.78391959799	11.1324225562518	1.3398314659305	11.4474713064769	11.3824225613493	12.4448444472101	11.1253402039091	9.15467181864756	11.0403677903746	9.92678590861293	14.2077025051924	10.8253508608168	12.4002710559243	10.1659970636015	11.8453254893035	9.37287377276074	10.5144910033462	5.00523456810199	0.717681535474172	5.10331541837294	4.70292362433281	4.05349937742137	5.42181975475502	5.09844397162092	4.0522872272264	5.62467265898767	4.25996770230868	4.36671186347609	5.32976122597928	5.05551847428265	4.73595632860272	5.62313453719569	6.64527178886564	-12.5155883919382	2.90974733387478	-11.7645492442152	-14.9206720796654	-7.58265456601159	-15.5253368495154	-13.9911897642352	-10.2907504510214	-16.2928306302292	-8.40117622748528	-9.40528638140659	-12.1433171650019	-16.1122153430439	-10.537312168202	-14.405383652441	-13.8455629646608	-3.83644372592088
57.286432160804	11.3320827874756	1.32889748316331	11.6396574260996	11.5701116716966	12.643737578577	11.3354067779318	9.37655853028981	11.2328226274891	10.1680005722696	14.3867503172773	10.9932756149863	12.6005408094326	10.3383628917716	12.0426516553184	9.61056906719077	10.7107134843286	5.00426050996367	0.717905890530765	5.09004648971333	4.70169980544792	4.04860125480008	5.41738950667368	5.10828265500402	4.0555093016523	5.63670485597162	4.2564531355049	4.36360341140125	5.32594396224419	5.05470936127767	4.73805689022821	5.62182859009508	6.64081791947718	-12.5480645367139	2.91096402412514	-11.8038985855622	-14.9581669642868	-7.6192591206922	-15.5401244861581	-14.0679273724711	-10.314462919959	-16.2742757251552	-8.44017968976263	-9.42354630530633	-12.1852114304976	-16.1682442531448	-10.5336567600624	-14.4548304392784	-13.8891194616574	-3.97758106111416
57.7889447236181	11.5396286465064	1.31951886940718	11.8422065167109	11.7675901317404	12.8516809098676	11.5542672096856	9.60796223830509	11.4333504783649	10.4008738968466	14.5754045025344	11.1732377565492	12.8086383109692	10.5201432198034	12.2489368509785	9.855211105099	10.9152979236346	5.00552960001059	0.717752029433513	5.08013105955582	4.7042543453207	4.04674861365767	5.41697456214169	5.12090513142703	4.06100609921307	5.64247338070207	4.25543984280816	4.36323418134402	5.32506797690639	5.05642405568695	4.74211218824897	5.62284654013041	6.63979642300537	-12.5867192882297	2.9107170864546	-11.8538912201648	-15.0082223676962	-7.66307947149293	-15.5658944918919	-14.146035929818	-10.3476876802579	-16.2401860019733	-8.48636204203487	-9.44937188958934	-12.234650964112	-16.2315368066388	-10.5327614469839	-14.5126727836164	-13.9417169389453	-4.12495725250478
58.2914572864322	11.7479431007468	1.30692364305416	12.0494114284222	11.9567089387388	13.0436787792969	11.7641693255924	9.84824362346042	11.6197196172535	10.6419008425893	14.7731838678455	11.3639091990599	13.0023441247397	10.7107830228793	12.463802842496	10.1060022683553	11.1273455297263	5.00677617796938	0.71903903235062	5.0721646862001	4.7035027897258	4.03983273104219	5.41244876741386	5.13663695512213	4.06079080078278	5.6508065723427	4.25712399990686	4.36567457233484	5.31760499356461	5.06092575799242	4.74835043739426	5.62654252088126	6.64246090686747	-12.6258327494774	2.91183181308117	-11.9103854140857	-15.0480443617514	-7.69871342024727	-15.5794803123489	-14.2258064586592	-10.3699170635293	-16.2165667318544	-8.5397008214142	-9.4828559175605	-12.269582548114	-16.3020899553818	-10.5353208579203	-14.5793836312929	-14.0038109985243	-4.27546068226516
58.7939698492462	11.9569560908183	1.29439117662644	12.2409748288346	12.1474200894964	13.243176171793	11.9750909693384	10.0923987441796	11.8130207666746	10.8894172530263	14.9684501852019	11.5452793150079	13.2036458628561	10.9015140271075	12.6814804377853	10.3578995593015	11.3376170608528	5.00754204674922	0.720499287391738	5.0569789833491	4.70240535700904	4.03435256737242	5.4071346199596	5.15354296656769	4.06142837373997	5.66171688421457	4.25841916977144	4.36347656412656	5.31187228054564	5.06455408751088	4.75496997691652	5.63083467177035	6.64390215163526	-12.6645509361473	2.91339866637043	-11.9519214335394	-15.0874594766471	-7.7393907776722	-15.5908369833213	-14.3018468874951	-10.3989469807702	-16.2039507473989	-8.59335973947769	-9.50764260829943	-12.3091702119463	-16.3675569435794	-10.5375692861061	-14.6491106508766	-14.064950378933	-4.42940132274825
59.2964824120603	12.165831441139	1.28446987937745	12.4433688726614	12.3498152868984	13.4540659834902	12.1967104827214	10.3270474274295	12.0166039138862	11.1298897519871	15.1512519978644	11.7303990561982	13.4155358999612	11.0855050914622	12.8847749878799	10.5975965539691	11.5390748695363	5.00682170202891	0.720100492570538	5.04521449796486	4.70528955599296	4.03193860811426	5.40597029068061	5.16405541994343	4.06454628257899	5.66864317496823	4.25589799566412	4.36020508581397	5.30943087018635	5.06328622571028	4.75490484150224	5.62743895765634	6.63868202162811	-12.7004220736988	2.91163503509543	-12.0042859649618	-15.1398633614551	-7.78792722110244	-15.614000307346	-14.3544002104028	-10.4390391524373	-16.1833440383183	-8.64052155920562	-9.53227220785347	-12.3563302124702	-16.4150759194969	-10.5241924903136	-14.7003523055441	-14.1143040808762	-4.58680403394005
59.7989949748744	12.3818950881579	1.27504477231546	12.6551787916714	12.5613074734925	13.6649268228512	12.4263125385026	10.57176001102	12.2201546638494	11.3665998869425	15.3445427443035	11.92816724945	13.6362262994755	11.2799160292141	13.0974992649886	10.8447807948775	11.7491586635713	5.00809944641342	0.720037380358797	5.03727876756955	4.71178626615085	4.02957624240397	5.4085389507707	5.17745678674195	4.06716090727604	5.67187716714618	4.25595967320768	4.35946874684961	5.31002794717721	5.06474523356294	4.75646644696687	5.62632827353638	6.63672084042791	-12.7418031192876	2.91016976145001	-12.0675641760383	-15.2035052553134	-7.83804973726571	-15.6476323597348	-14.4081147391875	-10.4821524315614	-16.1551524917883	-8.69407118062862	-9.5647233183542	-12.4097727612771	-16.4684375610012	-10.5136692880861	-14.759180664819	-14.173217704971	-4.75026211761698
60.3015075376884	12.59661009454	1.26268011400608	12.8571819183251	12.7550077380161	13.8648662428425	12.6375929036498	10.8256579979902	12.4141667798081	11.6115630451936	15.5473951745253	12.1274290520131	13.8436432772397	11.4837490391781	13.3190640743779	11.0985957976781	11.9666282827223	5.00832267038236	0.721368838244949	5.02591777244752	4.71137522942366	4.02316926186226	5.40279835031195	5.19395789519024	4.06533563573039	5.67768851678585	4.25870004373335	4.35787426154523	5.30494184977963	5.06904352261267	4.75978431747844	5.62779863227747	6.63813209617436	-12.7805852157622	2.90855401032643	-12.1236797041498	-15.2446192770406	-7.88245829288778	-15.6572277303055	-14.4632898515014	-10.518301865803	-16.1377747085065	-8.75346250529842	-9.59721265074219	-12.448975046719	-16.5271866261168	-10.5067223115288	-14.8257408269748	-14.2415416230964	-4.91608088920764
60.8040201005025	12.8139126410738	1.25086223870404	13.0580582440738	12.9609243225504	14.0775696081191	12.8601107312182	11.0815960377007	12.6198947701699	11.8626255978097	15.742954056406	12.3183337058351	14.0570081985712	11.6841567601189	13.5413054177509	11.3520285703351	12.1782109543743	5.00857579717429	0.722372780946623	5.01334369123646	4.71464510066262	4.01939804681854	5.40077657156041	5.21069990196047	4.06586709488745	5.68590252918833	4.25967842423645	4.35085899649398	5.30078496076245	5.07090115459286	4.76229907620791	5.62891847457075	6.63598713726136	-12.8202501225412	2.90759443474249	-12.1790941956908	-15.2972543075729	-7.93458667459338	-15.6775314591014	-14.512515833285	-10.5656075896599	-16.130863201937	-8.80893913016673	-9.62013935551293	-12.4893312916459	-16.5739114797605	-10.4980619206214	-14.8916671952372	-14.3039980807913	-5.08621721891119
61.3065326633166	13.0324766641694	1.24192581324719	13.2700618445672	13.1784876853676	14.3012000844662	13.0931478178071	11.328709858396	12.8355747291241	12.1006755621365	15.9310321573521	12.5233002523456	14.2817853911217	11.881628185093	13.7504013409162	11.5942594868562	12.3844089028225	5.00786654851446	0.721401823042299	5.00485568070434	4.72193502818287	4.01821160447592	5.40289118924784	5.22170434324142	4.06874875143351	5.68742726115503	4.25816451052097	4.34589653736467	5.29993681469352	5.06951456709431	4.758507732583	5.62316483506061	6.62917282344448	-12.8577582033312	2.90240608471007	-12.2460239532271	-15.3619117170789	-7.99378623086393	-15.7094900394432	-14.5399617831986	-10.6235280786824	-16.1079649095827	-8.85926738215463	-9.65056840987913	-12.5357955826064	-16.6060264202738	-10.4755797666607	-14.9399338113893	-14.3587767615966	-5.26030422329424
61.8090452261307	13.2553168080955	1.2320380040166	13.4876119597616	13.3944450922967	14.5113745923517	13.3235228460644	11.5864068258547	13.0393322144992	12.3405643959112	16.1305727938758	12.7398130352428	14.516164618984	12.0904352396656	13.9695134664306	11.8449093270878	12.5997689053105	5.00801444970385	0.721787987552206	4.99915180017101	4.7288864729795	4.01279041807513	5.40421965296167	5.23550008748085	4.06718738980213	5.68796932337365	4.25924424831464	4.34284531524185	5.30217481529831	5.07095852861848	4.75592024040946	5.61971944612035	6.62563455700692	-12.8973159611443	2.89819867939798	-12.3203185540988	-15.4240934935479	-8.04620630929983	-15.7386894281627	-14.5685857983319	-10.6735535378654	-16.0851761076328	-8.91448010588921	-9.68782265175347	-12.5872783423537	-16.6423875511574	-10.4564104620061	-14.9946088431973	-14.422812270724	-5.43929907887614
62.3115577889447	13.4787399614653	1.22086339735506	13.6868019276318	13.6032661050543	14.7252677552243	13.545911179424	11.8535340236429	13.246853459013	12.5889789846442	16.3401869509581	12.9403563163692	14.73846111397	12.3091028719045	14.1978584066403	12.1030295820947	12.8227507839436	5.00747126967836	0.723408383365067	4.98656664600158	4.73260970229485	4.00684040148393	5.40140407849878	5.25210145086084	4.06510928685684	5.69115529217576	4.26283511685382	4.33238149608799	5.29955057497043	5.0751771826946	4.75464660666844	5.61885644623162	6.62536349381753	-12.9351140183768	2.89505523572497	-12.3787771093677	-15.4746464475364	-8.10028112173875	-15.7555489505298	-14.5988431332914	-10.7266897225096	-16.0730113016401	-8.97364612007444	-9.71079211902075	-12.6249373008073	-16.6822456664554	-10.4412548291136	-15.055620713832	-14.4953017213578	-5.62174172591669
62.8140703517588	13.7058082554318	1.2095066817434	13.8979274909283	13.8253337726699	14.9524702533241	13.7804327475096	12.1205618321963	13.4667357477599	12.8433210722117	16.5374468234523	13.1525549428467	14.9645195183307	12.5203666259509	14.4246600242032	12.359287995086	13.0356967295756	5.00706793922385	0.72398685612705	4.97777012818811	4.74019152814476	4.00319054695407	5.40249548942953	5.26777163274966	4.06546100629049	5.6965924668467	4.26309148505302	4.32240508362853	5.29695344172327	5.07529218005219	4.75149928681662	5.61679108066234	6.61944579259461	-12.9734938553797	2.89059345481969	-12.4480821765816	-15.5362156011658	-8.16142584440687	-15.7833063931657	-14.6211635885522	-10.7903013012184	-16.0702649961808	-9.02431427847523	-9.73827896901856	-12.6603625669526	-16.70338139344	-10.4232486094867	-15.1122554781917	-14.5563127784797	-5.80895574650766
63.3165829145729	13.9342300206976	1.20119002237028	14.119758411772	14.0586537676599	15.1850697543968	14.0249784788453	12.379728119704	13.6917642837589	13.0786361752532	16.7328891243136	13.3785993531599	15.2026643134488	12.7329736914236	14.6399914314095	12.6059464783528	13.2475669062684	5.00566819049082	0.723117584168672	4.97304920009467	4.75145356039372	4.00015820816103	5.40736666235082	5.27812759927342	4.0666099667109	5.69278867795742	4.26195981826324	4.31426975774077	5.29756000682238	5.07375552616818	4.74238855561789	5.60878659236779	6.61108053494926	-13.0090142205	2.8825608041044	-12.5279719130027	-15.6077238883301	-8.22562405929317	-15.82129443794	-14.6238993031811	-10.859046904524	-16.0436809095624	-9.07085010961027	-9.77300944810991	-12.7006745952363	-16.7135095195473	-10.3936793971348	-15.1520727919513	-14.6131618095768	-6.0001600478575
63.8190954773869	14.1634296175757	1.19161799638973	14.3314368049975	14.2793234772197	15.4004668223379	14.2558341266381	12.6499834642524	13.9016856234157	13.3223252111803	16.9408693667417	13.5993238445323	15.4510878970668	12.9577365705599	14.8661454570215	12.8622889473742	13.4695070327219	5.00360043319044	0.724548615558722	4.96522613533388	4.75827531178524	3.99117354454834	5.40685799642736	5.29080813671256	4.06199174962719	5.69077648109641	4.2630640029915	4.3025139602271	5.30112994428026	5.07502758400524	4.73413803930982	5.60323005809676	6.60619312022455	-13.0421836031678	2.8760708446628	-12.6000676772865	-15.662649770915	-8.27972872869528	-15.8427010803349	-14.6283389806973	-10.9151713942515	-16.0245733670483	-9.12041757011555	-9.80192994483174	-12.7451260160631	-16.726532623062	-10.3681715036063	-15.1971160921919	-14.6780456952495	-6.19501638724312
64.321608040201	14.3990239599619	1.18141242082183	14.5415090676196	14.5048926401239	15.63037365539	14.4905514626067	12.9299142724308	14.1252849156827	13.5750190589279	17.1594655367644	13.8188759169428	15.6887180376677	13.192692082174	15.1021868218786	13.1272027846651	13.6996491865919	5.00234262639347	0.726632021945416	4.95598528169914	4.76551817855785	3.98384843147214	5.40639843061216	5.30568687216041	4.05948924564578	5.69146524080257	4.2661071933821	4.28707491856728	5.30049104931079	5.07888123184899	4.72686739490412	5.60035959974007	6.6046237008051	-13.0772424028241	2.8702197049773	-12.6696811578108	-15.7170732072593	-8.339973722648	-15.8635224276441	-14.6350741671214	-10.9801435178437	-16.0154978174342	-9.17199187650645	-9.82584709211103	-12.7767069132619	-16.7416152533984	-10.3474105147242	-15.247234625726	-14.7496213460482	-6.39624774200137
64.8241206030151	14.63670742881	1.17075624966853	14.7644759530985	14.7442384593656	15.8734267052462	14.7378458692514	13.2073183741561	14.3612482676395	13.8286622465143	17.360461133201	14.0541311033414	15.9274795465941	13.415881684251	15.3344544249667	13.3886828946662	13.9155973410481	5.00036050539056	0.727231678981132	4.95059454898189	4.77635890435156	3.97823481076092	5.40964519733504	5.31816511893288	4.05924266355557	5.69214264437691	4.2639866363456	4.27326850557127	5.2987508616127	5.07692977846281	4.71666474894243	5.59553478539907	6.5955278708392	-13.1102710637355	2.86192860140175	-12.7496699589666	-15.7810291327679	-8.40590795716978	-15.8942066869738	-14.6324336114199	-11.0532978950747	-16.0085674107172	-9.21054294790897	-9.85708247399095	-12.8031830626078	-16.7319143159072	-10.3230823014931	-15.2894197542209	-14.803457383078	-6.60164490008908
65.3266331658292	14.8744482878696	1.16230124486351	14.9948950088898	14.9913318835989	16.106756667289	14.9916359506363	13.4781182276609	14.5887982365259	14.067366636041	17.5659450131388	14.2975731566226	16.1788574833232	13.6451736241517	15.5574621626064	13.6426819100487	14.1356800696416	4.99686070469314	0.727908849095967	4.94779797078705	4.78925870285705	3.96888315606834	5.41496185691172	5.32541259549518	4.05570314356135	5.6853200633126	4.26117682211909	4.25976796311707	5.2997655740952	5.07484774458121	4.70096561180013	5.58582892784592	6.58635973315206	-13.1388289637502	2.85270965815661	-12.8360496402321	-15.849214369224	-8.46556609486211	-15.9297163475066	-14.6132368800278	-11.1186358858361	-15.9821474480303	-9.24609295468263	-9.89176581434671	-12.8340101146388	-16.7154338589015	-10.289772523905	-15.3159808310858	-14.855982729223	-6.81066180776237
65.8291457286432	15.1136077222765	1.15391877379146	15.2048459314214	15.2205715232114	16.3391555832438	15.2265975445916	13.7605722446672	14.8161563010451	14.3168114304808	17.785081239051	14.5248691840625	16.4411046691479	13.887405403095	15.7924551280257	13.9078071238063	14.3670748060213	4.99218373151705	0.730590440557321	4.93759662630013	4.79545566920286	3.95681098064316	5.41243501791142	5.33423468865355	4.05006219708525	5.68092071762075	4.25984610514861	4.23884644828384	5.30327103806307	5.07545499872448	4.68587520949367	5.57881770932836	6.5809448347795	-13.1635699660808	2.84330043516935	-12.9035748754347	-15.8931732503533	-8.52209376983474	-15.9411849642769	-14.5969558552181	-11.1800412862058	-15.9643764142559	-9.28318493259427	-9.91204759776624	-12.8688365993919	-16.7012741560631	-10.26166391648	-15.3469217174409	-14.9146501898161	-7.02423320877066
66.3316582914573	15.3636040024694	1.14453762116746	15.4287934127079	15.4646730147551	16.5871896123936	15.4752793573685	14.0530151620779	15.0583461331526	14.5759475322653	18.0154182396388	14.7689765239862	16.6941195383718	14.1401161677045	16.0383208778497	14.1827432920237	14.6075171702764	4.98923974723804	0.733734625886499	4.93048499377106	4.80460737792972	3.94599808125619	5.41291131851352	5.34441622795035	4.04653923272616	5.67920006121988	4.25955481212856	4.21926684646788	5.3028958057943	5.07838290583566	4.6714732221002	5.57468636857645	6.57893920706265	-13.192752503183	2.83469040744946	-12.980186064343	-15.9447097090397	-8.58388753133423	-15.9604419853129	-14.5843692752418	-11.2484563930168	-15.9559050032957	-9.32077574803726	-9.93936485102084	-12.8925559721679	-16.688570858518	-10.239461761491	-15.3821395678184	-14.9777103239238	-7.24673366753974
66.8341708542714	15.6133469217533	1.13472175770515	15.6656167833478	15.7226081102608	16.8475891534886	15.7366172634433	14.3402512104191	15.3122673479663	14.8296482368908	18.222751414872	15.0277357861716	16.9451855843866	14.376354477527	16.2782085126535	14.4524640876272	14.8295589354916	4.98444226649252	0.7350733000485	4.9266575240527	4.81675634260849	3.93615185372849	5.4165559301393	5.35054125322406	4.04483451163947	5.67474097311779	4.25203393977095	4.20135113522221	5.2998789455218	5.07382203073875	4.65327912953776	5.56793628753947	6.56765187405398	-13.2170164569418	2.82292735828415	-13.0655389892655	-16.0038859150598	-8.64961275755487	-15.9878014742904	-14.5617366187663	-11.3220140567795	-15.9412215555745	-9.34135198765778	-9.97372650092087	-12.9091207088071	-16.6460924432818	-10.2132318217124	-15.4064234466345	-15.0164721208794	-7.47252827953713
67.3366834170854	15.8589602816862	1.12659147040346	15.8926878644732	15.9756952949919	17.0835761810116	15.992048685696	14.6225599988989	15.5445127081665	15.0757400663043	18.4414546677006	15.2729997839951	17.2094129251355	14.6240296890982	16.5117234162961	14.7172421325869	15.0617605292517	4.97656623146132	0.738342335628659	4.91922992792057	4.82647816067343	3.91855218873807	5.41734232344419	5.35141180156329	4.03588438660593	5.66541932507739	4.2441937056757	4.1777505470259	5.29875576300442	5.07061232690525	4.63019165901713	5.55744618372118	6.558658941086	-13.232890413179	2.81239048450085	-13.1409975383014	-16.0528684175478	-8.70011860568572	-16.0055613355473	-14.5264355281117	-11.3754480728769	-15.9141983034579	-9.36089326776128	-9.99699539360326	-12.9303719209257	-16.6021495119047	-10.1809585870512	-15.416930945274	-15.0565383564571	-7.70046858484771
67.8391959798995	16.1139845151827	1.1190806759885	16.1181490879611	16.2240762104872	17.336165442627	16.2418027352883	14.91721105398	15.7925974875888	15.3341370494156	18.6750007793761	15.5257522520563	17.4851978065415	14.8854616577455	16.7587884715391	14.994705970305	15.3067372076464	4.96912229227264	0.742555787980574	4.90931643829376	4.83275218265155	3.90149021848865	5.41400693490858	5.35295362903054	4.02854704853423	5.6586510552407	4.23685935233764	4.15274350816237	5.299299541266	5.06995833154622	4.60754097855157	5.54995481050064	6.55363806230451	-13.2498869669404	2.80031534012321	-13.2111180568668	-16.0887058511699	-8.75483254480169	-16.0103336474279	-14.4962299020243	-11.433916130831	-15.8958894123926	-9.38133575460489	-10.0208066879935	-12.9563161134121	-16.5610773932796	-10.1554155826956	-15.4316981519118	-15.1007423077534	-7.9376782182643
68.3417085427136	16.380214980801	1.11036223812407	16.3590141640473	16.4885354054004	17.6047264136639	16.5066229571976	15.2223041485127	16.0557872994613	15.6030391904053	18.9175396711784	15.7956245685994	17.7536428385859	15.1553878961789	17.018092171145	15.2832522743107	15.5594407325267	4.9630119819854	0.747180888752302	4.90220827897344	4.84159411100689	3.8852907414707	5.4133682037383	5.35496134457248	4.02313880603715	5.65444976141607	4.22889682045832	4.12956254561585	5.29593802866029	5.07063118829493	4.58547924434829	5.54558488910895	6.55106378409397	-13.2708707659221	2.78888997143386	-13.2898192677832	-16.131511282342	-8.81375699802957	-16.0221863364064	-14.4719977936811	-11.4974038794783	-15.8863446348043	-9.40039559098889	-10.0524858654473	-12.9738740890132	-16.5196010143365	-10.1371664552152	-15.4507323344756	-15.1449151809075	-8.184595541236
68.8442211055276	16.6414089653442	1.10117489845559	16.6100058983212	16.7663793224656	17.8689158154445	16.7838923600956	15.5193623165276	16.3153844456706	15.8597380808026	19.1371350620819	16.0658185838487	18.016762796233	15.4085008548952	17.2692966004065	15.5644632401718	15.7940701378538	4.95344768396694	0.750909504001763	4.89692952367706	4.85265463059824	3.86604477314005	5.41516288334959	5.35135823729264	4.01545689564941	5.64478608028413	4.21286234843008	4.10484925787081	5.28810436300041	5.0637223843506	4.55899100202207	5.53797589032916	6.5393693055429	-13.2833866730234	2.77625933361118	-13.3736346679569	-16.180279269029	-8.86728214076027	-16.0402971161255	-14.4377695504535	-11.5533771322326	-15.8627436715142	-9.40236590475705	-10.0827858792123	-12.9831293987994	-16.4495198582726	-10.11461268968	-15.4566208390563	-15.1629953044781	-8.43281822495606
69.3467336683417	16.9007360760008	1.09399646660408	16.8385084079782	17.0264532365514	18.1266275644919	17.042622962807	15.8137256467	16.5696876064621	16.1174025111374	19.3727521780818	16.327471150722	18.2936908108981	15.6767439812372	17.5177213550262	15.8436792796287	16.0432183722898	4.94072368790829	0.756114604921809	4.88331058725927	4.85694811717597	3.84217380559737	5.4093272955796	5.34253076846883	4.00407217291065	5.63298017584823	4.19625371463224	4.07521258020393	5.28104025465084	5.05895617923159	4.52831353583266	5.52780672863497	6.53120571468986	-13.2880277508325	2.76184361500608	-13.4356677970354	-16.2054451159879	-8.91314443764173	-16.0352069191296	-14.3957456832948	-11.5985505749522	-15.8345893202545	-9.40510215704348	-10.1044009493388	-12.9983177178507	-16.3821591728715	-10.0892496247165	-15.4515339110474	-15.183275130491	-8.68508389481575
69.8492462311558	17.1747294936296	1.08727119533268	17.0836846359306	17.2963182398202	18.4029361176978	17.31040189702	16.1214331540645	16.841538538778	16.3890201336699	19.624462432159	16.6082068965094	18.5830032440247	15.959638631758	17.7817206689033	16.1371656449618	16.3066826755171	4.92934856820791	0.76208764611491	4.87170108879918	4.86114713368148	3.8188030598754	5.40326540281808	5.33366118519238	3.99443697207299	5.62381934462592	4.17922833251757	4.04746457138775	5.27454997518012	5.05669445518433	4.49809811001555	5.52096265400481	6.52704766955521	-13.2976421978076	2.7470252668259	-13.5056219140615	-16.2298790907267	-8.96317904335798	-16.0291561913049	-14.3617580453971	-11.6483100614745	-15.8156095148545	-9.40941053885344	-10.1345147167755	-13.0198684003446	-16.3194906719807	-10.0723592372918	-15.4515244852834	-15.2063088575992	-8.95020878862528
70.3517587939699	17.4593773315663	1.07913225403768	17.3444849074008	17.5827689047662	18.6949151311399	17.5941099121793	16.4403876778911	17.1280195246774	16.6720288326431	19.8797687986889	16.9043778028042	18.8673996079033	16.2464637861807	18.0597317003442	16.4429961797824	16.5738298755272	4.91873757604603	0.768253538651455	4.86238378931788	4.86741966063791	3.79603896854047	5.39955439468799	5.32462971966421	3.98649219774725	5.61709648566438	4.15953162065329	4.02182407586475	5.26395615873237	5.05411852536445	4.4685899405567	5.51748796377081	6.52320256344196	-13.3108948332169	2.73263856456819	-13.5835779205219	-16.2611825769925	-9.01657764371883	-16.0297530452081	-14.3366289693873	-11.7017901333911	-15.8052540905551	-9.41047977642485	-10.172552654006	-13.0367261854275	-16.2534336249924	-10.0642364783672	-15.456741855031	-15.2235927110131	-9.22528726013618
70.8542713567839	17.7325397882159	1.07108793100808	17.5963222186636	17.8750168928104	18.9657798219472	17.8830990122993	16.7484643449737	17.3954140596226	16.9357948247784	20.1185086141157	17.1779685911145	19.1428336301784	16.521374373861	18.3275185500231	16.7390418920507	16.8284202085835	4.90276911161353	0.774743316467046	4.84893743768942	4.87333122754426	3.76658773070236	5.39559177230398	5.3087184494083	3.97246149245513	5.60237540181029	4.1324116038533	3.98921418571507	5.24703876075787	5.04552764684149	4.43420583223829	5.51016321331543	6.51220280795426	-13.3116353468351	2.7186702600811	-13.6511436380474	-16.2914774478291	-9.05601660955076	-16.0293619661169	-14.3021430166322	-11.73646392369	-15.77388213255	-9.3984024786843	-10.1954051850276	-13.0448801073219	-16.1660072816281	-10.0516013996937	-15.4475673242521	-15.2185423446669	-9.49866923267725
71.356783919598	18.0120662957506	1.06447115533822	17.8468794396378	18.1502181900812	19.2502818260034	18.1546784095672	17.0568852927676	17.6756801801614	17.2101644174192	20.3753433409215	17.4697360167241	19.4329368868936	16.8131361553987	18.5968750261906	17.0363877276457	17.0997252310956	4.88518876060262	0.781552518851625	4.8320348535866	4.87203937482014	3.73609357693288	5.38371726978619	5.28797947690127	3.95864020288621	5.58830589761761	4.10410140770413	3.95803849661271	5.22966944144033	5.03925137954741	4.39654805524643	5.50147357111057	6.50474964424425	-13.3102117624966	2.70041532925923	-13.7123229866636	-16.2984574837861	-9.09652238673912	-16.0056375111778	-14.2652702403849	-11.7716053191485	-15.7464826968203	-9.38902894878879	-10.2259959347609	-13.0610724687239	-16.0843075567852	-10.0394770245721	-15.4312262621985	-15.2155578544025	-9.78122520631856
71.8592964824121	18.3086138230893	1.05843949330325	18.1159952249386	18.4435808148733	19.5545141487146	18.4441760329609	17.3802096665561	17.974150709833	17.5001654078051	20.6496147900664	17.7803037325873	19.7365589292266	17.1206183200262	18.8842544929192	17.3496120441207	17.3868392086223	4.86920737485686	0.789094745972563	4.81708065457731	4.87226866985389	3.70633897849867	5.37378002094779	5.26686759044459	3.94677028608566	5.57702071993121	4.07485854857083	3.92948338568775	5.21179810545708	5.03554141873548	4.35961643269748	5.49642647201422	6.5010519644941	-13.3161278198234	2.68286641274833	-13.7826512423471	-16.3122769229732	-9.14144748441785	-15.9880043853036	-14.2398117212378	-11.8118287355327	-15.7292646575424	-9.3832948279389	-10.2662773993866	-13.0860550082803	-16.0102454448656	-10.0374930188427	-15.4217955030626	-15.2153431257965	-10.0785468592082
72.3618090452261	18.6114722188778	1.05120644558496	18.3985908741645	18.7533788756453	19.8617769451032	18.7500151333297	17.7161445124802	18.2752857813094	17.7991110453005	20.9216519196746	18.0822039222896	20.0383232482962	17.4270745618329	19.1877025262694	17.6764248136165	17.6729269049775	4.85275869576207	0.797423862918978	4.80345558121283	4.87409395900024	3.67498004544534	5.36606753080268	5.24539085438007	3.93414186056273	5.56709757819399	4.04145923447769	3.89821372142513	5.18977288390529	5.0300021688533	4.32367203116941	5.49497482068074	6.49529947055951	-13.3238850996682	2.66757288717232	-13.8596196390184	-16.3336289138002	-9.18405074403959	-15.9773322649178	-14.2263318801992	-11.8485946233604	-15.7181300603973	-9.37357532961421	-10.3013382203962	-13.1107013658513	-15.9307791467501	-10.0456786849604	-15.4195032200105	-15.2051273020388	-10.3837511532285
72.8643216080402	18.9030008687382	1.04389659287912	18.6567579610838	19.0538848737165	20.1561942724521	19.0466076632187	18.0385486962892	18.5645946762883	18.0782658276688	21.1844319366562	18.385874505963	20.3273382977688	17.7275309666373	19.4787122815251	17.9905675719848	17.9527026310822	4.83064723936211	0.805318722264858	4.78096054040051	4.87133655941653	3.63823489102364	5.35379519881208	5.21631437907836	3.91687818237227	5.54893959568122	4.00165583315344	3.86511069413457	5.15979235409646	5.02018632422465	4.28263907491144	5.48905071716599	6.48416700659835	-13.3195262573821	2.64905465628447	-13.9144581292425	-16.3419193231738	-9.21625682067217	-15.9535747540463	-14.2040864546969	-11.8713282623597	-15.6859193660016	-9.35612258342936	-10.3352598333369	-13.1268460230485	-15.838279545808	-10.0489967696758	-15.4023788992933	-15.1779408385652	-10.6874820831484
73.3668341708543	19.2081636271556	1.03787556811589	18.9351183045611	19.3531656945199	20.4731960554564	19.342210483979	18.3654348896823	18.87445237393	18.3752549145073	21.4675951899304	18.7114589843395	20.6322605474594	18.0467958655964	19.7763582853408	18.3097246554457	18.2512645354297	4.80848899879991	0.813351167770151	4.75988727768996	4.86484522047219	3.60223237309838	5.33799927942957	5.18325907060768	3.90166522028526	5.53331327350307	3.96058716003083	3.835019873479	5.12838467529556	5.01294750562474	4.23948610261556	5.48293643318019	6.47628251788678	-13.3192976546757	2.62816099105411	-13.9789586692311	-16.3411092313444	-9.25367831176949	-15.9201293605599	-14.1849663172232	-11.9003920095659	-15.6638795804694	-9.34446298313783	-10.380388020404	-13.1537015313519	-15.7554043634084	-10.0558795397761	-15.3828579658223	-15.154359281396	-11.0049647739596
73.8693467336684	19.5309468604854	1.03277913080074	19.232651429982	19.6717556725549	20.8102696614294	19.6575878703592	18.7095392645172	19.2022515709321	18.6895520868016	21.7696569995956	19.0465569888558	20.9523028197389	18.3830527701076	20.0947553117171	18.6464192927638	18.5669043074399	4.78795678271928	0.822155023556892	4.74070389072925	4.85974674695144	3.56744079715074	5.32467127550956	5.15003514312793	3.88876905037968	5.52074644842996	3.91863548554244	3.80651810432635	5.0957553570348	5.00843127904197	4.1975830835678	5.48074960470895	6.47160869156903	-13.3281080773241	2.60875400347099	-14.0537264870148	-16.3494397856406	-9.29626574292989	-15.8948587477815	-14.1804159819798	-11.9360411116192	-15.6535251498812	-9.33952400009257	-10.4313844485066	-13.1921541756383	-15.6837614050357	-10.0742489101988	-15.3728999500806	-15.1352671861383	-11.3377350524034
74.3718592964824	19.8541026752248	1.02654824391901	19.5225662456308	20.0060076414562	21.1313907718623	19.9892715581976	19.0683642437577	19.514758684318	19.0050377781637	22.0632689819478	19.3639577752724	21.2744227479215	18.7129184452178	20.4314831079631	18.9979412095456	18.8760482618934	4.76555263987912	0.832172738599746	4.71748144976924	4.8558004936285	3.52814141656261	5.31376325833342	5.11682692742644	3.87178889849231	5.50715698162003	3.87157938742099	3.77331154835197	5.05931369014191	5.00069876120464	4.1571945791099	5.48234073937805	6.4623388268676	-13.3363009127208	2.59272808288204	-14.1204332763373	-16.3664278258043	-9.32880501276084	-15.8776233052343	-14.1903954445567	-11.9587477277518	-15.6430599285383	-9.33067716462213	-10.4720435362874	-13.2349927035916	-15.6052164590149	-10.1037446362394	-15.3725905080699	-15.1034552492823	-11.6749121030102
74.8743718592965	20.1716752555332	1.01986934394091	19.8120240877987	20.3157079483721	21.4626160986677	20.2970963647378	19.4112832892022	19.8359386293406	19.3106325076876	22.3560845519895	19.7056887755873	21.5799885614499	19.0437774603226	20.7533084672758	19.3335467656018	19.1857600694307	4.73871420180563	0.840607877578025	4.69052291945327	4.84338792321033	3.48752334341251	5.29462324205331	5.07583583811653	3.85456124566412	5.48823633001864	3.81963878477336	3.74340794788612	5.01391067292171	4.99054897166296	4.1117765828888	5.47879251786283	6.44923250535428	-13.3369903355457	2.57004793658386	-14.1822804502696	-16.3594156668775	-9.361418641574	-15.8366823761588	-14.191630518873	-11.9815012303866	-15.620592969933	-9.3203415356547	-10.5249920855667	-13.2695455639708	-15.5225982340473	-10.1274621054009	-15.3575215867619	-15.0618817321644	-12.0136921145643
75.3768844221105	20.5076476807245	1.01463422898711	20.1242725325037	20.6414904255937	21.8184996053221	20.6220427815503	19.7640179838366	20.1788817353395	19.6368602426715	22.6717713414439	20.0685407938342	21.9032870647461	19.3956308505741	21.0873422801968	19.6783431185996	19.5160867739316	4.71297242755333	0.849312609329746	4.66545904252928	4.83091648449635	3.44856567035924	5.27696791945115	5.03227498063707	3.84023714217745	5.47243480036373	3.76688424705482	3.71733441869823	4.96664688760972	4.98331202403506	4.06558914517439	5.47617768913711	6.438813534023	-13.3467008265772	2.54758740318925	-14.2562245446041	-16.358810737279	-9.4012163381127	-15.8012707674751	-14.2008954603741	-12.0137475821296	-15.610787317127	-9.31951659692415	-10.5900365545848	-13.3174795979682	-15.4538154937933	-10.1574441455191	-15.3454016177429	-15.0271648184468	-12.3690654232054
75.8793969849246	20.8593503828889	1.01081063251982	20.4544548441104	20.9869831898211	22.1872848148021	20.9679882771274	20.1371197129535	20.5325119669218	19.9819649630784	23.0079858370519	20.4128957025409	22.2439746482427	19.7658971670449	21.4449647182322	20.0424196867431	19.864459831774	4.68860492279029	0.859420109492952	4.64210262423376	4.81975722596846	3.41039452937403	5.26263399956598	4.98935654242673	3.82753578760473	5.46006521352593	3.71379914325225	3.6878507990394	4.91801260723579	4.97901174113267	4.02137237974366	5.47769906282105	6.43087726313957	-13.3659814770837	2.52884889265167	-14.3402989019427	-16.3697498505084	-9.44445135519807	-15.7767593824467	-14.2269221600774	-12.0509502553179	-15.6143805058481	-9.32879456930003	-10.6462539357212	-13.3797334996705	-15.3998425373332	-10.1996953739437	-15.3458145423877	-15.0000938094767	-12.7384355287744
76.3819095477387	21.2088558220976	1.00584931645107	20.7583645551861	21.3350836583265	22.5357245478018	21.3179094405019	20.5277202064972	20.8661897503522	20.3196769093405	23.3292868111974	20.7724733581226	22.5917414181177	20.1239700880935	21.8231503033664	20.4226058837359	20.2000845787269	4.66178149315212	0.869679292324825	4.61026446240021	4.8067799559895	3.36739663782922	5.2482562989375	4.94736381140575	3.81023031340755	5.4444170177919	3.65527980679244	3.66003553029952	4.86650505824191	4.97018480704523	3.97939859457611	5.48306648026309	6.41576212914977	-13.3837282995642	2.51025239903777	-14.4032666203356	-16.3812708317162	-9.47650615300845	-15.7529278640113	-14.2690088134204	-12.0743868107737	-15.6118398930396	-9.33414467227914	-10.7097833482964	-13.4508432088044	-15.3374182377582	-10.2533375111241	-15.3585421223727	-14.958920106959	-13.1101876584392
76.8844221105528	21.5600817918156	1.00058608599771	21.0872464611608	21.6678243810155	22.9117207796843	21.6539378810411	20.9001046145461	21.2238575151453	20.6589109332685	23.6592799243294	21.15749094728	22.9192399818577	20.4911160780413	22.1833991593141	20.7832469743644	20.5437694543699	4.63240542905764	0.878231607467134	4.58026476232844	4.7871041282198	3.32635129311152	5.22858178524749	4.89796409297641	3.79622829007862	5.42657415384851	3.59380565481342	3.63666654522011	4.80577006303818	4.96089519558045	3.93272383515257	5.48252551973663	6.39822068745479	-13.4002037876512	2.48641951890586	-14.4788100030029	-16.3773527417117	-9.51719217096651	-15.7140891248972	-14.3012481718726	-12.1094795589742	-15.6069791166892	-9.34459020080441	-10.7870793034904	-13.5132286853226	-15.2798465751229	-10.2996121509108	-15.3566020180867	-14.9167432052653	-13.4876715236417
77.3869346733668	21.9313698387312	0.997395257357591	21.4400287102987	22.0227137254638	23.313250648096	22.0140445229582	21.2888247192693	21.6034197912011	21.0214103721386	24.0148364698093	21.5427457198777	23.2670271083347	20.8815660035538	22.5618427580719	21.1578416564818	20.9096255366813	4.60478302635925	0.887421427016443	4.5528134781501	4.76849513610288	3.28792921686056	5.21279280924349	4.8479572308231	3.78599974081923	5.41249782634555	3.53243758363532	3.61415302474748	4.74344419672613	4.95491320176688	3.88686916020701	5.48392553396173	6.38273422964006	-13.4282684093761	2.46492288533745	-14.5674522558905	-16.3863077122454	-9.56701652051293	-15.6877256715859	-14.3451282992182	-12.1571152373808	-15.6171227391551	-9.36804113374202	-10.8661511005676	-13.5910912633789	-15.2398225006407	-10.3540474061761	-15.36292115219	-14.8858147385816	-13.8826470280517
77.8894472361809	22.31582878514	0.994457850728113	21.7872700293935	22.3971330884086	23.7059774492725	22.3957424203497	21.7016272428761	21.9731347809933	21.4041313090391	24.3926979548176	21.9225172396794	23.6352105896766	21.2918464530635	22.9665299941262	21.5535894700778	21.2941949701855	4.57830777083321	0.898383555727467	4.52247013809751	4.75118903496919	3.24787125470111	5.2013319873475	4.79991908491513	3.77437306051029	5.40223155748962	3.47176941577095	3.59034691949096	4.6803195330361	4.95208837410546	3.84391918887377	5.48950250085367	6.36897674150373	-13.4654741745587	2.44804825786206	-14.6503394770725	-16.4086874168183	-9.61270021909383	-15.6748727381464	-14.4065677219091	-12.2004911676116	-15.6420318391251	-9.40433261094735	-10.942272531945	-13.6851503671711	-15.2174385862517	-10.4207113179933	-15.3844754080154	-14.8665670417209	-14.2899220910357
78.391959798995	22.70081462724	0.992598752319605	22.1356201030968	22.756515923921	24.1039737084694	22.7642883858061	22.1350635363843	22.3458985190077	21.7702048854662	24.7487385860388	22.3314029642163	24.0166377190006	21.6835584465971	23.3936633139398	21.9668027527857	21.6590359366309	4.54999874733677	0.907761929127881	4.48931255817174	4.72842483162517	3.20699799021715	5.18656927187334	4.75420530945114	3.76275204552648	5.38657565428687	3.40581439735367	3.57141384102353	4.61591545425334	4.94348066490727	3.80411286219673	5.49882239828478	6.34558518354354	-13.5029239765298	2.42756880520322	-14.7293269906141	-16.4201249286467	-9.65874554408027	-15.6523498938064	-14.4840611033493	-12.2452979771403	-15.6546555553893	-9.43604099804207	-11.0329760492971	-13.7915806673153	-15.1844344173275	-10.4982540773432	-15.420485220485	-14.8326022485809	-14.7011143326601
78.8944723618091	23.0927066260435	0.990025049249201	22.5123010258074	23.1200612507101	24.5323274346459	23.139306397456	22.5478132631177	22.7446438183799	22.1504751295696	25.1239968192799	22.7639466705552	24.3740610306438	22.0933390234725	23.7990462401905	22.3565189078282	22.0400557529525	4.5208150721291	0.916069672995325	4.45929972821128	4.70279907851219	3.16922648775079	5.17196691785163	4.70196141260925	3.75556817867904	5.37198845409553	3.33925193496978	3.55744760845684	4.54286956162221	4.9363949947979	3.76011862551313	5.50132454328826	6.32119348344961	-13.543632524785	2.40498157806991	-14.8222754401907	-16.4315839181478	-9.71598071826878	-15.6305011797162	-14.5489563365231	-12.305540708708	-15.6744608415917	-9.47876120994365	-11.1365694649776	-13.8875783031988	-15.1643380642868	-10.5659406508359	-15.4412121699257	-14.8071563406759	-15.1213924574453
79.3969849246231	23.5048436341088	0.990251515894393	22.9125645469374	23.507253023846	24.9857546704725	23.5405794233263	22.9841694548905	23.1644211239751	22.5562731828334	25.5275102215798	23.1669428010407	24.7549355447568	22.5286008321205	24.2286806107442	22.7655880196784	22.4445374213219	4.49387482349513	0.925454522346731	4.43261367000593	4.67860360945293	3.13479758777176	5.16266655690719	4.65151850814716	3.7527549830477	5.36179804374376	3.27422799049526	3.53944762896243	4.4692685197745	4.93297791094304	3.71867214602212	5.50658900157531	6.29831137208272	-13.5967522812239	2.38650726748107	-14.9272395495246	-16.4583906817896	-9.78351819210368	-15.6243807163222	-14.6276306904907	-12.3802516770524	-15.7108034932274	-9.53679692756779	-11.2260675294827	-13.9997751566804	-15.1642722648125	-10.6429141526453	-15.4748111849959	-14.7976797204399	-15.5598284383815
79.8994974874372	23.9292504635734	0.989359712742843	23.2846229287336	23.9133320428434	25.4089051497199	23.9632791285832	23.4483478172485	23.5542235706867	22.9832222638314	25.9548867229077	23.6013162162878	25.1598010231509	22.9848813171628	24.6867395625264	23.1978473161488	22.8681014301959	4.4683106588648	0.936519418471944	4.39898616661731	4.65577830797542	3.09630310542475	5.15857019136599	4.6047706279168	3.74559529930162	5.35574519397624	3.21130565253299	3.52653408548561	4.39620281278852	4.93290763199496	3.68123411233176	5.51589601682716	6.27652001956806	-13.6585328610363	2.37221938958188	-15.0101399414661	-16.499353374029	-9.83924969115769	-15.6332297952886	-14.7230616204148	-12.4412152293843	-15.7622393138513	-9.60913809214914	-11.3297684809547	-14.1285125627227	-15.1831536568456	-10.7311587266118	-15.525311823574	-14.8039277460586	-16.0106735389179
80.4020100502512	24.356165364375	0.992934983601567	23.6875748770566	24.2869827859462	25.8646561004977	24.3556737640983	23.9361204028273	23.9718924446035	23.3835837679819	26.3529566729686	24.0644518703789	25.5850791245913	23.4154756282679	25.1685421494559	23.6490576816957	23.2642678308805	4.44159418106879	0.944524099039739	4.36899046428337	4.62421767663664	3.06100650958163	5.14809114911713	4.56205929446481	3.74313782670384	5.34232288847057	3.14368480266145	3.51922011957217	4.32414252732385	4.92586194724327	3.64794559998923	5.52868720889235	6.2429505200228	-13.7210996233034	2.3516371435479	-15.1059933124169	-16.5177533781679	-9.90699562070156	-15.6219898885325	-14.8328784780627	-12.5188655311821	-15.7945969834825	-9.67493950901616	-11.4471440606284	-14.2716620976097	-15.1878690233765	-10.8288333494501	-15.5911501076514	-14.7947233859695	-16.4674848786501
80.9045226130653	24.7925776104614	0.99532143990021	24.1200527731834	24.6859150138317	26.3514915535451	24.7762938403543	24.3998647031394	24.4160902217688	23.8116176448362	26.781383652848	24.5161204407402	25.9821539397185	23.8737535426229	25.623577710775	24.0724246588042	23.6853468502921	4.41536512247169	0.952575082112337	4.34355491451316	4.59388697107504	3.02959430905306	5.14334158418797	4.51399273443725	3.74584206674748	5.33320959072315	3.07825747910998	3.5117274077754	4.24483613567416	4.92229869299619	3.61102489907071	5.53358696356442	6.20995796567572	-13.7890700048287	2.33271921181371	-15.2146378823266	-16.5513437258799	-9.98725080876988	-15.6265759291082	-14.9258505283673	-12.6138927275553	-15.8425945828337	-9.75631943899141	-11.5592141663	-14.4007053610861	-15.2118910292916	-10.9134169455386	-15.6398709415794	-14.8034159999738	-16.9363490635213
81.4070351758794	25.2488149370928	0.998672752295131	24.5493474932971	25.1092146992584	26.8377993614933	25.2241469436515	24.8946577206068	24.8577974052783	24.2668210955671	27.2402523739954	24.9772668833604	26.4060106843979	24.3592215440525	26.108752083164	24.5212193852681	24.130901445908	4.39189418847836	0.961765741408061	4.31754069551022	4.56548075561635	2.99892907378151	5.14502164908323	4.47049946980925	3.74956121207522	5.32903497771005	3.01621726067453	3.50612669748884	4.16686732588111	4.92273308257905	3.57839252581287	5.54192981527318	6.17818409740159	-13.8685467364637	2.31761467225363	-15.3165399040369	-16.6013261632762	-10.0686184826193	-15.6484132142998	-15.0330477625406	-12.7118401735152	-15.9071074998218	-9.85358875604858	-11.6735699789644	-14.5446884182099	-15.2563943492498	-11.0076965959826	-15.7046888743359	-14.8321341375915	-17.4248840779629
81.9095477386935	25.7189807022012	1.00368876750047	24.981170189143	25.531555154117	27.3213171642203	25.6734128502471	25.4203591538528	25.2949068828498	24.7322532875344	27.7155050161925	25.4715131629822	26.8575921770297	24.8588262891531	26.6237078370351	24.9953961281459	24.5882145383132	4.37039896673868	0.971071796729399	4.29087863880531	4.53526323460475	2.96774783097437	5.14843372186689	4.43269722725049	3.75316530086903	5.32679126951929	2.95704498178558	3.50646605996477	4.09157288314863	4.92519060691436	3.55084307320168	5.55407804347043	6.14541266196596	-13.9558491773445	2.30314397614248	-15.4118631297392	-16.6522114901268	-10.1487979541637	-15.6729750112416	-15.1544532245935	-12.809834679362	-15.9781661067225	-9.96165167821912	-11.801238760754	-14.7035546202363	-15.3142464519898	-11.111568131149	-15.7864237793902	-14.8749034651346	-17.9291700821447
82.4120603015075	26.1961675922601	1.01426225881101	25.4472329958485	25.9425550057824	27.8400445746961	26.1137669532177	25.9676765434075	25.7625854774548	25.1826538402465	28.1697084847314	25.9780330998549	27.3330974739709	25.3396255180312	27.1586022134213	25.4861981440897	25.024565966888	4.34939316345266	0.97796771932445	4.26984032315712	4.50032586757173	2.94066468724929	5.15050895213103	4.40006164596671	3.76226252294803	5.32012267914719	2.89611709817662	3.51044735694331	4.0196490928866	4.92245613564011	3.52779485597676	5.56853368489082	6.10271938565185	-14.0457693915479	2.2857931173321	-15.518907074988	-16.6941776264869	-10.2422763188517	-15.6906420652022	-15.2848213285947	-12.9262904007862	-16.0367791771414	-10.0656659689204	-11.9331945909721	-14.8746070569616	-15.3620977062988	-11.2212116295858	-15.8803084202038	-14.9097921166769	-18.4451907167349
82.9145728643216	26.6839954298373	1.02274521336461	25.9416827358374	26.3815575075142	28.3882387880873	26.5850599644937	26.4939860703305	26.2558721025389	25.6633532249959	28.6571080809491	26.4667415033881	27.7835113826034	25.850469273392	27.6685724041058	25.9520641370937	25.4877188423919	4.3299070662261	0.98500972367769	4.25461411663079	4.4676020341532	2.91788567712077	5.15954565555452	4.36471553752518	3.77666610652589	5.31847497145659	2.83953365788787	3.51300841150419	3.94390390381141	4.92369196379986	3.5027134706347	5.57562376951982	6.06071965104065	-14.140533634582	2.27006151268301	-15.6351163848787	-16.7526585396648	-10.3478232560515	-15.7254410189551	-15.3972784638941	-13.0595447405464	-16.1104660445387	-10.1848090130779	-12.0539112647354	-15.0300424235991	-15.4285832652225	-11.317248436949	-15.9583648403445	-14.96618319169	-18.9770649771058
83.4170854271357	27.1885897405362	1.03067770104245	26.4063484565735	26.8447218050236	28.9091603461333	27.0830749020989	27.0540979505014	26.7226253787617	26.1717912956201	29.1760964130665	26.9913161500339	28.2594375612738	26.3894292211886	28.2099422746644	26.4462080020514	25.9760066105156	4.3134112649075	0.993229148328924	4.23516652594942	4.43753639739328	2.89323682175227	5.17551353276334	4.33603553538057	3.78846055215309	5.32211137932691	2.78831833846072	3.52155805802176	3.87155523684266	4.92923715513995	3.4829305836837	5.58603332834371	6.02006426349355	-14.2432771598132	2.2577653836583	-15.7254294367919	-16.8269055020018	-10.4442305216827	-15.7767293174316	-15.5207550983599	-13.182626239512	-16.1986760225814	-10.3183776452147	-12.1863191814007	-15.194670923436	-15.5134711026474	-11.4212211198142	-16.0515340853399	-15.0449340411705	-19.5302585387484
83.9195979899498	27.7079694732642	1.04407661373228	26.90630125564	27.2860707696735	29.4567269360693	27.5609735631574	27.646664256487	27.2127416926565	26.6774561406111	29.7019461973025	27.545857876922	28.7662456617506	26.9338469820755	28.7812943714175	26.96793539409	26.4675115278454	4.2995310628337	1.00002572109636	4.22198916902665	4.40285823400307	2.87176740275941	5.18927916910129	4.31497478732722	3.80439837048375	5.32529912738494	2.74082622046373	3.53595825697671	3.80471097226973	4.93543610056687	3.46904852479641	5.60006826385967	5.9768202806524	-14.3515073356482	2.24275547962517	-15.8238621169328	-16.8878385762006	-10.5498819003712	-15.8169275121173	-15.6546022012944	-13.3188281673848	-16.2831243244013	-10.4571459714336	-12.3282620136744	-15.3702862917262	-15.6037578490943	-11.5327736871448	-16.1598120591711	-15.1340000281279	-20.103971260659
84.4221105527638	28.2367500734356	1.06256271067734	27.4404104153931	27.7396464678953	30.0388075002558	28.0535334549855	28.2565849441473	27.7339433998844	27.1808104871968	30.2152473127556	28.073132473925	29.2997329138215	27.4668467865861	29.367085112233	27.5033028951223	26.945416863897	4.28753658701924	1.00527576715381	4.21603798413298	4.36808556215684	2.85507250359507	5.20668960154347	4.3000551665194	3.82603772610774	5.32704459007262	2.69455315220969	3.54839742051619	3.74422395704161	4.93833062119942	3.45969582076983	5.61533646455181	5.92595164785267	-14.4619929415334	2.22839984470408	-15.930485272863	-16.9535741331813	-10.6681721089827	-15.862609855653	-15.7907512748676	-13.4723131613452	-16.3604878083781	-10.5927620987675	-12.4541130448021	-15.553762272775	-15.6861615279567	-11.646166932507	-16.2752348565228	-15.2213068328653	-20.6959585523219
84.9246231155779	28.7752296889129	1.07678357196682	27.9719223903542	28.2224423599389	30.6281130987129	28.5776696086411	28.8473235568396	28.2614929852734	27.7156647118085	30.7631014111754	28.6256978665894	29.810703421314	28.0312328914355	29.9291787037392	28.0170780605385	27.45159457842	4.27784018546468	1.01054587892809	4.21213996510569	4.33687497809385	2.84104058008572	5.23147614462779	4.28482463408422	3.85017820143856	5.33422538109325	2.6546442768853	3.56509303058325	3.68373192097392	4.94565491538505	3.44954588551639	5.62396319183015	5.87636949080241	-14.57448163521	2.21424529787269	-16.025656902472	-17.0355108526318	-10.7898452786736	-15.9243719698157	-15.9069845618923	-13.631143224354	-16.4503093763848	-10.7410539674057	-12.5841650759404	-15.7184183513801	-15.7840006378026	-11.7453623166697	-16.3745209208249	-15.3313994566921	-21.3080865941591
85.427135678392	29.3329711543517	1.09004494659354	28.5048497428292	28.7225794504623	31.2004407993824	29.120829571586	29.4726076108884	28.7732879150485	28.2773792520296	31.3421002540319	29.2123626603657	30.3440253196845	28.6235059939108	30.5226374182486	28.5618940848233	27.9830960876328	4.27221847314868	1.01642293036739	4.2100964737728	4.30851134780796	2.8265572110262	5.26181348560939	4.27799842715363	3.87304521313932	5.34671385980475	2.62182038998129	3.58768460374363	3.62916208939649	4.95752876499773	3.4453188194275	5.63607181744716	5.82873612077363	-14.6931498748035	2.20257533938126	-16.1075541959053	-17.1278281121847	-10.9049935060166	-15.9966005259097	-16.0301199183025	-13.7825467414264	-16.5507949019199	-10.9003627834839	-12.7224449972357	-15.8844527065063	-15.8958106024635	-11.8507350814053	-16.486209419206	-15.4636447552834	-21.9495488104666
85.929648241206	29.899949920748	1.1126896160963	29.0757296245466	29.1908299172691	31.8093406984395	29.6329831887814	30.1297061959644	29.3193476986982	28.8213079453686	31.9160628961433	29.7942612974032	30.910100834989	29.2105095408982	31.1449173128796	29.136227299806	28.5079744392848	4.26908730119347	1.02016541350747	4.21619756807117	4.27499405059461	2.81700210478393	5.28779098233361	4.28018472586287	3.90160406910993	5.35616991326237	2.59323049553273	3.61148287325357	3.58327217648177	4.96862080346859	3.44725876342229	5.65198676919038	5.77742692134071	-14.8115184440611	2.18723639809344	-16.1953539930105	-17.1991452916597	-11.0320364580827	-16.0494254139397	-16.159086231241	-13.9495923535506	-16.6358839312367	-11.0574301118344	-12.852976414569	-16.0557986390033	-16.0030967234209	-11.9618958602793	-16.6096032508036	-15.5999335442245	-22.6134754790563
86.4321608040201	30.4813264219144	1.13726697717811	29.6771041933384	29.6901908139782	32.4487274927462	30.1781542318437	30.7970274501292	29.8946810662415	29.3761357582811	32.4857281849043	30.3709762580699	31.5041761624173	29.7937534203005	31.7742241391629	29.720240956922	29.0274497784668	4.26945253416734	1.02271514815464	4.2302276310313	4.24579531562754	2.81255025662904	5.3206981592455	4.28881343017784	3.93555609010519	5.36685963596646	2.56835883730095	3.63554415231424	3.54681251309776	4.97827179813548	3.45316918138995	5.66846033311393	5.72121814420763	-14.9319704760698	2.17341607456285	-16.2866639399425	-17.2851056800525	-11.1693603510127	-16.1156705670489	-16.2832268463057	-14.1299386052241	-16.7180689533978	-11.2109132246411	-12.973047070404	-16.2293592479535	-16.1028573738298	-12.0712107003794	-16.7337100264004	-15.7384540783851	-23.306483754963
86.9346733668342	31.0666479443002	1.15471715377265	30.2433693979887	30.2182370638165	33.0617885680112	30.7533274030205	31.4454102215121	30.4471168350263	29.9619390501665	33.0894921108187	30.9842828567017	32.0771209788358	30.4083391645219	32.3803586261716	30.2862117553228	29.576077188289	4.27218030435417	1.02548261636078	4.24207778139547	4.22181291160174	2.808029133789	5.36039995632397	4.29884631765878	3.96775886936358	5.38287404410052	2.55121825532964	3.66512077837004	3.51394943370076	4.9926445528249	3.45895492597393	5.67951117911457	5.66732612141143	-15.0490182923423	2.16006995097909	-16.3460483426499	-17.3856355067576	-11.2971970711122	-16.1950294529905	-16.3852512859776	-14.2983528115092	-16.8086026493584	-11.3730102103645	-13.0994750784563	-16.3800083678744	-16.2128850094719	-12.1662516329583	-16.8402843746546	-15.8982242986571	-24.0220348653587
87.4371859296482	31.6726449741249	1.17405696470488	30.8454759912348	30.7385593133606	33.6883279650424	31.3209867911373	32.1266852662457	31.0140831991099	30.5721550378421	33.7221691824939	31.6212883843407	32.666722615442	31.0491830889069	33.0163544178897	30.8854582614705	30.1495801232318	4.27967692564719	1.02790442525157	4.26196539444231	4.19854681801471	2.80645347472284	5.40038219987445	4.31812190244481	4.00269442313969	5.40363359504858	2.54205951125672	3.69896942581412	3.48934574635813	5.01159089162565	3.47053931218828	5.69482909326604	5.61634517086436	-15.1693056746522	2.14619827498276	-16.4068512086467	-17.480556643149	-11.4277333530468	-16.2684626654171	-16.4898346690815	-14.4697565410853	-16.9048169857972	-11.5414082609254	-13.227957569362	-16.523038296211	-16.3309072320405	-12.2663360948301	-16.9554231795087	-16.07719674603	-24.7758584071815
87.9396984924623	32.2839961814869	1.20264712539469	31.4823965237035	31.2514244527081	34.3483892246159	31.8815421540278	32.8367516427404	31.6148968838229	31.1476478433543	34.3354470524367	32.2171846170415	33.2890289027649	31.6719113332197	33.6786136367805	31.5154698708668	30.7052424027333	4.28980231578797	1.02833442268552	4.29045132866878	4.17535295567707	2.81012548932831	5.43965431449038	4.34673065331738	4.04320806289683	5.41830289617583	2.53675823277013	3.72877942006386	3.47609550568808	5.02808301866937	3.48785602223022	5.71483765317227	5.56099686788309	-15.284991485084	2.13098916968523	-16.4703998627064	-17.5669611661025	-11.5680718354631	-16.3326508082248	-16.5959108865402	-14.6525606109814	-16.9736966206166	-11.6992357908515	-13.3312258198823	-16.6651649640493	-16.4335307361304	-12.3710790431423	-17.07804061806	-16.2513520284256	-25.5569115569444
88.4422110552764	32.9088057046353	1.23025435120425	32.1129282164415	31.7964004930143	35.021583456078	32.4749753207769	33.5470506032872	32.2311798019367	31.7472467872149	34.9523199368989	32.8496437621635	33.9387244816695	32.2984913098223	34.3385738828568	32.1497933263007	31.2643684864331	4.3038454748868	1.02786771181216	4.32190020089822	4.15870705215716	2.81773004046718	5.48501057039338	4.38087224424203	4.08714462162741	5.43619447062886	2.53671238901882	3.76322318564705	3.47450057284989	5.04474377168535	3.5079187616297	5.73541282800897	5.50376593916123	-15.399649502292	2.11629656081045	-16.5179794081827	-17.6671680392708	-11.7117914266189	-16.4079346940781	-16.690683311017	-14.838305642561	-17.0432906620576	-11.8526031549122	-13.4386412779941	-16.8037825605423	-16.5280427895099	-12.4710126681337	-17.194449334152	-16.4294080630574	-26.3742635499974
88.9447236180904	33.53696180051	1.24672614611271	32.7382854634884	32.3675616882484	35.6558477848344	33.0946667076833	34.2371677513108	32.8150279333791	32.3755576952883	35.6009759057353	33.5128597478308	34.5673435534643	32.9548485237198	34.9751309266342	32.7694168015902	31.8527747239334	4.32066686798156	1.02765934258205	4.35556048847331	4.14902154720034	2.8242861066953	5.53552768974599	4.41686560820782	4.12783915965276	5.45844331071516	2.54461957969885	3.80181016913219	3.47898908464854	5.06599249925936	3.52767496094023	5.75260868731717	5.4500972600549	-15.5083795715337	2.10332349577206	-16.5466269267314	-17.7793668219441	-11.8404374834437	-16.4925043191388	-16.7619566938418	-15.0035050360317	-17.1168068580769	-12.0101617377384	-13.5492241031456	-16.9158495888688	-16.6269498784025	-12.5576924482368	-17.2917004588638	-16.6245316470077	-27.2216997620502
89.4472361809045	34.1785970885053	1.2700311022031	33.4002218544465	32.904509027089	36.3228585397751	33.6787262813226	34.9563377753816	33.4339477759414	33.015724756592	36.2745901287524	34.1480747334864	35.2038680142021	33.6344167585443	35.6386657454476	33.4235394353541	32.4648784127392	4.34145332030339	1.02666272197532	4.39746646961763	4.13813465871357	2.83572622185011	5.5804218191968	4.46161223921988	4.17390888822839	5.48256070910533	2.56014683988304	3.8376801308416	3.49276936547257	5.09135260676318	3.55229846348421	5.77582995795409	5.4004381139171	-15.6144286037367	2.08799266966651	-16.5772691034885	-17.87006237296	-11.9772927354017	-16.5552122599917	-16.8324385390319	-15.1765200867531	-17.1869523589468	-12.1694635738858	-13.6407158407375	-17.0119847737379	-16.7277563736309	-12.6493056337286	-17.3936040088774	-16.8334227911412	-28.1095472835214
89.9497487437186	34.8274309224645	1.29925326798916	34.0896538960206	33.4598642405264	37.0168296033317	34.2809871384631	35.6993383249116	34.083173284437	33.6197893750759	36.9123286785533	34.7905972852717	35.8709026104641	34.2809457627255	36.3245947649956	34.1084978728206	33.0465300769052	4.36532645833307	1.02407505203483	4.44665600994854	4.1331788369344	2.85189094972826	5.62751396813754	4.51459758406445	4.2250127732225	5.49970693052355	2.57800402300713	3.87388042736523	3.51900255410959	5.11214017571907	3.5814274863704	5.80562764040627	5.34593105712609	-15.7149804913327	2.07183525178427	-16.6088343291084	-17.9652286007237	-12.1211603936166	-16.6195408484694	-16.9015271368129	-15.3552244792783	-17.2273166892466	-12.3103068506802	-13.7244529240175	-17.1022191608616	-16.8027051986392	-12.745636364804	-17.4990943599726	-17.0264795424269	-29.03402515053
90.4522613065327	35.4805851366527	1.32278262092445	34.7330039646506	34.0457182709926	37.6835287219332	34.9133388932591	36.4303211944231	34.7124460794971	34.2524482269138	37.5612071694716	35.4659966994435	36.5627695129595	34.9388107360222	36.9971162364721	34.7904751159607	33.6410110911382	4.39203102131277	1.02133954206793	4.49247949452584	4.1370324013285	2.86833033387621	5.67867952697706	4.57073056594173	4.27480587117557	5.51958096573732	2.60136765446669	3.91321017178915	3.55733368959161	5.13417459052773	3.61124195702584	5.83687883824996	5.29258823716552	-15.8093176384035	2.05757427052392	-16.606712121	-18.07258972572	-12.2545065195837	-16.6926405227779	-16.9546213267988	-15.5174747411823	-17.2684819687275	-12.446778049001	-13.8115129808868	-17.1850211678071	-16.8694525800471	-12.8354052318917	-17.5920851138147	-17.2231648884098	-29.9942307170037
90.9547738693467	36.1384282847466	1.33706128775508	35.406671703113	34.6404551907861	38.342672798065	35.5532368095076	37.1390537038048	35.3410067406665	34.9100012426762	38.2378833753352	36.1411968372068	37.2323242918619	35.6233911438515	37.6455571720188	35.4604582368941	34.2640867406643	4.42148691748272	1.01862436081621	4.54451820757178	4.14771707485206	2.88589579226942	5.73028902166855	4.62776594954001	4.32524648635875	5.54177120009997	2.63149662912632	3.95209872488323	3.60215921379354	5.16002020385966	3.63987550410658	5.86791978100265	5.24404305562555	-15.8972356781061	2.04405669153799	-16.6045755424109	-18.1821886756085	-12.3826585574486	-16.7655385400317	-16.9849502106544	-15.6690189725698	-17.3104877964088	-12.5843299018548	-13.8914631739451	-17.2402986554049	-16.9357051392824	-12.9142237038554	-17.6651916987374	-17.4306689252726	-30.992495950178
91.4572864321608	36.80437923472	1.3591288587098	36.1103650509658	35.1997519549527	39.0296879683912	36.1554373484674	37.871569569093	36.0026390851733	35.5585661641145	38.9341550901247	36.7838702673376	37.8981950430803	36.3267730106521	38.3168474029246	36.1645421417675	34.9089091890351	4.45389169945397	1.01541081264766	4.60270741019696	4.15906838236484	2.90737998866496	5.77413626501529	4.69157832965645	4.38066474119674	5.56109282411482	2.66746182858276	3.98618535969556	3.65502642501598	5.18889855839112	3.67174641261383	5.90803002377508	5.20050724307123	-15.9795206639174	2.02792730465507	-16.6061487083706	-18.2688600736261	-12.5177343783915	-16.8149436755675	-17.0135722509899	-15.8240248256255	-17.3387566780586	-12.7209302572827	-13.9507734584257	-17.2741619614289	-16.9992453797402	-12.9991606792365	-17.740116631086	-17.6448603370137	-32.0328859085869
91.9597989949749	37.472921737714	1.38479574241472	36.7989438879182	35.7879447603271	39.7345329956015	36.7877169470567	38.6217887976421	36.6881767584164	36.1827256318912	39.5762956115354	37.4593093003014	38.5903888236899	36.9804135550322	39.0056228059641	36.8977385595055	35.5093058931146	4.48878936701204	1.01152283819122	4.66085512436421	4.18484905916542	2.93205002633461	5.8199731507883	4.76113499715443	4.44008265310644	5.57374705158355	2.70301143751634	4.02195468305948	3.71915117107697	5.21058448751052	3.70621002996064	5.95785978598166	5.15158748056599	-16.0551629370426	2.0113603421576	-16.5945004586812	-18.370826980556	-12.6574588871346	-16.8720505712325	-17.0408263845751	-15.9793055176799	-17.3432788354119	-12.8331593966114	-14.0143167133503	-17.3006206436315	-17.0283923170516	-13.0902070012861	-17.816132413566	-17.8312049978282	-33.1107708196962
92.462311557789	38.1400517223423	1.39738819177034	37.4697267508492	36.4069685464389	40.3719945547612	37.4449863647861	39.346376680607	37.318058285204	36.8325759809551	40.2368110546863	38.1583513305003	39.3030928458626	37.652689337049	39.6686290822497	37.6182073246962	36.1322559741471	4.52463283357933	1.00860336867891	4.71752565087466	4.21170438425488	2.95284842110548	5.86692400488935	4.83033097727455	4.49343082079987	5.58659504454859	2.74297518005522	4.05850387227515	3.79347398346421	5.23400262307951	3.73883375620311	6.01106415402681	5.10664679725921	-16.1224305364932	1.99782560743061	-16.5662572177166	-18.4722223236123	-12.7743058142461	-16.9370030969105	-17.0502328918657	-16.1006779265203	-17.3481504290009	-12.9437013416573	-14.0815934901012	-17.3197819062877	-17.0512423999183	-13.1739292267667	-17.8749879402827	-18.0199415060187	-34.222976093904
92.964824120603	38.8061464034245	1.40721471856485	38.1703906816468	37.0000705622153	41.0337360755424	38.0759696055994	40.0466787374141	37.9793088855747	37.5023011903395	40.9198552781687	38.8010978346473	39.9915643508751	38.3472402168032	40.3067180806803	38.3288753640467	36.78224278439	4.56262461107324	1.00663878868526	4.77839821266038	4.24781053753022	2.97602495166403	5.90702183876843	4.89847718502769	4.55109583219503	5.59890596512153	2.78717459252805	4.08721773635079	3.87232067946745	5.25990855787139	3.76893491766586	6.07597247506983	5.06748107310474	-16.1827158380327	1.98400295697933	-16.5453876946133	-18.5647059606865	-12.8977615950681	-16.9878920465531	-17.0405162974052	-16.2228636631505	-17.3537163742054	-13.0551123635749	-14.1241236577	-17.3149424456286	-17.071131587256	-13.2502777280006	-17.9171459617994	-18.2124443568157	-35.3706811475424
93.4673366834171	39.479511040139	1.42302433703152	38.8911276994636	37.5740592683635	41.7158291814909	38.6953311958092	40.7647894227264	38.6685005398083	38.1404610094865	41.6100641217334	39.4647508084273	40.6623425196999	39.0493630512517	40.9627156877432	39.0681594435552	37.4456606123872	4.60268826968935	1.00219063292616	4.84190325935396	4.31063224838083	3.00112766560795	5.94099129512256	4.97050769452703	4.61274427123827	5.6031590728067	2.83390015059586	4.11479898073778	3.95563524223353	5.28657040496596	3.80017772644127	6.13231277295892	5.03317499068025	-16.2408109376789	1.96864968420291	-16.5327778555428	-18.6702509879081	-13.0280388006499	-17.0294431449992	-17.0315581658819	-16.345493289957	-17.3382965749019	-13.1640759877523	-14.1692372179214	-17.2879234912878	-17.0840406873856	-13.3351393633918	-17.9532359466045	-18.4018416133202	-36.5619959332708
93.9698492462311	40.1454688774174	1.43558333216399	39.5519638754767	38.1996975618497	42.3697553186549	39.3419888150653	41.4945325011458	39.3394799083643	38.7684076958104	42.2398528234794	40.1506868493392	41.3549265161027	39.6961756767049	41.6310582264951	39.8359854313775	38.0620530839773	4.64139757746897	1.00352306335457	4.89720860495815	4.33709473123688	3.02451478496904	5.97376986539074	5.04526938799417	4.67281713193509	5.60007394736586	2.87754156464914	4.14216197887081	4.04712762829782	5.30461922905384	3.8318385416658	6.23127022082775	4.99425846735046	-16.2869003482078	1.94908286240002	-16.4946352201451	-18.7310413711319	-13.1506836026044	-17.0812300968663	-17.0243735109041	-16.4513424788014	-17.3091132166767	-13.2497741949943	-14.2213389022653	-17.2568658794851	-17.0614569064729	-13.4285900666459	-17.9993216307559	-18.55683779716	-37.7793431360307
94.4723618090452	40.8056215778012	1.43820911878943	40.2291701225459	38.8190674746418	42.9875828866827	40.0046110013129	42.1847807822772	39.9852703772745	39.414280981429	42.8860322838488	40.8089969513863	42.0599545452684	40.3596137232885	42.2606408224081	40.5773761589912	38.7013239778619	4.68380383344717	1.00474291045736	4.95342964950236	4.42539854703535	3.04485755527128	6.00464393876992	5.11589577416577	4.73008390486475	5.59491420306154	2.92302285938986	4.16365951311021	4.1446594359904	5.32387857231194	3.85906206919859	6.32884155688434	4.96090608870402	-16.3325277872536	1.93834187116634	-16.4648114483393	-18.8561779685252	-13.2632096548466	-17.1416459973806	-17.00019789691	-16.5366365304306	-17.2833275658694	-13.3374541811817	-14.2643358375496	-17.2236413900568	-17.0357354827022	-13.5146521296858	-18.022708219444	-18.710854718629	-39.0240000864596
94.9748743718593	41.460817320285	1.44318364850577	40.9321054800477	39.376157420202	43.6285475282829	40.6069149606162	42.8474579042433	40.6640250573243	40.0770082608373	43.5528571831097	41.449150971671	42.7403672229586	41.044192073036	42.8631724291713	41.2990368746318	39.370449117858	4.72319828518094	1.00097629481664	5.01043789167241	4.52680622447884	3.0653171722278	6.02146280688793	5.18325697004954	4.79120814663365	5.58560915745055	2.96977331498896	4.1788208644493	4.24355152442331	5.34405443198599	3.88240984816793	6.38831016849302	4.93375747062397	-16.3724195531059	1.9232322227115	-16.4514632141589	-18.9636980018069	-13.3861354108105	-17.1775220159287	-16.9637275918137	-16.6230632113753	-17.262061342561	-13.4301083996258	-14.3005103328673	-17.174858906465	-17.0069633884853	-13.597238712397	-18.0139324058594	-18.8625908093278	-40.2995875334573
95.4773869346734	42.11985092023	1.44440624211059	41.6067913868088	40.0070231838446	44.2739526528741	41.2287158015041	43.5267602957585	41.35388414163	40.6858691017436	44.2040263643702	42.103078987782	43.3913983725201	41.7144495418408	43.4826508495391	42.0657669752844	40.0335452277202	4.76389629695883	1.0175379493638	5.06217999852909	4.52947754603711	3.08561199315111	6.0327999352226	5.25243241050195	4.85409093997784	5.56287561516659	3.01506328059705	4.19311743173558	4.34274024328386	5.36200811101541	3.90471263416789	6.58742962204068	4.91000839599683	-16.4047472696978	1.89542212572968	-16.4370762915015	-18.9506516272401	-13.5146851684273	-17.2238027264269	-16.9329668920463	-16.7090861982007	-17.2166341824126	-13.5189241416975	-14.3462340044506	-17.107574991558	-16.9683440061243	-13.6927781118538	-18.0472502698199	-19.0004531640094	-41.60201319502
95.9798994974874	42.7502874090705	1.45082239025149	42.2415301055207	40.5593542625969	44.8470103280913	41.860702641268	44.2043595531374	41.9845638628197	41.2875565463502	44.7958448437069	42.7707716095658	44.0454206347611	42.3295896563717	44.1024011407008	42.8232097405756	40.6517088015206	4.80660001458814	1.01701372874986	5.10685138974138	4.73271861076347	3.09923545115701	6.04179742400426	5.32132547563487	4.9099284938172	5.53463662144597	3.0552225360751	4.20389752852404	4.44397113231915	5.37170129028346	3.92592051909525	6.66162419260452	4.88356953876826	-16.4429653719451	1.88812383795078	-16.4168026782704	-19.1578468546236	-13.626062151573	-17.2815386527992	-16.9089390664466	-16.7644425934744	-17.1709547851082	-13.5913005311291	-14.4018300397697	-17.0443021677387	-16.9020858176666	-13.797128841386	-18.0338962308986	-19.1043847963469	-42.9023652637822
96.4824120603015	43.3857967155799	1.44151621986465	42.911655548561	41.1627384009012	45.4312935234653	42.485688124076	44.8312604867853	42.639577186369	41.919605167574	45.4156983063619	43.3760119872629	44.7219465980135	42.9741032893552	44.6726160897629	43.546674060562	41.3122852490684	4.84291921828851	1.02697581159212	5.15047494123392	4.82760981920824	3.11008267034403	6.04147448297546	5.38356560357076	4.9679082868268	5.49809981053724	3.09502351640125	4.20375962703759	4.550069449936	5.38109818202587	3.94027062823925	6.78851170932269	4.86292032838007	-16.4723889528436	1.86686434839073	-16.4226454550472	-19.2271229999591	-13.748123472931	-17.3450802610831	-16.8706479712137	-16.8169556512697	-17.1369422273858	-13.6751144774495	-14.4412732099585	-16.9866272805143	-16.8325312421144	-13.8951286655575	-18.0121884574906	-19.2030639678355	-44.2403518038298
96.9849246231156	44.011865250068	1.4274958208341	43.574517259711	41.7941454019539	46.0056329737301	43.0684543122061	45.4422062627066	43.2866538691124	42.5419632563781	46.0235612793429	43.9759953303663	45.3642000131983	43.6053472269947	45.2268211752954	44.2910260996776	41.9655890402784	4.88317403920575	1.07318383709286	5.19197434989902	4.78576569985496	3.12021508279263	6.02540498280462	5.44303914582103	5.02570189429075	5.45818816779038	3.13283021714585	4.20287742190783	4.65294362176093	5.39096271033712	3.94916329722763	7.13694728385768	4.84842267339005	-16.4953356368744	1.8273180374756	-16.4472774356927	-19.11274609775	-13.8741677535859	-17.3997251683505	-16.8282300441689	-16.8716347883322	-17.112354030219	-13.7625850980587	-14.4908444250867	-16.9250783316361	-16.7688080424822	-13.9982851069737	-18.0463381114955	-19.2966244824093	-45.5669100967494
97.4874371859297	44.5946968010081	1.44588934442981	44.1605465029686	42.1549180958601	46.5681297062761	43.6429096885614	46.0347977935046	43.9352726052413	43.0872401374364	46.6110024410163	44.6235278023258	45.94576896147	44.2188971517032	45.766268755916	44.9606230296693	42.6158525421638	4.92693146798103	1.05519477904642	5.22075573330919	5.30544709702126	3.12562199377553	6.0076777692	5.50040404177929	5.0830778618477	5.4023013775663	3.1664044413646	4.19819017786977	4.74927338490243	5.39571101859774	3.95692178398248	7.02978294028553	4.83547093023264	-16.5496208064196	1.84695037817322	-16.4612531913352	-19.622905357633	-14.0073698050838	-17.4660223727464	-16.796999692833	-16.9189441385618	-17.0663349698768	-13.8513188465178	-14.5636284771879	-16.851594844136	-16.6912565829961	-14.1073815038112	-17.9220158440182	-19.3676656631367	-46.8797670583963
97.9899497487437	45.2153763783529	1.4101748518596	44.7877987061674	42.9276403120371	47.0826938953354	44.2584728656732	46.6530700406307	44.5526336267453	43.6780205838118	47.1686017236085	45.206341997095	46.5724889244011	44.8070818759495	46.3306139680935	45.731314924691	43.2584958527011	4.95245436086962	1.1218483516565	5.24590800222074	5.06201512182772	3.12309914575204	5.97898589447812	5.56029154586349	5.13595850686511	5.33237916112809	3.19454375512536	4.18470413554946	4.85305256084577	5.39263944019238	3.96094630504711	7.48850348275907	4.82133399452018	-16.5579768112237	1.77169938965377	-16.5086548512362	-19.2673563346416	-14.1375950413471	-17.564110300391	-16.7782339995862	-16.9447216071762	-17.0390606239983	-13.9391561201449	-14.6277001355162	-16.7887634500806	-16.5911070021642	-14.2380346138441	-17.9793358137409	-19.407845463264	-48.2426178533119
98.4924623115578	45.822570654587	1.31064661698322	45.3663083335264	44.2644956699336	47.5511052693105	44.8141497743092	47.2017494654872	45.1151596062474	44.2200944726622	47.6729178275101	45.7219509549966	47.1456091414582	45.3378665012084	46.8275135369635	46.4337789875113	43.8432896230938	4.88249951812796	1.26730522534398	5.26841875574938	3.5110075415257	3.12036904456358	5.93665431268722	5.61209918549826	5.18460004702913	5.26801050712252	3.21875275590971	4.16940525424414	4.94709551015841	5.39077475998633	3.95673676598701	7.95811290609564	4.81295590723437	-16.4614447530604	1.58729211510028	-16.5714060259184	-17.4415453867676	-14.2625822279743	-17.6576113099612	-16.7479664739817	-16.9737630507526	-17.0286630172433	-14.0255905942154	-14.6895485857596	-16.7436840421199	-16.5080309107552	-14.360267347277	-18.0059423340108	-19.4436252361083	-49.4925440404801
98.9949748743719	46.3953579076263	1.25242720193656	45.9395561119984	45.0914211357603	48.0888800051513	45.299789998891	47.6800009017658	45.7733887723119	44.7772072660594	48.2608765478136	46.359171973973	47.7275745518958	45.9566420348559	47.2596918780389	46.774737731072	44.5460717971813	4.70837498902548	1.0479092436333	5.28269609208141	2.92422426284206	3.11212092382837	5.89007689453354	5.65689568190199	5.24198442066579	5.18632985724802	3.24256486853912	4.14704931379298	5.04384406655534	5.38691348397963	3.9492074554715	6.0432134682022	4.81012905671472	-16.401448124362	1.47873806233341	-16.6575474888175	-16.7379649027549	-14.4274860446181	-17.7472972478171	-16.7213956737426	-17.012951419839	-17.0325488185528	-14.1470787035514	-14.7941541098795	-16.7041611841331	-16.4161666708307	-14.4739583978959	-17.2754733525574	-19.4720897260782	-50.7904754614516
99.4974874371859	46.9565155712939	1.22454093611112	46.5453353812153	45.6486079871715	48.557095698278	45.9014332092114	48.2628026790386	46.3732125630647	45.3381646908244	48.778386376798	46.9089586850757	48.3089796332536	46.5056935349658	47.7880499017537	47.2844017714358	45.1900958860283	4.60753723856012	0.939554555373839	5.2864036259292	3.24820844857019	3.09588552084173	5.81890406177691	5.71343292115546	5.292871109077	5.0756081956422	3.25961698757215	4.12352932252207	5.14448937940958	5.37717976115473	3.93412303757399	4.32835236611441	4.8069166025021	-16.437441570912	1.43086455129343	-16.7758537911255	-17.0847735437273	-14.5867391765111	-17.9026596393968	-16.7123773941437	-17.0324192997148	-17.0379389025275	-14.263840131955	-14.8954459231703	-16.655047683304	-16.3165431106552	-14.6369678984888	-16.7502986221914	-19.4732768758569	-52.1563628797769
100	47.2434464329569	1.21236638543749	46.8469285794654	46.3151048312882	48.6722385161024	46.3996383032366	48.7169120513173	46.5266297076489	45.5685665525866	48.8630187901716	46.9797946634743	48.5226376182688	46.5982103216436	48.2016255016346	47.8926687898145	45.3042758347444	4.62128383283161	0.955782381873204	5.28849695789245	3.0882411564125	3.08999055929956	5.75751198029372	5.75872568139726	5.30548013790968	5.03014858043619	3.26138825588918	4.11606287451843	5.18137876582657	5.3722459373191	3.92160277364593	4.7227908384154	4.80390916038655	-16.4678401947533	1.42297305834249	-16.8449948955761	-16.8963343154942	-14.6279639406029	-18.0528415358957	-16.7202163587706	-17.0327307390566	-17.0464485294045	-14.2821148459289	-14.9046198309231	-16.6402736188805	-16.2870995276419	-14.7740947868495	-16.9770725827999	-19.4629572187212	-52.8013891731877
[truncated: 239 more columns]
