# Supplementary material for: Cranio-caudal and medio-lateral navicular translation are representative surrogate measures of foot function in asymptomatic adults during walking
Source: PLoS One. 2018 Dec 5;13(12):e0208175. doi: 10.1371/journal.pone.0208175 (PMC6281217; doi:10.1371/journal.pone.0208175)
Supplement: S2 Data — Oxford Foot Model outputs are provided in .mat files (Matlab). One file with all steps under consideration is provided for each participant. (ZIP) [file pone.0208175.s003.zip › S3_OFM_Data/EGLOND21_Walking_OFM.csv]

ST	RTIBA_R_X_Mean	RTIBA_R_X_SD	RTIBA_Resampled_Meas1_X	RTIBA_Resampled_Meas2_X	RTIBA_Resampled_Meas3_X	RTIBA_Resampled_Meas4_X	RTIBA_Resampled_Meas5_X	RTIBA_Resampled_Meas6_X	RTIBA_Resampled_Meas7_X	RTIBA_Resampled_Meas8_X	RTIBA_Resampled_Meas9_X	RTIBA_Resampled_Meas10_X	RTIBA_Resampled_Meas11_X	RTIBA_Resampled_Meas12_X	RTIBA_Resampled_Meas13_X	RTIBA_Resampled_Meas14_X	RTIBA_Resampled_Meas15_X	RTIBA_Resampled_Meas16_X	RTIBA_R_Y_Mean	RTIBA_R_Y_SD	RTIBA_Resampled_Meas1_Y	RTIBA_Resampled_Meas2_Y	RTIBA_Resampled_Meas3_Y	RTIBA_Resampled_Meas4_Y	RTIBA_Resampled_Meas5_Y	RTIBA_Resampled_Meas6_Y	RTIBA_Resampled_Meas7_Y	RTIBA_Resampled_Meas8_Y	RTIBA_Resampled_Meas9_Y	RTIBA_Resampled_Meas10_Y	RTIBA_Resampled_Meas11_Y	RTIBA_Resampled_Meas12_Y	RTIBA_Resampled_Meas13_Y	RTIBA_Resampled_Meas14_Y	RTIBA_Resampled_Meas15_Y	RTIBA_Resampled_Meas16_Y	RTIBA_R_Z_Mean	RTIBA_R_Z_SD	RTIBA_Resampled_Meas1_Z	RTIBA_Resampled_Meas2_Z	RTIBA_Resampled_Meas3_Z	RTIBA_Resampled_Meas4_Z	RTIBA_Resampled_Meas5_Z	RTIBA_Resampled_Meas6_Z	RTIBA_Resampled_Meas7_Z	RTIBA_Resampled_Meas8_Z	RTIBA_Resampled_Meas9_Z	RTIBA_Resampled_Meas10_Z	RTIBA_Resampled_Meas11_Z
0	-8.01832523014676	0.786046553065609	-8.38439954435972	-7.19176673276362	-9.24317814551307	-6.90987849955744	-8.03327320308282	-6.66585382074229	-7.65812065562528	-7.81356226083498	-8.56504594075665	-7.34639077763634	-8.45031732768313	-7.72833840450872	-9.105178303499	-7.56173702952988	-8.94213879117559	-8.69402424507967	-0.556964003483167	0.713529052388311	-0.577873193382954	0.221464480749766	-2.26073378825589	-0.188110389465912	-1.13169809152477	-0.415136254267075	-0.707473915554412	0.380325991491349	-1.06535918657615	-0.261171848879961	-0.906817704658901	0.422192730065528	-1.37259018239307	-0.0222663465148742	-0.93610171517459	-0.0900746413887521	-24.6693935753281	1.17990791451898	-24.7882143617968	-26.3114856649591	-23.6785783686017	-23.2565249300916	-25.4241476536004	-26.0773257159759	-22.3656262615632	-25.0856526531931	-24.9474474305174	-24.9490276145047	-24.4088450541522
0.50251256281407	-7.67253749605927	0.78537013045771	-7.98618140584797	-6.76384872070707	-8.82045763976279	-6.67197094029499	-7.62391201018715	-6.39484361245511	-7.45560675530202	-7.39415256529529	-8.24809181899181	-6.91746608009771	-8.24426724168849	-7.28097712701551	-8.92446036864747	-7.2391761560358	-8.5731107270787	-8.22207676754047	-0.530903171524436	0.716795744282907	-0.516595238173626	0.249769899811362	-2.23500535206307	-0.173001894014901	-1.10619241068447	-0.385187889264501	-0.684372659805381	0.419045544135213	-1.04065237258421	-0.240316820557443	-0.893018968674516	0.457843721922124	-1.36458215298276	-0.0152818628316634	-0.912788393126656	-0.0541138954964853	-24.5806579291008	1.14506858278552	-24.5548910155456	-26.1267066183309	-23.6584702033468	-23.2142678108864	-25.3349300038728	-26.0188388253145	-22.3485769790168	-24.8590577193506	-24.9522159555031	-24.7943840581115	-24.3911838327133
1.00502512562814	-7.22076025107849	0.787808266600029	-7.5336502883721	-6.27438265477069	-8.34539147278873	-6.27264367394833	-7.18760924795137	-5.98634799807917	-7.0081525484619	-6.92795666376599	-7.7661974069589	-6.44457024252576	-7.81236144357388	-6.78471297550876	-8.52059779493845	-6.76069774309106	-8.15540466240377	-7.75148720011694	-0.498307602018186	0.717548257606131	-0.454197534088148	0.280063964110759	-2.20261201559526	-0.148246387467999	-1.07862758846527	-0.341627693028073	-0.634843912956491	0.456401478665754	-1.00218843561152	-0.218417895290281	-0.864628886796052	0.494454062936444	-1.34701208194252	-0.00419656386362186	-0.887358746495113	-0.0198833964035768	-24.4787135130658	1.10780964505968	-24.2964890106441	-25.9107285089684	-23.630816156287	-23.1752263143919	-25.2184191501612	-25.9600377012595	-22.332084779823	-24.6045108106331	-24.9865946628626	-24.6126079917472	-24.3738716637324
1.50753768844221	-6.8300361704014	0.781775579623351	-7.14599298200459	-5.87103605411493	-7.94502612936337	-5.90870410666119	-6.82566645447185	-5.64051313622043	-6.59153343541903	-6.53830468475671	-7.34954857643527	-6.0559332352655	-7.40775002137889	-6.37025810895108	-8.12830887853634	-6.37168651218019	-7.79793780687366	-7.3323786037894	-0.471704664082155	0.716218486188059	-0.410614171728938	0.302854391483363	-2.17245936611893	-0.127624510669953	-1.05662548410589	-0.308125065047772	-0.592361176032773	0.480792059267305	-0.966565856153488	-0.201720029166052	-0.837940372314519	0.522181814376907	-1.32766436132049	0.00587780014590357	-0.867402221376535	0.010121923447379	-24.3961679000888	1.09056466445028	-24.1138038416989	-25.7513293992611	-23.6322376011744	-23.1157287858613	-25.148036363548	-25.8960511712396	-22.2932333076334	-24.415400661542	-24.9970409697007	-24.4775400162483	-24.3165397369401
2.01005025125628	-6.41965394745155	0.775124282116775	-6.71324262744206	-5.43182001106037	-7.49867277057957	-5.5573974718204	-6.43145267220408	-5.29912273357804	-6.20477669266066	-6.10510264720231	-6.93137377386911	-5.62811935887561	-7.03278643765125	-5.90954648179885	-7.74961052258732	-5.96798931259593	-7.39545650419852	-6.85799314110066	-0.444700512412301	0.713897648271517	-0.367317516064429	0.325725147229569	-2.13584674698129	-0.109379954024861	-1.03165429578332	-0.278012751578589	-0.556620830700324	0.504192154437593	-0.92815079512468	-0.183833428750801	-0.813572055640356	0.551177445807451	-1.30785444047883	0.0169190824759438	-0.845413192035204	0.0444339786153095	-24.2968812746959	1.06314453089087	-23.9078843285362	-25.5485394728268	-23.6209948594273	-23.0568729011458	-25.0335135131943	-25.807630905727	-22.2694735221347	-24.2030330464733	-24.9773373618787	-24.3129967918803	-24.2616990487182
2.51256281407035	-5.97712460701444	0.769059936220988	-6.25351601080258	-4.96064789476352	-7.02462843691853	-5.15892123591459	-6.00245445813781	-4.91714063322707	-5.76766272187618	-5.65479570754499	-6.46169464465773	-5.17980832365547	-6.60909167881829	-5.43092034473778	-7.31643873198239	-5.52953029144822	-6.9693496037046	-6.39739299404127	-0.416442667278469	0.709564214019553	-0.327948181844182	0.349443766367374	-2.09351708191613	-0.0890386664478782	-1.00480727428711	-0.245469200238805	-0.517676012029309	0.523082083976646	-0.883393629814968	-0.165616227072274	-0.786247975953205	0.578384853951615	-1.28499543054489	0.0301528688973807	-0.822510214391894	0.0770736448921372	-24.1948417954069	1.03383812648822	-23.6931565738555	-25.3345401284281	-23.5995063274438	-23.0124002133536	-24.9261637094111	-25.7314745161597	-22.2635882917747	-23.968997600441	-24.9748856247058	-24.1267467454528	-24.2156021092438
3.01507537688442	-5.55273758989151	0.759271489802518	-5.81860292979105	-4.52284057909706	-6.57780261196562	-4.75269564357871	-5.6005233392911	-4.55043088477017	-5.34243919561534	-5.23186457256503	-6.0049623247168	-4.76422862870321	-6.18816300856476	-4.98055675262845	-6.88147408194979	-5.12658304122936	-6.56121962770179	-5.93941421609596	-0.390417686315772	0.703737308222759	-0.300273755290654	0.370369542328667	-2.05066972293966	-0.0696858897765797	-0.979681759526089	-0.217051003044804	-0.482690580528077	0.534585817402744	-0.836788861558727	-0.149440235370187	-0.758646635309251	0.601653618147598	-1.2598663808453	0.0441780294120439	-0.80197682826664	0.10930166411256	-24.0980626699514	1.01229218355546	-23.5298149016124	-25.1562520042191	-23.6027262613421	-22.9234295736376	-24.8294933725458	-25.6333005535739	-22.2443882383707	-23.7735712214978	-24.9418907669834	-23.9685031390137	-24.132131216609
3.51758793969849	-5.1201227432	0.74811178415609	-5.36788815252529	-4.07284641231819	-6.11305574752728	-4.35337581588901	-5.19321663156663	-4.1870823036408	-4.92070132818979	-4.79441870920261	-5.54786406415925	-4.33573336652028	-5.77365894115239	-4.51383845239143	-6.43776262409015	-4.71331274230189	-6.13479918446867	-5.46240941525632	-0.364355693211112	0.696591012624708	-0.276614705017921	0.390457235116855	-2.00312508139359	-0.0517059066725701	-0.953339818616845	-0.19138779950385	-0.450600471808202	0.543357225985045	-0.786924865222104	-0.132886431155551	-0.731376400625732	0.624633971740861	-1.23232126390332	0.0595080417667799	-0.781004903587412	0.143640081519779	-23.9916269316729	0.987649850391418	-23.3613590285124	-24.9390903460959	-23.5948903683017	-22.8502833486465	-24.7047340369551	-25.520897841297	-22.2236960155488	-23.5806007600068	-24.8882093986236	-23.7916041817436	-24.0442379627874
4.02010050251256	-4.67476963021304	0.736674675344988	-4.90507145495718	-3.60684668656676	-5.63352793664734	-3.9354101153084	-4.77058735093815	-3.80834445017777	-4.4807434479306	-4.35099960384742	-5.07056218054023	-3.89765453482419	-5.34071342775474	-4.04069376553588	-5.96910928340716	-4.28869851526532	-5.69499259098082	-5.00235873872668	-0.337955546983108	0.687756005041752	-0.257914924238506	0.411446009623137	-1.95058503950727	-0.0331917984588309	-0.926508347330422	-0.165658647029021	-0.418373428093934	0.547352967408192	-0.732678334755074	-0.116031288565596	-0.7029019436742	0.64515554397822	-1.20248161793928	0.0768700799782796	-0.759229899292524	0.177441916167092	-23.8848513333763	0.967162151282698	-23.1895324196481	-24.726016439224	-23.5739203782608	-22.7801378929839	-24.6049915618725	-25.4246025719986	-22.2225092549798	-23.3625725704142	-24.8490430316701	-23.5950448680586	-23.9670279980843
4.52261306532663	-4.23619853793657	0.723961449080581	-4.45634027264097	-3.15819009801021	-5.16696221277572	-3.50504169125545	-4.35155961607476	-3.43400736309046	-4.05170190645674	-3.91902472331417	-4.59568534374751	-3.47507662774193	-4.90937751183129	-3.57825655153367	-5.50109721970795	-3.88142545055538	-5.26050561844631	-4.53492439980261	-0.312385936271779	0.677954770424502	-0.247427168229014	0.431759014276272	-1.89691673872322	-0.0148387372351213	-0.898844223717142	-0.142169730541627	-0.389007270442859	0.546771385853018	-0.675631938601094	-0.0998216164033384	-0.673910961675624	0.663905844880246	-1.17063466901467	0.0957988258516365	-0.738590406522269	0.211383409896341	-23.7770705212331	0.941677537486375	-23.0605461714348	-24.5436912647586	-23.5755840085537	-22.6735434617606	-24.4739086428134	-25.2956255782143	-22.2190964111515	-23.1748374130532	-24.7712127635194	-23.4208727540891	-23.8579894263944
5.0251256281407	-3.79529883771161	0.710166436980281	-4.00638049348874	-2.70503907534697	-4.69578494317188	-3.0779277560403	-3.93551390182419	-3.06059594266548	-3.61976762749253	-3.4861515992426	-4.11993806399893	-3.05054007527068	-4.47669431998122	-3.11337302411115	-5.02040341720855	-3.47164972350374	-4.82179959633116	-4.06322184370765	-0.286657063466044	0.667229320808954	-0.241385270076413	0.451457586488034	-1.83984483368175	0.0030191699003295	-0.871247920556604	-0.120347770363963	-0.36078601178993	0.543881489425608	-0.615313077791598	-0.0833075629141153	-0.644458995478629	0.682409540244219	-1.13544551831887	0.116206401168951	-0.718192108880716	0.246841867168739	-23.6665542777641	0.919861329205781	-22.9343576017905	-24.3214464919872	-23.56770597068	-22.5866885451667	-24.353657814887	-25.1634261775291	-22.199355472785	-23.0075571168765	-24.6844525394371	-23.2346183957463	-23.7402451678662
5.52763819095477	-3.3503564046262	0.69626832481424	-3.55287113824001	-2.24487446997425	-4.21679350762285	-2.64492673367565	-3.51825781590683	-2.68380447747293	-3.18311876124068	-3.05187282671085	-3.63993160989046	-2.62123483276828	-4.03871396655067	-2.64702977755747	-4.52846651209535	-3.05749124723065	-4.37518678165908	-3.60112801542318	-0.260674786403725	0.655423639418302	-0.23995428114191	0.472654511723075	-1.77849331920705	0.0210038040280843	-0.843464953386709	-0.0990279348956661	-0.33310972896853	0.537324492119237	-0.552053135151363	-0.0662278678673359	-0.614528982698901	0.69861522375221	-1.09819644109842	0.13845417756113	-0.696727429429071	0.282935282201625	-23.5527311788072	0.905150021299458	-22.8060815122879	-24.1164311993391	-23.544322801711	-22.4871067547458	-24.2430197620737	-25.0501312770042	-22.1988541720949	-22.80894535756	-24.6127903216661	-23.0296831425094	-23.6356550298392
6.03015075376884	-2.90874422231101	0.682968506045038	-3.10997696763467	-1.79560496677125	-3.74510548386811	-2.20168329124624	-3.09476163963182	-2.30751978271073	-2.75668495078875	-2.62170152900032	-3.15952197684693	-2.19927227599121	-3.6032698788324	-2.1835046782409	-4.03982399960041	-2.65064062011341	-3.92919138984729	-3.14164412585174	-0.234710512760228	0.643448194100839	-0.244547421260872	0.494533241230956	-1.71613824495651	0.0394472506129781	-0.814108693546191	-0.0787592845241819	-0.307204168518485	0.528606661184448	-0.486173974718108	-0.0488366528271423	-0.584103713642771	0.714614284698063	-1.0593630033714	0.162660926104381	-0.675644045163389	0.319648634534579	-23.4409865290704	0.881056413709474	-22.7169469719625	-23.93979015033	-23.5428664331689	-22.3690851092638	-24.100065297399	-24.89577445463	-22.207762593292	-22.6372904322146	-24.4959524480137	-22.8456808946604	-23.5064130944961
6.53266331658291	-2.46828445434032	0.669351096818604	-2.67465427523361	-1.34488533678606	-3.2766683683446	-1.76125792622313	-2.67826443211549	-1.93054160107187	-2.3279620859618	-2.19640886031712	-2.67836523993512	-1.78105682872464	-3.16390546078341	-1.7236900776035	-3.54141534206736	-2.24750014368055	-3.48598379209757	-2.67999149849929	-0.208375320605291	0.63127080318564	-0.253353038929229	0.516343461750997	-1.65159391974112	0.0581188409808703	-0.785432286805283	-0.0590426571888795	-0.281437941595359	0.51884075922599	-0.417555788990294	-0.0309733530171603	-0.552883346651089	0.730952323537126	-1.01693591609807	0.188430623535512	-0.6548733204442	0.357390430745527	-23.3289310529641	0.862820551433575	-22.6357474144057	-23.7243400932886	-23.5340851130806	-22.2722710087919	-23.9882551584294	-24.7501489147403	-22.1869291782456	-22.4930561788415	-24.383777461197	-22.6552314091271	-23.3660073164189
7.03517587939698	-2.02797952119084	0.656219488951119	-2.24037604833592	-0.892062089816345	-2.80420174438621	-1.32034005503581	-2.26324495342352	-1.55645167844366	-1.89978806172249	-1.7735661133808	-2.20192573986118	-1.36008358457315	-2.7253910607038	-1.2665295849903	-3.03836206796934	-1.84214271466992	-3.04096541795372	-2.22224142378732	-0.181534886335118	0.618848265671739	-0.265972619232198	0.540364801908582	-1.58352867059419	0.0769870188457129	-0.755775019989812	-0.0396064512997068	-0.255914474271299	0.507284900594126	-0.347398453509622	-0.0122218895354661	-0.521535053518361	0.746002073611656	-0.972597296232171	0.215632827603528	-0.633089382026377	0.396809506283706	-23.2121604457021	0.853331346691061	-22.5516789681075	-23.5360023824965	-23.5082166530956	-22.1475137693077	-23.8508369244021	-24.6259138686855	-22.1844666006804	-22.3258934182084	-24.2894828702336	-22.446877831835	-23.2420542088025
7.53768844221105	-1.59015753659914	0.644744199450592	-1.81527793008401	-0.448013588554631	-2.33715677287464	-0.872960679024763	-1.84403075603799	-1.18119436781435	-1.48067404388103	-1.35079779678368	-1.72440575562618	-0.942753656767027	-2.29103114574829	-0.808454024009872	-2.54035003605	-1.43866457834753	-2.59436312699756	-1.77239232698466	-0.1542139095213	0.607193045093407	-0.282805699747047	0.565809157900494	-1.51496131331268	0.0969075232261856	-0.725401925910234	-0.0202256074485411	-0.231094883198796	0.495598113008324	-0.275317647517432	0.00749944261067053	-0.489849270043155	0.761857717663608	-0.927088028817431	0.244917554073134	-0.610933996799861	0.437666311971957	-23.1016622426451	0.834601450659469	-22.5040534759886	-23.370841352465	-23.5046173480044	-22.0241625457316	-23.7192144940296	-24.4535615769937	-22.2001550087942	-22.1765520515328	-24.1452154100661	-22.2600798926382	-23.1017649463662
8.04020100502512	-1.15617675543115	0.634198174250676	-1.40161879055248	-0.00388488299178565	-1.87801542744011	-0.430731409262752	-1.43426702490173	-0.804889780154915	-1.06331982117871	-0.934404669558786	-1.24741203639111	-0.532169695058499	-1.85263991783028	-0.356150711346238	-2.03925311649079	-1.04157101870852	-2.15368281294359	-1.32481697208815	-0.12623076137477	0.596216075146562	-0.302601771114715	0.591929027405733	-1.44534541309162	0.117584717304038	-0.695483315259077	-0.000372817521988028	-0.205870222856372	0.484613951519037	-0.201404962755653	0.0279554716328169	-0.457262810503887	0.778914206220528	-0.878485887968789	0.275883945236017	-0.58887223362171	0.479125933379328	-22.9931125882326	0.82193246753554	-22.4655369217643	-23.1758844823143	-23.4964876447086	-21.9236486131499	-23.6064709412271	-24.3023572805902	-22.1806928000654	-22.0570514739205	-24.0202437644759	-22.0717760122148	-22.9489427722652
8.5427135678392	-0.724071308001532	0.624568274267335	-0.989796244738664	0.439593275282252	-1.41722119194767	0.0110313932578555	-1.02170118218403	-0.43430534993349	-0.647531687974349	-0.523008274670226	-0.779571734923184	-0.120014308176794	-1.41774989528927	0.0905404523334536	-1.53627034283105	-0.644569195010413	-1.71621848369443	-0.87834815752449	-0.0973787929495507	0.585815056992834	-0.324165215333305	0.620742284867587	-1.37297064815487	0.138761621688904	-0.663981447452552	0.0197335678986586	-0.180174078849544	0.47393228392975	-0.127212272048457	0.0496227358283458	-0.424678624799291	0.79590242821355	-0.828100332044698	0.307665960024651	-0.56589096359382	0.522752012632281	-22.8783811520547	0.818002487268943	-22.4190586706649	-23.0119093661419	-23.4701794071817	-21.7810943862226	-23.4595770311664	-24.1657242699808	-22.1750625741602	-21.9254840124733	-23.908150391345	-21.8662026467915	-22.8161735726085
9.04522613065327	-0.294710070981356	0.616952885870111	-0.584556723775474	0.87473238788567	-0.961783257626462	0.45467687634342	-0.61255692320282	-0.0625776569859182	-0.238987824416564	-0.110740764005717	-0.311842376609866	0.289616437149737	-0.988633509273802	0.538254927380823	-1.03886352506831	-0.247162706621484	-1.27753786094478	-0.437398635930151	-0.067631840040435	0.576948031124118	-0.347016245422057	0.651276989034909	-1.3007415904766	0.161521832844519	-0.632716754965533	0.0406129693510667	-0.154186838654894	0.464773598543656	-0.0519881727110914	0.0727200621515196	-0.391932078024353	0.814340698482272	-0.776836305537298	0.341454638413754	-0.541979897113247	0.568587653436414	-22.7728617761339	0.808603612429914	-22.4029842513563	-22.8655483891017	-23.4669286619291	-21.6603442624523	-23.3451110513734	-23.992384430694	-22.1880779721786	-21.8012936462312	-23.7597377552093	-21.6837179017249	-22.6756853750699
9.54773869346734	0.129613051881432	0.611156188691981	-0.188986873549658	1.30848906197132	-0.515953019561591	0.890550544469642	-0.210439154804415	0.309500791322738	0.163035247806977	0.297260043240963	0.15338160938361	0.691793242359112	-0.557385410931517	0.981705558540015	-0.546162728475057	0.145843637971738	-0.844507732384627	-0.00431598725633947	-0.0367841381599007	0.569506073619767	-0.36964674562119	0.682964153241782	-1.2284542128796	0.18526750084943	-0.600876580311225	0.0627434415936765	-0.127525833774023	0.458272093257718	0.0240019152454409	0.0968281360346393	-0.358366099123301	0.835051605217081	-0.72374791558583	0.376849833847523	-0.517792106749657	0.615884604199127	-22.6713244031021	0.806566592800578	-22.3909605427124	-22.6977567523381	-23.461993656494	-21.5489634554973	-23.2134435246387	-23.8435824943613	-22.1779973907819	-21.7059913208538	-23.6364890090036	-21.5036180961401	-22.5216876128384
10.0502512562814	0.550847503724438	0.606512176931086	0.206613204820315	1.74096685749905	-0.0708352834637903	1.3257010122997	0.194018523832831	0.675402288836335	0.564066183653854	0.698396355877527	0.60821256713184	1.09383398038906	-0.129426908254045	1.41699305212782	-0.0528032474957673	0.534394266123531	-0.418759564953441	0.426786771166191	-0.00472780245027058	0.563111882412455	-0.390404280131786	0.717662086915348	-1.15422930162606	0.210136170172153	-0.568132603551232	0.0857393056163941	-0.0995848304162029	0.454007357632222	0.0992136983055914	0.12235607763167	-0.324781035715952	0.856738509578807	-0.668945408448389	0.412803483548573	-0.492823458766281	0.664599390050813	-22.5657013101171	0.809849778114836	-22.3611822069576	-22.5624737233956	-23.4377684662853	-21.4120018829302	-23.0853685704709	-23.7017003627913	-22.168553186558	-21.6082115017266	-23.5209465702331	-21.306699878858	-22.3910325612302
10.5527638190955	0.968955027395264	0.603559631255271	0.600616847777658	2.16423154818558	0.369105302461531	1.75922866437104	0.590040977270763	1.0417275779439	0.95956531930464	1.10003369609279	1.06118315803131	1.49401720392791	0.29082431479989	1.85170044872276	0.434725726748999	0.924286769550017	0.0067802740357277	0.8552126090997	0.0286031021132849	0.558409171864837	-0.408142476361802	0.753959044177015	-1.08078710486257	0.23687592834571	-0.535736879679045	0.110093495978954	-0.0705623121059672	0.452652840322462	0.174577264661961	0.149665319156373	-0.291238887801881	0.880122169829424	-0.613656895103257	0.450197406744982	-0.466550113873049	0.716180834383252	-22.467692263463	0.810961228091744	-22.3518007138513	-22.4381666838732	-23.4372127750128	-21.3019146731088	-22.9831582535759	-23.5346629016506	-22.1778133749272	-21.5061393311188	-23.3827424985639	-21.1341013879182	-22.2609071260464
11.0552763819095	1.38201202833559	0.602158955808663	0.988928078452405	2.58504990510385	0.798415604269696	2.18258832206729	0.983889333083572	1.40766369751853	1.34628943987545	1.4997517506817	1.50997480359535	1.88615640601427	0.710875500839739	2.28366778430577	0.91257553806383	1.31183222895685	0.42752495612719	1.27700910441395	0.0634444863796383	0.55526940797711	-0.421425029140972	0.79161189824704	-1.00820194915022	0.264568358590115	-0.501924360634877	0.136252182577618	-0.0405728991581064	0.455606817542041	0.249726213508321	0.178150224651117	-0.256993656574617	0.906568827502077	-0.557778889873251	0.489017697298844	-0.439703932929268	0.770210279618353	-22.3750411535707	0.820057437609409	-22.3383772028088	-22.2994620930441	-23.4374643829732	-21.1862092842732	-22.8455849604872	-23.3946802323162	-22.176420866029	-21.4301674397575	-23.2745936151044	-20.9672358026605	-22.1160234212332
11.5577889447236	1.79055095120692	0.602014457323533	1.3799099627036	3.00391878629738	1.22477514728657	2.60521926287708	1.37602037059219	1.76657532368473	1.7308499299719	1.89246773111665	1.94707800612449	2.27612742509796	1.12803133282985	2.70663977236478	1.38809734987597	1.69299158764911	0.838985227029982	1.69112800380844	0.09973652189895	0.553059825670111	-0.428678513534981	0.83211403735857	-0.934519219011948	0.293945142352129	-0.468029985966897	0.163572546698806	-0.00890668675598377	0.462385480313936	0.32319060361673	0.208097899340552	-0.222714005056554	0.934848609724185	-0.500614595470737	0.528202063709318	-0.412237248916486	0.825128221982562	-22.2814719629197	0.831178354574237	-22.2960148967319	-22.1932088501989	-23.4168274753034	-21.064279717975	-22.7421240209431	-23.2531683466301	-22.1622719660112	-21.3594770654017	-23.1677179403114	-20.7836697730569	-21.9971439327512
12.0603015075377	2.19537922358553	0.602494824136397	1.77421907176097	3.4122374071274	1.646416993696	3.02302668730881	1.75823622589432	2.12550963993416	2.11191859256564	2.28371253434162	2.38116456316478	2.66477706679708	1.53636445440152	3.12567530145257	1.85823218686701	2.07343036465078	1.24764890910128	2.10349757830453	0.137473589134418	0.551894989316324	-0.428837538862822	0.873608565517588	-0.86220111977557	0.325220254583661	-0.433828032848755	0.19262954149581	0.0244335577966651	0.472846889726394	0.396094649570846	0.240014520307111	-0.188663977966331	0.964532524782121	-0.443405731132152	0.567946579031101	-0.383367003257788	0.882553747182811	-22.1905944144454	0.839571254780432	-22.2646340169146	-22.0901340935282	-23.4198778888026	-20.9720196483431	-22.6290365597228	-23.0976510150466	-22.1662017791164	-21.2722486595915	-23.0511090948382	-20.6252034722915	-21.8862318488017
12.5628140703518	2.59546810181175	0.603691571894308	2.16598552586569	3.81738091594661	2.05691111254546	3.42885179924163	2.14137671808897	2.48322456544705	2.48434613785725	2.67511355523203	2.80968205071824	3.04496694928266	1.94175033428079	3.54313291350614	2.31673139550703	2.45331542654494	1.65267889222252	2.51204133670093	0.176829453066485	0.551900006445201	-0.421267267059845	0.91632978621815	-0.791520005034782	0.357188434523018	-0.398614026049726	0.223687139833445	0.0590063679699607	0.488706546091692	0.467926358839639	0.27310217460251	-0.15410244340628	0.997585686259107	-0.386649659923511	0.608852664036552	-0.353784200972833	0.94282369313667	-22.1083070531673	0.85657695356545	-22.2235749240249	-21.9785630373402	-23.4255937518932	-20.8588361640146	-22.5168369766679	-22.9707034822497	-22.1718729632149	-21.2073212124389	-22.9676917718376	-20.475230792286	-21.7586940965533
13.0653266331658	2.98994045527149	0.606131399786217	2.56080315405981	4.219866371166	2.46222591159783	3.83403204796213	2.5177622173935	2.83263660449899	2.85157645018105	3.06071448384559	3.22504790016806	3.42070976389138	2.34473874710832	3.95224013968597	2.76817304424916	2.82737926233329	2.04838831431358	2.91275287188923	0.217730915686114	0.552485995999091	-0.405194710845732	0.961339108228041	-0.720526539943372	0.39115283531544	-0.363671440300738	0.255826160196826	0.0951649328630213	0.509426205352106	0.537299177620025	0.307461029043343	-0.119505193004435	1.03300040186037	-0.329277748547485	0.650045552717838	-0.323789391864275	1.00494427228685	-22.0278294566761	0.873146312511279	-22.1467785090908	-21.898077203485	-23.4082016118991	-20.7589528613428	-22.4365952077683	-22.8331581911139	-22.1515981893428	-21.1545209188321	-22.8775371709494	-20.3083776239094	-21.6588029674314
13.5678391959799	3.37941693609116	0.607933952509702	2.96085261377388	4.60997246363416	2.86341306156918	4.23156054799219	2.88670933368979	3.18199751590773	3.21718782361167	3.44111920498587	3.63681840072518	3.79550779864272	2.73859382100332	4.35246905538914	3.21500022431257	3.19587529835007	2.43758810016322	3.3060057137079	0.259799842444887	0.553117187466238	-0.380372068308129	1.00632105618377	-0.65140013973308	0.426670134031845	-0.327635494489979	0.289817888005495	0.133257914877978	0.533770368993668	0.605580371348097	0.343755608591213	-0.0852903339329754	1.06898237808829	-0.272253247624838	0.690606665939597	-0.292586820572647	1.06757319771988	-21.9446709621098	0.885054653765448	-22.0777512175821	-21.8123505374283	-23.4138961263204	-20.688103713273	-22.3191352199663	-22.6922160289854	-22.1482782922978	-21.0735814982526	-22.7893741501409	-20.1671658213508	-21.573093549919
14.070351758794	3.76425938513602	0.609887023133809	3.35816148408716	4.99642153313055	3.25331530165072	4.6159347208974	3.25584927598245	3.52925013462699	3.57630224403463	3.82306655897097	4.04189929297647	4.16159522246217	3.12642262531442	4.75178869289617	3.65109524958334	3.56501541435099	2.82434623282623	3.69768617838573	0.303240444353624	0.554528894948802	-0.347454655687889	1.0520143310981	-0.584568898702687	0.462486306371196	-0.291300441808712	0.325638365584954	0.172715072188023	0.563869417282167	0.672143372571999	0.381050692618588	-0.050825074960373	1.1081674567969	-0.216409448079261	0.73194340320766	-0.260723184137823	1.13310039531513	-21.8732234546684	0.905826142533982	-22.0006636064938	-21.7235217791226	-23.4235804826325	-20.5848063616259	-22.2364223021771	-22.5803580264899	-22.158957953446	-21.0113778340033	-22.73554641219	-20.0368695696259	-21.4679663381655
14.572864321608	4.14236391129124	0.613267885063636	3.75488352896224	5.37942912563596	3.63575636473597	4.99963138692638	3.61357317064694	3.86642600118713	3.92543366944475	4.20123693164952	4.43208845128671	4.52080097437952	3.51240644755551	5.14452729241073	4.07392687497106	3.93012287005708	3.20337450562082	4.08420498518947	0.347940674381656	0.556299917382215	-0.306751672761795	1.09906742003978	-0.518132731353033	0.500282624547326	-0.254984290478135	0.362119970884372	0.213138776084529	0.599195339056188	0.735622099052448	0.419218027996227	-0.0163438950964868	1.14985398036867	-0.160788955163117	0.773416817253019	-0.228696802796625	1.20083408247312	-21.8022288390303	0.921112905360611	-21.8888183135988	-21.6639518307267	-23.4075513007707	-20.5117689312537	-22.1502188547245	-22.4486014474504	-22.1313505433587	-20.9676311746924	-22.6656426352904	-19.8893177696592	-21.3909129731495
15.0753768844221	4.51407687593006	0.614589087927085	4.15483615758936	5.74781113422711	4.01470223646567	5.37135460594955	3.9701249762649	4.20373243876327	4.27427829674495	4.56910941471508	4.81871579126928	4.87932810767808	3.88966925970841	5.5225100192968	4.49294549093425	4.28488651440326	3.57138907300448	4.45983649786649	0.393208945589661	0.557671868142687	-0.258910417301967	1.14482181195462	-0.453905029273914	0.538683467048762	-0.217732498250093	0.40028781480817	0.255375679424381	0.637293893227717	0.797660526926639	0.459050695548706	0.0176367418323314	1.19086009249908	-0.105819659733748	0.81333350344502	-0.195908428589399	1.26861493586827	-21.7305425369549	0.93783832349134	-21.7893148128888	-21.5909197250774	-23.4137327906173	-20.4517476083986	-22.0612470573255	-22.3236524753428	-22.11933662541	-20.8875424113019	-22.6081074298772	-19.7677466144014	-21.3328516690587
15.5778894472362	4.88059904750777	0.616550484539837	4.54869113355389	6.11243661717705	4.38255804713097	5.73316689668734	4.32240926236213	4.53802612903448	4.61842405195515	4.93891736227612	5.19786511361372	5.22904533456406	4.257543293049	5.89962149853081	4.90272840276102	4.63963856365269	3.93787999926015	4.83063305451578	0.439234938387817	0.559586612965768	-0.205564967675105	1.19055977841289	-0.392413594644268	0.577484369060894	-0.180682530832036	0.439761775934029	0.298777133702634	0.680752395604224	0.857544900034145	0.499518321216904	0.0515483438645606	1.23448864496364	-0.0523143679355227	0.853336602455434	-0.162615919375555	1.3375781294182	-21.6702838660571	0.958405519220381	-21.6901386171684	-21.5201821605814	-23.4251203544925	-20.375645322014	-22.0080419894149	-22.2275540246044	-22.1236989877131	-20.8230573817896	-22.5841691443081	-19.6592161650458	-21.2514984081382
16.0804020100502	5.23925458104879	0.619787624044197	4.93556854905651	6.47291807660427	4.74064247890726	6.092329186363	4.66197778255753	4.86004173034454	4.95025496209107	5.30576624696157	5.56005675417309	5.56933799583165	4.62417339328414	6.2709364249954	5.29590864296438	4.99152893562567	4.29810858124123	5.19852355577936	0.485888066999378	0.561862487191566	-0.147610146566912	1.23655152818224	-0.331884549741474	0.617663117538259	-0.143105205096004	0.479189928515562	0.342439760240577	0.728855781103526	0.913830765131979	0.540290270887132	0.085450585026077	1.28008632012467	1.50387181759118e-05	0.893136010321994	-0.129348391644161	1.40864825924841	-21.6083360503867	0.970989420900495	-21.5624502673628	-21.4769296619236	-23.4082584454893	-20.331570859756	-21.9163944270922	-22.10247142706	-22.0981662741147	-20.7766900377725	-22.5340292184457	-19.5328235309223	-21.197423974985
16.5829145728643	5.5909015998882	0.619947159207372	5.32173617503487	6.8162623034824	5.09588875513779	6.43558766758884	5.00337649444165	5.1826923839401	5.2805013925805	5.65997432027875	5.91933489031587	5.909217610993	4.9832015823819	6.62540927165425	5.68393389230323	5.33215130878894	4.64521557998949	5.5599419692996	0.532527559390609	0.563979281617693	-0.0860668576272287	1.27989419543973	-0.273718265160681	0.657411988501097	-0.105113564845493	0.519909384749327	0.387318951234046	0.778996893449028	0.96853520329739	0.582313015436362	0.118797134072894	1.32452239471452	0.0515379943799157	0.931146200192211	-0.0959509503017216	1.48090723271834	-21.5516321950211	0.990257242901	-21.4554580103621	-21.4126738815392	-23.4128856050366	-20.2833181037796	-21.8581668195353	-21.9940770338107	-22.0770709608754	-20.7032660689761	-22.5054007496308	-19.4324422450503	-21.1659131715869
17.0854271356784	5.93559193863537	0.621663921473166	5.69768692516594	7.15629237517267	5.44056786703172	6.77258352511249	5.33296595922663	5.50149082239337	5.60752089757109	6.01383151422642	6.27071160977577	6.24044203633812	5.32929397748234	6.97648493029015	6.06446445823235	5.66879182998259	4.98986896148486	5.90647332867945	0.579037009150668	0.566336885691046	-0.0229110859585965	1.3224773770988	-0.218479867694863	0.697591226197035	-0.0674445351749753	0.561184335535414	0.432950995962344	0.833219636184505	1.02086921501217	0.624458083660411	0.151730182504008	1.37026984086901	0.101531300475825	0.968187746489468	-0.0622461153512216	1.55120381060136	-21.5013781556765	1.00823703859988	-21.3591766867495	-21.3564237839623	-23.4241961414412	-20.2358744909298	-21.8012946843717	-21.913762934193	-22.0730034274957	-20.6359205057976	-22.5081476501192	-19.3468271045052	-21.106378103104
17.5879396984925	6.27218029881101	0.623867018158789	6.06009895014218	7.49173367628101	5.77320920147842	7.10529344706309	5.65857474687654	5.80542827400816	5.92217681863391	6.36537463347274	6.60279338076327	6.55964004450982	5.67478918619891	7.32270821617323	6.42813258353327	6.00372565848655	5.32983742817401	6.25136853518102	0.625449199184038	0.569175916510845	0.0409573878262382	1.36428603792644	-0.164592017653431	0.738401682029245	-0.0290771083484532	0.601487406211494	0.478186572014821	0.891196200856333	1.06918036604977	0.666142350181625	0.184639559579822	1.41732511319865	0.149763823303201	1.00479496689072	-0.0287534494198215	1.62324829629795	-21.4516692342303	1.01815082395288	-21.2409950384232	-21.3261853965664	-23.40509694725	-20.2200930323318	-21.7372454416786	-21.7959474128672	-22.0517775421133	-20.587400485542	-22.474417690638	-19.2424607217353	-21.0723598472221
18.0904522613065	6.60091917077281	0.622365880346527	6.41833679028316	7.80741996745778	6.10370791190618	7.41847357894515	5.98217036084457	6.11087800013497	6.23172180181432	6.70332414902779	6.93329626355808	6.87868555118687	6.0144720720025	7.65185987038611	6.78322995905087	6.32910930203151	5.65620506940239	6.59181608433278	0.671193529755144	0.57207045635006	0.104642317294228	1.40223309989593	-0.113030494243931	0.777784201007795	0.00918318804358121	0.642492300452899	0.523714756989731	0.95029309653289	1.11600620243481	0.70850943509467	0.217012318199732	1.46280204670395	0.19697866728669	1.03976764751605	0.00437092301191406	1.69633676986138	-21.4088856896485	1.03520803240127	-21.1510916595899	-21.2681148492472	-23.4071585747941	-20.1828933811087	-21.708482216128	-21.7043472713156	-22.0224783691977	-20.5222983670172	-22.470342714687	-19.1638385262346	-21.0635386440282
18.5929648241206	6.92148739909409	0.623250423852653	6.7635256150871	8.12090503614061	6.42446203719313	7.72932159830761	6.28947247788241	6.409827704564	6.53932682421429	7.03714404841374	7.25368353837872	7.18954411973192	6.33760399566373	7.97398245776832	7.13276569144668	6.64440010283647	5.97783633537876	6.91999680249792	0.716172323555281	0.575264346578111	0.166329254135977	1.43886015846614	-0.0643473756886522	0.817607596018835	0.0473779794653261	0.683015681119225	0.569548111395698	1.01185637484823	1.16014408445232	0.750418406621168	0.248619002963664	1.50817023191655	0.242761963486042	1.07266500833169	0.0375751210009256	1.76815557835135	-21.3700044348686	1.05127610349891	-21.0804382170083	-21.2239566212855	-23.4177382427486	-20.1631288590305	-21.6458764905018	-21.6314868480926	-22.0108511479066	-20.4547913942763	-22.4860479154248	-19.1012841601721	-21.0214615380707
19.0954773869347	7.23382901965188	0.623881670722332	7.09010299514598	8.42972391842595	6.73100036656817	8.03354332408109	6.599126590635	6.69505403540509	6.8364160432014	7.36925819068944	7.55647954772968	7.48587698207124	6.66085342420389	8.29249698711637	7.46774834375715	6.95900549789754	6.29636222391523	7.2382158435868	0.760328089786045	0.578754575623852	0.225446404877799	1.47393697615808	-0.0172174573068426	0.857221135163738	0.0860943412008285	0.722019538414006	0.614534013083915	1.07620283516327	1.20054186810425	0.791024502250946	0.280202448602037	1.55427188815513	0.286602251487009	1.10503032938263	0.0704776088731052	1.83886075296683	-21.3340063193377	1.05870575448549	-20.991879672518	-21.2045869374752	-23.3960621698134	-20.1688972437149	-21.6115088723771	-21.5297294066797	-21.9955826918816	-20.4072256745841	-22.4724073754748	-19.0187633567516	-21.0026550868448
19.5979899497487	7.53750031655211	0.620859551944783	7.41084898610392	8.71616158345869	7.03617763406523	8.31730337814786	6.89764848034337	6.98118586269271	7.1232711476709	7.68842893183262	7.85765603985474	7.78241535883553	6.97952058174515	8.59565233949951	7.78916164440167	7.26830173048507	6.60237630263244	7.55389506306442	0.803298064418587	0.582466764620193	0.281527715361419	1.50419278383212	0.0277809845873613	0.894836988392487	0.124289334036897	0.760853233903331	0.658748265377001	1.14085059142223	1.23952831929631	0.831680699195508	0.311295873536904	1.59860412681246	0.329128571943157	1.13631039932994	0.102699801206056	1.91044134246421	-21.3035587720507	1.07134411292625	-20.9360209724198	-21.1511873685822	-23.3955207939157	-20.144821445766	-21.5825940367046	-21.4551873511656	-21.9603145535331	-20.3539368232594	-22.487356371422	-18.9615029628851	-21.0073380181878
20.1005025125628	7.83288203716192	0.620050751885724	7.71798416881581	9.00225499885583	7.33275366811713	8.60177785411448	7.18888939647497	7.25801405762695	7.40926935161316	7.99862112076742	8.14643952525554	8.07157242347191	7.28032517984447	8.88729475391101	8.10688835343131	7.55993285872573	6.90018526542412	7.86390961814097	0.845035767950137	0.586510520929849	0.333237304539473	1.5328959738536	0.0701063984879258	0.932774103454391	0.162878680209481	0.798167446924855	0.702912642363148	1.2062396809689	1.27566585499169	0.871277096218103	0.341406300701541	1.64136132658965	0.370446195306066	1.16443191266046	0.134746046346977	1.98202532358593	-21.2776399098217	1.08419804259789	-20.9042773772426	-21.1176639699201	-23.40564586879	-20.1498901504539	-21.5417189579454	-21.3900260296675	-21.9432861912286	-20.2902070487349	-22.5102943277913	-18.921303391371	-20.9813318041867
20.6030150753769	8.11957104847999	0.618603394594624	8.00354521752026	9.28314285480774	7.61308259598827	8.87407142173876	7.48041123743883	7.52288990397692	7.68839861483709	8.3078561838676	8.42007385518979	8.34386665754007	7.58081943672007	9.17680774975744	8.4146047882307	7.85163908261864	7.19640427220997	8.15552290323759	0.885420094776368	0.590604274364447	0.380481487314392	1.55952312706765	0.11077727007752	0.96940078968294	0.201500070331537	0.83352517598327	0.74613442396	1.27362605914965	1.30857862700618	0.908696005850313	0.371504781385949	1.68441629604784	0.410008956114011	1.19204047440118	0.166525670857834	2.04998230119162	-21.2547439593589	1.08994178058779	-20.8547529550021	-21.1054814585921	-23.381942335428	-20.1624239166444	-21.5352672325992	-21.3050725101943	-21.936427439402	-20.2473962828926	-22.5115686089506	-18.8595979776277	-20.9723388645937
21.105527638191	8.39750729528483	0.614523200697321	8.28379136172643	9.54090448890993	7.89297200047189	9.13250312141585	7.75339287020952	7.78830421261545	7.9510850104119	8.60659080217231	8.69235893550507	8.61687915489784	7.87811729282735	9.45454677310674	8.7026138326175	8.14012449512137	7.48267984959369	8.44325252295451	0.92435789362601	0.594936432506914	0.42345178830851	1.58100026330582	0.149615099217929	1.0044552652306	0.239545942170533	0.867988733975376	0.787540295955839	1.34090204738282	1.34037326786716	0.945554488324154	0.401217761457719	1.72589419745878	0.447878981013452	1.21885554674437	0.197569421662076	2.11788319794103	-21.2358647176346	1.09651768302421	-20.8382435072556	-21.0583839363641	-23.3795465862172	-20.1597909642097	-21.4990492486378	-21.2480446643325	-21.8983613521148	-20.2094888750081	-22.540163081262	-18.8224717449349	-20.9852151466267
21.608040201005	8.66715269533311	0.61187834717997	8.55226577441147	9.79999096601722	8.16576061279732	9.39142118892878	8.02854961715462	8.04156584850582	8.21377555778362	8.89092564421955	8.94989942636901	8.88368822692141	8.15702853990017	9.7157758151541	8.98854746405712	8.41129581029797	7.75634755086196	8.72760508194967	0.961762225262404	0.599468971257992	0.461410308807143	1.60097171199886	0.186124246086294	1.03941562149186	0.278140297095163	0.900057365800719	0.828737113698014	1.40726427341273	1.36929895232148	0.980857085310861	0.429825287380454	1.76447703613558	0.4848379348973	1.24281094593443	0.228189733129812	2.18577769069777	-21.2219594598048	1.1044455570454	-20.8465687331967	-21.0348171329735	-23.3901188539468	-20.1857449426115	-21.4857610337509	-21.1911076438923	-21.878788171048	-20.1530867695267	-22.5652660950901	-18.8032039761359	-20.9701402832511
22.1105527638191	8.9280180947596	0.609036215196201	8.79821244509069	10.0522580075633	8.42045678269334	9.63282357982496	8.29431729573992	8.28525238322491	8.47307190498756	9.1752715478973	9.19544999312566	9.1315188454578	8.43481842951124	9.97647981871941	9.26887389573493	8.67863278327343	8.02982465626776	9.00102714704142	0.997721411816781	0.604273394190412	0.494609087287689	1.61855841035294	0.220970846564741	1.07214136439709	0.316122062350028	0.929909343996944	0.869149247439709	1.47509454097131	1.3957568103553	1.01318495323354	0.458449674009921	1.80311932692949	0.520455105163211	1.26575602907516	0.258673041117105	2.25159274582431	-21.2101518443935	1.10985372180553	-20.8335068321291	-21.0261127794644	-23.3654182278732	-20.2009743985451	-21.4816678803401	-21.1238634551498	-21.878085373773	-20.1179535069407	-22.5769837953594	-18.7606450881779	-20.9661501486262
22.6130653266332	9.18139223733353	0.60392933251946	9.04114292741872	10.2835989865216	8.67575384631986	9.86754587113616	8.54930804082169	8.52936369230563	8.71264284640734	9.4532195861021	9.44022485872684	9.3807587051357	8.71085900142809	10.2305266968342	9.52641314695789	8.94460092213445	8.29725575748246	9.25906091160377	1.03215561587344	0.608935820859759	0.523949330876344	1.63141939488513	0.254322548401224	1.10381552924098	0.35410107341855	0.958394664407864	0.90714602930843	1.542858391558	1.42155676485262	1.04441269860066	0.486881013752651	1.84073632441734	0.554124724681406	1.28828755800838	0.288570583133355	2.31391322443208	-21.2038541108216	1.11146217686343	-20.8502799319725	-20.9882925044005	-23.3622911832021	-20.2167174016254	-21.4606594549614	-21.085008569156	-21.8454936535316	-20.0976734090223	-22.6147990292502	-18.7418057912044	-20.9827716143189
23.1155778894472	9.42590460903602	0.5998983854161	9.2758233565703	10.5171636381345	8.9257700414009	10.1026272648785	8.80692326580913	8.75845890865713	8.95108861790363	9.7110573643296	9.66778305135985	9.62532963290916	8.96867489080804	10.4627425721439	9.78123100381755	9.19726614254379	8.54704043094225	9.51549356236808	1.06491510744153	0.613650135857458	0.549226164525189	1.6430335592428	0.285727246575159	1.1350689135455	0.392249106555374	0.983880833948733	0.944763289721096	1.6081401577795	1.44450493126959	1.07372240990042	0.514217500653832	1.87431478798418	0.587106224460422	1.30885930355851	0.317765486450508	2.37606180289368	-21.2005358748192	1.11536137685051	-20.8895705580697	-20.974532089029	-23.3744857216342	-20.2593422198385	-21.4731289530005	-21.0371326574867	-21.8262570275604	-20.0506611370885	-22.6382543934503	-18.7414573601913	-20.9745867145488
23.6180904522613	9.66128743660101	0.596381024910276	9.48821450315013	10.7422704886605	9.1560717020896	10.3149901665897	9.04506015579898	8.98097430461177	9.18783538564499	9.97006243105361	9.88718204284837	9.84902769486543	9.22417843735123	10.6960415147492	10.0328105740312	9.43996569565686	8.79787472919192	9.76803915932252	1.09630864642046	0.618805773710865	0.570726567846727	1.65230066236866	0.315493693813896	1.16332646112647	0.429392358819532	1.0071886170384	0.981794969444967	1.674572997209	1.46590398619657	1.09942603972344	0.541607823149476	1.90792239722778	0.619148009060644	1.32783457311351	0.346992086143731	2.43730710044449	-21.1958089008296	1.11924796535256	-20.9015800047619	-20.9692695692193	-23.3499926205104	-20.2740411198213	-21.4596066226466	-20.9885626594548	-21.8274843339326	-20.0243346430822	-22.6571851152143	-18.7158352033972	-20.9720937460246
24.1206030150754	9.89215566421472	0.590687524614928	9.70078235807088	10.9492795460996	9.38815038899134	10.5282517447843	9.28467937657048	9.20404531183264	9.4075491504753	10.2267821645458	10.1066464911719	10.0749644551845	9.47941125014939	10.927466060247	10.2648675583352	9.68317569917908	9.04642841066823	10.0020106611299	1.12647626520224	0.623654206279896	0.589920579552295	1.65761414869585	0.34412881774245	1.19121270656004	0.467012053405394	1.02900502003683	1.01661100176127	1.74111209757622	1.48719388124792	1.12370758952892	0.569023232282112	1.94110092130902	0.649387038082101	1.34690710150627	0.37588154064167	2.49380251330755	-21.2022066052375	1.11905357844411	-20.9384975981747	-20.9409668396071	-23.3473278533378	-20.3050721443438	-21.463693741046	-20.9684538975187	-21.8097216278531	-20.0187891979496	-22.7011821868928	-18.7129533777888	-20.9895134121486
24.6231155778894	10.1126819273525	0.586215073414755	9.90931146510174	11.1596488008731	9.6170184155056	10.7390611108625	9.51764974406453	9.40914337740548	9.62169953129562	10.460340129334	10.3062482161507	10.298044496098	9.7172109559995	11.1345303248968	10.4897908479546	9.91949095257637	9.2744128523069	10.2293096172143	1.15486794059702	0.628215469885562	0.606900817593681	1.6622752239481	0.371228150651848	1.21823207470779	0.504012417705292	1.04754303932926	1.05063091734088	1.80407093979106	1.50562271696937	1.14597755200015	0.595411115328324	1.96974063885784	0.678866896373576	1.36528191720301	0.403842342795222	2.54825028895683	-21.2065971778995	1.11973409566112	-20.9945731616567	-20.9372351905269	-23.3622789098415	-20.3542328360038	-21.4805885271963	-20.9304016873606	-21.7931924907207	-19.9841408952381	-22.7207123903659	-18.7290726816956	-20.9858100164133
25.1256281407035	10.3244497988259	0.582164254419786	10.0960300618566	11.3597894369428	9.82468853838693	10.9278135232183	9.73629827204214	9.61117845906533	9.83591440001526	10.6947282227056	10.5020842924182	10.4985044155441	9.9511236860446	11.3425430166914	10.7137313111826	10.1384371957102	9.5032214186275	10.4551105307627	1.18206780947733	0.633095186056136	0.621663975083859	1.66486153644467	0.39672235220901	1.24225106949671	0.540517047623899	1.06432763392893	1.08438754271355	1.86761097100277	1.52351672001664	1.16425662108957	0.621827787894417	1.99818172590509	0.70778918288615	1.38145148960639	0.431970401006733	2.60174889472896	-21.2077678295652	1.12149984970559	-21.0171426478359	-20.9357677115665	-23.3390707863526	-20.3723718265815	-21.4754944360456	-20.9011328617955	-21.7980941239473	-19.9658793932178	-22.7450424521946	-18.7177897540066	-20.9829473710562
25.6281407035176	10.5347790174835	0.57648488232949	10.286061014845	11.5451352060883	10.0353620692767	11.1223364165159	9.95995856609261	9.81411502221099	10.0376375630905	10.9289666120291	10.6990037893676	10.7020486824299	10.1862048447324	11.5511008545546	10.9233455019548	10.3595248435141	9.73168761065001	10.6739756823828	1.20858119764581	0.637955014178618	0.636096465173407	1.66451231936178	0.421434228121881	1.26636398830613	0.577317075804535	1.07988034035079	1.11647815696465	1.93110233466068	1.54185815742605	1.18103920819757	0.648446134807254	2.02645067777047	0.735251973848098	1.39830667911387	0.459975085343078	2.65278633708267	-21.2248916900523	1.12233598804456	-21.0599391946143	-20.9176499859961	-23.3379043223469	-20.4160390742669	-21.5029569965681	-20.8998534381921	-21.7972020254379	-19.9683899259466	-22.7935545512758	-18.7282789458058	-20.9998259395745
26.1306532663317	10.7332514214707	0.572384845878381	10.476091610955	11.7350634146712	10.2450770467864	11.3075011654536	10.1645019615276	9.99602809467214	10.2282869006955	11.1429174475604	10.8732378427542	10.904709821957	10.4052120999085	11.7389003281403	11.1201444233222	10.5800957136896	9.94185822686527	10.8723966445726	1.23326115085545	0.641944547710288	0.650347826888451	1.66431092399073	0.445016584742063	1.2888683581956	0.612776025136224	1.09217324017631	1.147274199853	1.99089194992457	1.55726422315157	1.19602018769986	0.674096748498848	2.05082496013743	0.761650182877355	1.41575421405991	0.48704219335047	2.69786659500484	-21.2346755241655	1.12004449521299	-21.1193610089149	-20.9245905022255	-23.3566024435772	-20.4603129385274	-21.5080191802896	-20.8718998831937	-21.7851695079509	-19.9500050543419	-22.8082468314277	-18.7582919371229	-20.9997814193965
26.6331658291457	10.9239677732064	0.568006134966651	10.644349655946	11.9127510139117	10.4322213331913	11.4797633888598	10.3694409759975	10.1788189390018	10.4206222587423	11.3540805117248	11.0485567051383	11.0831351010111	10.6184310408939	11.9240206618065	11.3179546276047	10.7788965556025	10.1496225727479	11.0708190291227	1.25697241388756	0.645985745413993	0.66382941988041	1.66240194180311	0.467020354172145	1.30945765069929	0.64855001528767	1.10350048190093	1.17817766632531	2.04994696756607	1.57317897161359	1.20696024811244	0.69962072477792	2.07426446887593	0.787796774018514	1.4309020457382	0.514201329155209	2.74174956227423	-21.241970973029	1.12026063062016	-21.1402850457494	-20.9276569978887	-23.335628747598	-20.4891943240408	-21.5253436465519	-20.86184446515	-21.7949955968591	-19.9382096788406	-22.8373757431188	-18.7586955594688	-20.9961841514697
27.1356783919598	11.1149450085766	0.563005977795144	10.8183140040973	12.0792812042138	10.6235805656509	11.658474252406	10.5712715685917	10.3629385998106	10.6064929468686	11.5670651864933	11.226014050604	11.2654819616608	10.8341950570605	12.1118905022476	11.5081740010213	10.9791101476067	10.3589005375389	11.267935551353	1.28038556329135	0.650045322640215	0.678655433017674	1.6586989377474	0.488574001466982	1.33029509635557	0.683800677229159	1.11414114877728	1.20821314636927	2.10851893400315	1.58999078162452	1.21666097974937	0.725402304926241	2.09778351248239	0.812995648550407	1.44703343286955	0.541421226680324	2.78398375081223	-21.2660901722666	1.12050848194246	-21.178500189162	-20.9207576423021	-23.3368793761285	-20.5436476483628	-21.5590930077173	-20.8787033874548	-21.8123532401081	-19.9470376153232	-22.8898991495028	-18.7800351564651	-21.0125610969783
27.6381909547739	11.2943809796859	0.559600888365947	10.9955369587664	12.2515573829857	10.8163141070811	11.8207007134391	10.7553166181989	10.522844375376	10.7750295640527	11.7638137734184	11.3777798245008	11.4489783508161	11.0357357261726	12.2837242596076	11.6790431000985	11.1811852790524	10.5534239448879	11.4491116965205	1.30220995216532	0.653234886856595	0.694865446293337	1.65598315576117	0.509413342720678	1.34884699311932	0.718013644433157	1.12168612925805	1.23632300121529	2.16319866225675	1.60365481588046	1.22508894817628	0.750215425915571	2.11822048586939	0.836666848883807	1.46443845325593	0.56776690622652	2.82097697537939	-21.2819904527414	1.11747280290502	-21.2329235211655	-20.9394124892397	-23.3602150387982	-20.5816430347377	-21.5657088789729	-20.8604857478798	-21.8063689949825	-19.9436782410183	-22.9000184832202	-18.8216593776577	-21.0166206014759
28.1407035175879	11.4662686474294	0.554981215152304	11.1502062992567	12.4092479170916	10.9851666597948	11.9796646874773	10.946759693545	10.6879096596626	10.9466098464745	11.9530373660952	11.535802776374	11.6066800871028	11.229293383059	12.4481721377168	11.8525623837	11.3672253819991	10.741351058559	11.6206090209616	1.32311077166255	0.655826056571934	0.711157098323734	1.6518549305149	0.528725442580583	1.36673953340303	0.752666506469318	1.12925332053175	1.26488319661222	2.21530839164766	1.61885403888959	1.22974105133571	0.774627579463631	2.1368883541785	0.860326564494723	1.48074669056285	0.593951335448352	2.85404831214428	-21.2953357763419	1.11689270071958	-21.2459653343669	-20.9481651334131	-23.3423410240326	-20.6209557968222	-21.6040517417079	-20.8688596772644	-21.8222234583787	-19.9374292190515	-22.9343223051773	-18.8315972559039	-21.0130548191883
28.643216080402	11.6386470083891	0.551414272429623	11.3119546317202	12.5596258106522	11.1593984793639	12.1454073535077	11.1205397131271	10.851103252421	11.1188529919925	12.1456834911433	11.6929272410208	11.7691196023283	11.4266923614715	12.6171687240244	12.0263560828703	11.5480698124067	10.9324169367706	11.7930356494048	1.34390053318991	0.658305453130089	0.729743137294982	1.64705449032767	0.547925870199514	1.38516386573493	0.785772748298196	1.13641871584828	1.29354421489307	2.26609479573353	1.63470903482052	1.23371201243882	0.799278367515033	2.15589515107179	0.88368462277501	1.49744267185747	0.620320528009337	2.88564830422041	-21.3231506592267	1.11512918649916	-21.2757195740496	-20.9538484126686	-23.3468746979796	-20.6850335325905	-21.6235817931146	-20.8947142320515	-21.8588321469248	-19.9519074829604	-22.9827158837916	-18.8618975717847	-21.0299215351391
29.1457286432161	11.8022724097564	0.548516921215379	11.4784096966868	12.7167376981726	11.3365502940025	12.2875236334532	11.293284537065	10.9942087990297	11.2671153885747	12.3270666806394	11.8292092493087	11.9339813365254	11.6121528954236	12.7757375814432	12.173866582283	11.7328233863668	11.1132990825372	11.9643917145912	1.36361040617036	0.660315290460643	0.750379135265122	1.64398130050511	0.566785608515896	1.40076475029076	0.818975602569112	1.14144133503996	1.31951658872705	2.31263315990129	1.64824804458466	1.23709346424904	0.822934190854054	2.17283557236999	0.904960508573829	1.51592219398275	0.64594509157363	2.91534995172343	-21.3475561347723	1.11306194646191	-21.3221965479683	-20.985561675155	-23.3740144003402	-20.7167812643903	-21.6501326089442	-20.8932620852397	-21.860395991869	-19.963601453601	-22.997744011837	-18.9121792096851	-21.0392908826335
29.6482412060301	11.9570462742094	0.543970452765849	11.6221763450542	12.8565375553771	11.4900808805222	12.4360807979126	11.4670707914032	11.1433842178117	11.4193730741726	12.495242406037	11.9731296199529	12.0732524787848	11.7871878656871	12.9214213978063	12.3252048861261	11.909145170463	11.2826411707915	12.1108117294476	1.38219301926547	0.660914337636595	0.771137978257346	1.63964464827823	0.584247178580297	1.41711281219018	0.851866590408272	1.14715278201857	1.34619826682765	2.35428007434872	1.66366300880324	1.23728795363713	0.845803875334024	2.18716818306386	0.92643990951497	1.53456187902999	0.670983398574773	2.93753976938029	-21.3668701292139	1.11187768500033	-21.3299289141935	-21.0014732353661	-23.3619088052611	-20.7667781171555	-21.6969532517602	-20.9187525294754	-21.883393587888	-19.9635406009403	-23.0381414929011	-18.9317912574655	-21.0371113753219
30.1507537688442	12.1117315896504	0.541288409754929	11.7724589638552	12.9929928599847	11.6492550500345	12.5864746818468	11.6197281080296	11.2872167500305	11.574318173362	12.6679971077098	12.1126717331469	12.217297947154	11.9672594716604	13.0730433314516	12.4791769716098	12.0721730279229	11.4565056325419	12.2591356240659	1.40067322900678	0.661222299156279	0.794030871371587	1.63568510568027	0.601913596331513	1.43374747588852	0.88316206343993	1.15263192683555	1.37335530513113	2.39338784808636	1.67930487309299	1.23740576821787	0.868805885064296	2.20211827880248	0.947931096705293	1.55263996749841	0.69624808301589	2.95840351894635	-21.3974649626869	1.10838531334545	-21.354786475279	-21.021271003168	-23.3707157750818	-20.8314113873367	-21.7115528871189	-20.9520520475224	-21.9286613183599	-19.9846588732797	-23.0832070062605	-18.9701315682727	-21.0559051223242
30.6532663316583	12.261522663774	0.539150468281195	11.9278137844342	13.136945802353	11.812792771754	12.715952588361	11.7820725805094	11.4155236816011	11.7101316036639	12.8352351995597	12.2365856730619	12.3651138111677	12.138056865039	13.2204711732279	12.6123753080894	12.2406088728626	11.6255964477072	12.4090864569918	1.41851047754797	0.661078209811062	0.818583218495446	1.63401773996486	0.619616540292557	1.44820986753078	0.915074533929814	1.15685665712106	1.39836987806063	2.42786196135719	1.69346625808136	1.23771943102989	0.890775146124129	2.21615553694772	0.967702742362737	1.5727399344674	0.720964122387885	2.97805407261413	-21.4314689641071	1.10473778665211	-21.399273114371	-21.0673737811439	-23.4026787996611	-20.8666458376636	-21.7573280344162	-20.9662999513859	-21.9509335847411	-20.0129053630193	-23.104538397234	-19.0284802454428	-21.0720882421334
31.1557788944724	12.4011419846144	0.535601423713571	12.0597599317518	13.260514167946	11.9531093356882	12.8564688441847	11.9290935822953	11.5507732699775	11.8446708732641	12.9830460086624	12.3693315259715	12.4878585987968	12.2958293508166	13.3488960516772	12.7439136426246	12.4095739456837	11.7776391301403	12.5477934943492	1.43521936446927	0.659877875999208	0.842437806431968	1.63104128602435	0.636061367514663	1.46434219342173	0.945377961802088	1.16230005060115	1.42354995228759	2.45502839567326	1.70975137584097	1.23550869676794	0.911534036632727	2.22671708316587	0.987380313564597	1.59418305843602	0.744563005934354	2.99373324740897	-21.4581674192923	1.10532129171245	-21.409453800957	-21.0918271110087	-23.3974121059222	-20.9278673875506	-21.7881590631345	-21.0074888366413	-21.9823338172533	-20.0209641091374	-23.1521297767604	-19.0573907675292	-21.0727467504766
31.6582914572864	12.5399794248059	0.532978244891244	12.1969918371698	13.3848406258339	12.0990978333095	12.9897967818217	12.0733553693045	11.6769831898513	11.983727232922	13.1363122590813	12.4938070055556	12.615385640759	12.4597890756888	13.4842095092226	12.8802365249745	12.5562798472457	11.9353175257649	12.6735405383891	1.45158297211699	0.657632269101177	0.867499635448807	1.62938600198162	0.652994159751192	1.48006586782908	0.975527435417901	1.16747958744695	1.4495309894863	2.47839567007984	1.72570051787572	1.2337706712454	0.932314779483608	2.23811976142547	1.00739539224822	1.61377786936169	0.768407048655181	3.00496216613489	-21.4937705553707	1.10089920162128	-21.4384696417445	-21.127015957047	-23.4116278846189	-20.9867497226739	-21.8209878848773	-21.0467698332664	-22.0371522090857	-20.0506827797535	-23.1948480348949	-19.1036625241798	-21.0947681343267
32.1608040201005	12.677563555363	0.532069489804499	12.3393968679006	13.517279155866	12.2507423874501	13.1125452907261	12.223203811561	11.7926652487188	12.1098540935965	13.2905410539789	12.60814779543	12.7480674888792	12.6174829556227	13.622081084218	13.0027621419254	12.7092516450583	12.0943308057677	12.8026650591086	1.46770371132838	0.655056131681866	0.893277483328815	1.6304212288266	0.670340583929546	1.49512720641488	1.00571246917519	1.17217126262767	1.47411644430348	2.49703127943617	1.74100448394975	1.23287339641088	0.952070066315775	2.24982531061713	1.02626689974581	1.63533259890788	0.792014801346834	3.01567386591771	-21.5386021477208	1.09534548806778	-21.4906255580393	-21.188394855541	-23.4495870489493	-21.0330576700838	-21.8783343229611	-21.0756088110086	-22.0817990721948	-20.0975264125501	-23.2239057035291	-19.1702318979338	-21.1189648408562
32.6633165829146	12.8033837286391	0.529171999676973	12.4580272142702	13.6260385126579	12.379685247781	13.2467213565563	12.3487073794344	11.9161264540586	12.2284838458252	13.4190230755434	12.732260444342	12.8564712463296	12.759415272808	13.7346345325095	13.1172044243338	12.8670045510933	12.2305114054929	12.9338246951901	1.48261806237405	0.65178385043795	0.917298451308429	1.62996923892597	0.686624363774684	1.51221240978693	1.03377494617366	1.1783900291937	1.4981636131612	2.50642500648584	1.75858133824727	1.23000539441533	0.970193032033475	2.25717824333672	1.04465579750151	1.65856642036899	0.813946300973093	3.025904412298	-21.5732607007452	1.09717605930709	-21.5126542836282	-21.2221965161273	-23.4523399536822	-21.1057590582471	-21.8986130545899	-21.1310751171373	-22.1228278809291	-20.1158377279946	-23.279801378655	-19.2087199679271	-21.1235317598417
33.1658291457286	12.9284529823394	0.52676040273443	12.5811111617133	13.7398147706612	12.5141389250889	13.3644023307046	12.4860371932427	12.0266259447342	12.3532299096881	13.5537847492854	12.8438197631956	12.9696754400082	12.9086379170148	13.8547158782463	13.2383326325036	13.0044890308797	12.3731733067319	13.0432587637318	1.49710951031826	0.64710139394803	0.941602885002565	1.63171150142888	0.70369696388745	1.52808432679094	1.06269062614001	1.18408496275973	1.52334287669868	2.51130986898347	1.77515607118277	1.22807764473028	0.988269326498921	2.26548543914228	1.06374161049047	1.67996992544013	0.836171295024684	3.03035684089093	-21.6161606859245	1.09290754056243	-21.5542449637976	-21.2732980003692	-23.4731548675149	-21.1592067428664	-21.9499355619875	-21.1750422444153	-22.1879347939957	-20.1557534468162	-23.3212257928477	-19.2632724888843	-21.1496241362828
33.6683417085427	13.054073275687	0.527277055717634	12.7101869369792	13.8622659413387	12.6553949492683	13.4822136787776	12.6110606187619	12.1319576243777	12.472386886571	13.6933662868054	12.950919893601	13.089510058787	13.0549540574687	13.9809945407456	13.3537675368733	13.1428185164936	12.5206678774958	13.1527070066476	1.51158336412608	0.642069211578992	0.965941804704166	1.6363984463283	0.721555682661164	1.54477456859795	1.09011651992407	1.1899785083576	1.54810239584133	2.51167475733437	1.79193458196512	1.22756617396652	1.00544507727924	2.27469409157556	1.08246035693481	1.70228126146416	0.858412674696727	3.03399692438619	-21.670023285782	1.08581600760473	-21.6209452237038	-21.3499450035858	-23.5183246090093	-21.2174634610774	-21.9906227072076	-21.2173642904439	-22.2560486409301	-20.2169262718485	-23.3593059206755	-19.3384403719346	-21.1824783750454
34.1708542713568	13.1685279759735	0.524349046929506	12.8162069052511	13.9577500934281	12.7745374583747	13.6111828731153	12.731345019241	12.2458936681326	12.5772472165367	13.8080749549253	13.0684507941326	13.1861617146695	13.1827343861907	14.0827775152376	13.4540451441492	13.2876834021079	12.6458109797746	13.2665454903089	1.52495128365564	0.636520676774025	0.987925513489092	1.63930639439582	0.738555217813457	1.56355669357074	1.11718295373991	1.19754668777841	1.57153129716232	2.50304398517019	1.8110811547417	1.22556741659411	1.02065598174681	2.27981321745238	1.10023581925903	1.72615879122329	0.878897276577828	3.03816213777514	-21.7144460953579	1.0869054557209	-21.6597927426044	-21.3928470740717	-23.5303336899539	-21.3012357049857	-22.0286025085021	-21.285600442082	-22.307430805038	-20.2515625827494	-23.4244473965114	-19.3867904859615	-21.1913985549269
34.6733668341708	13.2825612118945	0.522494037519434	12.9267308039069	14.062791819467	12.8988445811727	13.714558796774	12.8620040401487	12.3428428056087	12.6895786033594	13.9264626631297	13.1688491696891	13.2876556898206	13.3188547750579	14.1890039997301	13.5625709821969	13.420469948297	12.7748892959742	13.3748714159794	1.53812853596685	0.630215863764117	1.0098167285446	1.64520207502206	0.756634328171447	1.58011250313532	1.1448065856211	1.20413317108339	1.59645562657535	2.48972654846839	1.82851936749924	1.2248468558124	1.03584360296727	2.285405141601	1.11909725696746	1.74893984127773	0.899598681532796	3.04091826119001	-21.7665929542783	1.08528979116697	-21.7168680123765	-21.4590741920733	-23.5589788191802	-21.3496994794601	-22.0958910345317	-21.3328506058203	-22.3828840268035	-20.3016067243895	-23.4656124198868	-19.4497336453683	-21.2217571002622
35.1758793969849	13.3978101048236	0.523582018506219	13.0448949586769	14.1750654190226	13.0309861889008	13.8288122503348	12.9652388555877	12.44031167596	12.8045244155891	14.0518126150764	13.2705875591181	13.3972645768074	13.4556800879499	14.3031005691761	13.6743309543955	13.545199735593	12.9105335924807	13.4666182225088	1.55137857312169	0.623126965679032	1.03165791109823	1.65393013211192	0.775861996000971	1.59877541348449	1.16984761931491	1.21151223177389	1.62215920036754	2.47288146968792	1.84700735285685	1.22597237537264	1.05039174561225	2.29219132374822	1.13856103422034	1.77103579917391	0.920572918220066	3.03969864690286	-21.8289282395382	1.07782627486918	-21.7990775776539	-21.5464043933645	-23.6125353296082	-21.420032788786	-22.1215441400604	-21.3871657156638	-22.4744796639898	-20.3732141845913	-23.5138505467946	-19.5334587488904	-21.2632985608002
35.678391959799	13.5030336125609	0.520696084403137	13.1415427494711	14.26124347439	13.141696041916	13.9464848544712	13.0822481969935	12.5471676544146	12.8981462520773	14.1582224239097	13.3831251867742	13.4849484843954	13.5711619973153	14.3984539189352	13.7635958049947	13.6778185255972	13.0287750438937	13.5639071914251	1.56375495374819	0.615932357249629	1.05112347813565	1.66104278413313	0.794415054729694	1.61848709933242	1.19608328218883	1.22063853183498	1.64567905790219	2.44915354181111	1.86787776473999	1.22600934421613	1.06277746391225	2.2959610342404	1.15657025030367	1.79446835561158	0.940131029781921	3.03966118709705	-21.8830045925516	1.07833752331121	-21.8540595942825	-21.6001440888592	-23.6348434971069	-21.5026035993699	-22.1784989898355	-21.466207808114	-22.5360089954055	-20.4261959350604	-23.5889448198316	-19.5914739306801	-21.2764601128741
36.1809045226131	13.6070986518447	0.52064587901009	13.2431961492419	14.3597279277815	13.2571002129459	14.0441076205546	13.19046363137	12.6329975498467	13.0003093768549	14.2634069868198	13.4737634615616	13.5774886425554	13.6959855850993	14.4926974305941	13.8622253413086	13.8079780614097	13.1460395900334	13.6660908615372	1.57610745221201	0.608542404789122	1.07065192933793	1.67152982247064	0.814269968112002	1.63644963639491	1.2211521726117	1.22829103780319	1.67104621366552	2.42126965458704	1.88631452068467	1.22759254343015	1.07532073757981	2.29938944630885	1.1760351234238	1.81768847217666	0.959701880855979	3.04101607594933	-21.9417464990385	1.0775604640987	-21.9245557007083	-21.679572194915	-23.6721718568383	-21.5575797435908	-22.229551795456	-21.5149278439838	-22.6207649767145	-20.4844258668342	-23.6307260707412	-19.6623686302611	-21.3107338634533
36.6834170854271	13.7152734183034	0.521155839601713	13.3544727901804	14.4623875334899	13.3813024737836	14.1560659876633	13.2917673087067	12.725290787216	13.1100224475327	14.3777344134178	13.5716246432376	13.6796389282647	13.8253244359769	14.5963873083237	13.9693153256878	13.920510229773	13.2714968789642	13.7510332006356	1.58900290900801	0.600495541374498	1.0905461563667	1.68437717614315	0.835564220276822	1.65666798425785	1.245693224298	1.23727027272591	1.69801657587057	2.39172037256821	1.90666504478361	1.23136354206875	1.08764110481413	2.30431044160788	1.19680512941095	1.83857552731941	0.979885574597087	3.03894419701919	-22.0138238147953	1.0725378557163	-22.0191686477517	-21.7727163665976	-23.7347984803078	-21.6393687524559	-22.2733461000548	-21.5791648141089	-22.7276357192546	-20.5638490163655	-23.6899001091996	-19.7539430814601	-21.3604480621875
37.1859296482412	13.8139800007131	0.518201039959946	13.4460918447014	14.5433047531081	13.484865618712	14.260817317784	13.4064266193492	12.8276352093588	13.1990764936052	14.4800641020453	13.6804049939159	13.7612680624112	13.9304560662558	14.6879537750187	14.0547286505406	14.0419546353375	13.3854033571957	13.8332285120696	1.60119553569764	0.592536536087536	1.10849688320398	1.69617885035584	0.856306536690857	1.67635554864756	1.27128171893349	1.24794863945074	1.72288963463159	2.35821643383005	1.92935546895672	1.23437810219206	1.0976844693544	2.30742191308251	1.21625584187212	1.86062270062232	0.999177985816538	3.03655784352154	-22.0772238095136	1.07317686349885	-22.0864639601076	-21.8371618596987	-23.7679043228226	-21.7154964276588	-22.3482735754299	-21.6665013812257	-22.804808993673	-20.6326626895007	-23.7752473981746	-19.8206389131821	-21.3772558470745
37.6884422110553	13.9099862068648	0.520043917491432	13.5432522736631	14.6379031094545	13.592593504203	14.3570305915045	13.4945045115165	12.9049795628796	13.2935100109174	14.5758119485093	13.7624848101449	13.8477178185602	14.0458229523	14.7724706274237	14.1460679869785	14.1705570517464	13.4928940236531	13.9221785263819	1.61342381181799	0.584665514599337	1.12709332647535	1.71149867085217	0.878477139153586	1.69534523196059	1.29426032392344	1.25664548378229	1.74934623852209	2.32154998299963	1.94885950708185	1.23915848215225	1.1081461977072	2.30941449733471	1.2370818382373	1.88346601987175	1.01822699125399	3.03621105777965	-22.1405632264349	1.07214088753115	-22.1660020443898	-21.9267498176093	-23.8141400694646	-21.7810814103674	-22.3837113151015	-21.7144586617136	-22.8967085736518	-20.6960204369105	-23.8182451111115	-19.8981709391815	-21.4146844294968
38.1909547738693	14.013692639197	0.519969118397115	13.6520039563238	14.733489043987	13.7100852073	14.4679389758643	13.5961982974054	12.9949280505462	13.3974691108251	14.6827435543165	13.857701520559	13.9452366443496	14.1696440973909	14.8679347570946	14.2478362415017	14.2739124094811	13.6100573504176	14.0119030097885	1.62687650571214	0.57690115668095	1.1469123213509	1.72858809184626	0.902282627519242	1.7162383632235	1.31864710702056	1.26721198386745	1.77778624575765	2.28529289227566	1.97110014148444	1.24640474530175	1.1189162838459	2.31327612782068	1.25958818690412	1.9027083313142	1.03824564189665	3.03682499996525	-22.2214529459239	1.0716550618459	-22.2682847569979	-22.0223687310698	-23.8857778133352	-21.8731634651651	-22.4475279991343	-21.7859681520505	-23.0109752147475	-20.779807152523	-23.8886885919608	-19.9959815174083	-21.4716870125508
38.6934673366834	14.1070846110721	0.518397766231058	13.7429392085149	14.8120835637926	13.807861678489	14.5610964096126	13.692960047415	13.0906915712982	13.4880992113952	14.7852882803923	13.9587148617043	14.023738852469	14.2663625425576	14.9586029877716	14.3357066033521	14.3857449361853	13.7222494897968	14.0812135324064	1.63961224993614	0.569053826590142	1.16562938935045	1.74513711235668	0.925571732367693	1.73498396439832	1.34230812701336	1.27891125083292	1.80503515233155	2.2481371688359	1.99482446187925	1.25312945470642	1.12735742865836	2.31668755927894	1.28148875369021	1.92293249803911	1.05803140329008	3.03363054194903	-22.290410612142	1.07207522669755	-22.3430539423398	-22.0943688117188	-23.9293803377539	-21.9419117050389	-22.5103946383203	-21.870493694666	-23.1068275379021	-20.8613484520611	-23.9752792216529	-20.0694355267834	-21.4911793425949
39.1959798994975	14.198584921208	0.520316992178794	13.8396481528059	14.9057930193285	13.9092273002598	14.6577998220938	13.7804206015163	13.1670450085973	13.5773337170608	14.875381169891	14.038459302582	14.1069920433297	14.3741174819081	15.0359676447526	14.422169289144	14.5068801471981	13.8221798771744	14.1579441616862	1.65266393652613	0.561385398211339	1.18588436512019	1.76524173463414	0.950291826217033	1.75415331615522	1.36526662036211	1.28912699651101	1.83294849408597	2.20874556292361	2.01609133378199	1.26172054920576	1.13648455920217	2.31822632074647	1.30418658801929	1.94421713295988	1.07724452796164	3.03279305653154	-22.3588113348282	1.07240034912591	-22.4268791211779	-22.1907415337416	-23.9839815724861	-22.0176671669853	-22.5613736438144	-21.9230339393101	-23.2028692736056	-20.926674128291	-24.0285878878568	-20.1513024027781	-21.5306179892148
39.6984924623116	14.2996298545721	0.519871053359123	13.9495296051105	14.9971916038735	14.0213465083086	14.7689896303675	13.8835523724709	13.2574377247019	13.6777776584372	14.9783379086206	14.1322814747978	14.2027498296396	14.4917272271783	15.1255817803318	14.520673325572	14.6117430398809	13.9330458189834	14.2421121648786	1.66735300740684	0.55421185131026	1.20840165394214	1.78644439005323	0.97671974402949	1.77488258096889	1.38974455970016	1.30129762662497	1.86307930497394	2.17156478933945	2.04013446063916	1.27295429329043	1.14624379988005	2.32200574466748	1.32881533313153	1.96310737600598	1.09773984372272	3.03451261753989	-22.4456827923937	1.07465819471385	-22.5325043683459	-22.2854282448909	-24.063886034007	-22.1183429934382	-22.6445284151718	-21.9987734727198	-23.3208991617652	-21.0115021388237	-24.1100640362636	-20.2528039711727	-21.5897123740845
40.2010050251256	14.3910854570264	0.519889683924448	14.0430379826309	15.076684663574	14.1148407440677	14.8525129934728	13.9623864264616	13.3490667861498	13.7731168135446	15.0848928446259	14.2265400770232	14.2810626980521	14.5845751840251	15.218230581221	14.6139241939877	14.716103832669	14.0460331403544	14.3143583505624	1.68162394329384	0.547519258121153	1.23067707131116	1.80755804330033	1.00256615003099	1.79206700183733	1.41176545037021	1.31405875405823	1.89297686235069	2.13623743562828	2.06472646433113	1.28381531858009	1.15400395560136	2.32674776552545	1.3535710774131	1.98188479474712	1.11870089281165	3.03462605480428	-22.5199274410895	1.07767964280765	-22.6111736406517	-22.3619189765069	-24.1170293822614	-22.1791089604625	-22.6921023459348	-22.0771893945916	-23.432505056073	-21.1027804899432	-24.1971758235492	-20.3303043289071	-21.6147039576075
40.7035175879397	14.4805512975884	0.521787575440157	14.1419253391967	15.172661933246	14.2113523428092	14.9516947130796	14.0537850676209	13.4272945834295	13.8596203475362	15.172674666393	14.3054523641046	14.363993732811	14.6865070648962	15.2911599507984	14.697739008923	14.8316573000848	14.1405916202376	14.3807107262478	1.69623183469998	0.540569823367501	1.25520419505124	1.83211848432425	1.0297341299803	1.81089411250077	1.43533275219971	1.32595550899834	1.92230221601431	2.09930198351238	2.08764823433019	1.29653299695144	1.16245128697869	2.32883859179991	1.37827131001073	2.00216718826417	1.13864015031476	3.03431621396857	-22.5918553537988	1.0796753098496	-22.696597597417	-22.4620291965231	-24.1787587908139	-22.2641296489285	-22.7641282145918	-22.1314425239718	-23.5291790492084	-21.1671926494633	-24.260516579436	-20.4134763099792	-21.6548847969935
41.2060301507538	14.5792118646826	0.521521998340871	14.2549047554835	15.2628564134751	14.3196467604905	15.0552566893946	14.144325300796	13.520752627501	13.9586662959677	15.2745242160036	14.399238044225	14.4608065337607	14.7996093729251	15.3774239606663	14.7947859409347	14.9413829868938	14.2470488333165	14.4561611030872	1.71255015233361	0.534289134320132	1.28268655540313	1.85701253921351	1.05858700965484	1.82984972325506	1.45871670335968	1.3399190695104	1.95385830719169	2.065934164074	2.11332611823429	1.31193176370937	1.17177730236971	2.3334548578716	1.404992868608	2.0216551254349	1.16012193114493	3.03697839830271	-22.6795997717463	1.08380606376463	-22.8039789537113	-22.5528765586441	-24.2654917184573	-22.3576070116378	-22.8402577764685	-22.2082690115887	-23.6469010780307	-21.2499796759743	-24.3521963718619	-20.5153826195938	-21.7147176525591
41.7085427135678	14.6729542179236	0.522903787729809	14.3523556962418	15.3465044679454	14.4105747474408	15.1408053577958	14.2230178459891	13.6105074466855	14.0614627573055	15.3880916058648	14.4879405495812	14.541751382954	14.890575630305	15.4748707204952	14.8958160902001	15.0406650972598	14.3630405326686	14.5392875580457	1.72915997517264	0.529225644755075	1.31027073694998	1.88225682307311	1.08671644841192	1.84633626347515	1.48118647808401	1.35392494551738	1.9861191430423	2.03670886288927	2.13856132344115	1.32696653413669	1.17941025720627	2.34038846388127	1.43257889905325	2.03989965503799	1.18279838945712	3.04243637910542	-22.7604135265024	1.09076553956713	-22.8861546137403	-22.6312197166094	-24.3266112337001	-22.4242190369765	-22.8996558413381	-22.2774947476914	-23.7707261610846	-21.3480996102683	-24.4386886617539	-20.593532371922	-21.7439757264641
42.2110552763819	14.7625142694804	0.524948653591399	14.4541110055004	15.4478553202718	14.5039868597775	15.2443834985463	14.3195270131229	13.6931195749578	14.1475291481324	15.4761849742847	14.5676976989578	14.627078737664	14.9884628069844	15.5460812102643	14.9789801826201	15.1526270918543	14.4542349605063	14.5983682282414	1.74576591092704	0.523354481856971	1.34011686878086	1.91073594254422	1.11597053117617	1.86466503416972	1.50565270400629	1.36769499311249	2.01629355979061	2.00617339192268	2.16296012969378	1.34373725311131	1.18766495955409	2.34380456570575	1.45901398889679	2.06012903204179	1.20385962135499	3.04378199897106	-22.83407716617	1.094606006636	-22.97376819266	-22.7324122817657	-24.3937128620404	-22.5173275299266	-22.9921603660811	-22.3308323883995	-23.8644520520146	-21.4089912813064	-24.5111799857474	-20.6744712437327	-21.7835625791989
42.713567839196	14.8603357411013	0.52546296072778	14.5703420607502	15.5396817475376	14.6102453814429	15.3407746144876	14.3943926834414	13.7918141500827	14.2470563892047	15.578928660611	14.6630366245365	14.727601135475	15.0987831563272	15.6313777656355	15.0761648537168	15.270261812139	14.5579217082506	14.6669891139817	1.7639881403577	0.518243450966434	1.37282500946268	1.9386252437168	1.14682323353724	1.88170345726132	1.52791377102131	1.38356448275441	2.04851936916562	1.98013167567914	2.19005401414227	1.36314732610197	1.19698243108032	2.34989784241099	1.48738711528901	2.08138058784107	1.22662885789921	3.04822582835985	-22.9200611568116	1.10042141142327	-23.0843201898099	-22.8169673794368	-24.4853956881264	-22.600353708754	-23.0530640170946	-22.4059840231385	-23.9777968262454	-21.4869159927092	-24.6116279327818	-20.7731949840531	-21.8427633313755
43.21608040201	14.956522228825	0.527624349844372	14.6716241900497	15.6304367479065	14.7004928218537	15.4320950092765	14.480419737895	13.8815671420557	14.3585092341025	15.6955661965808	14.7476880637357	14.8138263115317	15.1898251249524	15.7303052058075	15.1858070636228	15.3669719349198	14.6732749178861	14.7459459590238	1.7827969347054	0.514307908436754	1.40520189619979	1.96715898906945	1.17675579736313	1.89787832970018	1.55176315164196	1.39887881887161	2.08223541632791	1.95924328590464	2.21569613638937	1.38209471606352	1.20487135613012	2.35870309217755	1.51722814074285	2.1001185427521	1.25085662081064	3.05606666514153	-23.0027027767645	1.10908246708626	-23.1719338254056	-22.8949922764018	-24.5525597115174	-22.6741217172561	-23.1341578005577	-22.4635028388954	-24.1082484965865	-21.5812265228821	-24.6959186316428	-20.8484303524987	-21.8750731768549
43.7185929648241	15.0496051753493	0.531145851134606	14.7760122092096	15.7398842634963	14.7926868644023	15.5419167454252	14.5698634002493	13.9706223999597	14.4472714809429	15.7914678722876	14.8301446511714	14.9040536556255	15.2853957197638	15.8082007848115	15.27125996907	15.4771897516565	14.7682270306571	14.8194860068609	1.80178870590333	0.510468236157587	1.43909715315891	1.99860969335716	1.20753369782718	1.91598902472821	1.5759887337475	1.41457517747252	2.11247467797924	1.93867361589888	2.24137463272601	1.40251686760636	1.2132254224265	2.36485969734999	1.54485629678315	2.12116514460758	1.2737303039786	3.06394915480546	-23.0786094443279	1.11698981906734	-23.2636286639054	-22.9950410788843	-24.622939975082	-22.7737121280971	-23.2243772653874	-22.5138195532829	-24.1973675307533	-21.644249912442	-24.7760893759688	-20.9235184227424	-21.9127795458224
44.2211055276382	15.1489008518321	0.531689063031737	14.8954066674272	15.8358401629094	14.8988272848135	15.6330930403914	14.6447516200875	14.0762647322067	14.5489026022107	15.8962191360462	14.9287453899994	15.0106428374658	15.394603646292	15.8947422846821	15.3699553261956	15.5998364000197	14.8704579113289	14.8841245872373	1.821925633911	0.506596688030118	1.47515710593197	2.02853645114739	1.23977616880584	1.93149995446812	1.59900456026457	1.43229863269771	2.14424881446534	1.92234111998584	2.2696449561159	1.42544212144771	1.22275495039643	2.37281190423845	1.57406813860299	2.14432256097154	1.29790532408209	3.07099737895415	-23.1618138123227	1.12451567392677	-23.378835852921	-23.0711059227392	-24.717344363343	-22.8450952334567	-23.2926031233286	-22.5851772677269	-24.30232851044	-21.7148615324262	-24.8833141802368	-21.01552426348	-21.9700484662431
44.7236180904523	15.2485919195823	0.535376211155636	15.000816185951	15.9362624985211	14.9903931354539	15.7325747545887	14.7394645793061	14.1675140493709	14.6642071895682	16.0160280530629	15.0110074185458	15.1044080318705	15.4876114027648	15.9965485967969	15.4828036333654	15.7015008498165	14.9857274825573	14.9606028517762	1.84270025633919	0.503839312614947	1.51008519452543	2.05939622662672	1.2708788927281	1.94785807620599	1.62439043053835	1.44875174552185	2.17731405596956	1.91161258303804	2.29543976143271	1.44776333617196	1.23109355984303	2.38365250281234	1.60460810812907	2.16496914834009	1.32370863043769	3.08168184910606	-23.2431823969765	1.13378615741722	-23.4726317581317	-23.1467122621148	-24.7882467116063	-22.9251465021211	-23.3945100249198	-22.6292565288326	-24.4245856452383	-21.8021357832895	-24.9634142650107	-21.0845048680842	-22.0042871448202
45.2261306532663	15.3472153133623	0.540641372221908	15.1085333243544	16.0560306888767	15.0833281079335	15.8496165858419	14.8155215395861	14.2645990786026	14.7642598418646	16.1214642676574	15.0980290866192	15.2016175954654	15.5825386386241	16.0843307892799	15.5793122092101	15.8115727639982	15.0867074400926	15.0479830557898	1.86385503526228	0.501887132244898	1.54558804558225	2.09277119632949	1.30248875338818	1.96612524130002	1.64776857393922	1.46611988897905	2.20738866468308	1.90250585467539	2.32214450322167	1.47126036047791	1.23968881925827	2.39292501898096	1.63322592171597	2.18728988714728	1.34858069676545	3.09580913775232	-23.3195764493808	1.14535527567559	-23.5680119097998	-23.2435406009864	-24.8594028226879	-23.0282576124559	-23.4686574450073	-22.6751125309381	-24.5165658731721	-21.8666868787034	-25.0492207862901	-21.150478747622	-22.0389471082046
45.7286432160804	15.4502403007208	0.540283921416486	15.2323189780159	16.1580508350732	15.1913161410628	15.938478262738	14.9010951033105	14.3784107283387	14.8694308024691	16.228614453674	15.2015605711341	15.3162208663739	15.6922231413429	16.1741636441524	15.6807632374578	15.9358918012689	15.1885292761566	15.1167769689638	1.88567480325212	0.49931429617744	1.58254584219173	2.12363947257206	1.33538614817358	1.98073620907236	1.67257386204319	1.48537125780702	2.23741308431177	1.89686027149498	2.35127943939581	1.49708502810611	1.24953609732772	2.40294526488554	1.6622004307965	2.21202495228856	1.37416063125798	3.10703886030908	-23.3989784150064	1.1552155911946	-23.6862614415414	-23.3092400459254	-24.9538466823746	-23.0878988639776	-23.5580126081665	-22.7412441404157	-24.6092555633753	-21.9285198267486	-25.1606969173537	-21.2326674566541	-22.0931162552033
46.2311557788945	15.55458352164	0.546702317374879	15.3437010267923	16.2700489565569	15.2862175561959	16.0482181162223	14.9945429007652	14.4722613018155	14.9897309190752	16.3517302473997	15.2831621029409	15.419348880548	15.7889618867526	16.2806673397334	15.7977299759566	16.0496151327277	15.3045149386206	15.1928850641381	1.90799785292121	0.497658740241331	1.61773623834174	2.15578027099928	1.36689643824007	1.99783792668304	1.69821144764555	1.50261417402898	2.26851615761691	1.89682641409809	2.37689363484054	1.52209708248765	1.25841030490627	2.41593090016707	1.6922927311665	2.23563214015583	1.40150319651231	3.1207865888495	-23.4761276460414	1.1642764665443	-23.7834176489138	-23.3806653886551	-25.0256859277822	-23.1726895266917	-23.6611728541972	-22.7709819225966	-24.7189416959401	-22.007379840626	-25.2342470174237	-21.2926295429572	-22.1283217427273
46.7336683417085	15.6596054705053	0.552881433172262	15.4570694697884	16.4017177288807	15.3818283299401	16.1630915258985	15.0705587440653	14.5784744528891	15.1031635315039	16.4674242598608	15.3765717773594	15.5251192954216	15.8848113667121	16.380698691312	15.907123640322	16.1609031126835	15.4129471424298	15.2821844590172	1.93071810589729	0.496829280740734	1.65278218385738	2.1901046545991	1.39852043232136	2.01543683372206	1.72209060730316	1.5212535529766	2.2973410046757	1.89924288657831	2.40424215959037	1.54791455223316	1.26727351280956	2.42838594385014	1.72089418301417	2.25934289862638	1.42841411078823	3.13825017741098	-23.5496261681226	1.17682325005651	-23.8783569632797	-23.4725161756625	-25.0946068437097	-23.2615206891243	-23.7364093660418	-22.811687237846	-24.8106003617674	-22.0730419096328	-25.3231462391041	-21.3470136524146	-22.1590002013209
47.2361809045226	15.7694763404531	0.551431313177022	15.5880006129761	16.5111513781398	15.493561704479	16.2628108921274	15.1683507433933	14.7012232722732	15.2131894616676	16.5771434407912	15.4865495857448	15.6491517739516	15.996483175031	16.4756765222895	16.0123714987178	16.2877906527421	15.5152911026849	15.3728756302402	1.95402490671873	0.495859435868016	1.68885306418736	2.22100169524155	1.43124240782891	2.031128385541	1.7484872868096	1.54156326403854	2.32442316639749	1.90392470041687	2.43377078340962	1.57589560190332	1.27743266646452	2.44043947905316	1.74849186966794	2.28560542419732	1.45528731865904	3.1568513936835	-23.6255176161865	1.19059596084731	-23.9944553886657	-23.5263951409203	-25.1859257653115	-23.3236122885577	-23.8451796613562	-22.8718396599338	-24.8873506928541	-22.1257735845756	-25.4359035434137	-21.4171953329604	-22.2091666499175
47.7386934673367	15.8792334598259	0.561555665392582	15.7084022023987	16.6359557576643	15.5937274737881	16.3844806175787	15.2507457225816	14.7985116892492	15.3395375024794	16.7035560377778	15.5690922393722	15.7629663857666	16.0986499107669	16.5885327884021	16.1341808327801	16.4156510904987	15.6327400965186	15.4510050095913	1.97734166612795	0.495106612140066	1.72279373001052	2.2535988552449	1.46235042029591	2.0495602117606	1.77297249016308	1.55913380707608	2.3524071182831	1.91387041979193	2.45871849598503	1.6028955021454	1.28684280418227	2.45551986616465	1.77699881297932	2.31223009296155	1.48399264079968	3.17358139020312	-23.6951276842596	1.19847077700961	-24.0891362633518	-23.5924409129141	-25.2554531307646	-23.410983135143	-23.9296285501794	-22.8870364097819	-24.9803859284205	-22.1958912030179	-25.5002759360718	-21.4662838127188	-22.2446387016344
48.2412060301507	15.9928742876237	0.567904605239458	15.8304355459817	16.7803764521763	15.6938581969958	16.4983486382452	15.3407641085114	14.9146198601155	15.4682022720291	16.8301089206556	15.6704750365478	15.8784279518754	16.1969397340237	16.7029620787777	16.25793368457	16.5293499890858	15.749937548806	15.5432485835823	2.00121005625634	0.495081811491001	1.75602009013774	2.2881535079668	1.4931590852291	2.06700094181913	1.79845296628331	1.57856334251533	2.37911825336521	1.92676173769899	2.48618173419972	1.63031529445761	1.29594647611241	2.47114680231401	1.80463797394935	2.33712925694791	1.51283438342901	3.19393905367574	-23.7648055046424	1.21125192927878	-24.1774469150964	-23.6782114243368	-25.3187057701104	-23.4831442454112	-24.0233958198347	-22.9225186445619	-25.0685447970977	-22.2629855915754	-25.5893650039827	-21.5075532963778	-22.2706756721426
48.7437185929648	16.1090585834344	0.5671008073809	15.9713731574404	16.8979127794997	15.8111159640042	16.6110664385722	15.4432950804519	15.041134392375	15.5843110530206	16.9426522062715	15.7823227149672	16.0128828062479	16.3120631437577	16.8047986724789	16.3678213786986	16.6594825703876	15.8537616575939	15.6489433191826	2.02519877734144	0.495168535722951	1.78993605299709	2.31850308801778	1.52487736262676	2.08444499734749	1.82506130894796	1.59881851983925	2.4024491219692	1.94042313950884	2.51459259670019	1.65973087858006	1.30636702950833	2.4851259109098	1.82984910583758	2.36457620333956	1.54076294234043	3.21766217899275	-23.8322829252065	1.22564940306381	-24.2852943730323	-23.7194720382739	-25.4033716136107	-23.5464748841193	-24.1351588401482	-22.9683212851002	-25.126276013386	-22.3070391381332	-25.6908489618444	-21.5646579605691	-22.3162134294903
49.2462311557789	16.2273593311053	0.578947878854045	16.1033584806221	17.0361000246797	15.9182859216629	16.745755317676	15.5253263272348	15.1480135329312	15.7176032725055	17.0724966019905	15.8730332933537	16.1382727446895	16.4212908619338	16.9254652582885	16.4948810910497	16.8030319529833	15.9734766090035	15.7413580070806	2.04927770359814	0.495469849434398	1.82139221256772	2.3511603260491	1.5547813745436	2.10478415440659	1.84916288887458	1.61680826291346	2.42662290809664	1.95878874731596	2.53912525967186	1.68802451543344	1.31626766138486	2.50214258859279	1.85576039868987	2.39399637297435	1.57051831975125	3.23910726630413	-23.8954650326725	1.23373639232908	-24.3719636741032	-23.779553693837	-25.467129511761	-23.6340268720475	-24.2122662541082	-22.9778345630638	-25.1992357367292	-22.3685563372862	-25.7526388799938	-21.6023632788719	-22.3515433021283
49.748743718593	16.3506255059655	0.585226084380129	16.2360459522678	17.1902804619124	16.0245262217165	16.859939279764	15.6310440933242	15.2745160022611	15.8630311982073	17.2106416356367	15.9836103328287	16.2640998935697	16.5234989485033	17.0561093564049	16.6339272277076	16.9203727685224	16.1007484595154	15.837616263306	2.07374213995883	0.49605877501609	1.85145929838968	2.38524315597646	1.58395796754381	2.12266483204997	1.87577199339351	1.63659532041188	2.45083894317599	1.98045915420345	2.56600340411969	1.7163554846957	1.32555351437351	2.52083966559356	1.88161699828051	2.41975038869551	1.6010141628986	3.26174995553937	-23.9593909315371	1.24588360674512	-24.4489102165031	-23.85453157416	-25.5213042868867	-23.6877264466952	-24.3219433506848	-23.0085060486138	-25.2810573879817	-22.4373769769101	-25.8389384972062	-21.6305179505197	-22.3726230241596
50.251256281407	16.4727038533616	0.587211781689608	16.3883912246492	17.3192583700262	16.1488155626629	16.9871694891213	15.7248062455175	15.4049537619212	15.9863459709966	17.326540677347	16.0981209402484	16.4095313844372	16.643548281903	17.1662038291097	16.7490254910447	17.0543902210642	16.2071138564978	15.9490463472379	2.09765931530596	0.496777474191016	1.88174064106229	2.41534763641742	1.6138650206047	2.14249117205585	1.9004938387721	1.65638813734743	2.47017764326639	2.00124385412952	2.59254118931861	1.74652207102334	1.33618137416879	2.53659807913269	1.90366285625675	2.44792740164385	1.62958136418093	3.28778676551472	-24.0147949845742	1.25777422054538	-24.5448731497597	-23.8876593821399	-25.5960185126484	-23.7509270025029	-24.4104426161506	-23.0402751245703	-25.3177374525814	-22.4731279614333	-25.9260287567029	-21.6750925765079	-22.4132434980733
50.7537688442211	16.6012989779185	0.597841290408413	16.5327824966927	17.4708520563889	16.264457133223	17.1326978876365	15.8240107528995	15.5220598720613	16.1273021337682	17.460156564802	16.1982199160913	16.546986913636	16.7614835420807	17.2957415034055	16.8814648654222	17.2043720452702	16.3299644411433	16.0682315221743	2.12210270452709	0.49830172148601	1.90911075531902	2.44811951275738	1.64181081315231	2.16489767267323	1.92558276474641	1.6744459310104	2.4904188201407	2.02602469717627	2.61593865962753	1.7754700091172	1.34654299862241	2.55535309063447	1.9262350632489	2.47825370128299	1.65985626659282	3.31558251633141	-24.0717523643159	1.26742439975677	-24.6211956465644	-23.9422203995463	-25.6509336954908	-23.8329503427421	-24.5015228579505	-23.045042324674	-25.368358212143	-22.5260332722023	-25.9828013477818	-21.7025540719978	-22.4483055948008
51.2562814070352	16.7343937562856	0.605230911433336	16.6763071652136	17.6331361516793	16.3780869837019	17.2510094600207	15.9405277793465	15.6592855564847	16.2845022283872	17.6093706655551	16.3188530853063	16.6834903097225	16.8690503273756	17.442631678936	17.0299086364062	17.3369871248995	16.4673823737023	16.1697705738319	2.14657716720806	0.499519962939319	1.93433201542219	2.48172935974674	1.66862090622962	2.18416205615031	1.95206701806178	1.69422751877282	2.51138340105226	2.05424965152019	2.64145470776721	1.80414114607001	1.35597041548061	2.57676756772281	1.94905196564356	2.5059132564291	1.6913385030523	3.33982518620751	-24.1279862340489	1.27729876863455	-24.6855050975607	-24.0052315936511	-25.6931760717738	-23.8710176437192	-24.6143804345362	-23.0716615849234	-25.4326548438931	-22.5948478513906	-26.0637337104647	-21.7191823164177	-22.4643852515789
51.7587939698493	16.8644758974244	0.609993579849263	16.8398489106219	17.774663485705	16.5105336236483	17.3934671898073	16.0331225408989	15.7937226342768	16.4221738741551	17.7306710523194	16.4365774573665	16.8401105500237	16.9954402605174	17.5633207653355	17.1570424044984	17.4754971710293	16.5787101669821	16.2867122716046	2.17010269699278	0.500839910997265	1.95936198959905	2.5120989531052	1.6960046074105	2.20693264499715	1.97520864397154	1.71322013717623	2.52796141995263	2.08024536909068	2.66532919905425	1.83456869726674	1.36675628083887	2.59432743721479	1.96815774508186	2.53428018058437	1.71997977934921	3.3672100671914	-24.1727461968869	1.28639807483628	-24.7691225633993	-24.033202078271	-25.7553932061305	-23.9331527437811	-24.6854210127397	-23.0900883985504	-25.456791161081	-22.6240795741064	-26.1339386324202	-21.753145509062	-22.5000479589273
52.2613065326633	17.0023230057779	0.619267956073486	16.9962462788627	17.9392090517438	16.6356765869985	17.5399519463294	16.1511530031922	15.9215508360287	16.5712780277292	17.868630356927	16.5470113102907	16.989765389166	17.1237165269396	17.7022973242746	17.294757617841	17.6315746870695	16.7056567517276	16.4186923973267	2.19416096232888	0.503121294939765	1.98126865572027	2.54539956812279	1.72133789999289	2.23056748578182	2.00074358607932	1.73107086701238	2.54469332823968	2.10939803571087	2.6868859228344	1.8637297027038	1.37753933559678	2.61462623956019	1.98696266641072	2.56486140838146	1.74993615411732	3.39755454099746	-24.2205470777143	1.29484870926597	-24.8352112644903	-24.083831470269	-25.7993188030546	-23.9951080144874	-24.7876091281796	-23.0912214783367	-25.48425482244	-22.6679873865175	-26.1837801090105	-21.7725793743872	-22.5349157053032
52.7638190954774	17.144865726728	0.628303627683885	17.1500371028513	18.1088119763377	16.7575511377516	17.6731512788863	16.2607229119068	16.0697014478301	16.7381119951265	18.0237217305774	16.6783317304373	17.1368700659813	17.2381033366911	17.8600101111071	17.4497734503968	17.7820024665627	16.8487453639143	16.5422055212897	2.2182204084873	0.505616403266099	2.00063902267724	2.57901223208295	1.74517427177329	2.25301317225668	2.02443617622542	1.75055408263408	2.56259468678337	2.14143939305067	2.71035511862349	1.89232917837629	1.38704115459439	2.63773415375849	2.00610518479726	2.59422243343197	1.78092298642255	3.42595328830865	-24.2675206718775	1.30374960231942	-24.8871489644289	-24.1366487178499	-25.8278191835193	-24.0310584758823	-24.8718484459805	-23.1147207030351	-25.5265259296736	-22.7286806608349	-26.257415626474	-21.7801023312964	-22.5461480576257
53.2663316582915	17.2861364259479	0.635035656254404	17.3242711514046	18.2624217324176	16.8989136706975	17.8308263988246	16.3731036187584	16.2081841587999	16.8938739708148	18.157569478857	16.7996764371363	17.3045266610641	17.3722201015799	17.9980238890996	17.5922864309267	17.9256801205325	16.9720980997823	16.66450689447	2.24133022405698	0.507560803081515	2.01989078975987	2.61028363105548	1.76947998889768	2.27911171971603	2.04782082479612	1.7684803432775	2.57762848540388	2.171426082961	2.73091792098776	1.92269126362212	1.39787975192702	2.65794808466909	2.02243189319765	2.62227669876044	1.80922428589215	3.45379181998784	-24.3054328268083	1.30990749557314	-24.9586358611658	-24.1617586695005	-25.8761389129822	-24.0918419008847	-24.9515763521395	-23.1207551648402	-25.5426936912253	-22.758727878778	-26.3091776051424	-21.8059986539581	-22.5769970989327
53.7688442211055	17.4329374915385	0.643411160483695	17.4923318263949	18.4392186079501	17.0342239678976	17.9778792498212	16.5076086145322	16.3471469005834	17.051314413228	18.3005457063878	16.9211233459286	17.4661957064461	17.5123474555201	18.1465677536574	17.7351604555076	18.0881099737169	17.1041500836163	16.8030758034274	2.26458416726992	0.510503841405307	2.03628038054454	2.64476337170765	1.79170572179718	2.30422016979039	2.07292717508148	1.7859624064389	2.59165759840051	2.20301335460497	2.75010900792287	1.95182370087686	1.40896567593196	2.67972606059028	2.03733830492373	2.65257602733803	1.83769468414758	3.48458303622187	-24.3432731036706	1.31591431684247	-25.0146474267685	-24.2108835347976	-25.9082173457117	-24.1335555902307	-25.0569739436686	-23.1193954256143	-25.5479553304628	-22.7931119688365	-26.3511809615375	-21.8200391599588	-22.6118900198561
54.2713567839196	17.5858099293496	0.653364448635164	17.6560055544162	18.6150954299131	17.1647846048892	18.1264280941361	16.6141916754469	16.5063908435239	17.2276064633912	18.4620919587381	17.063520740221	17.6235272768504	17.6348343925888	18.3149280642877	17.8963810308191	18.2579274171656	17.2538183211469	16.9554270020593	2.28807919305348	0.514600827033364	2.05016037445792	2.67895483136641	1.81210768126334	2.33009361800472	2.09383522348902	1.80502353303896	2.60729767731129	2.23701467333862	2.7711082972452	1.98011327917625	1.41840469100029	2.70442879019554	2.05273566177332	2.68334239254117	1.86690250042785	3.51774386422578	-24.3820244595812	1.32416216922784	-25.054265593146	-24.2560979803267	-25.9225882504093	-24.16864724768	-25.1135695221705	-23.140646619963	-25.5691763934245	-22.8448743421123	-26.4167223183465	-21.821102255865	-22.6185526279246
54.7738693467337	17.7387292439112	0.66183633988015	17.8405863738314	18.7799690972065	17.3154162244073	18.2985718240416	16.747727248932	16.6489983768704	17.4022647829621	18.6099405867094	17.1888294693984	17.8017933406638	17.77790070454	18.4707296725194	18.0550163834628	18.4075395455946	17.3909317445563	17.0834525268838	2.31057200962751	0.517303725983746	2.06439528615235	2.71171479985086	1.83292576416151	2.35951404100777	2.11706228087159	1.82176047937996	2.62177382788593	2.26924326411641	2.78805567305152	2.01017608367765	1.42913668218285	2.7272828180318	2.06645787458271	2.71063931103983	1.89363037234701	3.54538359570038	-24.4139036886801	1.3276287043164	-25.113674173212	-24.2814368705228	-25.9570251764255	-24.2285123827517	-25.1999107796854	-23.1353296107593	-25.5797346558582	-22.8757082522392	-26.4497296481774	-21.8415322596333	-22.6448231685445
55.2763819095477	17.8931381043218	0.671468607348703	18.0200653959762	18.9680506625975	17.4612184868762	18.4459059622691	16.8762779685138	16.7993639273151	17.5678345438708	18.7586795902349	17.3218625244008	17.9750613860821	17.9312586793114	18.6284839163302	18.2030467821567	18.5765502714209	17.5291855071869	17.227364064606	2.33264006896004	0.521056268541349	2.0764215728833	2.74788893428915	1.85170483942234	2.38612161932066	2.1386448196493	1.8387567653473	2.63397083215167	2.30145818435566	2.80475796416194	2.03908631910981	1.44033922898634	2.75043672604666	2.07764318513518	2.74011354299243	1.91922280179217	3.57567376771681	-24.4404430759212	1.32983693563953	-25.1597934470906	-24.3320961275084	-25.977717792849	-24.2512936778861	-25.2721208550893	-23.1326525197927	-25.5656630717142	-22.9003747480141	-26.4841695524577	-21.8527596458934	-22.6800448711811
55.7788944723618	18.0563211156177	0.680915276219168	18.1932757009565	19.1491040033507	17.6005977052731	18.6096299735181	17.0043821112195	16.9696893194869	17.7529711088764	18.9272703904315	17.4756291596864	18.1420679889496	18.0629753388746	18.8069373614756	18.3702204269456	18.7627050075176	17.6864170087819	17.3872652445387	2.35526912578936	0.526082474246927	2.08633547169242	2.7830791128629	1.86838474404789	2.41535860453098	2.15924482452089	1.85726228118123	2.64811089031375	2.33567552062599	2.82330714741481	2.06687406196532	1.4494748131855	2.77664344751619	2.08950165734426	2.77131175346673	1.94519170658721	3.6085499753737	-24.4716155293372	1.33576162810077	-25.1874142481004	-24.3726422505449	-25.978834253702	-24.2872347261869	-25.3329822509873	-23.1525490986696	-25.5686460807379	-22.9428443136045	-26.5421252572048	-21.8499191396512	-22.6825670708653
56.2814070351759	18.2224226046503	0.689655615458119	18.3878407154262	19.3244513968562	17.7605587151006	18.7900991713798	17.1581403393039	17.1164484900946	17.9467667733808	19.090497743282	17.6052591756408	18.3304214481082	18.2160243007263	18.9806987577252	18.5456963084549	18.9234227675427	17.8390505622306	17.5433850091526	2.37731033126995	0.530413210293366	2.0974483420404	2.81769056631327	1.88549862292167	2.44709695850227	2.18185776521313	1.87269782877713	2.66283293411636	2.36859421764551	2.83683112200025	2.09642581929574	1.4598158986556	2.80216249225522	2.10102239863411	2.79809779975146	1.96898430193044	3.63990823226666	-24.5005919351579	1.33978162948175	-25.2352393579774	-24.4013796322446	-26.0005986500042	-24.3406703659117	-25.4221348171454	-23.1370079050096	-25.5771646217679	-22.9747387178507	-26.5576104919037	-21.8673987583919	-22.7047041076964
56.78391959799	18.3848707646082	0.7006741378578	18.5784473613287	19.5228682435995	17.9169332910307	18.9425318513387	17.2819670198234	17.2783931962569	18.1198998518612	19.2456996230559	17.7504132801143	18.5148703842016	18.383773231252	19.1471295540175	18.6990987760565	19.0992338888533	17.9847048123617	17.6919678685794	2.39814033020229	0.535012068837687	2.10738065471684	2.85572258981017	1.90069744474573	2.47551107120143	2.1998485874139	1.88914867709603	2.67386972572574	2.39985133121689	2.85147942493395	2.12488708773734	1.47084279328149	2.82656565151425	2.10896903885856	2.82625200478237	1.99028104641181	3.66893815379016	-24.5177583083843	1.33820311883079	-25.2721302475659	-24.4565953793529	-26.0114266868738	-24.3531013696146	-25.459872730942	-23.1340559365996	-25.5481968100097	-22.9900875495962	-26.5862111605764	-21.8783196791788	-22.7408114808403
57.286432160804	18.5577247716505	0.708705468201192	18.7608428880932	19.7080045390977	18.0650786514745	19.1207013865171	17.432685858806	17.459741593137	18.3128337885746	19.4217642761445	17.9158687202447	18.6910643263784	18.525601964172	19.3349510461243	18.8721743898046	19.2941501680877	18.1506020401936	17.8575307095589	2.41970844955956	0.540854482781875	2.11594813179899	2.8918491895215	1.91355969721472	2.5075505178073	2.22005052963369	1.90708171676158	2.68699834497579	2.43263797890969	2.86820509862422	2.15189634277222	1.47936371191929	2.85400975368031	2.11782020409768	2.85623234475908	2.0115957090381	3.7005359214388	-24.5421117071788	1.34240350638041	-25.2884943355462	-24.4953933311771	-26.0010877770748	-24.3918490745213	-25.524661228742	-23.1532733859347	-25.5371687268454	-23.0236510936225	-26.6384380396048	-21.8740439195058	-22.7399478505726
57.7889447236181	18.7350384222694	0.720520802654248	18.9651312923254	19.8930650381057	18.2342821407053	19.2995778023632	17.581854286456	17.6107566320162	18.5227013492751	19.6014326473771	18.050357499131	18.889102101209	18.6894467377583	19.5266998621076	19.0624183625177	19.475293228374	18.3206042265304	18.0378915500589	2.44095805849727	0.546769005519107	2.12684522994133	2.9280813948391	1.92691601232612	2.53976349913953	2.23899434368811	1.92125678505041	2.70200891009178	2.46464999650476	2.87914796095831	2.18058374104897	1.48896617273329	2.88194442724616	2.12750093354328	2.88328826435944	2.0312006444662	3.73418062001945	-24.5666610036998	1.34455823182398	-25.3255854619906	-24.5304884122662	-26.0122048367516	-24.4293494958062	-25.5801852486503	-23.1285437215933	-25.544192900929	-23.0575684618422	-26.6391039397379	-21.890969182313	-22.7587401125671
58.2914572864322	18.9085133618043	0.730109657321309	19.1666820483705	20.1010274541241	18.4011800141192	19.4656176588497	17.7266933070624	17.7844341882894	18.7055287811642	19.7635484302782	18.2082553472659	19.0844589339032	18.8726100811475	19.7013111467279	19.2246379059714	19.6580682911859	18.4750145821743	18.1971456182347	2.46087027777899	0.552254117756296	2.13774590787813	2.96751218037891	1.93856591162551	2.5704364726568	2.25641443947086	1.93719692262109	2.71264510539711	2.49331187948247	2.89281845970063	2.20813120077643	1.49945898167826	2.90722138836518	2.13327752671183	2.90955580195231	2.04703429436823	3.76259797140003	-24.5803818025519	1.34218421055449	-25.3544000013244	-24.5928032979141	-26.0153941998394	-24.4450455347058	-25.6182808571345	-23.1261398462548	-25.5093659081085	-23.0649123384533	-26.6649579312525	-21.903996602548	-22.7965931543795
58.7939698492462	19.0899132165525	0.73762672310491	19.3578204051972	20.2894153616739	18.5579566344937	19.6572333606969	17.8986876174008	17.970061709555	18.9051181092247	19.9472638072079	18.3789789744446	19.269506365375	19.0253346939158	19.897898500159	19.4038146762296	19.8615036176036	18.6508282767828	18.3671893548788	2.48113043538733	0.558706915862674	2.14799702826899	3.00388832651869	1.94771674889877	2.60436319664703	2.27611687765002	1.95382723032073	2.72491519147297	2.52301070604612	2.9078830474671	2.23374946068644	1.50700960972584	2.93535298486911	2.13992765412602	2.9376304765493	2.06262721977747	3.79207120717276	-24.5984786816388	1.34481309072557	-25.3611535450904	-24.6321200479923	-25.995989478567	-24.488339427778	-25.6854194382668	-23.136680582275	-25.489127966341	-23.0908044639109	-26.7048431420011	-21.9007083609465	-22.7933922008938
59.2964824120603	19.2774483279214	0.75251883575125	19.5712279823051	20.4836655035053	18.7363247204335	19.8334485235162	18.042387229077	18.132193668766	19.1230831411239	20.1441351173001	18.5259499801771	19.4770537814111	19.2006702927721	20.107831222046	19.6020870185942	20.0645924757099	18.8401773295679	18.5543452604377	2.5012442608262	0.565438300821801	2.16151618502516	3.04079686949685	1.95748440660986	2.6360482656293	2.2914591857073	1.96743065071099	2.73920990138789	2.5524944232488	2.91874275561019	2.26087522836645	1.51549973947912	2.96502071762391	2.14789534827295	2.96446617093083	2.07719127736597	3.82377704775369	-24.618856015577	1.34297727705003	-25.3897725828963	-24.6756858498505	-25.998980844969	-24.5115073930175	-25.7053722493136	-23.1121826484277	-25.4896244843028	-23.1283160066185	-26.7043858573417	-21.9193225766329	-22.8099398775781
59.7989949748744	19.4641785233576	0.758979932623566	19.7830489676592	20.7006224527804	18.9137504408012	20.0129628007125	18.2105188380476	18.3178292453259	19.3225020467239	20.313410329607	18.6974458583644	19.6833825275659	19.3964701249077	20.2904411728745	19.7817453093977	20.2544543871156	19.0048949177147	18.7433769541238	2.52043655908326	0.572121731325799	2.17593387632112	3.08038010516912	1.96583676108058	2.66791818909769	2.30882455941474	1.98290377133553	2.75042545151989	2.57685108387013	2.93304860604425	2.28677032817881	1.52480223479778	2.99025908954276	2.15334065952614	2.98813624947513	2.08688929008424	3.8546646898742	-24.6340921479441	1.34369906137876	-25.4134468008163	-24.7467390692055	-25.9972260765575	-24.5331510876387	-25.7477914089403	-23.1109839760514	-25.4636473094127	-23.1298076558164	-26.7314739942954	-21.9364142577276	-22.8465198070969
60.3015075376884	19.6527986546404	0.768098190983963	19.9819519957333	20.8917583950895	19.0790523097039	20.2168220611242	18.3806768884457	18.5075788959681	19.5276835585565	20.5046677985348	18.8739592964724	19.8773082114742	19.5643888872806	20.4955062490598	19.9675579530296	20.4660049627228	19.1919649854072	18.9178960256447	2.53900193424854	0.578871289958797	2.19002080392512	3.11556487962745	1.97161539988178	2.7024320272137	2.32559839109918	1.99825755725743	2.76161177516424	2.60164084064967	2.94810607396784	2.31013638149985	1.53127743032075	3.01796092272294	2.15881619637454	3.01346587734315	2.09623250854856	3.88129388238043	-24.6463679002174	1.34348457485071	-25.4141908429031	-24.7879395444077	-25.971615000584	-24.5823578917177	-25.7870720707826	-23.1132420000757	-25.4389308601491	-23.1501961294305	-26.7628693407579	-21.9358007307001	-22.846545674377
60.8040201005025	19.8514577450888	0.783066367781756	20.2033434985039	21.0950827072846	19.2665603360738	20.3899611873331	18.5420181583412	18.6813551892916	19.7525895675717	20.7152884180122	19.0346659422222	20.0944993407122	19.751777956061	20.7202798494808	20.1742782510966	20.6921146701891	19.398964830652	19.1105440185945	2.55779637793496	0.585896600510983	2.20782008018131	3.15154846607313	1.97821561552086	2.73233236263187	2.34048321895341	2.01130368676337	2.77479238304074	2.62637018207269	2.96071326932465	2.33471235439942	1.53827062529415	3.04763278821893	2.16609513896053	3.03941162490935	2.10511087890909	3.90992937170589	-24.6657271253813	1.34027823505137	-25.4385415136755	-24.8409411374456	-25.9693920247965	-24.5931729664662	-25.8039073634898	-23.0898649100745	-25.4368317002447	-23.1893812516541	-26.7659451852122	-21.9575222617902	-22.8622163195555
61.3065326633166	20.051816042987	0.787414514942874	20.4242594995336	21.3209317903455	19.4546640560945	20.5826734023754	18.7318997468007	18.8792345276481	19.9690504926339	20.8957768652495	19.2207627911998	20.3121504532202	19.9607587214327	20.9152262807049	20.3733628059914	20.8893229518369	19.5793295318417	19.3196527708829	2.57592405043363	0.593007997078916	2.22689742853927	3.18947619200644	1.98377754617826	2.76395705452926	2.35809697232538	2.02624914866706	2.78623095195085	2.64517462163046	2.97746210281504	2.3579426237332	1.54599111982793	3.07212354553116	2.17238273975634	3.05978193069096	2.10901776789501	3.94022306086149	-24.6845153321444	1.34295341429208	-25.461785442143	-24.9210527184526	-25.9656338807651	-24.6227388617857	-25.8515275098501	-23.0905233027633	-25.424134002869	-23.192271644433	-26.7986119128991	-21.9797770401277	-22.8988912568631
61.8090452261307	20.2477335006409	0.797237542915806	20.6294900875656	21.5147552468126	19.6285953386228	20.789890359321	18.895173228521	19.0731725030669	20.1791528531735	21.0943790547579	19.4038250330598	20.5152980501741	20.1446222555158	21.1290529584262	20.5667452217888	21.1085741970369	19.778996710452	19.5120129119602	2.59248404983574	0.599964381872544	2.24539683949357	3.22146012203913	1.98677496381159	2.7964535969399	2.37186132716781	2.04028862835847	2.79581149122858	2.66331958418702	2.99422853052097	2.37802975042226	1.55102646537253	3.09793059357927	2.17774474928694	3.08150624754896	2.11226495995163	3.96564694746319	-24.6930885531174	1.34171105742709	-25.4616571267441	-24.9642329246531	-25.9368104408647	-24.6694213194843	-25.8576058831563	-23.0850826344952	-25.3989436501992	-23.2099833688319	-26.8255589289756	-21.9825311802198	-22.9037193254051
62.3115577889447	20.4571183288555	0.810568631637307	20.8573400020512	21.7274538707541	19.8254391181195	20.9679863907731	19.0799696158337	19.2593142987823	20.4101908249976	21.3139530605672	19.579679130512	20.7426226508664	20.3444921251449	21.3645337870961	20.7826529412833	21.3478453309197	20.0006279858443	19.7097921281418	2.60945523137943	0.606668398323719	2.26741556475272	3.25432582096061	1.99087517337628	2.82411065136457	2.38758154200017	2.05284296336355	2.80720998019883	2.68106277457224	3.01031753962484	2.39897856589982	1.55615791299324	3.12532371449641	2.18527396468571	3.10429151595103	2.11534746590325	3.99016855192757	-24.7127878276856	1.33906963037883	-25.4872473500888	-25.0263416857177	-25.9323365939924	-24.6791570934539	-25.8823711815731	-23.063816275761	-25.3973768179797	-23.2484386473278	-26.8365200811702	-22.0076560557397	-22.9200515179036
62.8140703517588	20.6711187968421	0.817149809319656	21.0858633908063	21.9625749500783	20.0245759461869	21.1737071739175	19.2706607781579	19.4699205113828	20.6444438235282	21.51100972861	19.78151665587	20.9722792732337	20.5670749584966	21.577988528134	21.003284473572	21.5633767252191	20.2030730707308	19.9265507615489	2.62596655499384	0.613470171926699	2.29047467035182	3.28833761136035	1.99439923443257	2.85388482556986	2.40357468488273	2.06727767891497	2.81823853657862	2.69343372729614	3.03105148380326	2.41845650730316	1.56194581889199	3.1481511199586	2.19335076054771	3.12206312128208	2.11449353571765	4.01633156300999	-24.7361175127773	1.34074402964829	-25.5158652628827	-25.1145255449343	-25.929468488693	-24.7178584416614	-25.9111707560773	-23.0671391044543	-25.4009747210476	-23.2612955479447	-26.878463329442	-22.0350861953648	-22.9583639518483
63.3165829145729	20.8763786816818	0.824116570412012	21.2957290639339	22.1596397752059	20.2074527367259	21.3765707535959	19.4474611417668	19.6683608984754	20.8594094216659	21.716925028912	19.972066786968	21.1852733587285	20.7675250731081	21.8014203404575	21.2054720509241	21.7899224214039	20.416479314353	20.1523507406833	2.64029839363682	0.620447451271001	2.31208607089526	3.31486946529112	1.99545755477087	2.88179820560589	2.41739831775018	2.07995858102837	2.8255391316838	2.70361347696274	3.05083926187888	2.43422278984388	1.56522705835366	3.17037659555817	2.19942130772242	3.13929261141673	2.11238078329429	4.04229308613292	-24.7450032840173	1.34204227961928	-25.5208851975732	-25.1584736369299	-25.9002532201802	-24.7540142755925	-25.9133649855488	-23.0549592307859	-25.3781518874426	-23.2793888976699	-26.9042405708862	-22.0409862038362	-22.9697342182644
63.8190954773869	21.0970635780579	0.835798839860948	21.5283198388544	22.3826571423636	20.4141165002971	21.5676387325293	19.6542210226249	19.8677041242977	21.0963538421452	21.9454023361274	20.1644920435981	21.4235103550588	20.9801438407914	22.0485767740143	21.4315220376156	22.0385029733474	20.6537260003225	20.3561296849382	2.65493070601793	0.626352852295957	2.33637633614946	3.34230744686741	1.99797065997164	2.90651056033166	2.43445455737902	2.09202227771292	2.83436043382185	2.7131658441053	3.07153603866235	2.45058121694808	1.5681735537596	3.19375753292714	2.20782910886006	3.15748745464554	2.11053931311938	4.06181896102549	-24.7670307578215	1.34082557554874	-25.5538642001984	-25.2279907417784	-25.8961983020961	-24.7726647448803	-25.9486616251174	-23.0371750763275	-25.3789580223523	-23.3198312882859	-26.9262089474821	-22.0690740507872	-22.9884323299722
64.321608040201	21.3247967269847	0.845784375229738	21.7628667394346	22.6230213018595	20.6250222396708	21.7864302772067	19.8363072299245	20.0916336642352	21.3495889977743	22.1601666115434	20.3831791005964	21.6661784147605	21.2165755894763	22.2828159336472	21.6758669208559	22.2770755699753	20.8801919483759	20.5798270924181	2.66917816880664	0.63233079571952	2.36091717385186	3.36937628125045	2.00043365513805	2.93277868436957	2.44830136961362	2.10595872647014	2.84417544441317	2.7182025273739	3.09700849858193	2.46544509454358	1.57171313230783	3.21331313441422	2.2181842306262	3.17241231677588	2.10603002938824	4.08260040178767	-24.7954771182571	1.3409555228876	-25.5940113104724	-25.3164447740315	-25.896744332952	-24.8208646998913	-25.9489425889043	-23.0444631230001	-25.4000972355623	-23.3458874046038	-26.9795639433361	-22.1010859560125	-23.0300564228107
64.8241206030151	21.5397959012394	0.850487670083455	21.9757305779491	22.8295769205959	20.8175800014196	21.9852109194051	20.0366029046766	20.2951127222727	21.570130892935	22.3737082977398	20.5822224767889	21.8899462514097	21.4341146617918	22.5172409171709	21.8883757826118	22.5106579214328	21.1081591409793	20.8223640306518	2.6806132522006	0.638334653448089	2.38266365957736	3.38884101000174	2.00058826432836	2.95462651860613	2.46398822798236	2.11729059450278	2.84847243759388	2.71970089005782	3.12026857386356	2.47613039027441	1.57297442653467	3.23030835709674	2.22527998343289	3.1843931860522	2.09974801652154	4.10453749878309	-24.8058071231859	1.34387601850728	-25.6101771137995	-25.3644884372331	-25.8695368086702	-24.8467158392717	-25.9643838586271	-23.0271920487715	-25.3811142058884	-23.3672771731541	-27.0057968059237	-22.1094727090503	-23.0498033883746
65.3266331658292	21.7725587887311	0.861370017127819	22.2116102524735	23.0644767845948	21.0349748563017	22.1906629210571	20.2471195023832	20.5086297216334	21.8134461748645	22.6113911224671	20.7925857805435	22.1401383269339	21.6596099685016	22.7774921610702	22.1255759012457	22.7678689126732	21.3615788673473	21.0537793656069	2.69242625406529	0.64366554907035	2.40579246074271	3.40866455148377	2.00257533413918	2.97498106996703	2.48079859093545	2.12888220105469	2.85393924560511	2.72055119535279	3.14576101832117	2.48725101930206	1.57347087691471	3.24806591004561	2.23461846148503	3.19717693432168	2.09423374365393	4.12205745171979	-24.8316200433128	1.34526889606347	-25.656235763475	-25.438758829678	-25.8680585749247	-24.8752334442835	-25.9913687999	-23.0147907435662	-25.384714479871	-23.4122020241078	-27.0398333437081	-22.1399149729441	-23.0727005401876
65.8291457286432	22.0147919688751	0.872895403262156	22.4510516940024	23.3106057213317	21.2587899147964	22.4229367933948	20.4381880628388	20.7466456165287	22.0773262391094	22.8453885502553	21.0291502081837	22.397054229458	21.9100172969049	23.0352174265737	22.3853322237635	23.0309025553805	21.6135530374732	21.2845119320066	2.70380958947065	0.648410190780272	2.42804211506619	3.42666624530608	2.00503939865536	2.99629469611486	2.49503590262073	2.14232493630324	2.86052839150293	2.7181134671923	3.17576577143037	2.49699276688404	1.57447638809105	3.26295239267046	2.24609833754065	3.20860813123211	2.0874582670806	4.13655622383945	-24.8660601996538	1.34477150887869	-25.7131892584268	-25.5234986882751	-25.8738784892612	-24.9323903775823	-25.9877843173609	-23.0277461785223	-25.4115541375264	-23.4540882012556	-27.1045328306062	-22.1760486915482	-23.1194512566528
66.3316582914573	22.2411527077815	0.876760768466253	22.6658974939326	23.5295750999491	21.462122325435	22.6191133186364	20.6608195969188	20.9559906533669	22.3150414219649	23.0674012209464	21.2376822320234	22.632692657254	22.1450687410946	23.2824561312685	22.6199269121502	23.2715154391239	21.8565060149644	21.5366340654756	2.71183959098026	0.652874669940901	2.44594931555499	3.43735455806745	2.00531404355077	3.01084181750709	2.51282989690248	2.15232747047997	2.86241910485708	2.71111958321599	3.20198396896191	2.50223040225575	1.57344044376152	3.27342171774459	2.25492300159061	3.21471437938636	2.0784587112613	4.15210504058627	-24.879712813581	1.34866783254479	-25.7451838944366	-25.5736687979031	-25.850250779078	-24.9481961329203	-26.0193730585348	-23.007550595169	-25.4076738398645	-23.4809501581402	-27.1308120657136	-22.1867107941789	-23.1494459628673
66.8341708542714	22.4865571260087	0.888325494551265	22.90448422759	23.77850885578	21.6915272519131	22.8406831527601	20.8611348933401	21.1848087957815	22.5658808196778	23.3151266817289	21.4671386455819	22.8959912048309	22.3834730977626	23.5575445529177	22.8691502434355	23.536771343555	22.1262320255538	21.8064582239308	2.72025346207692	0.657599354548472	2.46386978899658	3.44794969295647	2.00768445344992	3.02567114713456	2.52793686530494	2.16345516828868	2.86391588167682	2.70368322391798	3.23141251479952	2.50789874550946	1.57117693221671	3.28436787456728	2.26462838646488	3.22142776150967	2.07072870732933	4.16824824910796	-24.9093708155241	1.35202234908118	-25.8081687530738	-25.6495580512329	-25.8525616563704	-24.9865366239781	-26.0224639678802	-23.0029148007902	-25.4130557730143	-23.5318828156237	-27.1758074519921	-22.2196813208325	-23.1782649883293
67.3366834170854	22.7442571501782	0.899682432868019	23.1488741093241	24.0323229308679	21.929806603246	23.0761590043804	21.0760371906248	21.4377841107201	22.8399936414485	23.5703501857272	21.7223479955556	23.16845699808	22.6478857939076	23.8417121148976	23.1433052012745	23.8227306486478	22.4047674282075	22.0455804459414	2.72823580108206	0.660857731573084	2.47985700103384	3.45555537789459	2.0109116857086	3.03962425267545	2.54441354497675	2.17637176252753	2.86650568181228	2.69441754339218	3.26473848680934	2.51248946246485	1.56925696890138	3.29366667872637	2.27626641361851	3.22851895800429	2.06318420925561	4.17599478951141	-24.9503070020274	1.35146515678225	-25.8847797801932	-25.727354116762	-25.8644749527492	-25.0392425008643	-26.0366887021315	-23.0236981706154	-25.441778014142	-23.5910238154008	-27.2497141614373	-22.2604859062636	-23.2317401754263
67.8391959798995	22.9833338172229	0.905963310602638	23.3661579514956	24.2663456752537	22.1454024136315	23.2834551579446	21.3061666480409	21.6540263518985	23.0997632945985	23.802185347852	21.9412408716823	23.4170731064539	22.9008002720914	24.1038599234355	23.4039972748795	24.07350422865	22.6627676338678	22.3065949237917	2.7324259473186	0.663739628779042	2.49013335905045	3.4564550637647	2.01190027936322	3.04738735965194	2.56254547795896	2.18502715672277	2.86587678683625	2.67983370980648	3.2925243627583	2.51242966268188	1.56546764464132	3.29693094347045	2.28614309339492	3.22882542326183	2.05297965513934	4.18435517859471	-24.9679013112771	1.35464052997467	-25.9342926032393	-25.7767488194207	-25.8448626312183	-25.0573363949836	-26.0694322597889	-23.0032379978545	-25.4534556837937	-23.6244644055381	-27.2738709002064	-22.2743128169333	-23.2735796871267
68.3417085427136	23.2416452730967	0.918385551358665	23.6085996581686	24.5319269371779	22.3884118942209	23.5231406740456	21.5108682431968	21.8993222539298	23.3598968244844	24.0612369694941	22.1906739549699	23.6945917676737	23.1520608950123	24.3956329314964	23.6658619792789	24.3464367963027	22.9485152032454	22.5891473868493	2.73679647191461	0.667041686409223	2.49936840594355	3.4571466390497	2.01501165653753	3.05591494795645	2.57733312766492	2.1956411875652	2.86318527924703	2.66523470991726	3.32419189069828	2.51293749622167	1.55992468278131	3.30052614064194	2.29518857530651	3.22916712491707	2.04447162916171	4.19350005702369	-25.0005391070457	1.35737538142403	-26.0145641493262	-25.8513708925411	-25.8510079425941	-25.1047005992029	-26.0670526543148	-23.0090394671256	-25.45862567418	-23.681731377958	-27.3269646904211	-22.3112051370023	-23.3097432917332
68.8442211055276	23.515666060549	0.929431973962886	23.8599022845669	24.7957122805086	22.6429456411744	23.75805774462	21.749022529365	22.1599132415404	23.6459081248066	24.3400968409154	22.4566004796745	23.9838401010823	23.430461439396	24.7091559888037	23.9546685226074	24.6428467142064	23.2542598621506	22.8672651733658	2.74103879065627	0.669470214439762	2.50608274298192	3.45401404672238	2.01909708102057	3.06123985910979	2.5955136437639	2.2071244324987	2.86164360044328	2.65052025914516	3.35764421102221	2.51281227453008	1.55447222962741	3.30393301171258	2.30580123779229	3.23006294865554	2.03753006154064	4.19912900993386	-25.0476685910727	1.35805294367367	-26.109849748512	-25.9195567818271	-25.8687421793057	-25.1457309197757	-26.1010375584735	-23.0314918798454	-25.4865370662043	-23.7580431330844	-27.3964402007922	-22.358596647958	-23.3712002829001
69.3467336683417	23.7699790487217	0.941219784061888	24.082081480415	25.0476360974494	22.8724951543302	23.9850636439617	21.9678168828112	22.3925056885686	23.9313533500656	24.5836195571068	22.6948583947469	24.2464259214693	23.7016218491083	24.9883343056975	24.2434315838979	24.9180676451209	23.5271602191169	23.1371930056808	2.74124718397398	0.671064459164741	2.50626778705537	3.44512711942471	2.02063966473699	3.06239481729189	2.61112709494348	2.2151084313508	2.85859826469701	2.63000455943868	3.38610671104526	2.50805189634185	1.54725905636844	3.3000222492756	2.31555197389521	3.22624034825958	2.02745842991087	4.19999653954797	-25.0702530047778	1.35833059233989	-26.1745344792515	-25.9661292941673	-25.8526373373918	-25.1715652332435	-26.1124818826028	-23.0223220469737	-25.5114628055737	-23.7978003640462	-27.4253703459749	-22.3779283239595	-23.4260718680487
69.8492462311558	24.0435098354717	0.95253314273401	24.3315956676446	25.3325663926669	23.1309401928564	24.2450184194651	22.1972771470077	22.6555893539336	24.2029820760917	24.8556171427808	22.9647633891803	24.5391301806064	23.9657213310277	25.2985292840366	24.5184053209575	25.1986733084094	23.8284034206808	23.4309447402016	2.74149008897696	0.673075302263366	2.50500737424639	3.43627513857774	2.02406139823174	3.06424595068109	2.62710809376039	2.22505604077919	2.85200817747672	2.61000985103857	3.4176791384728	2.50413739526087	1.53773458220827	3.29651742986949	2.3227278316182	3.22035574597109	2.01934892022921	4.20156835520955	-25.107192954124	1.36036855177162	-26.2683809078396	-26.0377980588109	-25.861905278364	-25.2265642556088	-26.1301448808213	-23.0412850014863	-25.5142373291037	-23.8604516212935	-27.4829308544807	-22.421625006716	-23.4705627241669
70.3517587939699	24.3327839922826	0.965067796179919	24.5938523426635	25.6086834172297	23.4037660249503	24.481715765274	22.4477602800728	22.9245576827008	24.5027382625492	25.1530802371463	23.2412035277857	24.8462417600507	24.2581355047169	25.6362261683007	24.8218753130074	25.5052453183414	24.1543832947339	23.7450789769988	2.74155386806643	0.674747468788562	2.50135035983459	3.42307900321094	2.02832494211694	3.0607192244769	2.64482956545627	2.23491585829299	2.84671617001127	2.59100874554396	3.44876684876588	2.50015362003472	1.52801226351554	3.29360581135255	2.33104878303828	3.21523033054586	2.0134154697186	4.20368489314761	-25.1576263246486	1.36000080657757	-26.3774568271291	-26.0951787716677	-25.8845913371616	-25.2547744978311	-26.1724607994995	-23.0678361149581	-25.5387963737343	-23.9454521655909	-27.5441134415055	-22.4789867642874	-23.5408919833537
70.8542713567839	24.606731346253	0.982619556560612	24.8253684775875	25.8813723499743	23.6491442634053	24.7318504272078	22.6664299816492	23.1751828360068	24.817370305977	25.418144437808	23.4994207423022	25.1236358364715	24.5480359775999	25.942173975989	25.1402629050214	25.8074706237563	24.4493307233652	24.0325076759265	2.73807560892903	0.675544168172722	2.49106993635828	3.40543432818305	2.02951479752257	3.05520959689192	2.65802265766253	2.24209664366387	2.84179571093866	2.56746892295611	3.47534555297416	2.49165573609113	1.51664913154476	3.28428248017505	2.33944688522151	3.20773007162302	2.00501771808693	4.19846957297092	-25.1880028131411	1.35671784611204	-26.4514065411954	-26.1385557590937	-25.8710376239017	-25.2880110151163	-26.1744537328854	-23.073016988631	-25.5747645296531	-23.9973926131926	-27.5747612416783	-22.5075226124662	-23.6097432001632
71.356783919598	24.8966458968284	0.993172152158466	25.0870352178358	26.1882679921971	23.9250160566786	25.0141485377477	22.9207607862124	23.4573798477256	25.1027867049469	25.7049047990057	23.7898918142242	25.4323388279637	24.825094891158	26.2720718412242	25.4286827912191	26.0962319096244	24.7654303656934	24.3362919657972	2.73426799412207	0.676608049310072	2.4797483830756	3.38843342945934	2.0321070071934	3.05042398031663	2.67398703539955	2.25122755032581	2.83208653829224	2.54432324864192	3.50414279319224	2.48434289662535	1.50248779942654	3.27467880103542	2.34362415973512	3.1961776027471	1.99807073886767	4.19242594161916	-25.2292967669774	1.35649773833017	-26.5520111393479	-26.2074661198164	-25.8824887995981	-25.3491146476083	-26.2132176622762	-23.1078513150845	-25.5737265626873	-24.0636676662713	-27.6337192856834	-22.5621323922611	-23.663405737001
71.8592964824121	25.1989164651792	1.01172058216464	25.3660037932224	26.478900813289	24.218362659774	25.2558187850775	23.159354369892	23.7356267257298	25.4180259070631	26.0199711738774	24.0764079282568	25.7582257478622	25.1316921876366	26.6321519370241	25.746621915693	26.4129466719349	25.1083491462395	24.6642036802942	2.72985095777728	0.677300009607881	2.46697396852384	3.36683236936499	2.03523402745325	3.03830888440125	2.68724065850866	2.25928350502927	2.82394616546777	2.52302444768756	3.53022430583356	2.47756459371737	1.48788857924926	3.26626385399586	2.34858443108794	3.18555474933493	1.99347196564429	4.18721881913662	-25.2791640804162	1.35048873768295	-26.6674006628256	-26.2549256019261	-25.9092651217085	-25.3643122053223	-26.2349104448614	-23.1409712319143	-25.5934760912903	-24.1525849252987	-27.6838788269415	-22.6339327580362	-23.7434506250132
72.3618090452261	25.4974480333975	1.03161699638071	25.6128378211612	26.77487528386	24.4816441656656	25.5321785905954	23.404340969597	24.0059976952933	25.7590959487737	26.3125275231103	24.3548179189069	26.0510658295725	25.4410063616483	26.9700084611981	26.0899273468655	26.7446246120975	25.4288323608828	24.9953876451314	2.72338725555117	0.678162167748299	2.4482785316946	3.34233891673547	2.03465355237979	3.02656268649585	2.69954036341895	2.26549977777587	2.81755098219704	2.49913723256853	3.55233228095325	2.46645003091182	1.47184797775392	3.25336751870185	2.35419555502957	3.17500558565565	1.98740890975539	4.18002618679112	-25.3210941565413	1.34497328934744	-26.7426308926752	-26.2970665547365	-25.8975361301638	-25.4048218065135	-26.2573753583014	-23.1634834695544	-25.6336872868445	-24.2178886126678	-27.714517906382	-22.6763002941565	-23.8272803035028
72.8643216080402	25.8043627130564	1.04268623860986	25.8930940477211	27.1059123593994	24.7771436392806	25.8232523301813	23.6770038829238	24.3086197331321	26.0663868665033	26.6158813041313	24.6655989898941	26.3764015593974	25.7313677053274	27.3201743821702	26.3982069732285	27.0425727211962	25.7592889900227	25.3088979243929	2.71589208357601	0.678561990576082	2.42979135030248	3.31933623305855	2.03492060084014	3.01397430225803	2.71345638657466	2.27363384868343	2.80656894343307	2.47525590177471	3.57580266202253	2.45689016182994	1.45269478999745	3.23929492891712	2.3551832540375	3.15865215382873	1.98192698020558	4.16689083945218	-25.3667817325064	1.34071374011769	-26.8416926476716	-26.3659708469595	-25.9107728796913	-25.4559874690478	-26.310273142775	-23.2168304986837	-25.6348548395841	-24.2859182424268	-27.773501901154	-22.7467058673947	-23.8910984742752
73.3668341708543	26.1221006250636	1.0667205528985	26.1956342489688	27.4128464436827	25.0934522922362	26.0889276631115	23.9109944256838	24.5971031943923	26.3984048939429	26.9502510325796	24.9615675140752	26.7218435648308	26.0526194730975	27.7028211152669	26.7303689889709	27.3697230788505	26.1186163175305	25.6484357537984	2.70765408800317	0.678506869223759	2.41153600122706	3.29170013428502	2.03539884460649	2.99565742265341	2.7215987481416	2.27973157962147	2.79684642687973	2.45400116807631	3.59446834215302	2.44846847974489	1.43302183007916	3.22705367853485	2.3562035538914	3.14334933506135	1.97882238217839	4.15460748091663	-25.4182648403522	1.32820534359109	-26.9551312073846	-26.4070311427125	-25.9416554646226	-25.4746159111223	-26.3174525003004	-23.2590335184552	-25.6504194393929	-24.3767736434802	-27.8120305795225	-22.8379948396805	-23.9819472157295
73.8693467336684	26.4444697763671	1.0884600602423	26.4645629328335	27.7341892057374	25.3768828594369	26.3939836959416	24.1831335213776	24.8888345160228	26.7594036467638	27.2734334037439	25.2601257866176	27.0306332349102	26.3823817177441	28.074062401184	27.0906817544681	27.7225441812154	26.4656718180793	26.0109917457974	2.69852192957173	0.679199504132429	2.38870117768249	3.26298425121362	2.03159434260189	2.97853615337179	2.73180104780221	2.2849175870219	2.78947296517927	2.43211530961225	3.60981538111996	2.43588165079461	1.41226232511812	3.21242471836723	2.35795140898331	3.12938994515724	1.9751458032196	4.14335680590214	-25.4705936626088	1.31793271079974	-27.0235369038112	-26.4524936923157	-25.9321901258279	-25.5233956416273	-26.3616481753671	-23.3017303411035	-25.6883237709102	-24.4542331357752	-27.8431507758328	-22.8991614788889	-24.0821032297366
74.3718592964824	26.7703794751055	1.10524503421611	26.7704264126981	28.0910585725372	25.6943626159906	26.6924719000805	24.4438601654038	25.2130968112532	27.0990907081061	27.595061360885	25.5907670991512	27.3731021496507	26.686703581411	28.4441324204595	27.4283570349138	28.0417545166536	26.8101689163597	26.3516573361336	2.68824705235863	0.67945175693822	2.36801660083655	3.2367631321067	2.02818587342872	2.95877461122587	2.73924937486906	2.29204720546839	2.77956803573532	2.40982166106402	3.6258403221442	2.42517526024599	1.38830942560487	3.19583232880594	2.35638125959459	3.11038523790467	1.97107251964745	4.12652998905578	-25.5227593200512	1.3080484504614	-27.1132114537321	-26.5266326906145	-25.9483132140228	-25.5626776248679	-26.3943657230808	-23.3760789149506	-25.70214552266	-24.5227663299284	-27.9031124477177	-22.9903621763726	-24.1574542370976
74.8743718592965	27.1068311128231	1.12986022950102	27.1038178236948	28.4156083872544	26.0362110748266	26.9885457896871	24.7062364437676	25.5127900289765	27.4485322829006	27.9501103128555	25.8955958989894	27.7387611083504	27.023375027398	28.8484924754458	27.7746332824111	28.3798214231588	27.1855248533796	26.7012415920735	2.67732465383488	0.678679521187235	2.3498395171112	3.20598180027402	2.02482185455474	2.93581008867403	2.74453865907074	2.29624559315576	2.76979077165547	2.3907391787364	3.63523560262361	2.41616784267227	1.36398709638272	3.18172179065416	2.35364821799081	3.09134388627729	1.96931715298552	4.10800540853931	-25.5803375170075	1.28982790885173	-27.2173607994441	-26.5672278476044	-25.9851443031488	-25.5908067077635	-26.4225041612253	-23.4299725886713	-25.7167302879092	-24.6145015366657	-27.9318342513918	-23.1060903511516	-24.2605924301423
75.3768844221105	27.4526282253164	1.1533919727878	27.4018034419512	28.7638624015549	26.3421020201623	27.3238724509909	25.0037924788223	25.8272812715096	27.8295644790025	28.3066272877313	26.2142140702925	28.0638708611225	27.3749704079598	29.253582736566	28.1516432819893	28.7469572962446	27.5603905631328	27.0775165560303	2.66629130200744	0.678726747451808	2.32889334383329	3.17606062323296	2.0168214234904	2.91463443716699	2.75150158348705	2.30051540694031	2.76291405789117	2.37277640884703	3.64220785955405	2.40315322199392	1.33916514997579	3.16732089046276	2.35191960038754	3.07400902674135	1.96786667982281	4.09090111829164	-25.6438868155731	1.27294159608864	-27.2721491978767	-26.6228465820146	-25.9804562001827	-25.6503990502048	-26.4871388263321	-23.4958000897549	-25.7559988555748	-24.7040102839013	-27.9662094180861	-23.1906655786352	-24.378775851824
75.8793969849246	27.8007955339668	1.176049289158	27.7402274674016	29.1476931220331	26.6839289099006	27.6314346424054	25.2552287858583	26.174109157973	28.203816287552	28.6477971130513	26.5642618908006	28.4238504562607	27.6942585529215	29.6422941821653	28.5207805050306	29.0979835142796	27.9188612212423	27.4662027345934	2.65457097940607	0.679038237668094	2.31251264327862	3.14964970369868	2.00905540413597	2.88911294937815	2.75173976869729	2.30677808473481	2.75563588553048	2.35388427709585	3.64944429266114	2.39226808913532	1.31135684977964	3.15015594807674	2.34849043731641	3.05412707680824	1.96505882728606	4.07386543288365	-25.7070643506617	1.25783589291901	-27.3462680498603	-26.7095314744999	-26.0028685909245	-25.6812297238439	-26.5009496528157	-23.5937544005764	-25.7877821661752	-24.7731759644398	-28.0303061624497	-23.307055590318	-24.4672851072425
76.3819095477387	28.1569062953409	1.20020639193424	28.1115031996015	29.4906414243485	27.0538774119036	27.9602155679537	25.5474968300296	26.4858351771137	28.5705043491157	29.0243473852344	26.8775197199976	28.8103059864353	28.0474131568075	30.0665333487121	28.8812306029894	29.4475833168146	28.3099541309826	27.8255391174136	2.64220727818613	0.677382457987762	2.30125568198402	3.11873018129488	2.00148041066926	2.86318587764589	2.75357490813696	2.30930434948467	2.74732939142168	2.33856450546206	3.64851595137187	2.38351388683515	1.28357938074731	3.13602108151691	2.34292384815861	3.03238552292044	1.96450145455535	4.05045001877308	-25.7742085097029	1.2336852296693	-27.4356912081797	-26.757563776326	-26.0499349524844	-25.723779951172	-26.5524055982443	-23.6622124809718	-25.8071238601053	-24.8662063542675	-28.0532615111703	-23.4513857160467	-24.5843694134414
76.8844221105528	28.5245768093786	1.23044397298471	28.445056613077	29.8667410734308	27.3844365668184	28.3262817064479	25.8333800958895	26.8241931057264	28.9706969668646	29.4162213202342	27.2161979518871	29.1520170088959	28.4225059501886	30.5049359871375	29.2746766848552	29.8290498949998	28.7138796557282	28.212958367876	2.63030404762865	0.67647787979744	2.28921390812475	3.09055421342849	1.98921307418172	2.83969298801603	2.75299395178577	2.31297712852072	2.74234439940065	2.32579834883615	3.64636804216642	2.37082026454246	1.25610185908915	3.12356900323987	2.338832794514	3.01259779262484	1.9651582293386	4.02862876424871	-25.8499836315915	1.20859719853716	-27.4720998822217	-26.8319075129515	-26.0550012865057	-25.7982508988878	-26.5984592430996	-23.7542310348833	-25.8538626235311	-24.9691848182934	-28.0955527239254	-23.56306915512	-24.7224012641463
77.3869346733668	28.8971150848459	1.25376729923613	28.8222320884877	30.2780761199651	27.7527994181077	28.6446613018721	26.115571550996	27.194220644293	29.380539348241	29.7775273055547	27.5853988842158	29.5297777194793	28.7580167119454	30.9102188891252	29.6772918192734	30.2149691355742	29.0864088391304	28.6261315812741	2.61847607259228	0.676064583646051	2.28417954648428	3.06674150274144	1.97734630743939	2.81033776334178	2.74941966478296	2.31873816197482	2.73900309653747	2.31133298814473	3.64443343366595	2.36041666023254	1.22610187430766	3.1074219193388	2.33491338721655	2.9927571297407	1.9635943117451	4.00887941378233	-25.9291372742052	1.18877792729851	-27.5268385625118	-26.9398062871726	-26.0895438270828	-25.8264947771179	-26.6349038388663	-23.8784701116466	-25.9109763920618	-25.0409199352319	-28.1684940333696	-23.7080590267915	-24.8256957506284
77.8894472361809	29.2751162423474	1.2764457473374	29.2372782095329	30.6397411255418	28.1531938195276	29.0071439077057	26.4362981817366	27.5186736419362	29.7634559354562	30.1754855348929	27.907088977885	29.9375186737058	29.1289375905567	31.3516330079635	30.0521951630884	30.5767424714696	29.492989053076	29.0234845834839	2.60629512136901	0.673827627294853	2.28667027831826	3.03838154267966	1.96615538012814	2.78352372254044	2.7474667376929	2.32005560044371	2.73340385115628	2.3004072644382	3.63317035160552	2.35245309642807	1.19675920713373	3.09455652985556	2.32806251334474	2.96939101913063	1.96429419338199	3.98597065362637	-26.0116584341415	1.16042947437166	-27.5988743219034	-27.0042564938345	-26.1534411928046	-25.8896629315254	-26.7094549078187	-23.9645925107669	-25.9428944268205	-25.1375973471638	-28.1911698350117	-23.8840765192853	-24.9582379138096
78.391959798995	29.6639090996492	1.31299646210977	29.6113195747388	31.0441438415338	28.5103613075588	29.3825937367708	26.7127664846615	27.8816994866551	30.1809419117894	30.6036112235773	28.2661593413159	30.2960343003809	29.5293854935942	31.8219548686443	30.4617920128517	30.9723707643827	29.9271504272702	29.4202608186618	2.59476635702325	0.671750152627846	2.28994727968745	3.01451529209766	1.95054862885229	2.75773277802783	2.73924204106245	2.32364065565142	2.73135470269196	2.29301063462767	3.62227112305408	2.34049616169747	1.1686837192573	3.08506417291885	2.32325908842223	2.94815975595679	1.9671950807649	3.96114059760166	-26.102849129959	1.12875133459167	-27.6153662934838	-27.1065423420902	-26.1752959212619	-25.9657519024789	-26.7382970465831	-24.0859120288819	-26.0050424176063	-25.2574063482908	-28.2470942714024	-24.0253252257109	-25.1176849411588
78.8944723618091	30.0603464655336	1.33723787542056	30.0313946396401	31.4748105165182	28.9071410596221	29.7337536919094	27.0278790568682	28.2647103545459	30.6261985281658	30.9846390299306	28.6440024932347	30.6917846706025	29.8824950100783	32.2412954828751	30.8996183042633	31.3956017768696	30.3139175321503	29.8463013012637	2.58404211847375	0.67022182418626	2.30203911136121	2.99479814143123	1.9358965971658	2.72868891981537	2.73209386661981	2.32851511891655	2.73278322294034	2.28286735556253	3.61065443798141	2.33088925690538	1.13873512161304	3.07080791334445	2.32064710494558	2.92925694064498	1.96710707778143	3.93889370855093	-26.2016160552787	1.10450758297899	-27.6507060480963	-27.2373077600665	-26.2295952754663	-26.0177110238303	-26.8007949315213	-24.2299450457981	-26.0962317301107	-25.3357254385027	-28.3237487606247	-24.2009478065779	-25.2370144555732
79.3969849246231	30.4605101365769	1.36215303044887	30.4913176406654	31.8633681370894	29.3377281248394	30.1295695218609	27.3423831045738	28.6129147440553	31.023615438956	31.4026837687523	28.9852823897657	31.1189116313606	30.2725194181481	32.6967793680551	31.2894480213788	31.7703377828845	30.7356413882663	30.2956617045781	2.57337662941466	0.66765489513673	2.32300408069363	2.97194140057106	1.92262558072251	2.70316602563483	2.72331466198131	2.32999282593503	2.73057527139706	2.2757970090498	3.59140900518651	2.32377833264723	1.11022303382624	3.05975271285654	2.31445304582931	2.90535128165853	1.96936347068679	3.91927833195822	-26.3039715784557	1.07313077396286	-27.7049945695447	-27.334447518866	-26.3163934548476	-26.1083110397359	-26.8643647901786	-24.3462703684765	-26.1498732445852	-25.4404682002189	-28.3627495009028	-24.4084661741657	-25.3859858245812
79.8994974874372	30.8703735894781	1.39667030692905	30.91025295259	32.2961242236876	29.7252018014679	30.5131381793804	27.6471343889898	29.0010925468955	31.4555932693361	31.8532226074457	29.3654946014427	31.4967206904092	30.694408452004	33.1834300505165	31.7148634056723	32.1797037569729	31.1879233152799	30.7016731895595	2.5634953441521	0.664666028632428	2.34577054470015	2.95422899096066	1.90581505643873	2.67713612905299	2.71116355236588	2.3340645137261	2.73184141698435	2.27179167586734	3.57325926508964	2.31286696426477	1.08379226653908	3.05215437595429	2.31087585286056	2.88364378361355	1.97405936828111	3.8934617497344	-26.4155770266495	1.04025533518818	-27.7068142736081	-27.4734467339903	-26.3651713807597	-26.1921148365762	-26.9134268670848	-24.4999484620193	-26.2363654737913	-25.571800753024	-28.4381199913122	-24.5821824649622	-25.5629249582059
80.4020100502512	31.2899255141908	1.42134599631287	31.3740307684117	32.7454186462378	30.1517094549211	30.897716408474	27.9940011853935	29.3967113075195	31.9179401610479	32.2657025406691	29.752118422773	31.9106170968164	31.0722857170461	33.6281821461987	32.1720469857116	32.6206448153421	31.602116350686	31.1375662198038	2.55492371497639	0.662190819602094	2.37775404801662	2.94009216716231	1.89073997805879	2.65068666577927	2.70101281783959	2.33863663057054	2.73666616304692	2.26555904426207	3.55378242716127	2.30408583905023	1.05661984096909	3.04107526015355	2.31024656866996	2.8646507620627	1.97675027213636	3.87042095468294	-26.5380676693855	1.01379376865823	-27.7280170890003	-27.6349405108846	-26.4475193291601	-26.2759195775512	-27.0024443654355	-24.6662567235474	-26.3566794920868	-25.6733119067305	-28.5236758141876	-24.7889306699135	-25.7035912581902
80.9045226130653	31.7129530445321	1.45185971076898	31.8783803005161	33.1609864827706	30.6136987600681	31.3252434842811	28.2989680215066	29.7694244599998	32.3446526065374	32.7012074738766	30.11451886619	32.3573454151576	31.4826203221277	34.0946960994788	32.5945183157341	33.0304901507718	32.0384721027689	31.6020258507275	2.54673973054939	0.659087291620048	2.41863022989555	2.92397485838488	1.87807498949777	2.62851871642453	2.68553399325862	2.34091246603039	2.73923340172832	2.26055394768208	3.52878972627406	2.2978176628143	1.03148450408871	3.0315537129596	2.30786846375463	2.84303304475504	1.98105880088835	3.85079717035346	-26.6652898330725	0.981143857479986	-27.7718477881822	-27.7726984760844	-26.565468417294	-26.4003401751996	-27.0511009841334	-24.8161231370177	-26.4557160107829	-25.792291271958	-28.5848055909004	-25.0278806231438	-25.8691200948921
81.4070351758794	32.1463145688383	1.48226385026818	32.3405619070625	33.6219293194168	31.0325394520277	31.7158069321935	28.6398074507197	30.1829531443026	32.7877691018267	33.1710546088899	30.5171013508588	32.7547597717369	31.9271498996891	34.5946891449908	33.0352300412931	33.4530976729957	32.5081938720108	32.0583894313985	2.53975171906603	0.656419689678535	2.46100989897636	2.91337971927993	1.86299186508093	2.60415273570907	2.67104938939	2.34606342752485	2.74341724682834	2.25770846984974	3.50596651438043	2.287943710435	1.00922564573854	3.0252723616895	2.30733042319669	2.82184118172378	1.98804209410723	3.8306328211461	-26.8042471261782	0.953402876348882	-27.768150698657	-27.9552420326992	-26.6491593959288	-26.4984645675421	-27.129410773328	-25.0048758892008	-26.5752491810441	-25.9416031033475	-28.6846547436551	-25.2333955624957	-26.0633392063893
81.9095477386935	32.5863508696663	1.51221241264256	32.8448285768408	34.0890504377921	31.4894241264206	32.1331882195778	28.9865708377082	30.5907538424827	33.263484100825	33.6135337966455	30.9132582491017	33.1869624185898	32.3314271481876	35.0642573229237	33.5109245309485	33.910698485378	32.9510913833002	32.5021604379388	2.53390979119986	0.653644737079749	2.51145427915945	2.9055264216614	1.85068195438311	2.5822351069671	2.65612329102989	2.35090453794225	2.7508929599194	2.2527824257992	3.48143024842295	2.27997132226109	0.987265711102583	3.01666492191239	2.31033618170515	2.80365375738132	1.99403275509862	3.80860078445193	-26.9525973058939	0.928819112008955	-27.7865177748982	-28.1529503355285	-26.7671380462742	-26.6211504970002	-27.2154611082591	-25.1955796066765	-26.7327019296665	-26.0741089057302	-28.7834429564327	-25.4698206664117	-26.2250203422572
82.4120603015075	33.0335904437711	1.54303715144178	33.3891041342604	34.5316947156603	31.9832862153077	32.5862417851154	29.316620545113	30.9886217031559	33.7187537388966	34.0628284573599	31.2987061754647	33.6535427875974	32.76292728456	35.5394393668642	33.9681372978307	34.3585513218371	33.4013126395197	32.9776789317953	2.52896320938657	0.650778290767286	2.56923838413942	2.89664234651212	1.84201663487786	2.56480476727679	2.63789950405882	2.35464232530288	2.75728939383845	2.24698628145332	3.45380834489238	2.27450518570676	0.967838890839628	3.00791866108769	2.31335529968569	2.78525059476132	2.00085152466543	3.79036321108654	-27.1101622171701	0.901359146825503	-27.8332572427224	-28.3363233938155	-26.923220807483	-26.7811599693072	-27.2818870021276	-25.3814695117724	-26.8859400316939	-26.2146450600815	-28.8713021933421	-25.7380709769249	-26.406163719909
82.9145728643216	33.4893582595028	1.56910642041708	33.8888367092841	35.020692095282	32.4337771762714	32.9867599609475	29.6925142758059	31.427660270828	34.1696877936047	34.5479126611608	31.7252175957455	34.0709483008893	33.23087655758	36.0505527635658	34.4234423744538	34.7939327363217	33.8874759789364	33.479444901367	2.52528202708388	0.649008180076675	2.6267452347419	2.89337406110078	1.83218431923925	2.5441305940649	2.62244230149631	2.36151383671914	2.76319808093433	2.2421760350765	3.42962784451863	2.26566097795712	0.951915633584308	3.00214617419314	2.31718337943018	2.76562629090496	2.01052167142866	3.776065997952	-27.27926769575	0.883468001201002	-27.8392801377112	-28.5656971921611	-27.0480034528321	-26.9028021921337	-27.3900568794752	-25.6068311895675	-27.0454618249459	-26.3892100346212	-28.999203133189	-25.9725389165234	-26.6163634200475
83.4170854271357	33.9490378334014	1.60594222276143	34.4263501706759	35.5050199004444	32.9208502545038	33.435378997723	30.0293516293769	31.8473677799577	34.6551857076855	35.0182182920169	32.1321137764459	34.52172659637	33.6627895736157	36.5452275709449	34.9164440083802	35.2669426494036	34.3600815260432	33.9415569008352	2.52250008131784	0.64685462963974	2.68946318295472	2.89179592028995	1.82625546486104	2.52827895254579	2.60298564880931	2.36722957769445	2.77191894844487	2.23522157485028	3.40345448175496	2.25863795821869	0.937121758097629	2.99524811599583	2.32489196977601	2.74930309102522	2.02017633188955	3.75801832387716	-27.4559605437929	0.867101396431604	-27.8721872385695	-28.801165153149	-27.2068176167608	-27.0692733796533	-27.4631952572025	-25.822884721272	-27.2456384274374	-26.5608529600708	-29.1140759384083	-26.2347329297952	-26.7976609534584
83.9195979899498	34.4192459914922	1.63499251830849	35.0021555271018	35.9750590665526	33.4462087034485	33.8912180911691	30.3984805173556	32.2710709092525	35.1385115357518	35.4772797578683	32.5427658991909	35.0085752941694	34.1158182739984	37.0277657504018	35.4099858999843	35.7550469148054	34.8231950072967	34.4247987155284	2.52094434453122	0.644889632644407	2.75632315306518	2.89003760734076	1.82518955175034	2.51505713783417	2.58479669722382	2.37314018513973	2.78065905765425	2.22527527991446	3.37681505899209	2.25424934316678	0.925149396419232	2.98668644065738	2.33418115379564	2.73518707221963	2.02973282993631	3.74262954738968	-27.6455805207017	0.850692354714312	-27.9412468657713	-29.030534146369	-27.4051747211065	-27.2509998151925	-27.5615992713797	-26.045598133928	-27.4586559858786	-26.7301159661085	-29.2313939552444	-26.5274444613226	-26.9923456795332
84.4221105527638	34.8937353670403	1.66063082001568	35.530078030469	36.4923082949125	33.9278304769094	34.3212325554054	30.7808099121999	32.7359088874076	35.5947618543152	35.9733527234824	32.9948989515219	35.4465605336742	34.6073676272819	37.5488385747215	35.878971287226	36.2028775884057	35.3244626099792	34.9395059647331	2.52035194611878	0.643979613340805	2.81969355854713	2.89382335129526	1.82411383643142	2.50090863060288	2.56764618850325	2.38245905259057	2.78675735372132	2.2151092696898	3.3548804817507	2.24680648431965	0.917046601653232	2.98106387885729	2.34292873982968	2.71838409501657	2.04220740823187	3.73180220685982	-27.8435885861165	0.844845215499548	-27.9780958884945	-29.3048589269759	-27.5739508725387	-27.4169304902124	-27.6743011110823	-26.3070425461511	-27.6614615723428	-26.9364101323716	-29.3889005472817	-26.7852364918748	-27.2160606184723
84.9246231155779	35.3761707745437	1.69938746074711	36.0902968181116	36.9936558707205	34.444107120434	34.7990864647868	31.1383943200323	33.1676147146236	36.087343694894	36.4693678266856	33.4139621492944	35.9163893220456	35.0675336781811	38.0700707040529	36.3876406011493	36.6899150623667	35.8274354775586	35.4559185677615	2.52095295718942	0.643211815041817	2.88399184169712	2.89812637607187	1.82797338070677	2.49209388472475	2.54759594698757	2.38976071682907	2.79522054258986	2.20278300556205	3.33061584961534	2.24134331545304	0.910599462598263	2.97583594903883	2.35558564174237	2.70526864693357	2.05559779224321	3.72285496223711	-28.0521919588487	0.841193755545131	-28.0481299852888	-29.5742196419318	-27.7749620978876	-27.6287317351982	-27.761653094508	-26.5472301435224	-27.9054756627897	-27.1538169677874	-29.5208361034669	-27.066394283489	-27.414447598168
85.427135678392	35.8677937960167	1.72588775805287	36.6865366999869	37.491869441733	34.9998054207058	35.2553509117821	31.5455666959407	33.6180766299003	36.5991106419733	36.9346754919335	33.8519197584883	36.4241828554377	35.5417749177694	38.560052587454	36.9184158440482	37.2099760496693	36.3023683871938	35.9450184022502	2.52267314116743	0.642203459392888	2.94808438961798	2.90319340937135	1.83773285442624	2.48379671390912	2.53126619286827	2.39868793503346	2.80499489291749	2.18565125553852	3.30849875003068	2.23894048213612	0.906946655136495	2.96784536751976	2.37117664945544	2.69611634879514	2.06782756886576	3.71201079305699	-28.2725866830475	0.836839779046489	-28.1630689026186	-29.843895592225	-28.0154052311011	-27.8323597673998	-27.8921339635271	-26.8046974820136	-28.1784025080991	-27.356840570992	-29.668092388407	-27.3756609828337	-27.6195500160207
85.929648241206	36.3592556627804	1.75418296004302	37.2313268131684	38.0381006132841	35.5112765891133	35.7148126096573	31.9169892660236	34.1093429087664	37.0597964619868	37.4381966502514	34.3312156473746	36.8836797533848	36.0563763969253	39.0912110499642	37.4000439506326	37.6802929159011	36.8172056368368	36.468223341216	2.52501409484794	0.641984932608293	3.00465505066055	2.91386095909804	1.84835946551398	2.47698981406711	2.51242411978959	2.41140200032565	2.8101993833423	2.16745505599311	3.29213724590381	2.23405075947432	0.907161920414427	2.96327860112941	2.38460753631211	2.68451475178902	2.08291458199889	3.70621427175468	-28.496771192809	0.842913626230463	-28.2547310436467	-30.1547595009965	-28.2264443412784	-28.0432594430845	-27.9925971557085	-27.0983603828028	-28.4220931469084	-27.5981771227691	-29.8543624508409	-27.647904235299	-27.8534193970738
86.4321608040201	36.8636839456115	1.79105288170314	37.8025467341671	38.5569223017313	36.0549729691128	36.2199183931345	32.3161610593322	34.553778215627	37.5582855995504	37.958784834003	34.7638283122396	37.3733880359125	36.5446667024707	39.6416614627826	37.9223033312812	38.1800843360114	37.3508829032777	37.0207579391508	2.52886643295882	0.641874691508111	3.05722795724294	2.92400133777166	1.86463935264348	2.47567975506326	2.49528591427236	2.42136223147157	2.81766992678039	2.14757345293408	3.27293781598881	2.23164020886119	0.909165658631281	2.96116485515535	2.40168252021369	2.67633480169162	2.09980096275521	3.70569617586422	-28.7340839841099	0.847931372072893	-28.3856346568187	-30.4473795950654	-28.4661369619399	-28.2977880902106	-28.1131139249548	-27.3578722374194	-28.7046298127364	-27.8635896683433	-30.0021133811743	-27.9377762090891	-28.0656539065599
86.9346733668342	37.3736668475686	1.81731802185752	38.4078394781739	39.0846596922603	36.6390739150295	36.6758073495764	32.736586687509	35.0324227104792	38.0886580848457	38.4284112669073	35.2308008845423	37.9031419356175	37.0389835364808	40.1406533013989	38.4786930644553	38.7172633448129	37.8365097799082	37.5391645291	2.53373470302674	0.641532502427235	3.10501931924768	2.93615709693467	1.88749951733719	2.47270289861599	2.48066874800457	2.43459349872038	2.82742452056865	2.12182177301665	3.25827863272124	2.23308703837001	0.913562852484941	2.95567511225142	2.42210566432622	2.6729140025344	2.11438126470498	3.70386330858885	-28.978785436204	0.851673169689341	-28.5691955067235	-30.7443116336403	-28.7434878692107	-28.520610127229	-28.2541107370303	-27.643733455383	-29.0215112363609	-28.1001700912395	-30.1773089720449	-28.2521761421371	-28.2774106379199
87.4371859296482	37.8852463852975	1.84526788061051	38.9587875633068	39.6610737072554	37.1783865802591	37.164677571246	33.1229677750809	35.5512064981037	38.5663768791214	38.9376484333524	35.7382487575398	38.3854292329645	37.575243302079	40.6832626716901	38.9833035989844	39.226749390684	38.3632001095726	38.0673800935193	2.53940257046324	0.641399664570116	3.14135324446408	2.95434250036838	1.91170167189277	2.47375833548696	2.46354190968741	2.45210583193092	2.83295824190667	2.09498992355837	3.25000741537308	2.23291968183058	0.92145239357567	2.95479693494445	2.4400882205807	2.66965231273625	2.13170949478844	3.70506301428718	-29.2261880804295	0.863889493892395	-28.7369026541406	-31.0758345644283	-28.9900645540913	-28.7723657903064	-28.3630974521214	-27.9612870616848	-29.3053361461391	-28.3732881043697	-30.3890897869201	-28.5264664601961	-28.5174768866586
87.9396984924623	38.4080288375225	1.87930492691315	39.5307813953358	40.1983102748979	37.7469485796811	37.6870123250652	33.5626379682316	36.0097697952896	39.0713380240154	39.4791881137461	36.1853422312805	38.8961850976121	38.0906936045395	41.2618606587086	39.5164995116534	39.7385476186819	38.9231948529647	38.6301513486572	2.54653801199244	0.640968930157844	3.16910208630776	2.97141135379147	1.94185769206041	2.47963943218057	2.45101447085483	2.46635556051969	2.84046677492214	2.06763566816131	3.23812976630369	2.23611566047141	0.93088429084197	2.95887704965671	2.46047575812078	2.66855642515345	2.15147928841278	3.71260691412012	-29.4822925646883	0.869234265185478	-28.9474626880225	-31.3736902302059	-29.2599202845983	-29.0557703115856	-28.5158110727359	-28.2307454002505	-29.6133798464111	-28.6777568655527	-30.5492793134419	-28.8111196627562	-28.7398788894299
88.4422110552764	38.9363907175307	1.90980495842024	40.1359881404165	40.7573224857148	38.3567089581271	38.1519916931598	33.9704432209502	36.5185408715574	39.6130061877019	39.9581148613289	36.682253201568	39.4492585083027	38.6030020986901	41.7771874793278	40.0870943761769	40.2915503835607	39.422769216169	39.2070197977392	2.55509947825074	0.641137534288494	3.18820736380057	2.99237395354995	1.97885301877219	2.48317077713339	2.43733666609802	2.48589083310419	2.85139759544113	2.03485855844551	3.23278035962838	2.24433019734881	0.941923052373913	2.96022210549029	2.48389178004095	2.67316787244366	2.16824518426864	3.72494233407223	-29.7421886826027	0.876026495630135	-29.215364534462	-31.6771170055205	-29.5641164945598	-29.2977721737634	-28.6429689216453	-28.5334046738913	-29.9516458468538	-28.942365562605	-30.748106849838	-29.1154649996092	-28.9543058757312
88.9447236180904	39.4692203250057	1.93530324501372	40.6852405165489	41.3653988780569	38.9210571689453	38.6707137524895	34.4002737732977	37.052680237742	40.1208517917706	40.4738433132202	37.2042035610745	39.9559635475529	39.1584865675801	42.3333395736631	40.6232547455799	40.8436258469226	39.9594197276565	39.7391721979903	2.56491072666988	0.640807468901806	3.19282225488809	3.02026857265491	2.01723225271264	2.49277700659983	2.42559789384028	2.50932420140174	2.86068739118211	2.00204186114793	3.2326438107024	2.25209734879987	0.955686564448811	2.96766155671837	2.50569635999142	2.68079440705662	2.18744014276921	3.73580000180384	-30.0032853177301	0.885676977956843	-29.4716242616001	-32.0059466903633	-29.8348786291168	-29.5806114398222	-28.7838662511108	-28.8508948130809	-30.2652073188524	-29.2344109253179	-30.9685524558739	-29.3757268247869	-29.1965395134617
89.4472361809045	40.0067691930701	1.96598262385749	41.2510990682979	41.9221417400721	39.5110503495544	39.191200491333	34.8602054899833	37.5412068721531	40.6342217491438	41.0267625186607	37.6796714471122	40.4892136033326	39.6991248493942	42.9303988040292	41.1640955130706	41.3673509562344	40.532652289251	40.3079113474991	2.57613062176816	0.6402940393562	3.18544978015488	3.0469462802774	2.06141833739796	2.5051292234338	2.41754783058651	2.53135348682198	2.87169876728084	1.97059814255967	3.23037720743964	2.26455463575446	0.970380973071287	2.98227936357481	2.52792336302329	2.68930796366511	2.20917430132643	3.75395029192242	-30.2636022563306	0.885364925544786	-29.7700853896473	-32.2840272257447	-30.1220455731052	-29.8665280623371	-28.9508664530295	-29.1260008965747	-30.5780228075366	-29.5527143026944	-31.1473547315425	-29.6376580330711	-29.4254408943259
89.9497487437186	40.5561191812754	1.99859963046101	41.8507715194575	42.5140139076236	40.1427720237342	39.6865251513206	35.2754953455043	38.0824269940788	41.1889071036436	41.5313025241687	38.2062439178302	41.0671637477481	40.2262985368388	43.4785771841737	41.7447947876255	41.9351437965799	41.057710541134	40.9097598189446	2.58978392873606	0.641202346268114	3.1670658939095	3.08018950069119	2.11227264149507	2.5178648613932	2.40713688386439	2.56004796672674	2.88818179697777	1.93672236691551	3.23477670030246	2.28362054802694	0.985535142073022	2.9973358490069	2.55273485912819	2.70468908568311	2.22865402480095	3.77971473878207	-30.5267572046116	0.889809979093214	-30.1258488785843	-32.5665811687579	-30.4390722053893	-30.1298453932874	-29.0780359602837	-29.4284300398431	-30.9140697015649	-29.8344776750184	-31.3635873729775	-29.9133439032799	-29.6386307224305
90.4522613065327	41.1128376105173	2.02254960694882	42.3945347741832	43.1548612299041	40.7284073656348	40.2361350353296	35.7476395483192	38.633270567038	41.7323633902738	42.0569750999864	38.7410245368754	41.6000566601816	40.797412964449	44.050284295277	42.3116748067566	42.5326948261744	41.6021745260823	41.4858921418122	2.60562613390125	0.642541866709641	3.13274365005936	3.12188337785936	2.16414003651352	2.53746602598498	2.40183551807912	2.59246113657231	2.90669077876845	1.90465777738427	3.24268307435266	2.30364288076781	1.00227116157703	3.01938199565458	2.57679953963286	2.7264187997345	2.24960155455753	3.80734083492162	-30.7882430177553	0.893269078511395	-30.4694182526286	-32.8635665994616	-30.7191168057634	-30.4279184079386	-29.2486179817064	-29.727077442345	-31.233310905923	-30.1214023097714	-31.585656633824	-30.1403900023488	-29.8791311511955
90.9547738693467	41.6626150013185	2.05602805937572	42.9517164528582	43.7317230865199	41.335419905953	40.7557882340654	36.1924035347593	39.1548330477473	42.2567086251321	42.62531076043	39.2443291939739	42.1572781942981	41.3600777593662	44.6673211336588	42.8560892489736	43.068718652354	42.1860883322098	42.0580338587958	2.62267931242244	0.644079544346151	3.08504225022629	3.16274077088782	2.22126383406578	2.55789484737204	2.39628907607716	2.62588234211039	2.92724404487665	1.87732419173355	3.24957490968508	2.32995995039422	1.01900514399756	3.05124873193722	2.59917437350912	2.74774918066919	2.27330826647915	3.83916708473784	-31.0343111090999	0.889123677667407	-30.8483612875831	-33.0918845190685	-31.0075188143949	-30.6994684524953	-29.3976215174012	-29.9879910104017	-31.5242015201641	-30.4254591614877	-31.7764382852492	-30.3593338510448	-30.1110470164365
91.4572864321608	42.2344245748486	2.08426094636993	43.5450438935787	44.3571287067891	41.9843582403416	41.2850152819588	36.6521425555355	39.7308583542921	42.826188493088	43.1628501292656	39.7988432499537	42.7615641749145	41.8978043446523	45.2523013328361	43.4417177881843	43.6500232015594	42.7365766678388	42.6683767827894	2.64379796986705	0.648393805234948	3.02634539819281	3.21341106111882	2.28451640533448	2.58231190127586	2.39251680116353	2.6675457532133	2.95613100493815	1.85195405989602	3.26266535958729	2.36478057772177	1.03476748639048	3.08712198719635	2.6235800594272	2.77721527649343	2.29575275313225	3.88015163279111	-31.2840547142379	0.889346773236124	-31.2778469883	-33.322312520088	-31.320548181239	-30.9657197890935	-29.5527745928243	-30.2684426123825	-31.8291061271236	-30.6942476052466	-32.0025259749257	-30.5853228817964	-30.3192865084164
91.9597989949749	42.8137999853376	2.10899844052228	44.0844795374009	45.0289246213403	42.5864243383146	41.8669380032528	37.1516629698458	40.2997961387413	43.4100060133467	43.7039696882736	40.3435222195731	43.3221621213838	42.479673889657	45.840437125196	44.0369509309113	44.2710756262789	43.2862529394348	43.30852360245	2.66819895800533	0.655435356515187	2.95276531240611	3.27422762607981	2.34801299362655	2.61462893933989	2.39313633645282	2.71279851178131	2.99164374063978	1.8315264530714	3.27706604876947	2.40210818866165	1.05064027718548	3.13081366309515	2.64813831268872	2.81501017469651	2.318757800693	3.92990894889763	-31.5259062902487	0.891033801506769	-31.6877851451417	-33.5548043600242	-31.5927537345203	-31.2572281499547	-29.7390686373404	-30.5256137160182	-32.1251465152773	-30.9422864829988	-32.2183045759317	-30.7580719844928	-30.5542563148947
92.462311557789	43.3780488855274	2.14398487241707	44.63558941536	45.6268106082975	43.2048365115726	42.3886728487842	37.5964592902073	40.8570153626225	43.9472920267472	44.2933284123482	40.8724573543401	43.9043028241328	43.0598527799558	46.4773618892924	44.5800090619571	44.8431324850889	43.8776516623201	43.8840096354109	2.69413251641398	0.66358788478341	2.8674549494875	3.33516825903998	2.41579081634481	2.64637806098353	2.39110070083076	2.76200367100946	3.02959756170709	1.82049778270798	3.291124232794	2.44740700501199	1.065290444026	3.18703243816343	2.66886225300081	2.85461849618776	2.34490496001085	3.97888863131773	-31.7397332497893	0.889821558081502	-32.1180350372741	-33.7034386765373	-31.8647263682654	-31.4927122020537	-29.8772310619213	-30.7488190105047	-32.3648306033671	-31.1953229440474	-32.4135159523253	-30.9127739696924	-30.7857352334358
92.964824120603	43.9718445035316	2.16856741729635	45.2272934505619	46.2859581704049	43.8653643773111	42.9568632510711	38.0969394744197	41.4701527767706	44.5320044872727	44.8722703099295	41.4520098954757	44.5360154656812	43.6024820041511	47.1011121214811	45.1641707437955	45.4358458117564	44.452656838211	44.4983728782116	2.72598044777978	0.676418276131657	2.77456761789561	3.40967216308649	2.48889785502208	2.6869176103487	2.39406064184607	2.82137108125696	3.07915045941077	1.81687866820139	3.31035299360551	2.5032567766162	1.07734595318064	3.25082868397222	2.69100955793502	2.90193026828062	2.37105637966239	4.03839045415586	-31.9551121747642	0.894401495340916	-32.5834772382136	-33.8502979076655	-32.1558594116044	-31.7366610654127	-30.0565135541627	-30.9825704016954	-32.608228048065	-31.4136368036496	-32.6414018360328	-31.0677804082629	-30.9853249894931
93.4673366834171	44.5652826013061	2.20145229289672	45.7698748031923	46.9749518830081	44.4790107469297	43.5568394811927	38.5777467866781	42.0589385809445	45.1553284364491	45.4370631223407	42.0030267131398	45.1263021661321	44.1896691244403	47.7064611855883	45.7801349469228	46.0730090995398	45.0059215007961	45.1502430436023	2.76174354077346	0.694064366221264	2.67137479295708	3.49425582526038	2.5613284466474	2.73460504612991	2.39724475765306	2.88431724856265	3.14028605497753	1.82252785948742	3.32835630876555	2.56338264380628	1.08773308934899	3.32309182596534	2.71406146266612	2.95938235299027	2.39706495199578	4.10888398516157	-32.1497245118996	0.910270850943288	-33.0135816988222	-33.98309287665	-32.4024893744369	-31.9853332488977	-30.2184944745837	-31.1735354123399	-32.8488934405487	-31.5832960009846	-32.8429044452808	-31.1652041769458	-31.2110382896505
93.9698492462311	45.1508836256557	2.23131529693067	46.3197803035027	47.6000037626676	45.0997270597573	44.0981782547394	39.0697361692211	42.6505307009842	45.71097997279	46.0497998088752	42.5514485648492	45.7304850618416	44.7811684756491	48.3579802108709	46.3207687479337	46.6883705798385	45.5983035673674	45.7868767696034	2.80073354965863	0.71523442076401	2.56169202749244	3.581706023758	2.63631730225736	2.7833944590711	2.40164731115818	2.95353624328859	3.20496324782248	1.84132190028519	3.34631596852041	2.63194657047621	1.09568136635081	3.40866732150892	2.73155172129607	3.02184372351497	2.42632094283053	4.1848306649068	-32.3167313820604	0.921564594062774	-33.4408698249381	-34.0322516934297	-32.6402962908181	-32.1689586945595	-30.3792372211354	-31.3354354035775	-33.0105620962697	-31.7477596934357	-33.0342646580879	-31.2371611736533	-31.4382900614937
94.4723618090452	45.7645087962645	2.25370377686408	46.9194951720433	48.290600679832	45.7658370095341	44.7090807594456	39.6025285220321	43.301781143018	46.3063257865231	46.6778809918247	43.1515572228154	46.390314619217	45.3205792189098	49.019740240035	46.8936308151629	47.2872050842125	46.1959387264954	46.3996447491305	2.84700650089289	0.741544964689317	2.45210486195108	3.68595822195914	2.7160496448326	2.84554601757625	2.41040064198663	3.03548941047997	3.28244859350617	1.87447030928636	3.36795893650999	2.7139055878726	1.09944628527173	3.50579133444978	2.74962171214171	3.0900139347926	2.45732057065098	4.26557795101871	-32.4761248128504	0.944404761276269	-33.879418915473	-34.069964786291	-32.8923829490441	-32.3616033281078	-30.5735820290715	-31.4983276260092	-33.1656967095836	-31.8776513309047	-33.2559438494665	-31.302216879926	-31.6249717168032
94.9748743718593	46.367146604543	2.29386250421572	47.474798791528	48.9911025391911	46.3841247037813	45.3143580931883	40.0656062641577	43.9115575617013	46.9482950864229	47.272719504921	43.7044705572683	47.0096460829482	45.9070823852556	49.6397825588238	47.5037209530603	47.9380001068241	46.7498737401028	47.059206743513	2.8978192476446	0.774107694720287	2.34047913569413	3.79896852233772	2.79392149195626	2.91317695243284	2.41563626295953	3.12104456677771	3.37597123408362	1.9210447375724	3.38559561160688	2.801270885419	1.09940864402893	3.61104771871809	2.76821916460291	3.17114179219477	2.48754989648427	4.36063134544447	-32.5999195677091	0.986413652335533	-34.2607877532295	-34.0816354434322	-33.097036127215	-32.5263338297314	-30.7098786321608	-31.5996872540209	-33.3093874704098	-31.9327575795432	-33.4356196846418	-31.3076521906161	-31.8376313391742
95.4773869346734	46.9718569380385	2.31859256087402	48.0287065917457	49.6336716017654	46.9958283520694	45.8903060239932	40.6045267266443	44.5322988841429	47.5412425313712	47.9074287722447	44.2628659649173	47.6298693706413	46.5013576514031	50.2960151847687	48.0561233463508	48.5931851550185	47.3344062035199	47.7418786480198	2.95318066536636	0.811108949991267	2.23057083823258	3.91581080646965	2.87202909665896	2.98491679027227	2.42576920709956	3.21342717805732	3.47651390734168	1.98203173457578	3.40328446291323	2.8958860466743	1.09613148515713	3.72760579182639	2.78209201566254	3.25932255149754	2.52072894084062	4.4647697925822	-32.7033112471576	1.02252811624766	-34.6130584329439	-34.0155046173078	-33.2850153343046	-32.6424019272429	-30.8900027806147	-31.6803034502032	-33.382498031767	-31.97781845642	-33.6149557099384	-31.2841905553341	-32.0562212762434
95.9798994974874	47.6008508526939	2.3483028275208	48.6474544483057	50.3524478545456	47.6620659534934	46.5476524740124	41.1202757235084	45.2214618073606	48.139105316629	48.5902808739489	44.878093232211	48.318480120693	47.0275613091025	50.9922450637333	48.6062075753134	49.1919994433117	47.9521040990169	48.3661783479164	3.01748506619075	0.853008273740745	2.1318151908834	4.0538869573566	2.95503904824854	3.07521150812278	2.43583819933951	3.32218530534665	3.58710883258962	2.0654698469726	3.42290181986961	3.00813990527779	1.08731446004888	3.86018152735167	2.79461561372038	3.35061995796349	2.55801505594451	4.57141783001604	-32.7860057317105	1.07677895560873	-34.9501365110829	-33.9281393044859	-33.4835779198842	-32.7533520823592	-31.0541708409181	-31.7520377077507	-33.4278148590467	-31.9890882993735	-33.8231722848917	-31.2456168778847	-32.2252010940295
96.4824120603015	48.2134336246805	2.38684204399581	49.2225088768467	51.0556879724928	48.2768582463814	47.1647536916061	41.6098069255714	45.8534422530682	48.7976035508058	49.218590023956	45.4288306142658	48.9639107741067	47.6084463814456	51.6213603899632	49.2039332903206	49.8551221844627	48.5030412969197	49.0310415226752	3.087169636104	0.901049818235789	2.04098819499082	4.19707017057557	3.03468178044797	3.17030011510593	2.44538797027755	3.43467088067618	3.71991903203695	2.16490401791547	3.43569327105901	3.12540911393702	1.07201680381245	3.99881796480891	2.80737138816971	3.45900655341454	2.5938435388639	4.69463338157195	-32.8241114794381	1.14577841497138	-35.2110649653824	-33.80930964096	-33.6331551269391	-32.803547601631	-31.2010304246703	-31.7449574516708	-33.4496550218299	-31.9045508932733	-33.9746810767375	-31.1496158182916	-32.4212342146693
96.9849246231156	48.8224357740083	2.40449177848129	49.7775085760528	51.6979763475652	48.8636683365329	47.7683364357816	42.1866118083381	46.4916473244296	49.421831542662	49.8649629469579	45.9832002685865	49.5875731021743	48.1942222204833	52.2643003799864	49.7597176945946	50.5318467394813	49.0659460954821	49.6996225650233	3.15999650394866	0.95171978365977	1.96043721901256	4.34128267671455	3.11137110912192	3.26890846998342	2.45967875288574	3.55083381119238	3.86009726159775	2.27467340323938	3.44873979234563	3.24560795516195	1.05372355973168	4.14215512301768	2.81662109513034	3.57264832309213	2.63139687964375	4.82176863130769	-32.8492737657101	1.21105680851556	-35.4235474606412	-33.6282062210103	-33.7594762565938	-32.8281890331411	-31.3930990097627	-31.7322497810642	-33.4164160905796	-31.8153704199009	-34.1342046783763	-31.0282255208394	-32.6259981618378
97.4874371859297	49.4660153545575	2.43997067115349	50.4238399184463	52.4414074583957	49.526786327536	48.4730365093555	42.7010608916164	47.2156632327165	50.0088237762217	50.59627302608	46.6067862631127	50.3066933343901	48.6946039298928	52.9794562071796	50.2728317792916	51.1306552382632	49.6922487823096	50.3860789981126	3.24538202968406	1.00841443122109	1.90376228836015	4.51406053178498	3.19488281894436	3.39358359929596	2.47006438464544	3.68866267343083	4.00454464351033	2.41680392775873	3.46196640715449	3.39084568357353	1.02896996782653	4.30747753620053	2.82279410127285	3.68831914394871	2.67601286256295	4.96336190467463	-32.8435898607856	1.29700103086279	-35.5990306483331	-33.4127140381757	-33.8942874641766	-32.830341300244	-31.5274512803138	-31.7002007133703	-33.3373505060632	-31.6846858101288	-34.3227260389871	-30.8798930964561	-32.7718350488097
97.9899497487437	50.0882507168986	2.47892003624941	51.0196378876813	53.1364094292752	50.1297614686975	49.1164807679676	43.2032126426068	47.875242231737	50.6846486949292	51.2669335196407	47.1558507856117	50.9732053658359	49.2686539694649	53.6193996136694	50.8555550279751	51.8082363270981	50.2462886300577	51.0524951081289	3.33644469037129	1.07039374014274	1.86400338907862	4.68486922110194	3.27303449911474	3.52569215299345	2.48229278664838	3.83182445471797	4.18136671778785	2.57458380679538	3.46575064513381	3.53818178694583	0.993931009663581	4.47553087959612	2.82908161682736	3.82699308882718	2.71925627065856	5.11672272004991	-32.7870411643044	1.39569367536009	-35.6904265440481	-33.168777773691	-33.9803101725899	-32.7370233868753	-31.6787854782537	-31.5721406163849	-33.2151058408616	-31.4597156717968	-34.4419558790869	-30.6824946234953	-32.9486185651796
98.4924623115578	50.6698572880815	2.49609130974516	51.5512744621176	53.7395251211664	50.6614645425516	49.726388007082	43.7400341055745	48.5032468476239	51.3253201412583	51.8918986898241	47.6811048522276	51.5685790778624	49.8297733596292	54.2121622108676	51.4008595624643	52.4563364133639	50.7601867719204	51.6695624437701	3.42334948510594	1.12993298911921	1.83957072808248	4.8442527786826	3.34249635371795	3.65096700791445	2.49523271697004	3.9663285153075	4.35835250904856	2.72635253424398	3.47066473122105	3.67632344499829	0.958460447807531	4.63146461422799	2.83357672196907	3.95954237288292	2.76016649201116	5.25983979260944	-32.7298682695459	1.49001276606816	-35.7301939727297	-32.8989834947685	-34.0381471066916	-32.6568310707013	-31.8312466426877	-31.4683536998711	-33.0658873867281	-31.2491235288552	-34.5732555664255	-30.4782205437545	-33.1331128689567
98.9949748743719	51.3318373949072	2.5268953129851	52.2470105791108	54.521170811117	51.335977579006	50.4518585259776	44.3604739186132	49.2393536389658	51.8750619292307	52.678977602964	48.2894429407675	52.3386469114034	50.283058619899	54.9449163720649	51.854501915211	53.0697218700036	51.3993294314251	52.4198956727555	3.53227836251126	1.19944250649787	1.85539344437002	5.05345598041814	3.42658936532561	3.81221874495365	2.508987787443	4.13109623343047	4.52843226162118	2.9325163036178	3.4729032740547	3.86004909240827	0.916705048122331	4.82636835981987	2.83361621576952	4.09978640447088	2.81441849411328	5.44391679024148	-32.6283327168196	1.60651464204893	-35.7097467704513	-32.557070325852	-34.1041026726066	-32.5184375036889	-31.9875554677603	-31.319249875206	-32.8601287804512	-30.964204295384	-34.7249641115275	-30.2144362631146	-33.2482371231611
99.4974874371859	51.9939469409919	2.57082703639234	52.8810274463097	55.2199403501843	51.9388223031485	51.2127646610777	44.8430974242082	49.998689448446	52.6007863034321	53.4190500504352	48.8958921420792	53.0423008175167	50.8791357165036	55.6159702194617	52.4468137959554	53.8045518977137	51.9821738579896	53.1221346214097	3.65052248190276	1.27764398502986	1.89493861458929	5.25179148248783	3.50325159032552	4.00631777067425	2.52146921124422	4.32028190003739	4.76017739148354	3.15207513050265	3.46531023813425	4.04098868022581	0.854821468945304	5.02130058339616	2.83367114130021	4.28027586167157	2.86850551322397	5.63318313220213	-32.4723859827739	1.74307788046568	-35.6077773722633	-32.1946874600232	-34.1231042316824	-32.2534389568357	-32.1310274929066	-31.0610733375883	-32.5593183753137	-30.6046002960364	-34.8292669350739	-29.914954948187	-33.4109280598124
100	52.2950024484777	2.59709639624046	53.0525653643445	55.4061963107428	52.1003140159317	51.6702039137951	44.8560890842238	50.4212650339732	53.2125368070533	53.6543911778333	49.2370191139547	53.234608937515	51.3602015398062	55.8268376157894	52.9457405504516	54.2733656252443	52.164906296534	53.3037977884504	3.70205612833371	1.31819277909273	1.90864200739093	5.30959067996386	3.52490378260271	4.11949770985431	2.52056260745833	4.42231505117741	4.95543050278667	3.22553302942428	3.46258811857856	4.09463729624018	0.805231227126792	5.08507316325194	2.8344093232304	4.39282658347898	2.88613763181599	5.68551933895807	-32.4040962132204	1.80570485592816	-35.5585179839202	-32.0698182936797	-34.1141490023455	-32.1189118783561	-32.1181237224987	-30.9390635867813	-32.3064570298297	-30.4765167068268	-34.9022619196752	-29.8112601082296	-33.5552500653074
[truncated: 275 more columns]
