# Supplementary material for: Cranio-caudal and medio-lateral navicular translation are representative surrogate measures of foot function in asymptomatic adults during walking
Source: PLoS One. 2018 Dec 5;13(12):e0208175. doi: 10.1371/journal.pone.0208175 (PMC6281217; doi:10.1371/journal.pone.0208175)
Supplement: S2 Data — Oxford Foot Model outputs are provided in .mat files (Matlab). One file with all steps under consideration is provided for each participant. (ZIP) [file pone.0208175.s003.zip › S3_OFM_Data/EGLOND12_Walking_OFM.csv]

ST	RTIBA_R_X_Mean	RTIBA_R_X_SD	RTIBA_Resampled_Meas1_X	RTIBA_Resampled_Meas2_X	RTIBA_Resampled_Meas3_X	RTIBA_Resampled_Meas4_X	RTIBA_Resampled_Meas5_X	RTIBA_Resampled_Meas6_X	RTIBA_Resampled_Meas7_X	RTIBA_Resampled_Meas8_X	RTIBA_Resampled_Meas9_X	RTIBA_Resampled_Meas10_X	RTIBA_Resampled_Meas11_X	RTIBA_Resampled_Meas12_X	RTIBA_Resampled_Meas13_X	RTIBA_R_Y_Mean	RTIBA_R_Y_SD	RTIBA_Resampled_Meas1_Y	RTIBA_Resampled_Meas2_Y	RTIBA_Resampled_Meas3_Y	RTIBA_Resampled_Meas4_Y	RTIBA_Resampled_Meas5_Y	RTIBA_Resampled_Meas6_Y	RTIBA_Resampled_Meas7_Y	RTIBA_Resampled_Meas8_Y	RTIBA_Resampled_Meas9_Y	RTIBA_Resampled_Meas10_Y	RTIBA_Resampled_Meas11_Y	RTIBA_Resampled_Meas12_Y	RTIBA_Resampled_Meas13_Y	RTIBA_R_Z_Mean	RTIBA_R_Z_SD	RTIBA_Resampled_Meas1_Z	RTIBA_Resampled_Meas2_Z	RTIBA_Resampled_Meas3_Z	RTIBA_Resampled_Meas4_Z	RTIBA_Resampled_Meas5_Z	RTIBA_Resampled_Meas6_Z	RTIBA_Resampled_Meas7_Z	RTIBA_Resampled_Meas8_Z	RTIBA_Resampled_Meas9_Z	RTIBA_Resampled_Meas10_Z	RTIBA_Resampled_Meas11_Z	RTIBA_Resampled_Meas12_Z	RTIBA_Resampled_Meas13_Z	RHFTFL_R_X_Mean	RHFTFL_R_X_SD	RHFTFL_Resampled_Meas1_X	RHFTFL_Resampled_Meas2_X
0	-9.33461566433252	1.12098842336272	-8.41134909645131	-7.47627052869698	-7.68737610993929	-8.99927442612146	-9.68326471843877	-8.50416294256516	-10.7805943823014	-9.06472093608364	-10.1749265782616	-10.1079726285487	-10.342313285721	-9.16335740248704	-10.9544206007064	4.01769354509983	0.222788774182762	3.97506352260651	4.31033073517971	3.75989054609235	4.12444913671206	3.62279609437502	4.20821499724574	4.30626750018114	4.00887908648608	3.78828413812329	4.09342863312484	3.77254870329255	4.20427810808475	4.05558488479369	-26.9497896343941	1.20573984063368	-25.8617920529046	-27.8801401215985	-26.7515107204879	-27.8315082563833	-25.2864547125717	-27.8111694533926	-26.8715310820675	-29.1289769785555	-27.9091174124082	-27.5816876449631	-25.2286989050289	-26.6491140930541	-25.5555638137071	15.1920647596407	1.29610714010422	15.4489009999743	13.1977984909748
0.50251256281407	-9.11879591505783	1.12809552381935	-8.09368898500554	-7.21422571382217	-7.55824874818932	-8.72797129165453	-9.42131177276174	-8.34267388135093	-10.5281478518609	-8.88639262261472	-10.0377436635896	-9.84099268892898	-10.1707676095765	-8.94020455499329	-10.7819775114035	4.05638690257219	0.229174656195525	3.9895674074102	4.35553422848126	3.78990867117061	4.1819071478598	3.66599022746131	4.25183839191739	4.33810956394647	4.05771157880097	3.80512366917247	4.15495834155008	3.80119508778417	4.25860899172936	4.08257642615443	-26.7632029282233	1.18899756405941	-25.6067129059814	-27.5991999942329	-26.6501400758768	-27.6153559518824	-25.1119900819125	-27.6750596965861	-26.6706430479189	-28.8919087139477	-27.7556997880192	-27.4077819702943	-25.1037578131834	-26.4186337614499	-25.4147542656169	14.7161722996704	1.27049222033555	14.8687521462247	12.67467833999
1.00502512562814	-8.82570095798999	1.12630999525313	-7.7484138986206	-6.89791267644418	-7.30598907158799	-8.42960358320103	-9.10773779000338	-8.07265958394145	-10.1913255112019	-8.66208964531443	-9.77394021244166	-9.52321683390995	-9.88727905034819	-8.63701467702473	-10.4969299198305	4.10850998668894	0.234988140688918	3.99777792396112	4.40563501769708	3.85282513484839	4.23339988125007	3.71340028125956	4.32880673017818	4.38281774254163	4.11307027420027	3.84218043390698	4.22232546353592	3.85236079172991	4.3347679591705	4.13126219267655	-26.5259099532481	1.17033935077271	-25.3147883371132	-27.264828567999	-26.4837239209339	-27.3605197517274	-24.9086571098489	-27.4820204526846	-26.4380791864881	-28.6117522922589	-27.4900063869957	-27.2064755578685	-24.9236011964431	-26.141460162877	-25.2109164689876	14.0652024169668	1.23504329121244	14.2333539223814	12.0479955197734
1.50753768844221	-8.56074273495094	1.12322306924633	-7.45786730987999	-6.62656531363481	-7.04389740521042	-8.17252714372729	-8.84421778791215	-7.81511437659097	-9.90175158692744	-8.4597866171885	-9.49802062239588	-9.25920427576706	-9.61771884894826	-8.36922590792696	-10.2237583582525	4.14789205250769	0.240518842171588	4.00435018047417	4.4465787622112	3.90086217864222	4.27534679607034	3.75107718802356	4.38631682259263	4.41260783450935	4.15964540149588	3.86638670887294	4.27476191438277	3.88823150490331	4.39190596153291	4.16452542888874	-26.3172915327354	1.15773712736829	-25.0940295079946	-27.0004770642061	-26.2724332510751	-27.1650305635947	-24.7609406774695	-27.2814056994904	-26.2513487940483	-28.3979134505656	-27.1878921618552	-27.06454849812	-24.7332304547523	-25.9117820012119	-25.0037578011771	13.4838304891338	1.20260473010208	13.6938974223482	11.5162590851887
2.01005025125628	-8.28317575708688	1.12544070246509	-7.13580314694066	-6.32824471961007	-6.79893983209515	-7.88143885475482	-8.55147678232837	-7.55906548879477	-9.59968540242936	-8.22370988873066	-9.24543417269325	-8.96689276209053	-9.35196618798578	-8.08543569825657	-9.95319190541948	4.17914922447577	0.245356241106934	4.00276408868013	4.47728145352985	3.943019453879	4.31392687981027	3.77958106873632	4.43451627613679	4.43107459267186	4.19752137452174	3.88784131669344	4.31609866348809	3.91665478057193	4.43830976007617	4.19035020938948	-26.0885285656375	1.14230796291446	-24.8195172224901	-26.6715822720818	-26.1007981607494	-26.9233296288133	-24.5615020792691	-27.0882617320079	-26.0448963473963	-28.1206954033502	-26.9420975442659	-26.8681397674635	-24.5451981127341	-25.6590874295155	-24.8057656531502	12.8865412487508	1.17044548031214	13.0936121981986	10.93779516068
2.51256281407035	-7.97492395671305	1.12843602623593	-6.78484308647797	-5.99751419298391	-6.51907506173539	-7.56438289019644	-8.23075069008472	-7.2697647205839	-9.26685288767519	-7.96085738834694	-8.9577301005387	-8.64908768130168	-9.0540770342962	-7.76888214789713	-9.65019355515147	4.215279613422	0.252193222903949	4.0018995278497	4.51468708229867	3.98784610402923	4.35185633847357	3.81364117540636	4.49164087272024	4.45354719763864	4.2432444222671	3.90996791828399	4.36420670037784	3.95103376759655	4.49304519933633	4.22201866820776	-25.8535989659513	1.12650991313821	-24.5351998466451	-26.3322923451797	-25.903522014305	-26.660541067167	-24.3688611395157	-26.8951598934672	-25.8454934721113	-27.8434921845375	-26.6649488980953	-26.6836443385094	-24.3525410215965	-25.4052061404331	-24.605884195804	12.2255971089073	1.13484252813152	12.4413446259455	10.3019796616001
3.01507537688442	-7.66260403564651	1.12700960370589	-6.4522996169914	-5.67424899915475	-6.21408153532684	-7.26451703683936	-7.91828766272505	-6.96345930391768	-8.93504951815467	-7.69343847202225	-8.64364688761371	-8.34206616130553	-8.73714895198762	-7.44921806262881	-9.32639025473696	4.24260329078618	0.257952637612753	3.99792764737847	4.5439654629857	4.02741688125729	4.38627650884732	3.83988671279076	4.53490772161301	4.46360051879003	4.28163698542277	3.9268005851645	4.40166873806881	3.97356179682622	4.53490126925636	4.24129195181916	-25.6052464870549	1.11669899998061	-24.2709209904048	-25.9945053327992	-25.6690650733779	-26.4345222646243	-24.1777133000559	-26.6531728184119	-25.6340629573746	-27.5675199188611	-26.3517834375776	-26.5018870329783	-24.11179981425	-25.1383857495786	-24.36286564142	11.5687720520466	1.09712935949277	11.8233649272224	9.68926854920589
3.51758793969849	-7.34717659253303	1.12913769565416	-6.11081386918778	-5.34259695204066	-5.91609309729245	-6.94439577345678	-7.59738343480466	-6.65893182323971	-8.6048815019473	-7.40927947723168	-8.34176391623315	-8.02908942240702	-8.424909353453	-7.12596689527748	-9.00719018635772	4.26417595450582	0.262983753541547	3.98666672266478	4.56588963470462	4.06430167418734	4.40971232333108	3.85925017738947	4.57441972719715	4.46603479052654	4.31375517016285	3.94313547829801	4.43021169577135	3.99330084057208	4.56960183532785	4.25800733844255	-25.3565283626458	1.10540438380299	-23.9787056094766	-25.6348065566928	-25.4639943196099	-26.1542473612322	-23.9712432155975	-26.4342293382257	-25.4314589495831	-27.2715576165842	-26.0804154365602	-26.3057706336038	-23.8864943181196	-24.8783138866053	-24.1436314725047	10.919114492138	1.06121890585303	11.1918422163682	9.07205806403773
4.02010050251256	-7.01835411255157	1.13212771898401	-5.75799904784639	-4.99674206887365	-5.59868336365239	-6.61122071997015	-7.26591737012962	-6.33919239355868	-8.26683369034244	-7.11206686630011	-8.01841080286086	-7.70858163530746	-8.09823645542845	-6.79118658739957	-8.67353246150065	4.28660385573157	0.2702492111427	3.97843546811145	4.59174901274161	4.09404329566271	4.435359504674	3.88168101180187	4.61444587655298	4.46943239566375	4.35053656832981	3.95286087286947	4.46215958144473	4.01299777405629	4.60748226317848	4.27466649942324	-25.1105449579111	1.09503339816256	-23.7010805400071	-25.2828265190104	-25.2174804385776	-25.8815116557887	-23.7821939172042	-26.2143601985668	-25.2492324471437	-26.9909037011258	-25.770143520078	-26.1324683273248	-23.6557200845045	-24.6347299575764	-23.9244331459361	10.252083208535	1.02500767126355	10.5475947772769	8.43938600420329
4.52261306532663	-6.67749535583338	1.13193494165487	-5.40395766440318	-4.64427660679006	-5.26320491631055	-6.28424885374281	-6.92487491265069	-6.00206990813672	-7.91425985385057	-6.79865256721888	-7.67853365872242	-7.38010549934572	-7.75220781264615	-6.44146068185782	-8.31958669015837	4.30018983183755	0.275607551351436	3.96255800391462	4.60614557002251	4.1228280865847	4.45692390846779	3.89389654622996	4.64426876797975	4.45849117153532	4.3767713203111	3.96195737093503	4.48155571350375	4.02385637915039	4.63112229126621	4.28209268398709	-24.8342087109228	1.08984906393338	-23.3968074995772	-24.8905644969607	-24.9613066182856	-25.6202015816072	-23.5574658329393	-25.9531541699274	-25.0218622552478	-26.6688739803378	-25.4536379045865	-25.9217983563143	-23.3831995843599	-24.3464595124255	-23.6693814494269	9.57947243137924	0.987415894695308	9.90687870000908	7.80716166321115
5.0251256281407	-6.33809353095312	1.13418304916931	-5.05144007489539	-4.29066577517619	-4.93077455613694	-5.94454025295417	-6.58498511821223	-5.66649361164358	-7.57046464397009	-6.47889779385204	-7.34527706660969	-7.05611253828493	-7.41027735788372	-6.09491439885614	-7.97037271391541	4.31191599497181	0.281016195205966	3.94606005479374	4.61919262886003	4.14910957473041	4.46946506260002	3.90442401264437	4.67308321115353	4.44566531434551	4.40225042144914	3.97052364465104	4.49823101122603	4.03418405891785	4.65337860231341	4.28934033694847	-24.5743145858505	1.08462584165107	-23.1026722228015	-24.5099135199385	-24.7217386090072	-25.3218866096791	-23.3484270478124	-25.7181345407658	-24.8261785153613	-26.362640816257	-25.1638175796517	-25.731119926205	-23.1288788562836	-24.0893292864763	-23.4413520858168	8.92898239964317	0.952561071881511	9.28186684415158	7.19235617265428
5.52763819095477	-5.99243799192085	1.1359356923016	-4.69819997075791	-3.93344724753975	-4.58355407806516	-5.60080843027808	-6.24243969683743	-5.3229565589873	-7.22472772549484	-6.15269748855646	-6.99415628027538	-6.73184022969742	-7.05985481680047	-5.74428481945363	-7.61272655222724	4.3204309965062	0.287716919509147	3.92997415701254	4.63104159761641	4.16493427200078	4.48454776245734	3.91366509111058	4.69697615206042	4.42910780377731	4.42693590378671	3.97014253035907	4.5131026043794	4.04037124038445	4.67239875053519	4.29240508910041	-24.308123160529	1.08210943044798	-22.8161182490507	-24.1308855032312	-24.4325650284933	-25.0432387387465	-23.1449601746836	-25.4697206078527	-24.6322151883818	-26.0612072141695	-24.8295148110467	-25.5488770153835	-22.8585536921659	-23.8344328421502	-23.2033120215215	8.28566840749784	0.918307057421907	8.66884344051988	6.58809542459397
6.03015075376884	-5.63687095169306	1.13672203983237	-4.33688212663906	-3.56688357362254	-4.22843256261984	-5.25668043244521	-5.88788239483433	-4.96723629863234	-6.86841033368868	-5.81057297475726	-6.63874361398613	-6.39714579399638	-6.6961467480839	-5.38251308246089	-7.24179243624321	4.32320267119913	0.293048325757945	3.90747743682979	4.63426511130326	4.18243623764237	4.49331351047947	3.91532617206099	4.7149590762653	4.40400904623399	4.44370460533026	3.97243418363921	4.51891272188949	4.04145114334829	4.68305393095842	4.29029154960784	-24.0225969881364	1.08403909425137	-22.4980956959038	-23.7162170561153	-24.1581441906933	-24.7518817032179	-22.9110740712234	-25.2003333374972	-24.4130059404275	-25.7241608802621	-24.5161743731957	-25.3352538286194	-22.5647007780561	-23.5561048683538	-22.9486141222074	7.64742937541987	0.884603344247639	8.05523600681377	5.98656772279349
6.53266331658291	-5.28476740800085	1.13894722952153	-3.98272025285158	-3.20342665769316	-3.87282908291193	-4.90498846866302	-5.5391594275883	-4.61439688527446	-6.52141055533251	-5.46871042050959	-6.28297724046539	-6.07125838276517	-6.33723884703335	-5.02609143313667	-6.87676864978586	4.32596289454953	0.299040061210701	3.88870299922619	4.63932827643093	4.19398146297141	4.49784575131386	3.91823749626139	4.73366792844988	4.3795459266119	4.46247950956145	3.97081486440907	4.52572468942699	4.04343867934408	4.694190103506	4.28955994163077	-23.7570243562993	1.08640470320354	-22.2102267016295	-23.3286988902051	-23.8723514517614	-24.4477544878251	-22.7054514788751	-24.9578876575343	-24.2241679218373	-25.4182323337007	-24.1991974770403	-25.1547423541419	-22.2904842066938	-23.310346587221	-22.7217750834255	7.04125238993228	0.853733705702314	7.47602157228369	5.41670587551794
7.03517587939698	-4.92811796052598	1.13989328559295	-3.62772175790584	-2.83891841591613	-3.50789013411884	-4.55589535240798	-5.18679023984927	-4.25590415650436	-6.17112739477097	-5.12010721538208	-5.9173073152703	-5.74270858840851	-5.9705347904517	-4.66670537728183	-6.50392274856998	4.3228930464621	0.304942728676252	3.86514618497849	4.63740779319249	4.19983554253549	4.50512456448578	3.91509852371413	4.74398492174527	4.34813985291518	4.47454312850082	3.96519968577523	4.5253218377926	4.03850339128958	4.69751159140045	4.28179258568176	-23.4730331158556	1.09449958306966	-21.9004611599075	-22.9202099425919	-23.564628525871	-24.1700412370751	-22.4795405033497	-24.6865604883584	-24.0132870542239	-25.0898720469089	-23.8665428826299	-24.9527989495685	-21.9875151169015	-23.0467196758597	-22.4712529228771	6.45280275100454	0.823389336453661	6.91120150819836	4.86537820969307
7.53768844221105	-4.56730562699	1.14094667571737	-3.26945886531964	-2.46912222868637	-3.14306053224253	-4.20157003742458	-4.82896985347342	-3.89142438193015	-5.81678420064679	-4.76315480995821	-5.55516449898947	-5.41053500501218	-5.59768159801599	-4.30237824480774	-6.12566889436286	4.318428343481	0.309889426027483	3.84234763190608	4.63363082359528	4.20733516137726	4.50369307996817	3.91032911280218	4.75294426572618	4.31470253424648	4.48503533140381	3.96272916245567	4.52294357884366	4.03238375311993	4.69837991482073	4.27311411498764	-23.1905490453614	1.10439659950877	-21.5940165515174	-22.5086172396094	-23.2784338205384	-23.8584586333516	-22.2532691878092	-24.4166727788482	-23.8007554125861	-24.7602503067135	-23.5626343427309	-24.7521076488973	-21.6816371557808	-22.7853642010012	-22.2249203103145	5.88613529424597	0.794720475724416	6.36531980538198	4.33265151480711
8.04020100502512	-4.21155274348764	1.14308570827263	-2.9200141328039	-2.10606127986237	-2.77456591765877	-3.84460520716908	-4.47942473370507	-3.53274483278656	-5.47302576404028	-4.41087491321622	-5.18616325307955	-5.08836349440704	-5.23201657560028	-3.94639732537567	-5.75592823563454	4.31448906666378	0.316271251618601	3.82237648186486	4.63189311030628	4.20554376642513	4.50337157533054	3.90725208263177	4.76403888213083	4.28449637106382	4.49735183300605	3.95297179598106	4.5223079570972	4.02836548308658	4.70126459759372	4.26712393011125	-22.924875924268	1.11632217885864	-21.308522406191	-22.1253352093281	-22.9549913661657	-23.5596029545146	-22.0525907032815	-24.1752913046292	-23.6164879455481	-24.4603919569504	-23.2268719454837	-24.5800845185402	-21.3982233659942	-22.5572774467463	-22.0077158921116	5.35773107285692	0.768442797499933	5.85893438244438	3.83995916506284
8.5427135678392	-3.84979653599032	1.14321459519237	-2.56574402216167	-1.73951478300273	-2.40238163255799	-3.49359200290692	-4.12149396946394	-3.16764446913916	-5.11971490294279	-4.0486703532246	-4.81520849556566	-4.75753559828771	-4.85619419018497	-3.5839570378892	-5.37570351054684	4.30385310245764	0.321137366319421	3.79717223233222	4.62044225696527	4.2038336838599	4.50471428350246	3.89602065605603	4.76453869333721	4.24531584410179	4.50015636393205	3.94484163055146	4.51222678967189	4.01551292797498	4.69321176015168	4.25210320951241	-22.6314177752775	1.13289966857466	-20.99209064995	-21.7038117486246	-22.6399441365887	-23.2827434748582	-21.8131099750785	-23.8889062915745	-23.38508970629	-24.1179825586668	-22.9057763371972	-24.3651301304583	-21.0729781544463	-22.28897330743	-21.7518946074449	4.8483228956752	0.742299298199914	5.36465596446016	3.36335465504229
9.04522613065327	-3.49052625720992	1.1439140741156	-2.21639036695487	-1.37477906557006	-2.03541900627608	-3.13565440702728	-3.76709871182978	-2.80318290159765	-4.77009956493552	-3.68766912976269	-4.45072768233327	-4.43173672062525	-4.48179516884684	-3.22416193994674	-4.99812667802289	4.29581114264223	0.325812928565195	3.777894820849	4.61310714253675	4.20175814102363	4.49844280104321	3.88846187893058	4.76849324826083	4.21113973161685	4.50688342867514	3.93802325103201	4.5063907974884	4.00561378505225	4.68866669118955	4.24066913665074	-22.3586220326162	1.14976217650348	-20.7063397376831	-21.3121757221573	-22.3375960426772	-22.9711951095894	-21.6014179508714	-23.6270413565002	-23.1768238451148	-23.8072953612787	-22.6034948702542	-24.1810250001198	-20.7665612220045	-22.0498848471342	-21.5212353586255	4.37568914694835	0.718342205180143	4.90995752443917	2.92285800697029
9.54773869346734	-3.13487076258778	1.14499262249114	-1.87152481500875	-1.01684520367034	-1.66386219801584	-2.78002536164126	-3.41754134970755	-2.44527319191021	-4.42657538284946	-3.33006653760202	-4.07820747911698	-4.11048033098995	-4.11375547617269	-2.87136169510586	-4.62780089185028	4.28652409471675	0.331502641887081	3.75654102043654	4.60336828628352	4.19252353509239	4.49694277580989	3.87910449466513	4.77280106305168	4.1786189582397	4.51087531794134	3.92567898814252	4.49845194423395	3.99631331455818	4.68326984939753	4.23032368346532	-22.0867247797073	1.17008311540318	-20.4092083528564	-20.9249708848435	-22.0023313799737	-22.6900479720672	-21.3884087398051	-23.378688175963	-22.9718680385155	-23.4976376653783	-22.2720651349423	-23.9941255828173	-20.4712378113328	-21.8215635816477	-21.3052688160516	3.93813280493158	0.695807244978809	4.483429749409	2.51767641419752
10.0502512562814	-2.77654201651596	1.14452790170741	-1.52473982727631	-0.656867723311749	-1.29487687640034	-2.42929265952844	-3.06341214349883	-2.08364229679797	-4.07604352129835	-2.96707191854557	-3.71062086382293	-3.78429806657061	-3.73897893239462	-2.51455605675641	-4.25064532850542	4.27539400387038	0.335517192788379	3.73709776358702	4.59080280389686	4.18696742594209	4.49435399746638	3.8677244221413	4.77103483979482	4.14381237215772	4.511965880067	3.91823007147753	4.48832590893207	3.98191610537988	4.67292608512374	4.21496437434847	-21.8074592891726	1.19153704534915	-20.1152806555226	-20.5302305565133	-21.6939570642708	-22.4127560606868	-21.1648019601298	-23.1028798663026	-22.7405664707607	-23.1774049820032	-21.9727354970018	-23.7945269073069	-20.1505728587168	-21.5750698682975	-21.0661880117303	3.5274252629162	0.67407220032237	4.08317776198018	2.13672557900062
10.5527638190955	-2.42358701801839	1.1441830991142	-1.18655533557663	-0.303621213195359	-0.931457804328963	-2.07444357093065	-2.71717103143298	-1.72628667244944	-3.73116125739099	-2.61096317259861	-3.346391241481	-3.46612878700316	-3.36914189583983	-2.16380203125743	-3.87950722075399	4.26802590073147	0.340154935185686	3.72329738128067	4.58386189068467	4.17773618071435	4.4894463246289	3.8615967317138	4.77478808034876	4.1172001868379	4.51814330250455	3.90853258869208	4.484383896019	3.97223558410798	4.66803116191759	4.20508340005893	-21.5502895216876	1.2139992431182	-19.8491226235185	-20.1743955497314	-21.3761574524154	-22.1245399856885	-20.9730526235968	-22.8575201499805	-22.5341807334703	-22.8951839063584	-21.6672697166344	-23.6283246344214	-19.8558739888889	-21.3613098548571	-20.8568325623767	3.15654250737784	0.654251354815173	3.72571240568064	1.79734872828178
11.0552763819095	-2.07233379931154	1.14350709113655	-0.847402411126317	0.04490395383255	-0.56623000383014	-1.72512435196413	-2.37044038452441	-1.37547021639516	-3.38684952738678	-2.25441407171406	-2.97892741890915	-3.14539330596539	-3.00421106811619	-1.81731635847311	-3.51346422647779	4.25812254751792	0.344543239972271	3.70523027946289	4.57000854759319	4.16775022111833	4.49079183591549	3.850076240557	4.77666105894634	4.09008652416832	4.51710523399275	3.89906996538563	4.47427118869127	3.96127451573608	4.65902752040407	4.19423998576168	-21.2815331923669	1.23755744130776	-19.5540994080378	-19.7975507672182	-21.0547834873184	-21.8722860057988	-20.7526251705604	-22.6091343827155	-22.3062669890146	-22.5841866711026	-21.3610249425587	-23.4276202054169	-19.5595401834303	-21.1348070071152	-20.6460062804823	2.81466552830441	0.635539621256632	3.38586970137308	1.48341498649051
11.5577889447236	-1.72222785912362	1.14142234628242	-0.511695795912913	0.392154276107889	-0.208461155739065	-1.37897896754956	-2.0248201785851	-1.02363632774755	-3.03863471081856	-1.89886717981413	-2.62054586800249	-2.82511644394865	-2.63626781852672	-1.46970561944756	-3.14438637862259	4.25121848084209	0.347484757854539	3.69493284795723	4.56075470810788	4.16316646969571	4.48809269288874	3.84315945582409	4.77776506773742	4.0679278336331	4.52030185364102	3.89565099114612	4.46973183153444	3.94965666311234	4.65159230428906	4.18310753138006	-21.0254929275448	1.25960507031313	-19.2919934511638	-19.4478720135666	-20.7667537417572	-21.6051036645274	-20.5523505952282	-22.3541506090181	-22.0755075844489	-22.2979241163982	-21.0911317273822	-23.2468606051184	-19.2574214139422	-20.9141555543472	-20.4301829811843	2.50513054126745	0.618334285435979	3.08486706779825	1.20198620807782
12.0603015075377	-1.37843929681039	1.13921377929555	-0.183191767224039	0.729577339623903	0.145283075661841	-1.03206754201611	-1.68776073199252	-0.679013668235489	-2.69737595285766	-1.55221678902849	-2.26073825543762	-2.5117250193421	-2.27610541334252	-1.13060438544422	-2.78377174890009	4.24740831818973	0.352068242604326	3.68487240445424	4.55430493515517	4.15182240832704	4.48859556444884	3.83930008172673	4.78598830262153	4.05626668573226	4.52564091294471	3.88649327481354	4.4689005721965	3.94415092980718	4.65106555670153	4.17890650753722	-20.783420008273	1.28457321058057	-19.0275454436648	-19.1245964644349	-20.4472048629759	-21.3521749511351	-20.367478310738	-22.1332375649975	-21.8701100501937	-22.0328379624529	-20.7902411864873	-23.0795285433122	-18.9864218838264	-20.7269928840014	-20.2460899993292	2.2308868130567	0.602593798588834	2.81381393629572	0.957284171630026
12.5628140703518	-1.03563652270338	1.13572908965868	0.146558064772543	1.06441709651417	0.496778820785255	-0.693297431409223	-1.34859578438868	-0.340192468214984	-2.35080787134701	-1.20430915364976	-1.90376674980962	-2.19365983864473	-1.91883777216905	-0.792125711043108	-2.42543599653976	4.24265490556243	0.354840627726013	3.67742080248118	4.54419081677754	4.14647351062103	4.49595472666812	3.83307539019693	4.78987656193445	4.04155991595788	4.52697773506557	3.88347243895279	4.46555022756954	3.93530937311651	4.64316807004658	4.17148420292345	-20.5330213030096	1.30538236834789	-18.7661444453478	-18.790965061929	-20.1555025432679	-21.1365595511511	-20.1629296108833	-21.8926604949176	-21.6204084583988	-21.7492928765868	-20.5185802573025	-22.8867666053526	-18.7007032780103	-20.5046723713064	-20.0440913846701	1.98205248663582	0.588686146819369	2.56738902061156	0.7349425554045
13.0653266331658	-0.697074356468426	1.13084703739508	0.468952644415837	1.39390279235748	0.83798530877084	-0.355976701042863	-1.01519655358992	-0.00285810344660283	-2.00429857834027	-0.862933783477885	-1.55588266352919	-1.87986383079619	-1.56222191582937	-0.455899133578406	-2.06767611600301	4.24345582708196	0.357199491187312	3.67771385740251	4.54209488928647	4.14385361021912	4.49700348802535	3.83458869966389	4.79835580776591	4.03860439213997	4.53573949610368	3.88333370260507	4.4714447232733	3.93036301155946	4.64327687270717	4.16855320131361	-20.304457624648	1.32480642469129	-18.5388845083464	-18.5015483773457	-19.8809691682542	-20.8914565145637	-19.9914070992707	-21.6668063682811	-21.3927115131906	-21.5062509825319	-20.264308588758	-22.7267556013216	-18.4293128960609	-20.3122326728561	-19.8553048296423	1.76534315452168	0.576373988007508	2.35892229982688	0.546930841097502
13.5678391959799	-0.36434251355465	1.12568063073901	0.788359875139812	1.71309559635297	1.17621797428734	-0.021473617525905	-0.687751410688209	0.325243072688607	-1.66279405559245	-0.528737274449037	-1.20674890657335	-1.56873281271003	-1.21531848941695	-0.128037786170448	-1.7197748415528	4.24620260166503	0.360804705351276	3.67398061996218	4.53766161636851	4.13953068227335	4.50620378240022	3.83487592250857	4.81456183436884	4.0427898609525	4.54156988551786	3.88160996440284	4.47608646833711	3.93216676825943	4.64647752299287	4.17311889330115	-20.0806870780209	1.34528662708366	-18.2847065727166	-18.2136788367176	-19.5939115398665	-20.6835124213965	-19.8083529774202	-21.4750186589783	-21.1694537908173	-21.2552919817057	-19.9965498272741	-22.5492637136419	-18.1908226119004	-20.1315771728634	-19.6967919089729	1.57621282088789	0.56551146624998	2.16643044732301	0.384836425543564
14.070351758794	-0.033513955477844	1.11872164172838	1.10615098025404	2.03022288685552	1.50825369936602	0.303909265704977	-0.360140528282022	0.648457250772291	-1.31614022805044	-0.195716435677034	-0.864472970383119	-1.25495690735437	-0.869553749107178	0.199957148758744	-1.3716518340694	4.25121789589638	0.362328492350753	3.67899284861198	4.53682088940296	4.14374387570816	4.51866483178577	3.83923181231433	4.82455303654036	4.04964369070628	4.55059333661271	3.88778327825033	4.48575721101262	3.92910618340183	4.64818729953905	4.1727543527666	-19.8610948517331	1.36068374258354	-18.0653250881035	-17.9461505369738	-19.3454427523664	-20.4947436841085	-19.634043347017	-21.2512519106171	-20.923493509855	-21.0179855209794	-19.7667687374002	-22.377232560361	-17.9279741942038	-19.9359105416157	-19.507910688929	1.41075494134735	0.556645704679893	2.00550759344209	0.246587327671825
14.572864321608	0.291136717779312	1.11033972790916	1.41525758658559	2.33838363051474	1.82930600794292	0.627565936197361	-0.0411748100136602	0.968031513125798	-0.971826766480503	0.127213075047458	-0.529033247530487	-0.947460589091946	-0.527780812570461	0.523572876754236	-1.02727706934999	4.26206933442707	0.365229942181132	3.68560816015678	4.54350402858992	4.1467735116766	4.52964712550894	3.85095746344676	4.84375353953737	4.06933105362591	4.56648230434404	3.89258134385169	4.50419813540011	3.9338892362114	4.65918669589593	4.18098874930642	-19.6628265033354	1.37780558312392	-17.8512148048538	-17.7221670799108	-19.0919002014117	-20.2971102739161	-19.489307975866	-21.061130746324	-20.7040996461944	-20.8184370262897	-19.5298816352598	-22.2333161126605	-17.6974756731749	-19.7725590167429	-19.3481443507555	1.27237237094997	0.548991068256868	1.8692606439328	0.137890860457606
15.0753768844221	0.610982499960706	1.1013951577822	1.72430235083686	2.63790332749555	2.14747056191767	0.945731345107523	0.27533175664685	1.27734382601555	-0.63040960273793	0.446038695356745	-0.194513451622903	-0.638354041632857	-0.195860931621727	0.839911675716603	-0.692123011988761	4.27411025710673	0.367323694218397	3.69452358107467	4.54490893155602	4.15471116887708	4.54952986765562	3.85902945347133	4.86731800153009	4.09146229162871	4.57667731423772	3.90142804820448	4.51855295508686	3.94276904420461	4.66878694291549	4.19373574194474	-19.4641335869005	1.38853408935722	-17.6397969825865	-17.4841289408551	-18.8540199956084	-20.1404905746151	-19.3166078934634	-20.888936279483	-20.4682820252497	-20.5930317116614	-19.3066517614845	-22.0534154807043	-17.4872889396442	-19.5983662499386	-19.2027197944124	1.15434085376845	0.543393365396301	1.75139411231136	0.0458624342287455
15.5778894472362	0.927031477780893	1.09065166340314	2.02788724836813	2.93412504965198	2.45621258268864	1.25443816110904	0.58859202039589	1.58228189431005	-0.285659072617032	0.759966337208774	0.130380068224876	-0.3302668141322	0.134302793625901	1.15642256172581	-0.357273619408257	4.29155065806114	0.368329502582176	3.71204114076047	4.55564578885623	4.17129394704896	4.5684875814023	3.87617590326368	4.88910709354874	4.12138882870105	4.59582362360143	3.9177093853727	4.54370431169684	3.9505292316763	4.68279559883327	4.20545612003281	-19.2836540728083	1.39600910991438	-17.4668838426425	-17.292326050686	-18.655043883427	-19.9831320769144	-19.1766429043614	-20.702249879091	-20.2349458097817	-20.4085868176113	-19.1200949428316	-21.9055481432681	-17.2687261282559	-19.4314805449998	-19.0418419226376	1.05777338778464	0.539298665158316	1.66172229794984	-0.0224859469398406
16.0804020100502	1.23620589180239	1.07846196287035	2.32413307697012	3.21829724142204	2.75499454306823	1.56086554539832	0.892767098316988	1.88194250499636	0.0538467604254874	1.06309304703787	0.45131542776852	-0.0279569884500255	0.458502263622639	1.46663914140603	-0.0277630685515235	4.31255807452622	0.371710574409353	3.72497318013796	4.567859961326	4.18401616213079	4.590762975843	3.89538583998086	4.92069619739001	4.16329196659417	4.61591839648321	3.92966574005828	4.57133500007639	3.9667944051313	4.70618644642984	4.22636869725909	-19.1139294971894	1.40682489532695	-17.2694508822979	-17.1189139668873	-18.4351458368556	-19.838470821061	-19.0401946312747	-20.5522313687748	-20.0316966831084	-20.2336259009166	-18.9092551343112	-21.7568751315898	-17.0865263944293	-19.2969798846929	-18.9117168272625	0.980233532608206	0.5358081662498	1.58290103751598	-0.0711235158536039
16.5829145728643	1.54085490829637	1.06592787990735	2.62012948633037	3.49763843629763	3.04998477127876	1.85955124996366	1.19579267893366	2.17073157115557	0.392047142392133	1.36330235818157	0.768167815761462	0.276435449834967	0.773052268759121	1.77090634737906	0.293374231584901	4.33631823481721	0.373258847894153	3.7463022325645	4.58129188714882	4.20697498002832	4.62174779652524	3.91663548452838	4.95254688379504	4.20230255226341	4.6370412868925	3.95022838708173	4.60148432464015	3.98389088054068	4.72351020467795	4.24818015193703	-18.9516036644699	1.40894518031995	-17.1071648294108	-16.956925079075	-18.2554965828195	-19.7353720442195	-18.9012357369305	-20.4028168088433	-19.7932542658691	-20.060944054887	-18.7360104352083	-21.6011801461473	-16.9105300740684	-19.1305361139187	-18.7793814667109	0.918767475328373	0.534300003583085	1.52555626243508	-0.105104937428367
17.0854271356784	1.83978625406821	1.05143875615142	2.9065420973194	3.77095479410131	3.33255749416527	2.14878904552439	1.49252986053754	2.45581634224531	0.729950159384806	1.6555107963079	1.07463900492471	0.576581676361538	1.08519956068605	2.07458298325401	0.61356748807444	4.36541603910465	0.375575501267957	3.76945497030463	4.60407322702444	4.23342940850193	4.64742590294238	3.94684925439256	4.9869248670637	4.25292095178271	4.66726716498286	3.97312828332487	4.64213196222969	4.00350802451751	4.75056151022614	4.27273298106709	-18.8087362027946	1.4122526825035	-16.9559088814383	-16.8433321327343	-18.0922958353066	-19.6117370511092	-18.7967990400793	-20.2573019291884	-19.5841549875481	-19.9315806517902	-18.5760104697658	-21.4801832280468	-16.7428087946434	-18.9938458039415	-18.6476118307375	0.873510845209699	0.533075439362983	1.4845092862254	-0.120573505613779
17.5879396984925	2.13201369068336	1.03624242690584	3.19053559475916	4.03083245708593	3.60884516519097	2.43504091596873	1.78129429626258	2.73431605248704	1.05997970002781	1.93808040433172	1.37834640334562	0.872489726382063	1.38970805728257	2.36974848753337	0.926960718226185	4.3967375024683	0.378471903190676	3.79344832407498	4.62199788559477	4.26165828843717	4.68077323438776	3.9735512782944	5.03075339057096	4.30876714420225	4.69234372769938	3.99663430838764	4.67860134117304	4.03148578713939	4.78137754612155	4.30619527600456	-18.6725318568443	1.41150991611367	-16.8060986582139	-16.7213511240368	-17.9313192393634	-19.521437495952	-18.6695049948038	-20.1493757367673	-19.3877659526387	-19.782589370612	-18.4149063777263	-21.3297543420901	-16.613112273037	-18.8688406892699	-18.5468578844652	0.841013596988638	0.532699200641221	1.45402952305677	-0.1252908599586
18.0904522613065	2.41911324795707	1.02080619522865	3.47057605606824	4.2885148777788	3.87920938444468	2.71125169684123	2.06858335887282	3.0013854980338	1.38843795734684	2.21746025059191	1.6752501655049	1.1687843103019	1.68483453143306	2.66150992376525	1.23267421245845	4.43200529413962	0.380085855103127	3.82519049554747	4.64745067015778	4.30009803770084	4.71887494664835	4.0076902931563	5.07032768611496	4.36497408141645	4.72500744002087	4.02854139508289	4.72368044156816	4.05668591289948	4.81093146761094	4.33661595589054	-18.5516542365337	1.40670257709919	-16.6949454247178	-16.6369406502171	-17.813174085252	-19.4574321890109	-18.5667764691713	-20.0248031632171	-19.1796302013417	-19.6656872354284	-18.2938371479306	-21.2039279271517	-16.4751149534667	-18.7313393464296	-18.4278962816029	0.820519306119283	0.53336303022863	1.44047152993927	-0.117347205690264
18.5929648241206	2.69886679137595	1.00343054825882	3.73943884413364	4.53592925511448	4.1355571151141	2.97964349799211	2.34664648943158	3.26551115675045	1.71225446986712	2.48616143383119	1.96224224488147	1.45778238208911	1.97694037602288	2.95051878584212	1.53664223681714	4.47035398360627	0.383957725021394	3.85192201705281	4.67701242461059	4.33632444889402	4.75328519617339	4.04595340456922	5.11625582745855	4.43072264968393	4.76167281676028	4.05744608899837	4.77336065488985	4.08768067816887	4.84979011253161	4.37317546709005	-18.4434177912785	1.4055976730214	-16.5653538921584	-16.5813818151889	-17.6871523226061	-19.3799730291948	-18.4803051869929	-19.9223653539414	-19.0075868632527	-19.5718342336113	-18.1615489578016	-21.0937579460182	-16.3616003566983	-18.6258081895332	-18.325763139623	0.810120142442655	0.533496756505908	1.43198843187533	-0.0983238376106051
19.0954773869347	2.97262190245724	0.986514878774667	4.00830476696469	4.77422176788902	4.38873286042205	3.24379877205258	2.6198569801706	3.52178607302392	2.02595463834943	2.74849727005113	2.24662468219809	1.7445821636439	2.26000186701383	3.22925619128157	1.83246669888331	4.51141841897441	0.386897053106452	3.88508371056082	4.70402124606497	4.37964069120857	4.79606943234053	4.08266762673561	5.16944186595148	4.49447382789733	4.79586901397428	4.09180119829678	4.82101083069697	4.12534568055846	4.88628372381225	4.41673059856919	-18.3471727216641	1.39710332251215	-16.467394270234	-16.5249287643611	-17.5874215763098	-19.3413383519498	-18.3801610350006	-19.8523020183281	-18.8299507416128	-19.4680882969011	-18.052932093968	-20.9661077859262	-16.2818864590671	-18.5107642716416	-18.2499697163332	0.808274244721113	0.534414887945944	1.4345311605382	-0.0726871211043708
19.5979899497487	3.23974561506618	0.96911060504873	4.26724088982308	5.00975209493837	4.63314678480633	3.49600664442865	2.88943710117159	3.76683808233048	2.33663385642052	3.00576573736971	2.52164224347946	2.02834572390153	2.53415712738324	3.50651396923211	2.12121274057529	4.55540184067611	0.389775112743988	3.91944755188484	4.73980748023288	4.42968025098272	4.83813723598865	4.12763443703067	5.21588680393054	4.56154408212218	4.83911484989086	4.13142973071783	4.87796935753258	4.15824029452237	4.92627027026068	4.45506158369262	-18.2658633899739	1.39018000434282	-16.3841315338542	-16.5126005738852	-17.5195880920065	-19.3071754062461	-18.313418963515	-19.7574686772955	-18.6667637697205	-19.4058310325388	-17.9739624042299	-20.8749219655972	-16.1868503208069	-18.4047827120967	-18.1487286178682	0.813712852189277	0.535235533259213	1.44469169751999	-0.0386632164625524
20.1005025125628	3.49924019415843	0.950639392171092	4.52068967028813	5.23122799030624	4.86568399511966	3.74283245730262	3.14806244727044	4.00950697244532	2.63842828390826	3.25096667243573	2.78883749087645	2.30298253585	2.8047141477142	3.77888746086721	2.40730239967533	4.60077322306503	0.394255789757069	3.95235967083575	4.77240389008164	4.47630620704942	4.88050321729203	4.1701313722396	5.27092323302324	4.63510426097524	4.87919394307883	4.16703187288867	4.93159498188374	4.19885368723364	4.97413208792946	4.50151347533419	-18.1935313727317	1.38250375533224	-16.2996124027737	-16.5005773867541	-17.4386724439823	-19.2771770923414	-18.2363469934842	-19.6978166840708	-18.5436177963966	-19.3369415405686	-17.8793162308835	-20.7711922345836	-16.1275171378456	-18.3307209942933	-18.0763989075337	0.824567010308081	0.535634863182054	1.45778754715263	-0.000200809759767258
20.6030150753769	3.7527631799942	0.933508149641359	4.77157173821802	5.4495302529144	5.09630504886299	3.98431840167275	3.40465893241066	4.24207220667435	2.92834329730647	3.49283512183709	3.05234978390184	2.57624437145165	3.06458013940651	4.03951236137518	2.68359968389272	4.6487635159599	0.39715915506963	3.99150741728299	4.80838014322843	4.53222030641122	4.93016235762152	4.21612063639723	5.3277054470492	4.70001647475158	4.92308657029921	4.2102817390496	4.98882341571842	4.24169357318605	5.01377674102609	4.55015088545718	-18.1370430536863	1.37063444957666	-16.2523823084066	-16.5099330225677	-17.3970841060543	-19.2837957208911	-18.1708067647479	-19.6527190356812	-18.3974215802869	-19.2853494347143	-17.8226483080631	-20.680600741249	-16.0863943284279	-18.2276124645907	-18.014811882241	0.840294152433421	0.536439269739223	1.47791776631758	0.0423684778941355
21.105527638191	3.99831451736534	0.915475370277012	5.00848275993452	5.66255317531037	5.31436638026933	4.21249435598173	3.65470062032924	4.46647430891514	3.21323188200158	3.72720630222046	3.30429917774745	2.84253318704801	3.31744124239996	4.30000079428326	2.95430453930839	4.69799647531405	0.401667419520937	4.02470014078915	4.85035894113377	4.58791372359208	4.97373597088718	4.26753884501738	5.38107667256996	4.77070247160148	4.97332827609244	4.25267195331756	5.05181029688297	4.28248350904344	5.06117924235658	4.59645413579866	-18.0923131043856	1.36410913434921	-16.1904114962507	-16.553408573631	-17.3618198318451	-19.2732732061215	-18.1321295405382	-19.5981965633378	-18.2915620026395	-19.2672583314405	-17.770924863354	-20.6212531703132	-16.0426763799334	-18.1549960187549	-17.9421603788526	0.859128579922183	0.536319670863538	1.49726544020583	0.0882813502257002
21.608040201005	4.23685090674532	0.897761413566782	5.24515241633883	5.86139951753454	5.52688879579946	4.43802828355725	3.89456609330925	4.68804604999267	3.48463414365886	3.95054799778997	3.55176534501108	3.09999329748031	3.56580476520603	4.55115623368652	3.22107884832433	4.74752477319876	0.40570757793962	4.06193320903148	4.88521025424136	4.64498521395865	5.02151711928365	4.31289144145855	5.44194416485285	4.84033715419708	5.01660774720697	4.29559131403066	5.10707887505977	4.33011036703296	5.10970422912802	4.64991096210187	-18.0556136633897	1.35089304882261	-16.1551663464684	-16.5805754784796	-17.3338154300306	-19.2840896703063	-18.0686161313727	-19.5789978804578	-18.2074437886396	-19.2261635885706	-17.7254551936233	-20.5348214536714	-16.0342657046853	-18.0942699561756	-17.8992970015848	0.880008601430842	0.536041130956609	1.51913385129136	0.134656745520993
22.1105527638191	4.4691236449046	0.881517292787354	5.47267974878394	6.06114994339008	5.73685481464973	4.6567689143235	4.13344932815915	4.8973955543933	3.74585869318734	4.17196206591368	3.79383603338284	3.35511378837712	3.80208897437925	4.79491355377784	3.47653597104197	4.79936609816314	0.409241883220021	4.09955631764156	4.92759820137382	4.70966181867672	5.07357928195062	4.3650430523814	5.498995373283	4.90435018367987	5.06802433385821	4.34495356771836	5.1695569361904	4.37541242100711	5.1543410553865	4.70068673297331	-18.0374315103715	1.34088330834522	-16.1361975777378	-16.6443491155842	-17.3426323502221	-19.3207445385616	-18.0360627587484	-19.5560299834066	-18.1224015565389	-19.2228796216738	-17.7169281157281	-20.4859383045229	-16.0276450559248	-18.0234148304015	-17.8513858257786	0.902587152741926	0.535682624776648	1.54152615430335	0.182219126791956
22.6130653266332	4.69245957373998	0.864531165071514	5.69183161313747	6.24984551434737	5.93135740955948	4.86328612484308	4.36161714587851	5.102062133438	3.99901006793753	4.3822161329562	4.02311642795904	3.59898028883587	4.03365224303218	5.03689859369666	3.72810076299836	4.84960719013807	0.414084915747733	4.13323805589367	4.96835549292475	4.76753771027283	5.11778487606814	4.41557764101983	5.55612429733905	4.97192760788998	5.11800759044989	4.38771804553498	5.22936520049037	4.42147725241923	5.20563323697704	4.75214646451518	-18.0224257902441	1.33152061659447	-16.1114987894796	-16.713033664809	-17.3327888140284	-19.3326500096028	-18.0041069618474	-19.5395621206431	-18.0814183509648	-19.2234388371966	-17.6892774263848	-20.4402582023044	-16.0313186993407	-17.9845486957269	-17.8076347008446	0.924940621490307	0.534309726237651	1.56085136510438	0.228854831987532
23.1155778894472	4.91080170299893	0.849161937136444	5.91038316651722	6.43305568885021	6.12647652518364	5.0691838706969	4.5852685725132	5.30384335871126	4.23568498076498	4.58723135805535	4.25072327882976	3.8377040914825	4.26028177519944	5.26581517442422	3.97477029775739	4.90148964892743	0.417705609715847	4.17172045139688	5.00793652734934	4.83131054507456	5.16832950631215	4.46509107353912	5.61936038413719	5.03169376207909	5.16720713571697	4.43542443937688	5.28714863564591	4.47317269973313	5.25149120466543	4.80947907102993	-18.0237761624749	1.31837862850668	-16.1211119768234	-16.7848034221452	-17.3503592919142	-19.3752481242913	-17.9703530220034	-19.5565768756807	-18.0414717117538	-19.2256894788829	-17.6899394775243	-20.3958189597302	-16.0676835678156	-17.9368968788615	-17.7931373247472	0.94731022291932	0.532962857845988	1.58011870994881	0.274120248580288
23.6180904522613	5.12134225819435	0.834761096098992	6.11383021572125	6.61674265778216	6.31503603135388	5.26543061785559	4.80630142803576	5.49146537758458	4.46440670716529	4.78915741152106	4.46962985503116	4.07136855520884	4.47361592815814	5.49175962910367	4.20870494200521	4.95300829124607	0.422066861487191	4.20350901602065	5.05399005473375	4.89681100969824	5.21747019660914	4.52001210048767	5.67363192001124	5.08943236781769	5.22332108850279	4.48456036913616	5.35038992276559	4.51827154457804	5.29811406968134	4.85959412615656	-18.0356582056211	1.31285674136827	-16.1173811789535	-16.887844367399	-17.3850743114006	-19.4211655194681	-17.9666971764722	-19.5521264988777	-18.0230812690799	-19.2637002246114	-17.7090110601557	-20.3897758643675	-16.0898120790202	-17.899428201082	-17.7584589221865	0.96839683829893	0.531057932702887	1.59436324799973	0.317410111491244
24.1206030150754	5.32419051699998	0.82055673657525	6.31709462029686	6.78470149149283	6.49353234865384	5.45482900892773	5.01380487880822	5.6783650634616	4.68346577982498	4.97739048236415	4.67964990755207	4.29127099463234	4.68495807623456	5.71462293314727	4.44079113560326	5.00225970656901	0.426370504085538	4.23720914378279	5.09146706836694	4.95720719558024	5.26290990130318	4.56696114504966	5.73154778299654	5.14876252928535	5.27078182431703	4.52883333490876	5.40346877436033	4.5669276537026	5.3498941324791	4.91340569926466	-18.0495769348697	1.30046540758462	-16.1339698426213	-16.9682787099271	-17.4071366728401	-19.4575591590374	-17.9380586611172	-19.5696094959024	-18.0475775042936	-19.2769770108357	-17.7164084641871	-20.3589701635004	-16.1343124004848	-17.892704599996	-17.7429374685625	0.987422880669669	0.52851744010342	1.60545641554764	0.357417681621616
24.6231155778894	5.52278563518343	0.808218773368642	6.51363285987039	6.95549237741477	6.67463517189753	5.6439739248384	5.22175903097302	5.8612198845751	4.88448411584546	5.16554179592462	4.88820483780508	4.50910209572268	4.89029212234066	5.9214307156745	4.66644432450237	5.05303828775496	0.429810243538176	4.27100230419033	5.133880141154	5.02375874052861	5.31391582775361	4.61790588872176	5.79245278659978	5.19481372180172	5.32359845377794	4.57862567352491	5.46027557678335	4.61853452608081	5.39049404782807	4.97024005206963	-18.0812085924561	1.2915807599766	-16.1666438272289	-17.0710615337734	-17.4603118892091	-19.5214918478286	-17.9313000102376	-19.6109184956	-18.0523338337768	-19.3171087359943	-17.7574035209813	-20.3582520390921	-16.2019646952016	-17.8577583038989	-17.7491629691069	1.00464405891623	0.526050648825365	1.61276943757576	0.394374867936461
25.1256281407035	5.71243186412117	0.796706184807814	6.69962427108974	7.12114351453902	6.84410586170952	5.82089651572162	5.42236804637516	6.03104465658342	5.08063038649493	5.34640000829945	5.08469808941464	4.71733170438225	5.08349086299142	6.12970850850776	4.88017180746631	5.10063598577657	0.434111674407937	4.29884360602149	5.17690162672551	5.08502922648482	5.35820878132721	4.66865960713641	5.8432654130301	5.24283164617891	5.37704630785	4.62372044760531	5.51599169710776	4.66249387188136	5.43649181894999	5.01878376479652	-18.1132278401898	1.28636972706009	-16.1873419416815	-17.181907720906	-17.5049124120758	-19.5668543804602	-17.9346935238648	-19.6266460340855	-18.0983409807778	-19.3699962900608	-17.791653251021	-20.3739257831437	-16.250901474608	-17.8524034466104	-17.7323846831721	1.0186592234096	0.522862088942541	1.61348257268011	0.427194847675848
25.6281407035176	5.89766157078635	0.786455962550454	6.88793852548655	7.2778441937031	7.01233356943088	5.99673001395248	5.61475262055659	6.20307496197448	5.26393089298399	5.51888172377137	5.27811127634871	4.91621272216795	5.27676432414201	6.32957061942991	5.09345497627457	5.14757091971831	0.437525546103942	4.33075144439202	5.21447348755713	5.14634190172373	5.40331412070001	4.71396154450176	5.89958745766405	5.28664188818675	5.42491446973766	4.66882495727406	5.56447002861587	4.71136330056283	5.48125988345633	5.0725174719659	-18.1535453765167	1.27510301584745	-16.2380094662373	-17.277256854275	-17.5560193331498	-19.6184267575535	-17.9227544514119	-19.6722327594875	-18.1633339872836	-19.40844522941	-17.8349250793713	-20.3770523452784	-16.3275955433241	-17.8569235370092	-17.7431145509258	1.02974481000023	0.519522206780492	1.61023884582794	0.455816270077223
26.1306532663317	6.078735806134	0.777701489837197	7.06190278654151	7.43970125880283	7.18331817994476	6.17280874210451	5.80828217667298	6.36796062040691	5.43539591192457	5.69231540998968	5.4694557190192	5.11297305004798	5.46156319663991	6.52031793297553	5.29757049467165	5.1951605190758	0.441556660880543	4.35597733669852	5.25824418186008	5.21219689039076	5.45310734565715	4.76387333363025	5.95362980114358	5.32199397684924	5.47908551301325	4.71829250075243	5.6175093368415	4.75875628877677	5.51986480704382	5.12455543532802	-18.2083213953055	1.2729262202013	-16.2750087018164	-17.3962694630678	-17.6336388706643	-19.6929041058613	-17.9381027987099	-19.7227449985698	-18.2254161177472	-19.47858710832	-17.9081465189951	-20.4171868094275	-16.4100492584136	-17.8505964457428	-17.7595269416352	1.03768832412544	0.516296897087667	1.60014753652427	0.479879949878803
26.6331658291457	6.25060608343044	0.769778697310868	7.23628508493286	7.58946442351419	7.33822104039512	6.33422197476342	5.9895268947795	6.52563917448328	5.60287370571048	5.85381577943786	5.64610299093746	5.29619571049552	5.6390430726741	6.71239963014044	5.49408960233146	5.23743277361142	0.445303186731865	4.38171823006932	5.29561037183174	5.26678357474758	5.49153645089741	4.8070786781767	6.0017546447836	5.35923363169891	5.526329590594	4.75774666105859	5.66199394516408	4.80169498570239	5.56339965950753	5.1717456327166	-18.2542393677428	1.26538996013008	-16.3246612537622	-17.4958476202063	-17.6795051622761	-19.729065896344	-17.9374797349213	-19.7614826277941	-18.3254269580757	-19.532175385462	-17.9515855040868	-20.4436614397059	-16.4844530448477	-17.8734075115329	-17.7663596416422	1.04147410173206	0.512396722497179	1.58414970144689	0.499005993783967
27.1356783919598	6.42133818505525	0.763483040998173	7.40786746319741	7.74088781254992	7.50034720982474	6.50039533882666	6.17035093721746	6.68651055550394	5.75557315116753	6.01469722940064	5.82515651128907	5.47667852225092	5.81724054347489	6.89134473079529	5.69034640021981	5.28094589097113	0.448611521496028	4.4081942795436	5.33437220004034	5.32646735106371	5.53532653716957	4.85051203726682	6.05498969174943	5.38738194003526	5.57476203620386	4.80199966784574	5.70604439655584	4.8489741866394	5.59973820593883	5.22353405257224	-18.3145268098048	1.25906847761709	-16.389074236451	-17.5995368577774	-17.7504403376155	-19.7866509362651	-17.9442832450794	-19.8280234640776	-18.4186692485453	-19.5958498846312	-18.0238006297206	-20.4843755097008	-16.5835083234686	-17.884629278462	-17.800006575668	1.0418956861581	0.50887614159729	1.56290814091683	0.513340616044411
27.6381909547739	6.58661813199326	0.75847806877153	7.56744942682193	7.89497263592385	7.65807852029246	6.66256382558762	6.3498752242465	6.83706340892257	5.90366759575857	6.17448374740203	5.99690831089653	5.65303089373568	5.98450182528115	7.06859323171298	5.8748470693305	5.32272441928695	0.452978223806834	4.42749634424693	5.3769446480765	5.38383626075242	5.5785843924765	4.89602941915171	6.10106465747715	5.41288301132677	5.62664531887448	4.84456333137317	5.75202256383525	4.8906386754663	5.63549317813174	5.26921564954138	-18.3788500559413	1.26065086611917	-16.4340993094089	-17.7155787924139	-17.8231369717057	-19.8459482890315	-17.9697463251361	-19.8806891606972	-18.5251118185113	-19.6805497742357	-18.1008678670034	-20.5516208160109	-16.6712710154247	-17.9033157598986	-17.8231148277593	1.03835991044722	0.505422710620413	1.53398500838705	0.522492469881385
28.1407035175879	6.74629029860387	0.754831405286456	7.73305150115458	8.03540299384075	7.80996412643637	6.8171810791525	6.51663018707977	6.98671984828891	6.04957538337738	6.32188889519259	6.16178868709592	5.8161478035859	6.14970522213003	7.24712156524923	6.05659658926632	5.36068707964346	0.456203702179968	4.45101155657565	5.41031695694262	5.43561777116532	5.61526943622894	4.93213378815956	6.14581084162409	5.44064701287006	5.66848388391335	4.88232289389446	5.78652105235277	4.93136526510268	5.67560409972759	5.31382747680787	-18.4372586837782	1.25297199390027	-16.5040673443381	-17.7991900561337	-17.8822627624763	-19.881807292748	-17.9665960847577	-19.935860286531	-18.6619005837627	-19.7347028666963	-18.1671252873196	-20.5903524877521	-16.7619774007588	-17.9481060565799	-17.8504143792623	1.03062514586482	0.501852848837539	1.49991434130897	0.526626202594879
28.643216080402	6.90577562779364	0.751880360158703	7.88649817322866	8.18508700174491	7.96967119622967	6.97749515412822	6.68837859466916	7.14044520932503	6.17950326432631	6.47417693374162	6.32919554149837	5.98141555422585	6.31629652346954	7.40844436545918	6.23847564927073	5.39997306552877	0.46037715132093	4.46876397925674	5.45008634729736	5.49188692194587	5.65731934369116	4.97252025038963	6.19527522834114	5.45544943012993	5.71639710268087	4.92453825549523	5.82571939362092	4.9758843557551	5.70336609402344	5.36244314924665	-18.5081339420435	1.25384504388901	-16.5592631923392	-17.9004565847227	-17.964185692699	-19.9373386978415	-17.9871899881174	-20.0155339910825	-18.7672836065408	-19.8160487534042	-18.2598984645628	-20.6616647882682	-16.8732320939825	-17.9612106179766	-17.9024347750283	1.01927808030758	0.498968630814826	1.45938008245716	0.525596715748807
29.1457286432161	7.05794616389325	0.750841348050307	8.04115676842987	8.32827530769709	8.11792294373748	7.12926634816521	6.85186735876883	7.28062103740621	6.31262609974569	6.61878846995481	6.48453767181906	6.13724778317226	6.46940410725245	7.5755060878959	6.40608014656733	5.4345813357496	0.464110111630232	4.48639733990756	5.48658527414524	5.5395549088149	5.69377167159314	5.00851684861903	6.23319932454066	5.47398262715038	5.7601576811046	4.95943645206847	5.8596838667262	5.01107956039968	5.73622574205062	5.40096606762428	-18.5696029075963	1.25403115562417	-16.6189505505938	-17.987973704694	-18.0242273309213	-19.9741856966957	-18.0006602723201	-20.0636547951768	-18.8995759369094	-19.8892649045457	-18.3329896987489	-20.7282658542985	-16.9574813571988	-17.9991310309198	-17.9284766657286	1.00370413001598	0.496147641139115	1.4124853392427	0.519684516662083
29.6482412060301	7.20993647595492	0.750888714107541	8.19788229568474	8.46984125507538	8.27067653427283	7.28088639879626	7.01247927535659	7.42643963568615	6.44065660964337	6.76063549851765	6.64091236485631	6.28913332389342	6.6259245276499	7.73758881391896	6.57611765406244	5.46888023838071	0.467438058993872	4.50624344097977	5.521070812536	5.587729327949	5.72885637700257	5.04123481643087	6.27460704843202	5.49063257147295	5.80114708932966	4.99511804254381	5.88977635569949	5.04899057962973	5.76772134068699	5.44231529625635	-18.6347314090928	1.25114757350136	-16.6920114258233	-18.0635885178727	-18.0904303670575	-20.0040867792492	-18.0071897097035	-20.1282492078159	-19.034748947094	-19.9557916760728	-18.4153048960973	-20.7910701056891	-17.0554675777772	-18.0414871150803	-17.972081992873	0.984315234633334	0.493918162812854	1.36099035430652	0.508795871842207
30.1507537688442	7.36224492957331	0.751227164885312	8.34135804453094	8.62052947957888	8.42842629909777	7.4385426438966	7.17782315440805	7.5740306175199	6.5620347805327	6.90734648896278	6.79774871529808	6.44358679891797	6.78186087691368	7.89158048198712	6.74431570280859	5.50424113825765	0.472630112984217	4.51832811705285	5.56168549986116	5.63795463904875	5.76906214094988	5.0778131519206	6.31788771303733	5.50096555313856	5.84774306694846	5.03317576579929	5.92463290892066	5.08818705588241	5.79276402095069	5.48493516383878	-18.7084839445228	1.25789922674028	-16.7381353899673	-18.153943833668	-18.1701839377793	-20.0513797755222	-18.0356871323268	-20.2050528419522	-19.1518687220294	-20.046502401442	-18.5140220872945	-20.8827612588507	-17.1625401053775	-18.0684465761693	-18.0297672164165	0.961413757395967	0.492625530916608	1.30265385967622	0.492984826288665
30.6532663316583	7.50630758939542	0.753334328152779	8.49469072989497	8.75615769440384	8.57314592266483	7.5830093272288	7.32877669765494	7.71069244808731	6.68926608111377	7.0404627266412	6.94203404991083	6.58420708250443	6.9267364871003	8.05211560655117	6.90070380838405	5.53299515776284	0.475738649092106	4.53536650964687	5.59241746359626	5.67741531462153	5.7989255701987	5.10413920799889	6.35071659881375	5.51667193769004	5.88330109532807	5.06195031816352	5.94779733130962	5.11877924361863	5.82325833642557	5.51819812350543	-18.7625424675652	1.25612488575348	-16.8045034886365	-18.2073059243099	-18.2183729256991	-20.0614974932331	-18.0326892073337	-20.2509867249547	-19.2894546081127	-20.1019322720702	-18.5825153529572	-20.9400600319693	-17.2426425759246	-18.1187139138707	-18.0623775592763	0.934350394537117	0.491501536018068	1.23980373725401	0.472797168970741
31.1557788944724	7.65386717983372	0.755491752204205	8.63875993210743	8.90177851337362	8.72945584099715	7.73457424806743	7.48635725979489	7.85644884279842	6.80814474378393	7.18011182448734	7.09290295633622	6.7299503903835	7.07794146568534	8.20147014002261	7.06237718000051	5.56387766450994	0.480199292479682	4.54813822392947	5.62826987052993	5.72168748012818	5.83261228921998	5.13343267323835	6.38929805665304	5.52641245052637	5.9235219422942	5.09549433333987	5.97499385647542	5.15371997731974	5.84682803479807	5.55600045017667	-18.825969578707	1.25978969864577	-16.8555188936933	-18.2702930259069	-18.2865220948404	-20.0817861361883	-18.04510978103	-20.318538215875	-19.4036172195076	-20.1749550267678	-18.6734933033708	-21.0183648812116	-17.3399198802607	-18.1519187992812	-18.1175672652572	0.903932604837952	0.491559405801665	1.172375067759	0.447701541045975
31.6582914572864	7.79962426760138	0.758685864855894	8.78443205514037	9.04762755032104	8.88124873047813	7.88800918542322	7.64173462402096	7.99897052028614	6.92990203131446	7.3180832089242	7.23739764338277	6.87296733230557	7.22432769935811	8.35222977783858	7.21818512002441	5.59350880028587	0.484926101102091	4.56046413783498	5.66443886837701	5.76158023122386	5.86796374649295	5.16151344403775	6.42503846905284	5.5369972689075	5.96333041338911	5.12565864967704	6.00152854820192	5.18601236076867	5.8702872224045	5.59080104334823	-18.8871268722645	1.26596093024757	-16.9035009300033	-18.3288498245246	-18.3453065459646	-20.1068413184537	-18.05969732147	-20.3801202400107	-19.51444320641	-20.2493141950178	-18.7562724160556	-21.1003426654612	-17.4302223591741	-18.1873091901046	-18.1704291267881	0.870274882393513	0.492566673709661	1.09962377626024	0.418475114389861
32.1608040201005	7.94278524276366	0.763015891940677	8.93722559188461	9.18650880315071	9.03135693886922	8.0314894317194	7.79015471017677	8.13783005157629	7.05924817744667	7.44954906865817	7.37874412595294	7.00963280433485	7.36609158967678	8.50968243574582	7.36869442673532	5.6199660339231	0.488055704425012	4.57676619283868	5.69484325112957	5.79723683500558	5.89456397218015	5.1830329589815	6.4554564492077	5.55412199132942	5.99653732961496	5.1524541875612	6.02121566698984	5.21368645995186	5.89916291949864	5.62048022671114	-18.9373730056542	1.26579952289987	-16.964604951587	-18.3624792412717	-18.3927274896714	-20.0990539535232	-18.0539442918031	-20.4252021506092	-19.6386549649038	-20.301037778373	-18.8286105046855	-21.1601364376443	-17.5052297440443	-18.2429092943411	-18.2112582710464	0.832972499272822	0.494320584957638	1.02406127639008	0.384850021495104
32.6633165829146	8.08934087759655	0.76662484892651	9.07506384126003	9.33778619729	9.19266368121344	8.18488198131508	7.94732187112465	8.2864585171238	7.17656922104441	7.58973507022635	7.52673430077767	7.15404384765974	7.51480277869801	8.650117309625	7.52525279139695	5.64823785715463	0.49348918637281	4.58486360804078	5.7318225774893	5.8375372636966	5.92693798463759	5.20898902481864	6.49184113137635	5.56129993340839	6.03610159747622	5.18396422025347	6.04727003950559	5.24574764808544	5.91600686568071	5.65471024854106	-18.9936520271119	1.27413961203645	-16.992341132179	-18.4107961143222	-18.4590762444779	-20.1083087585589	-18.0683757504911	-20.4906182889541	-19.7168105868832	-20.374809644298	-18.9209141441956	-21.2444995641024	-17.5955660943951	-18.2620000627834	-18.2733599668135	0.792711999742101	0.497485052680249	0.943741418409378	0.346726892837435
33.1658291457286	8.23085328176158	0.771521178627129	9.22605532618909	9.47816866038671	9.34019168149199	8.33323879259561	8.09378283848127	8.42638894676533	7.30561527268989	7.72007562521638	7.66180575403537	7.28892080580854	7.65408612932575	8.80111448050018	7.67164834941443	5.67231422101209	0.497159511145347	4.5986225867652	5.76177175833459	5.86738704309333	5.95562949604743	5.22750969313239	6.52064285497446	5.57623953078388	6.0678537246367	5.20662378730777	6.06573559157959	5.27129814040117	5.9390129484086	5.68175771769204	-19.0351909248077	1.27745213157145	-17.0370489815443	-18.4320719335319	-18.4948137404295	-20.104269165884	-18.0606516396714	-20.5328715430549	-19.8070138897832	-20.4224688419362	-18.9819975487067	-21.3024061062673	-17.6639759701369	-18.3007000171862	-18.3171926443673	0.749480373911327	0.501437025280009	0.860434299720712	0.305168579057478
33.6683417085427	8.37497210674991	0.776168018627895	9.37065434687357	9.62454074127754	9.49717701871741	8.4797878535487	8.24463138421774	8.57008650208736	7.43615746470981	7.85480164751583	7.80304150157185	7.42827052298313	7.79536426521584	8.95057090069164	7.81955323833839	5.69666070481559	0.501275170532984	4.60957838063055	5.79327100046886	5.89968502516033	5.98085771481206	5.24613744262161	6.54939410839292	5.59291528181898	6.10093933107895	5.23195671794668	6.08573970567645	5.2963654897056	5.96165935375768	5.70808961053196	-19.0756383935751	1.28203056892019	-17.0675003602746	-18.4520233365503	-18.5404858838324	-20.085443574833	-18.0553965973398	-20.5740996569635	-19.8872149783406	-20.4728744558189	-19.0530483301037	-21.3637719906935	-17.7297475108698	-18.3390189276101	-18.3626735132465	0.703152296163949	0.50661012992254	0.775125586883217	0.258969880956793
34.1708542713568	8.52318100699112	0.780863669917827	9.51631135235631	9.77858390502536	9.65820921238492	8.63599169358344	8.40063419596488	8.72354557239319	7.56391921681034	7.99487622210698	7.94579190882765	7.57275200743392	7.94367766806697	9.09318740376199	7.97387273216854	5.72301238358266	0.506627315571215	4.61951064647927	5.82862441376378	5.93271838896194	6.0117269913356	5.26716273966944	6.58404084651476	5.60607851975927	6.13780131562104	5.25851496602007	6.1101050786985	5.32566749462235	5.97841225667682	5.7387973284517	-19.1213350877927	1.29041552739714	-17.0890247024993	-18.4799477347717	-18.5919489037766	-20.0842771926436	-18.0624326973049	-20.6340896665999	-19.9381013502128	-20.5356879963752	-19.1290782114596	-21.4384554817148	-17.8090041632484	-18.3578485680009	-18.4274594726974	0.654500851142219	0.513153538815378	0.686330233877848	0.209083210543789
34.6733668341708	8.66452872328628	0.786856928145896	9.67374859655285	9.91848202802747	9.80856382460605	8.78014438334267	8.54405429818009	8.86274546410257	7.70421838472854	8.12318304130128	8.07883842651618	7.70658962053723	8.07781245457366	9.24688273828079	8.11361014197228	5.7433350427389	0.509144442985483	4.63487388272072	5.85415161683829	5.95664374334771	6.03367090193631	5.27851026688466	6.60654115021688	5.62788025402157	6.16423449242667	5.27739644206633	6.12455700685205	5.34476427080076	6.00176946028711	5.75836206720656	-19.1446510785926	1.29125380955453	-17.1253959679018	-18.4728882267416	-18.616200438584	-20.0527470794855	-18.0375965992583	-20.6553420866828	-19.9996196571375	-20.5617512930714	-19.1761324057921	-21.4746230175306	-17.8529354493735	-18.3958972180953	-18.459334582049	0.602994360391712	0.520348766181896	0.596758295583186	0.155685112976198
35.1758793969849	8.81162644296836	0.791234263504915	9.81360896460671	10.0729350834748	9.97270707316404	8.93065243079026	8.69943932846862	9.01290208477374	7.83886723863726	8.26318482788637	8.22202274565578	7.85214842895543	8.2204687322374	9.39055551169318	8.26165130824514	5.76610101944833	0.514198553059036	4.64126102655681	5.88619169120933	5.98595671997047	6.05749974543978	5.29471598591565	6.6341417050851	5.64588321566497	6.19756597841512	5.30160595857413	6.14655827060543	5.36745024508592	6.01885713049526	5.78162557981029	-19.1734811995036	1.29949718734039	-17.1239349872635	-18.482104893443	-18.6600796127434	-20.0255681753953	-18.0317814469526	-20.6914950730134	-20.0304601294661	-20.6086354709535	-19.241369674557	-21.5323284397208	-17.9073200726122	-18.4135843221049	-18.5065932953209	0.548971024229866	0.528834816808976	0.505063077316855	0.0977505343435422
35.678391959799	8.95918232590147	0.796334294662251	9.96905707562212	10.2217817500327	10.1292057756715	9.0878674859097	8.84924848981427	9.16740690673619	7.97974085804701	8.3982629076707	8.35797221837412	7.99346375963471	8.36558673292859	9.53790080412618	8.41187547215128	5.78821933743085	0.518497857815824	4.65350227239079	5.91429683101182	6.0094054125428	6.08511812981536	5.30685222896173	6.66382796587341	5.66667817393735	6.22683893238045	5.32110240086836	6.16540196554588	5.39130737511166	6.03650311870641	5.80601657945508	-19.1981991506717	1.30470067282361	-17.1381883787142	-18.4773563063263	-18.6883675359878	-20.0116811986516	-18.0147981713945	-20.7342013196481	-20.051900370923	-20.6411001979383	-19.2883801715957	-21.5743831119727	-17.9645095050099	-18.4304911116335	-18.5612315789358	0.493135104530861	0.538179430139653	0.411962281974396	0.0370789068272192
36.1809045226131	9.10490571588998	0.80134810343882	10.1206446501825	10.3704604434715	10.287428951338	9.230488155797	8.999043669663	9.31163424012577	8.1322484417709	8.53348504736882	8.49486398799922	8.13585781538777	8.50030392970139	9.69568911279435	8.55162586096953	5.80737147556708	0.521788603723631	4.66399595884012	5.93986433648085	6.03069003793595	6.10154952016627	5.3160026385768	6.68378815520058	5.69578010129677	6.25366612053698	5.33910178351861	6.18255382598062	5.40690225941982	6.06054087131753	5.82139357310114	-19.2103585399793	1.30841975724144	-17.141448778615	-18.4616829902763	-18.7115771376601	-19.9607836929213	-17.9885599928803	-20.7456750525474	-20.0835404756184	-20.6626109947518	-19.3275572153724	-21.6043773154154	-17.9926263480687	-18.4652136748887	-18.5890073507152	0.434682840056833	0.548243532104842	0.319291457416724	-0.0279399616877218
36.6834170854271	9.25706057380783	0.806493549987755	10.271607389544	10.5324694627888	10.4581298932309	9.38525677606854	9.16007678693579	9.46889696627734	8.27174323389672	8.67972987024913	8.64138494109297	8.28948232723931	8.64557876423458	9.83542530927127	8.70200573867248	5.82916517295367	0.526588545839214	4.6723742537219	5.97146148712662	6.0572506496758	6.12369908637884	5.33003624356533	6.71038152022312	5.71536176825055	6.28715920286932	5.36225718600354	6.20734548295329	5.42729902511156	6.07267484305944	5.84184649945839	-19.2292745154312	1.31677045830836	-17.1318779335735	-18.4636527175689	-18.7543011191262	-19.9289826335208	-17.9815025608402	-20.7772398655019	-20.0673258689557	-20.7045212076135	-19.3833370110502	-21.654918536413	-18.0352751656847	-18.461653042056	-18.6359810387013	0.374309328385444	0.55916422962688	0.224988886526984	-0.0967938615711305
37.1859296482412	9.40416645766954	0.811666780041424	10.4369260922778	10.6766783361792	10.6104879737576	9.53796308479911	9.30565566054215	9.62292960092732	8.42541783769136	8.8115399556207	8.77256270067523	8.42999272445597	8.78680549732329	9.98888183684309	8.8483226486113	5.84662799396758	0.529602534989177	4.68640851241947	5.99180185043654	6.07174379225617	6.14404179827309	5.33379148764076	6.73384637129561	5.74339709562867	6.30912815093755	5.37505314669648	6.22158200583494	5.44469770489674	6.09164550459228	5.85902650067022	-19.2320199277153	1.31820218154801	-17.1384915034579	-18.4305908845106	-18.7614810223669	-19.8938186399676	-17.9410418764572	-20.7993993751921	-20.0633519144165	-20.7069395351354	-19.399595292234	-21.6632470765623	-18.0670879055734	-18.476166186336	-18.6750478480887	0.312372495559275	0.57020553981651	0.13126549076687	-0.167891683539147
37.6884422110553	9.55468126235499	0.815725233060374	10.5842519524486	10.8343790336304	10.7765701701021	9.68501666862938	9.46331342611751	9.77459541203053	8.58083909752325	8.95504552789281	8.91502151644534	8.58267748800415	8.92498996526468	10.1423317364948	8.99182441603127	5.86440449414623	0.534011521944104	4.69166425173639	6.01696659670736	6.09104484567388	6.1584312640546	5.34138638693846	6.75277065941274	5.77309472834459	6.33668863166811	5.39246421144592	6.2423083674465	5.45796215953338	6.11075205952484	5.87172426141418	-19.2337268147272	1.32544038455927	-17.1097142137741	-18.4114725590358	-18.7860579243723	-19.8401810831972	-17.9150044845568	-20.806969042963	-20.0522104083275	-20.7251814327099	-19.429502983301	-21.6872423469837	-18.0838788026313	-18.4895281053758	-18.7015052042256	0.24815321440738	0.581767043369398	0.0378832189521479	-0.243746771535546
38.1909547738693	9.70948675320604	0.820592647614871	10.747251917587	10.9930332426428	10.9434326436962	9.8439472860789	9.62168756302415	9.93895005970373	8.7319256602896	9.09957523870082	9.05801857222852	8.73689790245169	9.07371891456568	10.2887018628636	9.14618692784589	5.88344014671403	0.538375609046567	4.70174961372905	6.04166363173022	6.10978330446023	6.17852227053387	5.34853572510958	6.77831231566704	5.79853715129235	6.36421629427866	5.40970510328553	6.26406043542885	5.47603527676903	6.12398315440443	5.8896176305935	-19.2386311857777	1.33161836623581	-17.0947630521623	-18.3926070793911	-18.8120355426607	-19.8078820351354	-17.8899870782042	-20.8355028883345	-20.014921077758	-20.7427134924592	-19.4566744717632	-21.7095538807107	-18.1157639939718	-18.4828218891955	-18.7469789333634	0.182632387641768	0.593370493549374	-0.0561127927946116	-0.32199509295141
38.6934673366834	9.85983450881263	0.825000337770259	10.9086582991332	11.1437264279646	11.1018510777441	9.99211911764261	9.77364584416497	10.0923995699724	8.89601160704544	9.2382084139868	9.19433889147558	8.8862763467102	9.21179988148273	10.4487475258816	9.29006561135995	5.89825086743681	0.541819813533158	4.71077199205117	6.05961260091582	6.12143651319977	6.19122813040851	5.34953075954768	6.79548582053947	5.83183915218288	6.38520636105535	5.42091040347282	6.28016253050807	5.48696719777816	6.14422950663462	5.89988030838423	-19.2285752740046	1.33497816553979	-17.0738798837036	-18.3535505998745	-18.8182476868881	-19.7554228357503	-17.8453486006734	-20.8391874535781	-19.9941632287747	-20.7368986001285	-19.4593183629444	-21.7066637505214	-18.1236538574167	-18.4953224816258	-18.7698212201806	0.115512790163024	0.604782415401927	-0.148274600553185	-0.403444123534496
39.1959798994975	10.0164267356355	0.82963251181432	11.0668229210694	11.3098610329208	11.2751780049542	10.1441062762204	9.93945512086678	10.2516552989317	9.05168531024224	9.39030845648571	9.34335362667401	9.04928180566425	9.35451885014831	10.5982654795543	9.43905537952959	5.91491381762954	0.54639538763489	4.71623302989356	6.08370851124786	6.13919920326055	6.2034970491433	5.35593755293545	6.81341996387392	5.85985158780184	6.41338515902992	5.43771995253924	6.30433359008096	5.49801233343606	6.15822613620285	5.91035555973852	-19.2240753246216	1.34324019988787	-17.0379037733988	-18.3351080965945	-18.8464247588738	-19.7041331660278	-17.8211382880773	-20.8457419987064	-19.949538296566	-20.7532728246089	-19.4793026397575	-21.7262040353333	-18.1312439242076	-18.4879024861261	-18.7950649318027	0.0465401919629407	0.616046901125781	-0.240910565325878	-0.488853861921291
39.6984924623116	10.1730705062367	0.834105373453238	11.2410241469969	11.4626062420525	11.4363063198944	10.3070209633157	10.093658005693	10.4226340071769	9.21190866831965	9.53171978747289	9.48257491266049	9.20235848867477	9.50729079852378	10.7522761762491	9.59853806404629	5.93035487823074	0.550436817096824	4.72701651764866	6.09959593172327	6.14963884946636	6.2211429537027	5.35529299361594	6.83765351716521	5.889042969558	6.43343426110137	5.44815627729145	6.32128174749628	5.51364967562373	6.17278964617212	5.9259180764345	-19.2157226082194	1.34699962010092	-17.020236861276	-18.2946649329563	-18.8547215413385	-19.6750643382035	-17.7754671944586	-20.8733524942543	-19.9029200021416	-20.7431767732425	-19.4746312087061	-21.7173527905415	-18.1540112104165	-18.4801890631875	-18.8386054961288	-0.0232923408445839	0.626472881501872	-0.332921616303746	-0.57533005989645
40.2010050251256	10.3277824038535	0.83791749395763	11.3975025817225	11.6228389278725	11.6028867141657	10.4511066808046	10.2551135642613	10.5754338187723	9.38279408439138	9.68029242287723	9.62702796469055	9.36300427644038	9.64312921038029	10.9187582897456	9.74128271397075	5.94291213866672	0.554866677291299	4.72941904259422	6.1164091776212	6.16027774467244	6.22620145122939	5.35545015057634	6.84861544510701	5.92476989377287	6.4552456842069	5.45882520699736	6.34071014304919	5.51823866460079	6.19396472579629	5.92973047244336	-19.1980676675305	1.35378299374402	-16.9722757524177	-18.2587954889228	-18.8662552092389	-19.6098671867208	-17.7341557498673	-20.8616357460564	-19.8762683709538	-20.7373405773758	-19.4679149357922	-21.7124839106155	-18.1404952400832	-18.4914514474335	-18.8459400624179	-0.0948712820885042	0.636496525736626	-0.423237070633928	-0.665942968060096
40.7035175879397	10.4889118364977	0.843324202828096	11.5685696395754	11.7920121964827	11.7808520001109	10.6083731382958	10.4245910978776	10.7421311683941	9.53601088708869	9.83689274131795	9.78158197813548	9.53160462451752	9.79127073293263	11.0650403981938	9.89692327154732	5.95735977950105	0.559363637570416	4.73518194793218	6.13645453519227	6.17592266218641	6.23632582898259	5.35882462212245	6.86561876264794	5.94871259918253	6.48119910406642	5.47392370453633	6.3650222772298	5.52717223564984	6.20289322362803	5.9384256301569	-19.1878619737766	1.3619293191654	-16.9366884288005	-18.2367892934184	-18.8965910714278	-19.5653737222576	-17.7064875499171	-20.8701072243969	-19.8102785152059	-20.7454350098763	-19.4751218543989	-21.7217594984934	-18.1414029826183	-18.4654527902163	-18.8707177180679	-0.167819596060372	0.645558221260066	-0.514609157201792	-0.758794986137929
41.2060301507538	10.6460157409612	0.846804335390376	11.7403709848023	11.9443313393192	11.9386973057778	10.7674465764977	10.5795930805498	10.9123916964375	9.70218613994411	9.9801337434034	9.92009514224607	9.68751678167743	9.94247227198265	11.2269958473258	10.0559737225315	5.96822406531743	0.563892880218924	4.74043939972768	6.14576247711491	6.17977200146189	6.24675146862017	5.35300327999874	6.88408590181074	5.97903584916951	6.49643463956913	5.47849217727239	6.37929416449043	5.53691801014324	6.21869102512621	5.94823245462154	-19.1671440793656	1.36647774617902	-16.9011598808533	-18.1854537546698	-18.8929732563054	-19.5279910488066	-17.6501164903107	-20.8857924076221	-19.7668848181059	-20.7189743596053	-19.4432469362106	-21.6947004037429	-18.1458223419337	-18.4589276070356	-18.900829726551	-0.241580536658681	0.653288816741755	-0.604278379686684	-0.852583069188966
41.7085427135678	10.8066883291314	0.851424777722716	11.905680265992	12.1140015644924	12.1134167510519	10.9162132043477	10.7503549791806	11.0713531348808	9.86742699697067	10.1388029657785	10.0736308920755	9.85854236291331	10.0833089106676	11.3893010196473	10.2049152307102	5.97907584974449	0.568881550704931	4.74060904797764	6.16117831020762	6.19014458587568	6.24895054205145	5.35284418868383	6.8932532309084	6.0088100411396	6.51900907735105	5.48860790808312	6.40137785789091	5.53880218301372	6.23457215016962	5.9498269233257	-19.1481485064681	1.37522654169789	-16.8491466752686	-18.1560471095631	-18.9123743950686	-19.4691173616808	-17.6152496489086	-20.8750948512905	-19.7270152142986	-20.7161711643721	-19.4290240924994	-21.6924379740628	-18.1250275433962	-18.4530529530912	-18.9061716005845	-0.317228774482475	0.660383686573982	-0.694302020861916	-0.950375672537029
42.2110552763819	10.9695283020646	0.856763025458004	12.0885149184773	12.2764811235737	12.2848706829222	11.0792038475058	10.9147504115442	11.2451500066366	10.0246849182818	10.2919458341961	10.2251848334848	10.023985123452	10.2376463931134	11.5435842931467	10.3678655405056	5.98959599274413	0.573319375317119	4.7456605173137	6.17194783353032	6.19860944741014	6.25703014363646	5.34918836564268	6.90929822955176	6.03202912136917	6.53729133534217	5.4968210445749	6.41969692299431	5.54572033190915	6.2442911797298	5.95716343266908	-19.1306135590009	1.38140373898913	-16.8180161191109	-18.1175798650662	-18.9288788685651	-19.4347472980923	-17.5717763907475	-20.8880774572722	-19.6705386599499	-20.7013515043805	-19.4073465647321	-21.6776563229437	-18.1217056203901	-18.428505236384	-18.9317963593774	-0.393849960411556	0.665815763086681	-0.785183794311026	-1.04812048158639
42.713567839196	11.1308649580154	0.859891847661871	12.2541137805216	12.4389511037227	12.4512177666288	11.2340043195139	11.0795841064944	11.4133571493175	10.1937264750204	10.4460318249504	10.373520871694	10.1903644808607	10.3870310025249	11.7133516864152	10.5259898865358	5.99778882880382	0.579052861702916	4.74282417013866	6.17964525744762	6.20239454658378	6.25983878830689	5.34318081428697	6.92139196661817	6.06102410772004	6.55313767648444	5.50055742486391	6.43595257290613	5.54918682262013	6.2610407412789	5.96107988519408	-19.1077281191602	1.38988522454298	-16.7622561323377	-18.073243301057	-18.9334890019009	-19.3900049913168	-17.5229010971138	-20.892282539266	-19.6414327454038	-20.6791539690807	-19.3684538469299	-21.655548680499	-18.1084681732427	-18.4250400255891	-18.9481910453447	-0.471800950365533	0.670281140260905	-0.874339300177167	-1.14845894588164
43.21608040201	11.2978697479096	0.865903082932666	12.4327448433662	12.6174284080928	12.6337490935428	11.3895197242611	11.258630714307	11.5796232927779	10.3507706403342	10.6142537104829	10.5364409257188	10.3700816783106	10.5348547036877	11.8714262223205	10.6827827656223	6.00700253702485	0.584300764635156	4.74188851917363	6.19328006269978	6.21305649051728	6.26016080131416	5.34299320398032	6.92960167428115	6.08264099806691	6.57606710120624	5.50988766300405	6.459514361344	5.54910999483269	6.27129808571649	5.96153402518635	-19.0914636923097	1.39989782942745	-16.7176731280943	-18.0514976574104	-18.9621140536629	-19.3425446294319	-17.4966543040405	-20.8872491607667	-19.5978780820121	-20.6815118128734	-19.3487329330925	-21.6596850064479	-18.0846372830774	-18.4035510638163	-18.9552988852996	-0.551702752890078	0.673840480143472	-0.966151377800992	-1.2514608538624
43.7185929648241	11.4616957869279	0.870007146168374	12.6148363383956	12.7741680546044	12.7990923829716	11.5587659302009	11.4182755226553	11.7602323479896	10.5103944135006	10.7647034015019	10.6857932383043	10.5320229014124	10.6960574138359	12.0344627197443	10.8532405649466	6.01317590989554	0.589535581523368	4.7411076655261	6.19481409961749	6.21494227292247	6.26643467705781	5.33284292921233	6.94475935400897	6.10348240653831	6.58670102702055	5.51103692697452	6.47112421273985	5.55416556204014	6.28195303076453	5.96792266421895	-19.0684918082028	1.40653722344348	-16.6791740903726	-17.9980768160316	-18.9660803540171	-19.320162508652	-17.440202366177	-20.90658282933	-19.5615326504495	-20.6467909087264	-19.3003653766273	-21.6255375873946	-18.0791143583826	-18.3834205447692	-18.9833531157066	-0.632452594402398	0.675447635307897	-1.05782120904507	-1.35290573370863
44.2211055276382	11.6283601427572	0.874431708615589	12.7867714546207	12.9475377510668	12.9748025824193	11.710394045287	11.5928571746437	11.9263448633781	10.6800541084712	10.9300521155915	10.8450610164499	10.7080634924635	10.8444189080017	12.2116428069105	11.0106815365393	6.01906371724465	0.595776658126048	4.73392021318744	6.20113900313389	6.21972850098702	6.26214346074033	5.32744397626694	6.95071277077287	6.12924778158975	6.60333295429225	5.51405987463911	6.48879716793078	5.55160407447616	6.29926509308161	5.96643345308232	-19.0478702392194	1.41682813140326	-16.6229238891397	-17.9628108305407	-18.9813455399355	-19.2701345525846	-17.402520704591	-20.9011203709418	-19.5543245843028	-20.6326443728416	-19.2581685039935	-21.6138384034387	-18.0502820999238	-18.3842672741177	-18.9879319835003	-0.715286863483732	0.676954872015149	-1.15045048707474	-1.4584301082546
44.7236180904523	11.7972516644249	0.881535442902739	12.9778049306931	13.121829420956	13.1588174566957	11.8739302043303	11.7678531049315	12.1003020728169	10.8281228079951	11.0965377121057	11.0122503715778	10.8844072336026	11.0003780405875	12.3662053031173	11.175832978114	6.02434953505775	0.600706744160704	4.73136815441816	6.20678190531445	6.2283564648729	6.26131369419124	5.32229254115034	6.95845070223363	6.1415824726139	6.61982768334659	5.51978091524144	6.50641460233708	5.54998253491149	6.30399904015712	5.96639324496247	-19.0294820455627	1.42563948374307	-16.5898542730049	-17.930687469669	-19.0107650212562	-19.2361688346931	-17.3690824879124	-20.9038434597198	-19.5146671352991	-20.6213271416404	-19.226426130736	-21.6059401245777	-18.0257822255553	-18.3494909545588	-18.9992313336927	-0.799816360059474	0.67720127894853	-1.24651365517432	-1.56399775686991
45.2261306532663	11.9659364843324	0.884170359674145	13.1525408783354	13.2873287376501	13.3253466764144	12.0447227916466	11.9348990579729	12.2871398931248	10.989398641089	11.2562995241503	11.1657495162029	11.0535527266089	11.1686250539059	12.5383093191799	11.3532614800406	6.02816888952154	0.607603447301215	4.72174474654682	6.2054901504298	6.22752733106164	6.26348381077091	5.31176430893412	6.97269531589068	6.15905098414276	6.6296385590311	5.51647894842544	6.51743618551195	5.55319953345078	6.31567436073008	5.97201132885392	-19.0095358242683	1.43679554678026	-16.5376633906897	-17.8817690398187	-19.0129764109202	-19.2174026060006	-17.3206828987753	-20.9295729478807	-19.5049539764103	-20.5909520107236	-19.1636851964835	-21.5791007645997	-18.0187846757697	-18.3358833801665	-19.030538417249	-0.886006335328099	0.676393008486529	-1.34168031626344	-1.67033047288566
45.7286432160804	12.1374472766095	0.891196644768097	13.338491308005	13.4716880504656	13.5107334653588	12.2002077019153	12.1184102225696	12.4521548699863	11.1490023114767	11.4325616491207	11.3363001780026	11.2379271763687	11.3174959525731	12.7110156161735	11.5108260939071	6.03152993148054	0.613607808970178	4.71289502537153	6.21054880572655	6.23416403971154	6.2558463627649	5.30760055364156	6.97337541802912	6.17503594131333	6.64694778859009	5.51878343819973	6.53582074098651	5.54534041420938	6.32747737462888	5.96605320607386	-18.9923093783249	1.44756922342984	-16.4951381559421	-17.8559110697036	-19.0401375676772	-19.1724333034917	-17.2965379083764	-20.9169694680342	-19.5044800894578	-20.5872405428581	-19.1215874510582	-21.5813472916187	-17.9771050580218	-18.3246542817513	-19.0264797302325	-0.974627385148164	0.676170888944045	-1.44151214077111	-1.78036449128921
46.2311557788945	12.3076877346324	0.897443028549971	13.5312517519368	13.6401350015404	13.6884056603777	12.3729138199131	12.2870426266776	12.6342638440596	11.2990970532924	11.5954721151809	11.5011201704918	11.4083199167485	11.4825876602915	12.8747822834913	11.6845486462197	6.03286484623687	0.619076564052205	4.70525227776749	6.20719708372162	6.23751442788574	6.2547920986712	5.29700346763402	6.98127046344253	6.1835587857298	6.65565108783842	5.51739750167163	6.5456627751854	5.54269953863951	6.33300422021488	5.966239272677	-18.9724969566226	1.45653595599988	-16.4641588701915	-17.8095660390476	-19.058796073264	-19.1525129450968	-17.254126904888	-20.9287229902479	-19.4918983620574	-20.5600416452043	-19.0686759464933	-21.5598875913729	-17.9537078788153	-18.2962236326646	-19.0441415567505	-1.06482779358035	0.674615234783368	-1.5434659055511	-1.88835263832585
46.7336683417085	12.4823329151208	0.901295026071393	13.7099315588054	13.8185849500668	13.8655916196039	12.5415373963809	12.4642718009205	12.8190698521981	11.4626273342147	11.7674559259896	11.6666991792098	11.5867956475357	11.6507832075187	13.0560225946825	11.8609568294433	6.03486856696388	0.62659306122985	4.69037478498659	6.20505274088927	6.23894108302722	6.25133834335233	5.28826435721142	6.99046658671125	6.19749543309958	6.66638528397643	5.51326066416323	6.55742213622055	5.54080900251845	6.34583269780161	5.96764825657246	-18.9580715811878	1.47016421009111	-16.4138446727132	-17.7700899208881	-19.0729699483649	-19.1294798213359	-17.2206212367608	-20.9469741421127	-19.5106341018134	-20.5418213649941	-19.0074755417009	-21.5490617275931	-17.9342473267935	-18.2904263195394	-19.067284430832	-1.15781281489222	0.673615240912728	-1.64690974786417	-2.00025071140246
47.2361809045226	12.6594303871104	0.91023407505771	13.9095722557447	14.0079546346482	14.0605336122057	12.7072836052845	12.6504571142425	12.9924030463787	11.6133844095069	11.9487997156779	11.8482532396546	11.7733268765156	11.8091774904557	13.2244777771352	12.0269712549853	6.03645464931069	0.632369514424897	4.68035027510809	6.20648550645723	6.24809250167236	6.24404235368528	5.28363878904849	6.99155531990647	6.20381444642709	6.68139373268867	5.5147641328176	6.57326300374582	5.53209224101303	6.35228340771112	5.96213473075767	-18.9465141354401	1.48124439846618	-16.3884247417457	-17.745225712902	-19.1121599629815	-19.0976895026354	-17.2035526940709	-20.9426790742957	-19.5169559574086	-20.5409104010489	-18.9683091253604	-21.5574246828599	-17.8935942025399	-18.2678878943371	-19.0698698085358	-1.25334991813538	0.673320258517406	-1.75655039944906	-2.1141501252412
47.7386934673367	12.8329346322688	0.914413393013959	14.0944796724068	14.1786187196842	14.2329302283015	12.8901149318788	12.8191823812772	13.1832075762039	11.7679631493818	12.1144070505036	12.011461872699	11.9435279638765	11.9842931577809	13.3986019817179	12.2093615337828	6.03509172990992	0.639252645739231	4.66459936276351	6.19753363558853	6.24709778017449	6.24384850357084	5.2709004555492	7.00050023336806	6.20933634562824	6.68565443300195	5.50645767027488	6.57840121868626	5.52910833083901	6.35938653355292	5.96336798583105	-18.9284886549826	1.49362792155638	-16.3488534449055	-17.693103907447	-19.1211083531776	-19.0911297612615	-17.1620968445189	-20.9639232643517	-19.5321522679138	-20.5095350813599	-18.8975005180857	-21.5347559061018	-17.8725740844763	-18.247970039194	-19.0956490419797	-1.35076473481741	0.672051860584899	-1.86613524955845	-2.22671012437241
48.2412060301507	13.0148723096596	0.920832302301474	14.2885988428476	14.3708688294641	14.421756340707	13.0577559186543	13.0065653417222	13.3663140515013	11.9355669296068	12.2986251511826	12.1897534075545	12.1309918353745	12.1530576386544	13.5888452986589	12.3846404396467	6.03627311382299	0.646668923161747	4.6490574602156	6.19532783798818	6.25197732988981	6.23594734528197	5.26500731439755	7.00546317686185	6.22034278176893	6.69770102574271	5.50192238082422	6.59111144410434	5.52272068182826	6.37365300502545	5.96131869576992	-18.9218395527364	1.50759049001275	-16.3169726710324	-17.6638434660606	-19.1489837331487	-19.0632295276482	-17.1455327958651	-20.9747085622972	-19.5767622982795	-20.5058682288816	-18.8420728818199	-21.542209712979	-17.8415132498131	-18.2503185496709	-19.1118985080767	-1.45190689400658	0.672815445263853	-1.98194232107919	-2.34493690893574
48.7437185929648	13.1930775658383	0.929853099760535	14.4935981724031	14.5550745299048	14.6151657323797	13.2353130478217	13.1856788779912	13.5492480097449	12.0806760313734	12.4757079934987	12.3725946174299	12.3104366139706	12.3224386399224	13.754192850081	12.5598832393766	6.0345280353613	0.652218664792274	4.63629356167406	6.18897927676451	6.25948427765628	6.23050356031351	5.25655652903786	7.0082943216564	6.218246842278	6.70542075285747	5.49855310938007	6.59944134210455	5.51413088025088	6.37552736883021	5.95743263689311	-18.9092284728688	1.51855337604024	-16.3014568352025	-17.625821250115	-19.1853340281994	-19.044655125658	-17.1225842539973	-20.9799208146261	-19.5879758850194	-20.4926944543961	-18.7939596523915	-21.5403723194327	-17.8037448869799	-18.2180237690631	-19.1234268722133	-1.55499934182459	0.673586737590588	-2.10208306877388	-2.46213721194921
49.2462311557789	13.3760758847673	0.933635931093767	14.6803259963565	14.7409196229614	14.7948874765881	13.4267961428289	13.3655350729575	13.7492627894574	12.2429376538964	12.6543448779211	12.54472134722	12.4905793905724	12.5082651581006	13.939391341888	12.7510196312268	6.03377534935874	0.660345746383343	4.61603417157551	6.18039800079541	6.26026759807967	6.23136318262743	5.24715931564087	7.01934946052149	6.22223219797105	6.71118131269269	5.48807041838544	6.60575887363469	5.51159952083257	6.38500442444465	5.96066106446216	-18.9017124457223	1.53492532700387	-16.2645971947867	-17.5837239585626	-19.2013426269982	-19.047103803193	-17.0981801296119	-21.0106894596803	-19.6278979645594	-20.4762998926875	-18.7238240896475	-21.5359268992725	-17.7860986784519	-18.2080855940478	-19.158491502891	-1.66179892734381	0.6747613295451	-2.22333899099948	-2.58261169352544
49.748743718593	13.5639682295799	0.942987393959018	14.8901500506459	14.9469282073561	14.9955687901131	13.5969610089166	13.5625697440858	13.9314439744409	12.4060685254517	12.8500076201376	12.7356413127545	12.6864736145099	12.6785101664127	14.1257103288608	12.9255536408536	6.03421775428697	0.667170565529621	4.60136379759754	6.17890653175065	6.26964332827742	6.22149022905981	5.24496624849047	7.02128574080165	6.22591347833387	6.72478479087209	5.48361577486579	6.61974082582837	5.50163931507442	6.39522743580719	5.9562533089713	-18.9008085287007	1.54866032925914	-16.2538367737231	-17.5650150561041	-19.2439419616989	-19.0172441987133	-17.0989514654492	-21.014532133648	-19.6742957490347	-20.4879581380645	-18.6776872629219	-21.5614412339864	-17.7447680025352	-18.2015406025186	-19.1692982947106	-1.77207869388389	0.678427925406497	-2.3530649739229	-2.70826453718
50.251256281407	13.7446815062988	0.94943367175367	15.087419628949	15.1276957205173	15.183333181445	13.7872880757537	13.7359162559368	14.1249943518664	12.5611810605272	13.0237433407782	12.9160511784274	12.8600288867254	12.860058423869	14.3024115698125	13.1107379072763	6.03058178624843	0.673717416967271	4.58279423631983	6.16594249389245	6.27439022044765	6.21936974197164	5.23381660535651	7.0272567067293	6.22319053229534	6.72594447312256	5.47409585319472	6.62144985041731	5.49424943526523	6.39977192602153	5.95529114619551	-18.8887544472693	1.56195916980499	-16.2333736803246	-17.5153500305188	-19.2721424883554	-19.0115766553862	-17.0713986375378	-21.0302823240127	-19.7057404582632	-20.4643937175389	-18.6174114810312	-21.5501942309439	-17.7116598358036	-18.1787561443398	-19.1915281304447	-1.8841597837994	0.681202311208523	-2.48314283157799	-2.83067566245631
50.7537688442211	13.938646773638	0.954871287177848	15.2915740123847	15.3299324338659	15.3762159456945	13.9784922752836	13.9278529372439	14.3323553679636	12.7345857473857	13.2158251605496	13.1018797828062	13.0508854104725	13.0550885875545	14.4989727473085	13.3087476487811	6.03177118613516	0.681970616723582	4.56434290094263	6.15923313184912	6.28036553247048	6.2181771983923	5.22914733996619	7.04044176438465	6.22755357601305	6.73417181986451	5.46409299550967	6.63014741575669	5.49216669494944	6.4125623074636	5.9606227421948	-18.893369952902	1.57918921543908	-16.2183367349385	-17.486040643398	-19.303885271603	-19.0088500438905	-17.0659776146765	-21.0673934116754	-19.7649459008639	-20.465622675056	-18.558395382128	-21.5652317203363	-17.6957244889656	-18.1797469973601	-19.2336585028335	-2.00175994126984	0.685922876065681	-2.62005925183926	-2.96060578516723
51.2562814070352	14.1293253200736	0.965963720164762	15.5112874268284	15.5338149923014	15.5882673505349	14.1617833244504	14.1202420518594	14.5167259553338	12.8967365090438	13.4087547532231	13.3047667821496	13.2418291628576	13.2298643171567	14.6817564434592	13.4854000917583	6.03100573105455	0.687927453168125	4.55061010324466	6.15305221718562	6.29500802112244	6.2122041750438	5.22594192367827	7.04189584576826	6.22579406596961	6.74280555164846	5.46023653050859	6.63925408318439	5.48058555746852	6.4195796908079	5.95610673807858	-18.8936336638941	1.59133165308168	-16.2240957527586	-17.460574811238	-19.3616910851186	-18.9908575318261	-17.0658194190145	-21.0687747290984	-19.8073370075731	-20.4714854443188	-18.5241835649555	-21.5849817450339	-17.6488788468058	-18.1649134459479	-19.2436442469344	-2.12162987669083	0.692305640888751	-2.76316724914951	-3.09181561454236
51.7587939698493	14.3188225500922	0.970250989430827	15.708075817423	15.7289779103641	15.7716472824633	14.3651758891515	14.3040345235368	14.7214834480078	13.0663166721442	13.5939979131372	13.4837007449835	13.4246638596869	13.4243201808842	14.8711334012352	13.681165508181	6.02900787801405	0.69588005654925	4.52949924145677	6.14144890335585	6.29830506711506	6.21470589087134	5.21903560906277	7.05237453290305	6.2249655679865	6.74557248565347	5.44552233846406	6.64268192337517	5.47548257494266	6.42815977362364	5.9593485053723	-18.8903159498249	1.60789421437398	-16.2061833658892	-17.4213395629359	-19.3840373032128	-18.9980044341526	-17.053759362861	-21.096146846989	-19.8546455567729	-20.4618564002607	-18.4556136787215	-21.5882520051517	-17.6224185489747	-18.1539845102784	-19.2778657715227	-2.24498198809016	0.69799712658685	-2.9059046262056	-3.22454681168344
52.2613065326633	14.5222702941369	0.977792991769568	15.930124986935	15.9474179771986	15.9781823077127	14.5562705866997	14.5081708082435	14.9280393037278	13.2538742394026	13.7988947598646	13.6835216857251	13.6263367197224	13.6212351109051	15.0788108543282	13.8786344833137	6.0325336971736	0.703870328582541	4.51497947321137	6.13790525992251	6.31076627928497	6.21261997102084	5.22012127801493	7.06475743013062	6.23172005405669	6.75705123677678	5.4371161156704	6.65485088414911	5.47162805242816	6.44499857977306	5.96442344881732	-18.9052916657126	1.62418366567857	-16.2154540219429	-17.4076358133989	-19.4338921789186	-18.9901023509545	-17.067883650553	-21.1281402122308	-19.9267341412206	-20.4819455879092	-18.411954650142	-21.6221912533184	-17.5996381902223	-18.1665817492883	-19.3166378541639	-2.37408757614506	0.706332595204106	-3.05884901992024	-3.36502096120266
52.7638190954774	14.7139226897842	0.986220221702305	16.142208481107	16.1472400050985	16.1844026431101	14.7535776948003	14.6947075811941	15.1236164372853	13.4190510477091	13.9871578015665	13.8834910599311	13.8112430557241	13.8090578007426	15.2591488995892	14.0660924593364	6.03095382604246	0.710253835602244	4.49856172865748	6.12723363563184	6.32458941782605	6.21207014864254	5.21593536197366	7.07123025043515	6.22690772967666	6.76041445719523	5.42885931198438	6.65915967429078	5.46275126832175	6.45006115614518	5.96462559777127	-18.9047036042093	1.63742651905553	-16.2192420900468	-17.3753396922751	-19.4869048109706	-18.9855395191217	-17.0643609142124	-21.1411168453124	-19.9607925719658	-20.4797081999633	-18.372197896039	-21.6318599578715	-17.5600178262434	-18.1456185431007	-19.3384479875987	-2.50412278319621	0.714568975120821	-3.21218367678478	-3.50292158814086
53.2663316582915	14.9176866255551	0.991393873681754	16.3582263597627	16.3602569013674	16.3814706906889	14.9696598078896	14.8927911554178	15.3396291106267	13.6065326951978	14.1865977515697	14.0765515733801	14.0068751650991	14.0167144018083	15.4617133270518	14.2729071923561	6.03375099136352	0.718528395835374	4.48235349692152	6.11972075494038	6.33470955634742	6.22013960007963	5.21549634293631	7.08736197504786	6.23035783804762	6.76730459045188	5.41610924419488	6.66714342417553	5.46095077703765	6.46390292676445	5.97321236078068	-18.9176391976314	1.65406172849542	-16.2261073461183	-17.3544868048872	-19.5276926708665	-19.0059334728467	-17.072719594944	-21.1815126530613	-20.019571162414	-20.4903518410614	-18.3199010391291	-21.6541579624382	-17.542526222493	-18.1488214047541	-19.3855273941943	-2.64073975786851	0.723511668576251	-3.37208771091393	-3.64803867415935
53.7688442211055	15.1260170939856	1.00096384340838	16.5948592588389	16.586031179314	16.6011353592333	15.1610561327425	15.1019443915922	15.5451184962539	13.797712022228	14.3964617167628	14.2899421547021	14.2125500636905	14.2155259987902	15.665751143412	14.4701343042527	6.03878441088474	0.725566634786909	4.47282736438427	6.11744193103928	6.35452932401004	6.2183511672248	5.22043386234803	7.09987498829346	6.23548453287226	6.77958004478492	5.41040606368751	6.68064266217246	5.45622200336747	6.47939962085338	5.97900377646378	-18.9379160899759	1.66770431986823	-16.258171660342	-17.3510705734311	-19.5974103918351	-18.9947194257526	-17.0980064409128	-21.209720115301	-20.0804544449304	-20.519867188523	-18.2950316915982	-21.6950184140151	-17.5151264327946	-18.1567967584263	-19.4215156318241	-2.78112643852809	0.734578348347996	-3.53994689328078	-3.79799743451004
54.2713567839196	15.3241965916191	1.00593736598622	16.8032033470022	16.7906874703743	16.8014450977944	15.372421730853	15.2916627008973	15.7523684234239	13.9822647182818	14.5877262408785	14.487078615627	14.3998269638585	14.4171490362055	15.8591688605337	14.6695524853175	6.03962984579929	0.733062777993891	4.45602257473048	6.10666436143065	6.3682757003684	6.22435291678531	5.21885110298937	7.11259245071189	6.23596115367232	6.78227775610088	5.39877862197833	6.68494624181441	5.45124955400136	6.49002834167217	5.98518721913518	-18.944381140762	1.68216970901739	-16.2640542686769	-17.3253764276113	-19.6473677654208	-19.0057816344282	-17.1011392461161	-21.2370804133186	-20.1227790650264	-20.5218499435591	-18.2526852869626	-21.7055725350005	-17.4861773504866	-18.1503373388319	-19.4567535544662	-2.92335651100494	0.744374421040701	-3.7049852281881	-3.94619380163323
54.7738693467337	15.5415548150213	1.01168244680264	17.0387357399447	17.0208919890891	17.0129341989522	15.5899423435975	15.5045734978277	15.9790244812807	14.1895590800718	14.800816159811	14.6950960378259	14.6086217639953	14.6377687026829	16.0745910293418	14.8876575708559	6.04808639060116	0.741451684963368	4.44670764377885	6.1045907054676	6.38643920595783	6.23430254280959	5.22571443308705	7.13505850057305	6.24565498114561	6.79452339595043	5.3896330448391	6.69891513522847	5.45362077415993	6.51002709827463	5.99993561654289	-18.9744588829422	1.69775197003585	-16.298329775179	-17.3279161688279	-19.7100975222661	-19.0275917386513	-17.1311798703088	-21.292294731224	-20.1898890918567	-20.5547123303745	-18.2216834728057	-21.7468555065128	-17.4803197832623	-18.1699414954199	-19.517153991559	-3.07370439879943	0.755823915045562	-3.88167967252034	-4.10462049086999
55.2763819095477	15.7495601334296	1.01977204285636	17.2671136689091	17.2408063694782	17.239191999617	15.7924147975254	15.7080426874416	16.1831124373607	14.3859188854212	15.0044488077513	14.9165867457797	14.8081459611057	14.8385611081332	16.2747323453625	15.0852059206985	6.05368485689403	0.748317197384376	4.43730197149583	6.09986379915377	6.41191519273476	6.23815279799866	5.23093907173254	7.14845848574327	6.25080751849245	6.80343580287013	5.38600106678203	6.70979184283435	5.44899366800854	6.52491490585158	6.00732701592449	-18.9952923069335	1.70978119394481	-16.3312547284268	-17.3254202326608	-19.7944382130996	-19.0294749068301	-17.1548762565329	-21.319274154394	-20.237091191369	-20.5789357829846	-18.2124656455353	-21.7772816777674	-17.451584499021	-18.1753462211965	-19.5513564803177	-3.22476061931962	0.767933845860324	-4.05873398557642	-4.26213750995694
55.7788944723618	15.9609667097386	1.02418372396869	17.4955915818462	17.4630061742525	17.4396168135606	16.0171971857177	15.9138836627066	16.401716933901	14.5920648109723	15.2099081836258	15.116538014189	15.0096720950423	15.0541564361749	16.4819311865328	15.2972841480805	6.06038302511421	0.756219999058156	4.42794862014566	6.09496189054888	6.428480362743	6.25131857096745	5.23681478949118	7.16812546354747	6.25867731161486	6.81214370585719	5.37418547629837	6.72074220139271	5.44895861853337	6.54228254559966	6.02033976974489	-19.0188613505439	1.7227958626746	-16.3648512558924	-17.3258664685473	-19.8505583017895	-19.0587809331805	-17.1800382652756	-21.3640544003906	-20.287562961257	-20.6038137941751	-18.1776626091873	-21.8063453633229	-17.4371164265763	-18.1873540884834	-19.6011926889922	-3.38137493867008	0.779369780847652	-4.24130921525983	-4.42509969563113
56.2814070351759	16.1898901859011	1.03040315609412	17.7486148697459	17.7082757018839	17.6649922365069	16.2328203179873	16.1410961855004	16.6334896874004	14.8193151421586	15.4350049723121	15.3394179641793	15.2308446029088	15.2830483456114	16.7091170963453	15.5225352941744	6.0746765418608	0.764497043294024	4.42651662654966	6.09896627434314	6.45515564369391	6.26248716577627	5.25103802030785	7.19516473872515	6.2758859532442	6.83052584943881	5.37008799823785	6.74146743118899	5.45471759002659	6.56877818716743	6.0400035654906	-19.066066760558	1.7361055834583	-16.4269450982079	-17.3557646766335	-19.937365720506	-19.0812692656737	-17.2319069937127	-21.4303748602811	-20.3617692740998	-20.6595219972229	-18.1720379273846	-21.8654609016033	-17.4411551700988	-18.2255179665293	-19.6697780353	-3.54533135508306	0.792349291241295	-4.43342333626601	-4.59726536786415
56.78391959799	16.3971358103862	1.03562026181442	17.9697947071404	17.922398118567	17.8835512254061	16.4488157351493	16.3403318873912	16.8401098078739	15.0219897037788	15.6327454636308	15.5569638603296	15.4252944920248	15.4899130445765	16.9056776118527	15.7251798772992	6.08141146803563	0.771483872256427	4.41821342234057	6.09272201972434	6.48119440291047	6.27360638097643	5.25689941189393	7.21181817017587	6.28262125450025	6.8372904988618	5.36537435606831	6.75090771823012	5.45261746043458	6.58382940900916	6.0512545793374	-19.0891004247812	1.74621474610201	-16.4625179281471	-17.359298388616	-20.0216290851838	-19.1031794616142	-17.2556201206358	-21.4652865295605	-20.3966279262765	-20.680741598189	-18.1665797399195	-21.8861821398768	-17.41990167301	-18.232046749366	-19.7086941817604	-3.70751904744212	0.804372494070815	-4.62016243358495	-4.7638632520952
57.286432160804	16.6235694111381	1.04020212129376	18.2183653324691	18.1613725530471	18.0978728689907	16.6857887168514	16.5630572738194	17.0691120953752	15.249813893767	15.8520124188935	15.7722341103046	15.641342089798	15.7190472143136	17.1262544734344	15.9501293037311	6.0954391042912	0.779585244998414	4.41746466307475	6.09463898310189	6.506022725291	6.29393312584166	5.27053036424769	7.23849575828701	6.29919291422718	6.85334018467626	5.35919864519987	6.7697170121259	5.45828270401785	6.60849890385862	6.07139237183596	-19.1349600512572	1.75709813742927	-16.5264481135544	-17.3915796971131	-20.1022218234689	-19.1533058214833	-17.3047654564978	-21.530435367167	-20.4570699337753	-20.7312785694277	-18.1585469821044	-21.9350508229877	-17.4237843823038	-18.2661675476978	-19.7738261487618	-3.87928117688108	0.816832731732916	-4.8194297993851	-4.94250145770543
57.7889447236181	16.8516154727328	1.04510615473422	18.4627835630327	18.4002713396362	18.3356359998682	16.8989512928553	16.7863972513943	17.2969590284877	15.48137131197	16.0708586875817	16.0091240170668	15.8573459483278	15.9482626488612	17.3479619786564	16.1750780777884	6.11152717636496	0.787479645992144	4.41785172991982	6.09815203050838	6.54067361428176	6.30639883574355	5.28588034805263	7.26643312491855	6.31845624617492	6.87095919168625	5.36122832000161	6.79018562449892	5.46538366861972	6.63517648586246	6.0930740724759	-19.1874148845392	1.76768383159041	-16.5930166011744	-17.4326029815752	-20.2134371764779	-19.1796772638633	-17.3593305058824	-21.6001007926967	-20.5203125592449	-20.7875038444496	-18.1810849986402	-21.9874413785376	-17.4328350826635	-18.3074882238697	-19.8415620899344	-4.05393558806194	0.829677392902037	-5.01907702096561	-5.12331617613241
58.2914572864322	17.069778652999	1.04903284033647	18.7025481355581	18.6282415037642	18.5461936165224	17.1279976653284	17.0007331183287	17.5131549437862	15.7048106507322	16.2801680721407	16.2230342072808	16.0643271690442	16.1682133902457	17.5572023242643	16.3904976919906	6.12412393771682	0.794771051796884	4.41755313839422	6.0977313242005	6.56684777083097	6.32480394352499	5.29830236385594	7.28952684440247	6.33390713721766	6.88441684277669	5.35652938536521	6.80661227877576	5.46909179963109	6.6571786016363	6.11110975970689	-19.2291598899345	1.77525698361944	-16.6574894767427	-17.4673971531938	-20.2985515267176	-19.2252160925204	-17.4045939324584	-21.6563583548717	-20.5663381257957	-20.8317564840976	-18.1824603813557	-22.0246596185237	-17.4316743209467	-18.3371858694922	-19.8953972324321	-4.23064960321483	0.841578239383749	-5.22243075501973	-5.30601692523197
58.7939698492462	17.3096089723326	1.05359410774528	18.9687113526526	18.8818948809962	18.7743553834072	17.3691503856222	17.2396641359805	17.7512271327288	15.9524475414094	16.5117311134934	16.4540401342356	16.2936961967562	16.4100329111928	17.7899368352165	16.6280286366327	6.14528143945624	0.802930144223267	4.42523439419858	6.10650074451172	6.59952039428964	6.34924321098501	5.3190786840565	7.32252992778632	6.35948699142552	6.90846360836698	5.35736617939113	6.83349790911845	5.48083529110214	6.68889215712493	6.13800922057425	-19.2986886587577	1.78371338148789	-16.751747377272	-17.5350007636182	-20.4049896446989	-19.2906940120602	-17.4782234908664	-21.7441897308604	-20.6401736952347	-20.9090450607467	-18.2053008408605	-22.093749470737	-17.4575141870958	-18.3963450893384	-19.9759792004602	-4.41718120956877	0.854135062096673	-5.43641494740973	-5.50059990075118
59.2964824120603	17.5341220507849	1.05648204676928	19.2033356241879	19.1113384945696	19.0113549889134	17.5862379335583	17.4574005939866	17.9737522448629	16.1862811509241	16.7219587279785	16.6937060980312	16.5023639197035	16.6385893717305	18.0050578620891	16.8522096496684	6.16228760696359	0.810497481366559	4.4268082571923	6.10864837988446	6.63670807848541	6.36521308570394	5.33421207239887	7.35051125884212	6.38076779158594	6.92507418527246	5.36281226189898	6.85300965315955	5.48951079477525	6.71528453215149	6.16117853917592	-19.3559053275838	1.79113389123605	-16.8224133875415	-17.5880382109993	-20.5266176193007	-19.3319685895415	-17.5338935741714	-21.8191713111299	-20.6961241650443	-20.9643590209341	-18.2459119396961	-22.1374036474501	-17.4748173225994	-18.4432310373086	-20.0428194328723	-4.60205812322872	0.865831487900713	-5.64321868470364	-5.6904752161499
59.7989949748744	17.765559134929	1.06018513501799	19.4629099052508	19.3551574971725	19.2260920015262	17.8274413708288	17.6896949223855	18.1989591863795	16.4291189076905	16.944787659175	16.9151425171073	16.7238838028525	16.871410522052	18.226989043257	17.0806814183993	6.1816008604803	0.817911495440413	4.43478336139347	6.11503556473811	6.66631378737614	6.39022248164493	5.35338433274538	7.37930367301021	6.40515976504336	6.94710855389104	5.36268232249563	6.87777320580944	5.49941307697836	6.74408119538882	6.18554986572903	-19.4220423633064	1.79604129065608	-16.9191046891944	-17.6608118674341	-20.6262210894328	-19.40376625134	-17.6048143524761	-21.8996529134805	-20.7591274081163	-21.0370744753845	-18.2694012475096	-22.1964594651749	-17.4978367744282	-18.4999890251479	-20.1122911638644	-4.7941314540835	0.877268079513949	-5.86248195410115	-5.8908480547604
60.3015075376884	18.01205050733	1.06182561078469	19.7217367416	19.6113209856001	19.4672130519602	18.0635715676328	17.9344749234569	18.4446239610845	16.6931247855755	17.1782129184643	17.1613366500153	16.9562139046596	17.1247150445897	18.470097828518	17.3300142321331	6.20748782589012	0.826604725958199	4.44443833342701	6.12678068028455	6.7053043001751	6.41479787082465	5.37722873479482	7.41727900269534	6.43897879839484	6.97552774566723	5.37129969278955	6.90862243545758	5.51715120848802	6.78174465383012	6.21818827974276	-19.5106344821619	1.80365380716227	-17.0220639663196	-17.7554958991141	-20.7574333280907	-19.4770713880839	-17.6930760803093	-22.0113730500008	-20.8503277833866	-21.1299869632386	-18.3253180794045	-22.2742814236911	-17.5483843944216	-18.5857047333564	-20.2077311786875	-4.99337814631319	0.888327169609681	-6.0824801831412	-6.09805650498605
60.8040201005025	18.2368325007685	1.06558966703364	19.970403283127	19.8417545700578	19.6938947800984	18.2926081603762	18.1568758779613	18.6610643153991	16.9272778974093	17.3891198645101	17.3955630744834	17.1665833947379	17.3519791615791	18.6785522138259	17.5531459164256	6.22614170499411	0.833174616251632	4.45199688907632	6.13048735911586	6.74014901450216	6.43649477054755	5.394122801792	7.4441401303438	6.46184201438922	6.99536876023279	5.37797904425862	6.93078340999218	5.52741574920705	6.80714126655751	6.24192095490843	-19.5787036889375	1.80602317597674	-17.1193332197412	-17.8330542444379	-20.8778506729196	-19.5452463249982	-17.7605628214662	-22.093328514548	-20.9047925095638	-21.197631917078	-18.3761495453966	-22.3232859553532	-17.5771073263278	-18.6410567787088	-20.2737481256481	-5.18989405422529	0.899080951217398	-6.30370900537284	-6.30157192789784
61.3065326633166	18.4819853795586	1.06975719834497	20.247315784946	20.1003097786041	19.9223385800311	18.5449341257167	18.4065189453166	18.8947193534373	17.1865914749769	17.6245595578488	17.6330094447726	17.4014973522246	17.5970931171798	18.9125075825424	17.7944148366655	6.25182660936755	0.840534650212155	4.46691788419847	6.143036768369	6.77485264241932	6.46677317148183	5.41876985713021	7.47730802903959	6.49429173256521	7.02609957986263	5.38582200053839	6.96338427324759	5.54338373061511	6.84162066263155	6.27148558967925	-19.6720670977136	1.80854125694042	-17.2471813673905	-17.9450914091643	-21.0011392025709	-19.6444409149393	-17.8573534391107	-22.1993915443298	-20.9903263985476	-21.2996306362605	-18.4333755718157	-22.4057287035672	-17.6273420347752	-18.7270593451767	-20.358811702628	-5.39736963791273	0.909735788123414	-6.53686110913867	-6.51971821381033
61.8090452261307	18.7255372160257	1.06995305167088	20.4934468804459	20.3444146238338	20.1751301940954	18.7754691111144	18.643965159619	19.1396937711365	17.4470659878391	17.8471279223958	17.8930691379181	17.6239021242843	17.8539374926436	19.1469734118192	18.0477879911886	6.27820134539852	0.848713812637785	4.47591635863978	6.1523832708688	6.81778971674589	6.49016198090926	5.44031989347671	7.51565919484935	6.52861710585623	7.05360478853548	5.40226926487395	6.99241021208914	5.56443302074971	6.87715712971378	6.30589555287265	-19.770327301202	1.81367836561537	-17.3536594205377	-18.0535646335108	-21.1537371677067	-19.7266089532689	-17.94677066465	-22.3262712552087	-21.0827641564938	-21.3926447788138	-18.5223122959013	-22.4769912576303	-17.6973022742702	-18.8214561865808	-20.4601718710527	-5.60653588760658	0.919114556212733	-6.76130198774134	-6.7354558148656
62.3115577889447	18.9592027737946	1.07412166727578	20.7616221617415	20.5904052237344	20.3923104411058	19.0166353107156	18.8845458073961	19.3570895589622	17.6954554139069	18.0713354064789	18.1223883225557	17.8481314622177	18.0862850695081	19.366891709343	18.2765401716632	6.30068593384508	0.8550016697028	4.48960471558783	6.16152118867815	6.84841063961087	6.51633027365185	5.46162618352848	7.54277839362223	6.55817274008792	7.08193420493126	5.41049496048319	7.0218017481635	5.57809617471212	6.90687464453031	6.33127127239831	-19.8602561999711	1.81272646386546	-17.4829808769504	-18.1701907337316	-21.2710881950266	-19.8232407886568	-18.0399088708804	-22.4246725097868	-21.1617863142305	-21.4895531768633	-18.584474756652	-22.5501064259307	-17.7468559962375	-18.905442560535	-20.5330293941421	-5.81736947989985	0.928540334236901	-6.99799385481844	-6.95811662965609
62.8140703517588	19.2151625435188	1.0762103002054	21.0332151255896	20.8619984132189	20.6349890380799	19.2776390251142	19.149839387614	19.5988351068481	17.9675338080477	18.3177475084342	18.3758248046299	18.0944522866942	18.3429623693201	19.6120510494041	18.530025142749	6.33088885588202	0.862908786509333	4.50504750950184	6.17888092599784	6.88608965808516	6.54953552869016	5.48979893933047	7.57851865893437	6.59680537313151	7.1205436672717	5.42650643585767	7.06083271847932	5.59945096596127	6.9451814035621	6.36436334166284	-19.9788688492044	1.81509017401603	-17.6216446357697	-18.3193062751388	-21.4155219738498	-19.9477269020128	-18.1608294477704	-22.5560337431011	-21.2738817265888	-21.6192153684121	-18.6761994103907	-22.6557605337502	-17.8258393641304	-19.0205574481603	-20.6327782105819	-6.03909735073814	0.937406483390462	-7.23659611066225	-7.19351404533617
63.3165829145729	19.4530702302756	1.07809968686534	21.2886447031948	21.0952384207715	20.8801127706128	19.5045727810228	19.3808087797221	19.8360048181095	18.2211716095051	18.5303392226569	18.6318759929009	18.3074251412821	18.5961486288349	19.8373459605116	18.7802241644583	6.35537695279639	0.869508687774352	4.51657732946638	6.18494645671496	6.92416112082077	6.57080422142382	5.50764689025216	7.61272180928981	6.62961089344289	7.14688520120969	5.4451938362699	7.08725590433624	5.62093948288737	6.97663883004606	6.39651841019307	-20.0835147804226	1.81503398910873	-17.7498378585854	-18.4409594176312	-21.5652850742139	-20.0409655005582	-18.2514450256888	-22.6889406394728	-21.3708216745332	-21.7126517470045	-18.77877935618	-22.7222789031144	-17.9094207495041	-19.1228746581946	-20.731431540813	-6.25748653455597	0.945532001350993	-7.4736349079554	-7.41883934214763
63.8190954773869	19.6999302006435	1.0835247443639	21.5745367719832	21.3573191976526	21.108474516995	19.7580444878928	19.6396207630658	20.061630406474	18.4816610509543	18.7680537157206	18.8740202149496	18.5453668676969	18.8397905265528	20.0696901226308	19.0208839657972	6.38178136812293	0.875473497311516	4.5345393413056	6.19858553995638	6.95490799373842	6.59969336218091	5.53180405398718	7.64104022258209	6.66403783569546	7.18320977589286	5.46011499604988	7.1229564734518	5.63918375967712	7.00901593332037	6.42406849776005	-20.1998239914756	1.81201485087658	-17.908678653212	-18.595086994047	-21.6970385745409	-20.1656811953435	-18.3698691636138	-22.811244419007	-21.4788620795917	-21.838630616883	-18.8706580378874	-22.821137601201	-17.9874976522733	-19.2357058823591	-20.8176210192236	-6.48400611982904	0.954042688683155	-7.7245599191548	-7.66081309310046
64.321608040201	19.9573820454222	1.08301163095328	21.8312719721001	21.6178212117465	21.3655459625376	20.0126629146498	19.8977170632223	20.3116030056504	18.762734784775	19.0040098527987	19.1425495532454	18.7815956378294	19.1073303142096	20.3252841311619	19.2858401865615	6.41192613210049	0.883414156929345	4.54655594810883	6.21235772686401	6.99310517410199	6.62887578823856	5.55542840663474	7.67740682209657	6.7061896219393	7.22034880267229	5.48367885011552	7.1588934775922	5.6647471711223	7.04874743800544	6.45870448981457	-20.3328150398869	1.81357196296939	-18.047604603043	-18.7557964242145	-21.858196526772	-20.2980722485436	-18.4918066645601	-22.9659054743354	-21.6189072835181	-21.9687101466729	-18.9951641229826	-22.9236108332376	-18.0951482973837	-19.3773269793913	-20.9303459138742	-6.71675816669181	0.960694685912581	-7.96601642325069	-7.9044893379354
64.8241206030151	20.198326089427	1.08828006689705	22.106938505125	21.8659082303577	21.6004941072924	20.2520018676057	20.1453577245769	20.5413761344719	19.0078639936017	19.22882826856	19.3913421300319	19.0068759910914	19.3563051121227	20.5427043860715	19.5322427116416	6.43573935699495	0.888587118352685	4.56138417846627	6.22131184403925	7.02292571496578	6.65138924836365	5.57432577531943	7.70565376685722	6.73533772579845	7.25303992240402	5.50294294853345	7.18984963228856	5.68544033887197	7.07431057724809	6.48669996777825	-20.4515233684564	1.80930518994137	-18.2050403615516	-18.9102853481025	-21.9974836818577	-20.4174346246293	-18.6045095440462	-23.1025861526301	-21.7229026804807	-22.0873682267021	-19.1062219756257	-23.0131572444888	-18.1919080748824	-19.4862887119032	-21.0246171630333	-6.94747522818189	0.968418311773698	-8.21960119033155	-8.14931595629654
65.3266331658292	20.4575149374325	1.09287085435465	22.3912927720068	22.1438554991314	21.8455214217512	20.5181191412235	20.4213662954359	20.7767800777302	19.2783103108819	19.4794864079647	19.6499491647522	19.2577735650373	19.6116586737422	20.7884455368927	19.7851353200724	6.46426214309892	0.894730760416771	4.57801075443779	6.23814438779506	7.05296022155673	6.68104934946114	5.59947024862802	7.73360544484692	6.7721137612736	7.29590286286841	5.52492761577523	7.23024079924555	5.70707172515153	7.1072518699158	6.51465881933021	-20.5916000406896	1.80634136582728	-18.3743146401652	-19.0969027071165	-22.1440178337739	-20.5679146364377	-18.7458612322555	-23.2469880408381	-21.8612109266295	-22.2395648328863	-19.2299506903836	-23.1370631295151	-18.2984729122477	-19.6254412275315	-21.1230977191849	-7.18918901997932	0.975604138698218	-8.47742253487185	-8.41005939379471
65.8291457286432	20.7141017245502	1.09415917111951	22.6533172661355	22.3927562751629	22.1136073417445	20.7667856998315	20.6710067776686	21.0356879446219	19.5479400423115	19.7042249875535	19.9290974206499	19.4830251179879	19.8896107559137	21.0352986757172	20.0609641138539	6.49154496712566	0.901282301923144	4.58893478455114	6.24670134232004	7.08818477504849	6.70430325753028	5.61649406961672	7.76872857817747	6.80860056242685	7.32967326571633	5.55382191959032	7.26112909235512	5.73523645457227	7.13949583108531	6.54878063964327	-20.7332754640477	1.80492286120414	-18.5270617516886	-19.2630522193092	-22.3129390491193	-20.7054037272206	-18.8654433548809	-23.4213935128959	-22.0072214157643	-22.3657961615366	-19.38023761527	-23.2339432588245	-18.4331337804729	-19.7704732261363	-21.2464819595007	-7.43232044997184	0.981693257029341	-8.73068894435788	-8.66202268148143
66.3316582914573	20.9632158410424	1.10215514728375	22.9486732214884	22.6596580822991	22.3445487123863	21.0205296168618	20.9381597331622	21.2597337978675	19.8021078472538	19.9444681240705	20.1747894355744	19.7237374278461	20.1348165702527	21.2667360076845	20.3038473568032	6.51459258296517	0.905562667782106	4.60548458798745	6.25840997308629	7.10924728081155	6.72649773932423	5.63558908051716	7.78958561855648	6.83801333246081	7.36827043111289	5.57367247883769	7.29624862498232	5.7537589992488	7.16397882901182	6.57094660260966	-20.8682940853963	1.79769793328285	-18.7097161964613	-19.4478167269943	-22.4422134493756	-20.848948466978	-19.0008814207089	-23.5591226694097	-22.1397443761736	-22.5100239144884	-19.5010445086929	-23.3490918615508	-18.5420420561823	-19.9022545840218	-21.3349228791146	-7.67718553647378	0.98905797970577	-9.00055507706894	-8.92758953578971
66.8341708542714	21.2303906575145	1.10434968604111	23.2175744244659	22.9408048260566	22.6080457826454	21.2999039499109	21.2188015836558	21.5069325457711	20.0811012966143	20.1967425422767	20.4498525946926	19.9764051443527	20.4025128152297	21.5269934426035	20.5694075994135	6.54212961278634	0.912009236327116	4.61627853049373	6.27373936770931	7.13684037813338	6.75498837696356	5.65693712363995	7.8157706380332	6.8742582398951	7.41162028729488	5.60148168945986	7.33559055144769	5.77725419859501	7.19530795347162	6.59761763108515	-21.024043817309	1.79544770052539	-18.8732599368195	-19.6489122358909	-22.5996499805076	-21.0210683855483	-19.1511587389142	-23.7222950207583	-22.3061726617791	-22.6714075833262	-19.6535474023278	-23.4825940954964	-18.6755683844784	-20.0628961023748	-21.4440390967952	-7.93232605869319	0.994739403517681	-9.26100593904652	-9.20129177396394
67.3366834170854	21.4867362408441	1.1099058099515	23.5022656277697	23.193595966244	22.8676111039592	21.544510387672	21.4736291295831	21.7657117828485	20.3385954335652	20.4236964148432	20.7205019436967	20.2041184382442	20.6809418975208	21.7665287380505	20.8458642669757	6.56477601793408	0.916645566083125	4.62823270642923	6.27990552132825	7.16100820588533	6.77085669460309	5.66929896777908	7.84445732652001	6.90234776201313	7.4448468613916	5.62888286723173	7.36450760185657	5.80344642713255	7.21803152695051	6.62626576402196	-21.1705002425514	1.78977101671628	-19.049816386176	-19.8270159216447	-22.7512043767316	-21.1605728848859	-19.2779983781049	-23.9001509546987	-22.455236115271	-22.8044220134009	-19.806756242658	-23.5869293746649	-18.8250278120214	-20.2062821803883	-21.565090512522	-8.1862132055271	1.00121846498163	-9.53334343767389	-9.46797913512755
67.8391959798995	21.7497349505228	1.11868153242325	23.8022612924626	23.4804609672083	23.1184549918518	21.8146333928247	21.7604565833305	21.9973954321676	20.6029022976018	20.6802141874248	20.9830780653983	20.46131862196	20.9337286759958	22.0152260819694	21.0964237666005	6.58711027477345	0.920723803880629	4.6423738936175	6.2935560424429	7.17862020253548	6.79131699277801	5.68729671965935	7.86080971860746	6.92971520329451	7.48756218300362	5.65331921674309	7.40247037211893	5.82113705127809	7.2398656026606	6.64439037331528	-21.3231325687901	1.78248233067836	-19.2403441134952	-20.03530562438	-22.8885620522153	-21.3246185068356	-19.4335250886513	-24.0472248818244	-22.6141986755684	-22.9703117841245	-19.9532800854447	-23.725827077523	-18.9538121263155	-20.3567343635351	-21.6569790143586	-8.447265887568	1.00836870804083	-9.81330092746287	-9.75386369025265
68.3417085427136	22.0217841770022	1.12151619484176	24.0736074885452	23.7508562053371	23.4015627849961	22.0950753920112	22.0320286841689	22.258863062504	20.8901014752511	20.9218063070621	21.2740162711859	20.7038700306352	21.2147745380578	22.2912599866472	21.3753720746274	6.61070792603981	0.92648863212986	4.64936124802112	6.3023914604094	7.20244881635395	6.81309210319631	5.69996028383484	7.8842952971645	6.96267830634694	7.5245923566049	5.6851009994396	7.43461386509334	5.84479249671987	7.26755570741175	6.668320097921	-21.4858171516211	1.77876177428822	-19.4071754856941	-20.2306332050563	-23.0526655837911	-21.5002391420213	-19.5768582308764	-24.2246152946486	-22.8034853599447	-23.1212774551745	-20.1296372995128	-23.8503945657611	-19.1115472889298	-20.5322871206793	-21.7748069389849	-8.71466036553716	1.01375785685778	-10.0851697474304	-10.0343312194678
68.8442211055276	22.2841571173042	1.13155819069014	24.3818260240009	24.0259470813768	23.6548324417925	22.3517040917673	22.3083986815915	22.5146056645077	21.1375129385118	21.1672588089202	21.5367953231993	20.9505585086493	21.4896335689889	22.5268678798383	21.6481015118098	6.62889309331257	0.929577380577863	4.66152489404715	6.31003100160974	7.21463448982241	6.82465313589278	5.71054801495723	7.90391099801024	6.98037648570038	7.56077897402238	5.70932105827975	7.4657444333836	5.86597460705526	7.2794409355264	6.68867118475615	-21.6378109503499	1.77004588724678	-19.602568597056	-20.428373152661	-23.1838705573009	-21.6512191175948	-19.7224468147378	-24.3953886585826	-22.9519532818566	-23.2735119308262	-20.2816600022914	-23.9768646243943	-19.2680112851419	-20.6693367702792	-21.8863375618268	-8.98171089808622	1.02141491663885	-10.3768068424617	-10.3228917370537
69.3467336683417	22.5622220615177	1.13752918974913	24.6674590112967	24.3327730247048	23.9288546879848	22.64014818336	22.6142078981766	22.7626300410961	21.4139345568478	21.4403050272564	21.8178130164188	21.2248882309968	21.7569829375977	22.7957807069721	21.9131094770216	6.64934713785813	0.934340702369151	4.66853613021109	6.32469400217807	7.2283229945395	6.84236790906633	5.72622645649034	7.91715584854864	7.00368570117624	7.60533008064476	5.7368162768074	7.50510886246087	5.8827108866433	7.29726430078109	6.70329334260812	-21.8036109662567	1.76488327660498	-19.7794574194964	-20.6517372884741	-23.3276463840716	-21.8307966726245	-19.8939808469586	-24.5533616632669	-23.13230698049	-23.4550876615728	-20.4504900617929	-24.1350083576673	-19.4187146607019	-20.83278266832	-21.9855718959006	-9.25919547823027	1.02780700548398	-10.6596865374198	-10.6280385703565
69.8492462311558	22.8375612958018	1.14517010982409	24.9655719362822	24.5956354836557	24.2211422580009	22.918152063364	22.8791774788499	23.0411059703545	21.6909133504318	21.6743769058137	22.1139891866914	21.4608897947816	22.0527630274024	23.0680222873116	22.2065571024841	6.66671285989723	0.93818990941598	4.6754074825111	6.32672787110076	7.24435605540888	6.8550249438491	5.72962922773399	7.93753166502419	7.0250093432314	7.6346525662961	5.76781524708405	7.52947772263907	5.90490554377933	7.31327595696037	6.72345355304569	-21.965203580607	1.75742578914542	-19.9629673826504	-20.8358486092181	-23.484334945026	-21.9996846468541	-20.0287555994861	-24.73968981269	-23.3159024979822	-23.5923792629468	-20.6353757989907	-24.2486117077595	-19.5969451324086	-20.9969821201217	-22.1101690317569	-9.53817711637555	1.03476282847312	-10.9537513624292	-10.9164096745072
70.3517587939699	23.1128970081029	1.15700461623046	25.2867942944202	24.895372121934	24.4829219718481	23.1952048814309	23.1785972692745	23.2967038952895	21.9522587345357	21.9407884888556	22.3814352126842	21.7294937002917	22.3257296557103	23.3254349933057	22.4769258857571	6.68111098816177	0.940863390837947	4.68523478278026	6.33556260216935	7.24776305953845	6.86350543926698	5.73790252677904	7.94796551057294	7.03748003415467	7.67221468332785	5.79001008729169	7.56221618667032	5.91964819536689	7.32020651566901	6.73473322251554	-22.1234145557881	1.74775366331105	-20.1626122726173	-21.0466166621902	-23.6053100099501	-22.1631270111001	-20.1908269234421	-24.8984289938366	-23.4807396200343	-23.7597412539998	-20.7926949265386	-24.3943649341775	-19.7569025629755	-21.1424079589295	-22.2106160954533	-9.82099639374873	1.04309342833871	-11.2597503547675	-11.2267069506185
70.8542713567839	23.4007973497084	1.1626035718228	25.5726401504741	25.1943891604487	24.7819625673931	23.5036484701265	23.4770130468294	23.5649762866802	22.2436663166288	22.2063986373389	22.6817509208742	21.9977018732322	22.6104035715459	23.6170464636255	22.7587680810121	6.69664702011393	0.945430360630417	4.68679466189144	6.34339231711116	7.25744263974262	6.87804919361185	5.74415391565372	7.95831724008271	7.0554733115199	7.70797578322573	5.8187214996809	7.59348783417907	5.9342051716125	7.33304758432655	6.74535010884294	-22.2906479101564	1.74200554935936	-20.3307765737775	-21.2535042970358	-23.7539525763177	-22.3526873279673	-20.3516165760052	-25.0628400697368	-23.6753662150447	-23.9242989531547	-20.9791252869205	-24.5389684926447	-19.9264224589776	-21.3125289011486	-22.3163351033016	-10.1124715644053	1.04960044294611	-11.5533050918469	-11.5374483628073
71.356783919598	23.6878742838839	1.17326967944098	25.8992911767742	25.4821728547313	25.0696698555489	23.7816349758695	23.7650529049332	23.863078635116	22.5137459102344	22.4621288721795	22.9702195374472	22.256715108599	22.9226331322368	23.8879580649503	23.0680646618707	6.70898218989503	0.948277745048261	4.69336344070296	6.345764489683	7.26130680416951	6.8815815271856	5.74447321867334	7.97559619789596	7.06422567834637	7.73705731536157	5.84353396597405	7.61857003861931	5.95359684488937	7.33657059428156	6.76112835285281	-22.4529253563954	1.73249605468022	-20.5260046185619	-21.4453301872757	-23.8873222403709	-22.5103137742259	-20.4998782293461	-25.252495287972	-23.8462273244199	-24.0720584814714	-21.1547469445062	-24.6673848833316	-20.1208104798433	-21.4596096279059	-22.4458475539098	-10.406525315907	1.05817147596677	-11.8701430767187	-11.8479362092297
71.8592964824121	23.9788805859446	1.1829168465254	26.2081033299971	25.807323374116	25.3584570162354	24.0820187334402	24.0876437648735	24.1220777724762	22.7944252745062	22.7508630221968	23.2589028776599	22.5491557731071	23.1964981491304	24.1714308946147	23.3385476349257	6.71940916174593	0.951618050174315	4.6957070052517	6.35521934762184	7.26076186565942	6.88732792803536	5.74995669592515	7.97733785861559	7.07125741224514	7.77418882572634	5.86578759608963	7.65226797588243	5.96099551415972	7.33834151785542	6.76316955962932	-22.6138878753975	1.72433355186175	-20.7037387561786	-21.6618994565119	-24.0130515666602	-22.6819971018266	-20.6750453471843	-25.3950589078775	-24.0215720430447	-24.2490172231712	-21.3270693467256	-24.8273742209509	-20.2810689698774	-21.6090684102125	-22.5345810299463	-10.7059565756745	1.06637281531207	-12.1794547925341	-12.1790372140136
72.3618090452261	24.2801363360109	1.19231630323999	26.525466493805	26.099728488891	25.6829076849109	24.4043107413965	24.3793158335226	24.4139854449136	23.1042415774519	23.010804292384	23.5789231452671	22.8135593516849	23.5013713772562	24.4874342669985	23.6397236696595	6.72975658020465	0.955180458095234	4.69680909108959	6.35546339628157	7.266578698106	6.89689261912803	5.74626530720986	7.98532450434972	7.08355347420031	7.7994171480211	5.89380626055544	7.67482961858999	5.97253580755599	7.34566828751019	6.76969133006261	-22.7792065999742	1.71563774682965	-20.8813871297603	-21.8459591715157	-24.1654127989	-22.8693515429834	-20.8219930021465	-25.561474742013	-24.2222623247024	-24.3912523592324	-21.5256932870691	-24.9532053552114	-20.4658306249036	-21.7798152381384	-22.6460482230879	-11.0128846318018	1.07469973781664	-12.4986820170427	-12.495531275688
72.8643216080402	24.5789076276647	1.20540659102032	26.8745881024759	26.4169379065528	25.9683505673898	24.6927875806655	24.693953444166	24.7191685851133	23.3730607759614	23.2929159641253	23.8621486690967	23.1008627892638	23.8179011442211	24.7608637564199	23.9522598741889	6.73622640329223	0.957335173466922	4.70182375167985	6.35838982403551	7.25883946792123	6.89419695270773	5.74383762520222	7.99521863122217	7.08017406925724	7.82756787447961	5.91104047085259	7.70116283489237	5.98482506197771	7.33683221298948	6.77703446558125	-22.9361032155085	1.70415723321624	-21.0780307160183	-22.0417872549488	-24.2761858040822	-23.0192188782743	-20.9834001093701	-25.7343626045859	-24.3745631314357	-24.5473203138132	-21.6886028262001	-25.0944177685779	-20.6597549732484	-21.9060727175542	-22.7656247035017	-11.3217769529502	1.08483549849394	-12.8352472197434	-12.8293798520916
73.3668341708543	24.8873254279153	1.21270402510666	27.1807399003461	26.7521465237254	26.2863263509226	25.0185795237789	25.024731204876	24.9998939698137	23.6782914101222	23.5911575328802	24.1745543023497	23.4049165076381	24.1103617270147	25.0733833146011	24.2401482948298	6.74240159590546	0.961339495300406	4.69767741525714	6.36417623621828	7.25514164237026	6.89810228572184	5.74297846065987	7.99375642323808	7.08247571445675	7.85821986375291	5.93204241100555	7.73092320736154	5.98800961850837	7.33365811453092	6.7740593536895	-23.0955947558547	1.69651170044237	-21.2355144663757	-22.2452484504797	-24.4079425991346	-23.1951414813645	-21.1560484187147	-25.8724621019095	-24.5538162356595	-24.7142127852094	-21.8725065764039	-25.2483738810573	-20.8297331903792	-22.0555749957174	-22.856156643705	-11.6384822324414	1.0930133461338	-13.1541056954756	-13.1727384628429
73.8693467336684	25.2013482355562	1.22515382301688	27.5315095513962	27.0576642900975	26.6156830464754	25.3426761192485	25.3274198917309	25.3179078206667	23.9881462075127	23.8635651676106	24.4963097564888	23.6841240284428	24.4382170721343	25.3913963216167	24.5629077888092	6.74679562206718	0.963957321022945	4.69842125784482	6.3604547409615	7.25210474892444	6.89995347408663	5.73271872837734	7.99995891473594	7.08334225369468	7.87662685482867	5.95338625939169	7.74954366219497	5.99620435381849	7.32889091574879	6.77673692226539	-23.2530272823198	1.68472439386839	-21.4190226003056	-22.4161583791575	-24.5453855192296	-23.3641124089296	-21.3008262636183	-26.0369807972454	-24.7305667418607	-24.8459426886329	-22.0618703450145	-25.36733744347	-21.0260537918026	-22.2023097794719	-22.9727879114183	-11.9607513697206	1.10337800496089	-13.5003880657229	-13.5048057328272
74.3718592964824	25.5185775391625	1.23437171783101	27.8696521457346	27.4057346334141	26.922059437647	25.6577400654656	25.6692357917248	25.6288746778172	24.2845386183313	24.1740571387184	24.7965376338655	24.002195613659	24.7584452676092	25.6949068064761	24.8775301786503	6.74900986427039	0.967253191012509	4.69596248920169	6.36367624353398	7.23907266680062	6.89598820648284	5.7275624978158	8.00199451457763	7.07579104263178	7.90272334447753	5.96653750502055	7.77707706691056	6.00051164851855	7.31505742830341	6.77517358124007	-23.4061005866235	1.67443006454068	-21.5871521207542	-22.6115897109355	-24.6544564447841	-23.5159528634096	-21.4732748868796	-26.1864122936371	-24.8820592859003	-25.0064701273803	-22.2265500155958	-25.5169621922205	-21.2133356242624	-22.3260795842581	-23.0790124760878	-12.2878085798908	1.11295434301679	-13.8413356702567	-13.8621927985369
74.8743718592965	25.8451428272695	1.24472616062396	28.2112327603807	27.7355848197542	27.2694953900164	26.0099167025358	25.9931775030542	25.9373361889773	24.6188101278301	24.4688815117663	25.1340372771655	24.3054090459719	25.0761918763894	26.0379389238886	25.1888446267729	6.75046992973395	0.970651750017071	4.69117115942273	6.36148650590851	7.23292196908436	6.89922256256289	5.71681265789887	7.99894856610243	7.0748493648796	7.92105850413942	5.98511959941958	7.79803860579693	6.00036806376436	7.30749945948606	6.76861206807554	-23.5596523885102	1.6635233457776	-21.7488480308969	-22.7847747243735	-24.793247648663	-23.6928391572977	-21.628307197553	-26.3207353551522	-25.0589987441755	-25.1445108958547	-22.4182364216897	-25.6448351417447	-21.3929164663773	-22.4727427228926	-23.1744885439616	-12.6227460596639	1.12310035586495	-14.1906661672953	-14.2103921276271
75.3768844221105	26.17755953472	1.25804964891997	28.5936091279392	28.0746811787022	27.5957983776174	26.3368976074067	26.3251655727554	26.2828063467642	24.9330694438018	24.7725313078783	25.4515181364999	24.6185174702253	25.4294972082292	26.3592861615018	25.5348960120381	6.75020275925112	0.973138422141424	4.69117043040707	6.35780873069869	7.21939559818343	6.89460167273438	5.70369945371694	8.00369335255598	7.06588885104301	7.93689028134179	5.99698964465199	7.81789126385849	6.00538201785367	7.2912624627068	6.76796211051232	-23.7102290389694	1.6495730559533	-21.9336898675058	-22.9543494913003	-24.9092697304588	-23.8409341636196	-21.7837648274695	-26.4803721124866	-25.2063944256125	-25.2793067229792	-22.5882676990397	-25.770121810516	-21.5973776420967	-22.5932712025644	-23.2958578109538	-12.9638745076075	1.13511265614221	-14.564515621363	-14.5689921170049
75.8793969849246	26.5163743293568	1.26345984519732	28.9240709467487	28.4530915041367	27.9335799482803	26.6806402911056	26.692878370764	26.6008886709625	25.2632191932182	25.1115617204945	25.7797100303904	24.9678223185688	25.7560771563494	26.6958857992657	25.8534403313532	6.74880744420117	0.977751497575263	4.681146092004	6.36080874963506	7.2042541947072	6.89091012015781	5.69558791266857	7.99820364471721	7.05650187647349	7.95974211321992	6.00723669523891	7.84616727699449	6.0021030139895	7.27369142335188	6.75814366145714	-23.858641376168	1.64024699233605	-22.0724421451211	-23.145679662234	-25.027043404422	-23.9935042079897	-21.9644379987635	-26.6042722739792	-25.3536564061456	-25.4401582767781	-22.7597859169763	-25.9230470852496	-21.7752933814014	-22.7142638524901	-23.3887532786332	-13.3118121961375	1.14450616970682	-14.9147868740922	-14.9503617243305
76.3819095477387	26.8629109235193	1.27625368557505	29.3023548251464	28.7809566109555	28.3090478549171	27.0589745710815	27.0123926839437	26.9389802783363	25.6296887378252	25.4064927947993	26.1424426459701	25.2740323113126	26.102572619824	27.0692467360787	26.190659335561	6.74592555161546	0.98059160569764	4.67571182987335	6.3506788828754	7.19601442588909	6.8945218411501	5.67506931178747	7.99388364966145	7.05423948648859	7.96533222392802	6.02235795267212	7.85856379828463	5.99928554128426	7.26256562547981	6.74880760162671	-24.0047737611915	1.62574118575243	-22.237174024713	-23.288162851446	-25.1732468838986	-24.1690378187333	-22.1018387766542	-26.7336966427865	-25.523428335653	-25.5484008125932	-22.9554329740066	-26.0228802284161	-21.9623900691479	-22.8564819577662	-23.4898875196753	-13.6676050140139	1.15665790299186	-15.2980358124038	-15.307087638995
76.8844221105528	27.2122394890026	1.28277165784352	29.6733639430547	29.1554641559827	28.634094195136	27.3903151745617	27.3745293177714	27.3120075490251	25.9535718297911	25.7435418762879	26.4587244094243	25.6234029789213	26.483203218222	27.3960557993218	26.5608389095342	6.74092305599704	0.98436314537342	4.66802149250711	6.34709124891113	7.17278532801264	6.88479533681628	5.659241823034	7.99694620686001	7.0378745170669	7.9780469568247	6.02431382985036	7.87969975322887	6.00165683436284	7.23616178604245	6.74536461444426	-24.1451865664876	1.61241984865831	-22.3902496036427	-23.4556402583385	-25.2704661489961	-24.2959610869547	-22.2673127055644	-26.8866583999594	-25.639457228544	-25.6851059142497	-23.1050199471632	-26.152188193963	-22.1720670931611	-22.9515811614984	-23.6157176223034	-14.0288467915747	1.16759711124334	-15.679866760635	-15.6950346588908
77.3869346733668	27.5672808529226	1.29208638717434	30.0410707881052	29.5294433206263	29.0037795930061	27.7632608901219	27.7349096334465	27.6384668117083	26.3215366651112	26.0807600238326	26.8166514256839	25.9737337693034	26.8191777564612	27.7666153657308	26.8852450448561	6.73431923954643	0.98820167687669	4.65678743536268	6.34211060968892	7.1562402245657	6.88255848367653	5.64144427593363	7.98392393777795	7.02914053676573	7.98765960680399	6.03114484100835	7.89909790341729	5.99171008884504	7.21620401839663	6.72812815186114	-24.2818897249617	1.59888353026036	-22.5313718465837	-23.6146372094762	-25.398980758657	-24.4488659668506	-22.4283786292646	-26.9849427401429	-25.78059793868	-25.814409678067	-23.2817167537568	-26.2745201974899	-22.3391405646876	-23.0706999076022	-23.6963042332436	-14.3975473171095	1.17966715126664	-16.0688060954819	-16.0838088665595
77.8894472361809	27.9344093367626	1.30477192969194	30.4529510464482	29.893385817146	29.3751579089753	28.1438179606218	28.0848266290339	28.006829016134	26.6972163681605	26.4099571815457	27.1762365953134	26.3171669733738	27.1969859881473	28.1430734652591	27.2497164277554	6.72739407879256	0.991135453494175	4.65013976497426	6.33156967693534	7.13864691829334	6.88166398872169	5.61770098005317	7.97797408272073	7.02108437099528	7.98936996233657	6.03596794551531	7.91219455296307	5.98714744326025	7.19589886246779	6.71676447506647	-24.4200261006304	1.58191461231077	-22.6972580879709	-23.7547175960339	-25.5263889016775	-24.6024091101508	-22.5747871033007	-27.109353456544	-25.9175033910113	-25.9234378042571	-23.4546024432821	-26.3762527346705	-22.5321143747294	-23.1876314218695	-23.8038828826967	-14.7778810070599	1.19374206978159	-16.4888996104092	-16.4736620178224
78.391959798995	28.307270099253	1.30600586019984	30.8138424024351	30.3024797355114	29.7318034064651	28.5035557636887	28.4757083664602	28.3866858275521	27.0602835797088	26.7800857013346	27.5228476266213	26.7024632459735	27.5867327571169	28.5033479471499	27.624674930272	6.71930287851147	0.996370202531846	4.63422827782309	6.32773717218015	7.11364510129679	6.87345323947633	5.59891297005975	7.97306536917717	7.00645275956769	7.99820729631631	6.03388173519783	7.9339733859427	5.98350417015934	7.16749508448389	6.70638085896811	-24.5552685407634	1.56969403349502	-22.8194458442777	-23.9198156482777	-25.63426322118	-24.7291477661601	-22.7486653671551	-27.236395243638	-26.0265639073314	-26.061009399255	-23.6080053070222	-26.5072085014112	-22.7291967686067	-23.2812890233809	-23.917485032228	-15.1668067626023	1.20435148960135	-16.886085441454	-16.894378866403
78.8944723618091	28.6836383590771	1.31733122391321	31.2191423610017	30.672890274342	30.1321163289178	28.9047378939027	28.829091402023	28.7425190700177	27.467601006362	27.1166808064668	27.9103979640331	27.0549877880783	27.9544738674958	28.9067459855665	27.9759139197943	6.70877164703078	0.999629357519775	4.62151706070855	6.31438878151126	7.09573902128536	6.87315600189609	5.57105764382482	7.95745084446921	7.00053777772356	7.99395283082292	6.03668411798622	7.94389547054161	5.97216573371153	7.14634562468669	6.68714050223233	-24.6846185928492	1.55241392266015	-22.9647156924973	-24.0476058990872	-25.774095741722	-24.8828949703672	-22.8895417654908	-27.3291866538151	-26.1617111367657	-26.1589353064596	-23.7882231085366	-26.5978201719612	-22.9007025976054	-23.4004886037053	-24.0041200590263	-15.563917162614	1.21896167955378	-17.3206895572135	-17.2962325629784
79.3969849246231	29.0687088239416	1.32266890196383	31.6225957120341	31.0748234777711	30.499030031284	29.2860341855176	29.2107912916496	29.1407594420846	27.8536392506543	27.4823650767005	28.2674272648245	27.4377415639258	28.3650960944508	29.2851185563421	28.3677927640024	6.69748337068336	1.00373968511583	4.60729421575455	6.30340845685591	7.06863425702257	6.86788696398532	5.54413533704714	7.94883312657399	6.98853150858757	7.99168551054427	6.03062540920951	7.95741027016933	5.96682015283118	7.11779625231449	6.67422235798785	-24.8134381166589	1.53588736552894	-23.1038302646146	-24.1881251810514	-25.8832408392269	-25.0150365399694	-23.0456373408377	-27.4494477927499	-26.266603609817	-26.2709635015953	-23.9374797091588	-26.7024258708635	-23.0984494735856	-23.4944197685996	-24.1190356244965	-15.9728262841874	1.23231555803002	-17.7603451375443	-17.726304792305
79.8994974874372	29.4624992122009	1.32589709027692	32.0142445765339	31.4967890098745	30.8886588471774	29.6745216488448	29.6098878849109	29.5262759965157	28.2584599284623	27.8667217357221	28.6463957259474	27.8398597988851	28.764514924008	29.6793522914253	28.7468073903047	6.68544206995165	1.0087790772287	4.58816567309337	6.29481507109709	7.0421000979941	6.86147651938133	5.51857831127163	7.93466634496308	6.97785925936469	7.99113364763623	6.024218964991	7.97383241770159	5.95799234814696	7.08874448080689	6.65716377292356	-24.9420482906248	1.52109078674213	-23.2264696809297	-24.3369224411955	-26.0038915304409	-25.1441453054027	-23.2120453789557	-27.5512637107097	-26.3720315280868	-26.393247843592	-24.095585720328	-26.8173392426454	-23.2817441042449	-23.5910274261571	-24.2209138654334	-16.3943886121702	1.24595050327723	-18.2064768769582	-18.1731591169668
80.4020100502512	29.8642873558412	1.33715553486563	32.4528397518237	31.8855442033546	31.3076004000214	30.1016422608606	29.9766998526869	29.9123496253345	28.7038712264687	28.222708058771	29.0530019521908	28.2144508604254	29.166441974975	30.1126355808554	29.1259498781671	6.6718571258504	1.01198574255691	4.57314018541037	6.27664040615813	7.02016152493767	6.86267074790539	5.48374542900518	7.9152825981092	6.97609350557401	7.97766082181039	6.02045941921414	7.97849900567845	5.94634575316243	7.06706587704249	6.6363773620474	-25.0690637759926	1.50140962648156	-23.3768045655035	-24.4518593480153	-26.1462471078345	-25.299942656534	-23.3480112117823	-27.6410032384429	-26.5030513697463	-26.4788859197664	-24.2707973811722	-26.8945590332009	-23.4580628840086	-23.7129590456629	-24.3156453262344	-16.8296870597699	1.26287326245694	-18.6930058200764	-18.6094343011492
80.9045226130653	30.2680337754698	1.33448513397225	32.8413758957225	32.3240218778355	31.6813849728386	30.4828230807345	30.3889865971263	30.3393494047905	29.1013139585552	28.6242219547186	29.4183845045771	28.6355246287451	29.6100664692232	30.4927363899023	29.5442493463376	6.65621196645101	1.01735590893312	4.54951604149187	6.26462810741178	6.98533720555814	6.85259893620528	5.45339481039346	7.90232225980715	6.96165292221557	7.97108037286505	6.00486947997454	7.99127753897982	5.94094854404739	7.03118333457289	6.62194601034023	-25.1912608116712	1.48630343177088	-23.4875926554852	-24.5953648223299	-26.2466455615385	-25.4132121022144	-23.5132243027229	-27.7585317082977	-26.5803170246651	-26.5958578602641	-24.4052983284132	-27.0031230854951	-23.6599527342444	-23.7885187606674	-24.4387516053877	-17.2757722655218	1.27595895179857	-19.1592808041248	-19.0873802049283
81.4070351758794	30.677225447291	1.34166005159015	33.2694631559151	32.7389532565678	32.1034699148461	30.8989479315611	30.7781071024666	30.7299896782476	29.5470748629228	29.0058305405458	29.829327929737	29.0371237234071	30.0196444917148	30.9192688000642	29.9267294267864	6.63871445885816	1.02128282695499	4.52750427719868	6.24675178255331	6.95673019513281	6.84729323953992	5.41744058273059	7.87728016196343	6.95609832819626	7.95613124178555	5.9935627263998	7.99640525358722	5.92766989096755	7.00216996711967	6.59825031798132	-25.3111179922773	1.46752943098978	-23.6194104358578	-24.7165357314932	-26.3802856671315	-25.5476843752375	-23.658122213027	-27.8372006719674	-26.6867539536931	-26.6895034108893	-24.5688196443988	-27.087614386666	-23.8295072157131	-23.8928069897269	-24.5302892038032	-17.7356168555938	1.29374348573155	-19.6688447359668	-19.5578491374194
81.9095477386935	31.0969433862835	1.34594851354723	33.7015948992736	33.1654244652202	32.51531067937	31.3326558261017	31.1771540839445	31.1464725784705	29.9995812172718	29.399326905778	30.2310665902103	29.4515576477522	30.456599756292	31.3499292445458	30.3335901274546	6.62041580715034	1.0253715794455	4.50454855821682	6.22669178267513	6.92454182557434	6.84510904929585	5.37873603112029	7.85238267581862	6.95228415688761	7.93795969375385	5.9780480566702	7.99928717015715	5.9164216305889	6.97349943302507	6.5758954291706	-25.4330377923345	1.44854466299351	-23.7520917946179	-24.8372123420634	-26.5041085607943	-25.6941029815265	-23.8036990150553	-27.9265861043137	-26.7927449040818	-26.7823268062229	-24.7208634354588	-27.1706034404727	-24.0112456532229	-23.9988157259571	-24.6350905365613	-18.2141475860374	1.31083419169228	-20.1927751588128	-20.0513369776996
82.4120603015075	31.5290289073798	1.34169229340489	34.1120054512726	33.634973892771	32.9221271880696	31.7297020395007	31.6158011307198	31.5972066955654	30.435952102424	29.8326345054915	30.6287853270554	29.9064277117065	30.9285537918901	31.7603474214759	30.7728585379942	6.60187643278435	1.03123942043876	4.47532119705588	6.2121042153366	6.88657438048097	6.83268400828327	5.34441416892508	7.83209406507083	6.9425880772123	7.92619108468509	5.95681921058308	8.00907721341863	5.91060435213566	6.93714401877342	6.55877763423574	-25.5594912089721	1.43339727658231	-23.8645419054665	-24.9848165485218	-26.6167657906186	-25.8058641667031	-23.9754651294373	-28.039834327545	-26.873486633183	-26.9047590920781	-24.8616330712593	-27.2832446164851	-24.2142679749934	-24.0842828785981	-24.7644235817475	-18.7137576496248	1.32701654812736	-20.7226157731736	-20.5844402224409
82.9145728643216	31.9538105536555	1.35211273687603	34.5721050071011	34.0447854886775	33.3747907442019	32.1713514489937	31.9977824634966	31.9969516517793	30.9186842667191	30.2141871354856	31.0693685907926	30.3098293116423	31.352088975284	32.2157544351356	31.1618576782118	6.57849539760377	1.03398342960969	4.44962375083494	6.18415738276391	6.85474697283513	6.82690612309842	5.29819344133528	7.79521424154095	6.94195835591077	7.89714198065965	5.93980755897168	8.00178809273035	5.89396681962721	6.90804739820019	6.52888805034058	-25.6743107761697	1.4112159337197	-24.0084915591329	-25.0839959216312	-26.7618928186909	-25.9489895383004	-24.1008439825496	-28.1014082662448	-26.9861807533008	-26.9750675207457	-25.0312866395308	-27.3425364704772	-24.3738082932566	-24.2009413514022	-24.850596974943	-19.2229539765559	1.34921065606192	-21.3042360617041	-21.0921184506299
83.4170854271357	32.3884747319729	1.34737711531197	34.9837659017505	34.5072666561961	33.7800444055652	32.5994083607088	32.4287829238602	32.4436913215471	31.3742419658953	30.6446767533431	31.4659888370431	30.7630816369927	31.8232593643125	32.6407000838038	31.5952633046292	6.55438020455035	1.03907630376998	4.41601509582904	6.16115332049594	6.81114793480939	6.81740395566946	5.25595747810447	7.76276391978311	6.93541951214381	7.87446092839312	5.91180118361985	8.00120515913551	5.88327843023921	6.87191760524233	6.50441813568929	-25.7926082848458	1.3941401377221	-24.1182639161861	-25.214897731267	-26.8666660031539	-26.0810058897697	-24.2564103821428	-28.192965109621	-27.0722333233634	-27.0792266368688	-25.1622102412175	-27.4356824304284	-24.5616155473311	-24.2954211909635	-24.9673093006829	-19.7542569271656	1.36612979926275	-21.8696918175831	-21.6541835315216
83.9195979899498	32.8334648535865	1.34802626068999	35.4293297860604	34.9648712552216	34.2210412687305	33.0216138600239	32.8549224808188	32.8975609512504	31.8468307577131	31.0723295627548	31.8960212080782	31.2136274859303	32.3022212963477	33.0802711540389	32.0344020296566	6.52914426900344	1.04350236412001	4.38258647025729	6.13556338762587	6.76919913149224	6.80300258345774	5.21177572569207	7.72850582929078	6.92988999285839	7.84850169991982	5.88449374871505	7.99703521385897	5.87336246884799	6.83500171776911	6.47995752725946	-25.9148605756901	1.37550379756394	-24.2472075829619	-25.3409944738762	-26.9917077341349	-26.2037603274356	-24.4063363434146	-28.2868980667258	-27.1637916841075	-27.1787488269801	-25.3122954494507	-27.5239219568074	-24.7512896537294	-24.3972826697447	-25.0889527146028	-20.3090755457848	1.38799803909935	-22.4843033240569	-22.2261953311304
84.4221105527638	33.2826815564923	1.35223824667112	35.8861862782805	35.4094910275874	34.6811789266717	33.4862958954494	33.2688645999354	33.3269759559954	32.3599092926712	31.4905428575518	32.3434837451371	31.655277912492	32.7583009590092	33.5599223633926	32.4484304202265	6.50136093228183	1.04694486129996	4.34892953427616	6.10318470026914	6.72876636987007	6.79464395129821	5.16186662804999	7.68237773471781	6.93256651628389	7.81442742721138	5.85757915135688	7.98448410200557	5.85677989420454	6.80503504292749	6.44705106719274	-26.0361792623193	1.35454615835214	-24.3847809417175	-25.4523445915345	-27.1294225674034	-26.3587962962395	-24.541083515146	-28.3510578626192	-27.2876136375574	-27.2618553221247	-25.4737477581498	-27.5951923496032	-24.9167048338894	-24.5304239803032	-25.1873067538632	-20.8851483489278	1.41054540431779	-23.1243839643308	-22.8115861476455
84.9246231155779	33.7364764740018	1.3453860234333	36.3107923202098	35.9036846984002	35.1036907832974	33.9074674846084	33.7295688872901	33.8037682427383	32.8148818748367	31.9550916067111	32.7556835030431	32.1438611113527	33.261341889403	33.9777928702054	32.9065688899271	6.47136505056684	1.05194673780744	4.30805954053099	6.0757178781849	6.67682198920225	6.77580862973738	5.11685158152166	7.64037419656532	6.92186973664609	7.78727619416077	5.82014739268849	7.97816594306638	5.8461887169465	6.76092784633124	6.41953601178694	-26.1579436424728	1.33782818189851	-24.4983088460063	-25.5967135514912	-27.2318763664168	-26.4802390668629	-24.7056639103588	-28.4467788952967	-27.3604565483243	-27.3802495686939	-25.602791318393	-27.7022782668427	-25.1110771713784	-24.6192426547913	-25.3175911872907	-21.4839977863165	1.43174540658187	-23.7678525992661	-23.4514809516799
85.427135678392	34.1926492249729	1.35127449395778	36.7886937914434	36.3476848665025	35.5786034448666	34.3545977893392	34.1434436818161	34.2602324448437	33.3180778970807	32.376564364666	33.2159513930278	32.5891412882565	33.7442933139817	34.4437941277985	33.3433615210248	6.43851660987209	1.05452316626753	4.27068060314493	6.03755682559248	6.62995777810668	6.757639971295	5.06350538513954	7.59022847222398	6.91859402784989	7.74715752309253	5.78651406417259	7.95778662670097	5.8314914318271	6.72292958942121	6.3866736297702	-26.2787405208902	1.31583353367937	-24.6470268879024	-25.7051916263171	-27.3679788884645	-26.6186524785153	-24.8337512044347	-28.5228752101255	-27.4691712436856	-27.4602455402898	-25.7646640112224	-27.7706239134545	-25.2875978618561	-24.7430110238537	-25.4328368814506	-22.1043286011126	1.45950262490799	-24.4745199030068	-24.0740554583922
85.929648241206	34.6557264051505	1.34704396099148	37.2213665803002	36.8266166908622	36.0299467531706	34.8322393952963	34.5907478292737	34.7211770824637	33.8231131863507	32.8317860875855	33.6532949881641	33.0689506006943	34.2315565627484	34.9113676606912	33.7822798493548	6.40384368401142	1.05841502370747	4.22660978981512	5.9999127947784	6.57675287632962	6.7431969392546	5.01165224680889	7.53326206433536	6.91556384255667	7.70896283865652	5.74674052027202	7.93818021720918	5.81435169750973	6.68488157411902	6.34990049050335	-26.4024402164914	1.29743277474706	-24.7671880610261	-25.8342644270986	-27.4839901143082	-26.7823563380037	-24.9791627998987	-28.5923939156804	-27.5827100604674	-27.5614067941844	-25.9083051616905	-27.8606853881154	-25.4603017304843	-24.8728936544532	-25.546064368977	-22.751218851553	1.48189900126095	-25.1686832247536	-24.748727764232
86.4321608040201	35.1296755551925	1.34360420245954	37.6823114327621	37.3235989337693	36.4887624419591	35.2552018898772	35.055784801728	35.2279875868496	34.304319058473	33.3050052730493	34.0965601629293	33.5668564329023	34.762705359233	35.3535405643892	34.2631482795805	6.36775005044568	1.061902602945	4.18226851221206	5.96293156156268	6.51912558993739	6.71508728620009	4.96201068853197	7.48012228165427	6.90494490693003	7.67271628075687	5.70284419819014	7.9187997050802	5.80283951940609	6.63879066483262	6.31826946049948	-26.5322663901682	1.27863778797814	-24.903899430736	-25.977519121044	-27.5969092093266	-26.9038909106843	-25.1350976763495	-28.6934287431819	-27.6748150172845	-27.6777864207887	-26.0514030300064	-27.9668166937663	-25.6612135167373	-24.9855413850048	-25.6911419172766	-23.4283339874032	1.50893112498267	-25.9147752633916	-25.4553389773026
86.9346733668342	35.6009443349908	1.34927992973445	38.1640428119744	37.7795619727095	36.9963119810113	35.7271559762314	35.4831849618252	35.6880951804921	34.8306120197123	33.7437288525464	34.5835741122759	34.030256710459	35.2467014314287	35.8424371110802	34.6966132331341	6.32792623952308	1.06318939906535	4.13936297141956	5.91533351200589	6.46682090722972	6.69196974887425	4.90487474841214	7.41289484646792	6.90112677003805	7.62426246688376	5.66322419448825	7.88534238814854	5.78239034248603	6.59931724896042	6.27612096838545	-26.6583640839278	1.25653411172868	-25.0567290399047	-26.0906479123023	-27.7416692822411	-27.0616853488535	-25.2591197918921	-28.753302808338	-27.8051322073856	-27.7613336276767	-26.2266210435084	-28.0404005421623	-25.8250749760156	-25.1351931738274	-25.8018233369543	-24.1261027613998	1.53899012536401	-26.696713338875	-26.1576822269913
87.4371859296482	36.0772499616944	1.34216917558585	38.6029371379536	38.29018721592	37.4414907982544	36.1956431725785	35.9630390751582	36.1824613275525	35.3207988119106	34.2336454207881	35.0110190419239	34.54567552241	35.7622583898698	36.2950314158939	35.1600621718137	6.28604362337071	1.06617445685808	4.08946535774441	5.87220410672742	6.4007043228855	6.66639578014655	4.85377507427978	7.34425317390136	6.88944907076316	7.58302331000394	5.6112918603866	7.85682258929775	5.76366924665848	6.55270762434386	6.23480558668042	-26.7869929196092	1.23841899710446	-25.1806873192623	-26.2407764580711	-27.8357837902195	-27.2201298294573	-25.4148613135645	-28.8299586384304	-27.9120187372495	-27.8836408454987	-26.355936921645	-28.1543889243807	-26.0056288029075	-25.2651169495521	-25.9319794246814	-24.8513206884623	1.56421954752473	-27.4742667675697	-26.9265038381305
87.9396984924623	36.564256508181	1.3450888955936	39.1002065355012	38.7680683272706	37.9385191813597	36.6440418506677	36.4132061426731	36.7113043777126	35.8232530281664	34.6957596845833	35.4846048003653	35.0329186738006	36.3085783155341	36.7610232835841	35.6538504051345	6.24283748291295	1.06672986610056	4.04457874645551	5.82225231102249	6.33808759935486	6.63290488143572	4.79920181958794	7.27771387810874	6.87631688776917	7.53434781220116	5.56247233594282	7.81832586712607	5.74865629359548	6.50506744634392	6.1969613989245	-26.9224182381546	1.21697963895205	-25.3425532499579	-26.3712746221073	-27.9589640365215	-27.3622059668772	-25.5480603212126	-28.9301289683553	-28.0287372103281	-27.9850246530878	-26.5163983435573	-28.248440880336	-26.2064966111307	-25.4066329565348	-26.0865192760034	-25.6077267540343	1.59709801446901	-28.3228884339159	-27.6897212071717
88.4422110552764	37.050354551713	1.34386292992405	39.5576756957212	39.2579541980321	38.4434021649825	37.1413166499754	36.8758751147638	37.1859990793868	36.3642587040979	35.1708490929008	35.9631668112739	35.5338544631008	36.7988531559606	37.2690047428682	36.0923992992046	6.1968528422558	1.06728347284668	3.99548572771968	5.76943579669695	6.27514117731895	6.60518821783231	4.74478961426152	7.19494977898787	6.86883871338974	7.48346195509983	5.51331013095204	7.77477781720696	5.72271051926009	6.4643209519125	6.14667654868696	-27.0564669324024	1.19731283638247	-25.4809403159734	-26.5077136571721	-28.0850462042792	-27.5414804248623	-25.6829272445937	-28.9818515660878	-28.1825512880897	-28.0917455937275	-26.6820296996398	-28.3494265786252	-26.3639346294725	-25.584028867847	-26.2003940508608	-26.3868917443334	1.6239920728306	-29.1593745692291	-28.491494848412
88.9447236180904	37.5458299363945	1.34182092971799	40.0380845679514	39.7938901408997	38.9215084466874	37.6018469273424	37.3830360392415	37.7158220470378	36.8350166704064	35.6886643468223	36.4143953502017	36.0781962378257	37.3385096126441	37.7066082449885	36.5802105410795	6.14963606719847	1.06721509453804	3.94763429157286	5.72162771348345	6.20337952687824	6.5693158201199	4.69772460562099	7.11517733103728	6.84601037786939	7.43998483549947	5.45671771332547	7.73544895217968	5.70132105028255	6.41002205163127	6.1009046040795	-27.1962561368181	1.17812345826412	-25.6317562012798	-26.6774535865617	-28.1835373755246	-27.696280253945	-25.8453219527685	-29.0663556008896	-28.2862717194007	-28.2336957714503	-26.8249508016817	-28.4880058082283	-26.5518031949562	-25.7174718367411	-26.3484256752081	-27.1967739905345	1.65570063222648	-30.0433344194333	-29.3486806857252
89.4472361809045	38.0410184035934	1.34930296951223	40.5513360663123	40.2587376384272	39.4572770965322	38.0792895853977	37.8245172598529	38.2493588613746	37.3525781802242	36.143959950327	36.9161237626468	36.5595097799097	37.8768677509742	38.1953501676105	37.0683331471246	6.10004641416838	1.06396988420999	3.9048095471801	5.66116937419483	6.13787568024466	6.53267999729906	4.64270333521515	7.03270403912382	6.8279849739057	7.38128847625371	5.4060972074934	7.67770471271489	5.67891989751829	6.36253509762832	6.05413104541696	-27.3352613550653	1.15590897778343	-25.8053010986479	-26.800335859371	-28.3160637772497	-27.8614096013408	-25.9588308749265	-29.1512177885665	-28.4297683042534	-28.3256379115114	-27.0041622757115	-28.577758962411	-26.7383838893227	-25.8901588011363	-26.4993684714006	-28.028267797285	1.69076522828265	-30.9693617058159	-30.1722828722582
89.9497487437186	38.5415335361243	1.34593869483317	41.0111871715213	40.7835982362167	39.9550586745262	38.6030778050527	38.3235303518467	38.7608418382169	37.8667991658847	36.6545279365526	37.3796966200149	37.0977242213569	38.3880932088137	38.6845196423586	37.5312810972536	6.04970410399732	1.06196366233125	3.85699879528616	5.60665641353501	6.06547211486446	6.50310079518567	4.59626844155837	6.9395652850949	6.80816323400791	7.33063076870736	5.34972595875393	7.62424847822476	5.64949497534192	6.31607501770695	5.99975307369777	-27.4776390027397	1.13869647042043	-25.9437263424775	-26.962086315317	-28.4183370088528	-28.0619400441239	-26.1048554223752	-29.2098637018716	-28.5798691728661	-28.4581235815157	-27.1571337493707	-28.7108686302087	-26.9016039432132	-26.0705863493268	-26.6303127740967	-28.8853904819982	1.71796062296758	-31.8744408944191	-31.0673813201096
90.4522613065327	39.0496865985465	1.35229907781931	41.5355805932472	41.2996146547953	40.4763746696857	39.0597239053142	38.8151697287815	39.3283886477387	38.3488747330048	37.1574759804683	37.8615559927157	37.628473513434	38.9466745227214	39.144237377144	38.0437814620534	5.99886379005782	1.05644524272816	3.81961530006553	5.5511743538233	5.99310717262402	6.46071778446684	4.55235266294376	6.85113432618249	6.77889513662148	7.27882362489591	5.29430878326139	7.56601444606081	5.62475428068051	6.26328342900811	5.95104797011748	-27.6242829198951	1.11711923603975	-26.1219706142683	-27.1211432096125	-28.5267325634463	-28.2140282527649	-26.2441001984038	-29.3018406478788	-28.7089016810479	-28.5881305784795	-27.3203937357258	-28.8437697482451	-27.0947684103455	-26.234299645888	-26.7955986725304	-29.7684191279129	1.75334544343025	-32.8509951544029	-31.9681844723514
90.9547738693467	39.5625929122761	1.35615687826814	42.0274948681827	41.8017686700281	41.044081687486	39.5700283598851	39.2942252016896	39.8686529756869	38.8751874594345	37.6483747675653	38.3827079578277	38.1480895380276	39.4717929907299	39.6547095018677	38.526593881178	5.94838120762562	1.04938729503921	3.78362904793347	5.49431473103861	5.92801826129854	6.42621440064993	4.50873222800262	6.7557041301041	6.75458959762116	7.22178478295173	5.24618229787167	7.49859258919263	5.59447425480349	6.21949539581871	5.89722398184638	-27.7739179760464	1.09949473649398	-26.2814790816985	-27.269459580135	-28.6625631825245	-28.4020798858654	-26.3679409015314	-29.3706343932675	-28.8777490576113	-28.7055463670767	-27.5132478435826	-28.9663825924625	-27.264589329008	-26.4374494114675	-26.9418120623723	-30.6728874991155	1.78244939335275	-33.8097606673449	-32.8791871657471
91.4572864321608	40.0803346373202	1.36009630064335	42.540072645231	42.3614084724372	41.5459438402626	40.0928655051619	39.8284935302512	40.4236397186781	39.3573891726116	38.1915318269024	38.8392618412344	38.7219914524818	40.0002189227547	40.1248258557127	39.0167075014432	5.89715795094472	1.04354787950829	3.74298042832875	5.44161981777061	5.85228339740441	6.39542879675396	4.47669591273604	6.65667969675327	6.72138119537516	7.17487117142267	5.18949298593929	7.43718667797034	5.5616204153613	6.17103931839668	5.84177354806891	-27.9248140545552	1.08215751114473	-26.4436213100609	-27.4541137475677	-28.7465937701369	-28.6003013499733	-26.5239073669351	-29.4361338051413	-29.0217593967289	-28.8635673691179	-27.6592658699954	-29.1327280309121	-27.4316899524464	-26.619494201166	-27.0894065390356	-31.5969926266917	1.81278492145167	-34.8008753422472	-33.8493046201225
91.9597989949749	40.6032102374673	1.3739746014157	43.0959392496444	42.8612849884599	42.1130982176568	40.5794112599973	40.3066540052308	41.0289704812503	39.8477974319592	38.6799656686789	39.3516408063429	39.2410891945661	40.5716834693092	40.6094055473585	39.5547927666203	5.84823700716473	1.03148701221824	3.72494594176994	5.38308284533302	5.78614631839293	6.3640561626206	4.44224690621534	6.56477271735616	6.68575882218764	7.11815425402047	5.14283516230185	7.36223733383576	5.53370489339219	6.12548260455747	5.79365713115814	-28.0786513366285	1.06157388541149	-26.6389257374407	-27.6009868241088	-28.8652974641568	-28.773034156784	-26.6397982019774	-29.534201090687	-29.174628460074	-28.9820964515114	-27.8428898604955	-29.261427328408	-27.6264351621332	-26.8132496336578	-27.269497004736	-32.5390096981797	1.84806501503198	-35.8336144330168	-34.7783879614175
92.462311557789	41.1310937022506	1.37673823299311	43.5864789845717	43.4076330683971	42.6753993454762	41.1295679308285	40.8276341274877	41.5779328897354	40.376704473358	39.2090752073906	39.8554350948786	39.8039985211985	41.0788377009811	41.1408502537236	40.0346705312309	5.80262508491997	1.01728667814129	3.71672495174383	5.34272864392528	5.72235998912484	6.33335554600498	4.41873450821488	6.46270325107739	6.65542229001814	7.06830140889576	5.09941973293707	7.28982009228625	5.49620635438051	6.09135121559251	5.73699811975811	-28.2346899353968	1.04768211397561	-26.7963230759075	-27.7763673606696	-28.9773816732295	-28.9781115350984	-26.7754543569519	-29.5863225184871	-29.3633617524552	-29.1273523520175	-28.0222324026616	-29.4197187127192	-27.776296870565	-27.0429517049919	-27.4090948444041	-33.4950582148304	1.87035869916908	-36.8210776485656	-35.7575528436029
92.964824120603	41.6650192175927	1.39351758314209	44.1551017159593	43.9727177839978	43.2277917311944	41.6533735471444	41.3667169931277	42.1859675311413	40.8262159399136	39.7540996605979	40.3448282404697	40.3843188353515	41.6204300982414	41.5973031857888	40.5563845657765	5.75651960319455	1.00568383150593	3.68942347497454	5.29974611064911	5.65888233377035	6.30843958795702	4.40461377041595	6.36532125633803	6.61011532594227	7.02443562286985	5.05795910042586	7.21977104123267	5.46114421752084	6.04862411563559	5.68627888379705	-28.3898667546732	1.03132951741898	-26.9784522990084	-27.9622220029795	-29.0711318541575	-29.167867588273	-26.921137522348	-29.6569239668219	-29.4976971356939	-29.2884757983832	-28.1877365318591	-29.5963531609819	-27.9437803528797	-27.2252774811307	-27.5712121162355	-34.4620279962925	1.90277428483567	-37.8651999035422	-36.7499649967494
93.4673366834171	42.2049475267236	1.40806023215226	44.6983829029429	44.4921601704955	43.8390927039131	42.1732848141899	41.8629731984382	42.8169860456014	41.3196610184639	40.2570658451163	40.884212424105	40.9238348640415	42.1835021760358	42.1065607331945	41.1066009508693	5.71679673365813	0.989918062061516	3.68643435426091	5.24460559225449	5.60810719289468	6.30868723164791	4.39168800628007	6.27622833602623	6.570306316177	6.97373167825176	5.0293731213001	7.13919147218576	5.42958808420521	6.01803456988231	5.64238158218929	-28.5500780127479	1.01869852995856	-27.152846400461	-28.1130197480126	-29.1991452584425	-29.3654120916106	-27.0333432380926	-29.7484159209317	-29.6681502891806	-29.4170813208869	-28.3886175690091	-29.7421345427262	-28.125703791458	-27.4445286682875	-27.7526153266227	-35.4382249220856	1.92856911998389	-38.8831394446066	-37.7074727711065
93.9698492462311	42.7495083025097	1.4207443538265	45.2417670720191	45.0859765453013	44.3988504139235	42.7669283393251	42.4256581114058	43.3869096262715	41.8092701080527	40.8232199890989	41.3710866550794	41.5317502348535	42.6810892213371	42.6209988185361	41.6001027974214	5.68611054579032	0.962811064179846	3.74210436236394	5.23687077813874	5.55596301807917	6.29184395460527	4.39750826764603	6.18036263441112	6.53020300577172	6.93765589833893	5.00099923621443	7.06927569470081	5.38891196966267	5.9957614675449	5.59197680779646	-28.7110186829666	1.00627071059305	-27.3467256083067	-28.3142039569896	-29.2874360081938	-29.5823535453279	-27.1805601827796	-29.7933826069342	-29.8408572038253	-29.5892311661765	-28.5525572642011	-29.9338536216015	-28.2608350670183	-27.6693775574187	-27.8918690897929	-36.419002975083	1.95191628062906	-39.9145796508234	-38.7221913638046
94.4723618090452	43.3034602067719	1.45082039882327	45.859622193471	45.6433922375364	45.0075605414915	43.3044303389608	42.953231754534	44.0592393322009	42.2638988550365	41.3542540214615	41.8959590585607	42.1061877737892	43.2303324513496	43.1097079907325	42.1571661389105	5.65549723481639	0.942004782919769	3.74879693604976	5.22450545589727	5.51821991292546	6.27363187511498	4.40893264497294	6.09600262191265	6.48283103051662	6.90020476761147	4.98779151464459	6.99513228733742	5.3543180357244	5.97667629065403	5.55442067925149	-28.8677098859	0.990774119257879	-27.5458840648906	-28.4889635801107	-29.3923666407124	-29.754989685184	-27.3029625787163	-29.8659107837603	-29.9867842793155	-29.7381889675431	-28.737142408776	-30.1034652750393	-28.423972289867	-27.8750174890077	-28.0645804737774	-37.4011726425175	1.98036412498575	-40.9692875009027	-39.6931777473963
94.9748743718593	43.8608935973633	1.46934566503278	46.4079305813691	46.204655428573	45.643664479165	43.851070012661	43.4860900798964	44.7095253597604	42.7553692791453	41.8890574666476	42.4420934694092	42.6866643396862	43.7638110118654	43.6437831332325	42.7079021243113	5.63318550076156	0.930231706464161	3.74195111208541	5.17636473241938	5.49312847841955	6.33723577127229	4.42929430933369	6.01977106819827	6.44323408355389	6.86715016556141	4.98715839561801	6.9227685092719	5.3200117702714	5.97178890226943	5.52155421162567	-29.0302091987423	0.989935380861086	-27.6873104784235	-28.6513513555434	-29.5149797265772	-29.9820577077427	-27.4256489294679	-29.9359741641637	-30.1649522222554	-29.8908255623563	-28.9388074498762	-30.2780468864381	-28.5775164256671	-28.1129467972626	-28.2323018778753	-38.3769539001644	1.99441080729628	-41.9413552585145	-40.6583519416032
95.4773869346734	44.4228522415697	1.4949616192826	47.0021733583159	46.8399741347349	46.2217250351233	44.4675764566849	44.0817424356831	45.3037421121333	43.2011731941177	42.4842020874641	42.9294978499609	43.3350436212932	44.2586038595753	44.1416354094424	43.2299895858773	5.63055141295206	0.887679146068385	3.89394389422676	5.21113981697418	5.46911836326087	6.35232120780467	4.47358689988756	5.94807308115753	6.39828871763831	6.852233179739	4.98886578816085	6.8656519017498	5.28202739177809	5.97260686701156	5.48931125898759	-29.1953223585411	0.979310765900056	-27.9237641129672	-28.8694226418309	-29.5935332977118	-30.1959822040291	-27.5800466645633	-29.984834428182	-30.3111503537225	-30.0827899562929	-29.0984826193551	-30.4928483391629	-28.7035432893815	-28.3259432042588	-28.3768495495761	-39.348514616362	2.01792654105621	-42.9802737460461	-41.6648502087323
95.9798994974874	45.0021710915921	1.5297683136751	47.5993861938313	47.4107015744452	46.8903062716968	45.0600107211778	44.6121741163186	46.0532586462648	43.6626768523287	43.0166724784587	43.4904146046793	43.9249982044446	44.8095852125238	44.6713601760222	43.826679138506	5.6320438905712	0.848428397130089	3.98992440135065	5.27529604062238	5.47393154115708	6.32929900162979	4.5249427763521	5.8924510598664	6.35518927568636	6.83315107121586	5.01902389148399	6.8023247966306	5.25202661081884	5.99251298178683	5.47649712882477	-29.351733743206	0.96688724930642	-28.1198694327268	-29.0468861296613	-29.7094170256253	-30.3480260325438	-27.6860288605441	-30.055083449252	-30.4602891133576	-30.2251228474816	-29.3005109667831	-30.6573018968591	-28.8574398058038	-28.5514582672642	-28.5551048337749	-40.3164048953185	2.03358529008471	-43.9662241899175	-42.596307044059
96.4824120603015	45.5795450578753	1.56608691273615	48.2296146199304	48.0093036773633	47.5312653745323	45.6203660976896	45.1757248171005	46.7471587466693	44.1482253842246	43.5790808206554	44.021520738904	44.5459420308037	45.3093763613696	45.2316867841652	44.384820298971	5.635410382823	0.856380131612436	3.93093889692038	5.23227140330012	5.48908094266055	6.4970649334451	4.58847897193788	5.84588833478989	6.32212747457782	6.82778662894327	5.05917544243909	6.75275064900929	5.21954629025456	6.02753466195832	5.4676903464627	-29.5107958613744	0.979606435871256	-28.2354326701267	-29.2120335159847	-29.8077259460031	-30.612274381771	-27.8197974427176	-30.0981841662989	-30.6343868669172	-30.3991608738267	-29.4844906392269	-30.8536223889103	-28.9782898992338	-28.8005370056263	-28.7044104012243	-41.2556248336195	2.04123902579265	-44.8978484842458	-43.5262491323725
96.9849246231156	46.1371390326668	1.60765097725054	48.8679622737597	48.6277995730211	48.147043893902	46.2255945489169	45.7489781213123	47.3279740464254	44.5433644520793	44.1522726835949	44.5267521038977	45.1865889324785	45.7890097706406	45.7091013837632	44.9303656408761	5.67137245052023	0.806216106629286	4.18656333198247	5.28766830939463	5.51279934145129	6.59028074765469	4.67446025289753	5.81875257792252	6.27956163710723	6.83575483294484	5.10729775752606	6.71540835007118	5.18945517200624	6.06426498756063	5.4655745582437	-29.6678114619659	0.971830959344492	-28.5067612640331	-29.4017106434029	-29.8935065589194	-30.8230757846393	-27.9512647931533	-30.1525231690085	-30.7434875100181	-30.5740209984566	-29.6542589615392	-31.0492783264644	-29.090568434597	-28.9934052202664	-28.8476873410584	-42.1644157960131	2.06740393743839	-45.8990763461357	-44.4406832263437
97.4874371859297	46.7637484810168	1.64367658196093	49.3977887491441	49.2856522383805	48.8722646743797	46.9322202935039	46.3399681740189	48.1694752800388	45.013887528988	44.746140802864	45.1187405822221	45.8611799567437	46.3340165898312	46.2887676454486	45.5686277376544	5.73951238629031	0.715923648916008	4.58376516990436	5.55052130183892	5.57877366289159	6.50359419630021	4.788430315227	5.81188583017092	6.24850321756048	6.8582817375808	5.19606483638889	6.6910617313089	5.16935749068719	6.14162930655303	5.49179222536172	-29.8381265749396	0.953087415961958	-28.7795940953218	-29.6484171151476	-30.01704128223	-30.9261869263093	-28.0762112566638	-30.2143447490964	-30.886843497633	-30.7457217150086	-29.8707808944421	-31.2395582434317	-29.230878348837	-29.2351541056853	-29.0249132444086	-43.1060417301624	2.0698884996717	-46.8084039319297	-45.3574643469854
97.9899497487437	47.3691535356191	1.72177220508626	50.1897395344037	49.9082801544604	49.5355556009522	47.4796022561222	46.9264325763752	49.0085710901253	45.4552173479321	45.3331146170572	45.6457378800974	46.5249716278546	46.8014027982582	46.8419873946107	46.148383084799	5.75772287976607	0.804638965610601	4.15836012442713	5.47615686811655	5.65927886273687	6.83793983714592	4.90628991652088	5.81507476228153	6.22337464953998	6.89339332147942	5.29840466213136	6.68374638613918	5.14460849583615	6.22896322116168	5.52480632944225	-29.9750999974402	0.995896067656132	-28.7301356926019	-29.7941902858512	-30.0899399013545	-31.244947768759	-28.221874961986	-30.2155483077053	-31.0190699693364	-30.9377647741983	-30.0408811351912	-31.4481347312323	-29.3174325748179	-29.4645685372552	-29.1518113264328	-43.974715615293	2.07208346529638	-47.6488530117433	-46.215896944456
98.4924623115578	47.8979509703222	1.79388976797312	51.1882043546845	50.3830129702727	50.1669761829079	47.9798568570479	47.445794133338	49.2881906180264	45.8201830775364	45.8578504285524	46.1495729571193	47.13230687807	47.2447844434111	47.3174199475272	46.6992097656948	5.69259709057856	1.07463827736706	3.07866925029805	4.85571353780409	5.74560795311645	7.20236907229741	5.03632928914071	5.85650341013084	6.19757492603077	6.93332025991522	5.4031987063381	6.68377114281304	5.12830472252646	6.31722875997489	5.5651711471353	-30.0608397093035	1.07686244669117	-28.3942663535872	-29.6962183887944	-30.1775373423273	-31.5322359428594	-28.3265559785386	-30.3024781507424	-31.1080352867321	-31.0855916480363	-30.2151432708097	-31.6083250997196	-29.411349184541	-29.6497062325744	-29.2834733416831	-44.7626411656955	2.0904613458621	-48.4987847792912	-46.9772049635855
98.9949748743719	48.5414579449886	1.81712628668833	52.004037390256	51.0021116378779	50.8933401379318	49.0826610211884	48.1307590294342	49.3259284387318	46.3068758200527	46.5548432891042	46.7216459504593	47.9477824240122	47.752574276551	47.9614998074508	47.3548940618019	5.63331875235334	1.14872253416537	2.61800771713591	4.43781414684781	5.88425916224368	6.42084208769639	5.23977080515903	5.90003772073903	6.18657413447827	7.0204239006941	5.5575312959438	6.72769127656388	5.12151527699005	6.47513348168434	5.64354277441708	-30.1604867771831	1.08750088768145	-28.282098154664	-29.6883902938425	-30.2774569189626	-31.2717410863698	-28.4833726655363	-30.4303003135081	-31.2396829371701	-31.2990051867191	-30.4180474176137	-31.8294010055668	-29.5223135473387	-29.9068888691986	-29.4376297068899	-45.670300818009	2.09526777474909	-49.4341228219372	-47.9010655557286
99.4974874371859	49.162355177227	1.83577499219252	52.4146801293456	51.5638554402139	51.6862909239418	50.222307848804	48.7193620154122	49.7912530814906	46.7349910611197	47.1559308898063	47.3288864305741	48.654489943144	48.2439402163917	48.5552526197651	48.0393767039421	5.64072556119685	1.09650771524863	2.88292343154307	4.5462892070711	6.07961619710801	5.14668650184819	5.42775311801401	5.8926330100427	6.17715966664854	7.11006743143992	5.7663073517821	6.78449003313327	5.11378580004848	6.64992038674344	5.75180016013623	-30.2470024807095	1.0493744408506	-28.4627967250276	-29.8370221214059	-30.3475954932766	-30.7568263233916	-28.6269758839905	-30.4370822180692	-31.330304285613	-31.4910592035707	-30.6167044702898	-32.0242787487847	-29.5941215928978	-30.1286366136627	-29.557628569244	-46.4847914591156	2.07984713145857	-50.1183485153037	-48.6607144562646
100	49.405021003013	1.82872593144221	52.3953368701221	51.6656300043512	52.2189946845392	50.3713350931334	48.8238602871387	50.3184433784412	46.8963510861568	47.2650845716659	47.7415491218682	48.7887375771545	48.5453596211422	48.7823463594543	48.4522443840015	5.6704187945175	1.10029946139396	2.96012943556991	4.64329574235478	6.21640446760992	4.88459305529207	5.47019194144651	5.87768792133789	6.17405961176019	7.12695302583127	5.90931320301659	6.79386633938614	5.11561814159457	6.72079403769782	5.82253740582981	-30.2804263490875	1.04502473983826	-28.4777395748709	-29.8736309457486	-30.4168416950738	-30.6163823353892	-28.6387676873882	-30.4273625207215	-31.3616135670744	-31.5123012400458	-30.7666091124462	-32.0454884504697	-29.6537821789358	-30.21173812804	-29.643285101933	-46.7892701232862	2.05813457962996	-50.1486847684528	-48.8064767336109
[truncated: 221 more columns]
