# Supplementary material for: Cranio-caudal and medio-lateral navicular translation are representative surrogate measures of foot function in asymptomatic adults during walking
Source: PLoS One. 2018 Dec 5;13(12):e0208175. doi: 10.1371/journal.pone.0208175 (PMC6281217; doi:10.1371/journal.pone.0208175)
Supplement: S2 Data — Oxford Foot Model outputs are provided in .mat files (Matlab). One file with all steps under consideration is provided for each participant. (ZIP) [file pone.0208175.s003.zip › S3_OFM_Data/EGLOND20_Walking_OFM.csv]

ST	RTIBA_R_X_Mean	RTIBA_R_X_SD	RTIBA_Resampled_Meas1_X	RTIBA_Resampled_Meas2_X	RTIBA_Resampled_Meas3_X	RTIBA_Resampled_Meas4_X	RTIBA_Resampled_Meas5_X	RTIBA_Resampled_Meas6_X	RTIBA_Resampled_Meas7_X	RTIBA_Resampled_Meas8_X	RTIBA_Resampled_Meas9_X	RTIBA_Resampled_Meas10_X	RTIBA_Resampled_Meas11_X	RTIBA_Resampled_Meas12_X	RTIBA_Resampled_Meas13_X	RTIBA_R_Y_Mean	RTIBA_R_Y_SD	RTIBA_Resampled_Meas1_Y	RTIBA_Resampled_Meas2_Y	RTIBA_Resampled_Meas3_Y	RTIBA_Resampled_Meas4_Y	RTIBA_Resampled_Meas5_Y	RTIBA_Resampled_Meas6_Y	RTIBA_Resampled_Meas7_Y	RTIBA_Resampled_Meas8_Y	RTIBA_Resampled_Meas9_Y	RTIBA_Resampled_Meas10_Y	RTIBA_Resampled_Meas11_Y	RTIBA_Resampled_Meas12_Y	RTIBA_Resampled_Meas13_Y	RTIBA_R_Z_Mean	RTIBA_R_Z_SD	RTIBA_Resampled_Meas1_Z	RTIBA_Resampled_Meas2_Z	RTIBA_Resampled_Meas3_Z	RTIBA_Resampled_Meas4_Z	RTIBA_Resampled_Meas5_Z	RTIBA_Resampled_Meas6_Z	RTIBA_Resampled_Meas7_Z	RTIBA_Resampled_Meas8_Z	RTIBA_Resampled_Meas9_Z	RTIBA_Resampled_Meas10_Z	RTIBA_Resampled_Meas11_Z	RTIBA_Resampled_Meas12_Z	RTIBA_Resampled_Meas13_Z	RHFTFL_R_X_Mean	RHFTFL_R_X_SD	RHFTFL_Resampled_Meas1_X	RHFTFL_Resampled_Meas2_X
0	-12.5498088812329	0.913883706786763	-12.0684657227348	-11.2315786796547	-14.2512559580891	-11.8072328836245	-12.1070352690907	-11.7519884602411	-13.2348430072079	-12.8007161889544	-11.9606107241576	-14.2117475131347	-12.867901065322	-12.4509328043922	-12.4032071794238	2.87794594418211	1.01516225605242	2.15269001872813	3.00903442250608	3.75008190739667	1.485390053652	1.3243697429346	4.92295772191346	2.49431872557148	3.77094035417272	2.38597153434641	3.49730949100757	2.66010510684944	3.64692148454789	2.313206710741	-25.3628732022112	1.77804429047595	-24.8215932665517	-23.2945064034069	-25.241353521944	-22.6068393651849	-25.5097932770445	-25.8576064560378	-24.1921329034957	-28.9331675312631	-26.9827132432205	-24.3965526550838	-27.4620376905043	-26.5057768420363	-23.913278472972	16.5339122865089	1.10396555766348	15.0128261875885	16.2434176995149
0.50251256281407	-12.282807559354	0.901439028057137	-11.6968633262379	-11.0271633554601	-13.9161496075819	-11.4581712910367	-11.8414755564343	-11.5484114663261	-13.0074055885567	-12.5959573379851	-11.5984835897828	-13.8629427661603	-12.6730840182826	-12.2568679155433	-12.1935224522147	2.87013289485178	1.01129677213074	2.18330953124283	3.02602476067352	3.75190776468653	1.44788356270606	1.34182224643337	4.90625449699437	2.50805825999843	3.75049758862965	2.34451667721131	3.47980456810476	2.66251319399275	3.61913663493884	2.28999834746069	-25.2292738609925	1.74300631393771	-24.5810150616873	-23.2544786407085	-25.0428740816373	-22.6423830097878	-25.5131906615852	-25.7722703612579	-24.1769747939616	-28.8410865140502	-26.2586325371221	-24.0238018091519	-27.4806414803619	-26.480844049769	-23.9123671918222	15.8957321214909	1.13150075747451	14.1197320753485	15.7302457642638
1.00502512562814	-11.966949000797	0.895787323391154	-11.3531297912882	-10.7479674835487	-13.5919245572944	-11.1389058517563	-11.5568691087489	-11.2475686696976	-12.7259141829809	-12.2186210809253	-11.261350727803	-13.5334809266178	-12.3566655636252	-11.9777630273845	-11.8601760386898	2.85370133543407	1.00617058709017	2.20484998683568	3.04682175137209	3.74293888531935	1.40551193486308	1.35006580821056	4.88086142890941	2.51770457160632	3.7136304035107	2.29811971108602	3.45154261931376	2.66491040664911	3.57064973356211	2.25051011940477	-25.0565807062925	1.73520592300488	-24.2999258651216	-23.1891518951654	-24.79856910993	-22.587002525655	-25.4489885230275	-25.6374176339891	-24.129260890537	-28.6742035058081	-25.5246880348775	-23.6180956589329	-27.4981436004002	-26.4288695874081	-23.9012323509495	15.113463569372	1.1145553399918	13.2877898779408	14.9964752328734
1.50753768844221	-11.6918422311646	0.881317883450325	-11.0221706270174	-10.5140594878051	-13.2693745162376	-10.8741038427905	-11.2960110049831	-10.9956476195671	-12.4859029130394	-11.9112947043978	-10.9724737916023	-13.2126176263967	-12.0952866872693	-11.7558483688865	-11.5891578151467	2.8329519521506	1.00143941497622	2.22120770507532	3.05773520318581	3.72780312419982	1.36462095393276	1.35035147933436	4.85304856188016	2.51483814825819	3.68068881955764	2.25343545819562	3.41524994582665	2.66182540312463	3.51501991508295	2.21255066030391	-24.8530453032993	1.75632223660817	-23.9828328800202	-23.0989147480581	-24.5127758264223	-22.4791155475587	-25.357886475686	-25.481067988356	-24.0400740777045	-28.5008271600115	-24.836285559586	-23.1762928185969	-27.4614122149635	-26.3249570949138	-23.837146551013	14.3873142604325	1.10745416003656	12.4749443901182	14.337341974996
2.01005025125628	-11.3910373490545	0.866372878430136	-10.6561999341519	-10.2489516241581	-12.9103285597821	-10.5900844646881	-11.0024420956288	-10.7171711688458	-12.2116978311273	-11.6099607859539	-10.6562730752524	-12.8589026573272	-11.8023890994517	-11.5148778305931	-11.3042064107484	2.80705734027047	0.99448592303905	2.23903809708083	3.0638450884608	3.71164119825629	1.32217608895771	1.34922953658344	4.81163772640228	2.50516030802212	3.645214540099	2.20531581207697	3.37290067420446	2.65207348181701	3.44423249667734	2.16928037487783	-24.5887494904397	1.79251668791483	-23.6167766341368	-22.9530476992025	-24.1763283908165	-22.3407297868523	-25.2445398625234	-25.2437832262439	-23.8977718574808	-28.2829966591639	-24.0626373299902	-22.6676711849839	-27.3449274686635	-26.1273109654738	-23.6952223101851	13.5737274182011	1.10537266931383	11.5655863487095	13.5811101341849
2.51256281407035	-11.0882583815065	0.854381048974643	-10.3174067569176	-9.96361463570807	-12.5701191124483	-10.3307362712769	-10.7059490678782	-10.4157541949776	-11.9132961926319	-11.2903282967423	-10.3584908527731	-12.5308646984034	-11.4887232984688	-11.2598188007289	-11.0022567806292	2.77845742634299	0.987579846387167	2.25291068517136	3.06536382220227	3.69437461805408	1.2837329008868	1.34220679496847	4.76665680274316	2.4860820223564	3.60986800506636	2.15817591193938	3.32717405850665	2.64048530182649	3.36804615719885	2.12486946153865	-24.289054316293	1.84797664745821	-23.23916959844	-22.7518181506725	-23.8181962094324	-22.1360789003823	-25.0740951853293	-24.9710646581823	-23.6841409878019	-28.0456066810018	-23.2913382293731	-22.1517005214382	-27.1851509281357	-25.8883629604407	-23.5209831011786	12.7277325150035	1.07822016441961	10.7111455683022	12.7554981984802
3.01507537688442	-10.7942664314823	0.837065699519219	-9.96146479244172	-9.69086299000049	-12.2051212503038	-10.08415263304	-10.4029866271842	-10.1348989584749	-11.6261213420927	-11.0122633750361	-10.0675600289333	-12.1827632321056	-11.1931276148975	-11.0310866416618	-10.7330541230975	2.74880611019803	0.980562908229222	2.26141136199165	3.06342870939779	3.67118635641782	1.25161085454119	1.33084387932126	4.72150385162253	2.45972511717118	3.58095828969604	2.11277590838015	3.2729104900865	2.62784987004462	3.2943686278872	2.08590611601642	-23.9483994763127	1.92894600503237	-22.7997613491836	-22.5162061825552	-23.3893709895087	-21.8699112797153	-24.8510904132056	-24.6775238512692	-23.4267107742812	-27.8129966910192	-22.5086281918932	-21.5728282948808	-26.9836459027786	-25.6091879960345	-23.3113312757398	11.8838931441933	1.06086801176796	9.83675821923285	11.9367420301831
3.51758793969849	-10.4895948353614	0.82081449954004	-9.59716455614122	-9.40679592414343	-11.8272234280433	-9.83669411696469	-10.0894941570268	-9.83374433817373	-11.3281137237651	-10.7252003366119	-9.77080297140188	-11.827266341573	-10.8858716442337	-10.7846849851283	-10.4516763364907	2.71835502248315	0.970933076587555	2.2678991597019	3.06167089495131	3.64824062855284	1.22807785566145	1.31865225922327	4.66662599191586	2.4297204950476	3.55009142415376	2.07084215626634	3.21516004023162	2.61588282229223	3.21807570740723	2.04767585687553	-23.5648825007587	2.01480869244907	-22.3279001499652	-22.2462747709588	-22.9181158278733	-21.5738340635073	-24.6014676104844	-24.3141442511434	-23.1313673681314	-27.530656250898	-21.705670768616	-20.9582540615858	-26.750247344969	-25.2484779843332	-23.0370620573973	11.0061595605989	1.03878193554286	8.95366120750453	11.0754722304026
4.02010050251256	-10.1853864433435	0.804944269094368	-9.24713865674833	-9.10906740275597	-11.4577598137679	-9.6075317393718	-9.78541823773647	-9.52208812000921	-11.0120085700183	-10.4362156783674	-9.4901074982739	-11.4869307112187	-10.5615136068649	-10.5290894053752	-10.1651543229567	2.6883486634203	0.960222216947512	2.27173911660756	3.0535836774469	3.62749090155024	1.21607109397264	1.30470293181584	4.60948439960659	2.39117232141468	3.52140371711669	2.03501549185187	3.1568147019611	2.59980337612853	3.14758440333653	2.01366649165479	-23.1466882821827	2.09720963555127	-21.8477116208481	-21.9063289357618	-22.4259522106194	-21.2417732599139	-24.3257851285852	-23.9125082971001	-22.7564800138055	-27.2229346602965	-20.9318294607968	-20.3391859689799	-26.4362494300273	-24.8406126571213	-22.7195960245199	10.13045441757	1.00019945272176	8.11754347110954	10.1962878906518
4.52261306532663	-9.88197001727722	0.793269862102441	-8.89775227731956	-8.80829244726097	-11.0851148558949	-9.36614589992856	-9.4624724492977	-9.22148638343756	-10.6940167510317	-10.1688229276242	-9.19681593326327	-11.1491677220658	-10.2374107783232	-10.2826663988382	-9.89544540031824	2.66086250459713	0.950166060274159	2.27418332370579	3.04384512369885	3.60954992707248	1.21308299093322	1.28749088607129	4.55440300833815	2.34818521561606	3.4994270390371	2.00110384406918	3.09846829157766	2.58456834460622	3.08906296070814	1.98784160432859	-22.6975742109147	2.1868545308151	-21.3564866171007	-21.5239707500783	-21.9117221581299	-20.8460771990933	-23.97624625094	-23.4931094158957	-22.3344800169107	-26.9160439089809	-20.1355143940785	-19.7101049324056	-26.0843621119422	-24.4032089731554	-22.3771380131801	9.26617113141375	0.964384650697799	7.30426414190186	9.32100849649526
5.0251256281407	-9.57141592761332	0.781135670826421	-8.53711459250389	-8.50162230933995	-10.692573131047	-9.12093836411346	-9.13637196402361	-8.91136773881516	-10.3724444957707	-9.90493133434705	-8.90107065729933	-10.7971213448825	-9.90806433696269	-10.0212398820928	-9.62354690777495	2.6347309563826	0.937965047848897	2.27022663167495	3.03477293729782	3.58703104612263	1.22213275532101	1.27008751377707	4.49558011687173	2.30345562968153	3.48198534328424	1.97329617081444	3.03460971629757	2.57139115436057	3.03903596110661	1.96789745636361	-22.2176281949984	2.28093966214117	-20.8191097764749	-21.1109933370087	-21.3396408216491	-20.4290136569161	-23.6015979435078	-23.0289641780136	-21.8795384488372	-26.6003422466664	-19.353046979029	-19.0421676460864	-25.7064474259995	-23.9143104212077	-22.0039936535827	8.41024759515242	0.925517275784851	6.51612426131876	8.45065605669788
5.52763819095477	-9.25890712021618	0.769504299723705	-8.18113582639636	-8.19452405666312	-10.2993249843454	-8.87944407291701	-8.81537758574783	-8.59133112278358	-10.0472989589508	-9.63020286180307	-8.61280773182254	-10.4511838591003	-9.58213846990331	-9.7415480865518	-9.33947494582525	2.61076039778857	0.924227606068431	2.26467887953771	3.02457334892267	3.56741502232628	1.24310572992856	1.25243630540379	4.43409093456186	2.25536017984527	3.46301737758261	1.95260966005661	2.97192558095787	2.55993823793636	2.99910394903234	1.95162996515951	-21.7143101476151	2.36045449562696	-20.2792788057523	-20.6662269260695	-20.7531700393547	-19.9976075792656	-23.2085891473415	-22.5215871016098	-21.3799845090166	-26.2316684811442	-18.6122423029232	-18.3763443222186	-25.3034799642386	-23.3768779095433	-21.5789748305184	7.58256723875952	0.877728567828728	5.77479169959929	7.61346848498899
6.03015075376884	-8.94114461562922	0.76163983059383	-7.82932224574559	-7.87040538530522	-9.90573091882321	-8.61842358314862	-8.48909373429139	-8.27694000858764	-9.70731403654528	-9.36227032166949	-8.31065421735888	-10.1110304737741	-9.23755842657331	-9.45701807819482	-9.05911857316223	2.58927053222531	0.911537268640993	2.2584887758536	3.00900199688834	3.5511230793692	1.27115908459058	1.23382327687544	4.37649812912553	2.20301931810701	3.44986513516922	1.93414257342692	2.91160128617661	2.54528346679621	2.97402945527685	1.94248134127352	-21.1884425233327	2.4343566493402	-19.7445469656899	-20.1618701267692	-20.1611260411282	-19.5240610302397	-22.7809847336913	-22.0030487347333	-20.8235537811594	-25.8601069185478	-17.8718426939843	-17.7204496923604	-24.8334902927258	-22.824296724078	-21.1403750682182	6.78609658761553	0.827873574207497	5.08257988497664	6.7942186771688
6.53266331658291	-8.62037307842221	0.757263527423384	-7.48374558056551	-7.54111426259057	-9.51322507450798	-8.34209653966545	-8.15149971962099	-7.96236800563705	-9.36601863821585	-9.09840317403542	-7.9996615367602	-9.77738077027485	-8.88994959564034	-9.15949441713378	-8.77989270484075	2.57077903257035	0.899398194249025	2.2510693431838	2.99334650105087	3.53662985251055	1.30660203510886	1.21362540676743	4.32044889669685	2.15047639528247	3.44221470808422	1.9197798155678	2.85340705172341	2.53252692242739	2.96070301388288	1.93929748112797	-20.6525980345283	2.50164854251195	-19.2163034134329	-19.6348017228527	-19.5659810508827	-19.0300296688906	-22.3108386602773	-21.4665364424048	-20.2445605173452	-25.4892189141185	-17.1525625496431	-17.0788245419336	-24.3445671413832	-22.2526837355124	-20.6968660901913	6.03085443886569	0.774429984769507	4.45053261407997	6.01486687451223
7.03517587939698	-8.2921643158862	0.752050850837838	-7.12946181105849	-7.21098290700166	-9.10452441785949	-8.05812695609929	-7.81432796430327	-7.63588895921186	-9.02849386349238	-8.83178250832935	-7.68832168351547	-9.43195686286576	-8.5436377633239	-8.83492486910094	-8.48570554035874	2.5529950764593	0.886177537478815	2.23996971877469	2.97752074818511	3.5185042769058	1.34833637776889	1.19349240647361	4.26064742304063	2.09850399778144	3.43600773774434	1.91057045959655	2.79320732655822	2.52186545643536	2.95352160983995	1.93678845486629	-20.1002120186072	2.56029404415778	-18.6665754162555	-19.094274664244	-18.9408421221178	-18.5342330287735	-21.8311903905061	-20.8863387486489	-19.652793651722	-25.0964619650622	-16.4788014914518	-16.4250984285336	-23.8452764071195	-21.6367960562517	-20.2140738712075	5.31981064876581	0.720212775876854	3.86201473302798	5.29220173883785
7.53768844221105	-7.95957701170522	0.746882554917192	-6.77922394915115	-6.87409175275775	-8.69596154580968	-7.76012511601457	-7.48017559600145	-7.31222423703102	-8.67601296069827	-8.55480599017334	-7.37079355091584	-9.09108309994995	-8.19837073795873	-8.49781502532887	-8.18381759037727	2.53726839659796	0.874576201873211	2.2303348034036	2.9585559396843	3.50322355740722	1.39233624894365	1.17364733857866	4.2059962039706	2.04343928684384	3.42986395258618	1.90376314657252	2.73703351382577	2.51262500259982	2.95676860742534	1.93690155393197	-19.5436524419727	2.60803423038706	-18.1334833146735	-18.5291621897316	-18.3241164122962	-18.0273431458501	-21.3493875715099	-20.3042815431978	-19.0167415177635	-24.6726588644421	-15.8380526491825	-15.7940567120699	-23.3373576393468	-21.0200648183248	-19.720775367257	4.65988344066348	0.662923773635096	3.331985483212	4.62427918152685
8.04020100502512	-7.62200419201228	0.745343986252306	-6.43602014061467	-6.52523153292508	-8.29175665963767	-7.43935535587706	-7.13358937306812	-6.99511684670283	-8.31987874740866	-8.27896218971444	-7.03780753128462	-8.7574370359555	-7.83894854461616	-8.15182491985224	-7.88012561850257	2.52337302600402	0.865673084802415	2.22337213639084	2.93553329559017	3.49118776683432	1.43567799903076	1.1517841151987	4.15730883297842	1.98908632617458	3.42818445638535	1.89704966585619	2.68612390826051	2.5004572527057	2.96833755905725	1.93974602358952	-18.9845746932053	2.64520496967414	-17.6258193255486	-17.9348476804524	-17.7262259449429	-17.4959045629289	-20.8285075614835	-19.7302289604123	-18.3672929665106	-24.2506130677352	-15.2118426780121	-15.1950779461338	-22.786160087196	-20.4133697245188	-19.2335805057943	4.05335513929647	0.606108344792819	2.86521229704841	4.00615442844586
8.5427135678392	-7.28029768167279	0.745251986526467	-6.09665771243406	-6.17427260873479	-7.88872051896118	-7.10931509935357	-6.78273146818998	-6.66558156044218	-7.96713975416585	-8.00593919380201	-6.7016420460821	-8.42589496537366	-7.47970620921876	-7.77730155807627	-7.56896716691186	2.5103558197623	0.856793439623563	2.21837254111748	2.9124084858924	3.47998395098852	1.47914897091641	1.1300385380474	4.10393131471447	1.9374472966289	3.4305234470458	1.89326585696636	2.63916592233436	2.49034181261155	2.97774267925007	1.94225484039613	-18.428331144808	2.67135390141784	-17.1358587482708	-17.3406120235018	-17.1412548680942	-16.9711444865586	-20.3007223049353	-19.1182580131051	-17.7229594679049	-23.8342461024442	-14.6330176856548	-14.6219962555321	-22.2369456171972	-19.7702617049151	-18.7410276043904	3.50348836439046	0.549242648686531	2.45745485047605	3.45331291764951
9.04522613065327	-6.93398857981119	0.742767224491113	-5.75241188379257	-5.82480642040167	-7.47749405024353	-6.7747771849268	-6.43340549690724	-6.33788636123239	-7.61375612560317	-7.71994397478109	-6.36599223282961	-8.08559528766938	-7.12428426517662	-7.39004302270215	-7.24145523127927	2.49822204168771	0.849149801881189	2.21460694027813	2.88968299383037	3.46687165100663	1.5209603533342	1.10947311800675	4.05660544789734	1.88762608236356	3.42975127226199	1.89191231636114	2.59409584331988	2.48275951207736	2.99011315837313	1.94242785282975	-17.8773911349515	2.68647431164131	-16.6475867719818	-16.7562365006162	-16.553703090592	-16.4602738973204	-19.7818293382406	-18.5149823092996	-17.0782434606408	-23.3807965570594	-14.1073242536804	-14.0588675931799	-21.6998756336636	-19.1370126172493	-18.2293527308459	3.0098468642964	0.496131706880239	2.09678641509593	2.97106935926574
9.54773869346734	-6.5843161933253	0.741889699931284	-5.41298465646331	-5.4679614120573	-7.07158380078703	-6.42075014636791	-6.08364347332366	-6.01696116877671	-7.25049514172749	-7.42927059898099	-6.01481238921077	-7.74896795698189	-6.77229730961797	-6.99692193349125	-6.9094605254426	2.48757689748521	0.844260941139469	2.2170604478814	2.86294791540107	3.45797854996588	1.55645455763988	1.08974391511525	4.01673105250822	1.83857737151987	3.43082372569301	1.88764207217192	2.55637508990452	2.47686862907847	3.00385831697436	1.94343802345383	-17.3356002433115	2.69813506198384	-16.1929747782672	-16.1584987820925	-15.9959954147765	-15.9236728416202	-19.2644849550998	-17.9332943667793	-16.4204347472373	-22.9197635925891	-13.5902738788551	-13.5338342429061	-21.1732874044153	-18.5260898439454	-17.7301983144655	2.57175350619259	0.449097735021299	1.79083076166505	2.5456808742333
10.0502512562814	-6.23307217489663	0.743642878178995	-5.0811136635198	-5.10710801549863	-6.67546317950272	-6.06270198891907	-5.72365601166084	-5.69234364360988	-6.89058771897452	-7.14007202152055	-5.66051149596421	-7.41841474194156	-6.41253163521148	-6.58896726766005	-6.57646688967288	2.47856451294013	0.840037926744999	2.22673576484874	2.83596807515543	3.45403886407643	1.5891961166466	1.07013114284096	3.97666862228468	1.79486189566333	3.43545744238034	1.88499894380996	2.52707621835614	2.46950858212768	3.01146848669197	1.94522851333937	-16.8077719179408	2.69450818437765	-15.7787370165598	-15.5658879185456	-15.4765034686612	-15.3988635111211	-18.7277158237349	-17.3440937902303	-15.7845633782303	-22.4668372881569	-13.1180449509006	-13.0533587418823	-20.6296510433675	-17.9070513219013	-17.2497266799381	2.1890642250938	0.408622682682277	1.53904700604982	2.17837514058687
10.5527638190955	-5.88179132960562	0.745561560317192	-4.75213845922822	-4.74909526733257	-6.2841679105875	-5.7078489131652	-5.36414711207025	-5.36613336514533	-6.53809827254592	-6.85142903239447	-5.30843249275771	-7.08675818072117	-6.05701618395963	-6.17050699769903	-6.2275150972661	2.47154461810519	0.836486510443442	2.24164101898944	2.8117977861673	3.45169778343682	1.61907861080452	1.05371793653653	3.94104088546043	1.75771713207628	3.44182225904128	1.88417845852898	2.5036575184522	2.46594242523456	3.01446855145747	1.94331966918171	-16.2991807836161	2.68280274933197	-15.3893366883951	-14.9986085497292	-14.9813766900699	-14.8955846550387	-18.2082012922372	-16.7641509180272	-15.1817830584337	-22.0159172784053	-12.6974545020272	-12.603572830605	-20.111255625353	-17.2939053273908	-16.7482027712973	1.86004502561282	0.377782957719126	1.3321949015165	1.87399310010784
11.0552763819095	-5.52990474824505	0.745215988787286	-4.42187529521222	-4.39690258184038	-5.89378145759194	-5.35173563914435	-5.00907051028673	-5.04683995861417	-6.17928848009398	-6.55124847872706	-4.95290029772863	-6.74895323742821	-5.70939043299872	-5.75350020380538	-5.87327515371391	2.46654032597742	0.833954036233156	2.26233818875086	2.79107144940961	3.45105822967051	1.64387992913339	1.04142931809469	3.91429323547256	1.72354549509871	3.44489237730722	1.88208671445045	2.48600037558936	2.46693613521387	3.01460115268939	1.94289163682587	-15.8085124010985	2.66550461613832	-15.0203758623873	-14.463236005399	-14.5063862848084	-14.3933351960762	-17.7140016404674	-16.218325715551	-14.5822489846609	-21.5329623961456	-12.3042004299259	-12.1786436983548	-19.6276670102846	-16.7099390251913	-16.2593389650282	1.57992544164911	0.362459641516204	1.16184350265992	1.62991527600923
11.5577889447236	-5.17977240655757	0.747560754212002	-4.09774618013596	-4.03989326677047	-5.51476759625578	-4.99575350714688	-4.65036516001245	-4.7311549526294	-5.82209833102082	-6.25235343305072	-4.59268752009136	-6.41457717098047	-5.3684964071146	-5.33746909096846	-5.51967866907099	2.4645361966588	0.832043102265468	2.29255784028213	2.76864036669099	3.45737067283215	1.66561228302808	1.03172218814308	3.89186152989796	1.69674825014499	3.45170357967661	1.87974743793796	2.47837330992311	2.47134049673945	3.00804668716508	1.94524591410278	-15.3406099945638	2.64320972588061	-14.6969887930627	-13.9283251278436	-14.07750320044	-13.8965762289865	-17.2161638513964	-15.6932418852211	-14.0139084129149	-21.0598636649624	-11.9387225964204	-11.8000234001865	-19.1725408810977	-16.1403377919797	-15.7937340948176	1.34569972468328	0.361185619632306	1.03010627618026	1.42738537829933
12.0603015075377	-4.83357231724545	0.751577666203422	-3.78260070146816	-3.68704567888826	-5.15095235500467	-4.65103568345771	-4.28987358097041	-4.41275117495974	-5.47341153280613	-5.95835123318842	-4.23690869306351	-6.08629688478313	-5.02612614671675	-4.91803673687058	-5.16304972201344	2.46638339898261	0.830036182324147	2.33225536858589	2.75214934248668	3.47106233813342	1.68686196709816	1.02692959696942	3.87218449629494	1.67941361400606	3.46255242290394	1.87951469791102	2.48106621623486	2.47705892054419	2.99349522743632	1.94843997816898	-14.9012810705313	2.60939631589497	-14.4230567234169	-13.4321551961571	-13.7004650141944	-13.4298760454595	-16.7321669787843	-15.1790124272525	-13.4943155280614	-20.6035295048008	-11.6201080111783	-11.4712354276784	-18.7249997018877	-15.5717654497706	-15.3339679082648	1.15425889185811	0.372635401422306	0.93343703425301	1.27185118609784
12.5628140703518	-4.49259028529336	0.754213082430297	-3.47130541603308	-3.3424770550154	-4.7954446280643	-4.32012786330974	-3.93472249087262	-4.10148449017394	-5.13125581722118	-5.66302727647816	-3.88751591070785	-5.75607145534743	-4.6917151462646	-4.5086986164422	-4.79982754288324	2.4721834450126	0.828207400466018	2.37749733403469	2.74295313780735	3.48722302312635	1.70739351449873	1.02896631444149	3.86243161451077	1.67024905634009	3.47285413518129	1.88040245910093	2.48988667499914	2.48920705869847	2.975841175654	1.9534792867705	-14.4925986891054	2.57094337786522	-14.175814305141	-12.9848151963525	-13.3543575782379	-12.9917300743285	-16.283239658574	-14.709424378472	-13.0164443820048	-20.1399428966837	-11.3413147394004	-11.1723772290963	-18.3232732054692	-15.0360528080558	-14.8749965065545	1.00120206509893	0.395192063262461	0.861694048628768	1.16034056711195
13.0653266331658	-4.15643836007363	0.755660111123506	-3.16345464034179	-3.00584147838753	-4.44821738687086	-3.99432514394813	-3.58700535365631	-3.7992927140747	-4.787819151278	-5.36504234771027	-3.53560351116737	-5.42417311266867	-4.36832591661729	-4.1143719657556	-4.44022595848063	2.48210938875404	0.826761450746947	2.42989964862738	2.73931621863427	3.50825406408255	1.72622698642114	1.03775292009644	3.86092559109901	1.66796107480787	3.48384285796572	1.8798044718958	2.50634724134543	2.50827682884407	2.95464453616448	1.9641696138184	-14.1133851468577	2.53335151269559	-13.962390941877	-12.5793491553843	-13.0466240937589	-12.559269112279	-15.8685429350674	-14.2845913868078	-12.5662362025062	-19.6709679190553	-11.0758442729296	-10.9081624598674	-17.9746131532971	-14.5329112325481	-14.4445040437717	0.880483181743601	0.42495413445777	0.810336510160239	1.08392018790836
13.5678391959799	-3.82724229336869	0.759329617856622	-2.8649749707525	-2.67171102651533	-4.1163535616554	-3.68454361704397	-3.23789184952907	-3.49535621991793	-4.45398678055322	-5.07308138047159	-3.19040714413833	-5.09832184398067	-4.05394658424979	-3.7249075653586	-4.08866726962661	2.49680000854731	0.824612699719556	2.49140532587677	2.73979374884249	3.53771181226223	1.74797396313946	1.05147470927141	3.8599060533106	1.67680329396261	3.49986689321532	1.88192783306547	2.53294569712502	2.53223762848458	2.92568220165653	1.9806709509025	-13.7682812862431	2.49046222485995	-13.8003088148246	-12.2042514969517	-12.7962700135743	-12.1694209787505	-15.4578750397239	-13.8717827533156	-12.175709338769	-19.2249268547733	-10.8515807956734	-10.6938140206707	-17.6668985166326	-14.0279863868215	-14.0468317106791	0.78813703659882	0.459557735827882	0.778567683279959	1.03158595389091
14.070351758794	-3.50837878096689	0.76345297710355	-2.57871779570213	-2.34675654864765	-3.80232591034678	-3.395036475899	-2.89569001439013	-3.19890823040475	-4.13391457658293	-4.79015512889234	-2.85678425734932	-4.78161682004664	-3.7424734858747	-3.3521088479831	-3.73443606045011	2.51767068346932	0.823317721667438	2.56083346962455	2.74998342594792	3.57516383924311	1.77311492010211	1.07378280115948	3.86894849002916	1.69678274602025	3.52078210930316	1.8869061005474	2.56891485568903	2.55961370013098	2.89620672614581	1.99868570115824	-13.4668835059078	2.44221901285724	-13.6900621146024	-11.889302146278	-12.6057711894053	-11.8310793834073	-15.0921054516355	-13.5110755464475	-11.8510398940573	-18.8073459301909	-10.6699430178079	-10.5303625951188	-17.3855258039655	-13.5601274373273	-13.6457450665572	0.721100912691128	0.495107987509931	0.76252053823263	1.00416691959298
14.572864321608	-3.1981018903423	0.764969946887544	-2.29939560380186	-2.03447988403279	-3.49775246824131	-3.11699874442471	-2.56489672786956	-2.91403773330356	-3.81806105388162	-4.50525598519507	-2.52806445424647	-4.46582517914167	-3.44067263044662	-3.00191947530233	-3.38796463456227	2.54274677405398	0.822032388627012	2.63248777517599	2.77017578393367	3.61379512647649	1.79851290079749	1.10474199029729	3.88780490713469	1.72315511179029	3.5391536978547	1.8908763243825	2.60849404593998	2.59484311841833	2.86754943621509	2.02411784428518	-13.2010018347168	2.39549230239546	-13.6026464617138	-11.6403186712146	-12.4479498716994	-11.5168319717421	-14.779204364661	-13.2085572935557	-11.5616376640787	-18.3778704716997	-10.5009871671315	-10.3936264809074	-17.1632644607896	-13.1371066976313	-13.283022274493	0.673143514802413	0.529606749707343	0.754300747127197	0.997072244901211
15.0753768844221	-2.8973039437091	0.766661796649487	-2.02899193549119	-1.73176723963827	-3.20465148316597	-2.85351780891582	-2.24300914428972	-2.63210854696725	-3.51183834110134	-4.22632994337703	-2.2068588113098	-4.15524166193995	-3.15072592968793	-2.66515380108005	-3.05475662125394	2.57252664019934	0.820044617372352	2.70941794564167	2.79567367895939	3.65814279118686	1.82809912265548	1.14190603316114	3.90650990683416	1.75953052477675	3.56235261054331	1.89719472747984	2.6547095363637	2.63776189286592	2.83454701261093	2.05700053951221	-12.9748310333961	2.35173679711564	-13.5556249487047	-11.4362902968956	-12.340844700962	-11.2540511688278	-14.4976175881333	-12.9267803523233	-11.3314634064325	-17.9746255282059	-10.3626720082569	-10.298402299708	-17.0035515451083	-12.7229004538368	-12.9679791367543	0.640313538309734	0.56280317282738	0.752356516408163	1.00073983883699
15.5778894472362	-2.60857368688731	0.769553565488403	-1.77145291170568	-1.43738870445712	-2.92670496368319	-2.60891379574259	-1.92822413469131	-2.3572540999671	-3.22130072446494	-3.95776083551478	-1.8988787321781	-3.85562100667237	-2.86989123589837	-2.34620023126349	-2.73186655329604	2.60832476203911	0.818993731719047	2.79208024631035	2.82869061219685	3.70988731492908	1.86290434538944	1.1861709542323	3.93298186280745	1.80643914276387	3.59145197889372	1.90700548660438	2.70830911605652	2.6851908345483	2.80350968675116	2.09360032502507	-12.7972004314193	2.30792658356602	-13.5579780371883	-11.2862876401087	-12.2948209955182	-11.0586375182098	-14.2547421987438	-12.6954393345225	-11.1719237025966	-17.6102211814903	-10.2632146975357	-10.253439358257	-16.8878068698025	-12.3478921106861	-12.6812019637909	0.619875589860574	0.593246604029922	0.755250482487843	1.01150101120417
16.0804020100502	-2.33305621430913	0.772345201732498	-1.52859989097522	-1.15571326241527	-2.66467426806758	-2.37988142150097	-1.62645676184317	-2.09448684069147	-2.94574579739967	-3.69871975575008	-1.60364360158267	-3.56963802926517	-2.5934112682719	-2.05040152931637	-2.41835835893908	2.64959044898532	0.819102113991635	2.87876645320021	2.87194297984402	3.76791122820614	1.90040544827397	1.23887833034974	3.96827703120357	1.86087065588524	3.62361605320068	1.91801042521008	2.76780836184931	2.73620788222827	2.77673993920402	2.1352410481539	-12.668947897895	2.26496350931432	-13.6065118978622	-11.2069790224772	-12.3079197244127	-10.9176957218013	-14.075739971282	-12.5245821165953	-11.070679242993	-17.2759790178022	-10.1873702646297	-10.2571249026219	-16.8070416710693	-12.0261543633999	-12.4325447556883	0.608443916599573	0.61953884055719	0.760372223573365	1.02839023487314
16.5829145728643	-2.0677383215044	0.772745137476138	-1.29473722866354	-0.889032952204379	-2.40919278592408	-2.15989277802445	-1.34082061868012	-1.84053401555912	-2.67885967123001	-3.442327012803	-1.3163860572343	-3.28848055248362	-2.32542748973175	-1.77340894443789	-2.12149807258092	2.69354719588394	0.818129018647148	2.9627734451714	2.92449104230562	3.82388971394111	1.94053168151051	1.29894374653803	4.00482411717017	1.92037471480485	3.65537406504018	1.92964811968791	2.82635460797413	2.79438503869556	2.75051587213031	2.1840073815215	-12.5795725319819	2.22776414229274	-13.6668938070197	-11.1975545435245	-12.3471933542739	-10.8274867815349	-13.9631786439739	-12.3884261230916	-11.0117814760196	-16.951595752478	-10.1280747537011	-10.2818778439549	-16.7872099325486	-11.7358713706211	-12.2472985330233	0.601663354527989	0.641482824063688	0.762851408906737	1.04812780193852
17.0854271356784	-1.81413894638281	0.773952212629814	-1.07182418984103	-0.63237756042034	-2.16272718639206	-1.95299132160761	-1.06468512987789	-1.59313154402285	-2.42805607349114	-3.19619364126552	-1.04219201721809	-3.0180305490397	-2.0671423614754	-1.51081318478789	-1.84364154353706	2.74194630087974	0.817866563811511	3.04929783101445	2.97894573427207	3.88499189634961	1.98653125426261	1.3620884357993	4.04443523137209	1.98806510868175	3.69356972686784	1.94497781093619	2.88872430802755	2.85889875237898	2.72682510733856	2.23795071413565	-12.5381066817246	2.19589344945239	-13.7650309519771	-11.2246193894551	-12.4382093710931	-10.8143466952252	-13.8771008648473	-12.2911901354899	-11.0201592192085	-16.67431634525	-10.1044174038826	-10.350252508386	-16.8269714618075	-11.4845530120298	-12.1242195037679	0.597807148132789	0.659412518280965	0.762970033117891	1.06422392125679
17.5879396984925	-1.57347049132012	0.775802025950159	-0.861240226120954	-0.38669637582407	-1.92612290773852	-1.75913728471521	-0.801250326045094	-1.35766174691144	-2.19584941473099	-2.96283563854094	-0.783604653188978	-2.76121819387075	-1.81541427869022	-1.26669448562733	-1.5773908551571	2.79521059654779	0.818870546742297	3.13788563719137	3.04143688566326	3.95148210529315	2.03761819165714	1.43205176613164	4.09112128390416	2.06231825781679	3.73799191972665	1.96348455121184	2.95442244553477	2.92557477552937	2.70979470128838	2.29255523417272	-12.5493408961908	2.16689126536393	-13.9012474289974	-11.3150547879433	-12.5814109007671	-10.8764894357267	-13.8609079127316	-12.2510118361675	-11.0931423598929	-16.4493939630964	-10.1138521023264	-10.4635538501591	-16.9013569668499	-11.2961192811495	-12.0378908246731	0.595213263046115	0.672786633381544	0.759859006872658	1.07809701145261
18.0904522613065	-1.34377747293814	0.776875950370793	-0.662934484097504	-0.15383819732856	-1.69838036823935	-1.56833823619861	-0.552821014744912	-1.13439397817091	-1.97505540425329	-2.73702931784721	-0.534181602380823	-2.51851474915025	-1.56615935715995	-1.03966718654232	-1.32779325208216	2.85097945685062	0.820678680640577	3.22655806247842	3.11173239527486	4.02155032393582	2.08901027312233	1.50772584169741	4.14002030767754	2.13735784308658	3.7825372125727	1.98047154953003	3.02140352208184	2.99432698435385	2.69733909003143	2.35269953321529	-12.6027887205308	2.14276913485352	-14.0668339004621	-11.4694698323182	-12.767694162428	-10.9787592981545	-13.9172952688185	-12.2523862786137	-11.1978755315579	-16.2495860423979	-10.1273568654711	-10.6151374560838	-17.0063354291371	-11.1605336378337	-12.0269896636239	0.591436568947147	0.681179079719044	0.752372466444476	1.08910690872558
18.5929648241206	-1.1228766896001	0.776516551298884	-0.471547684276	0.0660777306502914	-1.47156386565208	-1.38238833438434	-0.318419631699622	-0.917879331308082	-1.76696834201759	-2.51810404411097	-0.295489849146961	-2.2815680952247	-1.32139555161452	-0.821108809986249	-1.09704115603054	2.90826867432292	0.821143009796367	3.30963391314531	3.18660415004567	4.08783546240729	2.14705528199084	1.58594984155938	4.18679679922178	2.21630624587386	3.83042377428322	2.00096876907056	3.08370848898243	3.06802344500483	2.6869318267862	2.41725476782655	-12.6950694820474	2.12307567361112	-14.2301918051053	-11.6737018661074	-12.9655770591202	-11.1549642973996	-14.0257041828156	-12.2766764402964	-11.3517379662537	-16.0867447980018	-10.1728779074967	-10.7796271011193	-17.1602801893759	-11.06375480785	-12.0940648456749	0.585089504080053	0.685121354787328	0.738507626650123	1.09570279742931
19.0954773869347	-0.911218240078796	0.776768309663439	-0.287172502471549	0.277586445586122	-1.24701919257825	-1.20142394712359	-0.0931524525539082	-0.71210650972425	-1.57415140524106	-2.31032927268291	-0.0694841127053815	-2.05438412649171	-1.0816990791367	-0.611992173784855	-0.880508792116317	2.96902780977057	0.822895101828307	3.39345223872286	3.26158345531587	4.15869399801943	2.21158199980593	1.66623119812338	4.23863374866669	2.29895779099318	3.88524516537764	2.02478758713152	3.14700256368149	3.14555674241017	2.68467848126707	2.48095655750223	-12.832584730263	2.10821045519593	-14.4175986679961	-11.9051767639622	-13.199039274604	-11.4006468563822	-14.1795745948307	-12.3492197927219	-11.5570598061571	-15.9808855083524	-10.2496224471282	-10.9787740193963	-17.3574255823742	-11.0376497540629	-12.2109284254509	0.575663644924856	0.684942686695478	0.719388773530734	1.09615738934989
19.5979899497487	-0.707972440249303	0.777723673907314	-0.109695760713143	0.481070694264272	-1.0249040902569	-1.02076926566055	0.1222352728605	-0.519006710865165	-1.39471234752367	-2.11479642780637	0.145983632305155	-1.83756982901021	-0.844419621922661	-0.412089779401633	-0.674967489510569	3.0324653487275	0.826051132925891	3.47744037904905	3.34229208968695	4.23382077480982	2.27852938323306	1.75040050800607	4.29377407123406	2.38185783605036	3.94625422663264	2.04817656358441	3.21058557520936	3.22210011825887	2.69040872083333	2.54640928686951	-13.0102263174354	2.09685957033244	-14.6244085867804	-12.1844342105084	-13.4615001786542	-11.684844478576	-14.4013773636227	-12.4638419231836	-11.7953726427037	-15.9312918780798	-10.3360430306315	-11.208120138174	-17.5677007400764	-11.0812218340369	-12.3927851216322	0.562478645027414	0.680773012302882	0.695253398400261	1.09307892533567
20.1005025125628	-0.509964117290572	0.778011814094754	0.061916032180962	0.676103523932127	-0.804225343163012	-0.836692741756338	0.327391325414687	-0.332977383814517	-1.22211623883794	-1.92321945028026	0.355220777773953	-1.62941155194311	-0.60619409651345	-0.213697680539116	-0.481630697231413	3.09609600403218	0.827952905515667	3.55909691271168	3.42757065554586	4.31016939969583	2.35104716715869	1.83705623347787	4.3417802728454	2.46265163054081	4.00439904435221	2.07295675127135	3.27193777154236	3.29866203896599	2.69701958017529	2.61490059413504	-13.2146407696986	2.0867264726417	-14.8360209854969	-12.5035502517966	-13.7363815985113	-12.0125206024288	-14.6846017021159	-12.5814276886295	-12.0479823124509	-15.8941818791138	-10.4394071042898	-11.4544801438565	-17.7918485725399	-11.1583584239767	-12.6495687408755	0.545055581809255	0.673063827657749	0.666191284966431	1.08712094692504
20.6030150753769	-0.31623511971938	0.778358492178624	0.231646699552131	0.863619010341795	-0.580348279903292	-0.650889228576624	0.525676689723215	-0.155426948744509	-1.05844943542402	-1.73996322361903	0.557328450645481	-1.42347593754011	-0.367996549703001	-0.013754862112902	-0.299022940991074	3.16110860086158	0.829674200629746	3.63525397239128	3.51209511785658	4.38326299653465	2.43131996125947	1.92190680131251	4.39308675595999	2.54492043404793	4.06968642815265	2.100991076829	3.32777284573563	3.3776587663791	2.71278772340016	2.68366893134161	-13.4464157908201	2.07722955725578	-15.0317111224078	-12.8365189517044	-14.0015190416649	-12.3873775083313	-14.9888606944926	-12.7341683395947	-12.3317222150911	-15.9106807238748	-10.5683948817632	-11.6997953749138	-18.0418629494396	-11.3068997295921	-12.9638937477905	0.523448326867211	0.662390056573157	0.631991775482262	1.07770521753437
21.105527638191	-0.126035968254889	0.780262106847591	0.400678052403703	1.04770990535851	-0.354186603510817	-0.463554434355161	0.721258957045547	0.0119418638338536	-0.903637514667189	-1.56625520707708	0.752007972801334	-1.22114230127874	-0.130781367837077	0.187831494748679	-0.120338404779115	3.228449110106	0.832363845937634	3.71186667530849	3.59646464867785	4.4603832865462	2.51676097187963	2.00859876619277	4.4469165225835	2.62733408640454	4.14193420992711	2.13037977538609	3.38350361990212	3.45795384642654	2.73792916675266	2.74981285539053	-13.7047229524353	2.07176042701913	-15.232514577542	-13.1793291454167	-14.2737592087193	-12.7872932098502	-15.3381708263026	-12.917147221156	-12.6371304287338	-15.9806043688671	-10.7113598176786	-11.9590027596622	-18.3096542490199	-11.5241599686332	-13.3112726000768	0.498059536672052	0.649679086710031	0.594194236864317	1.06615267102931
21.608040201005	0.0623154463855111	0.783799209056306	0.568992473362895	1.22932651978394	-0.127302986678919	-0.270950761429824	0.914347210130088	0.171518275284357	-0.752481616005408	-1.4003102311431	0.943678800530451	-1.02244266185657	0.106359126572295	0.393823657296449	0.0555429971649908	3.29597163363993	0.835200871473513	3.7886605744622	3.68405463382144	4.5409151750738	2.60485308640173	2.09694151079244	4.49426364233495	2.70468561065876	4.21662774917295	2.15876672605594	3.43894054328657	3.53420508543458	2.76628845195403	2.81842844786969	-13.9751394228575	2.06978136216348	-15.4336863568747	-13.5397290175907	-14.5452268260021	-13.187299240392	-15.7300889012057	-13.0969924734943	-12.9312915579956	-16.0835232862231	-10.8525649528659	-12.2252050877271	-18.5624177744925	-11.7763853299709	-13.7124016923132	0.469264391020175	0.635465136509823	0.55385938653663	1.05509802979837
22.1105527638191	0.250255911347316	0.788622120713147	0.736701087853231	1.40809727005303	0.0995534963906212	-0.0749942706040681	1.10501326076083	0.325711599998817	-0.60299459890697	-1.23794932758779	1.13441672687572	-0.825504722870613	0.345998920458054	0.610334459720193	0.22894294537405	3.36434507924112	0.836983148583134	3.86225166100757	3.7735220091734	4.62017099516141	2.70021585420629	2.18450943389719	4.54124098640661	2.78100647303686	4.2918193572482	2.19041295389574	3.49110665719608	3.60867145013795	2.80279097219869	2.88876722656856	-14.255157763715	2.0652538220101	-15.6175854890696	-13.9072152076541	-14.7961577659472	-13.6021179786808	-16.1410597263743	-13.2888589886234	-13.2267532665169	-16.2048888663292	-11.0101555643211	-12.4809168747224	-18.8070171080954	-12.0803457225061	-14.1539783694542	0.437869215359443	0.620843532551132	0.511628255237683	1.04577138739615
22.6130653266332	0.438156731978499	0.795335224636997	0.906264583999992	1.58373933688263	0.328264365515469	0.121304642886424	1.29696364771223	0.473150061617221	-0.455785872561681	-1.08180802927531	1.32335366474955	-0.626089233348777	0.587026117083742	0.836826940467353	0.402827289991644	3.43312553104374	0.838441510284892	3.93181508844171	3.85762103141727	4.69630597327791	2.80105022356469	2.26997177129219	4.59033929113998	2.85698355728154	4.374076432542	2.22491935689897	3.53924872507833	3.68332427729044	2.8495549202433	2.95542125510033	-14.5365933273013	2.06175140417311	-15.7755667805697	-14.2494603070571	-15.0158070028243	-14.0175402336601	-16.5477745192529	-13.497057923605	-13.5224206934591	-16.3690676375981	-11.1791689084639	-12.7164160583682	-19.05206670966	-12.4382596562441	-14.595106824154	0.404382824944729	0.606675803515453	0.468037702045419	1.03723801436395
23.1155778894472	0.626501229824611	0.805033090640988	1.07871548846675	1.76031281361844	0.55732257512883	0.317696185477922	1.49324155345759	0.613893576147936	-0.310024279473079	-0.932679119399456	1.51046732586587	-0.42483083198656	0.827555447676693	1.07156586573578	0.581279387003241	3.50248433590685	0.840772746179107	4.00251395903026	3.9418013567345	4.77498530172078	2.90041651717857	2.35674061904468	4.63540234466321	2.92994588565084	4.46240180928419	2.25744580782222	3.58828173876681	3.75710452643489	2.90206496596767	3.02319153449045	-14.8147956771133	2.06795893005672	-15.925816443767	-14.5811952770965	-15.2184012872637	-14.3952871462885	-16.9690490723144	-13.6980505319309	-13.8005664064437	-16.570494798941	-11.3323809743436	-12.9424172794282	-19.2904882330427	-12.8217880659189	-15.0464082856942	0.36974500835967	0.594078689025595	0.424835020490214	1.03264199806742
23.6180904522613	0.816198676451936	0.817562584156726	1.25292934201629	1.93758095675781	0.783926668326162	0.513956453753435	1.69300334073908	0.75133783088444	-0.16178511519388	-0.787384035288813	1.7007977746165	-0.222572436390164	1.06646286738543	1.31860248417576	0.763726662093122	3.57183689674955	0.842357902368655	4.07396428532689	4.02687585416783	4.8551599335624	3.00269550050714	2.44379033830322	4.67663660287501	2.9978591462484	4.54864905783991	2.29242967131318	3.63819621876464	3.82418542700265	2.9603404006787	3.09309722115422	-15.0822859351172	2.07392601055721	-16.0660974760961	-14.901428131079	-15.3994653936998	-14.7511484963203	-17.3922774591316	-13.8880888255832	-14.0442870971977	-16.7731376565709	-11.4866440298508	-13.1530796266125	-19.4896560912372	-13.2237474737961	-15.5006593993478	0.335021256438295	0.584273496769291	0.383187675607981	1.03373058968727
24.1206030150754	1.00644663230721	0.832525712573522	1.42707856267285	2.11397589832226	1.00589598959945	0.706345784323365	1.89431278938902	0.885377843148689	-0.011319016050203	-0.645043516161136	1.89343268406967	-0.0188659465850124	1.30598274989111	1.57767989135871	0.948952506014982	3.6410185268757	0.843429291389434	4.14139058899778	4.11049874055271	4.93043903499791	3.10654304072945	2.52702010646412	4.72027916793504	3.06538679970949	4.63822106522209	2.33041457983197	3.68494564903464	3.88809962351035	3.02817862613666	3.16182382626191	-15.3339604034661	2.07865354049047	-16.1774424682569	-15.1987984969615	-15.5397325339445	-15.0794544291444	-17.7800170359028	-14.0826999610909	-14.271041803844	-16.9926801886733	-11.6416604197856	-13.3300826341188	-19.6646161665987	-13.6533551668914	-15.9299039398465	0.301078327502206	0.578428302177299	0.343517506292703	1.04092120062025
24.6231155778894	1.19683432983127	0.850035830046809	1.60287541534986	2.2879338690652	1.22421179391898	0.891783438580825	2.10187426253479	1.01496828267318	0.140288662473664	-0.507124067187589	2.08561510329215	0.188583802285801	1.54478837846088	1.84391995320307	1.13912739315575	3.70896826884112	0.844575037009092	4.20621539457038	4.18616066450581	5.00181160366847	3.20606415859734	2.60920146639523	4.76336809735933	3.13176914564809	4.73342515830528	2.3681161375377	3.72999004531548	3.9505492541039	3.10226143434723	3.22765493458035	-15.5626948941363	2.0902563423342	-16.2640340258818	-15.4479329405433	-15.6423890113087	-15.3560232854768	-18.1422675541758	-14.2693712179614	-14.4752976428978	-17.236446122984	-11.7798089022764	-13.4740959134159	-19.8239103118705	-14.0894855972961	-16.3139710976836	0.268388531863507	0.577150978667273	0.306547623537788	1.05282926572735
25.1256281407035	1.38762559864377	0.870763473436565	1.78048811756728	2.46361373531651	1.43755245449113	1.0709437687923	2.31567368422731	1.14178641814462	0.293498757240715	-0.374024443584349	2.28007556400196	0.398678517261033	1.78056527810402	2.11560481578481	1.33467611502166	3.77591691109734	0.846390062059651	4.27227705944868	4.26161187887821	5.07358877474122	3.30024083345777	2.69101510425021	4.79956816442903	3.19169829106372	4.8316492525877	2.40556790506953	3.77719491988183	4.01075957313738	3.17687000135167	3.29487808596849	-15.7671277935381	2.11178540002	-16.3427154865673	-15.6741271021005	-15.7227248330251	-15.5769094492214	-18.4810279449824	-14.4262084865647	-14.6311433456221	-17.4930981810629	-11.897777197974	-13.5953710380029	-19.9642572394233	-14.5035653170219	-16.6637356944265	0.238042988652454	0.581339695917871	0.273537022174694	1.07300511504558
25.6281407035176	1.57814364776216	0.893833571800843	1.95789413033945	2.63938785130839	1.64335993424761	1.24212350189923	2.53276876683466	1.26772361500623	0.450078311248892	-0.242748928066578	2.47814978363818	0.609405100138758	2.010596129997	2.39438879892804	1.53274042538819	3.84211284508913	0.84789281278809	4.33886437391328	4.33624539154272	5.14481164313704	3.39119988980012	2.77036260026727	4.83880137601861	3.24952332435269	4.92419991013319	2.44565893222917	3.82630955457225	4.06241987594132	3.25693789574382	3.36213221850717	-15.9465715018173	2.1283432256401	-16.4143100596809	-15.8750115034486	-15.7818915802798	-15.7555773175895	-18.7811091948244	-14.5806123279091	-14.7554410276419	-17.7266936036621	-12.0072221310438	-13.6923329779678	-20.0544686793923	-14.9138308287579	-16.9669282914273	0.211021192592525	0.591998689926174	0.245202191785554	1.1017609477962
26.1306532663317	1.76620474179055	0.918432543355621	2.13167120316804	2.81169956398471	1.83913305834236	1.40251023509489	2.75058089803527	1.39157928681639	0.60850240467884	-0.11371549994364	2.67678489360951	0.819445054118793	2.23803805299483	2.6744123534557	1.73002013892148	3.90553079216579	0.84978661674271	4.39967949479637	4.40558676544703	5.20782456917406	3.4760374529024	2.84332344140837	4.88065290752905	3.30649220949056	5.02084702819736	2.48708516889746	3.87176625907849	4.11074036286047	3.33967845952834	3.42218617884524	-16.0934004243005	2.14404234276077	-16.4576530581605	-16.036066936406	-15.8015248125367	-15.885873015717	-19.0130262658454	-14.7297097073935	-14.8551684300633	-17.9716136378606	-12.1023165673104	-13.7475386745525	-20.1191707941899	-15.3070547185435	-17.1874888973272	0.187636133762849	0.608744630800999	0.221285670459299	1.13763393877059
26.6331658291457	1.95160888415791	0.944486400946342	2.30412977022686	2.98103505350017	2.02720461673034	1.55135674100757	2.97422252449832	1.51193614392994	0.766713576899844	0.0122604673217232	2.87227018070933	1.03028683237425	2.46190853409352	2.94825119583441	1.9293398569266	3.96522961486448	0.852578551196382	4.45845932491967	4.46883128189465	5.26723777018457	3.54824856097099	2.91428849970355	4.91447477794877	3.36002839835604	5.12043719759344	2.52497669143417	3.91722832747799	4.15741842760114	3.4155989985204	3.4807567366329	-16.2057177392742	2.16976225283843	-16.4894509031061	-16.1549943644987	-15.7993189245052	-15.9440583147414	-19.2050622661952	-14.8414343464645	-14.9219266785542	-18.2238727956815	-12.1604061420597	-13.7736399218073	-20.1683033118962	-15.6446884042441	-17.3471742368106	0.168124067694065	0.630818470705306	0.202127892935162	1.18031940235585
27.1356783919598	2.13510630454429	0.972531845342183	2.47506754294792	3.15022216908534	2.20735386991457	1.69114164209274	3.20093671903442	1.63254961380768	0.92514762178152	0.135263198540982	3.06998862500417	1.24032175410745	2.68024642915372	3.22030444404773	2.12783832955751	4.02361103345989	0.856327835522656	4.51761892690062	4.53189369722389	5.32646602884594	3.61486572280239	2.98210283075579	4.95094992456298	3.40740829578889	5.21642278259064	2.56461246547227	3.96533678218737	4.20218299687608	3.4894122716793	3.53767070929241	-16.2941433773001	2.19575699618522	-16.5241741803282	-16.2534751692791	-15.7912933488971	-15.9636172715324	-19.3540382013779	-14.9471934010281	-14.9451744125438	-18.4597195520098	-12.205436298789	-13.7820594808834	-20.2027972439974	-15.9484844201045	-17.4464009241309	0.153308916369688	0.658437870820736	0.188185826529625	1.2314679802801
27.6381909547739	2.31444686278326	1.00072352580102	2.64258634431568	3.31746373347502	2.37832713785028	1.82061718171786	3.42476293862479	1.75236055418847	1.08426229300674	0.257416960521798	3.26696697598189	1.44700961078587	2.88941158653113	3.48571414208766	2.32090975709525	4.07954641473047	0.861259346133357	4.57626349066117	4.59455431403494	5.38503445446698	3.67541289078568	3.04248018810711	4.99106134028943	3.4543200759811	5.30821613540967	2.60532651751891	4.01559653066209	4.23834635030786	3.55917495065777	3.58831615261335	-16.3563380739074	2.21137047722485	-16.5639927746355	-16.3336933817215	-15.7824628738912	-15.949193022855	-19.4372558773685	-15.0505296229327	-14.9522613511726	-18.6759140361107	-12.2374199941206	-13.7757041406741	-20.1916586077728	-16.2129867472624	-17.4693225302788	0.143701039831103	0.690706173535565	0.179407033630498	1.29004589469899
28.1407035175879	2.48755464977248	1.02822007297163	2.80226429877605	3.47752054395323	2.53772996395769	1.93812366350169	3.6484974829384	1.86855398446076	1.24179761581466	0.378801175794991	3.45691727124379	1.64783424361318	3.09454285017933	3.73654518895656	2.50908216385195	4.12975760504077	0.866799087256143	4.62656969284875	4.65027224627658	5.43421434184421	3.72460127915636	3.09653348459477	5.02654958844103	3.50047690571996	5.40148576341958	2.64236262784002	4.06093753451258	4.2730546631897	3.61745732763925	3.63233341004716	-16.3845012079227	2.2304963399864	-16.5831480981807	-16.3764690609231	-15.7517795452233	-15.8835648588176	-19.4627087881486	-15.1286304650107	-14.9471336835976	-18.8941908782679	-12.2378816125243	-13.7364455892853	-20.1687928701998	-16.4111841762856	-17.416586076531	0.138688922871198	0.725765265821672	0.17467426645796	1.3527523980209
28.643216080402	2.65674538053334	1.05613753629727	2.95870113201518	3.63497787558087	2.69049349875624	2.04807636265713	3.87364671939922	1.98406651453712	1.39516565176487	0.498821097367193	3.64394706293893	1.84502408175201	3.29523670486422	3.97635184273752	2.69318140256297	4.1773929050081	0.873997640459496	4.67473556847375	4.70446333066528	5.48227842102322	3.76778160234556	3.14642706605915	5.06165189982176	3.54025501301498	5.49476078029492	2.67814978438357	4.10769692550713	4.30793896894824	3.66564524413647	3.6743231604313	-16.3934680818061	2.25260900284281	-16.6095555881979	-16.4018353338281	-15.7292843508425	-15.7900142853163	-19.4499331653886	-15.1960241263573	-14.9102964241911	-19.111207062898	-12.2196644589346	-13.6884639276974	-20.1443709946735	-16.5516297903789	-17.3128055547757	0.138426872221637	0.763080055774795	0.173876397762116	1.42004198255583
29.1457286432161	2.82186283888889	1.08383388962875	3.11193563211658	3.79140578116553	2.83738971638521	2.15209075191286	4.09714207125836	2.09943814991016	1.54681099700393	0.617474201927671	3.82798418547103	2.03698942905288	3.49026071063455	4.20483592063063	2.87045935808618	4.22353600044329	0.881755277262856	4.72176078562548	4.7607671310896	5.53126147006117	3.80883244672524	3.19142271718177	5.10103724483445	3.57864327241645	5.57808522826616	2.71406963079396	4.15731661305082	4.34310156427074	3.7056775433227	3.71399235812427	-16.391668597218	2.26978407749663	-16.6526595192983	-16.4257199832656	-15.7273835315821	-15.6894186605969	-19.4020444758941	-15.2688674464743	-14.8650346716999	-19.2926674957177	-12.1942900315543	-13.6423199760385	-20.1213781784689	-16.6448396979572	-17.1650680952857	0.143099256826803	0.801933660444738	0.176501646112735	1.4910462744073
29.6482412060301	2.98020254296208	1.10891417666096	3.26091539376065	3.94554906122528	2.97834924612017	2.24933961777113	4.31088637393747	2.21170714892394	1.69585936759202	0.737521260143925	4.00393724269821	2.22164478070398	3.67498421236498	4.4160665483294	3.03587280493584	4.26619129031216	0.891781563405317	4.76664826819996	4.8190431172392	5.58067765827262	3.84602452251884	3.22567541874377	5.13943085346688	3.61800642022774	5.65924017319257	2.74744242750903	4.20921016135301	4.37113902282198	3.73389288749292	3.7440558430196	-16.3738858700641	2.27678662954113	-16.7133137305719	-16.4519863264819	-15.7501168111046	-15.5794418012866	-19.2873014179874	-15.334298907331	-14.8261862441124	-19.466972182046	-12.1553333066756	-13.6024204579259	-20.0659894640269	-16.6779928329984	-16.9491628282848	0.152434378960314	0.840802557914141	0.181709756418255	1.5634357576089
30.1507537688442	3.13207196728862	1.1322331486439	3.40054707515815	4.09058675187349	3.11019396778186	2.34181213148748	4.52433149998595	2.32122255913058	1.83980448911736	0.859038421913134	4.17002618813311	2.39588406303958	3.85689700800465	4.6106990405513	3.19589237857544	4.30387919738193	0.901434034058802	4.80013828217427	4.87015464490507	5.62006875506482	3.87866638120916	3.25606457524103	5.17390012096964	3.65627262011012	5.7398342321758	2.77593776243604	4.25498606583056	4.40102218618687	3.74907009916756	3.77431384049411	-16.3403885347525	2.29129087720531	-16.7587130668235	-16.4525179432075	-15.7685961703894	-15.4572071862288	-19.1505230127135	-15.3865773201364	-14.7898536442851	-19.6421918074305	-12.0957397370364	-13.5461469589534	-20.0196750422146	-16.645935278837	-16.711373783527	0.165191291339203	0.878434157029755	0.188096967085525	1.63259903362354
30.6532663316583	3.28100190869077	1.15481407017961	3.53905413767216	4.23664278304228	3.24085604332742	2.43527703044973	4.73535107041581	2.43124149041412	1.97827401065971	0.981237392698985	4.33155563866217	2.56403200218842	4.03584967584332	4.79463055674066	3.34902298086525	4.34150892016199	0.912161018644308	4.83112147921114	4.92530057086856	5.66051928892636	3.91517386956879	3.28292594263118	5.21292389678124	3.69035355464767	5.81648274797643	2.80363588674237	4.30385752032572	4.4338583939661	3.75769734223859	3.80576546822169	-16.3124654627693	2.3061337549508	-16.8264481399381	-16.4677043591488	-15.8215191394951	-15.3600035091737	-19.0007161466084	-15.4539527142531	-14.7448420616732	-19.8085829390826	-12.0400679527653	-13.5069980241599	-19.9896491736227	-16.5756839575668	-16.4658828985131	0.181153886940355	0.914721733347572	0.194788942606806	1.69897947218062
31.1557788944724	3.42595064451788	1.17512410347054	3.67674701264174	4.38365290403767	3.3710548770576	2.53048140869042	4.93781543723838	2.53992877849198	2.11448614337854	1.10455832198949	4.48633238488717	2.72497918696723	4.2107886527461	4.96559098748566	3.49094228312041	4.37846138627877	0.922907248702997	4.85942515281906	4.98475057130512	5.70193017928946	3.9564713892678	3.30367796409363	5.25467161043127	3.72735312948305	5.88201321767104	2.82993941375425	4.35594274426179	4.46931119177089	3.76023809454996	3.83427336292664	-16.2914739362508	2.3150095263251	-16.9182928484884	-16.5027465472364	-15.9122458839286	-15.2963936136517	-18.8277623075525	-15.5338621126179	-14.7231963470056	-19.9419853491968	-11.9921292989324	-13.4903816150791	-19.9762237561067	-16.4696851903162	-16.2042563011485	0.199756583297818	0.948779664513656	0.200627799422709	1.75984390383773
31.6582914572864	3.56491675143762	1.19154474436078	3.81241685162224	4.52837803876743	3.500084001362	2.62429591866238	5.13251617027005	2.64348412399659	2.24729498024614	1.23232608696369	4.62631724504653	2.87706697376998	4.37634337351914	5.11850325122688	3.62489075323597	4.41220623026131	0.934739026887284	4.88292744830926	5.04479829661293	5.74167736230581	3.99546101855834	3.3186021314681	5.28865226009852	3.76738967315812	5.94627073161976	2.84911714459682	4.40922971189954	4.49977124122834	3.75203425406994	3.86274971947155	-16.269636834462	2.32467787788223	-17.026784837087	-16.548836129932	-16.0342894518825	-15.2388609597145	-18.6337040950513	-15.5973190166378	-14.7288874257463	-20.0789332364597	-11.9293961430635	-13.4939778755633	-19.9445595613508	-16.3065163912635	-15.943213724254	0.220026867955587	0.979261380749458	0.20442979305635	1.81197837070252
32.1608040201005	3.70129074424656	1.20653645427504	3.94320184402565	4.66963813698339	3.62574664663933	2.72568648243367	5.3249413556244	2.74881107902278	2.37345080369879	1.36408310241337	4.76095500093151	3.01866406171165	4.5416759049449	5.26589314165949	3.75403211511635	4.44473394786558	0.945239741027049	4.89522209253677	5.10170918142509	5.77182170800973	4.04198496174376	3.33259519013812	5.32701662240455	3.80429678615308	6.00862020348027	2.86635418748803	4.45780511013639	4.53468724925015	3.74292516418835	3.89650286529825	-16.2589084176796	2.3397987853913	-17.1268445221231	-16.5946763385796	-16.1633487871951	-15.2276784837442	-18.4515412760225	-15.6834065496101	-14.7381024298255	-20.2195814985282	-11.8809779840052	-13.5001429088537	-19.9369595252373	-16.1280857255276	-15.7144634005823	0.240527600994056	1.00634426137552	0.204886068231551	1.8523279412129
32.6633165829146	3.83746289532061	1.22007781022258	4.07831625301264	4.8161350539985	3.75616145001218	2.83605842028176	5.51307741824202	2.85507575378992	2.49779869136454	1.49779905842822	4.89024861084197	3.15532612091553	4.70658736436656	5.40773918161757	3.87669426229648	4.47864075587757	0.954736522853635	4.90443194939124	5.16313063808707	5.80121116763552	4.0973210176217	3.34622549865465	5.36933203767413	3.84313997336146	6.06165180017693	2.88209941381509	4.5098689958393	4.57446764173949	3.7347197811407	3.93472991127111	-16.2713259308581	2.35323483222035	-17.24920562772	-16.6686012610119	-16.3289146641002	-15.271612301192	-18.2891397783921	-15.7927225324871	-14.7710673824848	-20.3394762306216	-11.8542228094622	-13.5365071528547	-19.9564679198918	-15.9445848077173	-15.52471463322	0.260501923986966	1.02983486729464	0.200343460469048	1.87994994763814
33.1658291457286	3.97097204791198	1.22978759917829	4.21855017984402	4.96780183383507	3.8917556907742	2.95194242445078	5.68764857792398	2.95691526716658	2.62176059116876	1.63627350117797	5.00828664362983	3.28710607875089	4.86931063755445	5.53665810585143	3.98862709072774	4.51116235125401	0.964254040096022	4.91083152940303	5.22822252879505	5.82912114429275	4.15592382792485	3.35426878994166	5.40464866613988	3.88645539089547	6.10674765944184	2.89282570952194	4.56527495197503	4.61754889482986	3.72222807858851	3.97101339455221	-16.2967646600355	2.36707646496369	-17.3923532783989	-16.770528508934	-16.5278934975084	-15.3499227171846	-18.1166761222508	-15.8932105822207	-14.8394598189244	-20.4449591407676	-11.8354155484412	-13.6041640187617	-19.9971123417008	-15.7347817467062	-15.3514632586615	0.279187189815953	1.04880239364169	0.189590810165752	1.89288085472793
33.6683417085427	4.10398093584948	1.23681176819851	4.36143189488097	5.11834889539518	4.02993166835569	3.07744347867844	5.85897438912423	3.06128535198626	2.74359691009798	1.78156930512359	5.11855856273028	3.41236368746738	5.02456086857837	5.66452730953076	4.0991598440941	4.54303387509085	0.97262983071516	4.9114121220447	5.2894395126251	5.85081487326482	4.21940611550374	3.36293002144889	5.44130071303736	3.93158280142033	6.14922528304375	2.89908499846005	4.62038811154297	4.65698147277793	3.71216785515779	4.01470649585369	-16.3398793162418	2.38039462628515	-17.5406277632293	-16.8761214825994	-16.7427047940969	-15.4664681375379	-17.9703557867879	-16.0114715321363	-14.9331209575294	-20.5572516687461	-11.8298664759293	-13.6917679251827	-20.0268691458938	-15.5318902025121	-15.2399152389624	0.295235043182333	1.06351798385199	0.171869591634584	1.88880506118651
34.1708542713568	4.23869176513524	1.24274937828786	4.50651062131452	5.27316143223529	4.16973804901153	3.21741620579582	6.02803194824971	3.16955411299325	2.86264040438066	1.9327640002464	5.22702747236343	3.53144093506533	5.18193302560475	5.79440727005194	4.20836746944553	4.57487712640561	0.97883694304862	4.9030147318793	5.34862518308394	5.86110961745687	4.29246054997487	3.37407847669911	5.48169710512237	3.97402802237428	6.18812839712097	2.90407873757015	4.67195903133556	4.70135447226965	3.70725218875486	4.06561612963101	-16.4051907987022	2.39444883117846	-17.6781006650758	-16.9912953713225	-16.9555682458684	-15.6400487882449	-17.8636654606136	-16.1551197087021	-15.0317402279955	-20.6746806870473	-11.8557386414306	-13.7867683565459	-20.0830788610645	-15.3547805056238	-15.196894863594	0.307257382954776	1.07425675989587	0.146060349136179	1.86623854196351
34.6733668341708	4.37548052805795	1.24694520678476	4.66263159758364	5.4378921393941	4.31844739902917	3.36956182688414	6.18998521378124	3.27702100224616	2.98567994012581	2.08611322468743	5.33172358940687	3.65068066636124	5.34106540772842	5.91954013511294	4.31090472241221	4.60633005343515	0.982850890846368	4.89305749313021	5.40946296226602	5.86691043749848	4.37220972897148	3.385803314308	5.51795652321257	4.02105369099593	6.21205277932208	2.9068492382275	4.72679384095779	4.75041574583427	3.70303345511302	4.11669148481961	-16.4907164000764	2.40308386817212	-17.8286820321435	-17.1293329058958	-17.186656796424	-15.858638730017	-17.7867782752238	-16.2994477384867	-15.1625589169252	-20.7574496147708	-11.9088491507982	-13.9089463967592	-20.165552444087	-15.1898234005312	-15.1965967989307	0.314542963297592	1.08093632570542	0.110094472357612	1.82463434263059
35.1758793969849	4.51461304056205	1.24821142190585	4.8299781875584	5.61169657342959	4.47553566399829	3.52888980910683	6.34187626335082	3.3871701974962	3.11267562815217	2.24770395526739	5.42658253318605	3.77068349348627	5.49896760567039	6.04481379230855	4.41339582429574	4.6369261233075	0.986950391380172	4.88231017447769	5.47030272961006	5.86745108457614	4.45082019751704	3.39555681888044	5.55098447884995	4.07204990300495	6.23058277429628	2.90301444810767	4.78440135380255	4.80121250326395	3.69979706634938	4.17155607026143	-16.5930206741393	2.41241794385646	-17.9889214551867	-17.284812379458	-17.4289874343852	-16.0872970579874	-17.7230761641186	-16.4469092292926	-15.321787603436	-20.8424340556068	-11.9675410399157	-14.0549138284913	-20.2620714478795	-15.046856571427	-15.2536604966265	0.316157507305277	1.08367229549428	0.0632422129546968	1.76383794826414
35.678391959799	4.65735429780814	1.24797692215988	5.00332578869105	5.78411752793071	4.63563649063053	3.70481565170011	6.49428150200643	3.50487209843433	3.23908540836509	2.41725516100666	5.52445881242169	3.88861862311625	5.65070832872518	6.17785747302461	4.52057300545322	4.66624459181089	0.988591022633207	4.86675362748982	5.52034309476548	5.85655992245879	4.53651701273248	3.4093483549813	5.5871105093195	4.11971395642548	6.24457752911453	2.89832868210122	4.83948784317371	4.84766977820462	3.70139552670066	4.23337385607398	-16.7116473419393	2.41322175959536	-18.1367634639107	-17.4200021919346	-17.6578420432726	-16.3552350927592	-17.7067341471948	-16.615752343531	-15.4779869378664	-20.9342611924182	-12.0598115819186	-14.2052970434777	-20.3448953635795	-14.9540848459213	-15.3827491974268	0.310832480652254	1.08314015349233	0.00578907599435529	1.68288012512102
36.1809045226131	4.80513541215668	1.24750085692072	5.18461657137133	5.9676016025389	4.79985731442584	3.89518628410836	6.64647460354021	3.62688983781561	3.37163490868383	2.59172735534441	5.62567417742335	4.00691675026476	5.80586934218851	6.31391067212246	4.63040093820925	4.69433339925208	0.987777193904589	4.84634469006848	5.56735063530892	5.83261349045203	4.62722193731767	3.42723644402241	5.6220202580585	4.16845634795487	6.24988516353011	2.89307421549721	4.89152584630907	4.89723254076382	3.70465073950122	4.29872188149271	-16.8458019782967	2.40768276136513	-18.2675369144844	-17.5596332571795	-17.8657583197056	-16.6525370633855	-17.7380260021824	-16.7906284736519	-15.6440104903179	-21.0181648699877	-12.1840565710573	-14.3544793628801	-20.4467463987837	-14.9050136129244	-15.5688343813164	0.297632785220942	1.0798178552367	-0.0637107565372543	1.58128493014243
36.6834170854271	4.9565450494694	1.24540378939013	5.38084600237037	6.16312091295302	4.97398829584835	4.09063929817989	6.78860330896928	3.75083886496373	3.51302076518284	2.77000958832352	5.72135490769486	4.13143069514891	5.96372558400949	6.44795473476409	4.73955268469389	4.71923020721634	0.986170072444344	4.82735971202027	5.61161302385936	5.80164125101904	4.71312014264048	3.44348176537906	5.64886244500211	4.22056626462875	6.24050926897342	2.88260436917603	4.94565211482582	4.94903457412208	3.70393882201269	4.36160894015334	-16.9844891849183	2.39801225766641	-18.3997822226321	-17.7036798395373	-18.067195219694	-16.9382604561403	-17.7828078969662	-16.9490320641347	-15.8259460778174	-21.0740017191389	-12.3136635497499	-14.5153357904458	-20.5654863451715	-14.88163526792	-15.7815329545895	0.276038188329462	1.07374250720913	-0.147030206427885	1.45989958858825
37.1859296482412	5.11545654129535	1.24241420832577	5.59063782737082	6.36602505186231	5.15657688005688	4.2979287321402	6.92988066337677	3.88582237356806	3.66060416150617	2.95725044366547	5.82154402330961	4.26226063822054	6.11977490998067	6.59329729938202	4.85933203240002	4.74344872200146	0.984028681272306	4.81041843125431	5.64958221596449	5.76389514256088	4.79798499078489	3.46156917443379	5.67777656515515	4.27288436344965	6.22518802780254	2.87028724380769	5.00101981030248	4.99899396585875	3.70508563581826	4.43014781882608	-17.1361196456634	2.38104253113059	-18.5304135741352	-17.8386171188457	-18.256059043079	-17.2242054371604	-17.8580719603459	-17.1204951057722	-16.0088786123003	-21.1353288243772	-12.4629389804826	-14.682475011251	-20.6845406233158	-14.9197859127033	-16.0477451898553	0.244871608321899	1.06606235245102	-0.244035452017207	1.32030902433278
37.6884422110553	5.27936148384498	1.23893130792834	5.80498360285679	6.56860015350974	5.33952896908983	4.51726836093828	7.07493735184088	4.03059321172943	3.81142759222974	3.151630319521	5.93058450689735	4.39411971276009	6.26994661788936	6.74840290241179	4.98967598831048	4.76422894804017	0.979776217331091	4.78960824087168	5.67367017148578	5.71277277045068	4.88203306163889	3.48369601890318	5.70796782036716	4.31982017004172	6.20393117197421	2.8582305031313	5.05064225929504	5.0421770073394	3.70720165284252	4.50322547618072	-17.2890087034823	2.35349656412186	-18.633460862166	-17.9372848539563	-18.4052270915423	-17.5109108914038	-17.9747650171912	-17.2998145497192	-16.1676151836424	-21.2014600960907	-12.6369250538996	-14.8318303859324	-20.7825910384407	-15.0184643140961	-16.356763807189	0.203666832467778	1.05704036154894	-0.353125050224706	1.16231946611854
38.1909547738693	5.44730987597268	1.23585730350975	6.02882974822937	6.78337234695428	5.5273678421453	4.74058348956241	7.22056773351628	4.17551715616194	3.97418369560972	3.34716553543895	6.04276271267984	4.5315997997816	6.42354476608266	6.89790339014522	5.12163017133733	4.77996111006552	0.973940731584421	4.76732767479342	5.69215541432072	5.6513530303164	4.9584881033535	3.50798938803223	5.72623550663951	4.36871337023816	6.1686350579405	2.8441670310045	5.09666421382845	5.0849653294959	3.70084483059093	4.57195548029749	-17.4342654769371	2.32191343211321	-18.7174858946248	-18.0266430751505	-18.5210379441119	-17.7725847775442	-18.1202855292094	-17.4443508828337	-16.3270051693388	-21.2416084350718	-12.8183188930042	-14.967371899005	-20.8891092126476	-15.1342583332085	-16.6653911544325	0.152207879466825	1.04695601026819	-0.476257939593008	0.986263307702735
38.6934673366834	5.62228756983179	1.23202421764067	6.26649541272314	7.00826693436946	5.72441453344203	4.96518397931517	7.35764722386397	4.33347738070619	4.14755322350437	3.54785702446644	6.15649086155444	4.67883743472468	6.57956451165008	7.05960036453777	5.26434952295553	4.79270699235895	0.968671026174003	4.74795963570952	5.70443244218539	5.58579695603196	5.02239753327021	3.5285731488747	5.74497990301196	4.41865191897269	6.12229422126546	2.82624032177317	5.14243204477523	5.12634937893282	3.69318379134119	4.64189960452207	-17.5765552528466	2.28569703859803	-18.7974789938859	-18.103830382732	-18.6161526683209	-17.9910550374242	-18.2588015279287	-17.5913363579139	-16.4820202792156	-21.2687744869817	-12.9950650051543	-15.0979220186427	-21.0019960172513	-15.3052307573702	-16.9855547541839	0.0894772337955918	1.03676866891993	-0.61432044570302	0.794653633886769
39.1959798994975	5.80471709617494	1.22852948711396	6.51514499421381	7.23325552999293	5.92888763507488	5.19731026839518	7.50170931549513	4.50354888156862	4.32349788293409	3.75544446434167	6.28272496303432	4.83481792316259	6.73204327758289	7.23247524490244	5.42046186957565	4.80286520108822	0.962974698741138	4.7315488532907	5.70443987871317	5.5179713034914	5.07822865460491	3.55185865051851	5.76450454459959	4.46197534107251	6.07023636444494	2.80901562676042	5.18682580714361	5.16160565912622	3.68429801707355	4.71473891330734	-17.7161527886525	2.24481795215074	-18.8723198959704	-18.1476333260045	-18.6887738444899	-18.1853375122605	-18.4231743627441	-17.7393028132819	-16.6026640431775	-21.3011645071391	-13.1839446131994	-15.2194117746344	-21.1022576875694	-15.5278826256499	-17.316119246361	0.0151751074576228	1.02716626699165	-0.765954740666296	0.590203578798512
39.6984924623116	5.98961572538336	1.22451756252734	6.76236078074972	7.45944257399407	6.13040119251147	5.43265480445795	7.65231918613542	4.67615569473639	4.50866981178678	3.9673160207837	6.42009034946307	4.99117169382421	6.87837455567014	7.40246865726766	5.58357910860315	4.80677129251389	0.955789067754142	4.71030143143891	5.69134879848472	5.44098206824661	5.12346574950601	3.57728560594683	5.77490062245371	4.50254381312926	6.01299812813905	2.79264045477477	5.22129286043581	5.18728148717344	3.66753930998406	4.78544647296735	-17.8374727022708	2.2021379807451	-18.9129232729707	-18.1558490193279	-18.7115533988267	-18.3479727263282	-18.607597015344	-17.8558592698643	-16.7016337465608	-21.33719882032	-13.3785055361112	-15.3061922781707	-21.1764376987625	-15.7643987333844	-17.6310236135494	-0.0698581379181617	1.01771522996837	-0.927899559392381	0.372351438619007
40.2010050251256	6.17774587950601	1.22145783934679	7.01737907143297	7.69457356325265	6.3381687705225	5.65784275343825	7.79903516327301	4.85897599415947	4.70534870552405	4.17482080108928	6.55364735870664	5.15521659571077	7.02751580106046	7.57849848047152	5.74967337493656	4.80447424693108	0.948580537334269	4.68940825569956	5.67089833677066	5.36253601002583	5.14682909694337	3.59953441825651	5.78126167735788	4.54282295583992	5.93896730251265	2.77085335816967	5.25075093976929	5.20906685408413	3.64557545189771	4.84966055277694	-17.9380664957592	2.15942894990489	-18.9415497022595	-18.1485672680124	-18.7059368473726	-18.4386300565889	-18.7797406830176	-17.9570753051138	-16.7883948324192	-21.3316826012008	-13.5448252296564	-15.3736519667687	-21.2522884086592	-16.0257022924128	-17.9068192513879	-0.166289960988086	1.00942853645168	-1.1028492502978	0.142568073953926
40.7035175879397	6.37364995947532	1.2185403030547	7.28193288363864	7.93569939769112	6.55486633957179	5.88605901783887	7.94689750479609	5.05484493541193	4.90867155541888	4.3880640996031	6.70018821413652	5.32884792955401	7.17839656029746	7.76476214626991	5.92821888895092	4.79974775928419	0.942127211040628	4.67173291873823	5.64318302656455	5.28810293720708	5.15701699594021	3.61925836935746	5.78803042109201	4.57984681469684	5.86077574364809	2.74987483156417	5.27706401936881	5.22624476607269	3.62154055891571	4.91404946752859	-18.0307753701228	2.11977520146919	-18.9696701860932	-18.1262212948154	-18.683974368648	-18.4916662719183	-18.9410553573177	-18.0556667344424	-16.8531956170772	-21.3314244803013	-13.7088429746162	-15.4288357447602	-21.3291550098163	-16.3174532361862	-18.1629185356045	-0.274622809090768	1.00289173710819	-1.29003551044581	-0.0956528674372096
41.2060301507538	6.57310834298609	1.21522274442285	7.55259796868353	8.16813565541246	6.77851000260675	6.1149768399984	8.10379165259758	5.25545425786281	5.11252437630761	4.60512876976616	6.85908463896139	5.51005637675632	7.32367069388625	7.95016585871773	6.11631136726219	4.79078761546481	0.935221045986727	4.65718478791632	5.59996322793278	5.21970864890365	5.15434278972178	3.63932669739658	5.78913614906867	4.60745988046213	5.78051124514089	2.73055138153136	5.29926332751512	5.2338087530266	3.5919900230627	4.97699208936391	-18.1071395005475	2.08581169761384	-18.9976714955269	-18.0613207026949	-18.6480678596256	-18.5088486777817	-19.1056560688965	-18.1317457182966	-16.8743747930262	-21.3388073791026	-13.867771293059	-15.4706584725391	-21.386686558841	-16.6110239177997	-18.3901805699283	-0.39365975847289	0.997808355410654	-1.48681291853493	-0.339421298314866
41.7085427135678	6.77117391763344	1.21217631449525	7.81421962418582	8.40358663868363	6.99619738375586	6.33405371970285	8.26784482431786	5.4607746551205	5.3272298366056	4.82006571219766	7.01847388790788	5.68762361335341	7.46280186124786	8.13254316459207	6.29984600756376	4.77427098684194	0.927358358947628	4.63662470292354	5.54730850472656	5.14842643925748	5.13302195223762	3.65874924719066	5.78209167076966	4.63352092826126	5.69508316374946	2.7092165899836	5.30770862000467	5.23002869880169	3.55540742052149	5.02833489051758	-18.1542280420144	2.05857483564386	-18.9921940612391	-17.9769785373221	-18.5688018110577	-18.4685481944731	-19.2665695999375	-18.1790554383073	-16.8825183262727	-21.3360710378133	-13.999351377262	-15.4724443609554	-21.4200464128443	-16.8924502785402	-18.5499351101629	-0.522170233125573	0.993849772694984	-1.6884911777999	-0.590158911119234
42.2110552763819	6.97332595059237	1.20888737026516	8.0814746242103	8.64482685394771	7.22214695605421	6.54866965327436	8.42116385177303	5.67875632156294	5.55022646691901	5.03207518698975	7.18317641431693	5.87261973719641	7.60449071353794	8.32254806792328	6.49106250999495	4.75414973220991	0.920281091008221	4.61839243080311	5.48886586027134	5.08494593443174	5.09581463855977	3.66930446223035	5.77537203342065	4.65765483900055	5.60188077160772	2.68720454801042	5.31059122138479	5.2202737513109	3.51791077258068	5.0757352551168	-18.1848583447388	2.03626202939795	-18.9883259962618	-17.8864651017982	-18.4815010517525	-18.3808489654522	-19.3787267784749	-18.2247158702428	-16.87925434797	-21.3118582414839	-14.1075768946471	-15.4612325819041	-21.4557581219283	-17.1791725078386	-18.6677220218502	-0.661055768334395	0.991645381556905	-1.89847860995418	-0.845172122335429
42.713567839196	7.18043559809374	1.20682768411297	8.35373364688215	8.88757132189592	7.45655618742013	6.76471725023023	8.58367571059503	5.90385310776261	5.77071906858195	5.24799750354366	7.36029944642159	6.06479118025973	7.7478510668535	8.51367998037462	6.69021730439746	4.73225465716934	0.913523806238773	4.60392783097237	5.42474640835765	5.03206845527704	5.04938807502679	3.67777697732715	5.76707009849777	4.67271426788197	5.51054527726654	2.66828821553696	5.30885259930323	5.20450328676235	3.47929891852426	5.12013013246736	-18.2058135848574	2.02511006029041	-18.9925804828801	-17.7900844139956	-18.3952943573238	-18.2688902797344	-19.4811965581109	-18.2625385354517	-16.8411340405907	-21.2991426700706	-14.2046544021001	-15.442388636279	-21.49480444038	-17.455199929629	-18.747667856601	-0.809466745566372	0.991291149723389	-2.11442845078636	-1.10060513810148
43.21608040201	7.38656094740606	1.20305237625089	8.62641024522809	9.11687649987843	7.69578383379346	6.97696439884008	8.75434052704671	6.12596696377259	5.99596219905234	5.46570494696914	7.54359884273541	6.26070773986591	7.8841895726506	8.6909626655981	6.8878238808479	4.70614506019945	0.905922665493784	4.59233767558606	5.34652892872577	4.9895335672891	4.99380750623101	3.68368083977218	5.74726244098661	4.68268255349967	5.4231039212038	2.65170174105993	5.30143347189628	5.1777259658633	3.43399592665767	5.15609124382144	-18.2072630255659	2.02350271034735	-19.0024369215359	-17.6601433789003	-18.3110188484098	-18.1308534639404	-19.5725810640341	-18.2629392524169	-16.7849824758514	-21.2992679366393	-14.2823674652893	-15.4149067431314	-21.5150236943197	-17.6850446384445	-18.7728534494437	-0.965108444201821	0.991650337298105	-2.33269953666906	-1.35430562899325
43.7185929648241	7.59024482025014	1.19976119646131	8.88553917397325	9.35201653312732	7.92731148164436	7.17841440497157	8.92251365562612	6.3593947426506	6.22887367381814	5.6759831399616	7.72260394630283	6.44960906070536	8.01555942767981	8.8723717318	7.0829916909909	4.67485581272308	0.897919121657954	4.57538138686125	5.26488510048607	4.94792825888859	4.92457434419235	3.68301582099809	5.72800518267919	4.69108973836167	5.3317573871055	2.63364726243204	5.28005603376412	5.14005971338308	3.39069928042642	5.18202605582168	-18.1857095766526	2.02787380502644	-18.9868643830412	-17.5361470642076	-18.2015172873401	-17.9489004347122	-19.6320972069962	-18.2664250111729	-16.7271901547715	-21.2780710796863	-14.3219985377263	-15.3559041418042	-21.5193698732983	-17.899586574551	-18.7401527471764	-1.12712780132572	0.992528066873378	-2.54848443284979	-1.60817359658392
44.2211055276382	7.79839088611865	1.19673515776398	9.14832195820194	9.59174002197834	8.16709946186426	7.38488586290171	9.08706072091666	6.60068764648022	6.46365826737062	5.88696031077817	7.9136198784633	6.64448030838315	8.15035741144422	9.05483691770189	7.28537275305794	4.64343712331805	0.890261972123595	4.56229668426731	5.18177208727043	4.91782717575853	4.85369740669091	3.67409707441156	5.70975901773882	4.69600343715075	5.24220418102267	2.62033334439048	5.2542935088101	5.09679715071684	3.35099129171949	5.20461024318671	-18.1601340308865	2.03770010690607	-18.9843581538439	-17.424371008275	-18.1060195470667	-17.764835444654	-19.6544691648041	-18.2748699096407	-16.6638877319	-21.2591317672559	-14.3504227220985	-15.296670907531	-21.5324406755365	-18.0927162452885	-18.6775491236297	-1.2959086847674	0.994323649650489	-2.76570516071085	-1.85887096085271
44.7236180904523	8.00718635937549	1.19382577028006	9.41305543058724	9.82637424737704	8.41352161330049	7.59526636400447	9.25975622516043	6.83468518725955	6.69209308114721	6.10131313061426	8.1142851715562	6.84404862431674	8.28797206198542	9.21881789451952	7.49223364005276	4.61102028638284	0.882230246177804	4.55364010786369	5.09443575380402	4.89970808381032	4.78442123190439	3.66101252675353	5.68108116312751	4.69130925318897	5.159466607371	2.61231343799695	5.22504649810558	5.04868377813078	3.30862762791161	5.22351765300857	-18.1279599458664	2.05657280907216	-18.9975619709258	-17.3138941638441	-18.0300181852315	-17.5878893725446	-19.6658525865235	-18.2525718575288	-16.5747245267129	-21.25887962541	-14.3685961169114	-15.2412558608234	-21.555627797634	-18.2267658729845	-18.5898413591884	-1.46910043699547	0.996204941314903	-2.98154476026814	-2.1024727724611
45.2261306532663	8.2136219971656	1.19027814344878	9.67272599067007	10.0533837013144	8.65985696304254	7.79625545807649	9.43844806153457	7.07576210446136	6.92740110564442	6.31574356414301	8.30773540772775	7.04284720731569	8.41816798303891	9.38164112428762	7.68711729189597	4.57664658295645	0.873656862170814	4.54688587277158	5.00046739649373	4.89018650311396	4.71005558365523	3.64362065373764	5.65153890641014	4.68585298980038	5.08318586427136	2.60428501991827	5.19042930201786	4.99063073379464	3.27084222356053	5.22842452888846	-18.0860790102041	2.08153876434467	-19.0166455343109	-17.1983006303202	-17.9666566635339	-17.3923031616995	-19.6671136589832	-18.2337824795329	-16.4951037850809	-21.2725089685374	-14.3527575072185	-15.1843143158144	-21.5632573767742	-18.3300606766539	-18.4462223741927	-1.64490187750688	0.998045838704726	-3.19180245242402	-2.33953483737774
45.7286432160804	8.41893929398577	1.18654192006313	9.9188792204994	10.287085526377	8.89794399223046	8.00331461368057	9.60461734878674	7.32375757914616	7.16702992655751	6.52086476865745	8.5084238899321	7.23443051193303	8.54590674172816	9.54539189113626	7.88856481115022	4.54091958721447	0.864463775165882	4.53670828306224	4.90807011250489	4.88230664984576	4.64025399483027	3.61554041443795	5.62402830991776	4.68010955250785	5.00343732592794	2.60060156057527	5.14554842878977	4.9246123412186	3.2405720255959	5.23016563457392	-18.0370077433944	2.10288695548361	-19.0209251926026	-17.1071350280402	-17.8974041601445	-17.2109218337497	-19.6243324147459	-18.2284597354899	-16.4293373796605	-21.2620507969651	-14.3246937863313	-15.1115238526544	-21.5650534452245	-18.408256844423	-18.2910061940954	-1.82242667822698	0.998853931500504	-3.39376409440715	-2.57123920829916
46.2311557788945	8.6266479230295	1.18405340317351	10.1674034890818	10.5257922197446	9.14191628849394	8.2201654012274	9.7754976553803	7.5655137578993	7.39856746954516	6.73097123752235	8.71919570775377	7.43103282025375	8.6791213903642	9.69538560086841	8.09585996124857	4.50676897656064	0.855120396520374	4.53097893733806	4.81895933067437	4.88427089691252	4.58077420886031	3.58196739394716	5.59084704269755	4.6675008888799	4.93114516037487	2.60310248453305	5.09919727719711	4.85598977409691	3.2134538324044	5.22980946737211	-17.9932946061265	2.12738366343448	-19.0428729873585	-17.0439163696696	-17.8550827892761	-17.0619237373439	-19.5710551556937	-18.2114036752403	-16.3542470869905	-21.2729040912482	-14.2945335304089	-15.0501023127644	-21.5821288027281	-18.4375705039706	-18.1350888369515	-2.00126866538461	0.999545393473142	-3.59162158535308	-2.7948818578272
46.7336683417085	8.83441249422655	1.18089637797866	10.4167852183727	10.7537484888763	9.3897728495551	8.43744742532387	9.9536589003082	7.80709727204932	7.63048259287914	6.94495217048124	8.92860747051513	7.63155326330752	8.81726511137017	9.83860551357196	8.29738614833447	4.47377973702231	0.845595339065734	4.52996612691328	4.72683975866382	4.89553389961553	4.52858212913891	3.54477863754957	5.55385154577582	4.65184178959489	4.86746386744846	2.60867066400543	5.05274061728866	4.78617949518729	3.19107429722707	5.22161375288134	-17.9542229764403	2.15734973747197	-19.0832348626938	-16.9835729810852	-17.8419377580407	-16.9327981818751	-19.5183950976234	-18.1919122993896	-16.2854523181089	-21.3069543996227	-14.2509440135877	-15.0029642047261	-21.6148150067132	-18.4276966428203	-17.9642209274372	-2.17956574572652	0.999915145159279	-3.78334684478507	-3.00645917007092
47.2361809045226	9.0406966804928	1.17784455742086	10.6571205494989	10.9818598875973	9.63172615050808	8.65568032639598	10.1305738816257	8.0551615191323	7.86740815481559	7.15460643742244	9.13524687049298	7.82844206021576	8.94817890387447	9.98601910702212	8.49703299780472	4.44142211793782	0.83591928551675	4.52946993698811	4.63528050945533	4.9103679698705	4.48345554856701	3.50247724835541	5.51968141160923	4.63733263111755	4.80706347011882	2.61601861118414	5.00303881832625	4.70982834090225	3.17782858765414	5.20664444904285	-17.917450918248	2.18502826379753	-19.1244712643453	-16.9408206164738	-17.8417715498684	-16.8201916270717	-19.4564723310608	-18.1926976297137	-16.2398452047882	-21.3404768383783	-14.1910481876103	-14.9584946540328	-21.6328503588282	-18.4004742213582	-17.7872474536945	-2.35573043135181	0.999324973975004	-3.96481419779147	-3.20937965639552
47.7386934673367	9.24674791587141	1.1748215308138	10.8862051154966	11.2179145507613	9.86518993266846	8.88779869694786	10.298587913762	8.30030131663579	8.10363948170302	7.36174795707156	9.35222425374112	8.0203604479548	9.08008139829222	10.1292246206943	8.70444722059929	4.41049917639971	0.825994283687368	4.52723396753823	4.54945385224081	4.92524044989993	4.45552397355626	3.4523260514094	5.48454747827789	4.62253194226372	4.74842692339592	2.62952700868249	4.94832656169501	4.63092048728042	3.1708685754669	5.19156202148919	-17.8864071417229	2.20609670980159	-19.1571664309745	-16.9317229478465	-17.8453123711554	-16.7562120459346	-19.370722135068	-18.2000252002504	-16.211927859095	-21.3696720017588	-14.1385371302096	-14.9103084796472	-21.6519284286113	-18.3464269512076	-17.6333308606384	-2.52909432446307	0.997516078552303	-4.13622562419552	-3.40394750369611
48.2412060301507	9.45535407962599	1.17378480056619	11.1180614568314	11.4595265321119	10.1024296047058	9.13065868253537	10.4753383740478	8.53723914807398	8.32884992506798	7.57559543868936	9.57597297547803	8.21830576075923	9.21994426250003	10.2619350120802	8.91574586225668	4.382846321972	0.816332796259886	4.52982862269147	4.47031370273157	4.94659267035327	4.44593528044786	3.40059673016844	5.44267358411041	4.60069551116059	4.6988621269243	2.6485787383852	4.89616025898426	4.55469037738349	3.16606410610019	5.17601047619499	-17.8690435924558	2.22838002386855	-19.2073091058323	-16.9552464903928	-17.8777011549039	-16.7417764701772	-19.2970507863234	-18.1963363561828	-16.1760294527029	-21.4230125669949	-14.0951025568568	-14.8800141785236	-21.6888181147584	-18.2538838555064	-17.5052856127707	-2.69971416507709	0.995838966336565	-4.30226242921956	-3.58834062877474
48.7437185929648	9.66376278702539	1.17118599773618	11.3512863585452	11.6842933172093	10.3414420345771	9.36460323296289	10.6594590879121	8.78078050709955	8.55973522762086	7.79441551273786	9.78537269991001	8.42124054929635	9.3669762823746	10.4044681387683	9.11484328231604	4.35780420743658	0.807833737085252	4.53737628618373	4.38800837157801	4.9735804656093	4.44377842374903	3.34864722774797	5.40397445738967	4.58069087016639	4.65881794078062	2.66618513264076	4.84771612477578	4.48283021749183	3.16928765580409	5.15056152275839	-17.8625135263699	2.25853777508354	-19.2741578202191	-16.9724860555325	-17.9378386503511	-16.7348324679407	-19.2393583833566	-18.2163583372047	-16.1661590436154	-21.4991041522133	-14.0312270664726	-14.8683749621873	-21.7423684523525	-18.1592458736186	-17.3711645777443	-2.86618548651259	0.9943719759674	-4.46200430295055	-3.75772848062849
49.2462311557789	9.87227705443196	1.16920589704078	11.57250442423	11.9171850494092	10.5693043893947	9.61255569724587	10.8331324201188	9.02708080081857	8.79421299029107	8.00452265553928	10.0046680645897	8.6188786815578	9.50677247977123	10.5555573437261	9.3232267109232	4.3357221007346	0.800048148764921	4.54420530919181	4.31225228147895	4.9990363369941	4.46331484510647	3.29214826842281	5.36855678507892	4.56293027105829	4.61864089296937	2.68927067855853	4.79795661285812	4.4093471058053	3.17950831429061	5.12721960773655	-17.8660288062564	2.27666219103303	-19.3331936510811	-17.0195617312008	-18.0010862734686	-16.779297533281	-19.1684522401981	-18.2584533076966	-16.1828228637271	-21.5563555868731	-13.9822847496913	-14.856944383297	-21.7776425105354	-18.066894969554	-17.2753846807292	-3.02748605479708	0.991656556335477	-4.61098730944292	-3.91938791416572
49.748743718593	10.0800623466676	1.16844381519403	11.7865138382071	12.1583939198816	10.7901089041213	9.87154762477662	11.0095267253295	9.25670280715114	9.01827594160074	8.21978050632605	10.2318318381107	8.8153336352755	9.65082432617432	10.692520272205	9.53945016751969	4.31612428955561	0.792978170171578	4.5514640022657	4.24491207402675	5.02344166668095	4.50540651228567	3.23481280859951	5.3236405343799	4.54062656815819	4.58538641977559	2.71757687734014	4.74782360591746	4.33978671816531	3.18749156501731	5.10724641161052	-17.8782111099841	2.29155512759019	-19.3873637924085	-17.0979510914739	-18.0690783237392	-16.8744458538587	-19.1060620836886	-18.278052614483	-16.1985695672689	-21.6260934950819	-13.9513610137005	-14.8476833343507	-21.8165676996053	-17.9411982829783	-17.2223172771553	-3.18353549901961	0.988673437955569	-4.75240800620653	-4.07295965495989
50.251256281407	10.2908357530632	1.16840604321885	12.0048567319806	12.398564559651	11.0139853478362	10.1237723580301	11.1957233312498	9.49337359875316	9.24110117416641	8.44275822756603	10.4495580183665	9.01957408039984	9.80462653869894	10.8446483211524	9.74832250197129	4.30105389325651	0.787974976982352	4.56450956279177	4.1836812610077	5.05183083021215	4.5616671431236	3.18025592254878	5.2818065417596	4.51638832563268	4.56189058416586	2.74590795943685	4.70298315954623	4.27846051955065	3.20072848600481	5.08359031655401	-17.9068650084152	2.31241274241494	-19.4565484005476	-17.1933237628018	-18.1597315702091	-16.9871865949535	-19.0690263830717	-18.3209197315511	-16.2241297481909	-21.7178849978069	-13.9174235809715	-14.8561328403052	-21.8716036025342	-17.8306305926935	-17.1847033037603	-3.33543765482938	0.986910805419129	-4.89086462784671	-4.2160374710398
50.7537688442211	10.5047391261591	1.16672505098506	12.2261275817383	12.6272383642587	11.2391385256256	10.3769806143177	11.3857980902158	9.73471361218512	9.46921933538133	8.66776598674264	10.6671446911433	9.23024657229512	9.96686297902314	11.0116670176211	9.95870526952049	4.29105416574307	0.785599156538269	4.58345478511196	4.12343721673183	5.08353674759341	4.63571984930483	3.12841773540214	5.24383286572719	4.49403763546698	4.54570039765618	2.77629623152185	4.66395698463891	4.2265009947947	3.21845339122648	5.06035931948346	-17.9521291541003	2.33460616760576	-19.5392321743589	-17.2847414275982	-18.2700490158628	-17.1256822365547	-19.0512008718567	-18.3869252107078	-16.2732911833839	-21.8192425673858	-13.8905023260209	-14.8810916527987	-21.9405535463316	-17.7416681237237	-17.1734986667207	-3.48305715915394	0.985380757227747	-5.02607620478073	-4.34752311117323
51.2562814070352	10.7147018784211	1.16605683460803	12.4328315242057	12.8653713529139	11.4492532402193	10.6374740895087	11.5631096737103	9.96245531840987	9.69689789280489	8.88475561689468	10.893113693578	9.4335619866829	10.1204500817937	11.1728114583782	10.1790384903746	4.28307108994265	0.785436668481993	4.60119709962464	4.07272862138363	5.11040677863672	4.7313847855075	3.07443463762788	5.1999260615606	4.47180711517257	4.52923397163472	2.81138251536835	4.62368224549931	4.17655833548308	3.23322042606452	5.04396157569095	-17.9995815472406	2.34406297544896	-19.6048596868551	-17.4012691867034	-18.3690539569602	-17.3030176957071	-19.0215801650487	-18.439157633846	-16.3371081675743	-21.8982310495176	-13.8857000408283	-14.8982223723807	-21.9846989797527	-17.6449003302581	-17.206760848695	-3.62410035742832	0.982716755994578	-5.15215189657665	-4.47470610374536
51.7587939698493	10.9268157536701	1.16700857012051	12.6375607914027	13.1111681987875	11.6560101904137	10.8941094058196	11.7511101789404	10.1917784129814	9.91065114598435	9.11063993670651	11.1180251093599	9.63966876249921	10.2803540849001	11.3451416935745	10.4023868863416	4.27923036305284	0.787936405511522	4.62243162504978	4.03261725013373	5.13689524356249	4.84289099857046	3.02515643542901	5.15566585377838	4.44191626320501	4.52171027486858	2.84861693658223	4.58575422952801	4.13514739562131	3.2483227211126	5.03286949224538	-18.0590275618945	2.35618970643134	-19.66982905772	-17.5405007903599	-18.4711062149432	-17.5004097899519	-19.0197577301167	-18.499877113194	-16.3854503639013	-21.9953829324514	-13.8938684620125	-14.9188772281567	-22.0328960779053	-17.5660543156813	-17.2733482282349	-3.76151609398762	0.981122471908718	-5.27531201498566	-4.59771989356688
52.2613065326633	11.1410560487264	1.16626031123871	12.8487441724824	13.3470358514995	11.8670654095849	11.1342805198328	11.9484608534404	10.4276946995995	10.1307134072824	9.34364359003775	11.3303651117461	9.85479794089439	10.4502459537074	11.5356947908788	10.6149863324568	4.27984651693621	0.793645666254293	4.65120433510212	3.99755085758571	5.16673800440786	4.96144046348542	2.98159966818849	5.11525518092146	4.41249612770749	4.52312846672761	2.88434866312421	4.55384920684633	4.10500878801871	3.2655037685394	5.01988118951594	-18.1305028375854	2.37434179976278	-19.7480799686539	-17.6759968828015	-18.5882283031114	-17.6890508759956	-19.0463935088666	-18.5814096199802	-16.4506361255409	-22.1096197870814	-13.8965294230574	-14.9531195141416	-22.0940526982451	-17.5220473238991	-17.3413728572361	-3.89576461400818	0.980719873619137	-5.39920760993753	-4.71215758761797
52.7638190954774	11.3572832334034	1.16503286872283	13.0647603579872	13.5789563863264	12.080929175617	11.3771955361313	12.1378665219738	10.6560024842732	10.3553045147945	9.57070065915131	11.5511994183819	10.0770484626799	10.6281646432347	11.7283237880648	10.8382300856286	4.28512709869328	0.803333910218826	4.68745498746611	3.96891917892144	5.19956609783802	5.09241224299728	2.9397953738394	5.07273059982067	4.38364361940394	4.52661470127886	2.92442925068816	4.52785155672533	4.08617207197051	3.27996665889554	5.01709594316739	-18.2124304797533	2.38724043262324	-19.8378936499361	-17.8118173966758	-18.7173615577198	-17.8974892952736	-19.0732976285244	-18.6586455764067	-16.5308399441729	-22.2105881575295	-13.9211559976989	-14.9988667916135	-22.1657098630388	-17.4924041681037	-17.4455262100997	-4.02689735170092	0.980416399835682	-5.52354216699575	-4.82221906468599
53.2663316582915	11.5694349589536	1.16519858141199	13.2634364023377	13.8198935604457	12.2774446592213	11.6191554015709	12.325586075526	10.8785738053849	10.568395552301	9.79637616475424	11.7778221623352	10.2886829427431	10.7942979019175	11.9232256353062	11.0697642025534	4.29175475829317	0.815205259632749	4.72243364683219	3.95238793575433	5.2261265780575	5.23022740181222	2.90057575121848	5.02634853796749	4.34869769306027	4.53269492248848	2.96832197676371	4.49892218995513	4.06976724680729	3.29079925473374	5.02550872236041	-18.2924058705922	2.39241884711264	-19.903408522975	-17.965710508461	-18.823097976648	-18.1178133863688	-19.1061553125371	-18.7273379564927	-16.5979168828246	-22.3030309661888	-13.9667918142359	-15.0274430674065	-22.2061521251952	-17.4745631698325	-17.5818546285322	-4.15359270835028	0.979205314749958	-5.63997212443683	-4.93357422580574
53.7688442211055	11.7827478453468	1.16617856895546	13.4659976790916	14.0671219670363	12.4768830139481	11.8368158686604	12.5234674607851	11.1096202996126	10.7794635258143	10.0300287988007	11.9864697558602	10.5066061812804	10.967497422243	12.1362068969223	11.2895431194532	4.30143996111097	0.828717776233775	4.76433044924912	3.94815505430826	5.25474023466179	5.35954361079555	2.86775020717849	4.9836177495654	4.30956462234454	4.54633878785919	3.00951028935272	4.47335700098047	4.06306545569165	3.30259234609765	5.03615368635778	-18.37857461587	2.40351970694134	-19.9745791718562	-18.1343072935209	-18.9337133080603	-18.3063051299862	-19.1647007098554	-18.8134167270261	-16.6611251622977	-22.4104925125925	-14.002021901417	-15.0604998724916	-22.2519237275144	-17.4957826082076	-17.7126018814841	-4.27872446888213	0.979677799152026	-5.75798126777269	-5.04650145925449
54.2713567839196	11.9997268914686	1.16365785155291	13.6770090145272	14.2948351946551	12.6839280224676	12.0529385469684	12.7286261412878	11.3410067481514	10.9971549759473	10.2688597085819	12.1993225527591	10.7337978741104	11.1495941966571	12.3575220215002	11.5118545914785	4.31509291690593	0.843919775996333	4.815322312125	3.94741658124274	5.28773746640763	5.48158410536995	2.84141350750747	4.94244311114687	4.27030486483927	4.56664028066255	3.05384236341836	4.45294939457389	4.06705665932595	3.31342416114065	5.0560731120168	-18.4742529657609	2.41564264475195	-20.0594633545126	-18.281405442519	-19.0564303207127	-18.4887461727083	-19.245450559328	-18.9051054355886	-16.7347790836384	-22.530282176295	-14.0510356918469	-15.1035510138181	-22.3088675703185	-17.5455109770626	-17.8546607565425	-4.40347892394197	0.980316041641433	-5.87955673376167	-5.1533647201548
54.7738693467337	12.2158719286682	1.16298735786511	13.8943959419275	14.5266416675427	12.8971518211257	12.2719076786849	12.9132793273171	11.5579491698829	11.2157748658301	10.4926804826585	12.4195838534691	10.9678177286017	11.3382537281471	12.5681342434687	11.7427645640299	4.33058448615018	0.860577327266393	4.87476151674655	3.9574385786371	5.32477491544445	5.59097739631557	2.81414347292299	4.89437670734259	4.22980081845697	4.5830879311256	3.10236319440455	4.43712085020952	4.08075222223539	3.31826972921262	5.08973098689845	-18.5698526377511	2.42042600108448	-20.1561817695791	-18.4364487084696	-19.1890511515413	-18.6671255935178	-19.3018676104419	-18.9717229546286	-16.8111610422071	-22.6162454466742	-14.119149792146	-15.1546558143629	-22.3748006073935	-17.5922929821559	-18.0173808176466	-4.52669332901378	0.9811786698562	-6.00384036726144	-5.26494945912043
55.2763819095477	12.4273966546778	1.16361365531914	14.0909916970091	14.7665366940281	13.0919548556565	12.4799511539874	13.1075456633432	11.784888829947	11.4183509294401	10.7219273353443	12.6313048555237	11.1868210522771	11.511122272744	12.7934771866313	11.9712839848796	4.34527722324149	0.874760363459101	4.93203546627656	3.9799975657999	5.35508197045904	5.67562174249761	2.79298541919577	4.84981468409447	4.18066559590526	4.60402042722081	3.15090090545201	4.4157416089243	4.09422423041204	3.32450682332871	5.13300746257286	-18.6590272273358	2.42409942157262	-20.2233112955244	-18.6056282179206	-19.2922169023744	-18.8152591602567	-19.3773814736597	-19.0527019618503	-16.860523512723	-22.7101483924471	-14.1872692948447	-15.1817981073963	-22.4055070112249	-17.6733584164564	-18.1822502086869	-4.64765097109267	0.981291816504532	-6.11943227250487	-5.38405641387233
55.7788944723618	12.6429131756536	1.16422539503769	14.2973759118639	15.006805093798	13.2978522101015	12.6808702078799	13.310599661093	12.0190943863959	11.629077825775	10.957514109786	12.8353631155856	11.4153056880887	11.691660429111	13.0293009845612	12.1870516594571	4.36192711904547	0.886367966259524	4.99847169453795	4.01260934896454	5.39056533308465	5.7280965081346	2.77834059151278	4.80932515859145	4.13151391654594	4.63015848063091	3.19950614056521	4.39798857873651	4.11570815398034	3.33235080531916	5.18041783698715	-18.7539129233401	2.43134251532378	-20.3043099039065	-18.779687048645	-19.408469292867	-18.9280596440161	-19.4713336145851	-19.1463662252307	-16.917637073069	-22.8176573185336	-14.2521669777968	-15.2174545544252	-22.4453255511328	-17.7851614041189	-18.3272393950949	-4.77022960163821	0.982455969440561	-6.23978403830635	-5.50878927013166
56.2814070351759	12.8589068776919	1.16173989022116	14.513655609702	15.226759139605	13.5154876413533	12.8939264170966	13.5070921433573	12.2346766196524	11.8466283775294	11.1901347553353	13.0487253171971	11.6526273912199	11.8800676408356	13.2451008975947	12.4109074595162	4.37916634689319	0.896561097660476	5.07392845623973	4.04773269220455	5.43165533618702	5.74882246136688	2.76672507658968	4.76178203779541	4.083348676905	4.65744311336233	3.25258419497696	4.38415774417795	4.1449276880771	3.33471021024469	5.24134482148416	-18.8486863275507	2.43687732240465	-20.400787822698	-18.9307046390801	-19.5397860869075	-19.0286393217854	-19.5604340603477	-19.2090821494609	-16.9826771447691	-22.9223160119803	-14.3336606882243	-15.2630862172026	-22.4971199877825	-17.8817902662717	-18.4828378616488	-4.89321438852631	0.983180592575624	-6.36480618089109	-5.63275540279322
56.78391959799	13.0769615937312	1.16252483476925	14.7328520183229	15.455287567153	13.7387866120152	13.1161848967425	13.6953038847775	12.4585975886241	12.0531267593608	11.410977243254	13.2664880886898	11.8924389916355	12.0727083270841	13.4677233372684	12.6400254035774	4.39678222132826	0.904473038108141	5.15543297482585	4.09384707722621	5.47594390789721	5.73344941496758	2.75685333478183	4.7167438971628	4.03073203491239	4.68063720056219	3.30876300114294	4.37226953812257	4.17998104312457	3.33914368237753	5.31437177016375	-18.9445491738715	2.4388571624779	-20.5041428651143	-19.0956163574867	-19.6783509736242	-19.1116189055076	-19.6374961017717	-19.2801323466205	-17.0303210387553	-23.0022189288039	-14.426805198496	-15.3125944528003	-22.5565403896822	-17.9980582492949	-18.6452434523712	-5.01768227019222	0.984571283475342	-6.49123610678734	-5.76917583514379
57.286432160804	13.2895153044848	1.16433507203756	14.9355656067319	15.6912315992127	13.9502566975984	13.324511347871	13.8938241533045	12.6922420979056	12.2583868134903	11.6388054751349	13.4636855178948	12.1192783664758	12.248900304652	13.6974228842198	12.8495880938115	4.41149399503876	0.907509203023891	5.23523186704912	4.15022432855678	5.51571133381366	5.67181283571727	2.75316214801786	4.67643849383559	3.97597917534259	4.70744966978911	3.36140329828747	4.35546160361079	4.21198946655233	3.34715512104694	5.38740259388431	-19.0308222356996	2.44348406349927	-20.5855780615394	-19.2742059459751	-19.7976078183287	-19.1414764649665	-19.7289782812926	-19.3647441669261	-17.0712597225247	-23.0964072162756	-14.5005883105494	-15.3445217033555	-22.5839375259934	-18.1356408502143	-18.7757429961541	-5.14116508668702	0.985506733848042	-6.61072348531876	-5.91830355163525
57.7889447236181	13.5067294269295	1.16441933667767	15.1495314968704	15.9173371433842	14.1765613904979	13.551279340038	14.1006008075073	12.9142425312039	12.4735004715923	11.8716826463538	13.6720999552319	12.3555269516268	12.4333583394914	13.909972459869	13.0617890164172	4.42689237096699	0.909595458029818	5.32284840754216	4.2108363411516	5.56130158895328	5.5742392872642	2.7554681695824	4.63334719124056	3.92411625318604	4.73736459948181	3.41823965342203	4.34202678594632	4.24912041916995	3.35358971983568	5.46710240579483	-19.121798770627	2.4496883088085	-20.6832958686718	-19.4454654383607	-19.9356401885793	-19.1625677281989	-19.8326122748027	-19.4311417061793	-17.1229959376193	-23.204754177281	-14.5891091550662	-15.3884236264514	-22.6238273276974	-18.2599569344834	-18.9035936547594	-5.26787498562341	0.986559284744476	-6.73592813056836	-6.07340870416029
58.2914572864322	13.7263518838384	1.16360869495825	15.3742189926344	16.1326907248728	14.417251497241	13.7947009577646	14.2885689625069	13.1365758600896	12.6929598526451	12.0917900194598	13.8905017766272	12.6000576063847	12.6260638327701	14.1160909369329	13.2811034699705	4.44240117029712	0.913126449251338	5.41734497162894	4.27432735249031	5.61265556063265	5.44516025142386	2.75736574192529	4.59016814288618	3.87501006235059	4.76281014965831	3.4785742231903	4.33248541123963	4.29088375797608	3.36140475519341	5.553024833267	-19.2142763732294	2.45196590553313	-20.797938278094	-19.6071697108698	-20.0935265693613	-19.178818798092	-19.9082694264759	-19.4931581463403	-17.1805555813936	-23.2930893177141	-14.6920014057588	-15.4458572885205	-22.6781568631039	-18.3807851131163	-19.0362663531414	-5.39719611157128	0.987749948302452	-6.86668751153169	-6.23570995923864
58.7939698492462	13.9450594185284	1.16603894059456	15.5973451848321	16.3573717463223	14.6606553091029	14.030115476647	14.4837499815215	13.3709857065727	12.8960811829266	12.3092735968057	14.0952987997781	12.8423373109219	12.8215579045162	14.327656983428	13.4933432574938	4.45687724431821	0.917535072001556	5.51347755429818	4.34597524146371	5.6652115704245	5.28353751602097	2.76422751567932	4.55246313837141	3.82174266262939	4.78684378372953	3.5361283540892	4.32377757659953	4.33480732599603	3.37452527301389	5.63668666382113	-19.3051373520946	2.45898623235108	-20.9137346649371	-19.7847379440819	-20.2562687919818	-19.1634356232475	-19.9894659550654	-19.5708692348485	-17.2142177521103	-23.3775442601359	-14.7831189536533	-15.5059115317689	-22.7388973260978	-18.5142923401829	-19.1542911991187	-5.52816268274135	0.990570362339892	-6.99750577091447	-6.41432399815061
59.2964824120603	14.1622980583394	1.16919841628904	15.8087162610082	16.5893977165558	14.8972173916692	14.2722311970502	14.6910635336628	13.6028572604408	13.1113400593276	12.5338321552918	14.302457480362	13.0744090262094	13.0024767622496	14.5292005207941	13.6946753937908	4.46992948918512	0.922890599596657	5.60666726740184	4.42435558749932	5.71466829191876	5.10028388834412	2.77745208709038	4.51630716245643	3.77349626631024	4.81360400414251	3.59418871331205	4.31255330435133	4.37391788909033	3.38975916477593	5.71182973271339	-19.3929060798156	2.46578744033048	-21.0147704183507	-19.9765450636012	-20.4094022616551	-19.1398149503807	-20.0839735232703	-19.6456079448441	-17.26204973037	-23.4790751552733	-14.8772872216988	-15.5575855862407	-22.77307488522	-18.6396688239492	-19.2489234727491	-5.66071210951832	0.993025737915125	-7.12440763257168	-6.6079224075459
59.7989949748744	14.3838791034391	1.16848098818715	16.0326436252931	16.8016774749067	15.1494387908401	14.5303158288956	14.8987241416097	13.8253932454505	13.3376495857384	12.7628422180512	14.523085107378	13.315863417982	13.193441150971	14.7127625673609	13.9065911902308	4.48419415356476	0.933009066996356	5.70437339538497	4.50071956991108	5.76980727570954	4.90862868445053	2.79459655221271	4.47778693643437	3.73160300445507	4.84244334951802	3.65478459478271	4.30633899427682	4.41617548411297	3.40485959485796	5.78240656023516	-19.4866686492017	2.47325544597823	-21.1331563892068	-20.1493363823928	-20.5846462484458	-19.1299912616511	-20.1765530740978	-19.7038678292592	-17.3254669845976	-23.5954984035854	-14.9873314260273	-15.6264841665194	-22.8223186499654	-18.7421015751158	-19.3499400487575	-5.79746751879564	0.995469019096071	-7.25933674942533	-6.80428985481907
60.3015075376884	14.6080483126647	1.17104227489207	16.2681562056919	17.0144718813721	15.4154407463436	14.7897894277182	15.0953150734187	14.0619896918496	13.5550683700824	12.9700695754392	14.7442582531041	13.5651545740227	13.394507590094	14.9030713262473	14.1273353492567	4.49954502200946	0.947693761340378	5.8050458278839	4.58010025750506	5.83027017632797	4.71491706864067	2.81290531796634	4.44544829931712	3.6909016719124	4.86274975452154	3.71421861751076	4.30586403005503	4.46137703313721	3.42612269037255	5.84416454097243	-19.5843641764393	2.47763266008393	-21.2683693647997	-20.326443237976	-20.781050903418	-19.1245783111537	-20.2491546340915	-19.7802102898668	-17.3796403899059	-23.6757826513955	-15.1005752375999	-15.7134432864195	-22.8879498143112	-18.8531420018836	-19.4563941708892	-5.93797555087531	1.00054589852289	-7.40223590198007	-7.01326914258078
60.8040201005025	14.8312454523103	1.17485598324234	16.4974885065016	17.2376877636671	15.6774196731897	15.0379141882786	15.3072584016065	14.3069378978241	13.7734033524395	13.1853246278842	14.9542742776239	13.8072224456305	13.5979431398134	15.0953363575552	14.3279802480203	4.5147343286973	0.96318358948196	5.90141794470185	4.66452008630545	5.88945094171894	4.52230929638162	2.83832169509823	4.41883271581117	3.65350907616045	4.88567993234363	3.76891517699538	4.30680817460528	4.50672470200176	3.45255099832292	5.88250553261817	-19.6827497334063	2.48792313645021	-21.3971470082605	-20.5198565991199	-20.9752956265567	-19.1106374853199	-20.3372877638041	-19.86989567003	-17.434789243928	-23.7731854187894	-15.2030249836315	-15.8018006876108	-22.9576832469505	-18.967248498046	-19.5278943022351	-6.08091790183489	1.0073519824018	-7.54512701794874	-7.23820028800782
61.3065326633166	15.0551293519212	1.17939523702491	16.7209803500594	17.4672490291931	15.9347587081783	15.3007846817354	15.5331294479006	14.5316282973586	14.0059252298519	13.4080876011158	15.1802727010866	14.0424896098855	13.7900303331007	15.2603947104714	14.5409508750387	4.53034435319693	0.979529264846738	5.99224806823905	4.75193680155143	5.94695110881874	4.34685727203408	2.87091539084916	4.38780101644545	3.62438590860371	4.91165137092731	3.82429296679662	4.30915471971204	4.54718114472477	3.47650852766245	5.90459229519527	-19.7827366938996	2.49519274061041	-21.5170454578239	-20.7245717373901	-21.1650389710993	-19.1281873185763	-20.4409749497071	-19.9310798856891	-17.509710217881	-23.8887897674424	-15.3229384809333	-15.8907982090639	-23.0051083257064	-19.0448886903515	-19.606445009031	-6.22712383549517	1.01446974759036	-7.68956394402225	-7.47535701383398
61.8090452261307	15.2850850339378	1.1796374041188	16.9590598674299	17.6701567668815	16.2050674102179	15.5748692069535	15.7467472663707	14.7717260027557	14.2468145861475	13.6254217269166	15.4196028198166	14.2870693062054	13.9949071045708	15.4360884064605	14.7685749704645	4.54876250014111	0.996427489959865	6.08294005506377	4.83252934056238	6.00993534443	4.19544367624369	2.90522672944282	4.36345873784515	3.60303769011301	4.93628735782808	3.87902477826336	4.31922841196885	4.59070689529983	3.50669891186049	5.90939457291299	-19.892617856365	2.49791951233253	-21.6535641437523	-20.8998956399587	-21.3742812851671	-19.1798669433364	-20.5263141849767	-20.0118610474807	-17.5993106362683	-24.0004942941766	-15.4588474196651	-16.0008911991267	-23.0686337142259	-19.1325977449095	-19.6974738797006	-6.37905393470924	1.02244308229759	-7.84634908485998	-7.70890183604441
62.3115577889447	15.5159076937523	1.18481408909044	17.2104228875681	17.8848000274163	16.4851719280826	15.8268513898942	15.9669013947457	15.0249087862992	14.4708831125733	13.8320845474822	15.6393503066469	14.538979366733	14.2123958352301	15.6219659694129	14.9920844666949	4.56850585071337	1.01261391188682	6.1717408192216	4.91628095928038	6.0777996175091	4.06138065838312	2.94550061197165	4.34637795849817	3.58188170284009	4.95721793481537	3.9249653141574	4.33743287405975	4.63745953994085	3.54276638854516	5.88977168005119	-20.0061351539429	2.5046005546551	-21.8050843784391	-21.0896529148248	-21.5999261253809	-19.2250249593945	-20.6161200008697	-20.112166130233	-17.6704326037526	-24.0947624192839	-15.5768912591756	-16.1314624979708	-23.1488022245659	-19.2312535185687	-19.7781779687983	-6.53493502214447	1.03503889941355	-8.01533837018495	-7.95639748876298
62.8140703517588	15.7470496321962	1.18999945689825	17.451372997187	18.1111742235962	16.7512331874981	16.0888488582871	16.2041557009299	15.2608694057266	14.7106062943058	14.048500335427	15.8724615177962	14.7782116961823	14.4319255088466	15.7881108040195	15.2141746887487	4.58902691403236	1.02451292738118	6.24976226756681	5.00237845238214	6.14196603200236	3.95658426828998	2.99445677789406	4.32723887706281	3.56987082400958	4.98240025749435	3.96829689083944	4.3576341238301	4.6842319445159	3.57711054821179	5.84541861832142	-20.1222052350022	2.51020951290472	-21.9411013693064	-21.2930716827928	-21.8106553296601	-19.3050264549305	-20.725937711401	-20.1912650303894	-17.7625066086446	-24.2069852161171	-15.7090416983932	-16.259409754326	-23.2290338603901	-19.3038157316959	-19.8508176069815	-6.69457102975947	1.04846306214817	-8.18547861158988	-8.21561762878533
63.3165829145729	15.983946798461	1.19363454919517	17.6940078198255	18.3336615805481	17.012759236001	16.3626608571208	16.4499276893983	15.5051877349155	14.9645176431462	14.2729399357481	16.1217260287869	15.0143991487074	14.64363968782	15.9618076455275	15.4540733724481	4.61218374902805	1.03227815883422	6.31934472946463	5.08588022390668	6.20628117641708	3.88480327816173	3.05048443292424	4.31261250044381	3.56748205766908	5.01198335864219	4.00892044562855	4.38284712658023	4.72785284923283	3.61529005161694	5.78460650667673	-20.2472377559323	2.50977787959849	-22.073316749104	-21.4910678425995	-22.0169604974209	-19.4258268928285	-20.8469604661475	-20.2799752955531	-17.8756143126919	-24.3355340676176	-15.8590029610281	-16.3943808367396	-23.2899735076722	-19.3822265530929	-19.943250844624	-6.86068891917583	1.06271905925779	-8.36450901337421	-8.47690221388444
63.8190954773869	16.2225198829016	1.19656803587956	17.9541186960471	18.5418942095812	17.2821899990494	16.6247854645343	16.6793028828388	15.7647316012207	15.2101446241904	14.48179480233	16.364334644141	15.2595728530206	14.8707706182301	16.1522087890498	15.7069092934877	4.63752973762438	1.03804025187291	6.38428026113901	5.16350570347359	6.27614980083781	3.8394056579229	3.10855199286103	4.30550288944824	3.56887339155527	5.03770498313104	4.04150073406687	4.41759440679088	4.77619182967535	3.65887183787822	5.70975310033676	-20.3767181208838	2.50588631546683	-22.2203187250285	-21.6691430601033	-22.2352525891292	-19.5589874393904	-20.9465804732519	-20.3897446703061	-17.982991955287	-24.4391531596315	-16.0045526319978	-16.5508751646004	-23.3668553722188	-19.4795475578641	-20.0533327726799	-7.03188880224251	1.07979026267667	-8.56113798496597	-8.7356272906067
64.321608040201	16.4635038949512	1.20364043901188	18.2297432179273	18.7644991424735	17.5557771979992	16.8786210456674	16.9261280160896	16.0162947685915	15.4566153306002	14.692734442115	16.6047448460069	15.511317326266	15.1127085726871	16.3369932003178	15.9393735276236	4.66499697411563	1.04101353615387	6.44312025014721	5.2422201033725	6.35089240803698	3.81884603965678	3.17631532464872	4.29961574177223	3.57553983507175	5.06584242367914	4.06577450687804	4.46154256022936	4.82955447539888	3.70221431555778	5.61348267905378	-20.5111027962983	2.50419644896812	-22.379810871505	-21.858411651741	-22.4612797033667	-19.7054601835987	-21.0674094437005	-20.4917817060347	-18.0926553733738	-24.5432676990221	-16.1480684278116	-16.7266814801048	-23.4597265796789	-19.5704420794027	-20.1393411525371	-7.20922254927765	1.10109553032273	-8.77461360425427	-9.00492611940497
64.8241206030151	16.7075823366989	1.20860571556757	18.4906905910114	19.0001971312116	17.8041654439763	17.1427542005591	17.1884287890375	16.264731686117	15.7190914924602	14.914950574612	16.8629263355072	15.7443542404393	15.3555773640503	16.521698467195	16.1890040609087	4.69454994993423	1.0391548712928	6.48577028843187	5.32095250902255	6.42003910257256	3.82831859741757	3.25337372103114	4.29487756594507	3.59174420324804	5.10041735146326	4.08526228737745	4.50654117513436	4.88394029952879	3.74552368179092	5.51238856618146	-20.6508040531938	2.49793467720409	-22.5144585813679	-22.0563965037473	-22.6567859476549	-19.8887462356037	-21.2090845579783	-20.588286215257	-18.2234332383769	-24.6635063565722	-16.3089927012072	-16.892391589608	-23.5480377353343	-19.65998241028	-20.2503506185312	-7.3930597119985	1.12258909800838	-8.98990120316103	-9.28218610184608
65.3266331658292	16.9560069158912	1.21002565458143	18.7617574063385	19.221356878772	18.0482965621819	17.4074932860572	17.4408602751509	16.529868448332	15.9912170926537	15.1427853512093	17.1299730496151	15.9783517770908	15.5940256493751	16.7284268313202	16.4536772984893	4.72713876169248	1.0348652833671	6.51854776589834	5.39191936824221	6.4916317754535	3.86347048045374	3.33420861411832	4.29721553149186	3.61608899622222	5.14004059295232	4.09813878115172	4.55855163257148	4.93779453404888	3.79282982842071	5.41236600097694	-20.7971177243133	2.48429538675099	-22.6505192321747	-22.2306368873365	-22.8461792366898	-20.0967682670841	-21.3413111222697	-20.7055698384849	-18.3691411804686	-24.7914632777583	-16.4791579733192	-17.0686161704979	-23.6201070375253	-19.7756119251985	-20.3874482672651	-7.58433097640556	1.14490585726241	-9.22133768311349	-9.55258942251654
65.8291457286432	17.2013227681052	1.21511979722154	19.0529293771107	19.4423563024112	18.2960777602643	17.6430358771024	17.6917588919515	16.7979565811808	16.242802349458	15.3507628885218	17.3764961379711	16.220801440923	15.8502510168632	16.9444942406377	16.7074731209722	4.76080470350708	1.03097672267893	6.54408090753165	5.45828335333029	6.56893003290932	3.91118282369483	3.42095539053324	4.30343666278262	3.64021094296191	5.17563418952354	4.09777507104935	4.61996168942149	4.99852924407	3.84069625994824	5.31078457783561	-20.9402150504286	2.47061244664773	-22.799694674737	-22.3942799670755	-23.0390333955612	-20.2887908408148	-21.4721847738849	-20.828423286885	-18.4927095327729	-24.8826308181629	-16.6287521805932	-17.2636855207298	-23.7082513458616	-19.9042371713479	-20.5201221471446	-7.78051621933324	1.17204187664896	-9.47419659161433	-9.82498621512087
66.3316582914573	17.4542897534938	1.22242318774474	19.3612650367521	19.6801288526714	18.5443141501599	17.8868326791425	17.957969009047	17.0494634605783	16.5103398673575	15.571993433795	17.6409123997487	16.4689076240222	16.1232374678547	17.1499466068304	16.9604562074601	4.79819471743985	1.02708235850853	6.56172447722751	5.52373875851291	6.65084975031622	3.97950966620912	3.51693831108833	4.30704111346008	3.67270306490525	5.21906949876297	4.09109212351461	4.689655598885	5.0661567017325	3.88371210547158	5.21434015663191	-21.092049709779	2.45625735780283	-22.9592613747985	-22.5648658726835	-23.2310203088688	-20.5072185785065	-21.6230937824547	-20.9291780917064	-18.6349368802737	-24.9874572092625	-16.7930584930994	-17.4741606209748	-23.8123934973017	-20.0210160894769	-20.6589854277201	-7.98720521076193	1.20195557618663	-9.74632122305405	-10.1073179347625
66.8341708542714	17.7112018969477	1.22565728358855	19.6496212175655	19.9320501234987	18.7586237620949	18.1364333729121	18.235133979462	17.3183136503243	16.791884247687	15.8060253348506	17.9205384824543	16.6919334677442	16.3955610235731	17.3806730557795	17.2288329423737	4.83771920123268	1.01977325351385	6.5604964893018	5.58708011022533	6.72461518321373	4.06493350195007	3.62053337457581	4.31662064017323	3.71307067580469	5.27064649129895	4.07805997219231	4.75757602090333	5.13535879769366	3.92810744972521	5.13325090896671	-21.2479911375543	2.43563159788836	-23.0852034046534	-22.7389700272611	-23.3779441069375	-20.7471495536563	-21.7900955004654	-21.0488218291334	-18.7947915782236	-25.1060669930341	-16.969809227914	-17.6649328353671	-23.9081484148045	-20.1668974221832	-20.8250538945721	-8.20222084120643	1.23153613186664	-10.0178238214319	-10.3969751948235
67.3366834170854	17.9641707777043	1.22597620239327	19.956139191271	20.158586913913	18.9734851186994	18.3592629923249	18.4828117621351	17.6005674363846	17.0626254128274	16.0345626198093	18.1819678100286	16.9205593825128	16.6672899392405	17.6335803865497	17.5027811444595	4.87778960888572	1.01416325813198	6.55095013116553	5.637749878933	6.80213890662079	4.15447430493135	3.72293613850974	4.33157004908158	3.75494289435818	5.32416592985266	4.05258547176094	4.83258934781221	5.20600243316284	3.97239678017072	5.06876264915483	-21.3979069116052	2.41091652184652	-23.2187652497314	-22.8719178731494	-23.5190967797035	-20.9662525126035	-21.923581101062	-21.1846227830312	-18.9444118943266	-25.2103166422164	-17.1271801510799	-17.8682385109173	-23.9919863184062	-20.3392924600571	-21.0071275745832	-8.4222735639042	1.26233710714014	-10.3099270654912	-10.6737506650008
67.8391959798995	18.2178327725871	1.23315795959046	20.2841023873588	20.400298149115	19.1928009002574	18.5794862371449	18.7435720356089	17.8555578251908	17.3309713082835	16.2580974968591	18.4488554483223	17.1573911187809	16.9594097190357	17.866700241708	17.7545831759667	4.91888090677436	1.01125245904489	6.5349277210239	5.6852551483435	6.8840409960165	4.25082734664125	3.83268163067738	4.34088954388742	3.79932989224761	5.37950155759951	4.01831627792341	4.91488169127909	5.28455116514273	4.00707767192633	5.01317114535807	-21.5448137291819	2.38643904362471	-23.3645297216497	-23.0050915211236	-23.6581613416314	-21.1874768301942	-22.0721055450367	-21.2862258712194	-19.0904704286737	-25.2964149831251	-17.2848211557877	-18.0863419359115	-24.0934116878579	-20.4890561945719	-21.1684712625822	-8.65078873960775	1.29784062509902	-10.6232468567109	-10.9610762678082
68.3417085427136	18.4852544105301	1.24049468464257	20.6263449533277	20.661104279661	19.4116203625874	18.8097080395839	19.0160145477361	18.1256435077225	17.6143753434562	16.4983685196819	18.7322405942568	17.396891396584	17.2704925797882	18.1239252154814	18.0215779970238	4.96384664856903	1.00988457041921	6.51188938836396	5.73011516426449	6.96761410420119	4.35435762430478	3.94818310584347	4.3540126005968	3.84994772319602	5.44416811842471	3.97827320636666	5.00199035201038	5.37039080026793	4.03921494624184	4.97984929731513	-21.7035855873809	2.36061126405062	-23.5158902351912	-23.1424616453396	-23.788475667377	-21.422403151737	-22.2345688320237	-21.4013466933357	-19.2528304744787	-25.3968790290199	-17.4529145723278	-18.3124637244869	-24.2122460839602	-20.6623143172559	-21.3518182094176	-8.8938799384043	1.33470658448073	-10.9521186630698	-11.2603608434488
68.8442211055276	18.7511342424187	1.24239472411352	20.9477075949286	20.9277636050597	19.5990359872428	19.0323738136741	19.2779838391085	18.4107860480729	17.9064928689723	16.7535244643341	19.012556779797	17.6104905731988	17.5792328663187	18.4055105858491	18.3012861248859	5.00815972326893	1.00770910543104	6.47235372033022	5.76891559266713	7.04077340344945	4.45751730199533	4.06362796029262	4.37112718815348	3.9049102673401	5.51749182232555	3.93029974046391	5.08452193234342	5.4566394518054	4.06813763052106	4.96976039080845	-21.8566377768539	2.33138439010574	-23.63264269931	-23.2704392617323	-23.8707181518571	-21.6479365495775	-22.3853206056025	-21.5318260965315	-19.425583494788	-25.5103550355171	-17.6138477095749	-18.5145882335402	-24.3201627860021	-20.8590116768473	-21.5538587982197	-9.14308481964062	1.36926370182453	-11.276795702241	-11.5636037562431
69.3467336683417	19.0088088805246	1.24965337023508	21.2911784007803	21.1776213112805	19.796131078924	19.2380016602344	19.5264119811619	18.6777191555776	18.172222684467	16.9926290176262	19.2785808346325	17.8333047479887	17.8919618698471	18.6768150262808	18.5619376780189	5.04990409997985	1.01012511768213	6.42861538638668	5.79550690363304	7.11610687633627	4.55499306315641	4.17758677214049	4.38402978586072	3.95545935363052	5.5886642106419	3.87200670157342	5.17198861455676	5.54455000854173	4.08660518446955	4.97264043881052	-21.99377690451	2.30141452608617	-23.7606820754958	-23.3631000396417	-23.9504039773089	-21.848289928192	-22.5172504666295	-21.6392649048988	-19.5690226593594	-25.5901430850676	-17.7552688045041	-18.7288432629111	-24.4220337029356	-21.0395474672903	-21.7352493843946	-9.39627369412796	1.4069950940552	-11.6210246290063	-11.8602557806934
69.8492462311558	19.2800374689358	1.26092802376949	21.6557834903072	21.4496614517833	20.0052145545909	19.4606169222931	19.787712427836	18.9467659888145	18.4527922711594	17.2445665839955	19.5618637600953	18.0654122601579	18.2281176591097	18.9583461474272	18.8236335785958	5.09350484798891	1.01632074401597	6.38231302918583	5.81896127765178	7.19270201961128	4.65243608583959	4.29368204028765	4.39595103748725	4.01001073037274	5.6668298102336	3.80998048726994	5.26334274560305	5.63939369649724	4.09697437185151	4.99298569196436	-22.1377827062125	2.2715865720591	-23.9007169195256	-23.460045531443	-24.0295009519429	-22.0578829613339	-22.659096845527	-21.7432250769889	-19.7265007028327	-25.6743481888731	-17.9049641957839	-18.954304521863	-24.544033643188	-21.2211847629862	-21.9153708784745	-9.66493238771919	1.44654895590769	-11.9823295444736	-12.1731679710091
70.3517587939699	19.5649062407141	1.27228699210288	22.0265703328242	21.7429027864464	20.2160063559484	19.6988262589721	20.0591468474619	19.2323986151406	18.7464524771642	17.5173902861474	19.8583797858852	18.2958199812043	18.5857391147613	19.2646159671113	19.0995323202155	5.13851826312837	1.02524493896613	6.33150270490038	5.83924500805348	7.26550338627449	4.74717244302431	4.40933761654234	4.41015647546955	4.06763092779995	5.75422990963914	3.74569011927965	5.35429569679466	5.73991250644908	4.10174440232587	5.0343162241159	-22.2894177863277	2.2429396009564	-24.0386469051957	-23.5614894026579	-24.0960110603784	-22.272871616521	-22.807736094661	-21.861578529605	-19.89723851778	-25.7757016160175	-18.0600398538625	-19.1783918496494	-24.6855563601611	-21.4183912714967	-22.1087781442736	-9.94787142134284	1.48518495141963	-12.3502322580063	-12.5009477095377
70.8542713567839	19.8375673596878	1.28067602240348	22.3811906893245	22.0296644181685	20.410413652041	19.9102166649193	20.3021140265994	19.5115187687739	19.026689084113	17.8010159668535	20.1240398150885	18.506769151419	18.9391304282784	19.5709805238392	19.3746324865232	5.17823753445836	1.03696622454886	6.27028805708197	5.85010122172466	7.32639036839404	4.82801663641064	4.51550915693297	4.42152390993063	4.12200110531663	5.84700590599673	3.67238327153095	5.43871426292781	5.83771891545024	4.09672764141183	5.09070749484961	-22.4201221263488	2.21816595193303	-24.1488360683981	-23.6402331106231	-24.1265587727861	-22.4443269952066	-22.9185402443709	-21.9699725052676	-20.0535606417283	-25.88170403923	-18.180757952085	-19.3809762447086	-24.8138965879723	-21.6043005053237	-22.2979239748337	-10.2310213148429	1.52098995938658	-12.712239052613	-12.8272864227196
71.356783919598	20.1142852792992	1.29709967967464	22.757726148335	22.3160493445113	20.6271599253324	20.1433373166007	20.5538226985126	19.7780270855826	19.301352680799	18.0730096348515	20.4046892030726	18.7301116367614	19.3016084166913	19.8703758559575	19.6284386838814	5.21516550242396	1.05314467123379	6.20938224466435	5.8523687270931	7.38577299617697	4.90337215784926	4.61737989713378	4.42722339243556	4.17377129786087	5.93696278883588	3.59804648686127	5.52446732803998	5.93559933944273	4.07992175233016	5.15288312278761	-22.5433594213497	2.19067930135508	-24.2711803134031	-23.6998639474255	-24.1632932204295	-22.6204044779995	-23.028054687891	-22.0579871219362	-20.2013715162926	-25.9575304959488	-18.305742427715	-19.5934817431426	-24.9420421391022	-21.7665184785872	-22.4562019076724	-10.5245533633432	1.55922576988495	-13.089872467941	-13.158119362847
71.8592964824121	20.4112796495044	1.31578489421737	23.1541004097587	22.6275861558156	20.8687117516517	20.4014836411588	20.8219712147565	20.0624648995315	19.59111108341	18.3708394692234	20.7013384219302	18.9658262165774	19.6903816685876	20.1933324816572	19.8974880294992	5.2527917208421	1.07331992186437	6.15027641561385	5.85227442617162	7.44261730238556	4.97214856508245	4.71392096886016	4.43342977853556	4.22655471204515	6.03529997461275	3.52507036650217	5.61027520823713	6.03757972713404	4.05748469355219	5.22936023221465	-22.677477799922	2.16682594400383	-24.4057899441723	-23.7665815271785	-24.2097869518271	-22.8032544756799	-23.1439535282428	-22.15956450171	-20.3625724475417	-26.0532741958485	-18.4367989017003	-19.814587402867	-25.0922231294039	-21.935474071451	-22.6233503213635	-10.8361142406315	1.59697589914326	-13.4801498265255	-13.5083593693471
72.3618090452261	20.7153354196458	1.33364646269988	23.5472968652339	22.9612345780331	21.1174366627113	20.6548115988748	21.0903879948196	20.3545292240234	19.8903571609361	18.6937494599601	20.9829940523365	19.1967742640651	20.1026277219153	20.5280507742588	20.1791100982271	5.28786412956073	1.09675953452679	6.08882932442549	5.84996727944324	7.48988718085077	5.02708883898989	4.80019871699738	4.43825972919023	4.27862300598809	6.14083653272472	3.45009990101933	5.69030324110099	6.14199037245599	4.02902883044318	5.31712073066023	-22.8099494659962	2.1508717122655	-24.5307490223671	-23.8396444684655	-24.2477214685715	-22.960858111067	-23.2488280787887	-22.2658084257721	-20.5323997350526	-26.170010155002	-18.5479713979198	-20.0256537230991	-25.2628295242919	-22.0999422255021	-22.7969267220513	-11.1567808379532	1.63184315757893	-13.8682572956327	-13.8749293936922
72.8643216080402	21.0063261632291	1.35304960198363	23.9295913911058	23.274797423764	21.3689127557414	20.9158315319769	21.3433272489281	20.6181531497965	20.158767495591	19.0159034966907	21.2602829224666	19.4172778727022	20.507668157434	20.836760213014	20.4349664627666	5.31442087623991	1.12271205207106	6.0223298687117	5.83608534162975	7.5238544616661	5.0688041023905	4.87134328510268	4.43327379608775	4.32103604265775	6.24450791011956	3.37412846182905	5.76183160781259	6.23926577677202	3.98853304443569	5.40247769190363	-22.916888042972	2.13742767169423	-24.6357353489346	-23.8779262504413	-24.2699435054977	-23.1021625001636	-23.3217966893769	-22.3356656742712	-20.6683794942225	-26.274057182212	-18.6462523606109	-20.218823665077	-25.4161197771958	-22.2186272343996	-22.9340548762327	-11.4761160567557	1.66511466268659	-14.2508545837028	-14.2322113608849
73.3668341708543	21.3167296992926	1.37677858233546	24.3331631315346	23.6049363914935	21.6568749577037	21.2095098410025	21.6197837916328	20.9007535103416	20.4433111158249	19.3470786409457	21.5561572569917	19.654999081395	20.9262836404519	21.1672050706042	20.6974296608822	5.3387822716531	1.15067326483014	5.95945778488343	5.81831666973418	7.55303755482107	5.10072560385713	4.93149649824409	4.42717475722759	4.36216271523271	6.34800432992258	3.30199713164179	5.83101015163468	6.33384183305479	3.94578883195257	5.49115566928371	-23.0302396343239	2.12332590628499	-24.7537123960309	-23.9143291726209	-24.3133670610394	-23.2516669748256	-23.4010879158482	-22.4182491102414	-20.8165766962761	-26.3734690705168	-18.7516386158163	-20.4200715763562	-25.5730221156908	-22.3383933855525	-23.0675311553957	-11.8124761333999	1.69820366525371	-14.6468062580871	-14.6042957997688
73.8693467336684	21.6479409979764	1.40223775323853	24.754937056156	23.9616299966384	21.9817500456761	21.5232064050351	21.919001119279	21.1992634329766	20.7428754687064	19.7095891124774	21.8573940073097	19.9094110772756	21.3725116539079	21.5150357494759	20.9766278487789	5.36145366985402	1.18094172864797	5.90120254360221	5.7996660481878	7.57678244679389	5.11993670160153	4.97852295998658	4.41980541162874	4.40125804116858	6.45694587629783	3.23334625314825	5.89657502593808	6.42860709510885	3.90288087452276	5.58336843011718	-23.1535465259275	2.11646252741847	-24.8839807678428	-23.9601304129773	-24.3810504227629	-23.3973681319975	-23.4863322167126	-22.5127331655294	-20.9765673762913	-26.4980115438753	-18.8546502892469	-20.627528319357	-25.7510409937325	-22.45759159157	-23.2091196051615	-12.1646816540974	1.73011245995623	-15.053056526713	-14.9960756898083
74.3718592964824	21.9737932058329	1.42835442183154	25.1634209725197	24.334352076485	22.3160425188594	21.8255983823579	22.2044223697719	21.469103273606	21.0293143003798	20.1000016598641	22.132550569403	20.1563325084711	21.8422558584137	21.8339511140942	21.2519660716015	5.37660597302725	1.21371049935899	5.84098073548739	5.7788767550769	7.58648414844655	5.11948819537943	5.00495265489106	4.40231414276633	4.43252403110627	6.56923835540586	3.16268031385719	5.95136312508473	6.52180027155721	3.85384443229464	5.67133048800074	-23.2611162459453	2.12390225723999	-24.9967323124279	-24.0078338425129	-24.4457843997991	-23.5052875046916	-23.5397944520031	-22.5725358064546	-21.1206253693104	-26.645761232461	-18.9278123755068	-20.8161154933828	-25.9471450125177	-22.5310630238373	-23.338020372383	-12.5166887471056	1.75986072887501	-15.4500119054237	-15.3993204925789
74.8743718592965	22.3026587167003	1.45516752927587	25.5669402158359	24.683707595165	22.669422061261	22.1650870848331	22.5045711493117	21.7505262928107	21.3099366473844	20.4769086938675	22.4281954279356	20.4031991335684	22.2991302191091	22.1645372736445	21.5124015223764	5.38378411057759	1.24426016826806	5.77941971821003	5.74691517460291	7.58319950044471	5.10725566718903	5.01256805091436	4.38096670828922	4.45621994866001	6.67134848910408	3.09615503447113	5.99592717361402	6.60293247915891	3.80696313931108	5.74932235353916	-23.3572124700626	2.12514559120515	-25.0971238978975	-24.0183638313624	-24.5155837131056	-23.6214822028849	-23.5852717736191	-22.635687808859	-21.2529661425047	-26.7626628217376	-19.008630440816	-20.9904940618721	-26.1185488521053	-22.5969832393365	-23.4399633247135	-12.8743710668838	1.78616079598217	-15.8445338654253	-15.7898532148183
75.3768844221105	22.6562345756519	1.48439568830339	25.9906733258139	25.0609983761745	23.0675375425856	22.538533464135	22.8362354862936	22.0511641371198	21.6092721219581	20.8839242657396	22.7416441132291	20.6721856861927	22.7714704937943	22.5135329447693	21.7938775256693	5.38796483613938	1.27467129363953	5.72311959554472	5.71459505915047	7.5742026115877	5.08336462048149	5.00234284360127	4.35775273922737	4.47639551180129	6.77448490811766	3.03435417666026	6.03480514183668	6.67808796604417	3.76616049081195	5.8238772049469	-23.4645285366571	2.13013198810802	-25.2103713044471	-24.0376224119787	-24.6187568338416	-23.7448491403426	-23.6396773360557	-22.7119912989363	-21.3970827308247	-26.899480221939	-19.0965743404413	-21.1704774455589	-26.2938447425461	-22.6659672567037	-23.5521759129271	-13.2492840291586	1.81193085739992	-16.2520073428668	-16.2008307805051
75.8793969849246	23.0210621500676	1.51717331954974	26.4306104971521	25.4647142615038	23.5073213699415	22.9002765744311	23.1881527324739	22.3368369762699	21.9225936215415	21.3245914068492	23.0289543051502	20.9616950527282	23.2690995102178	22.845309768742	22.0936518738777	5.38715625348575	1.3068326957347	5.67252785448406	5.68271600990687	7.5597547418445	5.04040610374803	4.97221769177532	4.32698523905271	4.49214350576526	6.87856292601247	2.97126015673167	6.0670069921045	6.7492132488533	3.72772428129228	5.8925125437438	-23.5722252140899	2.14905124387145	-25.3348084127311	-24.0666103911949	-24.7552955927777	-23.8317079967912	-23.6939317103285	-22.7684149770264	-21.5489410303184	-27.0627691208447	-19.1566218644821	-21.353656031021	-26.4854336339962	-22.707440798747	-23.673296222909	-13.6318048449715	1.83817541571967	-16.6691968890163	-16.6295870501034
76.3819095477387	23.3822046882191	1.55184826311333	26.8462312174023	25.8671960787198	23.9502813412314	23.2866838069821	23.5254070641383	22.6195292911986	22.2034993930421	21.7801805901532	23.3262424838307	21.2396591308313	23.786170448125	23.1718498370483	22.3657302641454	5.37704238888869	1.33750849569003	5.61891307277133	5.6464709616215	7.53002218056729	4.9844595359386	4.91569211589435	4.28937348679558	4.49454447117534	6.97753821483075	2.90912468319597	6.0841208952876	6.81466271419173	3.69388783275814	5.94274089052481	-23.6640862635495	2.1756210012716	-25.4324901722396	-24.0822958925767	-24.8871349954826	-23.9138864352736	-23.7117842963052	-22.8123758993631	-21.662423799644	-27.2321418452131	-19.2146160228615	-21.5084481756511	-26.6890962181071	-22.7310378043721	-23.7553898690534	-14.013189722763	1.86048715188715	-17.070707822865	-17.0567872529182
76.8844221105528	23.7572359811543	1.58477448223499	27.2630835436281	26.2622871909358	24.4208186686921	23.7079599624672	23.8985452528337	22.9248992393055	22.5053971910542	22.2321523603034	23.6457211330058	21.5277504409644	24.2798312423735	23.5184861402492	22.657135389193	5.36017132030501	1.36445965783195	5.56649982532283	5.60366000863152	7.49141643410361	4.91951645333324	4.83849190271011	4.24994236779173	4.49226196012013	7.06459639102627	2.84942955435885	6.09002766710799	6.8631138709432	3.67013201633278	5.98313871218284	-23.7548539753559	2.19457343351246	-25.5240283156012	-24.0750679220388	-25.036279613702	-24.0041404081261	-23.7393209589033	-22.8699644628049	-21.7854185205978	-27.3806986242641	-19.281160262914	-21.6523459752794	-26.8572906263187	-22.7643677954008	-23.8430181936761	-14.4044517125366	1.87949207875046	-17.4749653883261	-17.4799952296482
77.3869346733668	24.1509147010106	1.62109348525019	27.6984533057048	26.6858607161032	24.9341989481389	24.1339526443068	24.3053925714591	23.2322207742554	22.8275937648219	22.7192898712751	23.9606706400995	21.8415209229624	24.7860438232199	23.8631736163663	22.973519514425	5.33891075068796	1.39132703256093	5.51979425568917	5.56222345318037	7.45017274339521	4.8434045101629	4.74142252058245	4.20633944788662	4.48544182210156	7.1491021793963	2.78921880644489	6.08805837435566	6.902201187687	3.65448349474008	6.01397696332126	-23.8515808995355	2.22189800397935	-25.6264234933808	-24.0770699046364	-25.2198201491005	-24.0781663217992	-23.7773770647035	-22.9233521993608	-21.9175797972408	-27.5536066204613	-19.3369368793648	-21.7989010735539	-27.0263179368418	-22.7921569309102	-23.9428433226073	-14.8072528833232	1.89939180708518	-17.8931720005344	-17.9226894102681
77.8894472361809	24.5498093490973	1.66588560922621	28.1474293957562	27.1337834290007	25.4832496760292	24.5547984028958	24.7091134848873	23.5203970529625	23.1398018353713	23.2367596551182	24.263651204366	22.1780686364051	25.3097146093617	24.1840339962062	23.2867201599047	5.31119326396583	1.41965563692489	5.47880958599943	5.52287939926681	7.40744949096763	4.75540252470612	4.6212495430881	4.15404852405325	4.46926964004046	7.22925324183382	2.72480530297178	6.07786651666962	6.93305842476516	3.64273811459159	6.02868212260205	-23.942085182354	2.2635744416932	-25.7370186424116	-24.0880318920664	-25.4333288743733	-24.1244108461342	-23.7942164025009	-22.9481909500736	-22.03100049555	-27.7483978829434	-19.372461767315	-21.9455229047568	-27.2038576629603	-22.7927805700687	-24.0278884794475	-15.2133673971377	1.92226534717101	-18.3218014477867	-18.3807716961001
78.391959798995	24.9503299783284	1.70598573174169	28.5599812713226	27.5610974060704	26.0180932173471	25.0059753335464	25.122897318503	23.834589756994	23.4481896347737	23.746406743453	24.5932189084867	22.4970694296951	25.8433450611386	24.5267176899142	23.5967079470239	5.27493130085949	1.44438401258713	5.43316817329476	5.47742395921072	7.35201633648473	4.66452940561601	4.4786928607035	4.10073480851281	4.44388598100042	7.29441153927221	2.65872312643181	6.05001136618212	6.95437125354001	3.640580052137	6.02555804878729	-24.0213199726051	2.30219541331564	-25.8099263741152	-24.070067485898	-25.627648273323	-24.1782772592857	-23.7978755655136	-22.9861857324525	-22.1274280964695	-27.9220020178092	-19.4157865732036	-22.0543083907378	-27.3852133079964	-22.8088130993905	-24.0936274676712	-15.6207818527971	1.9366680355953	-18.7289541538737	-18.823685841724
78.8944723618091	25.3666753034461	1.74300378647265	28.980467270211	27.9972153757113	26.5781111820718	25.4787871674377	25.5716757540012	24.1703711567397	23.7810902096431	24.2675370337546	24.9451267239825	22.8356316964754	26.3377675609521	24.8860429777866	23.9369548360325	5.23337495077218	1.46654136444377	5.39068793756335	5.43093342366315	7.29528232256916	4.57374587470635	4.31892173380396	4.04727383282465	4.41438564551777	7.3476297126234	2.59043534238858	6.01213434527677	6.95422559937458	3.64696885534794	6.01124973437861	-24.1019935180616	2.33438404132607	-25.8814331824642	-24.044713076369	-25.8381607566829	-24.2378662632368	-23.8129265079545	-23.0357250319654	-22.2319668565417	-28.0910674593141	-19.4649871115917	-22.1562408806823	-27.518782902405	-22.840076447804	-24.17196925779	-16.0388374023813	1.95072095491374	-19.1464582488794	-19.2737452944734
79.3969849246231	25.787079213535	1.78724044665281	29.4177235678902	28.4598979743075	27.1669396039388	25.9116137276272	26.0483372971574	24.4696583828999	24.1341013405825	24.8175478050677	25.2614261856699	23.2016638996497	26.8379399213143	25.2021292660767	24.3030508037732	5.18633526590577	1.49096921792608	5.35388815922317	5.38824296435798	7.24171261621394	4.47491061726792	4.14502541613412	3.98444117547041	4.38117114935262	7.39284389012674	2.51304252877002	5.96691311771387	6.94209118186629	3.65237718912557	5.98569845115242	-24.1756828196691	2.3810172999365	-25.9605279690506	-24.0301206330654	-26.0702354178151	-24.2479763401854	-23.8376537669194	-23.0412505413238	-22.341781126886	-28.2771943875699	-19.4753929435845	-22.2588289566502	-27.6493234461396	-22.8331849822721	-24.260406144236	-16.460141658046	1.96931135719075	-19.5803648823351	-19.7429252766001
79.8994974874372	26.2160404501573	1.83862346077126	29.8663344162387	28.9427031093379	27.7738625339188	26.3678535228391	26.4930404844185	24.7976391032687	24.4532957265482	25.3877645170131	25.6084294254869	23.5907625115493	27.3448717767867	25.5428157782537	24.6391529463848	5.13406765431905	1.51617811457113	5.32250793316538	5.34980670353352	7.19233648452789	4.37993663932572	3.95181621905511	3.92192995107526	4.33560400296129	7.42816078584564	2.42870689702965	5.91494231054355	6.91898963932847	3.66069981160016	5.93744212815606	-24.2452511002841	2.43346092845068	-26.0440830039835	-24.0252831543183	-26.3160025420467	-24.2649007792726	-23.8195549144719	-23.0586822733087	-22.4073901978235	-28.4745150290004	-19.4905014206778	-22.3596541893891	-27.7810035240322	-22.8429153322447	-24.3037779431245	-16.888198596686	1.99079336564374	-20.0268793225339	-20.2262152443786
80.4020100502512	26.6446460630313	1.87418226379248	30.2668994023532	29.3841105680618	28.3386919528219	26.8428083972116	26.9695209294053	25.1523287951561	24.7986998746518	25.9221420389526	25.985472311161	23.9540445544947	27.8513347337407	25.9066449942008	25.007700267195	5.07414301786134	1.53784589203692	5.28485936962892	5.30414781994891	7.13332588990849	4.29156172345851	3.74718640782426	3.86120726077809	4.28716568183689	7.43876025156205	2.33707447601539	5.8458945468212	6.88463303576957	3.66909401701912	5.87894875162605	-24.3021051769715	2.47392473014575	-26.0791478695927	-23.9789877807797	-26.5176526715271	-24.2901543388293	-23.8113037472197	-23.0889106283337	-22.4787598095914	-28.6198817865131	-19.510496317593	-22.414809188272	-27.9099203258548	-22.8698839268086	-24.357458909714	-17.3170425047399	2.0012278897834	-20.4468389260615	-20.6817474948631
80.9045226130653	27.0771009458087	1.91070741030015	30.684601125693	29.8503848822637	28.918059755322	27.2916284983737	27.4748335081097	25.4854507931566	25.1692348220755	26.4778948444673	26.3505134092393	24.3449592481122	28.3033137041637	26.2444901055661	25.4069475989706	5.00929170932785	1.56034991576338	5.25208705082754	5.26360879555646	7.07977084204	4.20455344338305	3.53528249578409	3.79593017884457	4.23722157260926	7.43707161991202	2.23475933434828	5.77167634891835	6.82710679849578	3.66959859913064	5.81212514141205	-24.3508912312147	2.51605730099002	-26.1184990171167	-23.9452123272901	-26.7255590692726	-24.2874719115405	-23.8147852439713	-23.0895543372425	-22.5565533325583	-28.7725443929856	-19.5059253905008	-22.4695168932021	-27.9814611194424	-22.8723690325062	-24.4221339381627	-17.7505151057251	2.01787922203755	-20.8869130893862	-21.1587801908113
81.4070351758794	27.5176404572558	1.95174316696816	31.119658532799	30.3398386534494	29.5063688157262	27.7345035482756	27.9749434843783	25.8322462113389	25.5316590104334	27.0495995747587	26.7259207202594	24.7628501231469	28.75729951561	26.5958882352471	25.7985495189022	4.94013112765331	1.58523157036375	5.2247880735958	5.22951220059482	7.03296208480223	4.12111568066058	3.316634397143	3.73021572157011	4.18203481417133	7.42253726259834	2.11919302350873	5.69441803498816	6.75851208460519	3.65809555635608	5.73168572489865	-24.394867637684	2.56428354210261	-26.163899911004	-23.9279802603264	-26.936505939957	-24.27048015791	-23.8053339082581	-23.0863754317214	-22.6136238393517	-28.9308470105375	-19.4856124855593	-22.525521689713	-28.0499693985061	-22.8729319047149	-24.4641973523331	-18.1919729785268	2.03944746811031	-21.3470227651664	-21.6560838315786
81.9095477386935	27.9662382165967	1.98783722966741	31.5574868608118	30.8265031748186	30.0847156170368	28.1961570372996	28.4664776692175	26.2104284213897	25.8903325038292	27.6072254500047	27.1392230961362	25.1942963831156	29.211906904596	26.9819665386787	26.1943771588222	4.86640513308571	1.61129472648742	5.20084347953843	5.19851380233983	6.99050092233213	4.04673710706492	3.09016214111728	3.66816771059758	4.12185939893876	7.38923101797634	1.99133544869381	5.61390432859064	6.68038421464404	3.63132168802675	5.64030547025377	-24.4339655999366	2.60902836941094	-26.2049829190413	-23.9113438918328	-27.1353697293035	-24.2644133572515	-23.7753702271604	-23.0972769003892	-22.6501553527824	-29.0668132796454	-19.4678238189814	-22.5744566579238	-28.1170009589045	-22.8865756843751	-24.4899700215848	-18.6413890225104	2.06132140404632	-21.8162799723044	-22.1547356194681
82.4120603015075	28.4094729543252	2.00968571872016	31.9569545129416	31.2873900708604	30.6117737454942	28.6548834385094	28.9886312124206	26.5851162216193	26.2773813997174	28.137442060419	27.5702347981823	25.6046377885726	29.6574273062121	27.3687771932277	26.622498658051	4.78617454980745	1.63659109167371	5.17212160770737	5.165967275853	6.94177009681665	3.97956754964796	2.86210007982767	3.6063360275969	4.06282857232293	7.33257510873112	1.85090916872707	5.52356104488111	6.59286820374413	3.58308760700568	5.54657680463527	-24.4572650906852	2.64537542567934	-26.2053571249987	-23.8760595949328	-27.282512881999	-24.2555164219947	-23.7577314188966	-23.0951962997759	-22.6943419265996	-29.1624243081219	-19.4409860267043	-22.5860193701255	-28.1759986679082	-22.885529272963	-24.5267728638878	-19.0896184393163	2.07743525024698	-22.2668923857742	-22.6407410769083
82.9145728643216	28.8561346778952	2.0304966808868	32.3779371807763	31.7722736759846	31.140414876945	29.0778308329405	29.5357324853182	26.9552314663043	26.6874751118839	28.6772039531255	27.9866985255391	26.041935085045	30.0478697896469	27.7599025846261	27.0692452445023	4.70152143854172	1.66469923163719	5.14788744822269	5.14129940253281	6.89882317718385	3.91289604992829	2.63600118031251	3.54337987751487	4.00613632419963	7.26166849029863	1.69395976309168	5.43468446317047	6.48672544185421	3.50432579763836	5.45199128509431	-24.4715407303017	2.68224302568021	-26.2123450310918	-23.8650599493243	-27.4230598670242	-24.2125493567213	-23.7521366199558	-23.0742769008982	-22.745014356043	-29.2573620551047	-19.3790374462805	-22.601264933945	-28.1813954748834	-22.8597438336709	-24.566783668979	-19.544222979422	2.10086134417908	-22.7428897909461	-23.1525748752892
83.4170854271357	29.3120255366657	2.05334734964004	32.8203725342976	32.277321057464	31.6674466892985	29.5215967308685	30.049602928837	27.3605748229474	27.0611985671731	29.2192104376135	28.4471286733953	26.5040944093794	30.4404669311618	28.2016382985111	27.4856798957072	4.61311631717602	1.69690387401065	5.12831914461422	5.12521917253875	6.86184302513484	3.8551906682538	2.40754314980646	3.48557345960661	3.9435445207894	7.17761280752271	1.52192043001158	5.34980499402715	6.37411409234464	3.39103606291488	5.34879059572317	-24.4817804765058	2.71991077565293	-26.2282175468843	-23.8817343539606	-27.5559675162087	-24.1844286019197	-23.7121300882514	-23.0695044629005	-22.7526461049862	-29.349482984764	-19.3173997803457	-22.6227109311399	-28.1856382431527	-22.8380006532868	-24.5652849267753	-20.0091768709355	2.13081547416209	-23.2434409088329	-23.6873701810034
83.9195979899498	29.7749692555751	2.06276139898977	33.259225527135	32.7568869061644	32.1677133500132	29.9815885834159	30.5867926602409	27.7832468899751	27.4630348625267	29.7141677437466	28.9470510797427	26.9684115322553	30.8358195498863	28.678144123137	27.9325175142375	4.52098103936544	1.73141238874191	5.10940420024963	5.11050720618529	6.82548415655543	3.80700949203534	2.18041818545953	3.43216166867457	3.88439957393939	7.071302859323	1.33689025425277	5.26698083872649	6.25757597427093	3.23948833542158	5.25113076665672	-24.487608448072	2.74740262099294	-26.2352790676794	-23.8944102327044	-27.6609782036194	-24.1730906949412	-23.6768805073668	-23.0706371508261	-22.7691806993446	-29.3911354788294	-19.2567012031271	-22.6356884978026	-28.1916407689573	-22.80801815873	-24.5752691610085	-20.482561061656	2.15926241502057	-23.7492046785876	-24.2109628765676
84.4221105527638	30.2281479411888	2.06514744451176	33.6734895433542	33.230228356836	32.6220432786388	30.3985708514631	31.1567367981914	28.1802916043158	27.8926347492399	30.1947595274319	29.4258915728049	27.4167576997694	31.2213227401296	29.1478893524425	28.4053071608371	4.42343316723001	1.76957233912911	5.08625456647582	5.09972904545992	6.78305308862292	3.75915039111441	1.95875910415174	3.37674477845169	3.83040747567151	6.94970764098206	1.13774114549042	5.18270985267907	6.13707365537174	3.04075280118449	5.16254762833437	-24.4761230977518	2.77527747284087	-26.2143619777595	-23.9179516155134	-27.7180512817354	-24.1303059331702	-23.6571602599634	-23.0398224805959	-22.7985678457605	-29.4117236965025	-19.1592507652141	-22.624460616591	-28.1899103442907	-22.7296121337503	-24.598421319926	-20.9535903170273	2.1867208287031	-24.2469033061914	-24.7420036344941
84.9246231155779	30.6934780914627	2.06703633351084	34.1158861810662	33.7276220753622	33.0801330102104	30.8268701941424	31.7327580339491	28.6151843187035	28.3139235435351	30.6764812632596	29.9387835398333	27.8909369910517	31.559605691695	29.6819494248784	28.8550809213288	4.32309902023857	1.81336544289862	5.06604084886439	5.09872128660214	6.74390706896775	3.71825184599464	1.74335606218084	3.32724851671595	3.77783002732747	6.81973287563002	0.925384373033624	5.10655844961488	6.00542925557906	2.79130748614727	5.07651916644336	-24.4639842944009	2.7982855417015	-26.2067930565019	-23.9808750582855	-27.7682677235847	-24.099760138838	-23.6362724377187	-23.0287157399563	-22.8151899691514	-29.4312632523628	-19.0550075978733	-22.6258657096613	-28.1438289989029	-22.6442850009104	-24.5956711434652	-21.4390576604585	2.22246861953964	-24.7769676053309	-25.3052416069718
85.427135678392	31.1749213620271	2.0680589644862	34.5852667169859	34.2434688320729	33.5418171061337	31.2778572656811	32.2910551965514	29.0826210568974	28.729510455076	31.1467626596844	30.4956396108446	28.3877734995048	31.9081241164295	30.2752382531455	29.3088429373446	4.22189011089521	1.86472244510882	5.04848640114487	5.10736427592791	6.70774007468468	3.68708719656879	1.53098084133243	3.28437894828456	3.72607633349719	6.68301726348759	0.704209102383958	5.04022036336831	5.87444561798641	2.49196770419492	4.9985973187761	-24.4571967721799	2.82012199258159	-26.2150395579276	-24.0841414237086	-27.8136117508609	-24.0972767047039	-23.5917876369949	-23.0387217603939	-22.8195467874327	-29.4429123519263	-18.9552512941469	-22.6429188646182	-28.1038592995636	-22.5507960175637	-24.587694588497	-21.9422698226801	2.2641994828996	-25.3378987059086	-25.896454484291
85.929648241206	31.6482640521887	2.06246407324743	35.0445088074252	34.7125433626115	33.9742876938173	31.7134123526533	32.8878286724583	29.5170214326313	29.176343820965	31.5552781659628	31.0554143295986	28.8748988860095	32.2687730251746	30.8577408743255	29.7893812548202	4.11762176214791	1.92189038194099	5.02784817204402	5.1148312329737	6.66706487012159	3.66093286398131	1.32779058617864	3.24001296916069	3.68077774857509	6.53026367097855	0.477368395289659	4.97898161402237	5.74699764299838	2.14028107649415	4.93593206510472	-24.4393160965594	2.83804627806562	-26.2134110495299	-24.1795384730642	-27.8285062976282	-24.0965915841562	-23.5663657048239	-23.0186053866728	-22.8448471998207	-29.3970438681301	-18.8404988861571	-22.6538175295315	-28.0738677913885	-22.3989689814097	-24.599046502959	-22.4460181116642	2.30549162342442	-25.9009801737407	-26.4654370607224
86.4321608040201	32.1297054799226	2.05331533794226	35.4944091529298	35.1983580009566	34.3817542331472	32.1322759808681	33.517852246581	29.9822895999229	29.6485479084045	31.9659229165693	31.6157684270333	29.3525745376524	32.6243791454401	31.4973885768492	30.2746505126399	4.01243893233899	1.98675743072852	5.00232162441068	5.1307007136161	6.61934237725748	3.63850854571397	1.13743703678135	3.20056939123485	3.64227740305376	6.37681515261217	0.245778190281807	4.92201104431261	5.62212286622396	1.73700837317094	4.88681340173716	-24.4231427757275	2.85617545460469	-26.2001518903041	-24.316056215224	-27.8128863879873	-24.095881992461	-23.5619141577919	-23.0173562140705	-22.8920083180416	-29.3550915486356	-18.706816294266	-22.6586468146908	-28.0406467448746	-22.2263377260292	-24.6170617800811	-22.9643234740589	2.3461225024312	-26.4707583548697	-27.0683206732723
86.9346733668342	32.6219865305284	2.05374851515476	35.9781699237528	35.7092937566517	34.8085382000748	32.5796713544245	34.1235037425949	30.4839760025045	30.0811333076604	32.3780133702043	32.2195584448898	29.8549811963448	32.9461592072671	32.1955954637241	30.727230926775	3.90827275236416	2.06010754325939	4.9772245663206	5.15661802115573	6.57156872827837	3.62665116265363	0.957707079683767	3.16771750435966	3.60171504302187	6.22709910095393	0.0153537907449459	4.87640616876265	5.49424668722446	1.29152315791271	4.84371476966182	-24.4134196093925	2.87355265304173	-26.2095976931717	-24.5036910337358	-27.8034802064956	-24.1374401813974	-23.5388429365496	-23.0456231050328	-22.9112321623964	-29.322030860625	-18.5851975311675	-22.6894219032944	-27.9763651894523	-22.0418477390334	-24.6096843797501	-23.5014291572402	2.39785319650406	-27.0829595747017	-27.7132625587208
87.4371859296482	33.1271609949119	2.0604717619174	36.4926455930217	36.2248043902167	35.2555430480213	33.045601234626	34.7451793168296	30.9695222752323	30.5437972776514	32.7573928403412	32.8524499439738	30.3777893267109	33.2903640068291	32.8910523844138	31.2069512959876	3.80780391913624	2.14144211657797	4.95215145352167	5.18939356107504	6.52332313456693	3.62493315314748	0.791723503483929	3.13582829330444	3.56681029746068	6.07775662752247	-0.207972195917427	4.84259364404358	5.37426076336341	0.812406111897457	4.8182426013015	-24.416321513708	2.89371970709671	-26.24349095712	-24.7291102114461	-27.8043209485168	-24.2196300799156	-23.5248458487172	-23.0664840233524	-22.958534324931	-29.269555775372	-18.4762507704285	-22.7490094350669	-27.9291107256223	-21.8116808893983	-24.6301556883166	-24.0604902886089	2.45872091437925	-27.7353825267657	-28.3834858887686
87.9396984924623	33.6258509643041	2.06264701943249	36.987249306987	36.7004813540768	35.6786691440404	33.4634296551291	35.4028633744697	31.4638498807091	31.0374032800531	33.1054818490825	33.4448719360549	30.8782435099872	33.6586033510462	33.6060749840301	31.7088409102869	3.7095498237835	2.22776246225326	4.92016227461964	5.22115064483709	6.46542082458965	3.62428832446365	0.644964437048697	3.10611374462473	3.538209874625	5.9292696223158	-0.42259802595268	4.81315152506159	5.26459429714514	0.308582341422187	4.81083782438496	-24.4195712472208	2.91919702353817	-26.2669488615533	-24.9579233532982	-27.7824728415117	-24.2903705688787	-23.5414900432077	-23.0972839685992	-23.0404506543522	-29.1964344384272	-18.3416110213445	-22.8075668547639	-27.9029249169773	-21.5473471888239	-24.6816015021328	-24.6284137413701	2.5128260310315	-28.3883681466698	-29.0464360896091
88.4422110552764	34.1376179527122	2.07591194601033	37.485886081663	37.2048493539685	36.1054865915212	33.9141105658594	36.075060793424	31.9971419859951	31.5230368155846	33.4653206436092	34.0750540714607	31.3764383249097	34.0270010655329	34.3657059689922	32.1739411227383	3.61727973623762	2.31697184397737	4.88280072837027	5.26156019731107	6.39955565637944	3.63497414577801	0.519587441439045	3.08243427145913	3.51132769264557	5.79304928086176	-0.622812693194589	4.79010130517539	5.16267925170731	-0.201186721274326	4.81056601443098	-24.4405005438525	2.94664903662341	-26.2955604977881	-25.2410032931243	-27.757132046711	-24.4177437527898	-23.5811877869837	-23.1669042942628	-23.1310514817784	-29.1460779540348	-18.2312586490012	-22.8821579764611	-27.8797807127584	-21.2776875818406	-24.7189610425482	-25.2241117519239	2.57274877544343	-29.0679517629751	-29.765874121242
88.9447236180904	34.6602094115253	2.0998196365969	38.0199940597277	37.7358162505338	36.5706359483613	34.3954157937566	36.7069404166942	32.5342352611818	32.0011950688385	33.8355792565174	34.7355395567652	31.8977740380713	34.3755196500803	35.1261813664867	32.647895682814	3.53371840972477	2.40707207144323	4.84414217200133	5.30988278717347	6.33109866222359	3.65724012899191	0.413011850568137	3.06172902758308	3.48436874820608	5.67223711124934	-0.80267556295296	4.77796922434047	5.06430268171207	-0.699192791755788	4.82422528708123	-24.4823044198245	2.98150342430946	-26.3550423960652	-25.5767151534865	-27.7579878026979	-24.6055022546852	-23.6071606685392	-23.2540720034663	-23.2305925826634	-29.1225212470183	-18.1519179464349	-22.9983189588916	-27.840543105681	-20.9885457281554	-24.7810376099334	-25.8493121127293	2.64501697391091	-29.803138441322	-30.5410519253766
89.4472361809045	35.1859377210414	2.13089034151553	38.5838189419134	38.2490839683042	37.072725552121	34.8491396388214	37.3687013028918	33.053670380816	32.5141794417804	34.158627818408	35.3641262434557	32.4369027118151	34.7571924501307	35.8610377730286	33.1479841500512	3.45975168064459	2.49389852378037	4.80426838583779	5.35883273542089	6.26016208284923	3.68368607050077	0.332175424593392	3.04052882464346	3.4618927530438	5.55670208375507	-0.959618174830582	4.77609789697457	4.97902246492809	-1.17210872089697	4.85513002156018	-24.5429938644432	3.02689308563925	-26.4450766343881	-25.9305883173691	-27.7881289012958	-24.8098844317278	-23.6752647518234	-23.3413232302622	-23.3758261454449	-29.0745539776539	-18.0749079385027	-23.1573281865412	-27.8301111836534	-20.6668951805636	-24.8890313585355	-26.500506962453	2.72600563145294	-30.590247130613	-31.333472348883
89.9497487437186	35.7161064951408	2.15906776152011	39.1126001696166	38.7486432817366	37.5524446273782	35.3113439477561	38.0523215522278	33.612743411085	33.055367672466	34.4893585610645	35.9939008828015	32.9401897839506	35.1718899196079	36.6255834313579	33.6429971957824	3.39641523092736	2.5713857145714	4.75561031032032	5.407422159763	6.17658304749939	3.71775882190462	0.27965376556706	3.02481378384302	3.44338086216294	5.4564279754904	-1.09091211513241	4.77495272817652	4.90836569996118	-1.59819728423844	4.89753824673813	-24.6271057274772	3.07471253250749	-26.5208827030196	-26.3021116895586	-27.8039691091636	-25.0597694352688	-23.7897553970181	-23.4757176229694	-23.5661054514935	-29.0515116606943	-18.0225918223168	-23.3199220249032	-27.85169596049	-20.3652374513063	-25.0231041290014	-27.1817807311577	2.79766078215193	-31.3767881060502	-32.1552440414049
90.4522613065327	36.2538836532115	2.19955150425266	39.6547684863388	39.2803088392087	38.0603799894792	35.8117986994546	38.7007227841275	34.1980202011928	33.553653497281	34.844594779455	36.6492196979137	33.4493471224739	35.5874491589235	37.4009941929105	34.1092300429902	3.34615841919299	2.63656812066709	4.70323524426977	5.46120108265281	6.08712864812073	3.76277200363185	0.253406535492793	3.01408871408603	3.42014069659659	5.37643617397997	-1.19214613474786	4.77963943171418	4.84794635580239	-1.95938721139175	4.94559790930131	-24.7409175576954	3.12765924561471	-26.6153247157954	-26.7218279921652	-27.8423565627922	-25.3809635071565	-23.9176447410795	-23.6525360310081	-23.7476176310952	-29.0734930514527	-18.0195421319058	-23.5200939513024	-27.8814289149093	-20.0943009972396	-25.1647980221381	-27.9005725749528	2.88046903643696	-32.213578531222	-33.0520228781766
90.9547738693467	36.7954504768393	2.24492371791535	40.2285203706746	39.8389169458497	38.6169171190838	36.3201317549894	39.3298358675307	34.7358367627732	34.0834596074741	35.2073317646111	37.2951395161357	33.9800949538219	35.993038603037	38.1073007018045	34.6043322311252	3.31039011161108	2.68767985742199	4.65045406651593	5.51855228022996	5.99668988966851	3.81447473157556	0.254910284234565	3.00064872468553	3.39889107877335	5.31472301799275	-1.2617101613275	4.79242970450245	4.79507450582079	-2.24814840548093	5.00808173375304	-24.8859482734857	3.19205000159194	-26.7440031547445	-27.1821697986919	-27.9221964632405	-25.7497709083094	-24.0742120501556	-23.8167382114837	-23.9779688571134	-29.1291463145535	-18.0545463329963	-23.7738208292508	-27.9089584371906	-19.818802370974	-25.3649938266094	-28.6580272149001	2.98040620664429	-33.1196439812623	-34.0188209521482
91.4572864321608	37.3442871759688	2.28742051632615	40.8257784144159	40.3559062183249	39.2158154029622	36.8034449003132	39.9725248325892	35.3115731135823	34.6465475998524	35.5340095499581	37.89619575423	34.5263052151899	36.4368482730038	38.8282345583655	35.1225494548074	3.28974467843619	2.71995718033674	4.59792425615601	5.56885214266268	5.90669567167488	3.86768716610762	0.287177568320083	2.99245097800879	3.38020021085724	5.26180852388159	-1.30041391020396	4.81208650260761	4.75783250194332	-2.44874785473383	5.0831270623884	-25.0680257194273	3.25308729501104	-26.9039588028727	-27.6293245827501	-28.0426518753317	-26.1381640610206	-24.290566701714	-24.0329799469549	-24.2613904945885	-29.179194913789	-18.110153724973	-24.0787222687454	-27.9748860384362	-19.6192088245004	-25.6231321168789	-29.4602762085102	3.07983772188995	-34.088506363068	-34.9930432908303
91.9597989949749	37.8918630498759	2.32899747337128	41.3680417224322	40.8852483072901	39.7808800706652	37.3307865677668	40.6169863338489	35.918541785911	35.2007411701995	35.8933438382918	38.5165830385604	35.0231964186455	36.9162666778694	39.5505243670682	35.5930793498381	3.28323751917879	2.73008099804024	4.53733365357687	5.61804567711287	5.80662034076796	3.92939751886111	0.349130432604659	2.98976301645334	3.36000869010803	5.22945219016973	-1.30655780059653	4.82772568806038	4.73671742368975	-2.55323780716721	5.15768872568333	-25.2846193123218	3.30308248480083	-27.0408203938636	-28.0976501788838	-28.1477275719632	-26.5975756547754	-24.5648091514181	-24.3001194212298	-24.5667866207865	-29.2867560804208	-18.2300214023872	-24.3848437985035	-28.0805224585429	-19.5197133339031	-25.882704993505	-30.3031897790256	3.17337108836443	-35.0526591311879	-36.0369128262517
92.462311557789	38.4379133134971	2.36627339138398	41.9294972723487	41.4457448697563	40.3857846505151	37.8963098395845	41.1758247681759	36.4842085184651	35.742723722523	36.2846026692992	39.1467292247025	35.5356861891122	37.3900899476925	40.1930688296609	36.0826025736264	3.29196836375548	2.72103412614355	4.47721341500954	5.66799446625414	5.70923419995078	3.997963107468	0.434678088225006	2.98597583408624	3.33694755397337	5.21772751336565	-1.28102389865405	4.84773609448194	4.72567110407261	-2.56494776148656	5.24041901207463	-25.5385416461676	3.35188245688945	-27.2044650034034	-28.5961507130099	-28.2911691104369	-27.1195240951561	-24.8383514419879	-24.5651797237509	-24.8902271199214	-29.4545583956843	-18.4147319351277	-24.7417164890777	-28.1954104407622	-19.4927500477103	-26.1968068841504	-31.1923232788325	3.28359382013535	-36.0899347392654	-37.169767810267
92.964824120603	38.9855791372735	2.40263750466536	42.5144888901707	42.0222414709267	41.0341948234547	38.4199023188984	41.7380838420254	37.0643282686512	36.3191690822923	36.6601002758818	39.7056679886321	36.0689985683679	37.8577333951188	40.8061645095323	36.6014553506038	3.31554968951314	2.69217533928155	4.41990596808031	5.71628390610509	5.61915593356263	4.0632517681716	0.546989326360635	2.98573832556502	3.31608298828163	5.21752526858696	-1.22746901145628	4.87261856210318	4.7237094429052	-2.48304196477765	5.33139545018256	-25.8333554239193	3.38893949708247	-27.3998357250539	-29.1093730203653	-28.4790984569834	-27.6374783393499	-25.1748316744018	-24.8677392577285	-25.2675634399219	-29.6418346577167	-18.6188986902137	-25.1529118972301	-28.317904836856	-19.592029312484	-26.5741212026449	-32.1342346732356	3.4054907237654	-37.2052988462754	-38.3743035727417
93.4673366834171	39.5397482818493	2.42996609648918	43.1070544459539	42.5402903863713	41.7086616336548	38.9798396946512	42.3000532420532	37.6756575504358	36.9216618272504	37.0327895056086	40.2689562562914	36.6110638390791	38.3614276424315	41.401368512371	37.1079031278883	3.3531598743486	2.64383746870942	4.36555166610135	5.7524835437377	5.53793266592812	4.13302752185397	0.682810694329441	2.99140784362162	3.29769138512507	5.22872290079167	-1.14699052903529	4.90031982524211	4.73728553711664	-2.31164476558616	5.42248007730551	-26.1730367064724	3.40076816854729	-27.6173912352797	-29.5812259663108	-28.7018648564196	-28.2056167439407	-25.5724267450463	-25.2215991458475	-25.6921990432506	-29.8589014149073	-18.8877980767863	-25.6070185192178	-28.4827386816506	-19.8412478176641	-26.97944893782	-33.135831450513	3.52136266904263	-38.3818117804302	-39.5814293071591
93.9698492462311	40.0758216104043	2.44849370540518	43.634933324113	43.0851768084872	42.3363602502672	39.5797751004886	42.8149445618934	38.2632862471586	37.4728396117278	37.4425072156965	40.8406318271619	37.1029366276713	38.8962972574895	41.919898280081	37.5960938230203	3.40108346668291	2.57946008941399	4.30682755512386	5.78687702476344	5.45743064998869	4.20719007306577	0.835703325699552	2.99853505097891	3.27471299158654	5.25703859894944	-1.04372173166348	4.92150428474213	4.76589584716852	-2.06420600196476	5.51029739843916	-26.5387583891827	3.39810795762706	-27.807169363099	-30.0690901033794	-28.9065971478219	-28.8205084073251	-25.9958499677894	-25.586443346607	-26.1045044716902	-30.1416054006511	-19.2212465271644	-26.0562139979393	-28.6884673473169	-20.2015658317101	-27.4045971468811	-34.1765490998866	3.63917589110261	-39.5575290995032	-40.8898851824838
94.4723618090452	40.607639358419	2.45682446151856	44.1773402846696	43.6501253562958	42.9926806370776	40.1692339142672	43.2750666133493	38.8312604596022	38.0451315514541	37.8811299689929	41.3709753124649	37.6136332199553	39.4120789344573	42.3657435922817	38.1149118145795	3.46011605940693	2.50399546561773	4.25315967698087	5.81954256677016	5.39157398632407	4.27964814067115	1.00186064801009	3.00707256863942	3.25434316739946	5.30023633688588	-0.921785980508901	4.94546759368221	4.80205747931269	-1.75271195568182	5.60104454380481	-26.9376729327824	3.38650725557665	-28.021850625786	-30.5648613607201	-29.1485813435663	-29.4366485001721	-26.4346662912586	-25.9622782543254	-26.5560542715876	-30.4821118920486	-19.5913097664219	-26.5483473023689	-28.8974448480104	-20.6617933424822	-27.8838003274228	-35.2690964423913	3.76789971034077	-40.805855210655	-42.2778628407873
94.9748743718593	41.1419302479092	2.46291636893887	44.7361675563693	44.1944028086619	43.6768480190561	40.7551614204083	43.7391307474257	39.4315220237001	38.6461221784325	38.2739041847038	41.8682238520703	38.1492713135734	39.9177379008692	42.7934933098982	38.6631079076511	3.52881385924367	2.41872973201413	4.20610790762087	5.84463494561926	5.34669655868674	4.3508268943156	1.1804861863898	3.0223631434699	3.23817289875943	5.34421819321089	-0.784215673360981	4.97269414954262	4.84611612152647	-1.38532491390665	5.6918037582937	-27.3708407970966	3.35225878190451	-28.2631840916152	-31.0378845965793	-29.4303516661193	-30.0531940105624	-26.9258331449401	-26.3864478479344	-27.0528513311812	-30.8142522307538	-20.0012990096561	-27.0834303186159	-29.115047557407	-21.2449268995486	-28.4122276573429	-36.4305682024484	3.90379467344962	-42.1435970559182	-43.7098034466313
95.4773869346734	41.6670130283523	2.46383286491255	45.2766724749995	44.697360776578	44.3492790191194	41.3698604171274	44.1961207037849	40.0253573666376	39.2249743447749	38.6960559472402	42.3711701345544	38.6784535781304	40.4554135284737	43.1739231176172	39.1565279595422	3.60341036865806	2.32858586797602	4.16401580232125	5.85860621985153	5.31910131119705	4.42442355620908	1.36397326975582	3.04139002329258	3.22312514512524	5.39850333541162	-0.637820807740921	4.99949226319884	4.90355764479826	-0.982978871602042	5.76894590073645	-27.8237113931315	3.30669420490806	-28.50866651013	-31.4734559164663	-29.7264970568164	-30.6888113735832	-27.449201761416	-26.8281228708515	-27.5527403267364	-31.2010402841758	-20.4584046352834	-27.6312730532835	-29.3719193547363	-21.899252060042	-28.9188629071886	-37.634694857416	4.03624881828596	-43.511612359258	-45.178301907396
95.9798994974874	42.1658474494772	2.44892994547961	45.7521536349821	45.2083988474651	44.9606638025635	42.0099775075261	44.5708445387998	40.5627804057522	39.7689253947216	39.1422982789812	42.876488274192	39.1632366503618	41.0070385904781	43.4627156640532	39.6704952533266	3.68168281139823	2.23812222532753	4.12211171640903	5.870386265712	5.30386084675913	4.4996477195577	1.54607134501488	3.05976393369581	3.20822512775949	5.46165358906646	-0.484242230939464	5.02044356611641	4.97129030810319	-0.561036379616561	5.84370074053894	-28.2805612342239	3.25887613663925	-28.7258867782344	-31.9046861122064	-30.0020632689787	-31.3326317345873	-27.9484844954398	-27.2485931263951	-28.0430218886906	-31.6324516045786	-20.9680926209167	-28.1579558354651	-29.6576037640334	-22.5707314453193	-29.4550933700651	-38.8646324112289	4.1673809088888	-44.8682130547247	-46.6975318965711
96.4824120603015	42.6684380440032	2.4307145614174	46.2456708686791	45.7337896149173	45.5913806466767	42.5957483685676	44.9441574208946	41.136389452027	40.3447372783628	39.5945809619848	43.3101288082722	39.6834279338827	41.5243176429979	43.7590376167999	40.2263279579795	3.76507584187999	2.14904074061961	4.08841871041106	5.87692311544864	5.31976307904628	4.5680781908358	1.72862205458551	3.08619417323356	3.198825991257	5.52834064815012	-0.327457707490817	5.04544309013975	5.04175605070599	-0.123248674795339	5.91432722291231	-28.7598400023158	3.20419494871547	-28.9676061530497	-32.336707342519	-30.3147020139417	-31.9211748800489	-28.4747127599458	-27.7133243180072	-28.5762463963607	-32.0925492791747	-21.482065387377	-28.7175106513549	-29.9319444077642	-23.313206978184	-30.0361694623783	-40.1776741931684	4.31243434486502	-46.3412301209487	-48.3215716259133
96.9849246231156	43.1575148689041	2.41182079265091	46.7290622144882	46.1958743444876	46.2039632168857	43.1832708448963	45.3114492955284	41.7091933072692	40.9167104072702	40.0168672996334	43.7408302791561	40.2013775032892	42.0381295669334	44.0487087805388	40.7522562353763	3.84752783898789	2.06606164958568	4.06325153249504	5.87114518732186	5.35539444427897	4.63625510509796	1.90124863588883	3.11706718440006	3.19468695330539	5.59105824551002	-0.176585678156031	5.0722182974331	5.11765682540912	0.301503849939593	5.97296132391867	-29.2363394139112	3.1434322171566	-29.2165451340848	-32.7151734395441	-30.6403568367015	-32.4937408293736	-29.0000328863157	-28.1881089187273	-29.1137910449817	-32.5468570935893	-22.0098913620327	-29.2716527737499	-30.2124058234771	-24.0661093765668	-30.5977468617008	-41.4974356452512	4.4459229477861	-47.8033190254248	-49.9259254091716
97.4874371859297	43.6224802637861	2.39496453037057	47.1831187070868	46.6187038446365	46.7803395805566	43.8179122220642	45.663400109796	42.2035455024431	41.4146864702513	40.4458189063364	44.205841838331	40.7128404859597	42.5455176011429	44.255670522444	41.2448476381708	3.92923511340949	1.99051783366087	4.04328292624094	5.85860244499855	5.41746951733638	4.70777700538244	2.06537532851674	3.14643066608031	3.18874730393789	5.65539845887193	-0.02553388307888	5.09897188080952	5.19703147615917	0.706343848205745	6.02015950086264	-29.7036085876975	3.07980400469345	-29.4580399324018	-33.0576516447545	-30.9659023515698	-33.0751048928165	-29.5236462126409	-28.6173037036142	-29.6062307207549	-33.0151030765918	-22.6047023333585	-29.8132243368307	-30.502783495882	-24.7760358766966	-31.1311830621547	-42.8438883414024	4.59475430283279	-49.3103104999481	-51.4977768754747
97.9899497487437	44.0868967079576	2.35535463404323	47.5948884573787	47.0678823773281	47.3070473993243	44.3873021864206	45.9658593460794	42.7390374515629	41.9423887038663	40.9213975385494	44.6071274157008	41.2101321332504	43.0883204848617	44.500352809895	41.797920899231	4.0106389129269	1.92256543107635	4.02613383260876	5.83694988064468	5.50595691439015	4.77095792075912	2.21848863970564	3.18526041905001	3.18735051570568	5.72316560232428	0.116484358017135	5.12450773528122	5.28385716834948	1.09927850039234	6.05991438082116	-30.1778896399274	3.01894722756167	-29.681205444109	-33.414111892852	-31.2792190431126	-33.5814070471128	-30.0170276241013	-29.0864163849968	-30.1370449181247	-33.5378369596309	-23.1806525691606	-30.3318374030025	-30.8194350191622	-25.5318346802636	-31.7145363334268	-44.2778269830159	4.73823798114325	-50.871388876221	-53.243208684399
98.4924623115578	44.5132475323354	2.31947889184279	47.9680725301781	47.4910898188253	47.7743672577482	44.8891129396374	46.2489903553804	43.2423360147618	42.4294365375832	41.3519266720487	44.9585283116549	41.6655332462659	43.5757549117282	44.748749387751	42.3283199367976	4.08323776197872	1.8682986647007	4.01662775271087	5.81417389830221	5.6000739355397	4.8258824311725	2.34734170367759	3.22499243008987	3.19019459221595	5.7816080770943	0.239159593112526	5.1502537620262	5.3641593453066	1.43557258573105	6.09205079874395	-30.6108769452837	2.96708249083215	-29.8898265731585	-33.7447731174244	-31.5713810294477	-34.0125339011009	-30.4597285808217	-29.5270063700141	-30.6259247826757	-34.0255074207903	-23.7049761911046	-30.7934110426155	-31.0980683222515	-26.2231870555126	-32.2650759017706	-45.6107536984612	4.86113634336414	-52.2827464673936	-54.8985655074918
98.9949748743719	44.9442926388046	2.30402882304139	48.397165433167	47.811411177999	48.2939702067137	45.4971425552743	46.5885628867864	43.6974634314204	42.9017875391445	41.7309441400094	45.3995723749961	42.211955165131	44.0058619217845	44.9691609701806	42.7708065018531	4.15541754711599	1.8207768476401	4.01616515685659	5.77564504310337	5.7493938116751	4.88744061027433	2.47280354781277	3.26630628438966	3.19408046321706	5.83044012846709	0.368236298259209	5.18656403251103	5.43532190121705	1.73337098582192	6.10465984890273	-31.0460845650965	2.88921944595362	-30.1387290678854	-33.9990493839656	-31.9140756000357	-34.4832981503153	-30.9480759420868	-29.9342856021715	-31.1136999002127	-34.4601771522358	-24.3582212208462	-31.30182952004	-31.3414184028787	-26.8719460825371	-32.7342933210437	-47.0506686197971	5.05007771298902	-53.9803812820695	-56.4408459813336
99.4974874371859	45.3841154008974	2.25033726942964	48.7592973707549	48.1910958573901	48.731436132855	46.0141038644068	46.8728765517249	44.2152413455904	43.3851017333023	42.2143867931848	45.7778388952554	42.7045228579558	44.5459842757383	45.2503709233137	43.3312436101934	4.22357910665066	1.78131957497542	4.01792393526753	5.71896963208651	5.91045034983027	4.93675005812835	2.57884177098239	3.32074676162121	3.19715969136031	5.88379784905153	0.472093573263528	5.22044655252302	5.51800581593792	2.02586362147388	6.10547877493207	-31.4863733492677	2.83028898364481	-30.3510699786925	-34.2989998956011	-32.2094447441029	-34.8574497248621	-31.3743590887075	-30.3954080855477	-31.6324576942645	-35.0009925545562	-24.9325249412789	-31.7372318420786	-31.6340178849949	-27.5968240019218	-33.302073103871	-48.5914085976097	5.18533961506726	-55.5840029836154	-58.3461447245111
100	45.5855496604392	2.16645820602273	48.8107408887554	48.4335085124991	48.7982573213781	46.0787278535892	46.938302028321	44.5423488120702	43.6257071846226	42.6219368817786	45.8171872489396	42.787489822766	44.9731420108974	45.4503973421116	43.7343996779814	4.25052542273393	1.76605030332723	4.0164696859708	5.6846325015507	5.94284608288436	4.9423520623825	2.60625134073701	3.35637949399507	3.20005268268463	5.92524049345664	0.490844098544948	5.22516906592415	5.57995350362308	2.18291304992492	6.10372643386233	-31.688060141885	2.84787477125236	-30.3803711310677	-34.4888200412015	-32.2548685533255	-34.9019140513351	-31.4815744662633	-30.6801811480793	-31.8871129244345	-35.4466693622781	-25.0230752302454	-31.8116122178146	-31.8616320970309	-28.0290675169844	-33.6978831044446	-49.2823382823275	5.10500863892986	-55.8974867921845	-59.5138962487438
[truncated: 221 more columns]
