# Supplementary material for: Cranio-caudal and medio-lateral navicular translation are representative surrogate measures of foot function in asymptomatic adults during walking
Source: PLoS One. 2018 Dec 5;13(12):e0208175. doi: 10.1371/journal.pone.0208175 (PMC6281217; doi:10.1371/journal.pone.0208175)
Supplement: S2 Data — Oxford Foot Model outputs are provided in .mat files (Matlab). One file with all steps under consideration is provided for each participant. (ZIP) [file pone.0208175.s003.zip › S3_OFM_Data/EGLOND03_Walking_OFM.csv]

ST	RTIBA_R_X_Mean	RTIBA_R_X_SD	RTIBA_Resampled_Meas1_X	RTIBA_Resampled_Meas2_X	RTIBA_Resampled_Meas3_X	RTIBA_Resampled_Meas4_X	RTIBA_Resampled_Meas5_X	RTIBA_Resampled_Meas6_X	RTIBA_Resampled_Meas7_X	RTIBA_Resampled_Meas8_X	RTIBA_Resampled_Meas9_X	RTIBA_Resampled_Meas10_X	RTIBA_Resampled_Meas11_X	RTIBA_Resampled_Meas12_X	RTIBA_R_Y_Mean	RTIBA_R_Y_SD	RTIBA_Resampled_Meas1_Y	RTIBA_Resampled_Meas2_Y	RTIBA_Resampled_Meas3_Y	RTIBA_Resampled_Meas4_Y	RTIBA_Resampled_Meas5_Y	RTIBA_Resampled_Meas6_Y	RTIBA_Resampled_Meas7_Y	RTIBA_Resampled_Meas8_Y	RTIBA_Resampled_Meas9_Y	RTIBA_Resampled_Meas10_Y	RTIBA_Resampled_Meas11_Y	RTIBA_Resampled_Meas12_Y	RTIBA_R_Z_Mean	RTIBA_R_Z_SD	RTIBA_Resampled_Meas1_Z	RTIBA_Resampled_Meas2_Z	RTIBA_Resampled_Meas3_Z	RTIBA_Resampled_Meas4_Z	RTIBA_Resampled_Meas5_Z	RTIBA_Resampled_Meas6_Z	RTIBA_Resampled_Meas7_Z	RTIBA_Resampled_Meas8_Z	RTIBA_Resampled_Meas9_Z	RTIBA_Resampled_Meas10_Z	RTIBA_Resampled_Meas11_Z	RTIBA_Resampled_Meas12_Z	RHFTFL_R_X_Mean	RHFTFL_R_X_SD	RHFTFL_Resampled_Meas1_X	RHFTFL_Resampled_Meas2_X	RHFTFL_Resampled_Meas3_X	RHFTFL_Resampled_Meas4_X	RHFTFL_Resampled_Meas5_X
0	-14.6052624281974	1.39553966047024	-15.6990423506042	-15.2926132957036	-17.5449967630449	-13.710158836899	-15.1604106172932	-13.0952404433009	-11.8591059978485	-14.4334706968314	-14.5380833637082	-14.9388619476001	-14.5720079575184	-14.4191568680166	-1.84584839891189	0.756560689088563	-0.900517025543436	-2.2184051478451	-1.74934404526833	-2.32925249022784	-1.53233042416057	-1.06127678842808	-0.970423920192738	-3.04040381528442	-2.12430427390116	-1.89719432377361	-3.12039059107726	-1.20633794124008	-9.54281867545137	1.6212488971984	-9.71891620471268	-7.41952608078637	-10.7076683299424	-9.81359038509818	-12.4785190408623	-9.56225496333631	-10.1987479231446	-6.23264689462726	-10.7616445942197	-9.61568921709088	-8.34579909705953	-9.65882137453613	15.6633924333057	1.77732933802784	15.5790136917754	16.2672204815211	18.667610958457	14.2050847670035	17.9073018852003
0.50251256281407	-14.2713671886185	1.4503566668021	-15.2958892102529	-15.0031666705989	-17.3231772365049	-13.4063789483426	-14.7737175923291	-12.6675270919695	-11.3595603953208	-14.1449986521719	-14.2585030706461	-14.5810404256055	-14.4104527346324	-14.0319942350479	-1.75044711842903	0.782099542392196	-0.785935702648245	-2.14587469286008	-1.69714909225747	-2.24981903171674	-1.41218531521396	-0.951829253710336	-0.84943486441042	-2.96590612442859	-2.03676281944186	-1.80075458600417	-3.07426977966322	-1.03544415879329	-9.61198092673668	1.60788799533673	-9.76353984474202	-7.44575876903519	-10.7962466644602	-9.88127342196852	-12.5402581211805	-9.61722380449544	-10.1683056606833	-6.37786375115927	-10.7860471715333	-9.69320855500488	-8.40633688644153	-9.86770847013604	15.1905624470832	1.73984473207162	15.0329684782208	15.7884643297832	18.1256817706913	13.8320321069403	17.4209309780679
1.00502512562814	-13.826444768175	1.47809104566127	-14.8284505499442	-14.6017955212453	-16.9539696065085	-12.9474215982076	-14.1969188900781	-12.1634258571948	-10.8587801655503	-13.7837994942359	-13.834656811185	-14.0672467933856	-14.0671819251791	-13.6136900053852	-1.62778083541423	0.795881114390733	-0.658228211654337	-2.04591832607443	-1.60768792740528	-2.12874463401976	-1.22821828695538	-0.825713464419652	-0.73247612543209	-2.87640538009678	-1.90331362085543	-1.66076630212177	-2.97568494520308	-0.890212800732815	-9.69320814461862	1.59514924601573	-9.77818987198824	-7.48992715210669	-10.9456754000176	-9.98240020232255	-12.6283630038267	-9.66278476175864	-10.1093448641508	-6.53842810889393	-10.8277989478281	-9.80428683423575	-8.53899300946038	-10.0123055788341	14.5462382781879	1.67646165425745	14.410041218133	15.1270411742256	17.2299902010915	13.2702339761958	16.6792694870598
1.50753768844221	-13.4252795231439	1.49263040064024	-14.420727750126	-14.2283174501257	-16.5842111987193	-12.5414747726392	-13.7040893186643	-11.7329827729853	-10.4241995365601	-13.4511302570529	-13.4526525918523	-13.6313137668477	-13.7073372491827	-13.2249176129713	-1.5225697321932	0.802851799898321	-0.549453066257222	-1.95725527910748	-1.5223381342282	-2.02309262588468	-1.07120667771822	-0.719549090099614	-0.631023720629813	-2.79810827959787	-1.78792399387862	-1.54339208573292	-2.87512047531829	-0.792373357865497	-9.73810635369046	1.57578734380182	-9.75254909967862	-7.52370964976484	-11.0385674826768	-10.0383765470362	-12.6603892699162	-9.68484300764996	-10.0473395402699	-6.67055159396581	-10.8431676462411	-9.87506111227519	-8.63432657847441	-10.0883947163364	13.9773964770447	1.62123309447748	13.8749489314998	14.5323295452369	16.4237385103944	12.7818283320744	16.0213363379466
2.01005025125628	-12.99367891045	1.5175107070728	-13.9555403636431	-13.816304504038	-16.205832004894	-12.1240480901806	-13.2122145662396	-11.2489926258165	-9.93750979649184	-13.059459953655	-13.0532947357865	-13.1699375189048	-13.3642236710053	-12.7767890947445	-1.41347243338255	0.811937073332968	-0.428380350750943	-1.86351560746152	-1.43611679864648	-1.91592807781987	-0.916175723812526	-0.604148458698585	-0.517765496995345	-2.70786433910782	-1.67215321724555	-1.42297471861333	-2.7793869609925	-0.697259450446106	-9.75886993762193	1.54812100691073	-9.70010299214902	-7.54533085088962	-11.0945227926825	-10.0607915918117	-12.6470826069717	-9.68404015473461	-9.97081774173848	-6.79917834811834	-10.8343857966479	-9.91504592406454	-8.709093121365	-10.1460473302898	13.3852616399412	1.57288595753129	13.2722035872151	13.9010555912708	15.6790408947887	12.2881089175769	15.3457828624623
2.51256281407035	-12.5178630474803	1.53892221652542	-13.452209880608	-13.3532154364605	-15.7801120965905	-11.6584209106261	-12.6692587792254	-10.7221149570556	-9.42784219856358	-12.6212172589721	-12.6069052595491	-12.662252293764	-12.9758887775209	-12.2849187208278	-1.29519225735814	0.817451488272085	-0.303131397519136	-1.75708048224173	-1.33674905137021	-1.79495046314733	-0.741021394442002	-0.47942443916178	-0.402053752666358	-2.60781049955404	-1.54173018114888	-1.28888914378554	-2.67017493073539	-0.619291352525269	-9.77000221339405	1.51785727553202	-9.60837359867221	-7.57472203602081	-11.1539879346563	-10.0817631281477	-12.6251239767235	-9.66881646423997	-9.86922979223535	-6.93030342911699	-10.8263259879209	-9.95571619301447	-8.7937946062658	-10.1518694137145	12.7372910326844	1.52268037751443	12.6336864070973	13.1951756752172	14.8750353898963	11.7398426675552	14.5880782509833
3.01507537688442	-12.0451613393679	1.5435556586405	-12.9652438965235	-12.8713622780259	-15.3131208340284	-11.1965175895555	-12.1441977542667	-10.2220176440791	-8.95036107013982	-12.1869856336269	-12.1581024342574	-12.1793370477842	-12.5528589952646	-11.8018308948629	-1.18194889449391	0.818306975286755	-0.184057195438872	-1.64950020179007	-1.232606268627	-1.67604208017471	-0.573222958942724	-0.361461096410971	-0.29336529743906	-2.51038404295423	-1.41490115188499	-1.16218357004641	-2.55326930906791	-0.572393561149935	-9.75279892450352	1.48114137524452	-9.48502419598569	-7.58946076736795	-11.1667483795445	-10.0679575581987	-12.5583764265402	-9.63713657352864	-9.76365615919329	-7.04685427802256	-10.7939188759065	-9.97062875029374	-8.84812013755097	-10.1057049919095	12.1092152298457	1.47455756545005	12.0276521551748	12.4857162151346	14.0946400819098	11.2046216402264	13.8385686146233
3.51758793969849	-11.556819914199	1.552878840282	-12.4539053757746	-12.3726935890456	-14.844429317523	-10.727941213741	-11.623664097405	-9.69381110259511	-8.45478946444864	-11.7133140876691	-11.6980185655122	-11.6779598092991	-12.1323406017497	-11.2889717456247	-1.06761592505157	0.818898696315494	-0.0607541955424445	-1.53933519356833	-1.12673328039889	-1.5557946242066	-0.407339494809035	-0.240765430536445	-0.181947890735196	-2.40481507511977	-1.28794012894367	-1.03379448154413	-2.43644513702823	-0.535726168186131	-9.71084507826172	1.439553394682	-9.33631535339395	-7.59608344403765	-11.1522137954497	-10.0239075741599	-12.4519194541695	-9.57561561453597	-9.64143668154923	-7.14579596402135	-10.7409103094245	-9.95390648118706	-8.88973395039115	-10.0223023168207	11.4784851300545	1.43459085952164	11.4008344860861	11.7739648407977	13.3999481198249	10.670964131245	13.0814293809024
4.02010050251256	-11.0476882060227	1.56089894839287	-11.9151361253052	-11.8534276425449	-14.351236829702	-10.2419723589577	-11.0897611614927	-9.1435023320304	-7.94368307442651	-11.212203820686	-11.22002816497	-11.1605385517365	-11.6918054773161	-10.7489629331041	-0.949263782838766	0.818572706909509	0.0623093050416057	-1.42302280493272	-1.01431814286264	-1.42952218560782	-0.233674775982592	-0.114902943969251	-0.0688055259354015	-2.29279102045737	-1.15511689406178	-0.899741777387011	-2.31321070510994	-0.508367922800258	-9.65442476147375	1.39723870811871	-9.14738311702671	-7.60490729055005	-11.122120259389	-9.9703840874096	-12.330698700676	-9.4989072525188	-9.50007187786615	-7.23955116948962	-10.6846981370019	-9.92999763869516	-8.92915915110883	-9.89521845595321	10.8318365515967	1.39736405274024	10.7580767571863	11.0436248551282	12.728867410684	10.1234674145277	12.2967022478937
4.52261306532663	-10.5345390260138	1.55454366795705	-11.3809308605067	-11.3017417997221	-13.8207308326733	-9.74939124015643	-10.5579336967554	-8.60855090171115	-7.4529712365926	-10.7132793846516	-10.7309761513686	-10.6568583482442	-11.2212696239865	-10.219834235797	-0.832292781191083	0.816411192342625	0.182394021281281	-1.30214077506465	-0.896615262669682	-1.30275169543428	-0.0641907743000589	0.0078074051185168	0.0403123286963763	-2.18127304814172	-1.02321225970926	-0.769736750366746	-2.18317169770067	-0.49493486600209	-9.57256899345473	1.35108469082268	-8.93323301471782	-7.59143386337662	-11.0517990984559	-9.88314474280467	-12.1673854826135	-9.40885888333591	-9.35621307587492	-7.32059483655988	-10.6022837560189	-9.88496340411174	-8.93980366986616	-9.73111409372071	10.1974738823129	1.36244220260899	10.1360388259029	10.2968794161949	12.0875981348376	9.5790006636071	11.5099619840498
5.0251256281407	-10.0139513322534	1.5516661293219	-10.8419343531953	-10.7488578245151	-13.2919042099313	-9.25329362971654	-10.0315555928111	-8.05563769857195	-6.95586157646729	-10.1856254099381	-10.2356543166924	-10.1390499278446	-10.7495496051343	-9.67849184222228	-0.714582974996978	0.814240618625976	0.302379803079516	-1.17971540132903	-0.777128096951925	-1.17475330471789	0.103714472712678	0.130592724576327	0.148487721997965	-2.0632208700888	-0.891156793550943	-0.638869375767935	-2.05197226488611	-0.483354315037583	-9.46861949611785	1.30461570667039	-8.7009571189303	-7.57552530623676	-10.9596820969326	-9.77176175123633	-11.9740652576731	-9.2870797495005	-9.19424790481762	-7.37667834210902	-10.5043593655568	-9.81019494322013	-8.9402074189072	-9.52867469829392	9.57098834495056	1.33435071024679	9.52147752057413	9.57143851733183	11.5239716317896	9.04289592017639	10.7261609071979
5.52763819095477	-9.48604121716664	1.54646484154769	-10.2815678211891	-10.1866087978508	-12.7464979918738	-8.75609658760293	-9.51002979538051	-7.49457046021656	-6.4523277266079	-9.64571923841279	-9.73882011817709	-9.62026585171197	-10.2705745119549	-9.12941570502124	-0.595141657387895	0.812566011114357	0.419341302220921	-1.05450795314967	-0.654680392398229	-1.04501604725008	0.272735130312192	0.255942164555496	0.257175807971367	-1.94132534692923	-0.757929092609027	-0.506333661275908	-1.91811650058964	-0.468985299512938	-9.34987755511335	1.26214820132678	-8.43335481002952	-7.55196260710241	-10.8415622179569	-9.64994711322133	-11.7683061948855	-9.15270301187562	-9.02062367113593	-7.42328057249041	-10.4028622552963	-9.72671962039336	-8.93301337650429	-9.29419521046857	8.94983009282886	1.3082730363661	8.90232709125392	8.85434939531679	10.9933573600066	8.51665227637667	9.94827972249484
6.03015075376884	-8.95540120139744	1.53078448786854	-9.72253290937049	-9.60276216826669	-12.176858160399	-8.24896939628208	-8.98366732062373	-6.94596038655899	-5.96518124446748	-9.11137595845945	-9.22891378000549	-9.11242516801198	-9.76805195494569	-8.59811596937828	-0.475620494956459	0.810316903780887	0.534022711048385	-0.925027158729573	-0.528118111274178	-0.914402552364519	0.437650826465922	0.379125689600054	0.362857101817564	-1.81972913794265	-0.625213200210404	-0.376982092070141	-1.77913358588602	-0.452496429931951	-9.21020129968918	1.21818954082409	-8.14858182256893	-7.51188423156974	-10.692102779379	-9.49587137843347	-11.5245645819206	-9.00827011289291	-8.84782334870818	-7.45669331862127	-10.27392606252	-9.62655543993758	-8.89875140434825	-9.03739111537016	8.34233427342405	1.28518206071361	8.30252632034359	8.13700710177863	10.4799286453174	7.99266825642066	9.17084271619229
6.53266331658291	-8.42251465242357	1.5190011513272	-9.16893471779465	-9.02535839518282	-11.6133535836938	-7.74181923572086	-8.46409765609401	-6.38517111358044	-5.47479482035574	-8.55672400761049	-8.71828014018375	-8.5942127922373	-9.26486859939993	-8.06256076722904	-0.355407008343115	0.807720388195631	0.645996085745441	-0.794873168084288	-0.400706755029396	-0.783099789436298	0.600864885044001	0.500972557783564	0.465996191107421	-1.69299415485628	-0.492658024439577	-0.247578222989202	-1.63925630878511	-0.42754739617765	-9.05272515041352	1.18012260835535	-7.85388879209441	-7.4696324851372	-10.5265310376199	-9.32593485926691	-11.2638314366453	-8.83431525166738	-8.65639382268294	-7.46213012889161	-10.1359001036779	-9.50057369041558	-8.8561067743839	-8.74746342247911	7.74823507917406	1.26624503870578	7.7256307831954	7.45411294226596	10.0092393839539	7.48453194140904	8.40914451298025
7.03517587939698	-7.89075242552644	1.50352832330771	-8.60458167634493	-8.44115660884916	-11.0343842555173	-7.24308829437557	-7.95881056371239	-5.82522959415132	-4.98592820490416	-8.00122683676418	-8.2165218847404	-8.08298104668089	-8.762369794302	-7.53275034597503	-0.23481703805416	0.805227181565321	0.753303286394878	-0.663547200912711	-0.272434736236923	-0.652838941042907	0.761098836375764	0.623666039910188	0.568713763499009	-1.56458810320924	-0.36177639793787	-0.118646685693687	-1.49934022768555	-0.391414090110872	-8.88381702231873	1.15046193889447	-7.53670274010138	-7.41201759760386	-10.3301859281633	-9.14900574474134	-10.9984085590747	-8.65257465913457	-8.4619534481222	-7.45643489863625	-9.9963779139421	-9.36816763853423	-8.80380521704805	-8.44016992272277	7.17141278982181	1.2458083117683	7.15672794662735	6.78956672380361	9.54101451548252	7.00068421350223	7.67649123179732
7.53768844221105	-7.35898208088024	1.48110138588953	-8.03937661520589	-7.84920692563758	-10.4454872010318	-6.73293944850231	-7.44454174236245	-5.27749971529264	-4.51305913578236	-7.45505256685016	-7.70132992164563	-7.58292990979279	-8.24246457972389	-7.02389720873544	-0.114119572428534	0.801696791779926	0.857988675766768	-0.529361245829157	-0.14166835504337	-0.522017474025731	0.916449663861838	0.743885904057398	0.668449487788061	-1.43704712702053	-0.231626267761555	0.00700933669528656	-1.35612601976308	-0.345371447868339	-8.69923745239914	1.1215036097249	-7.20944609173447	-7.34511959608256	-10.113225585243	-8.94273041804161	-10.70135773142	-8.46406848770207	-8.27224419199659	-7.43649003788338	-9.82939457159283	-9.22434254246267	-8.72704049961706	-8.12538967501337	6.61141029877474	1.22667947125567	6.60634310211858	6.14474667073992	9.06714559928641	6.51941403341527	6.94959707848487
8.04020100502512	-6.82931398699187	1.46396885387459	-7.4852875581534	-7.27190019928308	-9.86885786397319	-6.22707277663776	-6.93990961824659	-4.72281765248591	-4.03672170309285	-6.89716351359324	-7.19156706400136	-7.07575164451053	-7.72436624279227	-6.51035200713227	0.00660616376282096	0.797124264469764	0.95870477862641	-0.396108718324884	-0.0116624126946625	-0.391454857657837	1.06953555605893	0.862070607664301	0.765201631955961	-1.30613439951161	-0.102287326746762	0.131936533336094	-1.21305846377369	-0.287468963778397	-8.5034256640304	1.10296675082898	-6.88158217847633	-7.27728154791844	-9.88720037633535	-8.73058046741577	-10.40261593545	-8.25315227562283	-8.06527192202494	-7.39042744331669	-9.66086823349727	-9.06022612259808	-8.64395004489906	-7.78795142080999	6.06986854562558	1.20623307960966	6.08666506173509	5.54581282258177	8.60316399524215	6.06115871832125	6.25254542575135
8.5427135678392	-6.30466380847554	1.44170586026763	-6.93073897976267	-6.68355948454009	-9.27346395255153	-5.73279765306966	-6.45144385926271	-4.17429808959091	-3.56842035133567	-6.34585307474956	-6.69445658320327	-6.57989407123581	-7.21211070911891	-6.00892889328572	0.126457654744747	0.791843347121037	1.05401592533262	-0.261902859091383	0.118117280297995	-0.263603028858055	1.21701175919591	0.979804608437966	0.860872718283839	-1.17532489873159	0.0237900938118222	0.25519953247462	-1.07191376157332	-0.218575512643458	-8.3007865838079	1.09284759660613	-6.54564193662831	-7.18852693199551	-9.62930344982076	-8.51484687450629	-10.1061694671987	-8.04002941722372	-7.86402830632789	-7.33334640310732	-9.49118849560765	-8.89437746633867	-8.55134401376792	-7.45063624317209	5.55150478779121	1.17771120249036	5.58496079104352	4.96304676052443	8.10633493554559	5.63185063531818	5.59673322251931
9.04522613065327	-5.78391346309742	1.41632387760183	-6.3755978437859	-6.10300528467063	-8.68278320834606	-5.23089912759646	-5.95684253372569	-3.63856540368138	-3.11457021778496	-5.80700146516748	-6.18917053331733	-6.09608089139322	-6.68791346524451	-5.5245315824554	0.245417906776358	0.785189829418442	1.14594162970385	-0.127044014867173	0.248505960223332	-0.136079790785486	1.35924871324275	1.09443403382587	0.953240444957052	-1.04633860446597	0.148616550471555	0.37492330366557	-0.929243917950581	-0.141189426704478	-8.08988700962511	1.08510443227975	-6.20653899066098	-7.09930134203919	-9.36391844930692	-8.27966313890135	-9.79248991984605	-7.82463246440449	-7.66836183840244	-7.26276750122902	-9.3014899507979	-8.72314472856974	-8.43777977856755	-7.11855601277572	5.05481790312929	1.14608264136616	5.10212081742389	4.42058839281059	7.5932058636555	5.21002076245262	4.95776590097862
9.54773869346734	-5.26800392221494	1.39535959409668	-5.83340586416521	-5.53638466165258	-8.10366004064263	-4.73622560542581	-5.47378646366181	-3.10049627116948	-2.66047528354632	-5.26335221491081	-5.69332815344965	-5.60884111480022	-6.16901000708863	-5.03708138606616	0.36318437589942	0.777483244293504	1.23403257814629	0.00561314622371803	0.376471530131955	-0.00991067483518574	1.49817041441923	1.2064052831521	1.04280685644427	-0.91580678858916	0.271818158966459	0.493019399336481	-0.788180620401053	-0.056226772202054	-7.87429761463119	1.08663115155579	-5.87597698834944	-7.0051550991664	-9.09221265124528	-8.04672359193382	-9.4891869525526	-7.59493198201419	-7.46352983277551	-7.16986437284127	-9.11528696943629	-8.53773063171376	-8.32052618195122	-6.78044612159445	4.58048620770848	1.10716670420213	4.65123128503704	3.92216630548207	7.06568195670385	4.81470293241868	4.35883342709182
10.0502512562814	-4.76007673018983	1.37122617569559	-5.2997816609094	-4.96589843349717	-7.51354263845393	-4.2531032340478	-5.00521134827669	-2.57122405542151	-2.21660805397399	-4.73083561294353	-5.21052073028506	-5.13401916703391	-5.65855372456828	-4.56162210286674	0.478982730033506	0.76906818921237	1.31658499992737	0.138675712907675	0.503596817509188	0.112764917496931	1.63048062975494	1.31728126373627	1.13103697329582	-0.786840645893345	0.391189645582912	0.609150071683905	-0.650339889040053	0.0342122634404571	-7.65898013780846	1.09241560254024	-5.55021926400291	-6.89867323283027	-8.80033817917577	-7.81501703602585	-9.19530386747623	-7.37004438225391	-7.26982480743494	-7.06921082707322	-8.92921391049396	-8.35671005533906	-8.19573810683842	-6.45746798475693	4.13300162664717	1.05693182027085	4.2256873437799	3.4494502897656	6.49739360628207	4.44665486071199	3.80435522204037
10.5527638190955	-4.25889179769993	1.34586809361067	-4.76685846938834	-4.41097629274489	-6.93527913439396	-3.76662928978471	-4.53462218854384	-2.05584743512363	-1.78619398112284	-4.21283801145524	-4.72481185918391	-4.67258079156466	-5.14137022880853	-4.09869389028459	0.592497839358987	0.759621132018645	1.3951686325005	0.270405520810131	0.629658379247099	0.234187921387204	1.75731180011045	1.42426008667837	1.2155512087129	-0.66078300312771	0.508757320825375	0.721346294816401	-0.512704580604501	0.126814490951618	-7.44190147592826	1.0995520360359	-5.22748312452245	-6.7957839711618	-8.51099836736432	-7.57404437785483	-8.89754004517845	-7.14759911099565	-7.08186326823744	-6.95750095183226	-8.73097605461128	-8.17615723641625	-8.05410747181977	-6.14876373114468	3.70998986347132	1.00067988230103	3.81857809066629	3.02432418528833	5.9106915573829	4.09003389851368	3.27557149884111
11.0552763819095	-3.76426011226298	1.32380391618105	-4.24765882706317	-3.86607120699778	-6.36603529271928	-3.28985358759464	-4.07732725071161	-1.54185391763155	-1.35810959701617	-3.69523032422109	-4.251613224395	-4.21080026867884	-4.63228060836644	-3.63428724176019	0.703704388020757	0.749722299113938	1.47048649143954	0.399101887660768	0.75195127608669	0.353392112528636	1.88035856022837	1.5282269048485	1.29772138513839	-0.53487240603675	0.624143401351612	0.831231553335587	-0.377911557840915	0.220623047508654	-7.22640759753016	1.11165730034747	-4.92056553094711	-6.68442690237769	-8.21747727934971	-7.34365850835361	-8.62055878157394	-6.91927075763029	-6.89253903063645	-6.82916597717616	-8.5415745804148	-7.98756574536461	-7.91221719495631	-5.84787088158117	3.31109137905433	0.936061712500251	3.44237344212418	2.63533362295128	5.30261922057554	3.76062251931439	2.79175409894772
11.5577889447236	-3.2801071647725	1.30036926585308	-3.74325462311233	-3.32539401036839	-5.7941164769922	-2.8244770768388	-3.63313959064092	-1.03859602482316	-0.941776880980302	-3.19164508471367	-3.79117768380782	-3.76194508856235	-4.13367485141128	-3.18208858501877	0.812003524326694	0.739665955382811	1.54092618485961	0.527361409512242	0.872967902057579	0.468512387107523	1.9962572436526	1.6306725866945	1.37851754608358	-0.411866396774307	0.735281629790244	0.939064257676668	-0.247412143330329	0.313759684590424	-7.01779458524858	1.12291036085345	-4.6287841407049	-6.57112110559234	-7.91764820761676	-7.11867248126477	-8.35735191740302	-6.70259642217502	-6.71866769691344	-6.69824740610717	-8.35344490097543	-7.80914478394451	-7.76538585168238	-5.57247010860325	2.9409005725276	0.864643780665152	3.09494184672751	2.28008790573243	4.66735792762547	3.45465150027381	2.35067021245631
12.0603015075377	-2.80497598960884	1.27708269820311	-3.24173882437364	-2.80588709288347	-5.23955909690922	-2.35939144658301	-3.19063068273784	-0.550113067763525	-0.537770927866766	-2.70340927536145	-3.3321178030115	-3.32727733952474	-3.63271491158761	-2.73910140670325	0.916913005603281	0.729200467730699	1.60690329403724	0.652491384963425	0.991530272572476	0.581802040566501	2.10708413608978	1.72854565508675	1.45525717521912	-0.292716816843946	0.844350942948396	1.04276257281285	-0.118584282580216	0.403529692367	-6.81306543470261	1.13432978166286	-4.344740760507	-6.4657629128609	-7.63025253042852	-6.89429498536811	-8.10136193943691	-6.49235701440174	-6.54948379790572	-6.56006503582395	-8.16113018978309	-7.63631270580318	-7.60647341674237	-5.31454992736986	2.59601255113404	0.792853048572829	2.7648408632028	1.97269562253897	4.0313506604528	3.1619318033183	1.93940573150608
12.5628140703518	-2.33732733093458	1.25594558061958	-2.75375313847418	-2.29057802579415	-4.69017490292396	-1.90594614873404	-2.76275354576957	-0.0658890448631384	-0.138024680208219	-2.21927878139327	-2.8876623792206	-2.89474825290142	-3.14189726581125	-2.29722180512118	1.018869629831	0.71898724025095	1.6704224200067	0.774207547784779	1.10539746686692	0.69233496364764	2.21426168636045	1.82332736552532	1.53028759332325	-0.175117561115241	0.95093322982195	1.14366690145907	0.00644867042295938	0.490265273868217	-6.61510217795033	1.14685219191738	-4.08139951185151	-6.34877550882019	-7.3397673274132	-6.68768329965246	-7.87314495893015	-6.28401192615209	-6.38597436539339	-6.41229012337893	-7.98259769411943	-7.46086128840694	-7.4512359265661	-5.07348420471962	2.27548919415896	0.722710819020704	2.46282808770952	1.68997367989882	3.39124346893825	2.89480004122998	1.57261317348666
13.0653266331658	-1.88217321103939	1.2348761341485	-2.28385864392369	-1.78815724698824	-4.14629016075121	-1.4637454462748	-2.34680577071163	0.406298216609125	0.249081460557223	-1.7506982100077	-2.45531284726209	-2.47512543023803	-2.66308517634311	-1.86837927713852	1.11737372613297	0.709211471266613	1.73027883900545	0.894414876526584	1.21772189820702	0.798400881826747	2.31410308741585	1.91640681970137	1.60400964310268	-0.0614316703164451	1.05296351620643	1.2425938867961	0.126410731929913	0.572612203193931	-6.42926168036008	1.15523867454596	-3.84035588700189	-6.2411493288226	-7.05736043237634	-6.48896834663432	-7.65939620487089	-6.09290583774787	-6.24072549098099	-6.26805456363054	-7.80582222047617	-7.30027614884399	-7.2938510247694	-4.86227467816592	1.9844051228225	0.661671752649412	2.18959805725825	1.44549442227094	2.76400036051893	2.64611144430466	1.24298988507306
13.5678391959799	-1.43740316197729	1.21474216343858	-1.81973039873229	-1.3059057205581	-3.62315754143492	-1.02478435536325	-1.93554828524055	0.862953013783933	0.624817328540381	-1.29754355434162	-2.02764967501727	-2.07005329467347	-2.185410185141	-1.44682527554927	1.21183672756704	0.699568484376455	1.78514729712055	1.00991290761235	1.32658177769291	0.902415536327686	2.40980388493753	2.00438778077746	1.67330727807953	0.0477192420378141	1.15295281686817	1.3373300236401	0.243615497173575	0.64886668853683	-6.25091245176183	1.16399364807134	-3.60993658671201	-6.13894982594494	-6.79501208270385	-6.29947876515645	-7.46103565301952	-5.91063729851115	-6.09788429383936	-6.12066749939814	-7.63246742753515	-7.14905455361501	-7.12934752635557	-4.66647790835082	1.7181887324133	0.614419457490147	1.93194880525446	1.23780906698671	2.17787106787285	2.41093082338418	0.943300843807302
14.070351758794	-1.0011486652008	1.19595641414617	-1.36818474243229	-0.829648705284228	-3.10176085686276	-0.598820019486116	-1.53967471277743	1.31338128717901	0.995113951433503	-0.850959263370655	-1.61571268504712	-1.66904009444912	-1.71921751950072	-1.02926062181169	1.30323498445122	0.690729201759541	1.83839345721312	1.12246441384274	1.43029721349637	1.00346193795861	2.50239861316861	2.08949057915982	1.74170947688835	0.154318498693973	1.25038985847538	1.42897575408861	0.356431538287837	0.72048847214122	-6.08410088525747	1.17181764720808	-3.40270871060746	-6.03472561140533	-6.53027331846654	-6.1327574745536	-7.29364990960272	-5.73652349702877	-5.96651170194952	-5.97114153680862	-7.4768535587634	-6.99935735353139	-6.97244898410903	-4.49225896626321	1.47704204390832	0.582581306550405	1.69827761438617	1.05284459689357	1.62963779383022	2.1982028240055	0.683438880105717
14.572864321608	-0.578435752870909	1.17823465196844	-0.935232835677572	-0.370453686625229	-2.59296854234657	-0.184012475044685	-1.15467893389639	1.75113599293399	1.35260492748618	-0.420389850593376	-1.21502830036181	-1.2804462266948	-1.26617399397104	-0.625585109659587	1.39098516392944	0.682750374956632	1.88944203931476	1.23217311006606	1.53245097830348	1.09981339623322	2.58758223967081	2.17290302130757	1.80897265894339	0.256427380452685	1.34302424901531	1.51887635952944	0.463683478183229	0.78647305613334	-5.93224529621877	1.17429726899362	-3.22162416491071	-5.94453676795605	-6.2863500182139	-5.97422855166128	-7.1382067545969	-5.58319585174535	-5.85433677855997	-5.83118087161829	-7.32253956546346	-6.86763930121275	-6.81598163542224	-4.34712329326435	1.26461344373232	0.567588870306035	1.49058939073328	0.900945473109569	1.14858285139025	1.99872104604336	0.453061505579365
15.0753768844221	-0.166685997876081	1.16135223359168	-0.511592038339944	0.0718972726247763	-2.10354508174609	0.225466383507481	-0.776477251727133	2.17267571806099	1.6993531900953	-0.00498048520868966	-0.821348957232959	-0.906378898051592	-0.81691236708942	-0.228389459405691	1.47443039454231	0.675255585015909	1.93499157659882	1.33625299355675	1.62999697051755	1.19422013729566	2.66992943223204	2.25075208128526	1.87137201197248	0.353651994289165	1.43390621088392	1.6046506836056	0.567462315356774	0.845978326913691	-5.78930835415205	1.17820443297999	-3.05250790129602	-5.85586006034791	-6.06211714587267	-5.83146955470912	-7.00340495471538	-5.43914305802656	-5.74127737871969	-5.69155897360354	-7.17839775141748	-6.74740246976281	-6.65718749739582	-4.21137350395756	1.07515340702945	0.561232619101122	1.29645747896618	0.772411794149113	0.748952514861353	1.81191696473232	0.249504881220791
15.5778894472362	0.235539952579062	1.14616442369228	-0.0989897606429253	0.505724941544622	-1.61855387494508	0.621265498254467	-0.413743255002994	2.58699147169416	2.04029958986386	0.402495442314867	-0.443679930597552	-0.537760641534243	-0.379789009404256	0.162218959403827	1.55513203564834	0.668935574263964	1.97956557926338	1.43787543935786	1.72346800971127	1.28568917198271	2.74993497752325	2.32619495632082	1.93380862072786	0.44781802386708	1.52234886847755	1.68718686850255	0.666615366738901	0.901078545306899	-5.66171175863823	1.18142493905968	-2.9066860182289	-5.77503274715655	-5.84469959094884	-5.7137323902608	-6.89933506667727	-5.30748018001747	-5.64398254904175	-5.55663080828007	-7.05454814490096	-6.63139248546348	-6.50949080206889	-4.09753032061375	0.909681903144917	0.559857678531042	1.12128085398675	0.663830824508721	0.424337976333527	1.6436753162211	0.078232070353638
16.0804020100502	0.624079728059627	1.13220333063599	0.296944277726177	0.920110473840929	-1.14919291578999	1.00582594393905	-0.0610562027603399	2.98865957435748	2.36857169829797	0.794333432517962	-0.0764849241311995	-0.180671451182534	0.043362180481323	0.538554649418691	1.63212520502507	0.663565861182953	2.02282957196288	1.53576714053893	1.81509925234714	1.37225039500084	2.82239126675228	2.40016049436912	1.99473992425037	0.537396303031811	1.60572732688033	1.76832424120611	0.759990099788788	0.950826444172261	-5.54889928362283	1.17967355846381	-2.78643718609628	-5.7109602950798	-5.65322945417633	-5.60241197383615	-6.8024485778426	-5.1977042469633	-5.56287213420184	-5.43605858029636	-6.93054581531546	-6.53484017156194	-6.36419047241147	-4.0050924956924	0.768313742027311	0.55870376763655	0.966632882278889	0.580052172064344	0.187867972474052	1.48393638308203	-0.0719976809091399
16.5829145728643	1.0014387617636	1.11883718311861	0.679585996098751	1.32187032526534	-0.696721269565675	1.38388478546631	0.28367544268291	3.37344139046834	2.6869181152489	1.17135307711724	0.282435084437969	0.162236167003933	0.460906901385921	0.907679125553305	1.70506466645072	0.658948080093716	2.06133790352822	1.62757333019474	1.90132869954964	1.45721000060323	2.89356724481662	2.4681401739386	2.05137720184592	0.622033591116799	1.68789058405574	1.84550418103012	0.849556391408481	0.995256695320594	-5.44556265653017	1.18006115312824	-2.68079748053836	-5.64339107001938	-5.47772077927958	-5.51107813186549	-6.72886278749697	-5.09563203652915	-5.48145979425141	-5.31792918329307	-6.82218402013938	-6.45020728266847	-6.22077074244826	-3.91671856983248	0.644803153747273	0.552974141026472	0.824679011958544	0.507361072631293	0.0299366595976604	1.33520598056029	-0.200906532727348
17.0854271356784	1.3688644107489	1.10748167809856	1.05308443858701	1.71246305273666	-0.251142149522319	1.74825454682689	0.613502602380154	3.75097658716086	2.99963583625324	1.54010003643102	0.625854383304372	0.498775499123639	0.866273557658615	1.26859453804662	1.77568818384748	0.655614596405538	2.09864650896304	1.71744788285185	1.98488485321445	1.53941485852743	2.96324001323601	2.53434677073453	2.10847922717054	0.703559723865166	1.76785657008076	1.91944643658312	0.934590492119161	1.03634486882371	-5.35901118698783	1.18128363868476	-2.59512388296218	-5.59247689520478	-5.31671350423269	-5.444262357456	-6.68304037111675	-5.00804847802039	-5.41638462340012	-5.20995690901118	-6.73498048996204	-6.3709492267799	-6.09113773014755	-3.84505977556042	0.539185151339313	0.544800598975866	0.695550801029867	0.450453182653138	-0.065840554165881	1.20081803828435	-0.306544154817504
17.5879396984925	1.7229218635509	1.09732142507053	1.41252603832262	2.08387236898839	0.176958944934378	2.10106918208164	0.933804448714686	4.11652525112061	3.29970144872997	1.89428714227525	0.959345657348028	0.824993465853184	1.25710137345518	1.6148770407869	1.84258589784146	0.653060562973875	2.13536979730414	1.80225868296594	2.06667092135335	1.616420868758	3.02505560655498	2.5993618050672	2.16335588873319	0.780807614609445	1.84241054444441	1.99242207260953	1.01384559959386	1.07305137210344	-5.28463324393293	1.17810782751945	-2.53259786751029	-5.55254903532907	-5.18322413001752	-5.38039756985454	-6.63847987006187	-4.94117467777331	-5.36226154378624	-5.11919691502529	-6.64523314488815	-6.31099873069025	-5.96502889850639	-3.78445654375227	0.448782829006604	0.534668166885	0.58111091035803	0.406800078206829	-0.1038079577993	1.07090406192454	-0.39911081101285
18.0904522613065	2.06607480165857	1.08739350046593	1.75698515903127	2.44528569877399	0.59104007730932	2.44716983964564	1.24590349871232	4.46449804649886	3.5914556084986	2.23394846810512	1.2843120392031	1.1376384298955	1.64129312230727	1.9533676319218	1.90607773499153	0.651345782491559	2.16827333918943	1.88274558448701	2.14251833906731	1.69231267738922	3.08726183008255	2.65796582374852	2.21508074761575	0.853276490186606	1.91646521877924	2.06167075570471	1.08926930879866	1.10609270484934	-5.22018354513671	1.1781346840256	-2.48487816783915	-5.51572970459308	-5.05943608636731	-5.33844703933253	-6.61784752815347	-4.87878078533418	-5.30972661890094	-5.03117145147465	-6.57500523866115	-6.26187096657895	-5.84417229230602	-3.72513666209913	0.368350423876776	0.52412413394172	0.476888079700512	0.368675123919948	-0.107774057204152	0.94979035648659	-0.477074763064635
18.5929648241206	2.39936169992634	1.07975755363378	2.09310655098862	2.79418856726504	0.996168880337742	2.7796955008584	1.5441434515333	4.80613799098424	3.87801830176158	2.56595400600439	1.59486561075474	1.44346241066013	2.01379073653517	2.2828083914327	1.9675108814509	0.650707981155574	2.19941353846666	1.96096980565505	2.21740840728018	1.7651732245518	3.14772258104218	2.71558833410668	2.26739364273675	0.922967196225975	1.98804591633273	2.12780739248709	1.1604973270074	1.13714321151827	-5.17120655868692	1.17931148374565	-2.45268402582946	-5.4962220680779	-4.95561914522489	-5.31583382628779	-6.61729482216958	-4.83100170454199	-5.27195726532867	-4.95688626330908	-6.52226963911624	-6.21779681700732	-5.73878279257537	-3.67813033477478	0.297129353386832	0.516360786998488	0.380159533732661	0.338795600781349	-0.0905432736112928	0.838258360396741	-0.541057312756851
19.0954773869347	2.71998748769658	1.07314911682729	2.4182154704501	3.12544483846876	1.38331473216611	3.10102366957523	1.83309855679056	5.13697454604683	4.15171256565104	2.88501959673302	1.89578895158386	1.74047163471207	2.37134497661268	2.59744031356863	2.025558907449	0.65078844721128	2.23050845400253	2.03318021084327	2.29051594280305	1.83337027425558	3.20185899676204	2.77232728336414	2.31658140502959	0.988937154775162	2.05496744125091	2.19347683686744	1.22608223743176	1.16490065200249	-5.13209360569272	1.17737906882073	-2.43981642011675	-5.48006287474123	-4.87620070235158	-5.29660009878482	-6.61768198359135	-4.80095217617489	-5.23945777185978	-4.90052642771243	-6.46945724754092	-6.19143638403151	-5.63712356929054	-3.63580761211688	0.23229329631581	0.511673105726189	0.292411849932907	0.312470101740326	-0.0596134926674958	0.729305754786489	-0.597741904003742
19.5979899497487	3.03046757092433	1.06632852884323	2.72876142431313	3.44901553193297	1.75872113245279	3.41591061821394	2.11446292438752	5.44947121576711	4.41927406174453	3.18970847817649	2.18890589090868	2.02472652649826	2.72199842221591	2.90465462448066	2.08079713435792	0.651542338219261	2.25885250044904	2.10282773631429	2.35796132257562	1.90054383994448	3.25707333522037	2.82214583166536	2.36374976428657	1.05033542273033	2.12165506359845	2.25565518491913	1.28808254380459	1.19068306678686	-5.1021263417001	1.17876749809659	-2.44002385732365	-5.47300938656682	-4.80149596615251	-5.29677054545563	-6.63818765431003	-4.77111518562166	-5.21001423703853	-4.84551923959768	-6.43549915694707	-6.17358918706295	-5.54311813355669	-3.59717355076794	0.170179575662108	0.510485351717921	0.21145911018723	0.28674609838766	-0.0341523951959984	0.626033507704004	-0.646852210715791
20.1005025125628	3.33151341880734	1.06210475769348	3.03071056980971	3.75979841728627	2.12391319843893	3.71731009745232	2.38291329636816	5.75742452825138	4.68237896040959	3.48819399314115	2.46867672323101	2.30210665729432	3.06191626117325	3.20281832283197	2.13421709986865	0.653016907935422	2.28462591328787	2.17008728863361	2.42605294299824	1.96428323199259	3.31002269299285	2.87184661174106	2.41153558008388	1.10954415982948	2.18546914914722	2.31487925946602	1.34642430874435	1.21583405950667	-5.08537021280953	1.18051310475967	-2.45054226027316	-5.48157828159126	-4.7484267904631	-5.30981385867234	-6.67055498626069	-4.75455106033657	-5.19297897601076	-4.8059536145835	-6.41402940050642	-6.15930208978499	-5.4651757503944	-3.57153548483714	0.110416085083064	0.513135360764963	0.133633576874126	0.262399376334565	-0.0161950506378051	0.528406744751929	-0.689345071433349
20.6030150753769	3.62089893169669	1.05843205242636	3.32481031405143	4.05467859270621	2.47160555625481	4.00858360992751	2.64294151188027	6.05561658640812	4.93209302728224	3.77540741066333	2.73979129727003	2.57241644540566	3.38656726012054	3.48627556839012	2.18448766505834	0.655039139355667	2.31073562301869	2.23052851071445	2.4914490084498	2.0239233136717	3.3582186189264	2.92065881888464	2.45516279268824	1.16561932616162	2.2454542396628	2.37414870876734	1.39934174057976	1.23861127917462	-5.07537494274771	1.17988656372885	-2.47576715681903	-5.4854225732111	-4.71081641437086	-5.32580340856637	-6.70317587029202	-4.75106058299498	-5.17556065983225	-4.78252461285012	-6.39401769819445	-6.16000713669577	-5.39029013971491	-3.55005305943061	0.0508338010051098	0.517906162694027	0.0596883350254062	0.234867673959692	-0.0100405271495752	0.431678114370921	-0.729198733227668
21.105527638191	3.9014003595931	1.05424590464993	3.60653229292972	4.34409872293842	2.80935750668394	4.29407872976781	2.89636775898099	6.33559262326424	5.17834489025419	4.04872325166108	3.00419623393407	2.83096243478376	3.70471561550416	3.76383425441483	2.23277505684381	0.657593319388306	2.33525890868326	2.29009853648328	2.55368097677238	2.08255846785529	3.40803899375118	2.96250063646016	2.49785678530889	1.21742440134333	2.30543936571454	2.43018394988654	1.44910183555513	1.26115782431171	-5.07402980956416	1.1818743705981	-2.51108550844914	-5.50317792957243	-4.67893300122582	-5.35752925309858	-6.75145969773886	-4.7444239034794	-5.16246523596175	-4.75913487853157	-6.39087858616491	-6.1660132809753	-5.32451772918976	-3.53873871038237	-0.010334235666971	0.524034388524592	-0.0110837488344626	0.203734637847909	-0.0227857823170939	0.33804848204677	-0.766841814705274
21.608040201005	4.17293377887843	1.05281707785631	3.87843857938058	4.61923700170762	3.13645475288459	4.56603053437688	3.13764591039891	6.61298469589419	5.42100436750906	4.31771032065768	3.2561223125841	3.08292360567489	4.01347661580191	4.0331766496708	2.27918419572628	0.660381209780101	2.35626700618804	2.34570352565555	2.61716273630488	2.13719601075043	3.45480075486211	3.00479242151258	2.54104494366928	1.26763057592794	2.36202220084612	2.4834426036718	1.4958291583714	1.2843184109552	-5.08218235675321	1.18264093336349	-2.55096058508017	-5.52754768523556	-4.66473670135754	-5.39525065963652	-6.80365125565774	-4.74842431024079	-5.15925068182917	-4.75072873923329	-6.39440685195707	-6.17324925117222	-5.27442253796848	-3.54355902167	-0.0731835436573149	0.531307280104096	-0.0818753518790563	0.168862075113146	-0.0518644678933793	0.247279450783636	-0.802573072240141
22.1105527638191	4.43418466901084	1.051291288504	4.14556434062196	4.88432233728185	3.44668632588566	4.82960331876424	3.37193842302541	6.88088647429921	5.64932227897774	4.5765924530809	3.50101687614469	3.32969406305525	4.3067014481326	4.28788768886052	2.32282834396746	0.663581783421671	2.37787836660914	2.3968675100228	2.67695436784924	2.18832228484678	3.49838122864296	3.04568872067472	2.57890640791688	1.31507732483414	2.41566641934123	2.53717426561154	1.5373619935698	1.3056612376903	-5.09461414778508	1.18201075116515	-2.6005337202371	-5.5511179798196	-4.6562586509438	-5.43503593060327	-6.8554415946924	-4.75994266199277	-5.15055341054793	-4.75456236419261	-6.40010456349956	-6.1921318705084	-5.22597499961905	-3.55371202676449	-0.138993648630803	0.538018273066239	-0.152882511414512	0.12755698373023	-0.0971905452084502	0.156255976550498	-0.838733290349175
22.6130653266332	4.68825809038292	1.04917739387061	4.40387417487045	5.1441641205848	3.74903755515728	5.08839532081785	3.60087259545755	7.1324382763682	5.87732285349019	4.82305407411939	3.74062493565775	3.56575262694882	4.59440192070346	4.53915863041931	2.365235043608	0.667198558852205	2.39912142819348	2.44720280589224	2.73617508624657	2.23842231584017	3.5439706684857	3.0803157921971	2.61691441759182	1.35876189562386	2.46948411126916	2.58784423724324	1.57629967901895	1.32830808569375	-5.11435555030566	1.18282661446301	-2.65672234605122	-5.58632041240702	-4.6537281700106	-5.48639786005101	-6.91841117428931	-4.76669979380282	-5.14729425948097	-4.75799816730194	-6.41967968835783	-6.21275163905101	-5.187271774874	-3.57899131799014	-0.208412207190089	0.54410876249848	-0.223904276546722	0.0796987069922225	-0.158736985986155	0.0666621256687814	-0.875937368515834
23.1155778894472	4.93372761377778	1.04980611789004	4.6502748610393	5.38858150426071	4.04089864015373	5.33333849904738	3.81813259571985	7.38290505079535	6.10206962318555	5.06691990039525	3.96831257146698	3.7957659098036	4.87431441642058	4.78321779304511	2.40552052538403	0.670576419013881	2.41582048615668	2.49203238729477	2.7970769036172	2.28382236203214	3.58545936849417	3.11552043621834	2.65495135870925	1.40128950738294	2.51923566001627	2.63589348555	1.61288231463824	1.35226203449832	-5.13919224064593	1.18107006650253	-2.71169174972175	-5.61900133589548	-4.66352306863731	-5.53720168029578	-6.97804445005952	-4.78077583814602	-5.15086492992864	-4.77410611719706	-6.43976883687943	-6.2319666211386	-5.16306900246868	-3.62029325738294	-0.281111107552846	0.54979451171785	-0.296580220674611	0.0259497236724976	-0.233003853839973	-0.0215438708558162	-0.913317913461476
23.6180904522613	5.17043008045101	1.04962978335124	4.89467836028332	5.62864676915071	4.31630288452809	5.57225287344449	4.03038676635771	7.62379222250713	6.31222308696139	5.30147244600897	4.19114144552046	4.02252104161013	5.13840622797489	5.01333684106489	2.44336693215426	0.674336333747889	2.43326548919892	2.53474191923803	2.85312356658064	2.32631441345327	3.62528433108315	3.14867324423178	2.68691405390614	1.44124352713389	2.56699291385468	2.68475987159746	1.64448551607545	1.37460433949769	-5.16580244230578	1.17927271536862	-2.77148741703288	-5.65508721034774	-4.66971382161138	-5.58921891252093	-7.03686822354766	-4.797501850155	-5.14593809622345	-4.79792434337611	-6.4622290625381	-6.25941150075341	-5.13854270365964	-3.66570616590311	-0.357732088436251	0.553837154082038	-0.372197911353488	-0.0359433521230857	-0.316376562660704	-0.110547819210287	-0.952652510919984
24.1206030150754	5.40190456793303	1.04881757015991	5.13417705216539	5.8639021550497	4.58632821165374	5.80761373571102	4.23867344682542	7.85060427258464	6.52493180984065	5.52545548729873	4.41026562843116	4.23959550701442	5.39847183068301	5.24283567793844	2.48054309762144	0.678487549342571	2.45121479463779	2.5766164949745	2.91099929764285	2.36774238803338	3.6672900578861	3.17626177768771	2.71975732717157	1.47788964172224	2.61501812215961	2.73063942715654	1.67413259674674	1.39895524563827	-5.197709261402	1.17835854813353	-2.83418528255965	-5.69975527557245	-4.68149543962756	-5.64883613349526	-7.10290925251329	-4.8083853376894	-5.14718079708837	-4.82047404423018	-6.49515767189098	-6.285130908837	-5.12369579151878	-3.72530520180108	-0.438410410002093	0.556795211952032	-0.45006477573471	-0.10508131608462	-0.407784563089775	-0.198865126121112	-0.994392534440472
24.6231155778894	5.62477904152418	1.05061871474203	5.36025997730377	6.08251989424724	4.8456655954501	6.02848646514791	4.43534232410401	8.07784601122466	6.73243803082486	5.74855729114251	4.6176256859905	4.45129998341987	5.65251301900143	5.46479422043333	2.51506056283628	0.682067948014516	2.46424554700867	2.61144714255559	2.96983842801566	2.40370738853194	3.70393405666518	3.20451839090331	2.75117981993463	1.51370412020011	2.65816437125703	2.77398624026979	1.70209016198701	1.42391108670649	-5.22984461564736	1.17433158106481	-2.89133260798849	-5.7338859943368	-4.6985073265916	-5.70213284581575	-7.15950233467548	-4.82390067935775	-5.15071324003225	-4.8529415926914	-6.52264917418025	-6.30694579493739	-5.12162023382722	-3.79400356333394	-0.522191030707585	0.559020180952731	-0.529774833530695	-0.180029381945066	-0.503189142780873	-0.28611250007165	-1.03648304561337
25.1256281407035	5.84105463045325	1.05103051389256	5.58597810086845	6.30224807869025	5.09054650403497	6.24620252906353	4.62941735019432	8.29498842169392	6.929183564541	5.96266387136979	4.82277441415246	4.66158907237276	5.89036153002766	5.67670212842992	2.54766174701226	0.686198982155465	2.47771221923293	2.64641760588443	3.02400770725414	2.43746835328697	3.74039130956369	3.22999235658817	2.7776060888849	1.54693769149993	2.70032178791741	2.81836612650696	1.72523977921687	1.44747993831075	-5.26194244447563	1.17196726575539	-2.94876948240214	-5.77548279340803	-4.70691485769632	-5.75615208739578	-7.21544865139766	-4.83821623811824	-5.14734466311107	-4.88856164391857	-6.55250364139967	-6.33409349766466	-5.11696373875272	-3.86285803844272	-0.609512107523334	0.55973068837208	-0.613575516241361	-0.263384277363429	-0.598192450830362	-0.374297148625014	-1.08097829979296
25.6281407035176	6.05339093051546	1.05060346451303	5.80964000935607	6.51312066392364	5.33217614391818	6.46170254195989	4.82095040848837	8.50063777821442	7.12941169664248	6.16834648097207	5.02579883424845	4.86308351189905	6.12609085940924	5.8897322371536	2.57961062046326	0.690810950814736	2.49190262082045	2.67847103481904	3.081109164451	2.47016255339174	3.77903893101452	3.25063306810265	2.80475373771695	1.5772718433955	2.74282000141823	2.85971211946505	1.74711994957812	1.47233242138592	-5.29622428312059	1.17069694416467	-3.0055437358489	-5.8172002607784	-4.71902119323924	-5.81451021192533	-7.2755047512961	-4.8464478055678	-5.14916535037132	-4.92199422549648	-6.58953179736464	-6.35674148606265	-5.12149362278331	-3.93753695671294	-0.700205053640842	0.559776657491343	-0.700493837850231	-0.352255526359291	-0.693926034771709	-0.462043765614537	-1.12789129190229
26.1306532663317	6.25782465612326	1.05311114166829	6.02125028277971	6.71514503758095	5.56167424736266	6.66170671470133	5.00044874909413	8.70813549850644	7.32199292131977	6.37474943081299	5.21670456759169	5.05994924293985	6.35764117047333	6.09449801031624	2.60854547028707	0.694613149336268	2.50207693196429	2.7060666352496	3.13680171470523	2.4965846081368	3.81088213179792	3.2720059673044	2.82900418287598	1.60699205748815	2.77952103182589	2.89854073316116	1.76794902269563	1.49612062623982	-5.32703599329922	1.16671530366509	-3.05490321189636	-5.85280875583523	-4.72831164699308	-5.86191918369015	-7.32122095500551	-4.85762208950194	-5.14943538907143	-4.96258564864467	-6.61588491444792	-6.37351427086964	-5.13673422842973	-4.00949162520501	-0.792942957722675	0.559431320410209	-0.788745658274878	-0.447131620572106	-0.7863689435445	-0.54853236736647	-1.17422149467995
26.6331658291457	6.45754677653985	1.05322463890866	6.23182023363702	6.91886516673662	5.78183405691818	6.86186500195342	5.18004881892161	8.90453572925992	7.50804872081941	6.57194962817812	5.40838258748963	5.25712270845437	6.57253091257732	6.29355775353258	2.63591946758451	0.699386204998342	2.51162920041759	2.73393089526375	3.18977444836974	2.52162783511527	3.8439019965894	3.28984700429127	2.849426656561	1.63396655807975	2.81627477041814	2.93851325249553	1.78410335475268	1.51803763866003	-5.35599827187043	1.16619718816001	-3.10050746850895	-5.89432473029139	-4.72956812284764	-5.91022470805453	-7.36728482454288	-4.86486279461178	-5.14494044484251	-5.00212327491828	-6.64481317279316	-6.39345084260949	-5.1469399334357	-4.07293894498885	-0.88832945891651	0.558458484964929	-0.880618334228479	-0.548845516014653	-0.875705562067935	-0.636212596890334	-1.22291507601696
27.1356783919598	6.65449687083904	1.0525312420549	6.44281966718955	7.10957384130409	5.99985913647656	7.06111202523627	5.35842395447517	9.09226119659253	7.69836229348715	6.76309536030923	5.59941326081426	5.4461651342318	6.78754922047287	6.49532735947897	2.66244911674211	0.704703516059361	2.52203136069342	2.7567601631486	3.24496555691602	2.54571642884128	3.87896678740864	3.30369268518851	2.87043084278975	1.65843871426573	2.85344205757791	2.97530368882546	1.79969129063396	1.53994982461607	-5.38426556480262	1.16720030736125	-3.14328395655337	-5.92845577425679	-4.73163361184635	-5.96058205722682	-7.41544648247379	-4.86658734266654	-5.14500237844405	-5.03881605662683	-6.67810416789356	-6.40704706017387	-5.165561422214	-4.13066646725552	-0.98600206701875	0.557738387821591	-0.975456257570473	-0.653562604228707	-0.96450344976164	-0.723723201054675	-1.27343402527029
27.6381909547739	6.84408001339362	1.05517062451723	6.64405833699625	7.29924212099908	6.20423624662521	7.24345745767965	5.52390493924351	9.28310466441651	7.87816894097627	6.9563895180832	5.77748798403602	5.63124745777216	7.00021796736898	6.68744452652656	2.68554713186722	0.708941495058567	2.52943016454748	2.77780658141819	3.29588541209898	2.56278328782705	3.9057235068242	3.31838586177054	2.88709781250101	1.68244600473489	2.8838623556223	3.00950997742364	1.81479625627988	1.55883836135852	-5.40612221372492	1.16600300715971	-3.17813578501866	-5.96176616475959	-4.72474304113172	-5.99648042130063	-7.44550530063692	-4.87055343796828	-5.140290197783	-5.08036994626155	-6.69639809272556	-6.41375539483971	-5.19279035781402	-4.17267842445941	-1.08453823770764	0.557129593696543	-1.07070648776103	-0.764113380147815	-1.0498500271572	-0.80984775273533	-1.32210497844072
28.1407035175879	7.0307243280473	1.05436472251441	6.84229722716108	7.49072850917908	6.40493903306348	7.42961705280372	5.69238754331126	9.46140549430786	8.05601814243091	7.13974804918723	5.95950177263025	5.81816423073242	7.19558740133951	6.87829748042075	2.70737118976276	0.714574805618944	2.53507509937465	2.79917376741574	3.34538946916362	2.57944916865005	3.93495255594396	3.32882154865974	2.90121598078876	1.70343343038664	2.91539625385963	3.04486141549605	1.8253104078251	1.5753751795892	-5.42511607937091	1.16972597188321	-3.20656491661915	-5.99959153917206	-4.71221257381117	-6.03416394619076	-7.4777566924674	-4.86887923045569	-5.13337331462717	-5.1174364445462	-6.71812656186703	-6.42251099818364	-5.21257822624206	-4.19819850826853	-1.18490203257947	0.556636415992692	-1.16807841363811	-0.87913799089838	-1.13682942789905	-0.89788877639426	-1.3730603822632
28.643216080402	7.21512145367034	1.05329210396248	7.04302955947273	7.66505249939575	6.6047661436497	7.61352691809763	5.85878584666925	9.63406382017051	8.23870538469435	7.31958967022217	6.14000179475472	5.99739130591928	7.3935512486345	7.07299325236348	2.72785142151151	0.720440317520299	2.54164437208942	2.8134458592279	3.3956230252356	2.59452906163817	3.96455124552825	3.33622217798992	2.9158477820464	1.72234239451101	2.94638205263801	3.07680559175308	1.83598968756669	1.59083380791366	-5.44111688064131	1.17420927010845	-3.23143469236543	-6.02393959679161	-4.69968273127074	-6.07045053858597	-7.50862774187212	-4.86298002572325	-5.13069446509556	-5.1515991951292	-6.73997182167833	-6.42406328677409	-5.23992504413589	-4.21003342827348	-1.28655099294266	0.55664987212679	-1.2677379588995	-0.99483609135018	-1.22712184389131	-0.985926660915838	-1.42464821717151
29.1457286432161	7.39347214935821	1.05535322669404	7.23705829559343	7.84582994189562	6.78917961367147	7.78388669808211	6.01489551509674	9.81092373917965	8.40769137280026	7.50280656949964	6.31035695196848	6.17322361563856	7.58989585589501	7.25591762297763	2.74502271525088	0.725245085754892	2.54632073430712	2.82863058276533	3.43818080227007	2.60361424748928	3.9870793709963	3.34468142269964	2.92479893525585	1.74093226478778	2.9716811206356	3.10606361020306	1.84646991974663	1.60181957185388	-5.45027662794785	1.17806864290979	-3.24937654230893	-6.05298637130143	-4.6748180283301	-6.09379478173744	-7.52380026560876	-4.85939416690613	-5.12043038489228	-5.18903431564466	-6.74825545240977	-6.41867424015039	-5.27307841701837	-4.19967656906595	-1.38835413625822	0.556577105907585	-1.3668808905746	-1.11580926526643	-1.31757085003157	-1.07343117887765	-1.4743672857026
29.6482412060301	7.56960740042361	1.05299124277432	7.42500100545652	8.02173931335305	6.9759438316774	7.95940726719074	6.17512008444126	9.9733666742987	8.57959311390902	7.6749016009133	6.48587733629045	6.3521673772855	7.77021599734936	7.44195520291806	2.76082191819098	0.73142012521547	2.54811806359439	2.841799028536	3.47991310914169	2.61262799848408	4.01204441701467	3.34822795985404	2.93262398035327	1.75619875244142	2.99825508276947	3.13642547889588	1.8529004283023	1.61072871890456	-5.45612964778422	1.186390349043	-3.25958432143292	-6.08004641850153	-4.64908460992731	-6.11838512468628	-7.54112281192886	-4.84918641770233	-5.11065496104329	-5.21936156441759	-6.75914004174336	-6.41530325938487	-5.29811139274277	-4.17357484989958	-1.49116608322361	0.556436567588523	-1.46611238668784	-1.23767213633084	-1.41545844106606	-1.16372238183312	-1.52606844482944
30.1507537688442	7.74461419178596	1.05178670181919	7.61707465545088	8.18959780092863	7.16048972309719	8.13084747627471	6.33189198322524	10.1333927457779	8.75674826306802	7.84618558086302	6.65841900176199	6.52363928927401	7.95476681121345	7.6323169704965	2.77512212383278	0.737249370127892	2.55091087861435	2.85068992856584	3.51922144466175	2.61950778852994	4.0356911640313	3.34980788221243	2.94098401697501	1.76987816091308	3.02327972674467	3.16314560597789	1.85996134107165	1.61838754769542	-5.45899373139009	1.19461088777683	-3.26672592881908	-6.09944025528899	-4.62295014621487	-6.1389052194589	-7.55436556220464	-4.83658480930354	-5.10493595604509	-5.24737703551352	-6.76685190288143	-6.40480331222383	-5.32907285974149	-4.13591178898569	-1.59461574297298	0.5560905657679	-1.56694191159046	-1.36087552893226	-1.51889868834117	-1.25432178602289	-1.57741047302559
30.6532663316583	7.91468924040941	1.05289203587667	7.80618404140941	8.36435750956788	7.33275321722076	8.29244418014758	6.48121094885242	10.2985549506491	8.91678368049998	8.02185441867367	6.82381120349242	6.6922348306889	8.13811952771192	7.80796237599883	2.78634518061704	0.742017839231984	2.55302614088663	2.86081872272814	3.54957920450268	2.62161850487836	4.05360109796796	3.3527089519819	2.94242583172146	1.78341116702489	3.04376811781359	3.18709826691986	1.86702651016664	1.62105965081241	-5.45597883746647	1.20273696086204	-3.26913861239036	-6.12350574518907	-4.5875801628331	-6.14859365374684	-7.55511225312266	-4.82686858789959	-5.08915603095756	-5.2778748151362	-6.76334665688729	-6.38811126473612	-5.36326796911984	-4.07919029757908	-1.69779482755622	0.554981620008234	-1.66680957814088	-1.48736363048898	-1.62618548713091	-1.34572771510305	-1.62733601256762
31.1557788944724	8.08283559308797	1.04881481556526	7.98522451325107	8.5274455666654	7.51078621119034	8.46037822893916	6.63554407179674	10.4470802831954	9.08478518233207	8.18480345989408	6.99525243736488	6.86502824253432	8.30686710081909	7.99083181907309	2.79605967373388	0.747856932183263	2.55122037095091	2.86656821910123	3.57803295568936	2.62413185058562	4.07390178023046	3.35008791021662	2.94429752117475	1.79333238215998	3.06568850638856	3.2121189787064	1.87059301104487	1.62274259855775	-5.45039406676474	1.2141115572932	-3.26351126362182	-6.1394836797843	-4.55651539788067	-6.15954332171096	-7.55864452487755	-4.80995602660432	-5.07661880018284	-5.29943534649415	-6.76250110129993	-6.3742506837387	-5.38887460698529	-4.01539404799631	-1.80136304882057	0.553243979685555	-1.76460081113703	-1.61187615622921	-1.74367806573601	-1.44091664335715	-1.67930789167697
31.6582914572864	8.25005290780259	1.04737038111165	8.16965232459938	8.69193723488295	7.68272688486088	8.62193286204122	6.78459659338412	10.5965663561329	9.25498004309479	8.34981105627892	7.1616631464817	7.03033717768456	8.48137725453734	8.1750539596523	2.8040238259606	0.752581564690186	2.55050864215483	2.87110018388795	3.59997885504403	2.62402967318413	4.09125148788864	3.34666468938744	2.94581672963943	1.80226792431855	3.0850347462019	3.2332834884982	1.87522870863114	1.62312078269096	-5.44253063147426	1.22430771910233	-3.25610709991983	-6.15396283140762	-4.52521890315307	-6.16429964230124	-7.55590540432015	-4.79282629052004	-5.06616958426842	-5.319814751133	-6.75609597141458	-6.35409789421117	-5.41902964997041	-3.94683955507163	-1.90509549909665	0.550643668911222	-1.86355271794405	-1.73873340234232	-1.86636818514232	-1.53665332424591	-1.73034471464401
32.1608040201005	8.41474296036164	1.04762406567476	8.35549832020499	8.86306879640592	7.8494458612183	8.7776573308289	6.92928360408066	10.7519745790085	9.41109029567783	8.52004043826481	7.32410845491017	7.19320952015826	8.65478066307481	8.3467576605065	2.80965153334949	0.756287173831045	2.55043098104075	2.87713365806894	3.61354431238585	2.62057210405893	4.10438812612407	3.34486603425009	2.94134508146609	1.8112981787399	3.10111427642634	3.25164708104262	1.88000986961197	1.61946869697828	-5.43133628440001	1.23378576134627	-3.24686237503432	-6.17273373559147	-4.4925032460839	-6.16075337468531	-7.54433448343779	-4.77941353331768	-5.04711471357171	-5.3424170589339	-6.74157012958878	-6.32918491984948	-5.45016561407116	-3.86898222863461	-2.00883830942086	0.547072799006983	-1.96185093996492	-1.86704263806608	-1.99632442036402	-1.63464935336355	-1.7810523214983
32.6633165829146	8.5769395417466	1.04186919864319	8.52666015674219	9.01613158266941	8.02285969343006	8.94067988234451	7.0797065774061	10.8882862450544	9.57703038854426	8.67562752383734	7.49319789510201	7.36122587290145	8.81515576973704	8.52671291319043	2.81355452135526	0.760746156120736	2.54553159135107	2.87656896292439	3.62363129246025	2.61812405382573	4.11994780596354	3.33695836749495	2.9379878882824	1.81646977662067	3.11882132015112	3.27110780287182	1.88185411768208	1.61565127663509	-5.41851946732711	1.24492367831134	-3.22979221507054	-6.17779871055791	-4.46859070389131	-6.15886858620532	-7.53659112806976	-4.75839088182585	-5.0322213535494	-5.35474428458398	-6.73041918186282	-6.30847475227475	-5.47243676596161	-3.7939050440721	-2.11259663524823	0.542842655442947	-2.0560748447867	-1.99149825381394	-2.13692035599357	-1.73711127823581	-1.83431993818075
33.1658291457286	8.73795203337643	1.04024376877573	8.70410380981077	9.17975563649521	8.18567416771745	9.09457658870642	7.22263248375126	11.0290919910715	9.74069375368922	8.83628373282659	7.65471278999518	7.52161770544249	8.98272683021283	8.70355491079823	2.81552976817951	0.763391487079749	2.5418596618585	2.87791957620152	3.62378321339068	2.61263396317806	4.13101126295989	3.32945851939377	2.93315624744635	1.82136003081483	3.1329355208941	3.28659638781641	1.88516739576259	1.61047543843748	-5.40433291383578	1.25365060527341	-3.21251486532724	-6.18734851478282	-4.44471866956239	-6.14901202368189	-7.5207103323942	-4.73948801674359	-5.01690642874445	-5.36739188206613	-6.71191313005468	-6.28265669269298	-5.49812375469842	-3.72121065528062	-2.21637424227288	0.537969740626896	-2.15147395106016	-2.11936467153262	-2.28102701954357	-1.83985244612851	-1.88639255083129
33.6683417085427	8.89835180298749	1.03951620026332	8.88563815936316	9.34123156381724	8.35034133352602	9.24690023961713	7.36448802475381	11.1764563599747	9.89573606948368	9.00284678128092	7.81558320714057	7.68000678895441	9.14893299444443	8.87206011349381	2.81583581991478	0.765184781670046	2.53954148608959	2.87839238300744	3.61681406296075	2.60535417810639	4.13957239405996	3.3238982015997	2.92403886196728	1.82663696107313	3.14516081865235	3.29935193550287	1.88869204537721	1.60257651058067	-5.38912816404007	1.26037709158925	-3.1957077966317	-6.19502720956523	-4.42712343338596	-6.13366841835431	-7.49995889695283	-4.72520477555291	-4.99576031212126	-5.38232165402678	-6.68891910182763	-6.25378785580804	-5.52290738522425	-3.64915112902994	-2.32077344037215	0.532920294331592	-2.24681365011759	-2.24560308343536	-2.43479919895365	-1.9458826034415	-1.9395810525884
34.1708542713568	9.05708851935621	1.03257200415351	9.0520535508547	9.49507611640077	8.5218773262182	9.40726232033448	7.5126114352095	11.3021100491133	10.0612319149871	9.15262043895356	7.98340538217188	7.84438690079828	9.30376647684377	9.04866032038902	2.81482589392576	0.767604801786708	2.53291086836653	2.87532633917055	3.60577454664701	2.59975145348789	4.15069061161542	3.31167172553901	2.91649442044926	1.82783956232309	3.15923971887092	3.31330770522715	1.88984494630426	1.59505882910802	-5.37409952354702	1.26763876098052	-3.17296300180704	-6.19472073139998	-4.42153546135466	-6.12058811027854	-7.48418532215268	-4.70287839106772	-4.97919133697177	-5.38583852972568	-6.67043519976999	-6.23067971084518	-5.53883571106992	-3.58734277612115	-2.42547975404129	0.528103620980841	-2.33747910609618	-2.3706543259937	-2.59818326800545	-2.05623404045846	-1.99595359743155
34.6733668341708	9.21325981467697	1.03097444736553	9.22310348511803	9.65978716216216	8.67792300754139	9.55537694430475	7.650716750602	11.4359832813166	10.2196171904165	9.31060778209764	8.14071427453489	8.0009003317995	9.4670709356024	9.21731663062772	2.81154438622175	0.767745191441685	2.52701067162984	2.87473152090128	3.58242433543462	2.59069030430513	4.15585599220589	3.30108972406088	2.90642217290907	1.82955654924223	3.16872259025825	3.3232790038063	1.89283708410422	1.58591268580327	-5.35773366243649	1.27147010205684	-3.15060739904877	-6.19903731294622	-4.41483543005203	-6.0979180048481	-7.45845769517089	-4.68489977012501	-4.95976462914062	-5.39127537313601	-6.6431260378744	-6.20368295594848	-5.55736357741815	-3.53183576352923	-2.53005339755587	0.5238683937947	-2.42916491659192	-2.49835776019679	-2.76249291749131	-2.1656006487804	-2.05088390255324
35.1758793969849	9.37040870328601	1.02911597882097	9.3996594096797	9.81342434854977	8.84269951135226	9.70631357174028	7.79124866680285	11.575283354859	10.3752566857352	9.47366095820914	8.30081061712226	8.15587103341176	9.62841589912533	9.38226038284458	2.80729608258367	0.767465045362913	2.5228288494942	2.87078483487151	3.5543406218455	2.58150911696721	4.16037138532346	3.29228260516253	2.89396205693512	1.83175343862921	3.17778618553056	3.33073624978387	1.89603436925873	1.57516327720209	-5.34207913111444	1.27250829250011	-3.13024797963901	-6.19532939233202	-4.42010712926392	-6.07277647958453	-7.4318841775954	-4.67157750951204	-4.93744221279931	-5.39837666577867	-6.61522932502636	-6.17530956023055	-5.5734575475568	-3.48321159405469	-2.63599689194064	0.521072670686784	-2.5216076447012	-2.62210191292797	-2.93793703676543	-2.27842136583743	-2.10850374597931
35.678391959799	9.52700590722032	1.02179934548187	9.56393551019513	9.97030254497663	9.00949396639879	9.86574903682757	7.93842464110293	11.6934386925511	10.5416728770786	9.62033963723011	8.46792413912011	8.31763444121538	9.78012905689385	9.55502634305367	2.80233073011218	0.76775237316634	2.51569757806898	2.86654861803058	3.52120448351528	2.57468265390596	4.16767875131663	3.27723366222577	2.8835815412147	1.83022034342988	3.1889494238034	3.33962562578474	1.89740230936485	1.56514377068532	-5.32795554338184	1.2737403290651	-3.10653927231245	-6.18977641408488	-4.43538742646955	-6.05061003836161	-7.41129098435584	-4.65110628454077	-4.92012495939428	-5.39445757796992	-6.59305704542774	-6.15410417867254	-5.58096360636102	-3.44804873263147	-2.74266769975523	0.519957979705747	-2.61013877595744	-2.74763306045628	-3.11917794613803	-2.39441106902186	-2.16981072997944
36.1809045226131	9.67980788097667	1.02023470491321	9.72916314481943	10.1373614649959	9.1648297857116	10.0095443555475	8.07286694145415	11.8220112907044	10.695885464234	9.77712644010786	8.62131857499882	8.47121665694729	9.94142028901289	9.71495016318618	2.79498988659349	0.765863816950553	2.50842175802639	2.86506976043217	3.47755123401646	2.5639916834941	4.16773150094566	3.26460132680382	2.86961909787901	1.82979157608621	3.19455530191933	3.34461086771829	1.90093059597309	1.55300393582733	-5.31218915047908	1.2710556398086	-3.08292155040779	-6.1886115292774	-4.45129010806377	-6.01726831886507	-7.37876697748239	-4.63636204538999	-4.89771239526311	-5.39325834713063	-6.56064802264551	-6.12999196189044	-5.59055011781002	-3.41888843152279	-2.84918045916589	0.521178719456439	-2.69925492829643	-2.87512364466884	-3.30182521054843	-2.50716321618436	-2.2291386939119
36.6834170854271	9.83464887607825	1.01721289543549	9.9012235455056	10.2850469900996	9.33090103118799	10.1606893067854	8.21341176241782	11.9534251120567	10.8534750133239	9.9368130209705	8.78101275094266	8.62372806528717	10.0998140930427	9.87624582131901	2.78733200919356	0.764075799329846	2.50318156693827	2.85783102184202	3.43125639416681	2.55490123709137	4.16914055346371	3.25318810259171	2.85524450853526	1.82972627676125	3.20130084848218	3.34738792724401	1.90459367761066	1.54023199559554	-5.29796287358587	1.26574259174548	-3.06224343805124	-6.17361318836477	-4.4795083648055	-5.98444320188092	-7.34921456502637	-4.62551116779743	-4.8755812796271	-5.39245446318431	-6.53155942937419	-6.10590427769927	-5.59650587247707	-3.39901523474224	-2.95754249662913	0.525367017279612	-2.79023046043516	-2.99696130856303	-3.49422442162594	-2.62280842171634	-2.29254399330786
37.1859296482412	9.99023870270073	1.01017968832016	10.0647231802536	10.4463704574197	9.49197782940701	10.320540216669	8.36080407499882	12.0669807102634	11.0218495132448	10.0827900474444	8.94755902876565	8.78377144693931	10.2503687292506	10.0451291977524	2.77968771361153	0.762948587023452	2.49640805521469	2.85355448866302	3.3793511314977	2.5487618920672	4.17361398268518	3.23670368180823	2.84344681345766	1.82672590084864	3.21039921573532	3.35190887019651	1.90695503135897	1.52842349980523	-5.28604789231027	1.26120569197597	-3.04031861703706	-6.16294701558978	-4.5121257802084	-5.95521211705535	-7.32632666145855	-4.6093007135464	-4.85888026146359	-5.38203225708821	-6.50921301243137	-6.08999461325499	-5.59440236827739	-3.39182129031214	-3.06696529973004	0.532053304676058	-2.87862105960582	-3.12334281779391	-3.68733013131249	-2.73983947974484	-2.35986849677758
37.6884422110553	10.1399473612353	1.00842450892292	10.2247470414894	10.6070717360864	9.64925439932512	10.4611626924206	8.49258638907465	12.1918589774159	11.1728201502981	10.2397019662367	9.09702346536425	8.93526319986635	10.4114273432749	10.1964509739714	2.76947970395494	0.759949113910039	2.48861921449705	2.84943534635238	3.32091949731231	2.53830848117959	4.16962507553294	3.22306355300665	2.82707211568991	1.82529352519159	3.21303127345468	3.3527073991056	1.91175314314137	1.51392782299523	-5.27119580833188	1.25264521571554	-3.01759226442754	-6.15072629082305	-4.54693467967003	-5.91325058870743	-7.28942089421201	-4.59943644223797	-4.83498567202538	-5.37434583809535	-6.47512763583685	-6.07168527394168	-5.5941353828186	-3.38670873718663	-3.17574335139483	0.54252371833417	-2.96686815416072	-3.24838331249671	-3.88337627202526	-2.8509364949841	-2.42437541639366
38.1909547738693	10.2941931272609	1.00489789865534	10.3927699184597	10.759859348027	9.81694304210383	10.6136798081022	8.63426124146948	12.3167279171949	11.3334220888505	10.397042602868	9.25639795976142	9.0862211286675	10.5683240118477	10.3546684597787	2.76009244687077	0.757687841565586	2.48313317946073	2.8425252875223	3.26234269225287	2.53112047689686	4.16909217271509	3.21007524242294	2.81232508453899	1.82411632456087	3.21841119559633	3.35172796957444	1.91655314847728	1.49968658843056	-5.25893806672851	1.2431469886204	-2.99809283943164	-6.13051988929241	-4.59102560247325	-5.87473285095345	-7.25897478452804	-4.59240636061363	-4.81459281680512	-5.36557440489635	-6.44806343808218	-6.05428789108491	-5.58932364531853	-3.38966227726254	-3.28700303917385	0.556275723112573	-3.05808227594665	-3.3717270669713	-4.0861862945929	-2.96432598456298	-2.49403838735864
38.6934673366834	10.4485065821014	0.998982411240616	10.5567075121629	10.9262399618611	9.97235667922218	10.7709487095913	8.77969318109219	12.4273393098835	11.502832332175	10.5435832217204	9.41893272009128	9.24543009921643	10.7192176510407	10.5187976071603	2.75088414561451	0.756017472594848	2.47752504881258	2.83900055532819	3.19816585775349	2.52635740988275	4.17042202922122	3.19321925084469	2.8001644694591	1.82083933317224	3.22520592086684	3.35288322541077	1.92054161203429	1.48628503458799	-5.24797526689486	1.23466588002538	-2.97891575295086	-6.11520064504402	-4.63234065417924	-5.83815761345263	-7.23269364945168	-4.5815773283617	-4.79923209815448	-5.34849784240386	-6.42597641522775	-6.04549038465234	-5.57723081419912	-3.40039000466059	-3.398853819296	0.571977314663925	-3.14834027375542	-3.49921456071391	-4.28447575515784	-3.07637421855228	-2.566455196751
39.1959798994975	10.5970456565555	0.996775264641102	10.7120869728758	11.0811306181262	10.1316689390043	10.9130895678995	8.91294898189977	12.5501362014272	11.6530622290599	10.7017444945465	9.56768887864016	9.39564407091371	10.8813695523245	10.6639773719482	2.73967985698792	0.753276410815584	2.47002368761495	2.83285981865167	3.1322315590123	2.51869168589036	4.16523390814891	3.1795937603016	2.78331131781784	1.81957047650818	3.22701920470613	3.35053716959447	1.92716577428542	1.46991992132327	-5.23372057094336	1.22380810585894	-2.95762844330513	-6.09239107829373	-4.67624967842205	-5.79145195744258	-7.19539993205568	-4.57734490811577	-4.77620680597565	-5.33410389517394	-6.39525596277135	-6.03424289201089	-5.56699599199963	-3.40737530575388	-3.50992670638732	0.591820092511336	-3.23715718691294	-3.6221357403361	-4.4866243875998	-3.182110530501	-2.63691793417441
39.6984924623116	10.7514161423962	0.993074264117971	10.8764184747878	11.2401087818868	10.3003672706911	11.0677376673517	9.05675528613368	12.6698504236147	11.817468011177	10.8575715253147	9.72664587727955	9.54589410455947	11.0378027759866	10.8203735099716	2.73007738977101	0.751631216511211	2.46501232969398	2.82708477982662	3.06894081092838	2.51487722249513	4.16411411691848	3.16599686523497	2.76969386152014	1.81840385683688	3.23203500341943	3.34688778135522	1.93358245739283	1.45429959163012	-5.22195955912753	1.21356628108273	-2.93941265902195	-6.06801901481101	-4.72536889249501	-5.74891299822028	-7.16513822577522	-4.57454019599014	-4.7591233531114	-5.31705824992061	-6.37250090197395	-6.02428232341276	-5.55153052170641	-3.41762737309158	-3.62351902805998	0.613828657530149	-3.32981581943631	-3.74719589551227	-4.69190657734214	-3.28907634984231	-2.71249639682321
40.2010050251256	10.9044381834881	0.988230621868303	11.041774253656	11.4114613631613	10.4496512967641	11.2227149765104	9.20086588212741	12.7791559161804	11.9844566289129	11.0057401853923	9.88475332776919	9.70510294857115	11.1901121138931	10.9774693089188	2.72061583380551	0.750556488084977	2.46121155252733	2.82477811734013	3.00008247492989	2.51274926009579	4.16360179656807	3.14973699267249	2.75761272541541	1.81600594025934	3.23746073579693	3.34579972680496	1.93964606212429	1.43870462113147	-5.20985874642577	1.20497386579751	-2.92275634190316	-6.04876326639056	-4.76474796167098	-5.70654631613183	-7.13626138854768	-4.56924749377048	-4.74488945226515	-5.29297292130606	-6.35257793003106	-6.02282266775527	-5.52972730376519	-3.42699191357187	-3.73684420346934	0.636214464380944	-3.42333906177296	-3.87551053469552	-4.88763065767461	-3.39259118114042	-2.78933377248745
40.7035175879397	11.0531353140447	0.986195279512628	11.1929374304733	11.5613007312009	10.6102646085145	11.3669913389977	9.33659439196143	12.9014135047565	12.1385442170489	11.1660550894111	10.0327800143175	9.85481578093997	11.3542600012062	11.1216666597083	2.70996498861912	0.7489420945872	2.45459859689335	2.81716241855963	2.93440006979615	2.5090738651555	4.15862954751823	3.13704197595111	2.7426172143874	1.81601947875381	3.23946210126689	3.34146109529084	1.94848676201868	1.42062673783786	-5.19438602012765	1.19545293723255	-2.9025532774045	-6.01652769043611	-4.80700484360525	-5.65669365578234	-7.09932115891162	-4.57046435230432	-4.72587883446609	-5.27154684810826	-6.32706306089516	-6.01838906306422	-5.50998442596119	-3.42720503059278	-3.84947916686651	0.662218267391293	-3.5135287933351	-3.99627971456111	-5.08738494882763	-3.49055087302866	-2.8650615410868
41.2060301507538	11.2075583728519	0.982887534879997	11.3537416011438	11.7267050946651	10.7722376576252	11.5241003307792	9.48331866338455	13.0172981170477	12.3072577931716	11.3209647143962	10.1911532843161	10.0051501097417	11.510847647713	11.2779254602384	2.70130077467621	0.748666838445967	2.45056221795922	2.81304713507727	2.87177733355726	2.50965292589103	4.15827207833294	3.12368919483065	2.73137618376481	1.81590025533923	3.24505612242611	3.33630025953473	1.95684837312587	1.40312721627536	-5.18067120368065	1.18838684403797	-2.88501170731928	-5.98939204581691	-4.84789732067482	-5.61165375164741	-7.06979136596506	-4.57145748229503	-4.71342741160308	-5.2460583185989	-6.31009847995603	-6.01518358606287	-5.48453236617624	-3.42355060805221	-3.96406017378173	0.688038408681317	-3.60814620663222	-4.12264904652384	-5.28364904600943	-3.58974334143998	-2.94564123692786
41.7085427135678	11.3593336923067	0.978599178528941	11.5211949607631	11.8918511793671	10.9211092533797	11.6767543385685	9.62656360082432	13.1268257743366	12.4719419731617	11.4715206449274	10.3444493327559	10.165111818991	11.6652314025881	11.4294500280169	2.69270686861309	0.748910283716141	2.44897942658031	2.80955323933605	2.80707744132265	2.51100658024369	4.15718121068287	3.10882591595066	2.72047885513603	1.81539218332728	3.24998975729461	3.33407558327944	1.9652692242076	1.38465300599593	-5.16504403546453	1.18288461775072	-2.87007150894367	-5.96197452736834	-4.87939571242609	-5.56497918482502	-7.03881282063918	-4.57113938811401	-4.70142294167039	-5.21502335367817	-6.29346509985691	-6.0200129411663	-5.45387544766155	-3.41035549922476	-4.07760700875756	0.713361688578561	-3.70564249167461	-4.24762767854904	-5.47104923978411	-3.68432303081938	-3.02575887513533
42.2110552763819	11.5096224940896	0.977498691377866	11.6683871355155	12.0479543421068	11.0818233889927	11.8234076498239	9.76550132092196	13.2499377766649	12.6305608527104	11.6345563010914	10.4917316895409	10.3150132182129	11.8319046916651	11.5746915618281	2.6839692591983	0.748975517182666	2.44364842280834	2.80362364408397	2.74816639324061	2.51210825393939	4.15373252531663	3.09774982063001	2.70850564559458	1.81761557338009	3.25308566630226	3.32879456700559	1.9765248789752	1.36407571910297	-5.1468656897643	1.17846690063069	-2.85030915156519	-5.92773338675901	-4.91190174087066	-5.51358183783561	-7.00281805880168	-4.57710395800971	-4.68742882243166	-5.18686359067846	-6.2741400680856	-6.02109386327756	-5.42561826997729	-3.38379552887922	-4.19099163062842	0.741019693652293	-3.79743442099418	-4.36968996246905	-5.65917473446462	-3.77543286219902	-3.10569907883579
42.713567839196	11.6642708424139	0.974851040125374	11.8255508800796	12.2192949293261	11.234896181207	11.9829469416776	9.91566108601957	13.3631743782552	12.8038991310351	11.7888155928447	10.6493941437876	10.4661556441434	11.9889473332639	11.7325138673268	2.6771839708951	0.750499754398526	2.44086320403401	2.80149575452238	2.69160395700985	2.51765834644794	4.15529271822124	3.0852646681431	2.70065433224188	1.81937541613049	3.26002527318801	3.32313755822901	1.98695342356026	1.343882999013	-5.12949722911153	1.17745132636858	-2.8328449315387	-5.89963095328542	-4.93751902010224	-5.46765046010729	-6.97454953915049	-4.58118184854235	-4.68020410299584	-5.15354281812205	-6.2636092426193	-6.02312071774424	-5.3912821358593	-3.34883097927117	-4.30543480174659	0.765910416974754	-3.89406271878934	-4.49683998591423	-5.83715876662129	-3.86897421834839	-3.19019271651153
43.21608040201	11.8147510499756	0.971170339681226	11.9909624025823	12.3778055462155	11.3834673423401	12.1329809084885	10.0582661436286	13.4742666107439	12.9663844783522	11.9421471372079	10.7975893280701	10.6275655781557	12.1457320936334	11.8798450302892	2.67025990476218	0.752261341315099	2.44072502165564	2.79704809582913	2.6365628245389	2.52293755942418	4.15462410961612	3.07241379291995	2.69181543800275	1.8215432346078	3.26509461351832	3.32072513606323	1.9978122377277	1.32181679324249	-5.10906802662574	1.17770047703126	-2.81796805606519	-5.86572323999717	-4.95617465738474	-5.41831369068666	-6.94213923643594	-4.58510869616544	-4.6708272393277	-5.11651891678676	-6.25073564335106	-6.03253816251727	-5.3530059779432	-3.29976280284781	-4.41812454666715	0.789859029286331	-3.99440460550345	-4.61817341219135	-6.00744635421301	-3.95774272745676	-3.272495959102
43.7185929648241	11.9673205752414	0.971320909460494	12.1386981529454	12.5404478616984	11.5431531204348	12.2819499476544	10.2008243815204	13.5994189926675	13.1300320804333	12.1080994480241	10.9441382894761	10.7782574934031	12.3151161858318	12.0277109488072	2.6642992495032	0.754029552039949	2.43770015466153	2.79334417432659	2.58879016520897	2.52924486690444	4.15366426223759	3.06352542643656	2.68366543463976	1.82665783416511	3.26983105584342	3.31535629379395	2.01150237372428	1.29830895209624	-5.08770150257588	1.1799554317252	-2.79930978015176	-5.83163319419136	-4.974811477678	-5.36707789777968	-6.90793361329859	-4.59499683216638	-4.66211419706301	-5.08291475955655	-6.23802145588386	-6.03739367240607	-5.31759680300665	-3.23861434772869	-4.5316761110928	0.814538303464118	-4.08962588081569	-4.74154955944377	-6.17462339731181	-4.04640608783694	-3.35572296857034
44.2211055276382	12.1222492303261	0.969517442859992	12.2919911029921	12.7167833899493	11.6864830467647	12.4436390565578	10.3546203800802	13.7110019439664	13.3081773570006	12.2616514907384	11.1009944298287	10.9307996454213	12.4726307397766	12.1882181808368	2.66002871446051	0.757313313359825	2.43617651154195	2.79349157285783	2.54179176923888	2.54004379780485	4.15796933858598	3.05244173561611	2.67979086638145	1.83088169972529	3.27848068687447	3.30995642980181	2.0239538658423	1.2753662992552	-5.0667418251252	1.18575693530437	-2.78163701497419	-5.80414189195896	-4.98255754945533	-5.321923155942	-6.88168706837397	-4.60135731762876	-4.65999623631107	-5.04338701931879	-6.23411094934277	-6.04293645296826	-5.27582235995577	-3.17134488527247	-4.6454357228747	0.834202554395878	-4.18867706890438	-4.86923109897432	-6.32545477054518	-4.13954607408834	-3.44315155549632
44.7236180904523	12.2715348730669	0.966540704417056	12.4545507648639	12.8688228815877	11.8343398398024	12.5906223395748	10.4966151148998	13.8247852353981	13.4686258125336	12.4178272867785	11.2438978315255	11.0942278301929	12.6319294906715	12.3321740489745	2.65537051426587	0.760306096783042	2.43731955199548	2.78861828466132	2.49942223170885	2.54942657835606	4.15846592945996	3.04208726131051	2.6735396026277	1.83626677044187	3.28394649518781	3.30800809940039	2.03715615195651	1.25018921408403	-5.04235543262084	1.19169846457824	-2.76651088703481	-5.76544070770711	-4.98679263986208	-5.27171641731102	-6.84870027438703	-4.60875027506999	-4.65297308700623	-5.00224652061177	-6.22513918164253	-6.05525132077088	-5.23143304952639	-3.09331083052028	-4.75697720984192	0.852766586330002	-4.29248913691346	-4.98725311861614	-6.46941705118654	-4.22824065775136	-3.52667289730522
45.2261306532663	12.426554888163	0.968145273488093	12.603661759041	13.0377345609813	11.9918504471128	12.741682433072	10.6429924708807	13.952962612755	13.6376992878676	12.586620748549	11.3898040722012	11.2462525983538	12.8040129145643	12.4833847525773	2.65270956731521	0.763389327503601	2.43661517742037	2.78774799984793	2.4646334735002	2.56104831542247	4.16064036728246	3.035803568731	2.66965075960909	1.84473313544282	3.29048382392252	3.30313707557845	2.05312213722611	1.22489897379916	-5.01941180165711	1.19922212428618	-2.74896807682927	-5.73298927512124	-4.99078407878073	-5.22252122730925	-6.81725271814123	-4.62172606474211	-4.64898193170459	-4.9651943210225	-6.21908764908209	-6.06225358970346	-5.19044775843686	-3.01273492901196	-4.87084830031417	0.870619867921875	-4.39289477901098	-5.1122018858071	-6.60662550018132	-4.32095665865661	-3.61258458314649
45.7286432160804	12.5807793743108	0.966599126732414	12.7527560651516	13.2062659437131	12.1258665234938	12.9051397108677	10.8004193106034	14.0637606381048	13.8207627765836	12.7392175775683	11.5458928039203	11.4007778988591	12.9617934799327	12.6466997629313	2.65117109207811	0.767895545998947	2.43621264675024	2.78790017803102	2.4286910839966	2.57707696939265	4.16814330418305	3.02654314704718	2.66996502118309	1.85182744858332	3.30081410721174	3.29852642721074	2.06738315453681	1.20096961681092	-4.99667536440801	1.20886701826559	-2.73110879817836	-5.70158341323	-4.9814531158119	-5.17991361610426	-6.7939879724967	-4.62949343172046	-4.65100517757772	-4.92157247404091	-6.22162911563157	-6.06979886931717	-5.14287668489252	-2.93568170389451	-4.98394664490337	0.881730113802207	-4.49596723582809	-5.23607294134474	-6.72228017450001	-4.42048162159364	-3.70262006290601
46.2311557788945	12.7299721085407	0.96510209697117	12.9120391376678	13.3643289997467	12.2730673543566	13.0486764401932	10.9417079655171	14.1812396813333	13.9794516236748	12.8981193658596	11.683538858465	11.5667691777959	13.1235096543297	12.7872170435492	2.64942884909349	0.771509711719622	2.43842916479379	2.7861221656019	2.39976385351474	2.59052980262974	4.17021990190455	3.01907150095679	2.66646993728271	1.86080146395113	3.30654762591437	3.29748228294763	2.08267353558344	1.17503495404106	-4.97157156103027	1.21724631121389	-2.71572702045394	-5.66445101555985	-4.972655135987	-5.13062877912692	-6.76153928890227	-4.63941008465671	-4.64534599346879	-4.87848316228446	-6.21644460771318	-6.08364870632682	-5.09402632332607	-2.85649861455722	-5.09543676594671	0.892234388377317	-4.60526047585192	-5.35645175036678	-6.83161367408148	-4.51585896345743	-3.78724376848255
46.7336683417085	12.8868678542017	0.968610881305812	13.0629147972997	13.5390410227978	12.4203672026881	13.2016162421076	11.0919821547447	14.3132996989586	14.1542761436797	13.0695213389998	11.8290625792014	11.7206103668067	13.29815414967	12.9415685534661	2.65021407706392	0.775292614711656	2.43983569836416	2.78879742212022	2.37598708347225	2.60734382522984	4.17583787355504	3.01570129015553	2.66680795899532	1.87291598349742	3.31458885386706	3.29345180033552	2.10061181722036	1.15068931795433	-4.94973670893952	1.22568852496133	-2.69926939345772	-5.63401065509159	-4.96095722243347	-5.08521323505284	-6.73389884235803	-4.65451575053705	-4.64484878484139	-4.84011675615439	-6.21684638799914	-6.0915390082404	-5.04912638777763	-2.78649808333057	-5.21038616642741	0.900546098376795	-4.7136421988092	-5.48387337763363	-6.92781010316102	-4.61950256699718	-3.87607881322677
47.2361809045226	13.0401583794033	0.966266839494644	13.2075832263274	13.6994919755177	12.5538772639996	13.3665015959061	11.252993538535	14.424066565456	14.3365199796589	13.220847020318	11.9845736887727	11.8776681176801	13.4559165880872	13.1018609925806	2.65164904871001	0.780326498372104	2.44031353857338	2.78965044193276	2.35271107272452	2.6283223225195	4.18664660894281	3.00856415777464	2.66992214909425	1.88316083192771	3.32610510761458	3.28990615184319	2.1163374671765	1.12814873439627	-4.92805174905178	1.2348624836579	-2.68127666714707	-5.59855700215871	-4.94033864002644	-5.04677512971137	-6.71447126937824	-4.66280370904764	-4.64765070581782	-4.79447910542015	-6.22543787036319	-6.09987165763557	-4.9974991990497	-2.72746003286552	-5.32387158959091	0.9023652599487	-4.82324030522802	-5.60519126808236	-7.00455932454652	-4.73186015598065	-3.96918812849548
47.7386934673367	13.1903280398357	0.967060918807759	13.3632525105631	13.8641995219735	12.7010483967058	13.5063458366825	11.3935423982593	14.5460871128356	14.4995399627687	13.3823320084425	12.1172285208644	12.0467821836805	13.6198559807556	13.2437220444974	2.65313604839665	0.783734712243359	2.44330113965077	2.79201726488986	2.33624612029897	2.64555009824828	4.19037622907318	3.00420440609867	2.67008137595015	1.89600476292029	3.33157308552916	3.29000056213283	2.13332762924182	1.10494990672577	-4.90515437718855	1.24108011050139	-2.66560897048966	-5.56304872375141	-4.92171939804673	-5.00011985075397	-6.68350991048687	-4.67435639190159	-4.64386469550485	-4.75135087026421	-6.22367291332768	-6.11414143396944	-4.94596554128231	-2.67449382648391	-5.43702274737445	0.904360615073574	-4.94049662407367	-5.72984020969921	-7.07249996395127	-4.83975619077318	-4.05563854931185
48.2412060301507	13.3492118417048	0.97253328724488	13.5163439048902	14.0440984227047	12.8387296970588	13.6610926814067	11.5477784451845	14.6827409301812	14.6803569595783	13.5561215085302	12.2628571850534	12.20293078814	13.7968450761967	13.4006465015328	2.65740257244875	0.787536458596063	2.44651148507844	2.79898409849549	2.32200790022961	2.66714804226912	4.19933527642342	3.00388279806922	2.67423868860642	1.91199481235253	3.3404375414957	3.2870256009516	2.15280225020361	1.0844623752099	-4.88659453349514	1.24654853313054	-2.65003845906312	-5.53394264967863	-4.89792774152123	-4.96002573578114	-6.66050747476098	-4.69071176090313	-4.64518294883316	-4.71338836331817	-6.2298827996354	-6.12191778753648	-4.89888909520933	-2.63671958570088	-5.55448627595561	0.903689604499087	-5.05958340374947	-5.86139661668436	-7.12176889110431	-4.95958386934431	-4.14853361237249
48.7437185929648	13.5004137141647	0.970162770767449	13.6566031430659	14.1971542439583	12.9732592047164	13.8222307502144	11.7080352723174	14.7941405266507	14.8605317988531	13.705916351331	12.4137538617329	12.3630340596629	13.9543073406288	13.5559980168451	2.66144249276981	0.792008739517601	2.44757523815843	2.80154170325464	2.30980654237305	2.69151255827106	4.21157127601418	2.99899051755845	2.67937507470535	1.92559033593708	3.35108157541658	3.2847322615431	2.16953069334189	1.06600213666392	-4.86708692130498	1.25169407623079	-2.63168116602713	-5.49386691656583	-4.87021299534264	-4.92519249663324	-6.64308764852945	-4.69876374417331	-4.64668484568473	-4.6673625291873	-6.24130652330836	-6.13004761412743	-4.84492638475492	-2.61191019132546	-5.66910344286313	0.897878218021206	-5.17751212097308	-5.98270279293133	-7.15385758266746	-5.08703552665251	-4.24448154853388
49.2462311557789	13.6531361367079	0.972438844114123	13.8085660623356	14.3687813967968	13.1214082780855	13.9634293738446	11.8521649863783	14.9214199169657	15.0294205075838	13.8699096421123	12.5465280479637	12.5357904906317	14.120328557854	13.6998863799427	2.66638237054746	0.794908125544258	2.45099059571152	2.80906749580363	2.30363455198706	2.71299275088457	4.21820779913079	2.99775581554352	2.68277473310487	1.94246434678092	3.35659411502835	3.28610337656858	2.18774213988389	1.04826072614189	-4.84832461366303	1.25407264783543	-2.61533014096202	-5.45924784551444	-4.84615519025388	-4.88447503381278	-6.61685239905034	-4.71131941746995	-4.6435579649002	-4.62561472193208	-6.24460185097949	-6.1437121832398	-4.79240128912748	-2.59662732671386	-5.78571524862276	0.893295710216355	-5.30382920857604	-6.11421709096067	-7.17550769246208	-5.21270186892934	-4.33591358531466
49.748743718593	13.8127169854275	0.978564670018334	13.9644853438237	14.5402864367322	13.2507679773876	14.1201543431129	12.010513152564	15.0604443368067	15.2163405445498	14.0434179552355	12.6930467545602	12.694729843827	14.2994869784501	13.8589301580797	2.67355824765972	0.798107329101601	2.45562256285932	2.81831517959605	2.2966850862913	2.73867057338877	4.23002267321391	2.99980502175458	2.68993429664533	1.96205434203932	3.36518445732695	3.2842966425693	2.20825170286148	1.03385643337032	-4.83320074586042	1.25518683443961	-2.60003758690762	-5.4251177826972	-4.81483988166643	-4.85088642521365	-6.59894357561833	-4.72757185842142	-4.64502194937673	-4.58837704103498	-6.25578311186643	-6.15028508146245	-4.74481003880943	-2.59673461725041	-5.90609834429576	0.88682425814269	-5.43443278325751	-6.24669175159668	-7.17361239329994	-5.35095024906854	-4.43466366175955
50.251256281407	13.9636807667891	0.977348396548794	14.1006602795792	14.7002686900156	13.3879772412681	14.2775093553138	12.1699034049395	15.1757924439418	15.3943237247199	14.1941822617409	12.8399047827091	12.8583909503934	14.4563859647377	14.0088701021107	2.68017779948187	0.801530675787213	2.456893959765	2.82645135698919	2.29313919691354	2.76557811384877	4.24305348474591	2.9975573473434	2.69623036421715	1.9794671056992	3.3737684814644	3.28338298252032	2.22545856307738	1.02115263719819	-4.81673837764271	1.25641225849687	-2.58070725141067	-5.38476515409716	-4.78492668485706	-4.82064620915283	-6.58378982889246	-4.73602990905692	-4.64354941530812	-4.54390446549747	-6.26903120039475	-6.15698649119955	-4.69019798458094	-2.60632593726464	-6.02328020574733	0.877921165157931	-5.56027501416728	-6.37687809184871	-7.15728457265207	-5.49430562053468	-4.53511891285346
50.7537688442211	14.1192317175379	0.981130609251845	14.2491112645355	14.8787889757152	13.5362753728139	14.420639057612	12.318029304381	15.3088944720036	15.5695048790028	14.3607666889674	12.9739747083964	13.0352729813441	14.6243864354177	14.1551364702651	2.68806011729032	0.803605052755304	2.46029594899868	2.83997246099503	2.2941192976913	2.79043621825585	4.25195982481066	2.99912775808982	2.70198229650722	2.00036749542002	3.37812150145496	3.28618039017064	2.24433653140419	1.00982168368542	-4.80185770216203	1.2557471578981	-2.56290095103296	-5.34998789681591	-4.75944964264247	-4.78686341434537	-6.56253840020972	-4.74953896982743	-4.63945330082256	-4.50444199791167	-6.27633363311354	-6.16865306813166	-4.63834670376591	-2.62378444732511	-6.14393034233704	0.872059659520198	-5.69432834202505	-6.51785368012204	-7.12928928612829	-5.63772678976721	-4.63353859898131
51.2562814070352	14.279874735336	0.987467917070483	14.4076168394207	15.0420007162987	13.6611273108444	14.5798241774795	12.4807749107458	15.4494811813104	15.7625435169557	14.5328561038333	13.1225097953627	13.197411943461	14.8056386500011	14.3167116783191	2.69750927020813	0.806017644789906	2.46567576939681	2.8522655990323	2.29233485430069	2.81913499551787	4.26583228324009	3.00287609780696	2.71109359129429	2.02328399883136	3.3851211677848	3.28568821607561	2.26530086494656	1.0015038042702	-4.78944950738354	1.25432236429085	-2.54668141051298	-5.30963986835338	-4.72604549130678	-4.76062574425194	-6.54973535821283	-4.76543116058568	-4.63946184857254	-4.46836388948109	-6.29122867881629	-6.17245519421615	-4.59185608848628	-2.65186935580659	-6.26742299797003	0.866572148529817	-5.83441417979652	-6.65381630707982	-7.07476905248272	-5.7929456999956	-4.74011069361437
51.7587939698493	14.4314228846228	0.987477090294905	14.5414925500226	15.209991520681	13.8026538832634	14.7337303156999	12.6393793284153	15.5704847817215	15.9382722021008	14.6858644282031	13.2662912437566	13.3650545229731	14.9618671678702	14.4619926707658	2.70601982010286	0.808395093013054	2.46685940205834	2.86692046376942	2.29470621428576	2.84741599119127	4.27878448223816	3.00297001089706	2.71750084472923	2.04450778144596	3.39030852084548	3.28626283472649	2.28240325102427	0.993598044022873	-4.77509611809626	1.25399471905367	-2.52556017252562	-5.2683811355608	-4.69859713598649	-4.73571828492018	-6.53675790005022	-4.77496794801138	-4.63367307107543	-4.42652872484218	-6.30502420831412	-6.17600165006788	-4.53819219631733	-2.68175098948355	-6.38725196452866	0.862028160649374	-5.96612696567775	-6.79566576054611	-7.00907176791594	-5.94937777250834	-4.84678648201118
52.2613065326633	14.5897801581252	0.993065430762604	14.687009703853	15.3950745936166	13.9446959686718	14.8796950669972	12.7920432386557	15.7099222622129	16.1200368077936	14.8552759056542	13.4031298615096	13.5464536512242	15.1319186269844	14.6121062103294	2.71581042329408	0.809955069746814	2.46966034593966	2.88684446820836	2.29860988710725	2.87442303121941	4.28908822185	3.00664768825068	2.72450880862735	2.06913388859349	3.39213727838007	3.29056155338788	2.30136409593759	0.986745812027232	-4.76250548865437	1.25322183692697	-2.50521245447513	-5.23254799942863	-4.67323942596133	-4.70953106008365	-6.52047376533621	-4.78989358943712	-4.62737030292598	-4.38999927241517	-6.31512531620654	-6.18382608430727	-4.48852501761503	-2.71432157566035	-6.51137998041052	0.863316696892955	-6.10490325187403	-6.94778965397339	-6.92823661213744	-6.10685297516121	-4.95400570879725
52.7638190954774	14.7524373342099	0.998922497974807	14.8441350926235	15.5509787473189	14.0746548557674	15.0421857718064	12.9596095350208	15.8523486050049	16.3191276949294	15.0259885720725	13.5550646382931	13.7121083000601	15.3153572304445	14.7776889671775	2.72655379790246	0.811926740562196	2.47427981032363	2.90271888321152	2.30086048741856	2.90475162566501	4.30402694914325	3.01127016174176	2.73437199374524	2.09491550237687	3.39608858692799	3.29144510912665	2.32219195800072	0.981724507148303	-4.75134982344215	1.25268735695838	-2.48610689278818	-5.18568515165626	-4.64445275018843	-4.69105741154062	-6.51262262687248	-4.80601135342778	-4.62471287718446	-4.35567414001086	-6.33243625126017	-6.18289706484396	-4.44456691597776	-2.74997444555487	-6.63745659312083	0.868873628328077	-6.24940568437084	-7.08921384767016	-6.82477714607323	-6.27408814504287	-5.06993514629589
53.2663316582915	14.9057168745639	1.00001856738888	14.9818614978917	15.7274649313335	14.2220029147698	15.1934026564463	13.1177254286042	15.9796101033449	16.4926527816543	15.1816655964263	13.6970242881139	13.8840649433471	15.4709784579943	14.92014889484	2.73589845952353	0.813765080075013	2.47550401835985	2.92413512158926	2.3065226400704	2.93293408702693	4.31590226940331	3.01277345171342	2.73975324397156	2.11936640704146	3.39643625977682	3.29352864670504	2.33860036862688	0.975324999997407	-4.73748605395096	1.25380869445667	-2.46301522915364	-5.14363586538721	-4.62283008204085	-4.67183865448647	-6.50161046399059	-4.81740360195563	-4.61370935954566	-4.31710364584541	-6.34555285585619	-6.18126994499162	-4.39329057091124	-2.77857237324704	-6.75934635717724	0.878370237714957	-6.38601930762021	-7.24386047393878	-6.71232653830154	-6.43760364023306	-5.18403668413506
53.7688442211055	15.066441248068	1.00615037646367	15.1253501929305	15.9042517782124	14.3590261517804	15.3434293656022	13.2756408212513	16.1258939150718	16.6811869936746	15.3542751113357	13.8383390063407	14.0702672661931	15.6433433914485	15.0762909829746	2.74614372021997	0.815392375237852	2.476940683194	2.94739111798859	2.31095743473593	2.9605241844096	4.32664542883173	3.01747719280209	2.74682553947867	2.14693242959603	3.39434463925815	3.29928256521197	2.35706019049702	0.969343236635918	-4.72504737494751	1.25573288444841	-2.43925923934298	-5.10198891275312	-4.60012695547231	-4.65355190220721	-6.49004987863149	-4.83456910538889	-4.60449356537448	-4.28415398530994	-6.35726487158629	-6.18334571345099	-4.34718254552223	-2.80458182433021	-6.88534220353831	0.896975676411731	-6.52622156911938	-7.40052997483746	-6.58103288158341	-6.60245992201635	-5.30135522515179
54.2713567839196	15.2324932430528	1.01173736609051	15.2820023688889	16.0685807313235	14.4961544712214	15.5103631813951	13.4486290853931	16.2704871968782	16.8830648240063	15.5237773810151	13.9952897284253	14.2396237050754	15.8269535700917	15.2449926729202	2.75709644746374	0.817678548890967	2.4799443528084	2.96955997149014	2.31506081960786	2.99078503732557	4.34167769049271	3.02180480960309	2.75572687554907	2.1746286714137	3.39392415006268	3.30142836242519	2.37682015050185	0.963796478284589	-4.71381377939011	1.25888101265714	-2.41651776606147	-5.05454510899533	-4.57818492910085	-4.64291320355978	-6.48680601218981	-4.85173979356482	-4.59777004000836	-4.25230254984019	-6.37572387059997	-6.17600626441148	-4.30639134336789	-2.82686447098138	-7.01314083573698	0.923089208890047	-6.67201916356083	-7.55458258932784	-6.4333276529702	-6.77426596450233	-5.42769299955177
54.7738693467337	15.3890573609712	1.0142161031104	15.4254558361043	16.2535260913184	14.6506229246447	15.6600316911611	13.6067871231016	16.4046803848137	17.0577128172263	15.6826207745603	14.1369558624423	14.4161017940976	15.9845949129252	15.3895981192585	2.76609887985968	0.819568142452595	2.48036500111022	2.99695932510408	2.32185291285566	3.01715169181334	4.35158328370728	3.02343899900465	2.75952814323776	2.20120226308262	3.38821253575459	3.30481756420727	2.39226898695458	0.955805851484078	-4.69932321112472	1.26316777924441	-2.39091879708767	-5.01296783848185	-4.56367138155624	-4.62935298124691	-6.47757631207171	-4.8658888745792	-4.58209680392974	-4.21781398770642	-6.38707414534452	-6.16779562072138	-4.2594360561538	-2.83728573461724	-7.1362757595049	0.955011148163434	-6.81119579998562	-7.7210358835933	-6.28028935190606	-6.9369472588078	-5.5500233398069
55.2763819095477	15.5530770280166	1.02061550614011	15.5681605260653	16.4220400384926	14.7842395433791	15.8157055196975	13.7708267246574	16.5584344080158	17.2532308668218	15.8588640345888	14.2845958348148	14.607295893954	16.1597662061438	15.5537647395678	2.77554172593763	0.821816178357534	2.47957716903871	3.02249101715132	2.32502785488407	3.04354868033099	4.36189612432165	3.02776352175477	2.76558804583274	2.23037593034612	3.38102373917528	3.31172183764854	2.4096192486506	0.947867542116783	-4.6860892525943	1.26905606394964	-2.36359267300801	-4.96698622659683	-4.54433305061069	-4.618707571984	-6.47063639651627	-4.88615654107854	-4.56975306502094	-4.18929131752075	-6.39947322402257	-6.16304532832048	-4.21807746200745	-2.84301817444505	-7.26290870329754	0.998049441074712	-6.95020074356434	-7.88082043304972	-6.10511867117345	-7.10103774960199	-5.67836740750532
55.7788944723618	15.7226096214378	1.02484236614537	15.7255374679294	16.5959244344641	14.930398965863	15.9885748622808	13.9499929907562	16.7056972523931	17.4526613383727	16.0274337337091	14.4482591203669	14.7804648193546	16.3439503548926	15.7224201168715	2.78538888155801	0.824909236911328	2.48006812618553	3.04973062041104	2.3293034510441	3.07191565218015	4.37614792818159	3.03034343833162	2.77166398018232	2.25847326053292	3.37517069947992	3.31473133884753	2.42772614852091	0.939391934798461	-4.67413385835205	1.27645493987601	-2.33733938871384	-4.92135698744185	-4.52959346202597	-4.61535339447191	-6.47183368877128	-4.9051641412282	-4.55760787350209	-4.16084199949007	-6.41817648064973	-6.14859985626529	-4.18158461780834	-2.84215440985602	-7.39111709242757	1.04784285760665	-7.09498938489143	-8.04597838864933	-5.92502822688691	-7.26914839517181	-5.81582064558186
56.2814070351759	15.8838790444069	1.02945217755788	15.8768197292876	16.7889106918049	15.0891578850416	16.1382205553851	14.1089558987132	16.8476926880404	17.6339675080622	16.1900788634434	14.5913228806339	14.9616308336164	16.5042949187356	15.8754960801181	2.79290567748447	0.827140302334285	2.47882450306303	3.0812238578413	2.33503239841972	3.09468459786531	4.38336688806015	3.0305730541877	2.77374200870379	2.28546971350546	3.36254879199043	3.3189183029336	2.44166376064313	0.928820252600029	-4.65910572807379	1.28353451740959	-2.30964306498635	-4.88246641094873	-4.52069191244688	-4.60688798556576	-6.46437181446107	-4.92277357373552	-4.53895275610002	-4.13145152405707	-6.42700386040018	-6.13350796101942	-4.14003194768833	-2.83148592547618	-7.51526670309209	1.10315782039101	-7.23541295597405	-8.22138090542435	-5.74670378981901	-7.42293117071788	-5.94693182870529
56.78391959799	16.052628347999	1.03558513984222	16.0203018460635	16.9502527801758	15.2252382413487	16.3013824609992	14.2801653061325	17.0097664681062	17.8367039316992	16.3705497106278	14.7472274796592	15.1580118841419	16.6830350221611	16.0489050448728	2.80051180421126	0.830121198846916	2.47500588718575	3.10723477111341	2.33641120434258	3.11807302381097	4.39263078799155	3.03291903451917	2.77787562042631	2.31434482362306	3.34957809340629	3.32634758045326	2.45732635409586	0.918394469566963	-4.64569297279608	1.29258161899866	-2.27961972126118	-4.83482977146898	-4.50573466266442	-4.6031237131161	-6.46200516692808	-4.94662892209072	-4.52399567539768	-4.10837941352686	-6.43939507142417	-6.12203074264104	-4.10444931190565	-2.81812350112813	-7.64324575514981	1.16695231034606	-7.37183587512085	-8.38196046595884	-5.55767424031769	-7.57867438623926	-6.08705376060221
57.286432160804	16.2265498299975	1.03806153825235	16.1798685409	17.1344506310971	15.3821256124862	16.4819219631368	14.4664413190255	17.1604669154954	18.033603229241	16.538639579162	14.9193438099436	15.335134775203	16.8684648440019	16.2181367402769	2.80821433023836	0.834032136426128	2.47218996858097	3.13730171651878	2.33982550340804	3.14273839901735	4.40553059998746	3.03217818207937	2.7803462512889	2.34080375471388	3.33781123363437	3.32948197137782	2.47318519717027	0.907179185083071	-4.6339081810246	1.30285634877365	-2.25108219858131	-4.79388334201199	-4.49762367195974	-4.60603015662066	-6.46751509776065	-4.96773877652978	-4.50707882949092	-4.08437899971496	-6.4577223767602	-6.10096340036549	-4.07320890732912	-2.7996724151704	-7.77377081196582	1.23060478056715	-7.51472172894958	-8.55534355286133	-5.38975346043195	-7.73609117377861	-6.23627699964478
57.7889447236181	16.3917268038976	1.04377665178091	16.3412475652558	17.3195104878517	15.5395052914417	16.6334354261836	14.6272426229371	17.3113996769305	18.2223360587429	16.7058889016616	15.0656065144802	15.5211862016481	17.0324665774062	16.3808963222325	2.81295391911233	0.836473832119059	2.46856172740682	3.16739190967629	2.34262721323207	3.16020056460349	4.40966044693552	3.02941614050465	2.78009675608685	2.36603865786405	3.31808725602957	3.33360956144293	2.48504308630059	0.894713709265165	-4.61894764103431	1.31105845015063	-2.22276345792899	-4.75544987080179	-4.49127667533611	-4.60162254918462	-6.46188008793978	-4.98885788141459	-4.48627743933922	-4.06111385996364	-6.46364590905808	-6.07986177711275	-4.03793132605207	-2.77669085828013	-7.90161318434503	1.29416036720694	-7.65663607850369	-8.72848537937851	-5.24416439631009	-7.87467345000117	-6.37675611377383
58.2914572864322	16.5683925380339	1.0501725917325	16.4873481576319	17.4914023068203	15.6871738118423	16.8061693893244	14.8068599349348	17.4829265518154	18.4326898405342	16.8913885919519	15.2317195794207	15.7229822948096	17.2158157929001	16.5642342044217	2.8181908549649	0.840050851474464	2.46114771549793	3.19439006337586	2.34276680538979	3.1788883919967	4.41756949075449	3.02820371322997	2.78178654248719	2.39231133720879	3.29940407226089	3.34060240802155	2.49845561342897	0.882764105926691	-4.60733901945957	1.32147522462701	-2.1918234154848	-4.71373871673023	-4.48223127805613	-4.60347699417599	-6.46402276563064	-5.01606316941127	-4.46953972472107	-4.04444544765948	-6.47561833030635	-6.06290693303451	-4.00893005928049	-2.75527139902392	-8.0375787080925	1.3565819502653	-7.79075582104026	-8.89567247520061	-5.12746373909612	-8.01689405211695	-6.52939817531493
58.7939698492462	16.7462721258532	1.05193629729411	16.6508678561051	17.6865425071446	15.8563313264906	16.9899663336597	14.9957936044669	17.6381574145229	18.6273797991362	17.0597520903212	15.4082762003931	15.9042679502816	17.4034363459437	16.7344940817731	2.82260333337605	0.844174172674541	2.45452610786156	3.22450143510968	2.34492864418086	3.19714923474321	4.4272894769867	3.02262685838728	2.78029953790256	2.41478084185551	3.28089296332361	3.34280772844471	2.51150044366919	0.869936728047736	-4.59665966925721	1.33199863606959	-2.16288089051717	-4.67994248842091	-4.47999710322448	-4.60948588063006	-6.47120686932544	-5.03885417672248	-4.44876135654547	-4.02579881479569	-6.49074735954849	-6.03679552386954	-3.98371252366626	-2.73173304382057	-8.17686394548809	1.40707207158793	-7.93263091326802	-9.07466589861786	-5.06994036366351	-8.15681844192652	-6.68850525825589
59.2964824120603	16.9181611147294	1.05719620639863	16.8248400017379	17.8644967242664	16.0137268622392	17.1517386340659	15.1652492140564	17.7994647424651	18.8245207059393	17.2327619392915	15.5653107181815	16.095552604487	17.5723113340325	16.9079598959898	2.82415539744811	0.846943800743146	2.44808149583767	3.25052539151796	2.34463785544337	3.20889159042102	4.42987664603969	3.01540129286452	2.77753677701393	2.43583188555933	3.25591161970627	3.34575065928764	2.52070651042615	0.856713045259713	-4.5838180280132	1.33998058509244	-2.13581640740198	-4.64398135700139	-4.47547435220802	-4.60954560556681	-6.46963583786387	-5.06289961151174	-4.42683119508173	-4.00939726003731	-6.49579379747398	-6.01149201346002	-3.95546638977448	-2.70948250877705	-8.3176711188061	1.44837329468152	-8.07826998495569	-9.24361616679342	-5.06522777788055	-8.28026361702948	-6.84166415139816
59.7989949748744	17.1042447548373	1.06362638767292	16.9756829006814	18.0492116243307	16.1753491391316	17.3362457316225	15.3547179074103	17.9818521985066	19.0431469370429	17.4244789302418	15.7435339232176	16.3032331803288	17.7615578218212	17.1019267637127	2.8263821447323	0.850864931099025	2.43682029155424	3.2759615832835	2.34359648612814	3.22141234420046	4.43643648653347	3.00928880291338	2.7766933788734	2.4570661674615	3.23253688360218	3.35118718507688	2.53127578232897	0.844310344831477	-4.57546801590374	1.34973880201494	-2.1059843735463	-4.61048139484752	-4.47177172893963	-4.61548790416344	-6.47577170960476	-5.09261696166186	-4.40927800745344	-3.99965884224739	-6.50692238243779	-5.99097294078919	-3.93378278588892	-2.69288715926467	-8.47101723138688	1.47799516140967	-8.21250826063692	-9.41677401315721	-5.13232872655401	-8.40783828895932	-7.00771007039714
60.3015075376884	17.2872698416961	1.06445726033733	17.1451290619045	18.2559298867832	16.3582667763939	17.5250758051993	15.5474046434211	18.1429888374265	19.2364140342153	17.5942882987536	15.9259797644386	16.4891840146983	17.9525670556393	17.2740099214801	2.82693032725385	0.854959459883226	2.42619270803633	3.30340370106011	2.34461697903395	3.23190792338071	4.44306990510845	2.99774168114965	2.77132780978064	2.47316566734613	3.20859724208215	3.35138837216093	2.54092018524667	0.830831752660464	-4.56712059285562	1.35855665950944	-2.07861428336163	-4.58528646654161	-4.47447781864406	-4.62303370513664	-6.48380925511273	-5.11605829086771	-4.38565383279515	-3.98681361288274	-6.51838508857397	-5.96181972047718	-3.91527289742982	-2.67622214244424	-8.62796326697909	1.487248672172	-8.35646529199802	-9.60053400483559	-5.28648937292589	-8.53044863503668	-7.17726253092522
60.8040201005025	17.4673540233342	1.06913443255584	17.3310708386187	18.4291168150039	16.5176888142614	17.6996022830848	15.7272730349545	18.3163612163822	19.4431582541101	17.7746095147618	16.0958489222758	16.6863482593124	18.1278123554398	17.4593579718052	2.82482253259109	0.857821253426366	2.41635783098953	3.32314638448161	2.34156720460741	3.2366916354205	4.4443851488202	2.9850937380733	2.76628748772648	2.48770667709395	3.18004213099521	3.35208169470228	2.54690594919444	0.817604508988196	-4.55742631445727	1.36475717480641	-2.05416517180323	-4.55323653742771	-4.47104647189046	-4.62608082619406	-6.48538450914739	-5.1418297656414	-4.36360074745076	-3.97756883377799	-6.52217831828178	-5.93445196691054	-3.89466171059168	-2.66491091437019	-8.78998749200312	1.48472568056573	-8.50867240770946	-9.76613240552085	-5.50515156354443	-8.6408796385762	-7.34413973217273
61.3065326633166	17.6647510971907	1.07536203334167	17.4923112877535	18.6286719357573	16.6955114117716	17.8981074872905	15.928125962492	18.5112566317899	19.6709342247046	17.9741232316744	16.2879400224313	16.9006528614825	18.3245265817438	17.6648515273975	2.82372543839902	0.861838675188784	2.40177604191015	3.34474341453235	2.33977108366735	3.24190415725386	4.44986434467256	2.97334681924491	2.76326615493224	2.50172233970654	3.15399523102228	3.35490575881214	2.55405804090148	0.805351874132426	-4.55309341452338	1.37240921054334	-2.02748965273787	-4.5290557581553	-4.47192166124262	-4.63453331902193	-6.49430429668186	-5.17271982393772	-4.34611419232236	-3.97483697201295	-6.53193265132976	-5.91256960889551	-3.8808312756826	-2.66081176226011	-8.96743209456362	1.46920392844477	-8.64934548681238	-9.94647615588287	-5.80900568864025	-8.75768827424378	-7.52455609486895
61.8090452261307	17.8523653562099	1.0742411421522	17.6698177866468	18.8305678613978	16.8872394613293	18.0938108615994	16.1258063692168	18.6799389067257	19.8640699623715	18.1469857812487	16.4776479357195	17.0920488087793	18.5203815914423	17.8400689480415	2.8198492118529	0.865556299892356	2.3873275173843	3.36441531492592	2.33919855796792	3.243633161976	4.45371401439651	2.95536268684458	2.75456243110082	2.50945185426551	3.12692056957677	3.35210361733562	2.55972465922083	0.791776157239954	-4.54690503953093	1.37848726950448	-2.0031469185278	-4.50825612786117	-4.47684162059344	-4.64203428102737	-6.50177262522095	-5.19543516219062	-4.3205936670275	-3.96776201080954	-6.53909882536971	-5.88252300991949	-3.86954764768514	-2.6558485781384	-9.14497694916832	1.4370050345011	-8.80059568105461	-10.1271251585072	-6.18605655678364	-8.8682305420041	-7.70524680288479
62.3115577889447	18.0442765192931	1.07927663558528	17.8660670365782	19.019521056335	17.0575255102197	18.2835498926899	16.3180028857738	18.8672806971994	20.0819219091477	18.3365804654319	16.6622719602019	17.2960994210524	18.7037428634468	18.0387545334403	2.81424512692436	0.868405808204843	2.37380714355676	3.37900310142881	2.3348169418025	3.24056186581125	4.4542162485589	2.93706295162785	2.74785723884741	2.51563892733811	3.09740327413052	3.34966703251864	2.56189714099329	0.779009656478353	-4.54093570103306	1.38228668588918	-1.98208808230588	-4.48515732955366	-4.47550110447695	-4.64650477395042	-6.50492429428195	-5.22145591015266	-4.2992570859318	-3.96546050610531	-6.54099177024841	-5.85512705902671	-3.85710969332764	-2.65765080303525	-9.3309239809483	1.40224253650209	-8.96340678113762	-10.301868803859	-6.60600049221481	-8.97304875256948	-7.88696843202891
62.8140703517588	18.253645811663	1.08349542988278	18.0445667786578	19.2355942905648	17.2535828789219	18.4982115211316	16.531986068173	19.0764837274966	20.3110427845583	18.5458458786776	16.8698403935407	17.5181931534004	18.9097252817259	18.2486769831078	2.80971661335051	0.87234329311134	2.35677481703901	3.39489167049644	2.33279662357931	3.23768264098291	4.45909390890069	2.91973558404815	2.74211583848765	2.52082092825216	3.07149230425326	3.34916338610702	2.56501660652676	0.767015051532826	-4.54013121823768	1.38749581442847	-1.96012899310457	-4.47015589949202	-4.47994694117638	-4.65586679005753	-6.51486437123172	-5.25193416195882	-4.28060632592473	-3.96933059940019	-6.54860083820769	-5.83379455161943	-3.85168506164544	-2.66466008503361	-9.53075220796095	1.36428920752673	-9.11938774845554	-10.4922796592988	-7.07860334527175	-9.08820824941307	-8.08278158032594
63.3165829145729	18.4484511729117	1.08250807987626	18.2323259902676	19.4343861079713	17.4497234618519	18.7026262564865	16.7361758712016	19.254499256578	20.5148062328106	18.7237447512177	17.0681237184376	17.7162323581239	19.1120959462894	18.4366741237045	2.801589696544	0.875388037291441	2.33896501071867	3.40520970847377	2.33033907212045	3.2299974105519	4.46067665838217	2.89567623637894	2.73207069083527	2.51881659148987	3.04426753488922	3.34278407855791	2.56609698397763	0.754176382152146	-4.53577777753943	1.39044282614132	-1.93972772388885	-4.45313144376574	-4.48435986047956	-4.66183479179072	-6.52007379347465	-5.2723533515514	-4.25592324282989	-3.96754868658536	-6.55067973414504	-5.80466599696386	-3.84817584483449	-2.67085886016362	-9.72582547152258	1.3244179487779	-9.28462861118009	-10.6732430711435	-7.57041887934502	-9.19703216807576	-8.27549788428952
63.8190954773869	18.6547706764074	1.08743104309065	18.440988928907	19.6423723222266	17.6394616497022	18.9098903462229	16.9427670953921	19.4578228581799	20.7455210027369	18.9248737332728	17.2692593942391	17.9285775618598	19.3055472005164	18.6501660236332	2.79277335700544	0.877986042970813	2.32225058952641	3.41326241345412	2.32598775268768	3.21851536228978	4.46099946431101	2.87230581332069	2.72451183825811	2.51553023701103	3.01702784572969	3.33674699098925	2.56385183473834	0.742290141749214	-4.53306889171459	1.39180110387647	-1.9227416530184	-4.43847914176384	-4.48570689196914	-4.66627536600334	-6.52320791020894	-5.2970590455457	-4.23603609338794	-3.97154928469271	-6.54980747505375	-5.77888917544148	-3.8444333317973	-2.68264133169256	-9.93099372202565	1.29350447316145	-9.46509351912561	-10.8618780401929	-8.06293274685389	-9.3088147822186	-8.47361534609383
64.321608040201	18.8770422898011	1.08887339230354	18.6398384460758	19.8762130210299	17.855564915109	19.1426742287528	17.1717376984028	19.6787817110702	20.9764831681008	19.1417857056202	17.4937116078528	18.1600234948774	19.5228398763627	18.8648536043585	2.78497589116097	0.881676491867016	2.3033170576118	3.42203910561375	2.32418860062789	3.2071131848901	4.46591532966822	2.84957198843482	2.71673553466305	2.51055188929058	2.99453252330975	3.33257039863461	2.56233670808532	0.730838373101735	-4.53474946867168	1.39466514720008	-1.90600560525934	-4.4313254045248	-4.49251777424053	-4.67506855315949	-6.53261041086918	-5.32444365102567	-4.21668284386536	-3.98033573745692	-6.55425750616103	-5.75951146475944	-3.84787558869149	-2.6963590840469	-10.1466622501152	1.26839812973115	-9.64435749568069	-11.0662744257101	-8.55608681813572	-9.43634246040492	-8.68647846390428
64.8241206030151	19.0818655732354	1.08886189151797	18.8400366184769	20.0748985861499	18.0578419636548	19.3575657272271	17.384151966132	19.8724475588007	21.1940557691134	19.3312211168562	17.7017278334434	18.3662902058601	19.7336385853025	19.0685109478076	2.77304082061234	0.883944152612039	2.2827533279127	3.42198024853733	2.32024110770291	3.18972831889739	4.46590961294934	2.82098578851006	2.70633765375078	2.49871012385725	2.97040604464004	3.3224219992092	2.55825139792914	0.718764223452005	-4.5315640068612	1.39468978070241	-1.89000273079497	-4.41693094415434	-4.49527318890529	-4.67813636496892	-6.5342491769176	-5.34230569814963	-4.19370631528602	-3.98398817746302	-6.55030256048606	-5.73248758923804	-3.85255372363948	-2.70883161233096	-10.3540024543557	1.25027035611595	-9.83068178405703	-11.2527484085487	-9.01427440690465	-9.55834041015967	-8.89294000673722
65.3266331658292	19.3047069164689	1.09369790034621	19.0631894853576	20.3044639764572	18.2696588051753	19.5845075130173	17.6073486371153	20.0937766778943	21.4396035820028	19.546310546753	17.9208267185489	18.5887023754807	19.9393981181993	19.2986965616255	2.76136544396929	0.886359492441679	2.26340114287964	3.42248781776122	2.31633491038464	3.1696585981803	4.46680100387787	2.79357736386985	2.69878505307602	2.48563806799198	2.94867637136684	3.31274279039486	2.55101466150748	0.707267546340796	-4.53115221711861	1.39392036994374	-1.87741430563349	-4.40930863093455	-4.49831259936459	-4.6812085390942	-6.53616377163774	-5.36438923894346	-4.1758472564737	-3.99338705285736	-6.54573871283452	-5.70929155416848	-3.85793808595581	-2.72482685752546	-10.5740446253659	1.24230183864334	-10.0357876879451	-11.4603734220577	-9.44428632522605	-9.69372608356419	-9.11003719831469
65.8291457286432	19.5400004960033	1.09063904227805	19.2854134024285	20.5382220220221	18.5072687798685	19.8371986465188	17.8533261004517	20.3273951312061	21.6740999953557	19.7722226837232	18.1632685198702	18.8313965620889	20.1702581295764	19.5199359789293	2.75037843907584	0.889831893040619	2.24307991146173	3.42033861320736	2.31499263107741	3.14970006309764	4.47249560089145	2.76644945734431	2.68981533850909	2.47041958629343	2.9326460385892	3.3049961914221	2.54429873112799	0.695309105888334	-4.53382405193001	1.39483493679032	-1.86609052761715	-4.40370664419978	-4.50632478970589	-4.68812094217808	-6.5438445834431	-5.38729846294648	-4.15632558581736	-4.00593509929624	-6.54604243097438	-5.69257274675968	-3.8707128861066	-2.73891392411531	-10.8020026543078	1.23659193451806	-10.2459032699745	-11.6722251781705	-9.84611481486404	-9.85090617935046	-9.34287905546448
66.3316582914573	19.7587918139198	1.09360747898665	19.5001671691483	20.7595835262479	18.7178202840135	20.0642501454266	18.0759391197172	20.539607768512	21.9081209051073	19.9764923741358	18.3820251371195	19.0478044896127	20.3915713775565	19.7421194704402	2.73524530135659	0.891943608550806	2.22030843546242	3.41216019613677	2.30981686482391	3.12275411525242	4.47170568784314	2.73458489633626	2.67992018348053	2.44908527611864	2.9145262655237	3.29131830402801	2.53450956591221	0.682253825361103	-4.53115748089338	1.39232469139743	-1.85470321782546	-4.39476081121349	-4.50651381636809	-4.68712753739517	-6.54094729817248	-5.40179234322101	-4.13571119231508	-4.01415415872059	-6.53511764206728	-5.66807286708011	-3.88405592698753	-2.75093295935429	-11.0227896715165	1.23811438546475	-10.4594855217585	-11.8810107698642	-10.1916201753894	-10.0036082627294	-9.56635047411783
66.8341708542714	20.000260470602	1.09843092725967	19.739799349159	21.0126036118058	18.953928428671	20.312816111021	18.3180886411834	20.7809678468641	22.1706321153763	20.2080402586258	18.6202804739768	19.2824128859585	20.6120262424368	19.9915296821453	2.72101795516155	0.894790573370951	2.19873564720829	3.40452084012436	2.30654283798242	3.0943655449714	4.47396588177495	2.70426951795127	2.67310128486206	2.42677192125375	2.90097194592841	3.27834561702559	2.52175992712666	0.668864495729395	-4.53191460812978	1.3898508705512	-1.84672194349421	-4.39227086721112	-4.51029477285658	-4.68773217642212	-6.54071602655873	-5.42039508733352	-4.1204841549699	-4.0278710882249	-6.52583652053209	-5.64751856506582	-3.89904057585947	-2.76409351902894	-11.2603368499351	1.24370739574804	-10.6948439799968	-12.1122513627992	-10.512897602	-10.1808834265698	-9.80661752864628
67.3366834170854	20.2497506385297	1.09181165186795	19.9883748154425	21.2480983872872	19.2047968960432	20.5870069394699	18.583218583786	21.0288495507132	22.4107273255621	20.4450456396924	18.8815322638926	19.5385848738964	20.8588928095502	20.2218795770207	2.70700091381159	0.898837868610689	2.1772923390713	3.39101092409791	2.30455883243369	3.06625945724705	4.48115876840377	2.67382050420014	2.66360446651672	2.40213595689381	2.89363406046783	3.2674528766468	2.50936085400913	0.653721925750919	-4.53427773642269	1.38918675112228	-1.84095358432485	-4.38627447165095	-4.51625924718703	-4.69177026497955	-6.54570465224773	-5.43816929744972	-4.1014695524213	-4.04310849726406	-6.520934884677	-5.63320100820537	-3.92157760221956	-2.77190977444518	-11.5049888112753	1.24490451286151	-10.9417286172574	-12.3359196170057	-10.804193646919	-10.3854251646339	-10.0639950706702
67.8391959798995	20.4856229832839	1.09723290236154	20.2197949637553	21.4956727267904	19.4355174853624	20.8278693593036	18.8183058457115	21.2617518746241	22.6638780237673	20.6667630539563	19.1118676204931	19.7673201761012	21.0930055465772	20.4657291229646	2.68902993656725	0.901635169435637	2.15260974709189	3.37454590334749	2.29927965367722	3.03034791395169	4.48039564120889	2.63963449380542	2.65479974156011	2.37236984108624	2.88343876444511	3.25074692073144	2.49344561580995	0.636745002091573	-4.53140065621564	1.38444178960339	-1.83436960092912	-4.38123151869689	-4.51546887704426	-4.68596720270192	-6.53740570618897	-5.44896011293709	-4.08399345171808	-4.05485550231886	-6.50217831405959	-5.61073060612295	-3.94397793455441	-2.77766904731553	-11.7465932986478	1.25318270840237	-11.1867443126159	-12.5722254724268	-11.0574952698856	-10.5857973169941	-10.3094235891587
68.3417085427136	20.7477429740047	1.10213679412583	20.4778099299008	21.773350748751	19.6976376882168	21.0998336508469	19.0819867918532	21.5251650539727	22.945503092604	20.9172838390596	19.3702007233737	20.01651699149	21.3307371943388	20.7368899836493	2.6724663722447	0.905888108673039	2.12894060763729	3.35862121457797	2.29642930071942	2.99437879288266	4.48482896151187	2.6072393815182	2.64912459755164	2.34210717179761	2.87950420071811	3.23507966394732	2.47481013127895	0.618532442795363	-4.53249453836961	1.38041154292725	-1.83127349270717	-4.38192893752911	-4.5194092462452	-4.6834888166227	-6.53409105629015	-5.46403000813973	-4.07208916913979	-4.07180776764241	-6.4872983355436	-5.5920307216447	-3.96894927010627	-2.78353763882452	-12.0097049784382	1.26150733795838	-11.4556785556324	-12.8303375760583	-11.3073454655764	-10.8211875465042	-10.5784659038631
68.8442211055276	21.0112744824192	1.09427910609261	20.7556367934253	22.0137590969544	19.9583545935022	21.3888652894944	19.3612751212453	21.7889653369206	23.1935644169797	21.167560995226	19.6434593841443	20.2886688619942	21.5961999057202	20.9789839934237	2.65522960878153	0.911208557339501	2.1062436796836	3.33386869590296	2.29294372889814	2.95799534806299	4.49253791579962	2.57419192020988	2.63943498515834	2.30951520904964	2.88058823374041	3.22172536202705	2.4564404731208	0.597269753724916	-4.53334892188862	1.37747802980625	-1.83137377027205	-4.37416329928908	-4.52173049972966	-4.68247992029372	-6.53315794509217	-5.47685193854971	-4.05442486130159	-4.08867733041622	-6.47398744156762	-5.57903146777257	-4.0015813876797	-2.78272720069932	-12.2786130968808	1.26214567676399	-11.7428957266774	-13.0699654605546	-11.5405852054298	-11.0825639582324	-10.8616543867339
69.3467336683417	21.2687647221683	1.1003521294085	21.0058871590681	22.2901152518233	20.2163247048159	21.6531708107796	19.6186409405732	22.0447382416777	23.4684787102027	21.4094312137252	19.8934170412497	20.5321557760701	21.845528152357	21.2472886636772	2.63497800796825	0.916075705669472	2.07954065560528	3.30941393860133	2.28776604350938	2.91519567532114	4.49418693614083	2.53826821359182	2.63184978372277	2.2728837792356	2.87999740077416	3.20272445873243	2.43421211463586	0.573697095748415	-4.53057094171347	1.37094869942914	-1.82989935515269	-4.37185526724976	-4.5207960049823	-4.67331729757315	-6.52116936229016	-5.48444851463292	-4.0411113716005	-4.10301725593907	-6.44899330943353	-5.55728093844272	-4.03331603102524	-2.78164659223954	-12.5514390188916	1.26990829702409	-12.0211056124771	-13.3372438485962	-11.7697682494213	-11.3474683051203	-11.1388687587052
69.8492462311558	21.5508776291229	1.10267868503178	21.2842153773252	22.572363990597	20.5058339408697	21.9501746174233	19.906567669895	22.3322370808807	23.7658866932691	21.6814648818685	20.172525437751	20.7985176963138	22.1032632238612	21.5374809394206	2.61590230658646	0.922618356295712	2.05347371894539	3.28273033787296	2.28485081152436	2.87281300990032	4.50140294355008	2.50422532464928	2.6266144536675	2.2363247545098	2.88561598380464	3.18510362242536	2.40957138900325	0.548101329184631	-4.53139551568522	1.36517766987922	-1.83206526863225	-4.37027539623547	-4.52471396905341	-4.66768664643502	-6.51409469514271	-5.49680002422658	-4.03265569962624	-4.1223724561318	-6.42786568274505	-5.53892172714876	-4.06854671251692	-2.78074791032839	-12.846936488454	1.2745991938488	-12.324478629126	-13.6114200007489	-12.0177879080802	-11.6507228221424	-11.44215112593
70.3517587939699	21.8326539916098	1.09687958412686	21.5875298486455	22.8425970535801	20.7778211782371	22.2550135679931	20.2021637529024	22.6136571502767	24.0298154928704	21.9472002485729	20.4578898178063	21.0893027345439	22.3900287919756	21.798828261914	2.59576519188182	0.930452218690263	2.02835493740077	3.25021615946836	2.27930070042968	2.82941167641705	4.51011450483013	2.46889445762733	2.61712502357784	2.19746716243865	2.8945252587154	3.17002472637063	2.38520666096718	0.518541034338863	-4.53132470542037	1.35951227009389	-1.83793958416177	-4.36455981294768	-4.52346715475951	-4.66176987853007	-6.50660105225357	-5.50575812485195	-4.01865861605923	-4.14014809146178	-6.40559592494279	-5.52558134226789	-4.11148024879551	-2.77433663401273	-13.1489949843632	1.27253579147454	-12.6491643680054	-13.8838016273848	-12.2616206378407	-11.9750861902781	-11.7554543162666
70.8542713567839	22.114601010827	1.10354947900303	21.8655343896871	23.1494243914014	21.0653714968798	22.5446804446022	20.4850103068661	22.8945396148146	24.3289682322931	22.2119579151312	20.7284446662004	21.3501377942012	22.6570641376687	22.0940787401784	2.57336990203002	0.938315689321467	1.99962117085319	3.21858978071396	2.27354198065846	2.78104470101934	4.51471560042284	2.43140749130596	2.61033970973746	2.15564767664306	2.90260191286146	3.14946894732993	2.3567725974396	0.486687255374955	-4.52901884928096	1.3507145567513	-1.84276743455115	-4.36463607218147	-4.52297219294971	-4.64977336254079	-6.4904415857717	-5.51164360712294	-4.01105400673726	-4.15650096526157	-6.373976968764	-5.50279616469606	-4.15263907236882	-2.76902475842609	-13.4596818123763	1.27600688307647	-12.9643126072683	-14.1842419191148	-12.52862541142	-12.3087435342101	-12.0688964780158
71.356783919598	22.4176496840186	1.10222719395242	22.1661419565534	23.43790549232	21.3832862695409	22.8682203049315	20.8001151261884	23.2082060375017	24.6375156230808	22.5081160247667	21.0289336237979	21.6364642813344	22.9375985366162	22.3992929315909	2.55174557511594	0.948030015679358	1.97042262915835	3.18200699106472	2.26966138384253	2.73362080351785	4.52510064441029	2.39577052114129	2.60424403081613	2.11442745682944	2.91632624424976	3.13061180400194	2.32636352584442	0.452390866514609	-4.52988009505988	1.34299628700795	-1.85090376378066	-4.36068889787884	-4.52759144827145	-4.64182166635112	-6.47912094334456	-5.52309104742505	-4.00656629337481	-4.17782414339475	-6.34634913918364	-5.48297173813425	-4.19814802926629	-2.7634840303131	-13.7913241916416	1.27314056042516	-13.3008970444987	-14.4766258711574	-12.8264739676742	-12.6804892582359	-12.4097269558224
71.8592964824121	22.7206806730447	1.10004793513472	22.4946077649177	23.7415164696299	21.6685704024271	23.1898494897802	21.1144744849621	23.509012922608	24.9264591988857	22.7915983204364	21.3265576222936	21.948741913629	23.2484322436804	22.6883472432863	2.52887545969132	0.958873211069081	1.94173467241233	3.14298552896794	2.2611863485956	2.68459687837538	4.5350624043205	2.35813922811162	2.59497001117328	2.07085500631058	2.93124009225719	3.1144950263872	2.29637846203148	0.414861857352764	-4.52968423588771	1.33429369093816	-1.86320822432933	-4.3579095551628	-4.52401637907676	-4.6320706749922	-6.46462328135406	-5.53028018785648	-3.99944584242625	-4.19628813673469	-6.31507291427499	-5.46752409981001	-4.2513330289179	-2.75443850571711	-14.1299675296124	1.26704214972762	-13.6600114247737	-14.7852154835315	-13.1203809556339	-13.0648070436004	-12.7550098905409
72.3618090452261	23.0295333561245	1.10726002140315	22.8061671077724	24.0796942810723	21.9876460677778	23.5067621326932	21.4262585378654	23.8172989944579	25.2520752587801	23.0820207606476	21.6187004053204	22.2296538900154	23.5356989793852	23.0124238577057	2.50456271203158	0.969841455848665	1.91012238054705	3.10545614995393	2.25385757991448	2.63206048406512	4.54285415384884	2.31897320021665	2.58818704944557	2.0252782503576	2.94585294261205	3.09305641338746	2.26226567988823	0.376788260141932	-4.52865725513699	1.32312738519159	-1.87564330138613	-4.36130059347843	-4.52561481925634	-4.61867695310543	-6.44393666130062	-5.53697269674755	-3.99981221658229	-4.21476757367944	-6.27706736567564	-5.44203217863287	-4.30177990847396	-2.74628279332525	-14.4793844004696	1.26458600026564	-14.0125242781854	-15.120255541309	-13.452486375415	-13.4621391497152	-13.106463578118
72.8643216080402	23.3544250169508	1.10358505355785	23.1311598983371	24.3776397306324	22.3213393647674	23.8583118833948	21.7717233192461	24.1592872656159	25.5732913017908	23.4049266408591	21.9412491434462	22.5388347582302	23.8418255346091	23.3335113624802	2.48062831892338	0.982356865341953	1.87673527728629	3.06040032143999	2.24660555028091	2.5809939818188	4.55647436778824	2.28158725933751	2.58037320212598	1.98071865422211	2.96513626061776	3.07357931518131	2.22678872286089	0.33814691412084	-4.53021533685205	1.31364962481154	-1.890979860136	-4.3567162127596	-4.5299384705565	-4.61012175511679	-6.42804941282655	-5.55030809247791	-4.00164253535615	-4.23842063390941	-6.24348020251312	-5.41924820576939	-4.35732322823189	-2.7363554325713	-14.845742313023	1.25433163698788	-14.3796155080494	-15.4338955889306	-13.807110117705	-13.8941827640944	-13.4854811381634
73.3668341708543	23.6819444968181	1.10406966194902	23.4869434153014	24.717157764448	22.6358476763134	24.1977875535302	22.1076619382683	24.4813607607808	25.8899957596844	23.7085090469457	22.2514887722559	22.8755278497253	24.1794422016777	23.6516112228857	2.45577021904419	0.994960443161813	1.84331690633769	3.01658524120184	2.23542861380228	2.52774457315295	4.56766927396292	2.24153958575993	2.57047125089128	1.9336685769489	2.98328607489644	3.05694429703931	2.19206334718112	0.300524887355604	-4.53105816502487	1.30252458807358	-1.91116994563741	-4.35923623665806	-4.52928005468872	-4.59856084363061	-6.40633216787132	-5.55872308386999	-4.00422298220747	-4.25812859853695	-6.20411322247593	-5.40047480335425	-4.4203559674382	-2.72210007392955	-15.219917745861	1.24412115886492	-14.7703546543073	-15.781021329502	-14.164294764973	-14.3277487529688	-13.8621651281161
73.8693467336684	24.0177984494321	1.10976239833121	23.8357130416154	25.0640285893246	22.987978707537	24.5437204601113	22.4521016871282	24.8193886076253	26.2439803307953	24.0274041916176	22.5663209656532	23.1792673159332	24.4893791445088	24.0042983513355	2.43020426899528	1.00695988085757	1.80757705459365	2.97207786703379	2.22536726117827	2.47243115857094	4.5786974039531	2.20057513071564	2.56282986921999	1.88546275416209	3.00144442967885	3.03504084766323	2.15331631553487	0.267631135638975	-4.53185174788153	1.29011748866931	-1.93290473914884	-4.36398504630052	-4.53566915444821	-4.58628943248291	-6.38092713827298	-5.5696311877022	-4.01548000425436	-4.2796273465517	-6.16103566020058	-5.37137205549659	-4.47955232590563	-2.7057468838138	-15.6034065463551	1.23690216938986	-15.1586537605143	-16.1362806829864	-14.5577227454124	-14.7770608572187	-14.2511664990526
74.3718592964824	24.3681908486895	1.1061547897047	24.187335801266	25.3989366300633	23.3357142645442	24.9246293330453	22.8313385232466	25.1918460762996	26.5793897183495	24.3796531820975	22.9118021008452	23.5141993570365	24.8237653731518	24.3396798243279	2.40543223563811	1.01961685440455	1.76892288832072	2.92319486537363	2.21335694052519	2.41911038306217	4.595543914936	2.16136433380447	2.55253973098558	1.83858380398941	3.02308959451093	3.01524396961699	2.11400233520965	0.240234067322566	-4.53530812686908	1.28049653535824	-1.95724101234001	-4.36679294522451	-4.54191585405463	-4.57994552586157	-6.36028202830581	-5.58851192215197	-4.02672368060445	-4.30682259269523	-6.12309879564775	-5.34512090517864	-4.54448095788745	-2.68276130247698	-16.0012488471375	1.2232299678526	-15.5532385797126	-16.4897299910273	-14.9554891140322	-15.2562016362893	-14.6671724280638
74.8743718592965	24.7222219306696	1.10906597030164	24.5726899964721	25.7758583524548	23.6847877410622	25.2830493201272	23.1920245289727	25.5371167670668	26.9261806939163	24.7056760907415	23.2354196838853	23.8782542000371	25.1907016802249	24.6849041130748	2.38028331928058	1.03031165661224	1.72970971220547	2.87665012993185	2.19866451465336	2.36307356107436	4.60798103479511	2.11895430912397	2.54135552359482	1.78902067090958	3.0412638794955	2.9982879892772	2.07596822989641	0.222470276409375	-4.53808540654239	1.26932380751766	-1.98738671905136	-4.37863463231237	-4.54825697573217	-4.56962807016773	-6.33129968649948	-5.60196161539184	-4.04251928997593	-4.3292661969641	-6.07768016507954	-5.32291337290329	-4.61653932742301	-2.65093882700792	-16.4074281985352	1.21183875780314	-15.9728835718509	-16.8765065771192	-15.3619012730164	-15.7252103121673	-15.0734146131277
75.3768844221105	25.0868645541501	1.11320577106051	24.9625182412118	26.1329991700476	24.0711356646587	25.6596587522376	23.5730591835531	25.9072546384983	27.3100246184713	25.0558015127961	23.5743658625163	24.207601232274	25.5255374302487	25.0624183432877	2.3554343049006	1.03917292767159	1.68875932645029	2.82708567237151	2.18480856180321	2.30649031851889	4.62233107216537	2.07635935011411	2.53227676346692	1.73909144407334	3.05965212188211	2.97604032615706	2.03420461671725	0.218112085087171	-4.54152776572117	1.25871047642783	-2.02078541123854	-4.38905364282398	-4.56303245626566	-4.56193745325737	-6.30113494562344	-5.62120615147538	-4.06809279208824	-4.35564478051209	-6.03217521624505	-5.29048654916574	-4.68350490060168	-2.61127888935685	-16.820143897661	1.20456394184317	-16.3960925095714	-17.253173860198	-15.7965468371669	-16.2133153338453	-15.4986621948631
75.8793969849246	25.4644393192294	1.10980805441538	25.3431558747017	26.508507229971	24.4343510084862	26.0710985752896	23.9896669600463	26.3122940411524	27.6611348834421	25.4399063615868	23.9439711855247	24.5711623010204	25.8905926647259	25.4074307448058	2.3321410172422	1.04739883493987	1.64409672675792	2.77675585171801	2.16709426695543	2.2524616917782	4.64248494211774	2.03563533969249	2.51913883260353	1.69075440490962	3.08032967642259	2.95594241638155	1.99286193703147	0.228136120537835	-4.54761964266723	1.2529788495663	-2.05647418389687	-4.40488655317603	-4.57496418806475	-4.56149989374921	-6.27559602129663	-5.6498778870486	-4.09221230481885	-4.38852706026964	-5.99294289517102	-5.26165009158293	-4.75673858964518	-2.556066043287	-17.2441894760172	1.19266136279415	-16.8161453540441	-17.6490740790314	-16.2155258932329	-16.7266503658182	-15.95010329081
76.3819095477387	25.8464245551314	1.11502149013038	25.7603226003351	26.9233519711607	24.8203195947588	26.4494857067424	24.3785828233813	26.6826304013843	28.0398966421346	25.7906342576382	24.2821903115887	24.9654017005586	26.2890438782606	25.7752347736336	2.30912854335082	1.05192700587314	1.59855330174179	2.72975040963722	2.1480979361937	2.19528144875641	4.65637121138877	1.99137933953809	2.50646518102374	1.63956466719893	3.09536710520716	2.93856718438124	1.95350795054993	0.256636784592911	-4.553043390836	1.24685161969317	-2.09915579149554	-4.43152628657618	-4.59256887060642	-4.55639550814917	-6.23930429535918	-5.67269237545302	-4.12481993731456	-4.41614056204684	-5.9449819784037	-5.23751198467721	-4.83659726004291	-2.48482583990732	-17.6802560884867	1.1835120813014	-17.2633802259555	-18.0757506155567	-16.6511408354945	-17.2191435665293	-16.384261569249
76.8844221105528	26.2415472561684	1.11771958519706	26.1950221472207	27.2939122261209	25.2417039972134	26.8581561303999	24.8002327592441	27.0870915021562	28.4545783318368	26.1745747964624	24.6470244291669	25.3229334852348	26.6506004705385	26.172736798426	2.28731925661447	1.05440273944373	1.55199489177571	2.67747282738603	2.12978429436403	2.13916247083336	4.6743810338309	1.94788613177621	2.49585668638511	1.58882406961818	3.11089370423107	2.91580449785034	1.91090053111228	0.304869940210437	-4.55983493716252	1.24426391028311	-2.14712522391065	-4.453905476348	-4.61979172613984	-4.5575430453509	-6.20443854669398	-5.70476689695857	-4.16809719266795	-4.45018726456739	-5.90119067263803	-5.20377000152435	-4.90991636591212	-2.39728683323848	-18.1191920436379	1.18110398259344	-17.7226921941404	-18.4760867365673	-17.1079815709145	-17.7358601962826	-16.8451614735388
77.3869346733668	26.6479235295257	1.11469946806613	26.6069474374118	27.712083511653	25.6225723415735	27.3009857814217	25.2577650589554	27.5266241610226	28.8226919130691	26.5928142939515	25.0422784354263	25.7177810407395	27.048283397234	26.5242549818504	2.26759131780598	1.05642961494823	1.50144613288634	2.62832277910517	2.10599694982541	2.08622748251566	4.69823098915955	1.90662677337451	2.48002653662335	1.54000075752829	3.12771793103639	2.8952300393773	1.86989410471654	0.371375337523195	-4.56920727700993	1.25015177503148	-2.19689769049022	-4.48964483681841	-4.64183944417024	-4.56726962880755	-6.17414573256934	-5.7476550345605	-4.20855935230029	-4.49168787302014	-5.86523675110255	-5.17496026346072	-4.98986301525991	-2.28272770155924	-18.5646277932723	1.1770972519159	-18.1684916503331	-18.9159112638209	-17.5331629049966	-18.2745906485926	-17.3317505435694
77.8894472361809	27.0572136055814	1.1197494746424	27.057838093978	28.138627078688	26.047251684638	27.7001766836814	25.6784487653713	27.9236849631416	29.2346697489284	26.9702885421249	25.3967980650096	26.14478481939	27.479951693124	26.914043128902	2.24798422971757	1.05526338890539	1.45008768403667	2.58064121355123	2.08261142701198	2.02990546294191	4.71417274786643	1.86179536461251	2.46622390888428	1.48830780178038	3.13709777187234	2.87729145363757	1.83172967390136	0.455946246514171	-4.57769609082703	1.25805990205203	-2.25487187824734	-4.53263333422651	-4.67522001719878	-4.57175711996975	-6.13084443050569	-5.78425781099821	-4.26120376674247	-4.52755706631536	-5.81976985771587	-5.15209131189261	-5.07576330249932	-2.1463831936124	-19.0342127189365	1.16929709586249	-18.6445482714351	-19.3642760354075	-17.9868763060453	-18.7833647907858	-17.7939647089882
78.391959798995	27.4831978256483	1.12274337881869	27.5408148721276	28.5524962814626	26.4854546087628	28.1419154396345	26.1445113137542	28.3643172434567	29.6662525507878	27.3902972876347	25.7896473783366	26.5327729208116	27.8694943455217	27.3203996654881	2.2298884185672	1.05464423331256	1.39872290001802	2.53088272284474	2.05855718018678	1.97639483390437	4.73660918290309	1.81896485858825	2.45345291952181	1.43800774763138	3.1475284613051	2.85390903104316	1.79093282579944	0.554698359060298	-4.58882784977882	1.27343687068334	-2.32032894640249	-4.57921788525921	-4.71531311351722	-4.58614062069137	-6.0916292802993	-5.83360302874205	-4.32245015657351	-4.57261525317898	-5.7831500332432	-5.12075729542843	-5.15353878823698	-1.98718979577306	-19.4993296881349	1.17405351603233	-19.1442064210746	-19.8097962109731	-18.4439836296164	-19.3237428429213	-18.2921334634387
78.8944723618091	27.9205328668193	1.12251820379551	27.9859007800517	29.0138008549399	26.9052992944843	28.6058811337562	26.6359787358349	28.8321610921568	30.0668430298961	27.8371587790738	26.2025739656564	26.9611749023887	28.3010953217557	27.6985265118368	2.2132951532755	1.05569500601722	1.34372099831849	2.48555601634116	2.03060472291386	1.92596018780723	4.7631698439848	1.77850573310112	2.43698090976562	1.38967764974518	3.15752355961552	2.83283270860973	1.75306979771392	0.661939711389399	-4.60324016222563	1.29959642325915	-2.38663080799998	-4.64165504894167	-4.75564501383758	-4.60830838607882	-6.05481755349363	-5.89318151329694	-4.38403685769073	-4.62483264763986	-5.75387780376373	-5.09633767399857	-5.23820082977061	-1.80135781019544	-19.9214120796548	1.22654132076338	-19.6191276068666	-20.2945964629909	-18.8847211600945	-19.8771763228617	-18.8088989215835
79.3969849246231	28.362640010062	1.12577460586329	28.471745189974	29.4525982216124	27.3698816819425	29.037163985858	27.1017757200054	29.2648069089656	30.5126006381118	28.2504369386879	26.5853585118866	27.4219893124844	28.7625527684642	28.1207702427511	2.19608597499496	1.05698564685423	1.28853523844513	2.43951814003209	2.00363796196795	1.87370314722403	4.78404044927306	1.73578401013547	2.42307332905146	1.33945511451378	3.16089332395865	2.81432886505318	1.71869571303284	0.771366407251906	-4.61870990233523	1.32950772989088	-2.46203486077354	-4.70734855397297	-4.80886004432437	-4.62832600829363	-6.00752651665853	-5.94917809248105	-4.45856303838091	-4.67367376998997	-5.71938433875916	-5.0794280097981	-5.3272380773844	-1.60295751720609	-20.36117415724	1.29767607805447	-20.1283422538639	-20.7660661496014	-19.3549659625785	-20.4083876722555	-19.3098958357518
79.8994974874372	28.8212636049652	1.12941646970074	28.9931316239236	29.9123133466429	27.8253623942743	29.5124884669376	27.6153276182124	29.7428671518393	30.9604710467722	28.7082466481874	27.0085780726252	27.8431717311594	29.1849091808979	28.54829597811	2.17941417664508	1.0619213358288	1.23426282587168	2.39501330329185	1.97492013414813	1.82530927626741	4.81208673431367	1.69613334622138	2.40927661531852	1.29136072407886	3.16519281022771	2.79070284766933	1.68296415086776	0.875747351464697	-4.63922142528564	1.3659867417915	-2.54575387384262	-4.78501193041155	-4.86531546232415	-4.65965119111927	-5.96507627634857	-6.01947578064965	-4.53890329155317	-4.73312261658701	-5.69638806923248	-5.05597147678345	-5.40799301011286	-1.39799412446287	-20.8708277109952	1.29799546429748	-20.666802634664	-21.26047104694	-19.8136428681296	-20.9734432327463	-19.8504994649607
80.4020100502512	29.2926326064298	1.13176468635002	29.4848740146683	30.4156191556448	28.2868409584908	29.9971001898999	28.142503601641	30.2392886851798	31.3945102943615	29.1845254367062	27.4407214886951	28.3067090235632	29.6508728980722	28.9680255302352	2.16293828990021	1.07024096601846	1.17836365904305	2.35589364307135	1.94443925549652	1.77994067566034	4.842537009583	1.65926878960747	2.39358600054223	1.24548330951456	3.16778448069466	2.76960995428889	1.65129143460018	0.967061266700279	-4.66623443184675	1.40732085302259	-2.63115905817312	-4.87943313968832	-4.9275084726612	-4.69734326983179	-5.92311557706262	-6.09887997084214	-4.62244686636011	-4.79913062200246	-5.68018999776408	-5.04165958221919	-5.49500759224145	-1.19893903331452	-21.3974582185247	1.29515673285154	-21.1872539311831	-21.791595228838	-20.2786291391448	-21.5435268436537	-20.4027927422011
80.9045226130653	29.7696027203961	1.13285754181726	30.0057559611925	30.8684790038548	28.7918850075514	30.4612543224483	28.6563185710698	30.7084335620414	31.8738532410189	29.6350924571481	27.854657347175	28.8025516603551	30.1418402114848	29.4351112994134	2.14474393499935	1.0807467068701	1.12299872958226	2.31386274175154	1.91587719537726	1.73448628092552	4.86979019265312	1.62174709717167	2.38115517378915	1.19889507355902	3.16504920193566	2.75122610942328	1.62375566142125	1.03808376240248	-4.69884437352887	1.44412100270495	-2.724627806252	-4.97310560549456	-5.00306330636028	-4.73569126200726	-5.87368812303543	-6.17721437184694	-4.71862996657336	-4.86400119981012	-5.66338100013189	-5.03673648504955	-5.58470071028166	-1.03129264550338	-21.9161885900083	1.32056677519566	-21.7378901813656	-22.290442627426	-20.7786802222567	-22.1022359530351	-20.9509110957784
81.4070351758794	30.2620428490461	1.13718460563921	30.5652105572498	31.3742420080176	29.2656621754692	30.9702321685159	29.2191664396889	31.2242263798546	32.337117228331	30.13166454226	28.3106691314733	29.2578412133756	30.5968303581903	29.8916519861269	2.1261698816731	1.09551962419067	1.06999144311829	2.27710640330843	1.88478673445732	1.6940160278563	4.90488635867192	1.58863559066066	2.36803722715202	1.15538566565422	3.1635918365174	2.72822019105227	1.59614685167552	1.08323424995282	-4.74142727174017	1.47549201732666	-2.82655258819003	-5.08627029998095	-5.07796389298953	-4.78598126447257	-5.8303200268696	-6.27078665475758	-4.81706595517064	-4.94052278310711	-5.66048365561929	-5.02734868835083	-5.66592063798743	-0.90791081338646	-22.4624086409855	1.33664175339603	-22.3253886526816	-22.8379924660851	-21.2596473918551	-22.6984862901671	-21.5434536513087
81.9095477386935	30.7654225070802	1.1392268662299	31.1048943720642	31.8879102615761	29.7703635797345	31.4746928491132	29.7825416261582	31.7485218215374	32.8047225671284	30.6373645025353	28.7637388335446	29.7571174781121	31.0965175381718	30.3566846552862	2.10665149627106	1.11285542835373	1.01773682609146	2.24372803229443	1.85459068084737	1.65654750061263	4.94062722512799	1.55890389959994	2.35506965385735	1.11449829889444	3.15958002386606	2.70821248013766	1.57371273786486	1.09661059605859	-4.79518031957773	1.49550738641166	-2.93046024724081	-5.20998031822425	-5.1634657651717	-4.84041240285983	-5.78597896694707	-6.37162671557038	-4.92103531753556	-5.02248084053696	-5.663461930873	-5.02941879476531	-5.75266091659779	-0.851181618610115	-23.0295257636119	1.34685584310304	-22.9052963378958	-23.3963112596952	-21.778036873601	-23.2923682105205	-22.1411266395371
82.4120603015075	31.2794109062753	1.14105006395545	31.6593140340757	32.3861319988116	30.3120893348397	31.9719635799756	30.3455290509978	32.2539598729597	33.3165833429636	31.125790768173	29.2116779142719	30.2881369483128	31.6155664477984	30.8661875821234	2.08556353733279	1.13246522725446	0.967277968829784	2.21050657060939	1.82723388727346	1.62088190777648	4.97584882162951	1.53034183132022	2.34611970972133	1.0742659194964	3.15199284909775	2.69128034854538	1.55596698393096	1.07504564976278	-4.86052819845751	1.4970954446264	-3.0401942698743	-5.34036810843835	-5.26077983089635	-4.89765531213895	-5.73802041006875	-6.47357328647593	-5.03629630993385	-5.10525932185766	-5.67037280634795	-5.04255246091119	-5.84032609729559	-0.880940167251204	-23.6087985055397	1.36912349722609	-23.5103718603273	-23.9527459056413	-22.3392557737237	-23.8887503488126	-22.7493769934357
82.9145728643216	31.8050637060269	1.14606894467692	32.2546720097583	32.9359497092585	30.8089780145511	32.5141169934857	30.9574667779329	32.8065123860705	33.7939185272118	31.6610689955323	29.7027691631988	30.7772983941209	32.1018545428987	31.346158958303	2.06402592601515	1.15581770629317	0.921006522854842	2.18368471952268	1.79735678699995	1.59130313893179	5.01946389591801	1.50762516644502	2.33575193042878	1.03821614898501	3.14643781516374	2.67040084758462	1.53934432657053	1.01771981277683	-4.93893695177575	1.48219794750648	-3.15758993484309	-5.4900729642425	-5.3543127574721	-4.96640322952684	-5.69806409530792	-6.59092238986442	-5.14960603211061	-5.2000811027055	-5.69289496699615	-5.05295730123673	-5.91939871800214	-0.994939929000962	-24.2121723057798	1.38944951760637	-24.1619276100661	-24.5597282363444	-22.8851863189117	-24.5275994610545	-23.4078655040071
83.4170854271357	32.3392480242648	1.14803863043491	32.8417627673332	33.4582060487124	31.3573110936297	33.0372798414093	31.5555876737515	33.3566478784379	34.2942464641238	32.1951950795914	30.1784190898579	31.3116164285279	32.6334406695979	31.8512632562048	2.04164482996463	1.18083596867668	0.878038014934501	2.15792160857658	1.7712192484219	1.56465756820829	5.06186550245785	1.48887084476776	2.32769439221192	1.00528141957566	3.13782037170657	2.65314356851028	1.52886242786456	0.924362992339706	-5.02953243443706	1.44866383995842	-3.27660161722129	-5.64318479292962	-5.46110578171732	-5.03619617137757	-5.65627944629991	-6.71288676244326	-5.26999425468831	-5.29851286533784	-5.71962560182846	-5.07682075907523	-6.00326644227752	-1.19991471804837	-24.8388294697814	1.40529422528377	-24.8204126988301	-25.152754260985	-23.4989080089641	-25.1570723022248	-24.0650975903359
83.9195979899498	32.8873970350608	1.1519548657781	33.4262522071646	34.0018616089856	31.9157880907475	33.5673514127391	32.1664636644888	33.8966675025583	34.8366107492391	32.7209599384302	30.6628998887557	31.8765215003697	33.1779196614721	32.3994681957792	2.01928392991714	1.20878163858235	0.838362769379379	2.13588763922615	1.74768126072037	1.54173555756358	5.10643779055303	1.47316382315468	2.32433405901558	0.974501796219375	3.12780867332646	2.63944768346553	1.52340876332493	0.798637343056613	-5.13193759200941	1.39910160767571	-3.39794771155614	-5.80975527187801	-5.57324770528083	-5.11014722551573	-5.61575813621164	-6.83759130274074	-5.39932861584445	-5.39915472809056	-5.75417699878562	-5.11293835063509	-6.08631073563071	-1.48689432194336	-25.4909366710984	1.42814142430994	-25.4975590291325	-25.7786305133963	-24.1454853093923	-25.8058673001115	-24.7504686956343
84.4221105527638	33.4462494865544	1.1562350486976	34.0530935993662	34.591683117178	32.4556638186892	34.1416606861727	32.824591172094	34.4834031937863	35.326152326254	33.2937328626995	31.1909654471278	32.3977979858894	33.6928768385443	32.9033727908514	1.99811741660394	1.24057162843104	0.80482163634633	2.120956119549	1.7244758090584	1.52584265724245	5.15968272436095	1.4646031072461	2.31888054663296	0.949058216850881	3.1208986137118	2.62258220454448	1.52011993837226	0.645487425331642	-5.24443829928475	1.34231927012187	-3.52530689650691	-5.99305452229812	-5.68456494434607	-5.19405273880141	-5.58596276452106	-6.97696100629516	-5.52199887316241	-5.5112830802074	-5.80481003994626	-5.14745540199043	-6.16073774556618	-1.82707157777564	-26.1706017391639	1.44785277151138	-26.2324626758511	-26.4547805102547	-24.8079666201703	-26.5029885707814	-25.4923054192855
84.9246231155779	34.0097029546078	1.15813865323849	34.6847609804163	35.1218500331533	33.0466169935278	34.6820343260179	33.453304571799	35.0557508151659	35.857320319644	33.8541556105541	31.6905934077591	32.9648258187439	34.2531889625362	33.4520336159765	1.97770733854081	1.27345584255225	0.777032943654557	2.10493694283291	1.70676128999616	1.51271452783043	5.20969790241673	1.46036352899016	2.3179542329301	0.927213544789987	3.11063798308316	2.61005542300683	1.52370829184107	0.471411451117674	-5.36348589136978	1.27966519690807	-3.65347633212412	-6.1725517378803	-5.80654525045016	-5.27510519639388	-5.55409993827293	-7.11748246038008	-5.65237912246499	-5.62431403135258	-5.85697796536515	-5.19686166534219	-6.23933040908339	-2.21270658732764	-26.8751224118199	1.46760144516808	-26.9929282462563	-27.0967512375973	-25.5435331895559	-27.1839726388941	-26.2263416139892
85.427135678392	34.5883370697735	1.16239330427285	35.2936431303388	35.708214461446	33.6201030779752	35.2439713283417	34.1075258641254	35.6269005127859	36.4177996938165	34.4154691761617	32.2135955632835	33.5605745463306	34.8191219471457	34.0331255355306	1.96025538679353	1.30935832167387	0.753876080074784	2.09641020947193	1.69123598860232	1.50513258457179	5.26437528437543	1.46088042161466	2.32156858495784	0.90907689783134	3.10149215057611	2.6015983116568	1.53235377758422	0.285064350205181	-5.48919106842544	1.21922213538953	-3.77950013516788	-6.37009308878199	-5.92641181744174	-5.36090718011767	-5.52938482327858	-7.26172111548586	-5.78714795824562	-5.74017325064821	-5.91972495772642	-5.25910765090068	-6.31547977030254	-2.62064107300814	-27.6141785764753	1.49241794993797	-27.7629297916011	-27.8071677313201	-26.2894108287905	-27.9037513730464	-27.0080360358628
85.929648241206	35.1762504035734	1.16368142726939	35.9451033766196	36.2997407657798	34.2030252247317	35.8487699862424	34.8055899038886	36.2434817639283	36.9266404503011	35.0232053991689	32.7798402496811	34.1103605448489	35.3587993582105	34.5704478194795	1.94657928337766	1.34777126741199	0.738592154626293	2.09280091960451	1.6791901870593	1.50521791038435	5.32753465869657	1.46947256386149	2.32375516127515	0.897352157483691	3.09667156906699	2.5907156617267	1.54392238633891	0.0937260704079942	-5.61900373206196	1.1671992099849	-3.90932775033448	-6.57370923398491	-6.04746029572247	-5.45435181347821	-5.51865905524412	-7.41895949719236	-5.91321179667968	-5.86593382738631	-5.9975007330527	-5.32029484791286	-6.38323493495615	-3.02540099879924	-28.3853021261496	1.51396057430417	-28.602597079881	-28.5386592878426	-27.0729860347021	-28.6780800456343	-27.85173953982
86.4321608040201	35.7681182762284	1.16852682080161	36.6159708718207	36.8700718094869	34.8339773356416	36.4044075876066	35.4575103938217	36.8327230088239	37.485749500824	35.6065317184452	33.3042612145464	34.7058220251	35.9433210350253	35.1570728135988	1.93632306723569	1.38462112160484	0.731134990351782	2.0915067849596	1.67413551872129	1.50771998145387	5.38517269038148	1.48234438614719	2.33189044857136	0.889598188274034	3.08830872520723	2.58477755741435	1.56275354310124	-0.0934660077551964	-5.74997945607854	1.12238949540565	-4.0391141678557	-6.77868815011357	-6.17518300497076	-5.54063539620647	-5.50607789418789	-7.57314514388311	-6.04536198831369	-5.98899708352423	-6.07302125265008	-5.39728848975269	-6.45478509385099	-3.42745580763332	-29.1860793641964	1.54155275745673	-29.4900417524217	-29.277665531554	-27.9206586493083	-29.4295093907211	-28.680227707826
86.9346733668342	36.370899691906	1.17198479463249	37.2413523864357	37.4939884586676	35.4205046279903	36.9965468124119	36.146771468642	37.4297483113856	38.0520281634815	36.2002033109789	33.8668335298279	35.327375027102	36.5253894094851	35.7500547964633	1.93178718308406	1.42223204623581	0.72909388572334	2.09875111649892	1.67073842411501	1.51729938740615	5.44950960150753	1.50131020109468	2.34359062161566	0.887057679103723	3.08375799115324	2.58323857462297	1.58630772593991	-0.269209011772458	-5.88288169711494	1.08985938696774	-4.1617345532319	-6.9972526320539	-6.2930226939723	-5.63175635113241	-5.50745783627253	-7.73133799345846	-6.17569164704356	-6.11463816537808	-6.16041479679504	-5.48720196339149	-6.52251338487496	-3.81155834777468	-30.0244639887618	1.57151046548068	-30.3738336859643	-30.0901820426946	-28.7475266962359	-30.2410520480097	-29.57639409263
87.4371859296482	36.9833380364046	1.17128063607056	37.9081857060375	38.082594891035	36.0443877295403	37.6294067455469	36.8746910951178	38.0700830422923	38.5857193888832	36.8389067015973	34.471397131831	35.8999732437251	37.0844835872832	36.3102271739655	1.93343552587306	1.45891712818445	0.736110161753431	2.10854666036587	1.67392560621394	1.53472331825278	5.52151525008449	1.52872036117047	2.35572433911809	0.891809899112315	3.0847693843069	2.579844669514	1.61322130397333	-0.42768464338885	-6.01656238623686	1.06871607802885	-4.28583385205615	-7.2108043289317	-6.41310280986425	-5.72783661585507	-5.52634743278544	-7.90004944443904	-6.29766652723721	-6.24767863729742	-6.26023846095548	-5.57620116889646	-6.58242063447429	-4.17056872204986	-30.9017073671926	1.60053210232071	-31.3381571095204	-30.8954333743918	-29.6296334441053	-31.1126641742115	-30.5380910733484
87.9396984924623	37.5958546567565	1.17958804165288	38.6060653022248	38.6902478230901	36.7027099836167	38.1977602492344	37.5387793838045	38.6692969727729	39.1689159317147	37.4403046504713	35.0204628039058	36.5173550048365	37.6873775722268	36.9109802031794	1.94057078806587	1.48972988837243	0.752201176139124	2.1245772817116	1.68447611312812	1.55394163999325	5.58532801919748	1.55983795947727	2.37435440051051	0.900709149810978	3.08213221918385	2.58176723640133	1.64738384825562	-0.559859587018704	-6.14804761421383	1.05608048566628	-4.40906282330007	-7.42936273782355	-6.53395858257709	-5.81243069627744	-5.54370190094549	-8.06093098608911	-6.42248916619011	-6.37373857336659	-6.35297841113657	-5.68165637808073	-6.64612492631277	-4.51013618846647	-31.8108835643688	1.64004562862308	-32.3707983005984	-31.7538944332002	-30.5562785984619	-31.953851117748	-31.4753732876536
88.4422110552764	38.2161278094074	1.18223154011349	39.2424888473528	39.3445085546536	37.3080029795947	38.8175405759395	38.2508656413045	39.2853272844555	39.7361984964795	38.0615798059687	35.6223178182534	37.1574198895068	38.2790131022051	37.4882707171747	1.95563909550622	1.51770769359746	0.773877160051571	2.14962165427301	1.69700113946512	1.58128442754701	5.65714373506785	1.59782863051084	2.3952890933039	0.916151051600245	3.08607469356838	2.58808551968593	1.68553958046209	-0.660227539461363	-6.27892569390542	1.05419563971373	-4.52109294932461	-7.65500803761187	-6.64027070827415	-5.90185917153644	-5.58239532708855	-8.2254865674344	-6.53936715081855	-6.50137892331911	-6.45730063923234	-5.79976530791619	-6.70499913660683	-4.81818440770197	-32.760849599532	1.67675523017237	-33.3891581129009	-32.6859585167808	-31.4524125238687	-32.8766813620536	-32.4988217333085
88.9447236180904	38.8415905520628	1.18210434403287	39.9134868674109	39.9267960816724	37.9686059811213	39.4606606983411	38.9808471489389	39.9418536417811	40.2913426900238	38.7257174569092	36.2504279135288	37.7449510609228	38.8509828981581	38.043414185946	1.97834828451414	1.53994082567111	0.804781156568404	2.17514119728152	1.71830824462701	1.61528783274302	5.73303420918233	1.6439447274239	2.41849193573806	0.939429848568667	3.09532481478526	2.59270711975811	1.72712333968211	-0.723395012188749	-6.407907847907	1.05860876225976	-4.63234503016505	-7.86503854931577	-6.74813351030876	-5.99164553393843	-5.63933411725216	-8.39741948365218	-6.6481385574165	-6.63324641976178	-6.56778224180527	-5.91679079241584	-6.7571563366965	-5.09786360215574	-33.7518912479595	1.71653498066271	-34.4916151032442	-33.5865711303025	-32.4205639951724	-33.8495994711069	-33.5744484487611
89.4472361809045	39.4669439074606	1.19202951470552	40.615764274364	40.5660085797824	38.6303520921263	40.0528294659268	39.6560147012354	40.5428696478661	40.8939382097534	39.3388947480879	36.8360949849207	38.3755774167588	39.4652220764866	38.629760692219	2.00861071359825	1.55397048624006	0.844676872459387	2.2106861444649	1.74552401321293	1.65163821389508	5.80514362727012	1.69261463636299	2.44835890095781	0.966727367715619	3.10324234708851	2.60252126755286	1.77552056083832	-0.743325388639489	-6.53271645158292	1.06741694740222	-4.74176548179596	-8.08139046291263	-6.84846063525367	-6.07029485784177	-5.69561192019458	-8.55629005944493	-6.75646047276184	-6.75341428419084	-6.67043308965649	-6.05084872507662	-6.81360507921274	-5.35402235065293	-34.7803248848976	1.76646164440705	-35.6704935323529	-34.5833248610069	-33.4060097181796	-34.8101643089964	-34.6402491655697
89.9497487437186	40.0952872663262	1.19172027664145	41.2646861417634	41.2054800719585	39.2688720283213	40.6965042667692	40.3754359336833	41.1698497093296	41.4571611629915	39.9814027219259	37.4752488889246	39.0247342802069	40.0587670524645	39.1653049375753	2.04659996276401	1.56002830654786	0.890093448532283	2.25245469757676	1.77698054272619	1.69576067680267	5.87359337213809	1.7483009046744	2.47897966083281	1.00155044219951	3.11909295830297	2.61626677227962	1.82681674109668	-0.720690663993801	-6.65622458375572	1.07952929140588	-4.8398381976099	-8.29100785154161	-6.9360556943508	-6.15209236180997	-5.79420064675583	-8.71799093681273	-6.85110037920801	-6.87367189259538	-6.78062683097658	-6.19718460650194	-6.86458696402183	-5.5763386428841	-35.8497459155044	1.80724900286401	-36.8433203432834	-35.6147300701444	-34.3980257046825	-35.8588881524071	-35.7937231208519
90.4522613065327	40.7279838454488	1.19601528532838	41.927263225914	41.8149818670951	39.9598802576939	41.3447412285674	41.0897362874358	41.8340383174868	42.0293865659255	40.6638178135356	38.1233189371518	39.617267252124	40.6360361857769	39.6953382066787	2.09302853337158	1.55985039294694	0.943435909312938	2.29837073043887	1.81741412495198	1.74474914861907	5.94927270768009	1.81109962532702	2.51356538354857	1.04426765862543	3.13963116315013	2.62798304499738	1.88129375970468	-0.654740855897259	-6.77581695328649	1.09465516688984	-4.93490145578501	-8.48779686125584	-7.02197427851774	-6.23034917456921	-5.89914079028665	-8.88357053184242	-6.93806590674814	-6.99471437552913	-6.88999694257219	-6.34213776485406	-6.91049581275902	-5.77665954471844	-36.9637720395451	1.85404095398669	-38.0850515589651	-36.6638980140497	-35.4679786250158	-36.9434221332791	-36.9802123842081
90.9547738693467	41.3572898223066	1.20675012900137	42.6207110280661	42.4776948373723	40.6183412686524	41.956790936276	41.7585016358245	42.4279932036488	42.6457770540602	41.2809735624316	38.7430518499173	40.2505080232872	41.253641877849	40.2534925902943	2.14717807866266	1.55389985776641	1.00472833592436	2.35465422902583	1.8616048945001	1.79619462838559	6.02956799397112	1.87474057480663	2.554641853147	1.09047047618964	3.16105276348877	2.64409505668846	1.94179350778334	-0.547407369958948	-6.88911215591994	1.10957811129066	-5.02913566447374	-8.68383944512406	-7.09317602455333	-6.29870881479302	-5.99760250756136	-9.03066128071725	-7.02175243726803	-7.09923915935651	-6.99018803674916	-6.50483926795103	-6.96173479662013	-5.95846843587168	-38.114902280182	1.90855337238702	-39.406169916486	-37.8088773637803	-36.5328918969245	-38.0338884175308	-38.1696275609895
91.4572864321608	41.9855609154946	1.20568892770594	43.271588031857	43.0951059498782	41.2846791767028	42.6191672471426	42.4670102315926	43.0573048794163	43.1994612111585	41.9368278999233	39.4155195598948	40.8975408235128	41.8405983372021	40.7419276376547	2.20555164722931	1.53607433437968	1.07051928742678	2.41402502951442	1.91185809036417	1.85440342681835	6.08091941531457	1.94494186990297	2.59473267865295	1.14470946535607	3.19129287350951	2.66302284445288	2.00378930166867	-0.407594516229617	-7.00328573613922	1.12034067272273	-5.11445793228875	-8.86022941153541	-7.15430698026413	-6.36929285360506	-6.18039019166972	-9.17947164121358	-7.08669197527522	-7.20224324736252	-7.09315727011113	-6.67951180383118	-7.00730242741111	-6.11237309910284	-39.3039625983364	1.94816507320458	-40.7276230708223	-38.9477268644089	-37.6426694172035	-39.2144941716586	-39.4418416313808
91.9597989949749	42.6170687381693	1.2137899092099	43.912338958124	43.7263120500629	41.997865129485	43.2661176800517	43.1457211283592	43.7187206990107	43.78343823817	42.6274201148743	40.0781744553535	41.4835296716802	42.4148254974285	41.250361235431	2.27123719839129	1.51673053190769	1.14192058897294	2.4811532863987	1.97027951856382	1.91517855139248	6.14612756981618	2.02059701524281	2.64018739305164	1.20625605987349	3.22508502500828	2.67899732719656	2.06846349511674	-0.239399449938205	-7.11179798234943	1.13373908026202	-5.19632232406255	-9.02568210585713	-7.21157163917273	-6.43330966321887	-6.35149715261532	-9.32835301481231	-7.14495229192155	-7.30256970536518	-7.18811118105495	-6.85251221637679	-7.04997876169869	-6.25671573203712	-40.5355681793449	1.99482767061811	-42.091483429858	-40.1515526348646	-38.826530938971	-40.4116159866892	-40.7217673737453
92.462311557789	43.2423282980859	1.22324201514715	44.5828988301477	44.4026594412848	42.6459702784313	43.8923807406995	43.788143794009	44.2982907654795	44.4056094096744	43.2410385691406	40.7272971159089	42.1073261193206	43.0271731067561	41.7891514061778	2.34410918723617	1.50177170005406	1.21947022364856	2.55789557610292	2.02990581342318	1.97817253822004	6.24051863795218	2.09513149270865	2.69141180214339	1.27037247728589	3.26173539939876	2.69790193397957	2.13813756673705	-0.0513432147661206	-7.21071463504201	1.14579724048578	-5.28067941720219	-9.18331868452386	-7.24827336464987	-6.48951559385484	-6.48312994907493	-9.45413085156613	-7.19785915441244	-7.38242359976622	-7.27201992900221	-7.04430424416963	-7.09942170401889	-6.39349912826292	-41.7988146012492	2.04645729591788	-43.5304249252699	-41.4395947877899	-39.9737559766585	-41.6310959553787	-42.0136576871035
92.964824120603	43.8644584353507	1.22236029959127	45.2244101836204	44.9941837387523	43.3336086315283	44.5670116149801	44.4665819069574	44.922343973794	44.9471147632863	43.9020399767734	41.4275644730961	42.7398016082742	43.5985123872227	42.2503279659237	2.41399992909624	1.46647712281797	1.2998541722059	2.63503408505632	2.09692671288105	2.04656653086413	6.25295589678782	2.17543931551187	2.74028224857356	1.3425902876971	3.30763898581679	2.71790246842576	2.20773356744337	0.145074877891174	-7.31758557283325	1.14807738141801	-5.36134732571344	-9.30933460968464	-7.27852382078335	-6.54773950969144	-6.78659565823347	-9.58029873401486	-7.22810463689228	-7.45929520005828	-7.35353984638475	-7.24813881417435	-7.14324114537089	-6.51486757299729	-43.0937171481155	2.07945583351961	-44.973086170568	-42.6857069694189	-41.1902362425736	-42.9377445759638	-43.3770746466023
93.4673366834171	44.4839284711405	1.23094309773049	45.8310048328012	45.6366862029402	44.0437459267609	45.2054990783526	45.0902097933754	45.5618725953028	45.5343580636175	44.5805885667645	42.0984380145283	43.3078978196132	44.1620920008147	42.7547487588145	2.4886406514844	1.43604158838957	1.3829324802969	2.72173399804657	2.16931421813708	2.11504250486893	6.28723185204851	2.25842198465342	2.79497484100173	1.42016615608096	3.35555425466115	2.7332323178183	2.2795849149402	0.345498295259007	-7.41773872244545	1.1549603836545	-5.4405387536854	-9.42726525649698	-7.30219824057595	-6.59702900413234	-7.05836842695392	-9.70154560889496	-7.25409805943629	-7.52965406432437	-7.42005383443801	-7.45206506565329	-7.18704073411241	-6.64300762064151	-44.4162388184655	2.11974519819004	-46.4224736096335	-44.0235109275264	-42.4407600622935	-44.2366093637562	-44.7171793440793
93.9698492462311	45.0922302909414	1.23343443458901	46.4629393642196	46.2758819686623	44.6869980308081	45.8361742820445	45.6825713853837	46.1275901594132	46.1356832023225	45.1892817085427	42.7673829730828	43.9076892172147	44.7587957611475	43.2757754384546	2.57279061150175	1.43016213712949	1.4694377209354	2.81401316382669	2.24176483650048	2.18501861305292	6.41690088075558	2.33925958746908	2.853523784355	1.49970410934666	3.40751240948954	2.74990100215402	2.35487117044253	0.541580059693145	-7.50006703370097	1.16114741345559	-5.52598481918427	-9.52423963574004	-7.30540342509534	-6.64108172992077	-7.18892142238451	-9.79931313555487	-7.27062029911224	-7.5792679007924	-7.47435055246028	-7.67365119708978	-7.23865124226346	-6.77931904481368	-45.755668846332	2.16179787796885	-47.9268494033249	-45.3897350794402	-43.6391402703329	-45.5634741882827	-46.0679477433691
94.4723618090452	45.7081652449701	1.23470993554103	47.0839165956645	46.8788055261411	45.3869029345319	46.5147564777452	46.3130748427437	46.7394903902833	46.679736558832	45.8464716757351	43.4877728038724	44.5129922021137	45.3052806781085	43.7487822538701	2.64304955357554	1.3795947726966	1.55716356998914	2.91018204006834	2.32151797218641	2.25950696631689	6.35572520155265	2.42486620876136	2.91123803537599	1.58688742518453	3.46906561976382	2.76518464960303	2.42870775963131	0.72654919447296	-7.60816910051272	1.16246425175887	-5.61648429156857	-9.59227323355108	-7.30525929074551	-6.68713597267679	-7.67119140332427	-9.89466827842417	-7.26679102342683	-7.62379049158608	-7.5210265611805	-7.91073706113762	-7.28509812108983	-6.92357347744134	-47.1303975564544	2.18485938420523	-49.4400923682208	-46.7621862350404	-44.9069411465304	-46.9739971250659	-47.4774256957628
94.9748743718593	46.3059976174715	1.24064989293875	47.6446478743473	47.5214650797166	46.0687430403578	47.1362858106924	46.8658266327591	47.3486862927187	47.2606669753131	46.5019137918738	44.1591050894326	45.0513652055778	45.8506290449119	44.2626365719571	2.71373302783338	1.33472348398415	1.64436594258838	3.01278766319183	2.40254561928276	2.33204643589835	6.30792350628917	2.51030377310369	2.9730585437687	1.67677356821367	3.53078847016113	2.77349909000995	2.5046201652314	0.896083556261531	-7.71083652306869	1.17560106785973	-5.70883119850542	-9.65054335637048	-7.29513724302524	-6.72188639499002	-8.12914821304862	-9.98097240757868	-7.26033651181052	-7.65924032974797	-7.5463501712414	-8.15173308498988	-7.33482799972605	-7.09103136578995	-48.5016732749406	2.21457085116417	-50.9151606035323	-48.1899187611614	-46.1494167188978	-48.3476559784892	-48.8282308913152
95.4773869346734	46.8866731029376	1.23458476869766	48.2224539034574	48.113065339825	46.7097995880742	47.7579335704154	47.3766578745947	47.8903391109666	47.8324438516278	47.0922257784566	44.8342084935801	45.6123617470891	46.4215265097808	44.777061467384	2.81051435142005	1.37362202418114	1.7316815463953	3.11649969900129	2.48334276950312	2.40503030176949	6.58627758559888	2.59241759667752	3.03703743881869	1.76712846377306	3.59645883061853	2.78171001102812	2.5820429196751	1.04654505418145	-7.76629586308946	1.17332912560794	-5.81020287204776	-9.6771203785222	-7.27181499122782	-6.75398397860749	-8.07779868761972	-10.0445310662675	-7.24108074572454	-7.67523095424309	-7.5603577818218	-8.40699566882308	-7.39268219640334	-7.2837510357652	-49.8674480499566	2.24175795626691	-52.4087825854997	-49.5850223498668	-47.3475399854925	-49.7380262613062	-50.175218324533
95.9798994974874	47.4903473018227	1.23788833743411	48.8133111818942	48.7244273598476	47.4124355882483	48.4308330127122	47.9521705232163	48.4853650125246	48.3754750968438	47.7378428729914	45.5657714267411	46.1786062674434	46.933258150732	45.2746711286778	2.86467576510027	1.28369632655764	1.81941951419121	3.22824604123371	2.57075308217571	2.48296274377678	6.3338814479995	2.67965800231345	3.10247703401709	1.86554685354246	3.67246328936933	2.78542826850388	2.65682656892313	1.17844633515703	-7.89670732757796	1.21538317111865	-5.92844198590897	-9.67763184120367	-7.24708965149282	-6.78773236201808	-8.92960883790609	-10.1032074938066	-7.20429115449851	-7.68468530053978	-7.56156683955904	-8.68544955942223	-7.44572663800205	-7.50505626657777	-51.2771746511006	2.25089344428284	-53.9237267787592	-51.0391474250446	-48.6141742102202	-51.2130529050774	-51.5725859078892
96.4824120603015	48.0677361821986	1.24403432544191	49.3187040659047	49.3576075318846	48.0588402022304	49.0267848294214	48.5360168408709	49.0565292275553	48.9385280884074	48.3589753413717	46.2299577960762	46.6773289525289	47.4549801068574	45.7985812032738	2.84248223323226	0.99843808923748	1.90357736156522	3.34165717863557	2.65565358034119	2.55790315770899	5.20555606703433	2.76399380102771	3.16921624026258	1.96326262564939	3.74684029708911	2.77947970587488	2.73434245977628	1.2883043238219	-8.13571971303448	1.50843586736353	-6.05146827808867	-9.67001629119687	-7.21031160922093	-6.8074319328999	-11.1201233290014	-10.1497918584776	-7.16880245187438	-7.68425081547604	-7.53601789830636	-8.97443813189415	-7.50613684842998	-7.74984711154743	-52.6465107765143	2.26410580862713	-55.3487147653415	-52.4936082510479	-49.8103173046497	-52.6197663501864	-52.8755112222724
96.9849246231156	48.6255450690026	1.23917127267098	49.8264603826852	49.8879767077334	48.6795464613228	49.6212603047895	49.1795966854727	49.5612824675626	49.4687241478088	48.913840127181	46.8921470697755	47.1837611590785	47.9892942084051	46.3026511062158	2.85595369916295	0.848896936428357	1.98402203232348	3.45007565592886	2.73828481514285	2.63140502074054	4.54262882932012	2.84346325722957	3.23665286080891	2.05859653317885	3.823018403899	2.77293548790506	2.810714059931	1.3796474335472	-8.29314280087331	1.75555163765688	-6.1818541077756	-9.62505465981612	-7.170256606718	-6.82709683055979	-12.3890275225819	-10.1758823133831	-7.1180276996238	-7.66790652850927	-7.50413808200027	-9.2679986716713	-7.57343365907877	-8.01703692876185	-53.9706239476706	2.27263868351079	-56.7350321195519	-53.8359286188855	-50.9588167044275	-54.0044237409449	-54.1412511908998
97.4874371859297	49.2268023094527	1.25369863834228	50.3713889483839	50.50610113812	49.3734048299763	50.2772639543261	49.890254169827	50.1378355854079	50.0111569347389	49.542999692851	47.6240535289628	47.7008177074249	48.4553314899556	46.8310197334579	2.94639657184644	0.876274125056098	2.06584308656914	3.57277806303302	2.8278941807554	2.7121984117492	4.7592361625079	2.93111481208509	3.31002084731927	2.16484786224013	3.91135939834256	2.75806955078887	2.8834575848642	1.45993890190249	-8.32418016624882	1.70215103714178	-6.34357431154803	-9.55537367333488	-7.13100429178664	-6.84785563987691	-12.1181284048055	-10.1942808864991	-7.05160496195043	-7.64354731617307	-7.45427142666535	-9.59857500423953	-7.63589112652802	-8.31605495157837	-55.3644806606018	2.26652588771127	-58.1676849868912	-55.3099729260139	-52.1969199844182	-55.4870316078665	-55.4616811385729
97.9899497487437	49.7755123402988	1.25928399961463	50.8255393312901	51.0840184635586	49.9843310556063	50.8432898446364	50.5042126265578	50.66520914247	50.5411126348345	50.120340193903	48.2782119970501	48.1550037386146	48.952738650915	47.3521404041488	3.02031816440463	0.882790362086249	2.14210137486108	3.68920112772509	2.91303059698327	2.79076919338622	4.83814205531349	3.01324379203048	3.37967433650934	2.26628598155934	3.99751743924619	2.73033430155336	2.96150928105149	1.5220084926362	-8.36706627295846	1.70427950909501	-6.51248716016679	-9.47395447146587	-7.0774462304167	-6.8517118234129	-12.045080967319	-10.1986376628014	-6.99414665738731	-7.61037124967091	-7.37227664560514	-9.95138868900534	-7.71161874874687	-8.60567496950336	-56.6780376174573	2.25933313175782	-59.4743984596133	-56.6817982943758	-53.3446132259241	-56.8814178559185	-56.6637835096109
98.4924623115578	50.2748787766581	1.2572073286558	51.2415120701965	51.5687073136581	50.5559081516506	51.3820490383217	51.0837446758146	51.1091830335671	51.0066366986451	50.6103260505483	48.8952848466652	48.5861487404311	49.4373871226897	47.8216575777097	3.06855080226049	0.849732326611693	2.20892429980139	3.79420500521362	2.99018502023916	2.86276064515371	4.6805218862631	3.08647878290089	3.44767552350729	2.35857686484096	4.07876811395559	2.70459592560975	3.03391498853561	1.57600257110476	-8.43818185055127	1.79569204770161	-6.67402829332474	-9.37703322331471	-7.03341934525835	-6.8587835698643	-12.3849035481266	-10.1876116730187	-6.9211783593909	-7.56890180987029	-7.2973545956172	-10.2798459904009	-7.78958922633143	-8.88553257209705	-57.8671603277879	2.25005217943868	-60.6338234643164	-57.8851430278394	-54.3912254199442	-58.1547575472134	-57.7527158023529
98.9949748743719	50.8547437081116	1.2786882668306	51.7397508040179	52.2003093728999	51.2044755997865	51.9922223632555	51.7296950816935	51.681583583233	51.5783800642669	51.2354327114339	49.5991414370065	49.0474693199785	49.8403428846877	48.4081212750796	3.14401208602618	0.855829085039187	2.28333363064362	3.9244086930343	3.07586699108953	2.94700536362287	4.72697541691346	3.17852102923047	3.53507796464281	2.47322206850902	4.17594773615847	2.66511374179047	3.10122987974105	1.64144251693807	-8.48312537731461	1.83348201234261	-6.89429907615987	-9.24013974564634	-6.98808114322004	-6.86386861924847	-12.3758708794487	-10.1623163586913	-6.82587832488912	-7.51401457236055	-7.19402936589605	-10.6729922790813	-7.86122798038905	-9.2047861827446	-59.2040563727858	2.25138757577589	-61.9347793752046	-59.3251709695751	-55.5491986152238	-59.5592188173362	-58.9159930670095
99.4974874371859	51.3926774268751	1.29534700277994	52.1641804800704	52.7616002805234	51.8470049339611	52.5819216420134	52.3525306161226	52.179591402044	52.0377247962747	51.7815282911788	50.3045186165015	49.4826695545417	50.3399324364302	48.8789260728395	3.21446246126573	0.866126109193936	2.35219786766084	4.04758992542379	3.16620745867201	3.04000409855697	4.76012313935479	3.26330769509908	3.60312138099424	2.57934583406222	4.28224606600665	2.6050032069166	3.1841282814464	1.69027458099513	-8.52123473119177	1.8889392709893	-7.12456353729085	-9.08021846788845	-6.92760172074203	-6.85347079290794	-12.3574242009897	-10.1211505862225	-6.76024819046198	-7.45249733664958	-7.04748323468188	-11.1339268452035	-7.96166490824906	-9.43456695301369	-60.467523088813	2.21440007078189	-63.1043928668103	-60.6323283656645	-56.7401957385569	-61.0012126095365	-60.0605234669403
100	51.6186735828945	1.31231996727567	52.2928772603789	52.9736180205557	52.2325205773274	52.91368240943	52.700594329556	52.306317729987	52.0381487805408	51.9227628796268	50.6955544917134	49.7276192659595	50.7371424151871	48.8832448344719	3.23577779487026	0.863179642304239	2.37413452927889	4.09480619218815	3.21727788827133	3.09021378755209	4.69423286243179	3.28753772920597	3.60688528063381	2.61020592075899	4.3402712878373	2.57335711055468	3.24616932987568	1.69424161985443	-8.54975386768174	1.94788592448357	-7.20106811122525	-9.01548060664037	-6.90030543641158	-6.85125210491811	-12.5009530959349	-10.1033899845981	-6.74752831508211	-7.43036601316028	-6.97245236342682	-11.3811536889498	-8.04425049625626	-9.44884619557739	-60.9891642781744	2.14841721735332	-63.4710551688436	-61.1263927291466	-57.4214356690583	-61.7675161533224	-60.667462334434
[truncated: 203 more columns]
