# Supplementary material for: Cranio-caudal and medio-lateral navicular translation are representative surrogate measures of foot function in asymptomatic adults during walking
Source: PLoS One. 2018 Dec 5;13(12):e0208175. doi: 10.1371/journal.pone.0208175 (PMC6281217; doi:10.1371/journal.pone.0208175)
Supplement: S2 Data — Oxford Foot Model outputs are provided in .mat files (Matlab). One file with all steps under consideration is provided for each participant. (ZIP) [file pone.0208175.s003.zip › S3_OFM_Data/EGLOND15_Walking_OFM.csv]

ST	RTIBA_R_X_Mean	RTIBA_R_X_SD	RTIBA_Resampled_Meas1_X	RTIBA_Resampled_Meas2_X	RTIBA_Resampled_Meas3_X	RTIBA_Resampled_Meas4_X	RTIBA_Resampled_Meas5_X	RTIBA_Resampled_Meas6_X	RTIBA_Resampled_Meas7_X	RTIBA_Resampled_Meas8_X	RTIBA_Resampled_Meas9_X	RTIBA_Resampled_Meas10_X	RTIBA_Resampled_Meas11_X	RTIBA_Resampled_Meas12_X	RTIBA_Resampled_Meas13_X	RTIBA_Resampled_Meas14_X	RTIBA_Resampled_Meas15_X	RTIBA_R_Y_Mean	RTIBA_R_Y_SD	RTIBA_Resampled_Meas1_Y	RTIBA_Resampled_Meas2_Y	RTIBA_Resampled_Meas3_Y	RTIBA_Resampled_Meas4_Y	RTIBA_Resampled_Meas5_Y	RTIBA_Resampled_Meas6_Y	RTIBA_Resampled_Meas7_Y	RTIBA_Resampled_Meas8_Y	RTIBA_Resampled_Meas9_Y	RTIBA_Resampled_Meas10_Y	RTIBA_Resampled_Meas11_Y	RTIBA_Resampled_Meas12_Y	RTIBA_Resampled_Meas13_Y	RTIBA_Resampled_Meas14_Y	RTIBA_Resampled_Meas15_Y	RTIBA_R_Z_Mean	RTIBA_R_Z_SD	RTIBA_Resampled_Meas1_Z	RTIBA_Resampled_Meas2_Z	RTIBA_Resampled_Meas3_Z	RTIBA_Resampled_Meas4_Z	RTIBA_Resampled_Meas5_Z	RTIBA_Resampled_Meas6_Z	RTIBA_Resampled_Meas7_Z	RTIBA_Resampled_Meas8_Z	RTIBA_Resampled_Meas9_Z	RTIBA_Resampled_Meas10_Z	RTIBA_Resampled_Meas11_Z	RTIBA_Resampled_Meas12_Z	RTIBA_Resampled_Meas13_Z
0	-8.45560798115578	1.72611586296714	-8.17732549574126	-7.45773641247763	-8.07529957660201	-9.20525263410044	-9.5114041402731	-10.1537783939237	-9.25505296399182	-8.4171060070257	-8.95640125171822	-10.3677747496972	-8.41233904148908	-3.40637788555385	-7.48078654572302	-7.49678381466664	-10.4607008043531	0.977829045499123	0.591468984434044	0.564498475230571	0.792562634949196	1.86392617128903	0.921388766311013	1.70532962100188	0.179418823778464	0.45513341865292	1.11082556128682	1.60650392482818	0.746007516391694	0.835715192480879	0.190761867847138	0.494740379786101	1.18223550323837	2.01838782541459	-2.87131851857888	1.19874597694432	-1.78065426185958	-2.71375114963145	-1.66006241699009	-3.00541484695533	-3.38913134221502	-2.52648114688078	-2.4861021891663	-3.0500468138021	-2.83786338703445	-4.13164312514877	-1.03465640004855	-5.27043525890453	-2.47578502408405
0.50251256281407	-8.20011352869715	1.68606358373321	-7.89841347729017	-7.23390576283894	-7.82704133124131	-8.99412828699741	-9.27896074937945	-9.78888011141648	-9.03266556734392	-8.17472540552543	-8.70170415027059	-10.0224936981876	-8.19608300944511	-3.29281317740648	-7.21171679018245	-7.16697886967918	-10.1811925432527	1.04305917749264	0.591627027568343	0.635270771181407	0.850022646834488	1.90597276683574	0.956601192108586	1.77774077170863	0.25243568344439	0.507128563283021	1.20109859452445	1.67141770788241	0.814981288509241	0.889978755195635	0.236493351534426	0.582224141266542	1.28397473853227	2.08054668954841	-2.86690058287658	1.21151796110577	-1.74978287186469	-2.68791630905889	-1.63829084248984	-2.97672819575062	-3.41720122005935	-2.56019135493727	-2.52441039284671	-3.0650579592998	-2.80834563296987	-4.17354194441592	-1.03278784813072	-5.3230190410961	-2.41275984637284
1.00502512562814	-7.83225994783334	1.62832514431609	-7.5135726361985	-6.84421544430057	-7.39727398927845	-8.62756956466362	-8.91359942432512	-9.3898810117834	-8.64619982715849	-7.86343140043207	-8.302700624718	-9.58909361654658	-7.82224851279549	-3.13811150205796	-6.8739780699543	-6.81510636237082	-9.74691723091672	1.1333507142472	0.600011878191885	0.730265912329023	0.950153221134171	1.98008699801238	1.0188601254347	1.89510886925962	0.323062470650801	0.596844652589584	1.30942673251094	1.77465386226924	0.897078254947499	0.986335473787418	0.287891883312993	0.687790826691168	1.38350258494971	2.17919884582873	-2.84898818538943	1.22797776104363	-1.70412377155068	-2.64039512105247	-1.5923199996575	-2.92280936737037	-3.45447623825675	-2.57606922831762	-2.58611023928725	-3.07596966740321	-2.75296482626757	-4.20772843936143	-1.02334258841184	-5.37976037684509	-2.32218979970094
1.50753768844221	-7.49352388744908	1.58244853506187	-7.17389151403676	-6.46478925445402	-6.9836211300902	-8.26187719211887	-8.56324502527668	-9.05170886090674	-8.26212389161182	-7.58707884471243	-7.94077373816984	-9.21958483802349	-7.45661636529182	-2.96978497696569	-6.58663338878471	-6.52486667327098	-9.35626261802211	1.2055974405729	0.60670859840316	0.803513230861405	1.03525244425419	2.03829433563196	1.07115209241985	1.99296579179589	0.37443345243327	0.672787954689491	1.39152034709693	1.85684350565058	0.958387084767003	1.07101918088997	0.333181867720995	0.76923333487526	1.45979641845898	2.25558056704766	-2.81383665500785	1.24454213389569	-1.65758320564236	-2.58157502010365	-1.53119931168408	-2.85474979586693	-3.46221028899676	-2.56498435851883	-2.6220492185103	-3.07115105275004	-2.68285664353097	-4.20606642066334	-1.00080821564125	-5.43277755436309	-2.22818609678172
2.01005025125628	-7.16556231625516	1.54523579981224	-6.83370944469501	-6.12664979835793	-6.62126507843266	-7.93221368223769	-8.24505510935213	-8.67484731484961	-7.91665502068332	-7.29434926290269	-7.6010113549441	-8.8401238093013	-7.13341354344725	-2.77097284040021	-6.29216180191282	-6.20717965451353	-8.99382702779718	1.26768171794148	0.610802530111066	0.866394448713103	1.10333962096435	2.08272425187429	1.11400905756235	2.07514913141332	0.424158566818515	0.732235772277328	1.46368578696137	1.92591907047899	1.01145864260197	1.14292076921567	0.379240507966722	0.842492177356606	1.53344745314228	2.31805051177536	-2.76100059712314	1.26150059843215	-1.60389445413781	-2.51724712232915	-1.45459059450963	-2.77862703345039	-3.4413907297969	-2.5356365090663	-2.62958941981549	-3.0501792925429	-2.59488661282147	-4.17377419580363	-0.962340272614476	-5.47674026195472	-2.11775566137558
2.51256281407035	-6.79897520446402	1.5065065194828	-6.45088328419678	-5.74909377034466	-6.21904893967162	-7.56069417243082	-7.88711966604779	-8.26277208189324	-7.52833931495601	-6.96562291118922	-7.2199609968144	-8.41816337672463	-6.77207405193284	-2.53684437028368	-5.96311871754819	-5.86171589725959	-8.5891765156668	1.33366538304643	0.615226535507211	0.934902832677773	1.17370863691804	2.12619051451872	1.15846014107112	2.16139526363235	0.47403025582199	0.793432644626764	1.54298362962361	2.00176888179696	1.06897925608448	1.21891155687199	0.432101653277059	0.922345609501171	1.60934902392777	2.38642084534668	-2.69264972751811	1.28377133210954	-1.53953488712694	-2.43879037513915	-1.35985710938922	-2.68594261473512	-3.40416055735969	-2.48791298354219	-2.62390621429739	-3.02076686640989	-2.48610592628353	-4.12601048479399	-0.911061802350784	-5.52897271116637	-1.98583529862814
3.01507537688442	-6.41609119944272	1.46942173007255	-6.05402903538388	-5.34045191131028	-5.78697766084762	-7.15546953538689	-7.498564269227	-7.86970912378256	-7.10594319909867	-6.62290051012675	-6.82260543070775	-7.98796454612217	-6.38143185597719	-2.2812739746644	-5.62831337836609	-5.53781221051939	-8.16792135012012	1.39362148917768	0.619532355863472	0.994134330880551	1.24350895125473	2.1668833502754	1.20318536306257	2.24696023800784	0.512673628557758	0.853636537510335	1.61016406047657	2.06891818724654	1.11666618880764	1.29656612144631	0.483167765732124	0.991927397360526	1.67112408373099	2.44480613331538	-2.60436712691298	1.30584098404578	-1.46589838457842	-2.34563075185121	-1.24395476626362	-2.57572358309971	-3.34365285629762	-2.41656100707671	-2.5988238887706	-2.97332261523893	-2.35574818047849	-4.04673187040485	-0.843252313072403	-5.56535206566653	-1.83943335224233
3.51758793969849	-6.04388170746257	1.43997603568049	-5.66664333504657	-4.95273826831144	-5.38252600973379	-6.76740350556808	-7.12902492421191	-7.46367923475051	-6.70273804380303	-6.28131407222812	-6.44484540598072	-7.5702586952176	-6.01268451420936	-2.00354238760553	-5.30150693493373	-5.20759961193177	-7.7717206684064	1.44416873313015	0.622678514638395	1.0429439064778	1.30141566205933	2.19760918758129	1.2416210463813	2.32034419128978	0.543903356591124	0.90243775684738	1.66617356920567	2.12620213024516	1.15463237945196	1.36514344503383	0.533770619673228	1.05044634927494	1.72262597795252	2.49326141888697	-2.49881059325619	1.3298710934985	-1.38497797778776	-2.24526048101056	-1.11255965038546	-2.45621546828425	-3.2574032088585	-2.32041828893311	-2.54790716142839	-2.90960336310816	-2.2072670554406	-3.93749337070572	-0.759799283868675	-5.59595562753018	-1.67891692547377
4.02010050251256	-5.65555829826223	1.41072312137903	-5.26073663030745	-4.55216933302791	-4.96776507049805	-6.36071450047235	-6.74167220339915	-7.04291872927045	-6.28189999309132	-5.92138095330184	-6.05053644697328	-7.13432421735665	-5.63025025786409	-1.70610880694361	-4.95951181113525	-4.8649418130488	-7.35844370724325	1.48962360922711	0.624456587282771	1.08774323601697	1.35140580506505	2.21885218560457	1.27521312172415	2.38379215679854	0.572149557129163	0.944191741985121	1.71808097824865	2.17834910860762	1.18864297460049	1.42758275197548	0.584864040773859	1.10510296875979	1.77250297047434	2.53588054064279	-2.37510835097159	1.35553273128306	-1.29484073947984	-2.1314858828638	-0.963487164628666	-2.32093584956782	-3.14384954807915	-2.20423565017991	-2.47210203788767	-2.83211992561693	-2.04016063189014	-3.80603081146717	-0.660702650343056	-5.6144897285152	-1.50334890608933
4.52261306532663	-5.25124857654064	1.38373256193826	-4.83523563809152	-4.13357333839937	-4.53704184372097	-5.93603860538134	-6.33851856594607	-6.61835218421666	-5.84314802564659	-5.54074151441343	-5.63953144317519	-6.67860387703221	-5.23287942839918	-1.3829765876394	-4.60089848792605	-4.52257487834853	-6.92861422977306	1.53148360451202	0.6263214514925	1.12700105827785	1.40058635472114	2.23930216050725	1.30971698723635	2.44749811059339	0.592161825336885	0.984601208568823	1.76334408325379	2.22558985511918	1.21664611891322	1.49086301816042	0.637895253103008	1.15349424013181	1.81045174434885	2.57310204940832	-2.23329145304074	1.38276818985719	-1.19378439675455	-2.00696633885975	-0.794961709231752	-2.17223557439442	-3.00924674578557	-2.06578564282381	-2.37648225229155	-2.73689242762193	-1.85140469146673	-3.64679455719412	-0.544595146041481	-5.62216342065826	-1.31045465380829
5.0251256281407	-4.84997642254872	1.36098420682764	-4.4180370855179	-3.7158739047392	-4.1102779513654	-5.50709698232332	-5.92866888466424	-6.19351265350467	-5.40156958922034	-5.1644817734017	-5.24203757742644	-6.23645837668504	-4.83526065270657	-1.04868291419108	-4.25035844446428	-4.18133444245877	-6.5159951055619	1.56491533263259	0.627297593740652	1.15752248898102	1.44001506693748	2.24973948113636	1.33832067881374	2.49857979732202	0.604235556763063	1.0164295944222	1.79910870146396	2.26488650274549	1.23627720326291	1.54551874324683	0.689206978838393	1.19173982071552	1.83945886808745	2.60269050675243	-2.07551093533462	1.41127210703578	-1.08585245218553	-1.87294800145827	-0.613268322471911	-2.01219128469989	-2.84978648579681	-1.90243058997891	-2.25737417003744	-2.62731469749506	-1.64719377927797	-3.46401429230704	-0.41525687582839	-5.61669361721148	-1.10710805493695
5.52763819095477	-4.44106174594604	1.33974383007523	-3.98780615648652	-3.2964704277696	-3.68529542907002	-5.07380484576524	-5.51718019673308	-5.7664795307065	-4.95670184554968	-4.77187068260524	-4.83253432044981	-5.7787878756898	-4.43731244276451	-0.696636281299824	-3.88750879050686	-3.83787649917185	-6.08966086462209	1.59119996431262	0.626941661881942	1.17992117566744	1.47208686999911	2.25370622019466	1.36331870256979	2.54134233422904	0.611022783228959	1.04138468249876	1.82478262648432	2.29379235813339	1.24765289840247	1.59424157608591	0.739844249506901	1.22092520640052	1.86278483095474	2.62119295033335	-1.90019574155144	1.43932783699197	-0.968933204898882	-1.72924324013372	-0.413969625194209	-1.83958903844363	-2.66390922441378	-1.72076725966423	-2.1125779117158	-2.49990385908161	-1.42612255410724	-3.25536471180394	-0.268545626484295	-5.59194718323785	-0.891718643466005
6.03015075376884	-4.02557682485911	1.32021565552286	-3.54824122025176	-2.87381530342361	-3.25884932891324	-4.63550576657422	-5.099501822555	-5.32820222931765	-4.50752679419281	-4.36991334159076	-4.41742758508386	-5.31467795052523	-4.03679989014444	-0.330797818537443	-3.51654252116361	-3.48638310150064	-5.65946769911244	1.61296219432759	0.626441443898606	1.198077957612	1.49918079819762	2.25328357363366	1.38582100643383	2.57665355693965	0.611185542711013	1.06186121548088	1.8459195552699	2.31953996377355	1.25455353441239	1.63845381238464	0.791552897533169	1.24443013683205	1.8770041993537	2.63691516434573	-1.71088695660263	1.46925514147845	-0.842789984408654	-1.5787473128327	-0.202799756968793	-1.6581946567355	-2.45901326118838	-1.51775841428491	-1.94952524894371	-2.35817579651005	-1.18766184175134	-3.02646880717555	-0.109589265771319	-5.55806653495148	-0.663163045847085
6.53266331658291	-3.60714809506789	1.30362638686278	-3.11231909673843	-2.44210081695922	-2.82456412881513	-4.18418759939493	-4.66797217551843	-4.89728042334865	-4.04606355168042	-3.96659432400193	-4.00806694615427	-4.8534351452292	-3.62683032843597	0.0446276716512301	-3.14662957018905	-3.13992962392155	-5.23587536728234	1.62773463027028	0.625350085034867	1.20846861567793	1.51955470285635	2.24583966541056	1.40419124071598	2.6035704291095	0.604610013129203	1.07659092479572	1.85737812289335	2.33676900557587	1.25359694888603	1.67623213493131	0.841225224035357	1.25837489165005	1.88532260403668	2.6442949303503	-1.50728145658626	1.49812019804106	-0.711090707300751	-1.41876543478598	0.0220741413300179	-1.46476836762386	-2.2301834192598	-1.29473188314371	-1.76434168227978	-2.20302608554784	-0.938589875495319	-2.77918165380381	0.0630488107358381	-5.50053130973595	-0.428596291620776
7.03517587939698	-3.18743609602855	1.28897937028011	-2.66843749998829	-2.01672127660783	-2.3991510272706	-3.73859045259431	-4.24327302567349	-4.46439401211612	-3.59115981202639	-3.55337423464734	-3.59221420145218	-4.38495423791959	-3.22515599703523	0.43253253119668	-2.76891579438626	-2.7921904635998	-4.80554193630753	1.63682772852653	0.623635190269321	1.21261265156053	1.53444664727502	2.23509784449939	1.42003092130326	2.62296153428213	0.592354532341043	1.08616202185496	1.86104905069013	2.34655476131543	1.24619554683535	1.70893228702206	0.891598922631896	1.26421532330112	1.88598219791632	2.6442216850693	-1.29137010709269	1.52736381083353	-0.571110391025379	-1.25463103921244	0.258560359378863	-1.26457749775652	-1.98342149714968	-1.05700390468456	-1.55999331527915	-2.03209243541634	-0.675058192706069	-2.51117052765137	0.248500672433393	-5.43233739992898	-0.183899142020115
7.53768844221105	-2.76619703651991	1.27527047792309	-2.22715753779274	-1.5891443551555	-1.97174429632597	-3.28597404928224	-3.80774821006893	-4.02722659464844	-3.13006920614937	-3.14137774611265	-3.18043935750627	-3.92167922346436	-2.81921693063667	0.82252260884404	-2.39264219944111	-2.43982006805621	-4.38123838200216	1.64033834596005	0.621749308248465	1.21286012989167	1.54191683858209	2.21649313759961	1.43051528117346	2.63110407516261	0.574965715098329	1.08977578878098	1.85918142049611	2.35315377532332	1.23425533367317	1.73353762136207	0.939701583156679	1.26352537939229	1.88234276497319	2.64174634473512	-1.0651521793461	1.55537108250387	-0.425820011949361	-1.08468215015901	0.501225193960398	-1.05681657753422	-1.71772408451748	-0.800929868831321	-1.33940546017081	-1.8512005769373	-0.401785822413	-2.23174917380887	0.441497215742503	-5.34327505792596	0.0649948084150127
8.04020100502512	-2.34235874523959	1.26464527536692	-1.78267573548475	-1.15882236233151	-1.5423706774818	-2.82980411516642	-3.37213680440776	-3.60053913515695	-2.66573671408096	-2.72063411460318	-2.76693714191392	-3.4505271266577	-2.41245084006753	1.22504095223476	-2.009516349463	-2.0946482504212	-3.95362276359187	1.63907088439854	0.61936914409966	1.2066121577811	1.54613409982487	2.19617715647719	1.43935418361619	2.6350940208549	0.552730071348142	1.09044108399117	1.84876761316902	2.35088707193402	1.21597193263463	1.75486848783272	0.98900467152935	1.25479635731948	1.87488661327907	2.63033774438632	-0.829432228746973	1.58285320709235	-0.275818058840225	-0.910333981333888	0.755137575972366	-0.841505563450045	-1.43613316689037	-0.533224685916994	-1.10153471443591	-1.65716608638239	-0.122263926806691	-1.93712850337106	0.646271699432885	-5.24094218487795	0.318179145761261
8.5427135678392	-1.92091350724913	1.25362293379847	-1.33816170526299	-0.73678179602712	-1.12148110640941	-2.37937771125341	-2.93657756019819	-3.16813723130746	-2.20788855271979	-2.30039213580546	-2.35336638248654	-2.98428614147116	-2.01312073978873	1.62499760766223	-1.62686922562713	-1.74502328391918	-3.52723664412262	1.6332741045808	0.616921415833484	1.19757051036633	1.54478022038142	2.1713854913635	1.44417542623147	2.62900743295096	0.526197905028023	1.08654472012183	1.8339121135972	2.34570554984522	1.19439723452463	1.76976632954547	1.03644764454425	1.24036462580488	1.86206927713269	2.61678708727415	-0.587291611961352	1.60877377207391	-0.120444677339828	-0.735345820345283	1.01115056480059	-0.624021673177802	-1.14333179665906	-0.253716415745182	-0.852943130962657	-1.45359480876891	0.166518769732718	-1.63320044267361	0.855202890901014	-5.12330211262617	0.574587299341247
9.04522613065327	-1.49983715191431	1.24628418623977	-0.901161046533794	-0.311124366737335	-0.696361598044318	-1.92242668655144	-2.496834631587	-2.74256402198984	-1.74385597054563	-1.88160913649803	-1.94816497240558	-2.52157139083484	-1.6101896323266	2.0331438123395	-1.24621526837899	-1.39873896334945	-3.10988340527123	1.62385935521934	0.614742987291849	1.18488277361786	1.53948213906654	2.14318240852641	1.44587224763507	2.61799421889952	0.496404195988489	1.07957674157556	1.81237970689593	2.33658889767986	1.16841402500062	1.78015697742234	1.08422594240493	1.21946210016913	1.84923940413353	2.60002854927428	-0.339486454247384	1.63322278755084	0.0361483622592655	-0.556863012447083	1.27390753412929	-0.400265473182815	-0.836341566576971	0.036650688760563	-0.590349734189665	-1.24293675200848	0.456299483268647	-1.32384105885645	1.07133807466196	-4.98967242016715	0.828365548690072
9.54773869346734	-1.081673797291	1.2387475045534	-0.46097099769647	0.105555700383394	-0.280010241174568	-1.47390739019696	-2.06460213778355	-2.32325737347759	-1.28865854369173	-1.45809202038504	-1.53953664802571	-2.05650032728647	-1.21722187078231	2.43850137632195	-0.861149929979763	-1.05726145240494	-2.68799510318523	1.61148470912069	0.612356217421006	1.16973785046761	1.53182241476707	2.11461662463401	1.44574264885382	2.60114873722385	0.463922192748594	1.07074473690928	1.78671038291748	2.32249774918731	1.14007796701449	1.78754542333554	1.13155850751066	1.1938523483025	1.83370023060054	2.5785928223376	-0.0889016776441646	1.65607340166284	0.196572848515024	-0.380485924026831	1.53805039483353	-0.176524180521081	-0.524679658223307	0.330481150865468	-0.320424684108544	-1.02326511787233	0.75001040115871	-1.00737253250209	1.29034147520682	-4.84679904080266	1.08331845484013
10.0502512562814	-0.66601891095995	1.23293052978886	-0.0293744227941787	0.520529571117183	0.136339298268963	-1.02274059053875	-1.62673249081468	-1.90324731847087	-0.831320998421478	-1.04235362235752	-1.13779620538014	-1.60294085783853	-0.82374127696507	2.84478565459369	-0.483072735750597	-0.713883142842085	-2.27473452620519	1.5966031595196	0.610547225854119	1.15439419167623	1.51967176433007	2.08134243557808	1.44118500703954	2.5784083218128	0.429461283128796	1.0588227919488	1.75785430625271	2.3085196750502	1.11041997464164	1.78928758373869	1.17807039730998	1.16443951824147	1.81869408421927	2.55847605782576	0.163148534791967	1.67609846310222	0.357431317470747	-0.203792308116028	1.8008980461377	0.0490820061865601	-0.204169397911236	0.632051856184685	-0.0436612549367928	-0.801143110108465	1.04450805680297	-0.693242331091887	1.50919211713362	-4.68707098648007	1.33193841636703
10.5527638190955	-0.254045105004985	1.22942844178833	0.398252743567009	0.931360101934651	0.549663846933906	-0.575362078945275	-1.19789771634874	-1.49555639657342	-0.377944252790227	-0.623465183654241	-0.741662878650799	-1.1472383766519	-0.436031414263448	3.25197653210597	-0.102457491098371	-0.378540231267449	-1.86577377937243	1.58047442754205	0.609058277920623	1.13647655268285	1.50730286762207	2.04973990332934	1.43592908960173	2.55459770773994	0.394308042371762	1.04699073718101	1.72438915148558	2.29024030463975	1.07875258129548	1.79055377008548	1.2261113280837	1.13086029705773	1.80638449216399	2.5344795877904	0.414366890682346	1.69513404387824	0.517567810163654	-0.0296907951951635	2.06558323113267	0.274763146784352	0.117485045757999	0.933748028306292	0.23896783506724	-0.573392876450538	1.33392504857198	-0.377466268443602	1.72995822067478	-4.52346421366547	1.5760485985319
11.0552763819095	0.152765949323071	1.224446863352	0.823008604219028	1.33154614175023	0.954236718350198	-0.135729317820157	-0.768542454187098	-1.08848650608165	0.0671132504046558	-0.209895644720475	-0.346023234922053	-0.700713886554882	-0.0569770430327286	3.64970562914936	0.274084847399054	-0.0440726108321863	-1.45776525327522	1.56293075317897	0.607700875886593	1.12035878724529	1.49221216599015	2.01590516731767	1.4272935890345	2.52401334775818	0.358345758486249	1.0335875599731	1.69071328135499	2.27226879890989	1.04853806072616	1.78792799465565	1.27165245993637	1.09610695554879	1.79325982280501	2.51177754794254	0.662714408627741	1.70983245904221	0.678367065450944	0.139786184012392	2.3229584518892	0.496475600936204	0.439683010523861	1.23439651944183	0.520642063148504	-0.344766217414377	1.62309025246957	-0.0677107870700915	1.94476476023461	-4.3441761454058	1.81313844960929
11.5577889447236	0.555364091464591	1.22313428199705	1.2353109789978	1.73118743663252	1.36035560736288	0.305253014833035	-0.343707873510153	-0.688402663561293	0.513358164426471	0.197595815452239	0.0386592268069128	-0.261641401734994	0.321141788864646	4.05113503758483	0.644655813825757	0.287184540212524	-1.0616241142243	1.54595191281806	0.607689536443204	1.10482805505429	1.47710174156057	1.98290252935767	1.41740287989926	2.49517179574945	0.323189057252483	1.02084535869152	1.6536613229702	2.25549480680471	1.01771842201925	1.78514260190334	1.31975853908913	1.05872422460979	1.78592896941799	2.49140838789124	0.906860371428937	1.72359035287173	0.835126144928937	0.306502068934008	2.57945451761838	0.717806881348696	0.761290837386273	1.53444540055556	0.805412953203944	-0.116965862155067	1.90417872051417	0.234501383833332	2.1579061539881	-4.16276092104948	2.03855710498575
12.0603015075377	0.950746157901228	1.22041929589381	1.64598409160831	2.11832273289932	1.75587846796615	0.734449578072593	0.0720124235550946	-0.299290732997734	0.947487095162525	0.604753135109287	0.421224564520205	0.174531043495789	0.687063576678263	4.43917930141697	1.01562341608048	0.609983516847797	-0.66600984189662	1.52907638371588	0.60742129705275	1.090870302883	1.46239598953283	1.95165218310553	1.4065081624954	2.46322813105865	0.289193813115177	1.00915418101634	1.61713865043493	2.23647370776552	0.989420745970525	1.78230160645662	1.36608112599848	1.02148406361112	1.78099721469491	2.46924587759912	1.14412115911727	1.73353357750727	0.990613891535695	0.465504831424098	2.82740709948759	0.93216156092936	1.07496132566982	1.82556736239385	1.08479179843089	0.111065370282806	2.17799835731215	0.528896551633296	2.3629276142407	-3.97379533439718	2.25565494202039
12.5628140703518	1.34145695662443	1.21990753649853	2.04670398912663	2.50113993970495	2.14978319616697	1.16257929801355	0.487530654116721	0.0883926697255929	1.38016523000235	1.00028652247914	0.797894937884486	0.596318392329871	1.05045644551171	4.82918918579801	1.37632370881817	0.932797278447216	-0.277707098758872	1.51370930720131	0.608423780198846	1.08110352391094	1.44683082732612	1.91947468296257	1.39319494566006	2.43281723877052	0.25677988401057	0.997801655634394	1.58113669424638	2.2216977953505	0.96371585777683	1.77828438751065	1.41449009874169	0.984840779474041	1.78071718267763	2.45275405396677	1.37386699324237	1.74130216119742	1.14202867956148	0.619743272359643	3.06806344741826	1.14273910131003	1.38520056355744	2.11220706614286	1.36125817005163	0.333023976592113	2.44479209908389	0.807629385708589	2.56000953972795	-3.78147702670398	2.45765873087716
13.0653266331658	1.72430928414334	1.21959450039545	2.43699050143986	2.87683482178088	2.53874405387613	1.58321056577782	0.890032573868273	0.464077669320173	1.80528048442624	1.39438093551575	1.16364244882828	1.01548067633119	1.40555306969545	5.20605963528841	1.73577459708271	1.24809300774088	0.10048422117801	1.50043206335581	0.610122574425646	1.07192697260299	1.43437507506151	1.89197684774753	1.38095089711463	2.40438177733656	0.227369643528454	0.98983392511967	1.54481108724571	2.20686378321485	0.940232027957047	1.77793182782394	1.46244045619506	0.948620257589392	1.78784223985681	2.43692413194292	1.59384765046566	1.74685576408277	1.28755526295135	0.765749732557801	3.3019493520567	1.34643503893945	1.68244954027101	2.38814392301722	1.63112862013734	0.552399172420353	2.69728447811635	1.07484884383459	2.74884716632655	-3.58936031163421	2.64711572943765
13.5678391959799	2.10017646627147	1.21942775083617	2.82362498271454	3.23947710103337	2.91719576291026	1.99371348417969	1.29065845765769	0.833853502842448	2.21968159565752	1.77998148048336	1.52777964599891	1.42296597251416	1.75068312295325	5.5794112713761	2.08860014105398	1.55796350139799	0.477056971298765	1.48873532927375	0.611982912836163	1.06827310953614	1.42093742583114	1.86329322741969	1.36608398890759	2.37618969947894	0.200088164615245	0.982215403894988	1.51245883480201	2.19468960903427	0.922158747307955	1.77611326727248	1.51121158458082	0.916050267628461	1.79651940145109	2.42474720734535	1.80242970581246	1.74841850206125	1.4295993407261	0.903352353350463	3.52114252762341	1.5409367008112	1.97080135986364	2.65069732177749	1.89011510939518	0.763857414435389	2.94093495390876	1.32270701301941	2.92316646236349	-3.39355108279731	2.82150828524477
14.070351758794	2.46933237092199	1.22044773514504	3.19535535305607	3.59991108813848	3.29599317970142	2.40236040607999	1.68131104061658	1.19828911115722	2.63218911955599	2.15563409465479	1.88179600559535	1.81977427971978	2.09290974667988	5.94443708229822	2.4318877859357	1.86596171164316	0.842175558997251	1.48075917536252	0.615890312144073	1.06805183834137	1.4109828255548	1.8389668247834	1.35247235765277	2.35501516068671	0.176570556081791	0.978527691981968	1.47939303598653	2.18774310813284	0.90593688341446	1.77896243251315	1.56143869019864	0.884239357545515	1.81397468701339	2.41911218055045	1.99924674712804	1.74933466153902	1.56366432229304	1.03320962186459	3.73333660365289	1.72890278141928	2.24479884915326	2.90259999043246	2.14139239896539	0.967247082691838	3.17081241848897	1.55258547695505	3.08791272797015	-3.20441527384877	2.97753140952255
14.572864321608	2.82898479287322	1.22078876579782	3.56260744365873	3.94562491203034	3.66220969398653	2.79674417025416	2.06258495043318	1.5499377633617	3.03006353457679	2.52821954950674	2.22796241395949	2.21111434254531	2.42198256352219	6.29691897048922	2.77353568682478	2.16399051921722	1.20127537873189	1.47490187743181	0.618881919449369	1.07184820677077	1.40278302182116	1.81697657750311	1.33877243077741	2.33240113895774	0.156627918936218	0.977362310715656	1.45096402878782	2.17975865623002	0.895708968736937	1.78390130234924	1.61052271717156	0.857193078197043	1.8358778505593	2.41282995396321	2.18207985125832	1.74580845065346	1.69242570125218	1.15205061209804	3.93005596942792	1.9047146767737	2.50240400034019	3.13606969397193	2.37724808016622	1.16255679035669	3.38423920155023	1.76244469320842	3.2366429600892	-3.01228368904262	3.11852948298
15.0753768844221	3.182876772316	1.22255715734531	3.92090799874232	4.28676573446681	4.02644337814698	3.18825309594975	2.43939223148265	1.89887443546342	3.4248351126413	2.88658295400828	2.57054600772915	2.58644026841769	2.74790304838132	6.64776732411667	3.10250525261253	2.46059665135864	1.55533809122254	1.4731193069853	0.623630318432358	1.0820443391957	1.39642587935221	1.79675933449436	1.32504619378128	2.31826246442859	0.140164013501782	0.978983402417853	1.42527931748852	2.17823292072595	0.889700340804328	1.79174171623002	1.66285036413294	0.833823611711369	1.86310677168024	2.4143689348343	2.35094516645057	1.74189505259553	1.81419998692178	1.26256601502888	4.115217347403	2.07201483484391	2.74555243116008	3.35511630527506	2.60162237425101	1.34505996532631	3.58582088186253	1.94809825793032	3.37175332399958	-2.83091792694304	3.23949583136983
15.5778894472362	3.52707038200711	1.22273538929735	4.26451179454073	4.61929387141178	4.38396030117765	3.56990663403254	2.80146584572788	2.238606357211	3.80975527773917	3.24116070873284	2.90045233640965	2.95679707630042	3.064899636333	6.9781576283861	3.42845243683822	2.75184715428423	1.89678867098145	1.47497195038498	0.628791462994864	1.09391016496017	1.39454270951767	1.78201334066024	1.31385110327603	2.30676200763079	0.128299852977548	0.985270396407159	1.4023947725183	2.17907297021122	0.888098044727348	1.80558683483836	1.71265046806308	0.814467746440206	1.89868458070382	2.41897426284279	2.50489933976491	1.73498814497429	1.92658243660198	1.3618546237415	4.28764315958762	2.22736889633421	2.967477616943	3.55658656892895	2.80983756592982	1.51793386647422	3.76846734768905	2.11281237396395	3.49214238903865	-2.65019473197182	3.34314145721876
16.0804020100502	3.86324231526006	1.22437794844967	4.60571478547108	4.93806457018273	4.72980819513019	3.93992723724394	3.16077461185772	2.56826424497315	4.18249543459336	3.58576315245866	3.22695503795432	3.31475925311925	3.37177996308356	7.30919841221037	3.74642182047701	3.03368072711903	2.23502728302652	1.4797153703285	0.634069051447463	1.11256646878672	1.39247510688301	1.76648642400258	1.30124131240909	2.30133401152507	0.119465918887553	0.992646897938777	1.38533887221304	2.18263439860142	0.892778048399703	1.8196692997573	1.76580531349547	0.801424732943521	1.93482457083041	2.42703917825381	2.64221001624548	1.72630969038351	2.03289784106168	1.45084911584612	4.44162439067656	2.37002024607716	3.17340491153084	3.73630506013866	3.00046714280306	1.67655023329581	3.93645553876151	2.2513090658881	3.5938540546528	-2.48041933713261	3.42825847933181
16.5829145728643	4.1918556345513	1.22433380653891	4.93157688228676	5.25485538335139	5.07558781284632	4.30680523050487	3.50648252262267	2.89535900506028	4.55221027301491	3.91821324148269	3.54662310246052	3.66003306690385	3.67609079765632	7.62097787433409	4.05290837130351	3.31542982450722	2.56468112993402	1.48902793886559	0.641105234866628	1.13488598317816	1.39555606410295	1.75674726411029	1.29207619510271	2.30265962467473	0.114987256147756	1.0052302699388	1.36907023941158	2.19278995585282	0.899796682790861	1.84120987296996	1.81735499911277	0.791179139913916	1.97902653014056	2.44284900553601	2.76436907955779	1.71688849395704	2.12915914399652	1.52961135346913	4.58493506746488	2.5017842277897	3.35718331531295	3.89942720597721	3.17542644583543	1.82184260859491	4.08929741115124	2.36642917046934	3.6819895817204	-2.31862691204164	3.49262720136553
17.0854271356784	4.51031838543089	1.22549228118846	5.2518058945743	5.55526344466218	5.40623999608636	4.65740198584585	3.84488891405378	3.21003483688875	4.90525219340439	4.2470554655209	3.85356231532488	3.99949776343845	3.96682288473066	7.92932604568312	4.35739687739042	3.58714717258909	2.88307999127029	1.50096636634064	0.647156726270263	1.16124878639921	1.39981933070663	1.74811096355859	1.28325351762397	2.30677643014545	0.114169576808	1.0197130636973	1.35909747988243	2.20174324213823	0.913221632137448	1.86464274026625	1.87067085304443	0.788002119039488	2.02650315375103	2.4575226059112	2.86908092685129	1.70536016210728	2.21758525570742	1.59657538977207	4.70899926715831	2.61851405946024	3.52142694488658	4.03997510487723	3.32928484319796	1.95326790345938	4.22112906843684	2.45652547692465	3.75113005648657	-2.16602766929902	3.54010241756678
17.5879396984925	4.82234008303662	1.22570685394896	5.56579928690797	5.85273925730608	5.73572416733742	5.00521880256716	4.17619662405509	3.52084929928445	5.25544205553556	4.56007262085584	4.15938030524397	4.32187648056945	4.25582683037291	8.22400627683702	4.647459972731	3.85571042522695	3.19879884071841	1.51705869517295	0.654699579937156	1.19364242398935	1.4073104164002	1.7425449225	1.27663385527542	2.32078163413676	0.116519468975333	1.03777434740994	1.35173247979035	2.21676038974545	0.929662099561319	1.89334372069412	1.9239628047488	0.789040069226618	2.07695261367736	2.47921918146329	2.95780293466018	1.69398293827116	2.29786671911483	1.65375534744515	4.81983281883755	2.72365171237753	3.66562790960282	4.16064450594597	3.46614500762138	2.0681331280288	4.33988941896585	2.5210791601379	3.80521030548447	-2.02738874554038	3.56740650521444
18.0904522613065	5.12485219440081	1.22509875444178	5.86233053672227	6.13974004439666	6.05552061449073	5.34094943128336	4.49208144480277	3.82605009504375	5.59343498212637	4.86922304186839	4.45354226034211	4.63896842395319	4.53542208787823	8.50753149944113	4.93458373982049	4.12122453362192	3.50218018022077	1.53637989522883	0.662250261784142	1.22662371904764	1.41824886481965	1.74077145665943	1.27283439537083	2.33496732818886	0.122700809908566	1.05919987784922	1.34829005212271	2.23460050338953	0.950303090915119	1.9270773793847	1.97672214967803	0.795586587715328	2.13360223376746	2.50416997961536	3.0302163404542	1.68140634399299	2.36685158562422	1.69955332817512	4.91501319004162	2.81434181872417	3.78653892450503	4.26191209638713	3.58223691492255	2.16881123410822	4.44039107987923	2.5624093914457	3.84325516380319	-1.89667308336837	3.57735650770758
18.5929648241206	5.4189157394726	1.22577229697006	6.1589227725835	6.41538928378346	6.36504576290342	5.66620802268853	4.80573368504563	4.11846328903607	5.92049777479507	5.16773196575917	4.74154854044522	4.94345556974655	4.80708362940612	8.78671063641281	5.21276455939876	4.37451861173425	3.7996619883504	1.55825507342763	0.669803182814089	1.26548032868508	1.42973024052119	1.73886377771848	1.2693855920607	2.35836135874594	0.131001329642806	1.08176090389237	1.34982287964391	2.25339508247547	0.9752658128415	1.96234890278759	2.0315525156778	0.808186963980997	2.18840515154985	2.53026526119069	3.08530941964072	1.66895100894917	2.42858249480199	1.7349582650414	4.99207433673095	2.8908874730887	3.88945298552269	4.33892609325422	3.67803044129891	2.25250098363363	4.52399900511724	2.57931871999502	3.86369494990674	-1.78444649965442	3.5705531302941
19.0954773869347	5.70586259776452	1.22349331873566	6.44098238291491	6.68949928223919	6.67375385893718	5.9879701272454	5.10338211827883	4.41057120234926	6.24418729662623	5.45419728832151	5.0264344725588	5.23508903978192	5.07725733577631	9.04421277643166	5.47962636922003	4.62881441987128	4.09196099591523	1.583675374362	0.678370957931523	1.30640017723135	1.44605199634047	1.74204404115222	1.27037739400341	2.38470629938963	0.142329506266295	1.10851387068567	1.35235888978565	2.27795281451031	1.00152935521175	2.0048295698152	2.08303284525786	0.823955187836987	2.24826992148273	2.5627787464605	3.12583245642203	1.6560264646689	2.47979973152562	1.7603800531495	5.05760770108963	2.95476309326731	3.96969301626171	4.39787482680794	3.75528830148496	2.32023806537978	4.59476403011753	2.57419531761184	3.87147748395193	-1.67933256974389	3.54523012820828
19.5979899497487	5.98250850530723	1.22292283619399	6.71724133161343	6.94507063270318	6.96404239864728	6.2912997304229	5.39693218386156	4.69171718803152	6.54886285048357	5.73789393931744	5.29659164447177	5.52180847938978	5.33294162550393	9.30412237046532	5.74504856875917	4.8738424536253	4.37021218231225	1.61076396677508	0.686281984286564	1.34993338928089	1.4618565364179	1.74413312865198	1.27135116827304	2.41609158299203	0.155815525125072	1.13508134050884	1.36050430518437	2.3009759182746	1.03231043125346	2.04695655777703	2.13772310538844	0.84639768834377	2.30889159081019	2.59343723334453	3.14946726498257	1.64373745952517	2.521889626764	1.77499686718091	5.10274867653709	3.00270051904997	4.03177769020079	4.4355577429684	3.81016653262055	2.37206364110769	4.64587750023498	2.54785442671159	3.86146997749433	-1.59387577687369	3.50623639647394
20.1005025125628	6.25246964334585	1.22021310901625	6.99071109433747	7.20088306875757	7.25526102392221	6.59390272608554	5.67984289566182	4.96729800298157	6.85279472542958	6.00444752215581	5.56643960492755	5.79039590396239	5.58989562314385	9.54054101856966	5.99437647226709	5.11350166056022	4.64675330742552	1.64047906176433	0.694873595125847	1.39781007659808	1.48140974109873	1.74967547836775	1.27612492992752	2.45338032402952	0.170906780923096	1.16468589607771	1.36943248771809	2.32789007501965	1.06340730067271	2.09499054727791	2.18864121181173	0.871431420460198	2.36909160729845	2.62830804918387	3.15897398344033	1.63131293437718	2.55591444677082	1.7805288393361	5.1362711256508	3.03825984012649	4.07481567385724	4.45252349146672	3.84734200055955	2.4067879173096	4.68514067023481	2.50149704521361	3.83947312700564	-1.51858792161026	3.45081408869532
20.6030150753769	6.51426220128283	1.21726918876078	7.24482526327048	7.44402908778817	7.53337020054281	6.88229619380147	5.95135183754557	5.24067674850816	7.14220390274866	6.26900047313723	5.82786632878657	6.05532727755329	5.83646063532093	9.77798083843552	6.24248365394686	5.35251513319418	4.91354544466256	1.67224703213222	0.703657140274075	1.4443152413663	1.50241031863118	1.75652965418189	1.28302366088011	2.49105052017153	0.188020848479647	1.19512507749363	1.38191308516833	2.35727015374016	1.09718668104748	2.14510111499973	2.24178445933564	0.901542772875635	2.43277549946478	2.6656563941472	3.15421493794355	1.62041511371622	2.57800151937108	1.77649515182881	5.15432551838027	3.05941990440836	4.09849032328462	4.45274064547873	3.86449071431104	2.42624283707569	4.71104372598926	2.43728321114228	3.80431484228753	-1.46053352116245	3.38238858930742
21.105527638191	6.76719376619183	1.21432722453927	7.50199323708	7.67949092814814	7.80405067018756	7.16306490900712	6.22030753147293	5.49950320506724	7.42362537967529	6.52257966873575	6.0794666957843	6.30773146780245	6.07847970010665	9.99824920798734	6.48086304563344	5.57761641406058	5.17088443212868	1.70501562079409	0.711970006495192	1.49507615343247	1.52432695234627	1.76352760301683	1.29148757391469	2.53645314103177	0.205636701650826	1.2260161809126	1.39709694865208	2.38516321293672	1.13226373373672	2.19698167819536	2.29263460293195	0.93543485607374	2.49209267803109	2.70104229504818	3.13529799558199	1.60943894760346	2.5926593593105	1.76338624708236	5.15695437294628	3.06673480727866	4.10774986423418	4.43111575204351	3.86279477282318	2.42978569899451	4.72084769020293	2.35720256506438	3.75579100332782	-1.41666074861093	3.30266319859236
21.608040201005	7.0150720425098	1.2107528044532	7.74595492138043	7.91401683792717	8.07347971058341	7.44065820687656	6.47096115081982	5.75925330451206	7.70194381520606	6.76589685403919	6.33177930429021	6.54892945297779	6.3201542293401	10.2124324399113	6.70953662894711	5.80439267025084	5.42669111058491	1.73989961918122	0.720866646415105	1.54594677819259	1.54995707487378	1.77417199030871	1.30428456165432	2.57966459085435	0.224538738225462	1.25909245819739	1.4126247783198	2.4175014749514	1.16707465010141	2.25408649582955	2.34347455315185	0.971509850901889	2.55356315695339	2.74100313520245	3.10468483256214	1.60008157999672	2.59745183077471	1.74251521090937	5.15030719211309	3.06232244655231	4.09787732228912	4.39368281180062	3.84542517159362	2.41785916624456	4.72257715950415	2.26224511468752	3.69930688487995	-1.38650269886697	3.20966204320811
22.1105527638191	7.25234974710385	1.20585924963504	7.98446206743798	8.1281338523332	8.32178860774295	7.69807820481193	6.72178814779813	6.0101433833262	7.95932042830152	7.00840602256763	6.56970548579394	6.78743526573413	6.54635019503743	10.4193667586861	6.93828711844702	6.02374547149895	5.66823519704073	1.77483819825863	0.729330068632023	1.59779358674003	1.57348912423957	1.7818426400641	1.31626012575975	2.62880749492304	0.243926953313	1.28981723994076	1.43207611767308	2.44778386018667	1.20402752932387	2.30817819282842	2.39420589111065	1.01227327870632	2.61388630820598	2.77820463086423	3.06122924214404	1.59145092162817	2.5927452664535	1.71256405690089	5.12429034304346	3.04257669541938	4.0759641290498	4.34028310684826	3.8080641024504	2.39210411204345	4.70963605866689	2.15616171648487	3.62847352732937	-1.373348879151	3.10947634436494
22.6130653266332	7.48407059105133	1.20164294465752	8.22384545364828	8.34671082446684	8.57459522026988	7.95829028019871	6.95809289582168	6.2531754966788	8.21969847228501	7.23232492202465	6.80680425265524	7.00682530125061	6.77775670324888	10.6102362885312	7.14920684939353	6.23565290682017	5.90784299847649	1.8108063551826	0.737890307005052	1.65233263964201	1.60090322992964	1.79299138740845	1.33270925844733	2.67809849679369	0.263389653783618	1.32252918287049	1.4500778024303	2.47962839398515	1.23868765714734	2.36774201090451	2.44217495810023	1.05307683303973	2.67105344170517	2.81670038155127	3.00740802524675	1.58338974069132	2.58087903462749	1.67578049900952	5.09105110966523	3.01207830972211	4.03975302038788	4.26889132487618	3.75762347009073	2.35157886098434	4.68752029553674	2.03914323927269	3.55158733020947	-1.37038036927474	2.99821321280772
23.1155778894472	7.70915045498663	1.19560447303969	8.44255294203951	8.54989911821296	8.81089517701535	8.2018584806674	7.18932311209092	6.49712524764424	8.46308489069798	7.45796603563025	7.04059252165724	7.2263358750887	6.99692720035937	10.8062590281692	7.36225350809997	6.44983584707689	6.14234784034949	1.84750179179741	0.746961952967617	1.70376117675411	1.6277196063009	1.80313664869241	1.34981144846386	2.72878540015116	0.283377414184974	1.35356632581327	1.47075287365297	2.51369770441797	1.27459334482918	2.42588095031157	2.49271481398847	1.09751608509329	2.73007498599459	2.85713809831237	2.94374408140588	1.57781802118729	2.55750447852574	1.63188215145811	5.04418715442644	2.96893871286874	3.99143173466033	4.18623234483012	3.69174099388305	2.29850425950458	4.65901854337067	1.91452444752605	3.46574913524854	-1.38629144956308	2.8805851218199
23.6180904522613	7.9256131812093	1.18931082090636	8.66751438084704	8.75056129264804	9.04460052306577	8.44227663419065	7.41493319115979	6.72577178074355	8.70332575767232	7.67231711606775	7.26031778926228	7.43361195915884	7.21612030453924	10.9747118230523	7.56476544930808	6.64988289583565	6.36348682058829	1.88359472126832	0.754988576096473	1.75816713765874	1.6559425702794	1.81388759444314	1.36916733578641	2.78255291739263	0.302641106031953	1.38442262134325	1.49171168597994	2.54390998519263	1.30930168522027	2.48580975254827	2.53743904732171	1.14282428622484	2.78341769590308	2.89272539769858	2.87094049456955	1.57132689127764	2.52728302536916	1.58101534602308	4.9868093329197	2.91399557938886	3.93481965335434	4.08751530157313	3.6126957190988	2.23371432531597	4.61684885214122	1.78499989592363	3.37231761071113	-1.40865745780865	2.75792643939603
24.1206030150754	8.13883747067049	1.18384347780249	8.88079768922996	8.94771627765632	9.27394566907059	8.67707615062976	7.62591467900115	6.95591863622874	8.93813223654866	7.87987005359298	7.48460474597722	7.63322221453271	7.4330668226906	11.1523447258071	7.76068714896935	6.85233962790933	6.5869253822128	1.92050934812226	0.763633207631868	1.81121698258869	1.68591779057446	1.82616871358351	1.39121432060107	2.83286380202906	0.322018004455064	1.41505211909335	1.5123301578055	2.57751729876391	1.34280380474832	2.5474570596206	2.5853361502124	1.18896144397693	2.83724682317932	2.93153575060171	2.79056031549645	1.56760673395533	2.48867373546627	1.5250209799568	4.92282944920077	2.84966718402602	3.86557868742965	3.9775765193191	3.52406524505948	2.15701202989927	4.57186552087224	1.65047651619348	3.27550024718974	-1.44836542800464	2.62820622953447
24.6231155778894	8.3437765913279	1.17417349350181	9.08933423844761	9.12982018793075	9.48753619524933	8.89649676439912	7.83966093934032	7.18012107553406	9.15728129949147	8.08950753995057	7.69706463388882	7.83342438399103	7.63913852927546	11.309444906174	7.95900167400388	7.05055882760114	6.79825767464096	1.95662808342346	0.771894414754004	1.86404352995614	1.71430189139992	1.83605719187954	1.41278963230265	2.8878086556626	0.340906750582412	1.4429526200979	1.53519927376676	2.60895550482811	1.37689221233068	2.60616607430097	2.62896309114477	1.23743758607734	2.88959067748553	2.96735655953652	2.70337393027576	1.56363863536809	2.44109696085474	1.46224046513321	4.84493809956447	2.77283588136557	3.79242857934927	3.859064074301	3.42215400654374	2.07188380755059	4.51870617271691	1.51662776598078	3.16994355676107	-1.49588805209859	2.49815862566112
25.1256281407035	8.5442682314519	1.17000833604854	9.30247329854059	9.31841915203204	9.70752704625983	9.12037711132695	8.03495759643422	7.3940700407486	9.38156724504979	8.27903960259767	7.90720477668715	8.01349790873006	7.85222219278369	11.4688673409484	8.13763805871864	7.23965331574135	7.00650878517954	1.99247991969688	0.779973367631654	1.91857895161671	1.74595879771026	1.84886189370325	1.43816491013064	2.93787329208879	0.359009593407198	1.4715672813733	1.55475633372109	2.63990560295314	1.40710453321144	2.66873393172809	2.67379693554023	1.28350943782603	2.93730384128733	3.00207345915574	2.60982228315681	1.56121923273024	2.38798148310778	1.39522887220611	4.76453391805595	2.68826720482932	3.70944992467644	3.72756011247007	3.31485858581669	1.97626505620749	4.45922341226246	1.38076811451467	3.06374704639246	-1.55621629207805	2.36174898279674
25.6281407035176	8.73892948912228	1.15838329519014	9.49408732591123	9.48853467758389	9.90774522743583	9.324629181602	8.23285762782266	7.61218418325164	9.58607928387477	8.47574875256874	8.12075382385533	8.19916235779336	8.05034978685081	11.6182274272686	8.323197726708	7.43442586650365	7.21595908780377	2.02791368384768	0.788648450487075	1.96880448457819	1.77533631942976	1.85900708288151	1.46242084172839	2.99055648508194	0.377009661701125	1.49672324983017	1.57629108421836	2.67338026004628	1.43814091564079	2.72686791777724	2.71664672237219	1.33176852003225	2.98671587557904	3.03903583681805	2.51195001948311	1.55972196473685	2.32483365258526	1.3231830948715	4.67280747861242	2.5935432235807	3.62325839904244	3.59147302468976	3.19811385419484	1.87382652158906	4.40023631558144	1.24846066757769	2.9518166282922	-1.62540575793039	2.22554269692202
26.1306532663317	8.92776399552163	1.15229531937555	9.6952276901247	9.66287311392599	10.112447818214	9.53172988511056	8.41995264112555	7.81552919244904	9.79420975749156	8.660636848979	8.31570658977872	8.37255234213185	8.25420225650815	11.7601108121667	8.49718009025049	7.61617151683453	7.40792937773356	2.06213617831907	0.796161216771463	2.02132016264923	1.80691343784097	1.87077556627238	1.48927745706733	3.04117557552666	0.393802646712666	1.52169436400502	1.59622898718474	2.70099207771924	1.46669811341282	2.7872247494346	2.75806705665094	1.37842155463511	3.0305194481136	3.06893147756075	2.40958552236278	1.55824524017354	2.25612144978502	1.24656222836592	4.5769974184983	2.49045729446145	3.53346726832066	3.44676106066611	3.07683636039964	1.76549195471795	4.33033073038382	1.12052640580142	2.83801447159397	-1.70257907061207	2.08921477607334
26.6331658291457	9.11422363785389	1.14415125260928	9.8863350545179	9.8306737767564	10.3097574485114	9.73020534582755	8.60156978260913	8.02075214862293	9.99426128717801	8.8437811610104	8.51902001369051	8.54317245889296	8.45292741915149	11.9048723944687	8.66900083990363	7.80104390165072	7.60598153501657	2.09622651748089	0.804256182394511	2.07164458849264	1.83858297692148	1.88260440243979	1.5168733937953	3.09013392237412	0.410326905298968	1.54488509835777	1.61551345744477	2.73140637206278	1.49416617226757	2.84630632929745	2.80038394129987	1.42485778085936	3.07427391551056	3.10143850579087	2.30452221396101	1.55842182973785	2.18126862482021	1.16720513503682	4.47756137671593	2.38120229338418	3.43901184085566	3.2964657311889	2.95308652348989	1.65088577350141	4.26194923220017	0.996929193460061	2.72413238947403	-1.78962123504358	1.95123797813523
27.1356783919598	9.29579522309143	1.13209126890737	10.0737819438373	9.99036820632171	10.4987217769208	9.9195617595868	8.7841356544984	8.22395693647654	10.1857074951694	9.02930105885994	8.71497332146196	8.71494767483439	8.64651442775602	12.0304232244167	8.84284404476751	7.98569969875735	7.79599112270675	2.12930903360762	0.812100938912999	2.12103153044852	1.86959355588757	1.89326933474139	1.54437619658796	3.14059967904973	0.426239686778098	1.56575811405987	1.6353603278064	2.76013065648613	1.52138485272514	2.90325223475669	2.83824449588886	1.4713482931343	3.11745398961092	3.13159255615265	2.19792132887832	1.55828740160377	2.09892894057612	1.08318109207746	4.37031161624837	2.2629077278064	3.34660827330249	3.14538232819861	2.82428756444832	1.53428501268235	4.19155321023814	0.882763453495307	2.60629446756162	-1.87955419924747	1.81735018852547
27.6381909547739	9.4750242110212	1.12871531081031	10.2694763383877	10.1589396863625	10.696769612672	10.115392978347	8.94976968990562	8.41474799250094	10.3849343661756	9.199082985212	8.90613758609958	8.87078297756863	8.84872167258995	12.1696015511862	9.00079876661603	8.15941561039426	7.98079135129994	2.16164353834927	0.819483192913755	2.17176240062657	1.90348346498117	1.90682526981231	1.57480578297355	3.1848140021747	0.441127717112821	1.58695403063661	1.65178940639302	2.78669845374468	1.54518349220165	2.96297277717681	2.87941448323627	1.51466587620438	3.1552896203676	3.15886629759685	2.089252944331	1.55960380966148	2.01321945821191	0.997497546588789	4.26568319715711	2.1408595828286	3.2484558778946	2.9872885709737	2.69883675784602	1.41299058649805	4.11688335654079	0.774079111199057	2.49204037996165	-1.97970737992125	1.68169159049562
28.1407035175879	9.64833328838705	1.11282294309574	10.4430315365197	10.3055143964638	10.8716736020179	10.2879837965011	9.12389356863692	8.61327305838447	10.5611188342721	9.37955059162348	9.10514307062614	9.03547277310342	9.03246331904518	12.284196495183	9.16840116203613	8.34214850107917	8.17113462031326	2.19272194275918	0.827344343072691	2.21738436652861	1.93379291349791	1.91676574780466	1.60244319239507	3.23215782723082	0.456031974496704	1.6038139349011	1.66946516890529	2.81569542421478	1.56994756552838	3.01599537598346	2.9146194338492	1.55882080281301	3.19546500142935	3.18843041180936	1.98065941242182	1.56034626893331	1.91982402662402	0.908341430870707	4.15157737651086	2.01104727447438	3.15458798245363	2.83109330267153	2.56928873613061	1.2913750243921	4.04658648063437	0.676730724388409	2.37358172000899	-2.07912135166056	1.55037288055581
28.643216080402	9.81976030748481	1.10781383289546	10.6294001152224	10.4642500717222	11.0596103006894	10.4706924696869	9.28157234253793	8.79879422727706	10.749018589436	9.54697820952773	9.28729585980459	9.18678573947098	9.22837561254642	12.4118778438283	9.32272570799962	8.51362304694021	8.34540447558237	2.22284044344038	0.83427139869179	2.26505756011971	1.96730225507311	1.9298031435863	1.63303578436653	3.27352448741861	0.469845234080372	1.62132577408309	1.68433665777645	2.83926367086441	1.59187125443079	3.07228381722869	2.95290760769794	1.59967481945148	3.23080027019954	3.21157431522864	1.87182117777121	1.56209206137396	1.82269957823959	0.817078046464679	4.04002984616491	1.87703636620422	3.05865308302759	2.67372218363185	2.44449998096389	1.16948404487463	3.9703812392053	0.588919051378034	2.25799147155192	-2.18661588776993	1.42160479373037
29.1457286432161	9.98837210209232	1.09633092391352	10.8073682447444	10.6126639007578	11.2363953079264	10.6409997503895	9.4440620584847	8.98648265388639	10.9252747710791	9.71864678089188	9.4779085881994	9.34069965854247	9.41516196187433	12.525502437393	9.480085104555	8.68819987964382	8.52613043301658	2.25207916285064	0.841425256807297	2.31015627698845	1.99943471087776	1.94188114376497	1.66258051298457	3.31577099128772	0.483536476769797	1.63635043108605	1.69873955582136	2.86452946596028	1.61369110455695	3.12497285044777	2.98757691787944	1.63990967158102	3.26586069058139	3.23619664217203	1.76424370280579	1.56381887685413	1.72216741545088	0.725003226224305	3.92683261329896	1.73990515376852	2.9651100745824	2.5162260043563	2.32277072581488	1.04734161540647	3.89695213060239	0.511540539361975	2.14376203618532	-2.29355463835433	1.29486283784661
29.6482412060301	10.1569497852742	1.08531412228348	10.9828255312316	10.7610761305453	11.4135880685308	10.8096871274278	9.60071329400095	9.17691680353603	11.1011606643932	9.89193879974504	9.66684889299591	9.49493789622081	9.60338974117215	12.6422989549656	9.63819175381224	8.86662958509916	8.70404353543636	2.28088779811357	0.848575085170329	2.35389404817818	2.03207715849893	1.954480856138	1.69264166761788	3.35565243710014	0.497057812042927	1.65025126033306	1.7126767934354	2.88922617873908	1.63518630062552	3.1770074387927	3.02286647615104	1.67874640246204	3.30166880035684	3.25988334123181	1.65861549607321	1.56649198219052	1.61619946626971	0.63023162193763	3.81160508272467	1.59724963606595	2.8749054423442	2.36454936075821	2.20397130851437	0.928802713216379	3.82604858171538	0.44722873608042	2.0292708611751	-2.40451842962028	1.17420466407898
30.1507537688442	10.3223503209436	1.08054139001895	11.1698867856635	10.9154703005727	11.5969701830322	10.9819185655703	9.751493652037	9.35282934832698	11.2820511882804	10.0545672714515	9.84729306447437	9.63767928962923	9.79686791008911	12.7581565099592	9.7848864263937	9.03170879452907	8.8734755241442	2.30837572778349	0.854977281021146	2.39895706499582	2.06632048073399	1.96925964999198	1.72410179303107	3.39232532071826	0.509639056773079	1.6641453172063	1.72359161924853	2.91040022678031	1.65431291593789	3.22989791893181	3.05755848015801	1.71427973399159	3.33152093240759	3.27932540584605	1.55442741941797	1.5692070979762	1.5091577783205	0.53580929974586	3.70111035544166	1.45408918767107	2.78423767570931	2.2114474916638	2.09403022224272	0.810810948815076	3.75167550153788	0.392078602085408	1.91977383420801	-2.51600678288699	1.05448942870201
30.6532663316583	10.4861760006755	1.06543919554884	11.3342860070529	11.0538329886033	11.7635911518552	11.1365613859188	9.91029445805843	9.54012982155313	11.4459720188541	10.2308935178179	10.0394427617224	9.79176052579012	9.97658731911416	12.8649233298945	9.94363712036922	9.20849380596748	9.05223379756118	2.33517402712256	0.861867212953935	2.43831240201878	2.09773923431342	1.98166199753293	1.75314823386398	3.43097180376353	0.522749151477663	1.67481619489915	1.73558397746871	2.93435684526957	1.67513108680684	3.27722430486197	3.08987855079124	1.75002185875576	3.36444045588677	3.30157430912814	1.45300765404245	1.57227707380524	1.39724454087391	0.439637115268028	3.5853834325703	1.30624520038762	2.70065606046325	2.06521157851756	1.98596598742749	0.697781591893814	3.68333786205943	0.350676675373239	1.80858832870922	-2.62695026893993	0.940877115054784
31.1557788944724	10.6493691048211	1.06231496327212	11.5145489597577	11.2077215895667	11.9468179811965	11.3044699699536	10.0499803748746	9.71699086551291	11.6249928794799	10.3917284518521	10.2175964422809	9.92995112264642	10.1706583375519	12.9854026126642	10.0864752274098	9.37572914072036	9.21747261684899	2.36110774154816	0.867945981516683	2.47969118182927	2.13242204618924	1.99777263897947	1.7849645737557	3.46201993953993	0.535155027808815	1.68686910672159	1.74406980014436	2.95392017390287	1.69307269867001	3.32795811152102	3.12514010086012	1.7814539591766	3.39341289326661	3.31869387085682	1.35414833276018	1.5762875599354	1.28345391210997	0.343263999980127	3.47575991178913	1.15753420027491	2.61466208492962	1.92364344232594	1.88864203488795	0.588314875797313	3.61268233863411	0.319040978362956	1.70249490287013	-2.74051694459038	0.830481002268944
31.6582914572864	10.8090698527143	1.04980719993714	11.6876821844525	11.3464533486923	12.1138140388422	11.455304561467	10.2033114085109	9.89583556776549	11.7874940904876	10.5630073641314	10.4024301993957	10.0760551184444	10.3504943234118	13.0834359889157	10.2379568782519	9.54495723080314	9.38781548714214	2.38580144893636	0.873945710019106	2.51832018367578	2.16428508908912	2.01196399938825	1.81430537916749	3.49641707066813	0.547761016232465	1.69613794199164	1.75273806053956	2.97427488477598	1.71228576017917	3.37319169065841	3.15475147664473	1.81245196304264	3.42173541053831	3.33640180745365	1.25841809023887	1.57974179500597	1.16887443287925	0.247456866975503	3.36470512577946	1.00789740368244	2.53550902991655	1.78585964611007	1.79683422585691	0.483089763788635	3.54409372725321	0.29882345216686	1.59773482815029	-2.84861825480909	0.723631538536389
32.1608040201005	10.9731592743941	1.04167655971443	11.8593332271192	11.4938517829303	12.290278264659	11.6129222549682	10.3429307208127	10.0824794062682	11.9583276468625	10.7335970768268	10.5917565030948	10.2200694220537	10.538818147951	13.202240319303	10.3878007279072	9.72181380132516	9.56116981382947	2.4108812968947	0.880129990630887	2.55529454545196	2.19789732690893	2.0283132231137	1.84516642329929	3.52533232260403	0.560871922610098	1.70587992629972	1.76037477618423	2.99563615006756	1.73121966988922	3.41972820930083	3.18908967966172	1.84121416409787	3.45213154135035	3.35506957258096	1.16627510549777	1.58521303790422	1.05099894206438	0.150479101765041	3.25578449200245	0.855732695460904	2.45763820791333	1.65786843674618	1.71356936749214	0.384567648617565	3.48021946029899	0.289688830293659	1.49526629444857	-2.96051342910975	0.622649668870084
32.6633165829146	11.1319708189119	1.03633100761907	12.0455065652912	11.6420951703737	12.4672924741092	11.7692610338042	10.4884839658582	10.252088083191	12.1288684648075	10.8987916809372	10.7674007774014	10.3571180968266	10.7268815112233	13.3011015955164	10.5311442236602	9.88201043620992	9.72151820446835	2.4341592521348	0.885290669820441	2.59374746004775	2.23159614620756	2.04571392142151	1.87606995030067	3.55470592407249	0.573165842931901	1.71534648203186	1.76575332570418	3.0123769625011	1.74908467645108	3.46520636262147	3.21832538038346	1.86706775168207	3.47587332082378	3.36835527484112	1.07712553039337	1.58971368340835	0.933947702972551	0.0552167641369211	3.15122813720863	0.705354287453289	2.38273810760853	1.5322051482151	1.6405195496466	0.289781464422706	3.41227911038439	0.288684536643124	1.39755568704842	-3.06559126139792	0.523397559948352
33.1658291457286	11.2938695360501	1.02510423026409	12.2082152502576	11.7824905384599	12.6360189669327	11.9161331196461	10.6331579788255	10.4362984725849	12.2906072341282	11.0796860827461	10.9576145872686	10.5070377069731	10.9079098635029	13.4145459832233	10.688375222194	10.0558112648518	9.89414076915735	2.45763024926207	0.890835295332501	2.62602638159887	2.26370955989849	2.0622101891264	1.90568753398553	3.58291102171561	0.586623888631491	1.7231353402085	1.77246375384249	3.03250422389623	1.76948614848892	3.50714940280695	3.25094914860757	1.89308869033948	3.50332576680735	3.38518268897719	0.991163610453888	1.59588816745053	0.814684444030109	-0.0407739528761189	3.04449204729457	0.552541020699191	2.31258147378633	1.41552702534469	1.57296177440536	0.202351880705155	3.34972696080774	0.298056895641047	1.29992187858275	-3.17292062339303	0.429698070693637
33.6683417085427	11.4552252164059	1.02299889375661	12.3894058474972	11.9400923242687	12.8227961542538	12.0781711996325	10.7706678870007	10.6127695257911	12.4689637994086	11.2413899985268	11.1372971787592	10.6374117499442	11.1039618048773	13.5208800450016	10.8262670131914	10.2217093965432	10.0565943213916	2.48044443171098	0.895921516140926	2.66042781868784	2.29893916188801	2.08248479002795	1.93807382233598	3.60732865436758	0.599861098461524	1.73297234257579	1.7752718862397	3.04965521958108	1.78687489500215	3.55263999315644	3.28157239433495	1.91415017803931	3.52782705217857	3.39858716878777	0.908943632267679	1.60247000687491	0.694907502185482	-0.135953914298391	2.94472207973412	0.401143580189375	2.24192564578379	1.30629417141536	1.51773002844337	0.11978817700455	3.28650224598316	0.313123284653197	1.20794501425086	-3.27521022107052	0.33840985221948
34.1708542713568	11.6133082457167	1.01359203754772	12.5643009574177	12.0767300649812	12.9867909426104	12.2176844016842	10.9226731676409	10.7900984095037	12.6246509216125	11.4195715247713	11.3199134015578	10.7809597045511	11.2798273621666	13.6291585411746	10.9786033132986	10.3875460817567	10.2211148910225	2.50214614178862	0.900875813891276	2.69205762102396	2.32990219357722	2.09955398738417	1.9669116086276	3.63536825963873	0.613652142879328	1.73960011696911	1.77932450988779	3.06678076876652	1.80708327292275	3.59086944831197	3.31262261924485	1.93546641139671	3.5512616567615	3.41173750943707	0.828996606132744	1.60937863641535	0.576406415302884	-0.229912328046512	2.84178325838027	0.250107127828139	2.17767189554952	1.20206139237852	1.46694867114342	0.0430616208003895	3.22295151996853	0.335412670469864	1.11646533558825	-3.37667952752196	0.250073209281785
34.6733668341708	11.7778660510655	1.00835200590444	12.7384238707346	12.2307547977306	13.1690438620511	12.3728227607052	11.0525619915896	10.9800659985841	12.7972654251944	11.593184667396	11.5133473284095	10.9187773985992	11.4713670424016	13.7450956669232	11.1258379165272	10.5646669273287	10.3947751118077	2.52472105163079	0.905836323479488	2.72188327595995	2.36393528649343	2.12007032505967	1.99866282302691	3.65521190559252	0.628713162900594	1.7482499924079	1.78207939529563	3.0868014393367	1.82693242456531	3.63262822306379	3.34533880211585	1.95409993146339	3.57819373873128	3.42801504844891	0.752542235429086	1.61785538674655	0.456258879035696	-0.324608641501566	2.74283617891613	0.0984455700006367	2.11074337691887	1.10796268934169	1.42625185002961	-0.0269030494335982	3.16394230573702	0.362697651315425	1.02847394543404	-3.47630322757966	0.165913969593044
35.1758793969849	11.9360597380592	1.00587728058777	12.9294143943655	12.3790029351475	13.3443529987047	12.5205970159768	11.2000390270649	11.1496136118617	12.9625608704421	11.7668132389038	11.6865359462858	11.0544145778679	11.6558759957194	13.8486658188898	11.2718924106446	10.721287171204	10.549830057809	2.54551342326895	0.90993142605424	2.75348207796575	2.39649543469658	2.14008187150542	2.02933180876782	3.67937434246452	0.64300612584201	1.75604358704624	1.78372146630054	3.10114421067028	1.84714389556137	3.67143364880645	3.37507830645197	1.97060957045834	3.597861903439	3.4378930990579	0.678185817910208	1.6256613255129	0.337894668387543	-0.41716207160844	2.64585062667592	-0.050235293529679	2.0479572985167	1.01709812416773	1.39307262997944	-0.0926771514555753	3.09918901794004	0.39303347125381	0.943994393696069	-3.57109028482413	0.0825600822363821
35.678391959799	12.1003768770674	1.00033701848409	13.0958174307872	12.5281061136767	13.520112801378	12.6677643761917	11.3363829958879	11.3361424546525	13.1276240082506	11.9553581514357	11.8761171457254	11.2021574897671	11.8407286658481	13.9756830628219	11.4313573137325	10.8929999632663	10.7193011825902	2.56719965052841	0.914182426082488	2.7786127178389	2.4288999565569	2.16038323045473	2.06029123618199	3.6992731493721	0.659150166871674	1.7635603537489	1.78702997899946	3.11947465458378	1.87037514438195	3.70908482019633	3.41048290042904	1.98738770539924	3.62186210134514	3.45212664156594	0.605638277837145	1.63531286347616	0.219414145871012	-0.510650888538655	2.54761855984332	-0.20025954165182	1.98560835532507	0.933862875303703	1.36543399657234	-0.151982667602714	3.03728789284572	0.426465719746549	0.860281021571617	-3.66848638461038	0.00256003868735562
36.1809045226131	12.2631655182098	0.999815911888585	13.2829248524935	12.6907487745121	13.7094152958448	12.8269385951812	11.4783320025591	11.5174453877079	13.3052132477034	12.1236509698537	12.0592043970976	11.3294580482048	12.0365053156247	14.0754924901592	11.570801848121	11.0587110405981	10.8826405074857	2.58837043231392	0.918313897590078	2.80615645715012	2.46346521498856	2.18332165422413	2.09352420169333	3.7195522713734	0.675590533977297	1.77286620828074	1.78679322102498	3.13648752859704	1.89094484309726	3.74926138235101	3.43928945873989	1.99932063891132	3.64404293014935	3.46493994015046	0.535905012286534	1.64454947829074	0.100963152389689	-0.603311835809402	2.45409356275557	-0.34779426925708	1.92292581361033	0.857338792888012	1.34658937504834	-0.207283258014378	2.97461116365992	0.459549365362277	0.781096167741945	-3.75662107072686	-0.0764249344384765
36.6834170854271	12.4240178351814	0.996005392866327	13.4640679343917	12.8344918661614	13.8776246666729	12.9659827454925	11.6237977061706	11.6973712001867	13.4619011755878	12.312494591177	12.2398345095751	11.4737356199262	12.2134739079463	14.2011680883404	11.7288176980131	11.2218893788602	11.0436164392195	2.60884442322443	0.922007100624969	2.83109418238498	2.49403039775782	2.20302820049175	2.12374168770791	3.7403114911288	0.692886177941689	1.77936304171232	1.78896841525707	3.15253817774631	1.91564702611929	3.78277410743375	3.4745277093801	2.0123698536335	3.6647403596207	3.47664552005051	0.466189164528753	1.65455330445671	-0.0150587505139131	-0.695190480993776	2.35632064433203	-0.494465659281536	1.86224283199764	0.784134874954532	1.32960654131861	-0.258215020900226	2.90839641458719	0.492567410067254	0.701890788147298	-3.84909128265934	-0.154640802520218
37.1859296482412	12.5919319621054	0.994038058868163	13.6447521821081	12.9998572028326	14.0680032041583	13.125231931301	11.7596083942163	11.8926131458711	13.6394604098378	12.4917483922637	12.4350859321479	11.6079477497775	12.4093563866446	14.311587246208	11.8773577672149	11.3986526845395	11.2177168024602	2.63059866089318	0.925914428873171	2.85425983613703	2.52828944910631	2.22644315123094	2.15782840289596	3.75687971486505	0.712159066602952	1.78857590155637	1.7897788319312	3.17267495416705	1.93968524641952	3.82100507635789	3.50607669442801	2.02250193288522	3.6898023397746	3.49301931503968	0.398373769740934	1.66485262937921	-0.13186252634656	-0.788522378703956	2.2615519234166	-0.641196895908293	1.798059579027	0.717796690334808	1.31946708875985	-0.304536525542441	2.84436106194831	0.523421009770534	0.625585088992263	-3.934544467757	-0.230849263449641
37.6884422110553	12.7535257957599	0.9956191318737	13.8441755253003	13.1517685282762	14.2427417055798	13.2699501325116	11.9134671165695	12.0666569867975	13.8015531430573	12.6766581943601	12.6081427219378	11.7453399079757	12.5906465168847	14.435408243709	12.0303384563622	11.5542082412497	11.3718315158278	2.6509660975518	0.929282869572835	2.87969136887071	2.55954302851436	2.24756783895706	2.18979390670787	3.77825135276543	0.730902266691967	1.7959656123052	1.79097945241081	3.18743617188432	1.96562149277666	3.85432290981268	3.54112149559725	2.03166850794851	3.7080218423221	3.50360421571211	0.330311693045108	1.67512979444835	-0.246887802871959	-0.879984658082331	2.16535822531778	-0.784500243705778	1.73542686793976	0.653426206699449	1.311508170114	-0.348513892908879	2.77388624878558	0.550729536505732	0.551090679116652	-4.02223095688942	-0.308162231995531
38.1909547738693	12.9207614164894	0.994232953025837	14.0175707468614	13.3135834207173	14.427021555817	13.4233141734666	12.0456915227428	12.2575368235164	13.9723877421212	12.8718493144362	12.7959707666143	11.8910417400205	12.7801653363208	14.5584445865845	12.1927297237104	11.7247055011387	11.5394082932731	2.67220667710177	0.932077295593902	2.89861507972662	2.5922846646653	2.27010042067717	2.22389987195728	3.7922860029561	0.752127160709576	1.80433378756725	1.79395267495067	3.20594316361922	1.99437150946737	3.88904770235959	3.5760289022026	2.04104249814071	3.73052318984803	3.51854352767903	0.26199449159035	1.6853443768725	-0.360549682811838	-0.973694906482864	2.06754797998408	-0.929209225366093	1.66856841940051	0.592548802667801	1.30587366337857	-0.388966078136911	2.70254062898305	0.573746263071756	0.476925974355264	-4.10673347675688	-0.384593001453174
38.6934673366834	13.0883364606266	0.997504559126965	14.2134842739855	13.4810169572392	14.6159142706212	13.5812782633227	12.1962191889495	12.4456047673958	14.1473837376428	13.0512561356469	12.9821737022451	12.0208383780525	12.9727403665397	14.6800206571896	12.3396528486953	11.8917598543215	11.7057035075513	2.69379477791142	0.935612421607849	2.9204384672582	2.62564973797663	2.2934649360924	2.2592129183127	3.81088376805478	0.774212371832932	1.81347612415438	1.79476914127103	3.22478993631731	2.02167956189073	3.92427369634388	3.61083369485361	2.04672921397677	3.75230996005367	3.5341981402823	0.193879147206679	1.6958118243806	-0.474504534600926	-1.06693180894213	1.97109570949981	-1.07105992795079	1.6001981839225	0.535167281823464	1.30265584685788	-0.427602466017246	2.62969275948532	0.59084400230977	0.405322162256249	-4.19002030544994	-0.461615284819625
39.1959798994975	13.2542538049748	0.999097867990783	14.4033279536303	13.6379710584915	14.7923254728921	13.7277331579609	12.3379764947397	12.629104658944	14.3099293927329	13.2521201735713	13.1593318561656	12.1689459850507	13.153982382784	14.8169956239424	12.5062858248208	12.0536118401572	11.8641651987385	2.71482407973486	0.937954902894611	2.93999827817608	2.65661013470437	2.31468371143202	2.29324797567987	3.82650425814191	0.797419151564172	1.82090670954781	1.79892838167267	3.24145649359472	2.05378915641609	3.95529164997583	3.64953766561095	2.05424801734789	3.77196615645636	3.54777345570216	0.1236935664509	1.70568186478843	-0.585671989340844	-1.16086794344491	1.86994899048393	-1.21260686509567	1.52940422864615	0.477749103449563	1.29761914875091	-0.465028189718204	2.55064028155301	0.601209897917803	0.332957727557244	-4.27511383228006	-0.54031247514668
39.6984924623116	13.4276060238644	1.0023151044741	14.5927416201887	13.8170362986099	14.9910586527228	13.8952450113658	12.483862668847	12.8296799462003	14.4937519993495	13.437560887243	13.3529645181189	12.3023124660865	13.3541818929284	14.9362662320861	12.658289371918	12.2311562475302	12.0379825447705	2.73756866172242	0.940979619382706	2.95808014965614	2.69133137950157	2.33926257981288	2.33157774344288	3.84226131603486	0.823338472947079	1.83115270873317	1.8016757008411	3.2626889928177	2.08464004043068	3.99135164738632	3.6840927549225	2.05870839074369	3.79645157198502	3.56691647658074	0.0529938216383524	1.71508130214519	-0.697313268093476	-1.25730505026852	1.76997599506671	-1.35447176476281	1.45363277122289	0.422347233976212	1.29366712558731	-0.500585143964704	2.47111042558107	0.60439717657982	0.261868000001214	-4.3545734944388	-0.618515940623443
40.2010050251256	13.5937927515134	1.00748511345082	14.8023952367529	13.9744026104227	15.165083595852	14.0403433513089	12.6374651521343	13.0092252001513	14.6536083858373	13.634497972757	13.5269907031022	12.4448479827662	13.531775271392	15.0829701813379	12.8204958805291	12.3882785144909	12.1945112338661	2.75906587617445	0.943401897334414	2.97911909481522	2.72155389763958	2.35985077781556	2.36664713736804	3.86008247990712	0.849032754772599	1.83849701207404	1.80642907830549	3.27974996605705	2.11877378354792	4.02042384333692	3.72556949776307	2.06358879714066	3.81473045939712	3.5819395626763	-0.0200778810833157	1.72429061373469	-0.807874756922475	-1.35206852278603	1.66595587310027	-1.49268449539564	1.37590452353197	0.366476900837752	1.28607007958358	-0.536680074234599	2.38575146649739	0.598972525121592	0.190908619120621	-4.44030275842739	-0.69977614745697
40.7035175879397	13.7658345944286	1.01000565288842	14.9841892774975	14.1508301916419	15.3581864070053	14.2034014592637	12.7780745116654	13.2042228026111	14.8316207136922	13.8359937502848	13.7113116990767	12.5913154523454	13.7257997384735	15.2049000853858	12.987038067427	12.5596809962694	12.36095376379	2.78162013776385	0.94498349488989	2.99379752009274	2.75493709134781	2.38307841512585	2.40574872036495	3.8731798545875	0.877766902361362	1.84806545438237	1.81289928837448	3.29945577598013	2.15500964313465	4.053522177448	3.7610605594025	2.06860077113709	3.83671864060828	3.60046125211006	-0.0951673022172868	1.7315605283204	-0.91610455399174	-1.45080624461855	1.56016128751279	-1.6333678985889	1.29167938679724	0.309458396989514	1.27629815885669	-0.572276588613243	2.29656949832422	0.585124276098107	0.11897068246575	-4.51786336738953	-0.781661162156851
41.2060301507538	13.9393701046358	1.01580191016101	15.1899377513783	14.3237751883518	15.5460826826062	14.3623605908829	12.9396457933941	13.3990039494756	15.0045702074981	14.0267614227689	13.8999294795196	12.7272308588276	13.9141540074223	15.3511900552462	13.1430964777471	12.7308701240874	12.5319429803309	2.80509718161999	0.947822617673699	3.01207906728062	2.78724248751026	2.4053795948442	2.44472233976441	3.89195659311232	0.907945022305442	1.85726495651942	1.81861779201026	3.3210011513974	2.19087483294952	4.08488629540265	3.8027465772149	2.07121169332696	3.85882160821907	3.62170771244244	-0.172316312507438	1.73950334794137	-1.02552530276233	-1.54899869744216	1.45358456223779	-1.77092848735874	1.20386510072176	0.252280373022808	1.26313607604675	-0.608516649799716	2.20569984424411	0.562188842370606	0.0478558631055758	-4.60192658795875	-0.865438746118001
41.7085427135678	14.1105059004173	1.02091587703393	15.3891661641732	14.4954477840606	15.7312779191966	14.5191102261335	13.0802089135765	13.5854075142682	15.174702903169	14.2392347917551	14.0722223634643	12.8826183424972	14.0996798198708	15.4861925363739	13.3193723873333	12.8940425184966	12.6889043218901	2.8278089531972	0.948479035607525	3.02863360464542	2.81882526406302	2.42685745955669	2.4842991312132	3.90422792988471	0.939377060636925	1.86603052667351	1.82835910081847	3.33882739078176	2.2316867515316	4.11470341289259	3.8416709788611	2.07630913603961	3.87779601640783	3.63953053395154	-0.252677287556529	1.74499584246377	-1.13221567548088	-1.64952148873369	1.34257759365702	-1.90950685213891	1.11048205473979	0.192116127759668	1.24441583972949	-0.646535282776451	2.107813725603	0.529484162540209	-0.025239972357794	-4.68138957624963	-0.952417765570848
42.2110552763819	14.2901426746917	1.02910761995224	15.587679156223	14.6860035295908	15.9354093336552	14.693983293094	13.2389248025192	13.7904826358456	15.363097234395	14.4298116862492	14.2628690458477	13.0183202898477	14.300995857516	15.6306850361887	13.475245960979	13.0752657234889	12.8633665349359	2.85279028879331	0.950761629555423	3.04418417361825	2.85347212640635	2.45100014024281	2.52781229443051	3.92094610390072	0.974193246211121	1.8773174562823	1.8363535575102	3.36134816114837	2.2701723227897	4.14888834744181	3.88308941187291	2.0780539787941	3.90162090271178	3.66340210853872	-0.335533375579323	1.75064784193933	-1.23943943024057	-1.75278372836564	1.23203458689963	-2.0486499782859	1.01095093629156	0.129866678188482	1.22191340217248	-0.684562338719143	2.00810876389121	0.488401624850658	-0.0987646057915302	-4.76366145257036	-1.03912539685237
42.713567839196	14.4611704498612	1.03551279913945	15.8075815160309	14.8519871634121	16.1118643117615	14.8437365006169	13.3914671461082	13.9750660212809	15.5248196524982	14.6378778259334	14.4378643166814	13.1696056699687	14.4768741122624	15.77981254957	13.6471411292695	13.2374583653802	13.0244004671431	2.87620603163527	0.951641407381574	3.06350141056111	2.8829939706233	2.47063847627195	2.56771166484991	3.93585135550257	1.00896094440065	1.88541892968585	1.84763934774643	3.38077978166754	2.31286325471056	4.17542233578379	3.92562395334871	2.0815054393126	3.91955785004593	3.68462176001808	-0.421251830004068	1.75453544863329	-1.3467194049512	-1.85445701351337	1.11715331866643	-2.1843719356014	0.907362691360247	0.0654083376090452	1.19223721875428	-0.725671138581063	1.90431014378591	0.437069478298784	-0.173446785999026	-4.84592956541478	-1.13019254555211
43.21608040201	14.6401747222682	1.04280539583496	15.9974836232886	15.0432699240556	16.3142521621991	15.0177929236658	13.5459501602239	14.1731893628307	15.7114956812848	14.8438807719944	14.6177801879229	13.3198227253298	14.6750156945978	15.9213459089051	13.8174162423568	13.4130331529315	13.1908923124368	2.90124459955892	0.952330331259289	3.07678441943128	2.91660031193715	2.49383474595944	2.61288929064817	3.95035248113162	1.04707060119192	1.89668617303078	1.86006385700734	3.40127037460694	2.3563000165049	4.20778499311393	3.9663314414407	2.08470013929776	3.94008056784433	3.70791958023753	-0.510279926134785	1.757058484901	-1.45092877841252	-1.96112704691205	1.00135022371479	-2.32384832516725	0.796092099544478	-0.0032678597515029	1.15724861629289	-0.767972103886385	1.79576027890395	0.377516796425051	-0.250697907386732	-4.92598304794601	-1.22189272839841
43.7185929648241	14.8192869627426	1.04922732466384	16.2125691399154	15.2212124374403	16.5011776076588	15.1781871788775	13.712549974048	14.3741625460777	15.8834322487228	15.0446847228181	14.809151014631	13.4655146450793	14.8582586674826	16.0848317409439	13.9826311106403	13.5921834237119	13.3687579830918	2.9268926038999	0.953973829222775	3.0944943006956	2.94715265480485	2.51448067729441	2.65626041461429	3.96822130801849	1.08704037437379	1.90648557930592	1.87276330457	3.424838512491	2.40000717398481	4.23593724290786	4.01237654261376	2.08658128838529	3.96116716441724	3.73558252002114	-0.601855316466237	1.7595672883258	-1.5574713340854	-2.06613071645765	0.88460891107925	-2.45950607400383	0.680561286944745	-0.0742784505642618	1.11603418189164	-0.812644142258318	1.68633557147552	0.308930971657333	-0.328184973309279	-5.01158322002741	-1.31609172308774
44.2211055276382	14.9971858467569	1.05699838604682	16.4204372909224	15.4077024114785	16.6962182584935	15.3461406619003	13.8621895449724	14.5625181371518	16.0631055461583	15.2668842192119	14.9765117103078	13.6314976256513	15.0479414751195	16.2226796739047	14.1680155752006	13.7601523679236	13.5257932029563	2.95184786685676	0.953111524797042	3.11104415320721	2.97845758362401	2.5358881313448	2.70201782713134	3.98059304771707	1.12799167443383	1.9172955413879	1.889504157602	3.44283175887597	2.44808808060048	4.26516511857917	4.05198007907653	2.09121722896397	3.97768188340577	3.75796173690132	-0.696664114032509	1.75908434515807	-1.66155950415022	-2.17468271343941	0.765140523768151	-2.59797011243266	0.558260951578472	-0.149243607237841	1.0678124303836	-0.860755624479098	1.57116886669283	0.231657773392142	-0.409199683019785	-5.0890165490856	-1.41377939176547
44.7236180904523	15.1813278923916	1.06666690846569	16.6270474215907	15.6032150932665	16.9000252405481	15.5225950203563	14.0356032351334	14.7711790616711	16.2513872396535	15.4603221899051	15.1641445149105	13.7725481716435	15.2441609906922	16.3898981576479	14.326822181307	13.9485717248312	13.702398142717	2.97868091468894	0.95447231056352	3.12714675578747	3.01068513644986	2.55839301297853	2.74989022051549	3.99915680634695	1.17265333447934	1.92954541531797	1.90361542587371	3.46525049153022	2.49221595160827	4.29618887225001	4.09870454141257	2.09185513535027	3.99857669346002	3.78633592697348	-0.794257073793421	1.75931003014362	-1.76646866127699	-2.28439174652927	0.646843878009157	-2.73608623642041	0.429985430180064	-0.228288700652084	1.01430501856427	-0.909220397764043	1.45413954616062	0.148137262314758	-0.491594417687911	-5.17463725362333	-1.51014744172583
45.2261306532663	15.359376901529	1.07424295372833	16.8560546027812	15.7831756858425	17.0861771861328	15.6828848078061	14.1889846036995	14.9604398405815	16.4227190638765	15.6773613009792	15.3415045941997	13.9358295330803	15.4236875625762	16.533880388919	14.5076079192836	14.1197337036734	13.8706127295044	3.00404105678064	0.953657300305481	3.14780857559959	3.03909648400594	2.57784354267641	2.79571494830062	4.01190988980529	1.21709676906959	1.93989728495643	1.92164633985685	3.4854821563821	2.54079506769007	4.3219671681098	4.13941340358946	2.09510244469297	4.01363286362955	3.81320891334487	-0.894036777968619	1.75684165172014	-1.87271578703515	-2.39337759467885	0.526146007375755	-2.8724481975446	0.297482146215824	-0.309477482973696	0.953642215171995	-0.962188468302017	1.33554884607361	0.0560038016155268	-0.576321225401071	-5.25207800915927	-1.61139105933689
45.7286432160804	15.5459231997553	1.08492184946721	17.0527669002573	15.9885452031905	17.2988915495666	15.8676388976183	14.3597349144238	15.1609180079736	16.6196674187593	15.884999335742	15.517639337842	14.0924088021423	15.6258039369312	16.697880698891	14.680211724656	14.3028312038256	14.0389100645105	3.03108289212821	0.953570469262848	3.16270686274629	3.07112104404776	2.60087284155023	2.84666420064726	4.02856922066553	1.26467970860819	1.95361715411983	1.93958333407846	3.50477187544488	2.58810955518441	4.35358091242939	4.18483445654655	2.09725670587534	4.02975948369198	3.84011602628703	-0.997063653499763	1.75453099633506	-1.97524951427596	-2.5068355429037	0.406414243736246	-3.01294402805626	0.157512488457369	-0.395508889722334	0.887805007469987	-1.01631549823088	1.2128595567723	-0.0410165235926791	-0.664727124247001	-5.33517440060791	-1.71199416029139
46.2311557788945	15.7289796164752	1.08924781677236	17.2757493984067	16.1704822681849	17.4858060687603	16.0288161863196	14.5272536936357	15.3678755217703	16.7919667213058	16.0935004007398	15.7123340503594	14.2509772230691	15.8036035969501	16.8538530690039	14.8536600302769	14.4936021101074	14.2252139082373	3.05756250312767	0.953415114554521	3.18275004024118	3.09787105610332	2.61981029653529	2.89379192564457	4.04435714866227	1.3141684434216	1.9647692834337	1.95822257277429	3.52789476932556	2.63578695451942	4.37827145496459	4.22788758834261	2.09885682500489	4.04665292742956	3.87234626051216	-1.10136996064703	1.75061002206307	-2.08142800814485	-2.61650311171372	0.287177086796297	-3.14823933304334	0.0146737908584561	-0.484020183952242	0.816528710956445	-1.07353659193063	1.09027682366896	-0.14470994120928	-0.753631509177155	-5.41424851865757	-1.81519785161588
46.7336683417085	15.9150170997178	1.09999115230565	17.4906772573095	16.3711819581557	17.6922427279722	16.2075858746513	14.6939141396052	15.557628497539	16.9829730313214	16.3179490935982	15.8772943800899	14.4258895774456	15.9977679059051	17.0127580944887	15.0424748324717	14.6694754594509	14.3854436657627	3.08401608424405	0.951878156684532	3.20205169584331	3.12663538146319	2.64110920561578	2.94486230212539	4.0589129176619	1.36374573102899	1.97831086252192	1.97961206316066	3.54389138620242	2.68584035705933	4.4065743820405	4.27133624105636	2.10243207598767	4.05734174343097	3.89758491846242	-1.20851418789315	1.74603975610233	-2.18551434981442	-2.73044252189787	0.167772402189201	-3.28818144354184	-0.134859397933814	-0.575297775099386	0.739813454845668	-1.1339636180685	0.964647258641464	-0.253286708226998	-0.847484168689936	-5.49355441546716	-1.92071636054427
47.2361809045226	16.102830422024	1.10795859942923	17.703743102022	16.570072941533	17.8963394355383	16.3842265005167	14.8775329314516	15.7693893800379	17.1719021202012	16.5160856627603	16.0631793567047	14.5789449060222	16.1884957603649	17.1812348601122	15.2072966761295	14.8679928836573	14.5660198133075	3.11101281890013	0.951877122369734	3.22130342812639	3.15392556475704	2.66183371680002	2.99575608504132	4.07788206515942	1.41686687105657	1.99202176058974	1.99819888984472	3.56351991237028	2.73134537118556	4.43380043594148	4.31668120622804	2.10226197602785	4.07181142300823	3.92798357736534	-1.31687265053799	1.74110560756171	-2.29070518007288	-2.84294669091648	0.0513047771840938	-3.42594232363276	-0.28799062610687	-0.670573339270129	0.659733536356049	-1.19457267159347	0.837351612572679	-0.364917113400247	-0.942601833532976	-5.57413065202091	-2.02425573825249
47.7386934673367	16.2899934958496	1.11650941168043	17.9402020882031	16.7637108435337	18.0943188880906	16.5547591493234	15.0394937228104	15.9633877870945	17.3548722657538	16.7393896771506	16.2454767168781	14.7566191139105	16.37262018706	17.3336992726674	15.3958770477042	15.0512142698242	14.7442614077391	3.1371627505101	0.950155872863974	3.2456528880675	3.17866636744644	2.68116204736963	3.04608853072513	4.09033376149923	1.4692012099162	2.00517346610268	2.02010635172528	3.58186575335493	2.78024141795719	4.45829549732814	4.35759642959901	2.10465983185979	4.08058282078215	3.95781488391817	-1.42673851016295	1.734864501838	-2.39848993774146	-2.95546506648667	-0.0650815098590351	-3.56376194432323	-0.444620437764475	-0.766342646624237	0.574845349602514	-1.25965396405234	0.710614281111539	-0.481684955264448	-1.04128150075981	-5.64862371437806	-2.13222864774002
48.2412060301507	16.4837142149302	1.12866078200774	18.1419151872814	16.9815314472004	18.3180918810436	16.7485134108779	15.2278958728881	16.1658660809388	17.5626322755496	16.9455391295094	16.4195438773192	14.9212914273493	16.5785398359702	17.514540480333	15.5693475826483	15.2442746776274	14.9161900574158	3.16433485606384	0.949695642512941	3.26428226749332	3.20623145572084	2.70391437332908	3.10079161749392	4.10918362197556	1.52381109458433	2.0215560296658	2.04022715051638	3.59717694878813	2.82548649051947	4.48819812072692	4.40501006291398	2.10486418811892	4.08903521893584	3.9852542001751	-1.53838432873472	1.72970509781757	-2.50197138833193	-3.07118623775459	-0.178203170639949	-3.70536479987855	-0.60655974442246	-0.865781470916938	0.487630211718913	-1.32461981386123	0.581015112039575	-0.599079996777302	-1.14398796586656	-5.73049993293839	-2.23766169860999
48.7437185929648	16.6705630176116	1.13074894870433	18.3709873595189	17.1672781113957	18.5071493547106	16.9101303156643	15.3975039360667	16.3790179341593	17.737120278883	17.1591954135777	16.6149660934407	15.0947958357182	16.7521153789428	17.6599855426785	15.750202545426	15.4492960017898	15.1087011622021	3.18961845100353	0.948159939499924	3.28847797694935	3.22652799523311	2.72123371662057	3.14969127221263	4.12285394484113	1.57995236646423	2.03427465365419	2.06100386710012	3.61610011405517	2.8708068865947	4.50882397494488	4.44312788163213	2.10505986215588	4.09874766740762	4.01759458518727	-1.6495550751551	1.72174097911138	-2.61029773213482	-3.18069184689043	-0.289058974031165	-3.83983705747951	-0.768763184619115	-0.966651754853103	0.397613484731662	-1.39271434136919	0.451578614948275	-0.720199311444612	-1.24673283637297	-5.79956320763034	-2.34574873409924
49.2462311557789	16.8652401510763	1.14269589322038	18.591223278462	17.3815788315736	18.7267490695243	17.0988610815298	15.5830298538085	16.569983783998	17.9407373115752	17.3814914685057	16.7848275992471	15.2786681885583	16.9518169305744	17.8360733277564	15.9399749463316	15.6348913054214	15.2786952892784	3.21564738400921	0.946833212886485	3.3120162885982	3.24996459326311	2.74246953825462	3.20367111533406	4.13965046065166	1.63471878443104	2.05054050791931	2.0826848632037	3.62864100932159	2.91599941546573	4.53549384728431	4.48826747901645	2.10609497779303	4.10101755799571	4.04348032160559	-1.76267219146795	1.71576238477528	-2.71669847378619	-3.29500173355954	-0.397741007630563	-3.98043740248717	-0.936482663182088	-1.06778229911052	0.305384485680931	-1.46259955234534	0.321863286206737	-0.841964292670251	-1.35536285133692	-5.8770552663272	-2.45435829497198
49.748743718593	17.0555156034005	1.14807120916012	18.8089717487609	17.5827343015388	18.9322994444089	17.2743168064894	15.7685855680781	16.7846829352803	18.1309309995341	17.5832273506852	16.9708438514973	15.4464512543241	17.1376254774132	17.99099822425	16.111420116665	15.8449876371148	15.4646583349673	3.24038114740792	0.945803532298214	3.33558858883474	3.26956985265925	2.76145942537125	3.25485169600691	4.15640040107079	1.69233714247147	2.06557295893754	2.10143137544843	3.64316742976973	2.95632299368243	4.55819745348138	4.52758272009874	2.10390100150207	4.10702241551213	4.07231175627191	-1.87481876453339	1.70797263659156	-2.82433668913976	-3.40493338787923	-0.501827863971406	-4.11616465560531	-1.10386434869156	-1.17186552044378	0.212958205363547	-1.53232302648197	0.190133135868559	-0.963950454994549	-1.4641594044142	-5.94591966885548	-2.56084720271264
50.251256281407	17.2536170164112	1.15663451608235	19.0511557116739	17.7899551446978	19.1442284648278	17.4546411534685	15.9495842582467	16.9838110047191	18.3270058675428	17.8103425048168	17.1610649280697	15.6396347343925	17.3279783324753	18.1604962831164	16.3072143618868	16.0419209653494	15.6552215308851	3.26560610534458	0.944654582841417	3.36442321323285	3.28806980313019	2.78077913015713	3.3068262371664	4.17087896179983	1.74823037457243	2.0813387065606	2.12240128388954	3.65778965869576	2.9986314561835	4.58098712533883	4.56993205566008	2.10398249389068	4.10819019678844	4.10163088310251	-1.98833018000439	1.70158867935089	-2.93554098888649	-3.51585345799133	-0.604079905017115	-4.25368906387224	-1.27428617928928	-1.2743842274257	0.118780553239628	-1.6057599194186	0.0597240136922574	-1.0877368300339	-1.57741878599999	-6.01843877009286	-2.67112132194537
50.7537688442211	17.4491377357245	1.16579403323053	19.2561538771987	18.0102792883984	19.3704215256859	17.6473506602563	16.1526661704322	17.1881900778493	18.536679320682	18.0123111111987	17.3351522250391	15.8129346260853	17.5299319932509	18.3264593876764	16.4808457108764	16.2457209829375	15.8319690783002	3.28974982089663	0.944149487082152	3.3872385989505	3.30715267615065	2.801859469834	3.36043531035934	4.19068123846505	1.80494557253078	2.09890802757163	2.1397837458044	3.66771558453508	3.03491999572441	4.60648181230471	4.61084058828988	2.10078452856654	4.10842304983457	4.12607711452793	-2.10075470891134	1.6949267719847	-3.04149642060837	-3.62697333170659	-0.701634353249877	-4.39193596229036	-1.44621334332093	-1.37875971369415	0.0256084779784009	-1.67733194150956	-0.0724186848599313	-1.20864027544456	-1.69315834116699	-6.0881119706153	-2.77688443505897
51.2562814070352	17.6452306134234	1.16912046589411	19.4897276087986	18.2087724775262	19.5732165637878	17.8178940678086	16.3284416252492	17.4079184739334	18.7237267246862	18.2291029118905	17.5332141192221	16.0021371918783	17.7097174210245	18.4881438527267	16.6690665206463	16.4658090481682	16.031570594004	3.31295277241457	0.943361305410326	3.41570039204384	3.32042374103091	2.8191402513052	3.40945116183921	4.20284523334516	1.86250253772022	2.11395610733325	2.15757705210908	3.68159363930229	3.07109037340528	4.62539907986281	4.65011112334079	2.09816985039212	4.11131559236996	4.15501545081835	-2.21299026400883	1.6879796402344	-3.15302042975053	-3.73293814705825	-0.795818611016059	-4.52455472347614	-1.61629474169494	-1.48352588198705	-0.067634795047118	-1.75193007390777	-0.205377159967837	-1.33103435617996	-1.80941868673549	-6.15559922270412	-2.88569534803528
51.7587939698493	17.8477565907348	1.18087537677042	19.713766536205	18.4363642144077	19.8074411909429	18.0160868193088	16.5330577209753	17.6000621070321	18.9405518708843	18.446718769386	17.7110782416761	16.1948087448953	17.916590927162	18.6662448692037	16.8592872938221	16.6611288506729	16.2131607044482	3.33650335369634	0.943412677105032	3.4432720700839	3.3366210092301	2.84043681533757	3.46275932620972	4.22145328327132	1.91674216887627	2.1325048261426	2.17441084851347	3.6906460575746	3.10489783012244	4.65070506681459	4.69288864981996	2.09535433588576	4.10648240223861	4.17837561532423	-2.32526826127073	1.68311078582639	-3.26235662553179	-3.84291553866413	-0.886817570814353	-4.66243195900219	-1.78969790603954	-1.58591890792931	-0.160015547669112	-1.82659534710384	-0.337150028128781	-1.45084922676553	-1.93077841996695	-6.22729079124692	-2.99322322104298
52.2613065326633	18.0413669476013	1.18449675816233	19.9347635098152	18.6392875909322	20.0154107705219	18.1897917924207	16.7202407816241	17.8176230953729	19.1321581790219	18.6505396959961	17.8990648783828	16.377789743779	18.0988413728305	18.819726591149	17.0378621896414	16.8823674724061	16.4050365501259	3.35748799560005	0.943232929197428	3.47064058937475	3.34693818747057	2.85775057225936	3.51053209580571	4.23547294205916	1.97267593885619	2.14833815036704	2.18815754299555	3.70062282523979	3.13388736198746	4.66942964513292	4.72907082931205	2.08996037290746	4.10634883607361	4.20249404415919	-2.43523032677199	1.67640936689126	-3.3725533352599	-3.94570738984725	-0.972620398804875	-4.79205855702347	-1.95893619365134	-1.69049325819798	-0.250063389046569	-1.90097665074167	-0.471653076231817	-1.56920784475605	-2.05015024323901	-6.29040687681248	-3.09901065857402
52.7638190954774	18.2507549055466	1.19251725539408	20.1814051739253	18.8602389678936	20.2428224084662	18.380100696919	16.9209188161959	18.0223087496136	19.3419102247811	18.8798669520282	18.0999443299693	16.5864230270865	18.2975335144837	19.0047382112701	17.2412987844593	17.0925587851463	16.6092549409606	3.38030198581129	0.944355474200768	3.50311992740015	3.35798116364604	2.87720775288002	3.56035233525752	4.25163182746912	2.02574871580042	2.16620452867305	2.20307247094388	3.71288123273979	3.16396131358703	4.69149100189387	4.77250449921234	2.08669283289906	4.10321641100281	4.22846377376426	-2.54664966296644	1.67290333593093	-3.48673230170969	-4.05105875921951	-1.05628908312688	-4.92500339718329	-2.13056001612835	-1.79208137707541	-0.339521431372681	-1.97829969247586	-0.605728786107569	-1.68727352904346	-2.17414344345509	-6.3636323940507	-3.20812140093487
53.2663316582915	18.4469888319083	1.20012132703115	20.3884820178105	19.082147990571	20.4716537565127	18.5711333565207	17.125076559738	18.228499799314	19.5528176146834	19.0760048401109	18.2758632993539	16.7679036551967	18.4966113872595	19.15638545595	17.4154368652626	17.305694308352	16.7911215719887	3.39989029246857	0.945283611560305	3.52904636247021	3.36767221497528	2.89666505378176	3.60888665369662	4.26850797626359	2.07770879185755	2.18436504941473	2.21280423942573	3.71946274054396	3.18624143733504	4.71366974767255	4.80724516618822	2.07930862480136	4.09947845502548	4.24729187357649	-2.65432480988616	1.66783004222602	-3.59429489456206	-4.15377069332092	-1.13504603547579	-5.0548373458267	-2.29885405638299	-1.89404429634877	-0.425667129864815	-2.05210200764404	-0.740368696612508	-1.80015975720838	-2.29787551796897	-6.42568557962732	-3.31084445195292
53.7688442211055	18.6536969224064	1.20368112648355	20.6255322149108	19.2940454821003	20.6898476590431	18.7516161718935	17.3199025408795	18.4551865703163	19.7531243912603	19.2949112733429	18.4780141210331	16.9726126891033	18.6852373917002	19.3360560718104	17.6119547376701	17.5395788701555	16.9978336508773	3.42020368055164	0.947307902832263	3.56048117535031	3.37351670865644	2.91406591966277	3.65414082121248	4.28195412919739	2.12959558282786	2.20130317414263	2.22283989585742	3.73093304080759	3.20894855488112	4.73252157424636	4.84834601262944	2.07329136247044	4.10073170581921	4.27038555051313	-2.76291980920019	1.6647315892838	-3.70755207313792	-4.25321981840543	-1.21092234231423	-5.1806732495195	-2.46575688130639	-1.99630883768802	-0.510311724267043	-2.12910933444949	-0.877595435303481	-1.91363554233049	-2.42221962603102	-6.49762819748718	-3.41740006850904
54.2713567839196	18.8629481460176	1.2147587778836	20.8524776439741	19.5347459948169	20.9392193750042	18.9597444376779	17.5422547846018	18.6484587795678	19.9828014935824	19.5064123563626	18.6664209166452	17.1732046240227	18.9012016341749	19.4995029860638	17.8031318357585	17.7425546337745	17.1920906942365	3.44012960303431	0.949999372321216	3.59060905481406	3.38245165797314	2.93541840566874	3.70274608338922	4.30157657115047	2.17599727744275	2.22160156775515	2.23038386825024	3.73983121407233	3.22786818848702	4.75813192485714	4.88507886719266	2.06626616655539	4.09473721748552	4.2892459804208	-2.86969782198821	1.66259049540145	-3.81785809358054	-4.35626845762772	-1.28422265992739	-5.31041175526185	-2.63267870020746	-2.09410661957688	-0.592410054493932	-2.20460040066056	-1.01345096118519	-2.02268824255645	-2.54988724632132	-6.56452025609068	-3.52089815314973
54.7738693467337	19.0613819106302	1.21766706171493	21.0759231695981	19.73929584094	21.1500860717592	19.132479469908	17.7306353397018	18.8687765118273	20.1754190385307	19.7119370280484	18.8576593140607	17.3712090572334	19.0818635072206	19.6729446061321	17.9902619561386	17.9725375554412	17.3897001929136	3.45706732532593	0.952872016413045	3.62015635051971	3.38388536444474	2.9511209555297	3.74315203076628	4.3123897978798	2.22266158817465	2.23781858764109	2.23494827351214	3.74900011224237	3.2429090271405	4.77476890133335	4.92372514017791	2.0575703057621	4.09506555082107	4.3068378939435	-2.97407088917271	1.66020610251824	-3.92816925688368	-4.44964851860301	-1.35269738563018	-5.42808797139081	-2.79239534935933	-2.19411940822638	-0.671051120599085	-2.28008323203164	-1.15239622344888	-2.12990470007214	-2.67275605416734	-6.63598032431387	-3.62342322345741
55.2763819095477	19.2805047846988	1.22443939329388	21.3264442953964	19.974084925482	21.3935268934231	19.3340863477733	17.9498919978826	19.0794534992751	20.3985079360336	19.9415833858219	19.0713070399954	17.593414178376	19.2913299953484	19.8505373970764	18.2012437884634	18.1938598365052	17.6083002536294	3.47663821773559	0.957190834467739	3.65460252049638	3.38834918564088	2.97075415367344	3.78683415115565	4.32958410862677	2.26534990280736	2.25739863115449	2.2399025604971	3.76308936110525	3.25890510132023	4.79816755624618	4.9630119927994	2.0509430914828	4.09470607550865	4.32797487351928	-3.07962304250296	1.66002744116968	-4.04233460319778	-4.54783589170142	-1.4203800470737	-5.5505237367549	-2.95395811997661	-2.29078563446064	-0.748272712900955	-2.35779691665358	-1.29275402952081	-2.23599779011305	-2.79985593722817	-6.70972606822412	-3.72864646213129
55.7788944723618	19.4794399554736	1.23190010679251	21.5351409310762	20.1969174626989	21.624502991711	19.5242749397363	18.1532213785159	19.2873915951862	20.6094105614921	20.1329218718585	19.250361476302	17.7836852072247	19.489276775563	20.0173333926483	18.3784342575019	18.4134918419201	17.7952346486687	3.49190923803901	0.961629514961667	3.68193061266233	3.38987953583715	2.98851131437108	3.82636051542943	4.34285717361537	2.30483822693199	2.27573324278101	2.23881096000383	3.77070369962338	3.26663095707447	4.81902917859381	4.99910792884794	2.03990814829427	4.09432157808319	4.34001549843583	-3.18034604910131	1.65929513747493	-4.14806828979111	-4.64076936246101	-1.48398570634608	-5.66565596634615	-3.10822016936188	-2.38689952047536	-0.821457769554609	-2.43088574497638	-1.43198493668416	-2.33584636171887	-2.92335423041702	-6.78144263464194	-3.82607134290319
56.2814070351759	19.6966258969571	1.2356612390428	21.7753656767923	20.4226487798853	21.8586247768094	19.7169092699055	18.3666779287363	19.5200556501411	20.8226685895249	20.3541272992694	19.4574371915916	18.0035013881515	19.6897962138646	20.210534936496	18.58488935517	18.6573877397796	18.0087636582397	3.50917590323826	0.967550236801306	3.71458927600461	3.39006307185331	3.00607588250296	3.86406529293417	4.35725062212174	2.34327523301102	2.29423959754945	2.23821499167664	3.78415845425667	3.2761056278798	4.84004566554059	5.04116473867727	2.03108877265284	4.10103373298219	4.3562675889307	-3.28280648555403	1.66046477055579	-4.25919380529162	-4.73306055269763	-1.54646620581367	-5.77851505534726	-3.26189298606069	-2.48407766348428	-0.893153728790312	-2.50751139429727	-1.57549186956177	-2.43648668669105	-3.04725309770704	-6.86333344937578	-3.92805082861457
56.78391959799	19.9093648868271	1.24593654392606	22.0050095572229	20.6669218672388	22.1128658883548	19.9278753890333	18.5875107072854	19.7160561117639	21.0546682800653	20.5593974994574	19.6582785387322	18.2111072776428	19.9084802509159	20.3709608458961	18.7782056622945	18.866566513319	18.2165689131847	3.52498652103022	0.973723305786938	3.74554519390463	3.39238461335748	3.02613684203021	3.90267113694595	4.37324060333783	2.37452486932311	2.3148800085192	2.23413311082975	3.79739605752084	3.28119690944711	4.86583255798628	5.07467462785975	2.02067617663625	4.10146232588843	4.37004278186645	-3.38185156588057	1.66149527801038	-4.36637684569694	-4.82690282715064	-1.60738937548211	-5.89146948963889	-3.41081871575917	-2.57556971041779	-0.962022944651372	-2.58119413210732	-1.71785749283663	-2.53173542728742	-3.17107579971211	-6.93569214862864	-4.02504399868687
57.286432160804	20.1172265207943	1.24884662735728	22.2308561663119	20.881997538229	22.3359611580782	20.1107306244073	18.7932168977584	19.9393284806272	21.2565322143934	20.767448469537	19.8534293426079	18.42390746105	20.0991545340975	20.5677291981568	18.9758563467646	19.1025312598646	18.4197181200301	3.5389061302752	0.980852753646744	3.77559622428158	3.38889147949093	3.04157739436863	3.93373494602134	4.38468174226764	2.40460688334751	2.33220663172882	2.22767953844855	3.80993390513025	3.28419625559444	4.88467355407273	5.11629875457557	2.00968342297901	4.10920273408809	4.38062848773297	-3.47944921160742	1.66336204235328	-4.47236776003128	-4.91271706269905	-1.66517256849498	-5.99301204722524	-3.55448051299729	-2.66974305887512	-1.02785063586005	-2.65542731240058	-1.86233456003621	-2.62569943838649	-3.28940517371621	-7.02155739965487	-4.12192993460439
57.7889447236181	20.3442206136921	1.25598032166146	22.4854161194491	21.1303048456487	22.5946353193137	20.3261753495147	19.0287567434116	20.1568424495773	21.4916765806599	20.9919327373304	20.0751649004528	18.6535414873565	20.3223606469062	20.7352800612051	19.1903411308844	19.3329748422554	18.6479059914161	3.55516637086479	0.988724244620548	3.8104216672711	3.38964747003068	3.0613009568429	3.96784968181106	4.40240526242423	2.43010471231171	2.35311780506378	2.22086824980517	3.82849127076323	3.28785888849049	4.91137882991246	5.15026849129055	2.00026028716203	4.11815896690137	4.39536302289105	-3.57731545051855	1.66541828943542	-4.58183318166787	-5.00406060639781	-1.72377532395046	-6.09860655410722	-3.69767141563297	-2.76102687609151	-1.0927212074144	-2.73053092458812	-2.00935651082527	-2.71788215593265	-3.4099978632853	-7.09860199848296	-4.2195904572471
58.2914572864322	20.5485683843781	1.26183899279232	22.6959121700139	21.3532376255899	22.8262984267251	20.5178778377206	19.2298726211402	20.3670050499447	21.700803048678	21.1855369380538	20.2639627511371	18.8576172352858	20.5217724083282	20.928049934945	19.377992535737	19.5568696267466	18.8457175556262	3.56693789779694	0.99717541401272	3.83764133849053	3.38613983399187	3.07723222250903	3.99515503102328	4.41188212732486	2.45074177888402	2.37123567193365	2.20884046744744	3.84159847643713	3.28510882586357	4.93271734024207	5.1893263140975	1.98748270007022	4.12712376362118	4.40184257501779	-3.67005783134516	1.66789582327179	-4.68105774390661	-5.08756143139688	-1.77894663454886	-6.19265442263676	-3.83035326401668	-2.85103831546496	-1.15386015269347	-2.80140238618395	-2.15330206796854	-2.80441531501887	-3.52339228799785	-7.18498403408259	-4.31006538234417
58.7939698492462	20.7747586710781	1.26537652371643	22.9396821948205	21.5926585552106	23.0753606614309	20.7260791275871	19.460326604109	20.6043021903961	21.9258711965174	21.4104078439059	20.4761169066531	19.0921753874506	20.7377332776928	21.1112135654469	19.5963535206641	19.8070261046194	19.0660729296679	3.58111783908865	1.0062904072657	3.87011082618563	3.38414705503557	3.0947833033179	4.02227665021094	4.42684368006696	2.46970494373881	2.39092419260138	2.19754114820669	3.8596558944687	3.28512109140326	4.95771285321209	5.22534381365858	1.97730553803535	4.14408428309471	4.41121231309322	-3.7642862906629	1.67019757707666	-4.78524437034805	-5.17343670149653	-1.8348157888376	-6.28644382338533	-3.96361137659759	-2.94301419422061	-1.21459620536977	-2.87544259742111	-2.30105037540089	-2.89195678043482	-3.63674368222786	-7.26840568917259	-4.40455448089579
59.2964824120603	20.9925366081598	1.27445300802166	23.1725563127914	21.8367392434807	23.3293890906146	20.9400468894568	19.6769181911478	20.8064070588632	22.155449982358	21.6105041000349	20.6906301691757	19.3059850934862	20.9592677545513	21.2987206984844	19.7933454261301	20.0232910580997	19.2887980537228	3.59357288990876	1.0164391654496	3.90063541911107	3.38303490721127	3.11279610957176	4.0476265788167	4.43863111260714	2.48106363813849	2.41111480732297	2.18234740735426	3.87922111697642	3.28046058572401	4.98455539962835	5.26113001742923	1.9650378142951	4.15591182745661	4.42002660698805	-3.85457275821373	1.67330815106599	-4.8844566670283	-5.25811002343946	-1.88937863551022	-6.3759828851818	-4.08821531760904	-3.02895717896234	-1.27291587202705	-2.9449909350462	-2.44717967280526	-2.97330210254051	-3.74607348223049	-7.35324630220171	-4.49175221688549
59.7989949748744	21.210001984715	1.27709640631897	23.401480279446	22.0647047233169	23.5658869280948	21.1394443338241	19.8995260982341	21.0336619424413	22.3679831080009	21.8230334093672	20.8896947698943	19.5334059660834	21.1662038204532	21.4992398956004	20.0037457213796	20.2641358928608	19.4978828817281	3.60470073889988	1.0268377701241	3.93001876520289	3.37886401969212	3.12785123596093	4.0671994510399	4.45036596898046	2.49032375389647	2.42927355790902	2.16598840165504	3.89624395790278	3.2758569425304	5.0077025241392	5.29903770240312	1.95337633366442	4.17462735827663	4.42378111024488	-3.94322062502027	1.6757868621433	-4.98129077041357	-5.33775372528178	-1.94236750051761	-6.45639416167518	-4.20987391088716	-3.11764743825994	-1.32961634174138	-3.01555369906672	-2.59222248949013	-3.05429129921689	-3.84965162154472	-7.44164488747124	-4.57955377728335
60.3015075376884	21.4455544902811	1.28633954010759	23.660925870607	22.3256878864798	23.8372879220157	21.3722715817252	20.1342389415615	21.2597860628135	22.6134150674248	22.0436435734898	21.1178887690609	19.7694831879095	21.4063585943322	21.6807147573007	20.2231206661861	20.5036281387901	19.73486633452	3.61806226375924	1.03797938161809	3.96414518289041	3.37977420280581	3.14690029043662	4.08938929557247	4.46450333529608	2.49536947358459	2.45073309641705	2.14911604070699	3.91923086884122	3.27171757143189	5.03885021707728	5.33097149802339	1.94282311755851	4.19550953863853	4.43190022710782	-4.03164601627134	1.67828192303533	-5.0813959584954	-5.42296626239026	-1.99683532541544	-6.53985913541328	-4.32701862161574	-3.20412654713096	-1.38644317556934	-3.08530619548469	-2.73913312825411	-3.1327821144986	-3.95300132932729	-7.52249733269329	-4.6657437673453
60.8040201005025	21.6572196080508	1.28815317733042	23.8741406772214	22.5477859024419	24.0669296124354	21.5691156662091	20.3474680673175	21.4736115496251	22.8191058960613	22.242049776475	21.3189280632966	19.9874219665508	21.6103688629695	21.8992713018122	20.42370275953	20.7315496316271	19.9468443871885	3.62690212627088	1.04978193980538	3.99028232195279	3.37511755443103	3.16015405792411	4.1023641593851	4.47282217442994	2.49483094405262	2.46779447938856	2.12840618837329	3.93779639578075	3.26319491749969	5.06172711335452	5.37027571148443	1.93004226672315	4.21527724681348	4.4334463624698	-4.11421309374745	1.68079379456509	-5.16968615618105	-5.49749833870601	-2.04724235607803	-6.60778302442629	-4.43564451038417	-3.28824060251163	-1.43993163206256	-3.15111689289203	-2.88037187335987	-3.20640342792504	-4.04549190708246	-7.61364317585316	-4.74526852555753
61.3065326633166	21.8932553165657	1.2914111712033	24.1226513770679	22.8003480645344	24.3284434968725	21.7971366678293	20.5933577197681	21.7172504864761	23.0547912758124	22.4729656906955	21.5359928666105	20.2364191132383	21.8453598029237	22.0747411201051	20.656113251965	20.9883445550548	20.1749142595321	3.63820577287005	1.06107581014012	4.02162634854269	3.37480124273638	3.17658977824897	4.11701134553577	4.48716728953077	2.49290735530496	2.48758063446414	2.10923832994322	3.95918699618442	3.25845066889334	5.09154576848674	5.39795548028291	1.92026216230798	4.24268436766813	4.43607882492035	-4.19752404379776	1.68120755250232	-5.26262446174538	-5.57733589370434	-2.09939791538596	-6.67804033015611	-4.54412935384748	-3.37484305254326	-1.49472888164287	-3.21933520937637	-3.02254923533066	-3.28123109399274	-4.13730665522703	-7.68807706177318	-4.82786802311714
61.8090452261307	22.1168398018367	1.29798903115601	24.3600798972681	23.0427252663365	24.5787438337311	22.0174420568009	20.8051272037207	21.9278754885466	23.2799791422792	22.6700751829451	21.7652873929275	20.4558031863471	22.0722698320644	22.2905933212554	20.8585861612462	21.2131196656386	20.4148893964433	3.64742556512097	1.07406232524114	4.05083508926628	3.37384229249497	3.19123633406734	4.12746674632352	4.4936605619657	2.48410582797702	2.50600626918407	2.08623533056082	3.98315258293112	3.24861197773281	5.11989871047185	5.43327718412683	1.90792694277514	4.2650417399135	4.44008588702362	-4.27603617530658	1.6831378583497	-5.34989071273641	-5.65269812471858	-2.14927228831824	-6.74003641317751	-4.64052697032373	-3.45499389712791	-1.54758892224431	-3.2810707734298	-3.16203158792665	-3.34874417060553	-4.22116356641943	-7.77245510634532	-4.9004741614292
62.3115577889447	22.3442765543583	1.29982515172737	24.5935923478376	23.2835661660256	24.8266262075927	22.2382919794037	21.0446579850117	22.1612644717772	23.5027762835108	22.8900509314152	21.9686211700792	20.6977971755414	22.2994188730497	22.4815897424336	21.0841353180755	21.4604044364933	20.6313552271274	3.65559157597322	1.08603823620744	4.0786298539194	3.37248192383329	3.20447867715654	4.13418795311554	4.50428615122132	2.47312877854828	2.5235480799488	2.06377700428967	4.00213974829038	3.24093263957443	5.14779424537242	5.46134750334703	1.89743599645997	4.29251366159075	4.43719142293049	-4.352119544259	1.68248498067443	-5.43392384733603	-5.72594826546114	-2.19834307348119	-6.79590812080795	-4.73655424989427	-3.5371139143826	-1.60053342303298	-3.34392228786305	-3.29564786751916	-3.41686322679807	-4.29905564178215	-7.84504786928555	-4.97420805420352
62.8140703517588	22.587818193307	1.30916790332103	24.8597261381488	23.5494689960566	25.1005768280543	22.4858025253158	21.2736646065014	22.3989519055123	23.7504815589584	23.1090761554239	22.2038390734529	20.939513575702	22.5527181261525	22.6929806003443	21.3100155166039	21.7117780390413	20.8786792543369	3.66574544396976	1.09936827769451	4.11107531313288	3.37550598034417	3.22025679567211	4.14219763855836	4.51229696020391	2.4592395294205	2.54313157951049	2.04103796851654	4.02634151570137	3.23323513017079	5.18177577346103	5.49195157381305	1.88757825003791	4.3219013999374	4.43865625106593	-4.42743261650069	1.6829035488949	-5.52130815952755	-5.80262972884854	-2.24793250030376	-6.85263015201459	-4.82402212694297	-3.61728644009377	-1.6542039567513	-3.40385247241023	-3.42936677605019	-3.48141667641181	-4.37359423337962	-7.9197587700122	-5.04361123748189
63.3165829145729	22.8087265328764	1.30692751401283	25.0776026522024	23.7773365664998	25.3333891192608	22.6989443552534	21.5045248937468	22.6190817951906	23.9593832959739	23.3157796927818	22.4193882606279	21.171537149852	22.7712049280341	22.9019178948452	21.5261986834664	21.9467121126002	21.10789659281	3.67135033611696	1.11213036743293	4.13507129215869	3.37337832211987	3.23001362104519	4.14106342270278	4.51865848426302	2.43994117513363	2.55806061572441	2.01623051087285	4.04678677183924	3.2230648164511	5.20756607209788	5.52046664286964	1.87669591077035	4.34793360315155	4.43532378055421	-4.49571026256359	1.68114192927152	-5.59563615795587	-5.86843209414138	-2.29304097229345	-6.89384962310784	-4.90645725575912	-3.69314300280348	-1.70540003061059	-3.45984816065529	-3.55504945186912	-3.54189234130912	-4.43577059067851	-7.98904324637222	-5.10682321239003
63.8190954773869	23.0579251930567	1.3106543662975	25.3331595116917	24.0430290219004	25.605479006303	22.9513194582594	21.7537775771972	22.8720393969046	24.2057371546145	23.5560403978758	22.6428117166882	21.4349281171491	23.0282994135731	23.1076545366606	21.7749614737499	22.2140200264808	21.3456210868017	3.67981358907383	1.12491087326593	4.16402060082175	3.37681521024876	3.24328398512288	4.14258759394877	4.527813217702	2.42017900793921	2.57584884712247	1.99405120093085	4.06737925394222	3.21733425123117	5.24155196756995	5.54591095259936	1.86919806079611	4.38011248719877	4.43111719893316	-4.56482402745966	1.67887455737744	-5.67467858094595	-5.94033059300742	-2.3398191942324	-6.93906058740489	-4.98562715229979	-3.77104733316714	-1.75900173882984	-3.51712252719386	-3.67770636823389	-3.60356401541404	-4.49617180540773	-8.05178280614214	-5.17203823522151
64.321608040201	23.2890178657953	1.31255748212625	25.5776751265175	24.2833870189556	25.849999069381	23.1818464406372	21.975112118166	23.0949034604149	24.4264516082709	23.7533426790263	22.8900349399433	21.6596815012448	23.2629110178186	23.3363288228218	21.9849855108694	22.4523792384323	21.6062294344297	3.6852604795162	1.13878628767091	4.19048108388797	3.3775187435525	3.2524086057534	4.13772956633282	4.52960296397223	2.39502306189173	2.59030393693771	1.96831037276339	4.09121595222637	3.20577822746285	5.27046251499019	5.57485955979462	1.85873104264225	4.40641987148709	4.43006168904788	-4.62736607038222	1.67673660748614	-5.74783200045009	-6.00378137426565	-2.38253124389067	-6.9725168841276	-5.05364562554456	-3.84157417882557	-1.81031312922457	-3.56560249807272	-3.7969067904666	-3.6564064884836	-4.54530958810425	-8.1164310460943	-5.22444413777397
64.8241206030151	23.530006027171	1.31347792005362	25.8186893781664	24.5382126902613	26.1087773963461	23.4291511883399	22.2331424169422	23.3379457294307	24.6608779521733	23.9845915856185	23.1002780920041	21.9166296815647	23.5135493612227	23.5360860455294	22.2282522134192	22.7113727573513	21.8325339191955	3.69009606187481	1.15108804477151	4.21499420335574	3.37991976059671	3.26148242283944	4.1313897306349	4.53673318026216	2.36804959864874	2.60479391942337	1.94492979883064	4.10731500064804	3.19815447731841	5.30186721897863	5.59500199512888	1.85136306418637	4.43511503828268	4.4203315189875	-4.68723020704835	1.67200188538426	-5.81722515146277	-6.06752168678308	-2.42472271990417	-7.00378220426497	-5.12200821837839	-3.91203893573943	-1.86294783992285	-3.61516688736907	-3.90528604529301	-3.71081457300532	-4.58884947845742	-8.16589173017246	-5.27861642491098
65.3266331658292	23.7816287568855	1.32044038574612	26.0948525876403	24.8030137471412	26.3773996947588	23.6888912804611	22.4587367349457	23.5916384824236	24.90516702072	24.2052545097689	23.3455160529593	22.1637868839803	23.7757728797215	23.7780397833988	22.4625024705984	22.9812178624991	22.0926413622658	3.69590188863438	1.16480270084621	4.24377094509581	3.38436635429553	3.27064267430203	4.12423078272791	4.53629140365977	2.33978641567569	2.61919553496828	1.92144855414642	4.12743043137393	3.18958716662449	5.33553455691331	5.62254383670265	1.84413912097131	4.46480396688058	4.414756585178	-4.74497859235616	1.66890395802178	-5.89041026257336	-6.13034529928978	-2.4653497557347	-7.03270852983739	-5.17789551129768	-3.98004680419191	-1.91553166906607	-3.65955363236446	-4.01184220150058	-3.76027178895269	-4.62589635766361	-8.22259785651367	-5.32578999626848
65.8291457286432	24.0172490913318	1.31549370298312	26.3209253356993	25.0450072130756	26.6207307863006	23.9293967259088	22.7109357603957	23.8222317177427	25.1259534524638	24.4246245104601	23.5805097126418	22.4108286492389	24.017910962207	23.9798660558154	22.6971065305688	23.2295891078093	22.343119849649	3.69767343485774	1.17684710342899	4.26340154582839	3.38540263712167	3.27502109084482	4.11021143481994	4.53811178931728	2.30662035300793	2.62975447338216	1.89756266827759	4.14435639752088	3.18014812435385	5.36363741420254	5.63921178762374	1.83716161067743	4.4882907121258	4.40620948376205	-4.79535827198091	1.66234917297516	-5.94981613444898	-6.1844984832304	-2.50177601570365	-7.0502658790112	-5.23220749511835	-4.04087107572582	-1.96648023496499	-3.69999156137783	-4.10902704239054	-3.80646917582323	-4.65156338620198	-8.26064354583024	-5.36752380568737
66.3316582914573	24.2811425199455	1.3205045474048	26.5875816133516	25.3258085479904	26.9040707974185	24.2102850330415	22.9576507956904	24.0891409447638	25.3851509004447	24.6728083426939	23.8143895474562	22.684310071015	24.2993235596567	24.2196047412654	22.9594760147559	23.5143180539211	22.593218835717	3.70191455212391	1.18944842947926	4.28739108756354	3.39155137168703	3.28215605815309	4.09904442638852	4.53758079473136	2.27385870601857	2.64236810844073	1.87663018276738	4.1584392045764	3.17460216271808	5.39911415020444	5.66182197081264	1.83345159228343	4.51590190410831	4.3948065614051	-4.84606327218456	1.6573197449682	-6.01439039736281	-6.24346570478422	-2.53885554881118	-7.0727388731717	-5.27878945029573	-4.10223430366515	-2.01956003702284	-3.73996969774545	-4.19913501256374	-3.85299602242724	-4.67466576696371	-8.30398520318083	-5.40947003590756
66.8341708542714	24.5229444712188	1.31649138695873	26.8435427078426	25.5664138527942	27.1439468983671	24.4549208878628	23.2023533573336	24.3297360577997	25.6038434986143	24.8798471462962	24.0816654230959	22.9202236250634	24.5435406264162	24.4406926562891	23.1844347315899	23.7739646254326	22.8750409734837	3.70208786244628	1.20174667314771	4.30829499241587	3.39243136967057	3.28277338611289	4.07949336841008	4.53345841197798	2.23725862149309	2.64957477307294	1.8529423329329	4.17562133118167	3.1636093038048	5.42561724833453	5.6786877896099	1.82727771232321	4.53667406236424	4.38760323298958	-4.88847364320985	1.65064310615397	-6.07327274789492	-6.28953122160623	-2.56962220339621	-7.08050721697276	-5.31817131906916	-4.1548340668403	-2.0689036274775	-3.77037050072019	-4.28534097891202	-3.89049179925859	-4.68406734438598	-8.33595525276077	-5.43818132477463
67.3366834170854	24.7828099496227	1.31678845247347	27.0967991071866	25.8387127553047	27.416050014668	24.7330937628635	23.4737596184995	24.5877498891391	25.8534726460684	25.1269708664466	24.3077003437981	23.1935146217734	24.8199394017576	24.6768330719164	23.4479985925674	24.0518068028845	23.1177477494662	3.70242891671784	1.21327625084581	4.32642361959763	3.39649597429767	3.28441516886707	4.06089894866215	4.53215838778136	2.19902453143549	2.65741437181959	1.83241397022072	4.18362881719327	3.15715882674269	5.45694974092085	5.6960994620957	1.82494732611684	4.55690913476938	4.37149547024714	-4.92888742391677	1.64409807136513	-6.12836847070259	-6.33789721934726	-2.60006238563228	-7.09111375815286	-5.35571349619295	-4.20444407480263	-2.11988915093973	-3.80145160317104	-4.35752410631408	-3.92988524013041	-4.68954308385478	-8.3659747074052	-5.46879374359629
67.8391959798995	25.0445653545504	1.32072147966486	27.3881623848301	26.1051052250346	27.6810562013754	25.0079539322398	23.7107690340605	24.8637914948055	26.0971073310254	25.3533324516726	24.5683878699532	23.4471074175795	25.0918353882911	24.9200702290375	23.6925167655783	24.3477203623651	23.393564230408	3.70186035674907	1.22498216173695	4.34819702809143	3.39978246180985	3.28360613272165	4.03953783359345	4.52177179656343	2.16074818881119	2.66291753355444	1.81135775182655	4.19373457826873	3.1484445946717	5.48618178066768	5.71349274169105	1.82220635397919	4.57724717329664	4.35867940168913	-4.96486904743972	1.63798754340245	-6.18815450247655	-6.38062632668447	-2.62673327025948	-7.09670662763865	-5.37993521599771	-4.25065457293523	-2.16887302243334	-3.82539746781696	-4.42595386602365	-3.96278653169499	-4.68670911408517	-8.39304761455464	-5.49019716048057
68.3417085427136	25.3018042312159	1.3134536406421	27.6277997166144	26.366367601927	27.9392517044425	25.2804623561441	23.9898385078451	25.1108860028429	26.3347867508411	25.5904340629292	24.8300112898128	23.7113106752999	25.3599611605908	25.1519119910227	23.9482677555566	24.616014852609	23.6697590397599	3.69848230655664	1.23558379176609	4.36004663088122	3.40104769267401	3.27908820006947	4.0137781952362	4.51554464057278	2.11791915039605	2.66522873087082	1.7908249902578	4.20136731268552	3.1400741225181	5.51206793313834	5.72573538279328	1.82088175945078	4.58877761946611	4.34485223733907	-4.99472803195341	1.630603829882	-6.23388587597886	-6.4168379703991	-2.64959563353201	-7.09615638253545	-5.40476111506441	-4.28649536734794	-2.21634608880043	-3.84593652644117	-4.48525736193205	-3.99348723592392	-4.67480652928671	-8.41042836259945	-5.50759226684351
68.8442211055276	25.5817830919609	1.31977051051006	27.9114038663368	26.6628563480391	28.2336416067492	25.5892461692502	24.2396320299295	25.3982754387675	26.6072750607021	25.8470099584483	25.0803868506292	23.9929450554213	25.6628096202967	25.4192469116513	24.222503932061	24.9242649223694	23.9352486087613	3.69616015924884	1.24638353561706	4.37549560982615	3.40596492848277	3.27603657111903	3.99062064804433	4.50188143016531	2.07580945664664	2.66834106091293	1.77245836015654	4.2034293076966	3.13412597211921	5.54307644398782	5.74377467297361	1.82219437861456	4.60271891818545	4.32647462980163	-5.02339826048076	1.62542415157764	-6.28563539262376	-6.45560436387801	-2.67198970736664	-7.10116517945666	-5.41758294087507	-4.32102331923257	-2.26447163286925	-3.86441888590184	-4.53420697966836	-4.02318937483732	-4.66063394807558	-8.43384951652757	-5.52334871193751
69.3467336683417	25.8410640544122	1.31171816975766	28.1848219601017	26.9129521266718	28.4780094557914	25.8552335028852	24.5152546580346	25.6639618416706	26.8330428983792	26.0727854444474	25.3689478590432	24.2461955495378	25.921576860105	25.6469092482153	24.4685115722252	25.211219158203	24.2365386808712	3.68932600710226	1.25593438983124	4.3872531265557	3.40399172209937	3.2650719082577	3.95838982608585	4.48836024652012	2.03100724057885	2.66473674990786	1.75191979070469	4.20777307650646	3.1237528619256	5.56263822839637	5.75106472422069	1.82201597905903	4.60942784317136	4.31248678254422	-5.04323028607935	1.61822577731377	-6.33229580231722	-6.47885703220325	-2.68685964811823	-7.09110051157987	-5.4275391779669	-4.3457311235388	-2.3071634461386	-3.87415087755273	-4.57915549939529	-4.04492934289017	-4.63252697392462	-8.44008969329439	-5.52756762214716
69.8492462311558	26.1243665696488	1.31243641198384	28.4566279845222	27.208754356263	28.7694035063344	26.1675232711438	24.7920480908732	25.9440393601388	27.1036493698973	26.3409097289214	25.6238318315321	24.5387262535252	26.2247134180823	25.9229989705992	24.754697696471	25.5125313417718	24.5050433646563	3.68301862022633	1.26553636498595	4.39543592558849	3.40580005747754	3.25561538913574	3.92913069999345	4.47272899335937	1.98433865340612	2.66195637353002	1.73411587095183	4.20376468134115	3.11757665354128	5.58794281149398	5.7662789199414	1.82578034519521	4.61320360847004	4.29161031996927	-5.06182131334088	1.61364072706574	-6.37545949793033	-6.50581156015028	-2.70204945485048	-7.08886994603918	-5.43136014045063	-4.36467042928672	-2.35106724306348	-3.88457150215223	-4.61037691109271	-4.06875395418042	-4.60346950310849	-8.45623975004493	-5.53394855406946
70.3517587939699	26.4012498118156	1.31370099157351	28.7698112421546	27.4822613709298	29.0365716989969	26.4596367560633	25.0628236277833	26.2505232020416	27.3518638158999	26.5775590650962	25.906555870004	24.8013539876646	26.506280595177	26.1635467279205	25.0112097126164	25.8392052917771	24.7995442131091	3.67401288144272	1.27419631179344	4.40671867325983	3.40394380572971	3.2413177407473	3.89528621979131	4.45167764879474	1.9382557235456	2.65483340267598	1.71462581265817	4.19939663373617	3.1075398661946	5.60657594911682	5.77235658890482	1.82831508459642	4.61692290897707	4.27242716291223	-5.07403637473248	1.6082734384202	-6.42440828640786	-6.52275152983771	-2.71194873373249	-7.07924744263926	-5.42653002360114	-4.37981123979818	-2.39060631871902	-3.88664174020265	-4.63621874732142	-4.08474680411324	-4.56553483472265	-8.45796935003565	-5.52959109044604
70.8542713567839	26.6856786584262	1.30547934847058	29.0295897447035	27.7701699323512	29.3176966701135	26.7674191997602	25.3703990686307	26.5216088761578	27.6135061108486	26.8378672491875	26.2030592832374	25.0864535127026	26.8014984026006	26.4386798671745	25.2905187114074	26.1307208798461	25.105992367671	3.66344781549789	1.28283602886441	4.40746739348386	3.40129533008769	3.22438349978517	3.85965605288538	4.4335409315705	1.88775193864631	2.64527561498659	1.6956921071458	4.1938002255293	3.09866409333197	5.6238051370602	5.78283105680349	1.8330244000753	4.61012143187859	4.25440801919824	-5.08219364802217	1.60444880988839	-6.45929505017257	-6.53589610205881	-2.71955168506444	-7.0697553631718	-5.42193358608618	-4.38231506047464	-2.42865214580916	-3.88692432725695	-4.65514185964859	-4.10022418973391	-4.52253173486873	-8.46531212955476	-5.5235488334804
71.356783919598	26.9805979051753	1.31152305105902	29.3369639478193	28.0772914050239	29.6184909192645	27.0946870292048	25.6364484161176	26.8372880701562	27.8940726199013	27.1072239451269	26.4767693673019	25.3791743261769	27.1144385932266	26.7030433513005	25.5778748229451	26.4653139740638	25.3898877900005	3.6516011809533	1.29042340391691	4.41120649152418	3.39944729470453	3.20662830169222	3.82496567779116	4.40510400876464	1.83775563764644	2.63463006509366	1.67740597109565	4.1805366864865	3.0904262022	5.64155628547808	5.78979642132456	1.83929263549028	4.60473813566063	4.23052789934699	-5.08688647734928	1.60132848969515	-6.50115334323934	-6.54757237098514	-2.72579413644407	-7.06392596377469	-5.40321943096748	-4.38262803989176	-2.4650212272766	-3.88450011672706	-4.66208611593709	-4.11374732105991	-4.47755835779531	-8.46687279119808	-5.51473704609186
71.8592964824121	27.2687425588014	1.30384616285909	29.6345974873399	28.3559898520216	29.8884639146813	27.3954974892918	25.9507324641355	27.1365787557887	28.145730895699	27.3575193925016	26.7935211024987	25.6543420552676	27.3991633141689	26.9754906649827	25.8474540895471	26.7824957159013	25.7135611881946	3.63672882690526	1.29798532664499	4.41093357179967	3.39191088936848	3.18206310518947	3.7836835866539	4.38011960360858	1.78583877994372	2.61817982129123	1.65679960298454	4.16918058355405	3.07848763012621	5.64970998374617	5.79548960217774	1.84459750468465	4.59261586452734	4.21132227392317	-5.08544149185474	1.59887611615725	-6.53853100916539	-6.54670976315186	-2.72656538439345	-7.04892242143516	-5.38616699654918	-4.37350235363128	-2.49620560720919	-3.87530612208842	-4.66640624115711	-4.1211420506883	-4.42308060523673	-8.46636414983533	-5.49694341147248
72.3618090452261	27.5786906467358	1.30673198105943	29.9317009365322	28.6828332986869	30.2084897367539	27.7434817965627	26.2397353848918	27.4465821505921	28.4447483454495	27.6519580689669	27.0857105409664	25.9704907455687	27.7288063834383	27.2660920086267	26.1582490808145	27.1091588585466	26.0123223646391	3.62149795431531	1.30504518151265	4.40657108986101	3.38738552448904	3.15847882128165	3.74595075284051	4.34865862946492	1.73162086623489	2.60217809274221	1.63782683229427	4.15109943924137	3.07004220342155	5.66227932174665	5.80353048869014	1.8533086006727	4.5760123109387	4.18752634080998	-5.08264909228955	1.5981429102865	-6.57282666263321	-6.54953883915076	-2.7288919098112	-7.0444292051812	-5.35932683710355	-4.35736196035685	-2.52779642656883	-3.86808629735973	-4.65963024010467	-4.13156356823336	-4.3709084319975	-8.46927406779717	-5.48241713150832
72.8643216080402	27.8774925393136	1.30711220590232	30.273384607193	28.9706758173889	30.4872050638954	28.0538281622171	26.5532699545098	27.7921323899048	28.7048601729108	27.9038467352065	27.3972546391891	26.2462718672563	28.0194100167903	27.5346195895731	26.4282883710259	27.4691423014197	26.3281984012232	3.60271749423909	1.31151347935421	4.40509064650613	3.37663256259288	3.12801075875208	3.70195942878101	4.31617569317026	1.6781724569339	2.58032394614661	1.61563524816746	4.1308029507373	3.05603641865603	5.66398590346537	5.80443920216095	1.85954166297667	4.55996598201376	4.16398955252591	-5.07339664618915	1.5974005709015	-6.61404334293096	-6.53888699963613	-2.72571536301676	-7.03028112618735	-5.3297050319053	-4.33881276067417	-2.55302215207905	-3.85224874663013	-4.6472142603921	-4.133348929434	-4.31029056128724	-8.46209236068187	-5.45624804739639
73.3668341708543	28.1928553290344	1.30101225102616	30.5595856694851	29.2935574513794	30.8021367834616	28.398321769294	26.8755445421596	28.0948573150266	28.9991098454011	28.1930854039319	27.7370770285158	26.5573759947606	28.3417554283818	27.8524854987251	26.7333310264588	27.7854410261194	26.6691651524152	3.58313925598806	1.31852042594369	4.39290104981937	3.36646656801033	3.09620365758581	3.65887356182671	4.28280477373065	1.62048275851809	2.55712282086106	1.59350242724661	4.11104108586873	3.04368270430138	5.66633215153467	5.81334898447528	1.86802095034728	4.53255239663321	4.14375294906175	-5.06254022280389	1.59907092942781	-6.64126985072072	-6.52844929307844	-2.72347167164243	-7.02322515770551	-5.2971829718508	-4.30740512760195	-2.57768007254183	-3.83774389786831	-4.63189080581642	-4.13737531519268	-4.25047326755293	-8.4674746313189	-5.43162904533988
73.8693467336684	28.5085515703756	1.30725445184614	30.8969360154674	29.6178196424791	31.1186259593247	28.7434614511091	27.1865978660501	28.4464758573596	29.2948391165763	28.4799249472461	28.0408984845705	26.8654045796296	28.6631644897425	28.1169125679329	27.0349869794659	28.1481386110881	26.9740869875914	3.56065750944472	1.32367943775427	4.38353516019362	3.35462574256622	3.0617339907705	3.61512969853376	4.24350185022593	1.5629157690036	2.53149003038893	1.5703297399785	4.0823866823963	3.03009625281643	5.66503480201884	5.80980426377224	1.87645420621294	4.50622830687513	4.11659614591787	-5.04740981630725	1.5996019089719	-6.6765352324484	-6.51362851184158	-2.72020824680866	-7.01760037638389	-5.25644363523429	-4.27505521788833	-2.59913851168782	-3.8209471239861	-4.60465950424477	-4.13914964940194	-4.18991013758468	-8.45511301527733	-5.40370401909235
74.3718592964824	28.8308869848808	1.30217524686096	31.2245818686291	29.9340519756434	31.4263405239876	29.0804580846994	27.5455935208392	28.787410780582	29.5822039430812	28.7608571091275	28.3925356293054	27.1681672523653	28.9744074316821	28.435339195294	27.3305864517107	28.4982582642314	27.3225127420337	3.53660778024047	1.33014124100098	4.3703176571659	3.33862477045541	3.02192967291195	3.56739773133087	4.20846187342017	1.50410202609968	2.5013316120283	1.54447421926692	4.05578049994202	3.01338062658605	5.65649863887285	5.81423088637294	1.88386600384834	4.4744320089377	4.09428847636792	-5.02988549280972	1.60297737317491	-6.70808330574626	-6.49073463477086	-2.71496072760297	-7.00944599797166	-5.21942608403564	-4.23591709006258	-2.61680691820553	-3.80079986530224	-4.57726910239824	-4.13775018590584	-4.12571808716853	-8.45632888272125	-5.37014009180282
74.8743718592965	29.1711607311313	1.30911160890306	31.5523831630749	30.2992638918517	31.7857251338501	29.4636858107174	27.8541944962304	29.1342247660797	29.9183134410676	29.0872135937044	28.7303960282871	27.5131880064907	29.3298102413393	28.7230168712099	27.6679325983826	28.8524980926885	27.6555648319946	3.51132710843092	1.33520739302478	4.35303726723373	3.32524840001849	2.98319142460515	3.52377329912741	4.16348337477545	1.4427725871552	2.47171863989324	1.51916971158477	4.02469782944375	2.99936602544227	5.6515509009712	5.81141774012604	1.89353678132046	4.4373013365851	4.06964130818158	-5.01167190984044	1.60581274638402	-6.7372509973679	-6.47295210861384	-2.71355121304238	-7.01422848818027	-5.16956989791706	-4.19091628993315	-2.63537824060354	-3.78523793173594	-4.54306029709195	-4.14127255037486	-4.06813188778539	-8.44822201634315	-5.3415905016742
75.3768844221105	29.4978335797821	1.31064921687146	31.9276296534085	30.6087786101574	32.0868478471186	29.7917572283366	28.2171464566895	29.5262719045767	30.1993904567563	29.3597426548417	29.0771696161999	27.8071253679257	29.6289694755366	29.0393003967579	27.9532340757194	29.2493230473517	27.9948169053549	3.48249026690239	1.34101382715266	4.33901098733462	3.30369566618453	2.93621065843142	3.47240743213642	4.12270138239955	1.38236278514574	2.43516526894215	1.48939791336372	3.99015665664905	2.97822125982147	5.63225456223802	5.81096204755306	1.89913185808756	4.40184883818029	4.04382668706829	-4.98881887107518	1.61086173557403	-6.77468215507471	-6.43949766938199	-2.70706973445387	-7.00701604518747	-5.12397621135969	-4.14726013270683	-2.64675036802313	-3.76181538187358	-4.50399644458907	-4.13611212609896	-4.0031880668229	-8.44626369037765	-5.30098830382136
75.8793969849246	29.8457742111701	1.30927042424532	32.2446658540598	30.974035572928	32.4466667825124	30.1722915873832	28.5589324362487	29.8666637907378	30.5359910722519	29.6839369016425	29.4683949719803	28.1498761557079	29.9783085659883	29.3533437430046	28.2863963987852	29.5933516021229	28.3737577321973	3.45303353432375	1.3464873159435	4.31473530215437	3.28452112750398	2.88995257426059	3.42460353797923	4.07780226701979	1.31829854943886	2.39874731871077	1.45943996234617	3.95830996455444	2.95916358145963	5.6162734586392	5.80905914235868	1.90643448382442	4.35500085358659	4.02316089101948	-4.96675048595313	1.61591691290849	-6.79851322367565	-6.41204643102645	-2.70550445879398	-7.01393402090488	-5.07258243147803	-4.09281513459891	-2.66021992286847	-3.74436652751688	-4.46689018755583	-4.13716258267697	-3.94613081995367	-8.44445825020775	-5.26582898055167
76.3819095477387	30.189449914925	1.31651040880434	32.615970008	31.3211819840022	32.7882526152375	30.5332135633636	28.9224718843418	30.2597468040931	30.8554846128747	29.9933681581781	29.8085544561606	28.4778257885448	30.3071451118397	29.6654372639999	28.6039305534614	29.9876816565993	28.7014842631791	3.42068952347011	1.35143751147382	4.29374407090111	3.2617877348805	2.84009403475626	3.37459066990785	4.03233929311646	1.25422035133078	2.35900317074791	1.42738718168194	3.91713009305871	2.93725005750317	5.59334903004289	5.80353186631482	1.91182908901881	4.309476447283	3.99460976150751	-4.94242247885036	1.62205166702419	-6.83183672184502	-6.37850647419111	-2.70317611006735	-7.01941581067302	-5.02001973829127	-4.04107884782762	-2.67019740382286	-3.72579862609132	-4.41892767720914	-4.13625568055446	-3.88952261327108	-8.44076702640181	-5.22709312234848
76.8844221105528	30.5472745237122	1.31833887332846	32.9768906555682	31.682148015807	33.1446322106664	30.905606246825	29.3027494569337	30.6479730175744	31.1893065010272	30.3113489233335	30.2009159514369	28.8140299597347	30.6457437194057	30.0080028607358	28.9284113223907	30.3754439826769	29.0759150315672	3.38741468835195	1.35738345710413	4.26971140358501	3.23696828547576	2.78732564421553	3.32320102180768	3.98854626631915	1.18975431817755	2.31629741985838	1.3928582532676	3.87845278791429	2.91287282228505	5.56626607815675	5.80217405475194	1.91570658865602	4.260280544647	3.97080483616161	-4.91903754357119	1.63003969442697	-6.86242588425642	-6.34321213188999	-2.70256160209754	-7.0293442763882	-4.9689171243682	-3.98731661002339	-2.67973045398541	-3.70863848989953	-4.37384348304994	-4.13629804767977	-3.83609151690614	-8.4472193273383	-5.18665202468842
77.3869346733668	30.9171203951695	1.32521032584309	33.3380187342169	32.0730230014359	33.5332813567416	31.3043352225725	29.6645291392726	31.0356466975228	31.5541168056284	30.6639088201445	30.5919490573484	29.1822154670873	31.0096386741522	30.3148218470925	29.2838526152538	30.76131859493	29.4461498941436	3.35273754462074	1.3620408577629	4.24235838677928	3.21326057299076	2.73526508944227	3.27453083710632	3.93982542534775	1.12307683333849	2.27347304692908	1.35817322783645	3.8379676095146	2.88965353138047	5.53991700800124	5.79153726327796	1.91980169099144	4.20555503313849	3.94666761323646	-4.8966630929482	1.63694440535187	-6.89161665371474	-6.31228215983009	-2.7060069660738	-7.04958611651636	-4.91154920667453	-3.93096903802486	-2.69081427659196	-3.6979457750518	-4.32692348101526	-4.14220714265432	-3.79097457048185	-8.44365763011884	-5.15128272101447
77.8894472361809	31.2826625102558	1.33273423213207	33.7488877231988	32.4273953029061	33.8842470280802	31.6653135140348	30.0802381140233	31.4724133700263	31.884017855	30.9742656023826	30.9790378032043	29.5100949470228	31.3351405795692	30.6773542075103	29.5977356076495	31.1943992844877	29.8093967147403	3.31585243976336	1.36826140269953	4.21920978532245	3.18350879279799	2.67758056866992	3.22047757962446	3.89718853898184	1.05751928506099	2.22535837036704	1.31965311640476	3.79344379031104	2.86012927233906	5.50250168849836	5.78859475905341	1.91942516429893	4.15334506441505	3.91985082030502	-4.873964657549	1.64750385983672	-6.93059863990857	-6.27184204830859	-2.70740285049264	-7.06372830887652	-4.86138309262369	-3.88088371415706	-2.69825104895244	-3.68371608894321	-4.27622886132847	-4.14320969734392	-3.74444532719639	-8.45737779137995	-5.1074713703309
78.391959798995	31.6661181548578	1.33822729157248	34.0978584881202	32.8393464348657	34.2963976332935	32.0791525756069	30.4457926763453	31.8588154841489	32.2728592130745	31.3394947726609	31.416131538622	29.8896850882179	31.7123231136532	30.9885887308191	29.9620052894753	31.5765413406153	30.2167799433488	3.27809191749892	1.37296238288737	4.18685914581829	3.15675510994029	2.62225922755795	3.17061866478051	3.84771029313254	0.98980881388674	2.17815505975891	1.28119909649741	3.75262248996953	2.83237743198732	5.46915107817066	5.77458815945519	1.91931484108188	4.09183010686127	3.8981292435853	-4.85390334816947	1.65552665950392	-6.95647402017632	-6.24128274317359	-2.71553393527837	-7.09428780260194	-4.80243761570285	-3.82506597445079	-2.7108247316102	-3.67937098229262	-4.23090865915797	-4.15358975831264	-3.71024252646923	-8.45876032419904	-5.07137409405638
78.8944723618091	32.0422500893146	1.34635212069722	34.5036195760355	33.212419559712	34.6688379859103	32.4523709657954	30.8654854483218	32.2947842818465	32.6252045070745	31.6766895444436	31.8092161494936	30.2417230103318	32.0491777234033	31.3503315969642	30.2977025204114	32.0070834245501	30.5791050454257	3.23827334359955	1.3785634291775	4.15885030776871	3.12519814622652	2.56328138667889	3.117028726796	3.8036236918463	0.922193224630615	2.12711410491965	1.24067062940637	3.70528584687051	2.80060095524254	5.42653856747586	5.76609680412983	1.91557021724617	4.03162778902396	3.8704197557314	-4.8345376153825	1.66693132007775	-6.99342337552984	-6.20372020539513	-2.72206921384973	-7.11980615505458	-4.7500389454297	-3.7765046047658	-2.72068528669915	-3.6750505061305	-4.17929691090193	-4.16248712774697	-3.6767456473821	-8.47583584703773	-5.03138043172908
79.3969849246231	32.436559129002	1.3570135144628	34.8975867152357	33.6214841071226	35.0797098277955	32.85740432967	31.2680163329519	32.7317021880438	33.0156584348552	32.0379325831237	32.2459062184421	30.6164723326499	32.4171421835511	31.687852568292	30.6545903772784	32.4379226565909	30.979006079428	3.19791376355981	1.38388334436932	4.12911087049403	3.09418916021976	2.50464989994051	3.0645353984041	3.75858043717035	0.855306742336697	2.0751107910857	1.19884080257518	3.65990261604736	2.76729862445316	5.38393244908108	5.75207846183124	1.90964513271923	3.96994543060543	3.84557963643336	-4.81915703403555	1.67761003404492	-7.02849409651851	-6.17230755758637	-2.7335407504135	-7.15654284987732	-4.69620255670374	-3.73173881699928	-2.7352300860875	-3.6774841147358	-4.1320642058692	-4.17715020851175	-3.6530354962308	-8.48980879890739	-4.99384079201079
79.8994974874372	32.8400225437371	1.36334883910699	35.2910790881144	34.0382196263198	35.4998259710931	33.2666137980317	31.6873011739673	33.1595024225419	33.4165571985022	32.4211845612955	32.6953502658016	31.0110724703744	32.7897842382678	32.046282577567	31.0303216321164	32.8596674247153	31.3875757073477	3.15714572710585	1.38923471610086	4.09718434101476	3.06326993510651	2.44700175509257	3.01327018334007	3.7143334216403	0.7870853768075	2.02280609573703	1.15725370081244	3.61560305996639	2.73409869225201	5.34029134495986	5.737682855017	1.90210738832434	3.90319840979402	3.82199934672288	-4.80777815163341	1.68934463501955	-7.06319553234197	-6.14483908207375	-2.74805463391	-7.19963886234102	-4.64347326075932	-3.68865515743921	-2.75256398530896	-3.68774739326262	-4.08789805810919	-4.19839321694822	-3.63759211115759	-8.51143557779847	-4.96116836222948
80.4020100502512	33.2423665359725	1.38029231600765	35.7360575604832	34.4397207428869	35.9048436473467	33.6579537012939	32.1315729236216	33.6393068808046	33.8053941988112	32.7755965689814	33.1250696965922	31.3777047552559	33.1450137969228	32.4135357867393	31.3768698604753	33.3333138485975	31.7735440707747	3.11476617913031	1.39511390125445	4.07064995831056	3.02894363217569	2.38692457801319	2.95887372861196	3.67475679788569	0.720512565318847	1.96727746712424	1.11332550588906	3.56710131028817	2.6957395483381	5.28997373715817	5.72337495404446	1.88970465345199	3.8402003765249	3.79413387381967	-4.7991537850392	1.70266669869209	-7.10920348117221	-6.11545154511988	-2.763253544766	-7.24276047034679	-4.59648264638747	-3.65749015639199	-2.77129790172108	-3.69895561877086	-4.04120728026461	-4.21892249232959	-3.62619028604935	-8.53996847925931	-4.92381409263964
80.9045226130653	33.6673524803692	1.38941976967111	36.1146205379296	34.8978027885107	36.3703333986441	34.1007276428896	32.547409906036	34.0696241614774	34.2540621781168	33.1871729249083	33.6097418324377	31.797938883712	33.552276563188	32.7668380492649	31.7758436333775	33.758207776714	32.2076869283312	3.07288061997174	1.40014097129407	4.03627205857579	2.99857956079452	2.33109575447723	2.9090321468392	3.63187377902873	0.653506628498801	1.91382490358275	1.07064491725618	3.52332041053352	2.65924689764617	5.2453598799509	5.70293887034524	1.876226212536	3.77044820704995	3.77083907246107	-4.79701734971559	1.71449368568335	-7.14241413628963	-6.10022193173716	-2.78623345581936	-7.30334792931552	-4.54525338915711	-3.62591325773101	-2.79889767927949	-3.72344912437853	-4.00332664058026	-4.25167683840259	-3.62980171478523	-8.56728356504311	-4.89622847503079
81.4070351758794	34.0759892812279	1.39936484302431	36.5521111556354	35.2954609279205	36.773623135911	34.4818938980241	33.0224622396123	34.5442940250111	34.6462547534865	33.5565368089186	34.0588283724762	32.1768297080988	33.8996791945798	33.1660929302063	32.132718279058	34.228433935232	32.6046198542474	3.02923159916365	1.40612033732935	4.00729348690801	2.96257681428568	2.27167256971649	2.85400377790746	3.59699088655933	0.587116511861158	1.85642282608926	1.02666014332495	3.47604208008534	2.61804917338206	5.19014450109812	5.6880218941387	1.85778416758333	3.70250843943926	3.74318671507555	-4.79708088597788	1.72907092925926	-7.18847706218476	-6.07723371851238	-2.80618288559821	-7.35469594813705	-4.50446903247303	-3.606421463972	-2.82473813216981	-3.74824601056741	-3.96367180357274	-4.28281310360775	-3.63302057175458	-8.61159027503279	-4.86403998579002
81.9095477386935	34.50840397214	1.41799545791036	36.975880937063	35.7505506598545	37.2382280723864	34.915439708563	33.4469314647491	35.0255262433529	35.099953352156	33.9661536858641	34.5397338481384	32.5934088868226	34.3005916812786	33.513673171991	32.5261397610966	34.706457911237	33.0273901975463	2.98580543477192	1.41082651969981	3.97771150182322	2.92994850068349	2.21588312660595	2.80221557520306	3.55825774752527	0.522612873056403	1.80052708523811	0.983216141480822	3.43029646412889	2.57660006804865	5.13984163256289	5.66176613239957	1.83645990537083	3.63555741382038	3.71618735363132	-4.80453288334037	1.74122787562364	-7.23353751696943	-6.06908615380513	-2.83439501751157	-7.42345183265932	-4.45871866631154	-3.5962843258194	-2.86112158861132	-3.78479720192729	-3.92997723557058	-4.32425055575826	-3.65135038605004	-8.64539438619087	-4.83840159388771
82.4120603015075	34.9450387634036	1.42357844458552	37.3980523987962	36.1886241156711	37.6863954945132	35.3295673247351	33.9231138188326	35.4867184262391	35.5409029501718	34.3833855501264	35.0490179842971	33.0157970607408	34.6844438071427	33.9245912563543	32.9249450641218	35.1664828771244	33.473543322188	2.94295176686912	1.41657397783096	3.94686071052047	2.89650709818749	2.16107498213377	2.75003733915974	3.52582199995164	0.457900636525236	1.74445328771084	0.940952424246155	3.38822390281694	2.53467166772571	5.08717711889878	5.64246563351771	1.81213908442446	3.56456304265892	3.69142757455898	-4.81821886424573	1.75559628132173	-7.27959479254033	-6.06385748713147	-2.86405315866757	-7.49348891146864	-4.42183067371664	-3.59164118432442	-2.90092247880753	-3.82915334873944	-3.90438790743415	-4.37181401291893	-3.67584500178289	-8.70021864203243	-4.81685947747052
82.9145728643216	35.3828951975377	1.44985120068554	37.8733646739141	36.6338407118538	38.1433389608135	35.7476267809895	34.3860414104183	36.0017875328186	35.9938760247081	34.7865660280707	35.5195546221637	33.4238532345139	35.0745517970851	34.2882940641765	33.308736321351	35.6827965916007	33.879199208588	2.89888924637822	1.42137917278498	3.92209132416705	2.8623870197644	2.10671073726264	2.69673111783713	3.49493813418774	0.395342374105259	1.68750438979768	0.898194487167766	3.3419051144261	2.48900614788004	5.03256561623937	5.61388797935775	1.78255904767019	3.49881876291192	3.66069644289822	-4.83728655222634	1.76872842647966	-7.33893418369969	-6.06513560238953	-2.89774296400007	-7.5697026315584	-4.38709458667904	-3.60403295417883	-2.9477126567725	-3.87856209915122	-3.87742008870903	-4.42240042188923	-3.70917074005326	-8.74677218138971	-4.79429373119291
83.4170854271357	35.844579541769	1.45651580349894	38.2773353397533	37.1168297356059	38.6414469855816	36.1996087518145	34.8580240552131	36.4679132530031	36.4893532937154	35.2479964180994	36.0489461946692	33.8861205421292	35.5015124364656	34.697749737659	33.7464100717147	36.1527453643388	34.3367009467727	2.85653854541336	1.42636546902069	3.89026888459473	2.83182982971632	2.05688278058799	2.64687322411289	3.46554750668266	0.333878824762019	1.63328453082421	0.858148879775742	3.3009890060001	2.44564240900727	4.98319289886434	5.58838391321257	1.75073677055749	3.4290913221778	3.63332740032421	-4.86588289248511	1.78195836342048	-7.38606944651029	-6.08121114552071	-2.93874888832511	-7.65974713395642	-4.35552858941054	-3.62020285163096	-3.00468167786588	-3.94336645794337	-3.86304684405576	-4.48670355470402	-3.75612169876646	-8.80877909688231	-4.78307145626101
83.9195979899498	36.2849922457799	1.47501692525824	38.7424968381593	37.5478773227319	39.0866502675733	36.5988109725881	35.3635424019363	36.9709229386143	36.9380949640149	35.6521686495924	36.5526642433624	34.2922514583906	35.8791940089117	35.0919529251026	34.1279784568789	36.6633055575018	34.7669726813407	2.8125941301464	1.43115503915263	3.86403752349035	2.79711763299423	2.00506892081914	2.59266642231574	3.44252893927011	0.273480926204736	1.5768365148626	0.817710364099577	3.25917649366384	2.39728730273123	4.92591388757533	5.55934353147165	1.71296143836802	3.36209838162982	3.60268367269957	-4.89780165582485	1.79475288429677	-7.44868865026384	-6.09444389424955	-2.97861397525231	-7.74301113450225	-4.33348852989032	-3.65234209983971	-3.06319027835858	-4.00752537124319	-3.85151377786914	-4.5480207030939	-3.80451255154889	-8.87127066948235	-4.76616909987363
84.4221105527638	36.7580935370088	1.49631750496369	39.1920316198515	38.0413774037289	39.5991912444234	37.0561696289763	35.8276071861049	37.4861924431613	37.4547711491218	36.1130483418871	37.0727035089477	34.7512152127963	36.3188804220793	35.4972596206409	34.5623828150381	37.1896812069099	35.2088912514653	2.77018561695378	1.43553785135963	3.83745117645675	2.76699088488622	1.95849724951728	2.54226774457957	3.41665624629157	0.215653371492981	1.52362556472191	0.779706987987386	3.21819902701292	2.35014486268085	4.87580717636574	5.52778485500452	1.67138662114893	3.29862211495528	3.56999037120487	-4.94128440381525	1.80713134365533	-7.51170796528798	-6.12813269615053	-3.02931432922745	-7.84573223073601	-4.30891037608051	-3.69807777287243	-3.13597989560278	-4.0876036811821	-3.84787378144555	-4.62297912561148	-3.86987428055691	-8.93944389008788	-4.75981032258919
84.9246231155779	37.2226550492243	1.50263211009298	39.6389370168667	38.4917376842745	40.0683277195845	37.469915506112	36.3552867933674	37.9683539178249	37.9332542585564	36.5652975340237	37.6381397712691	35.2001317216613	36.7192463856664	35.9254327446731	34.9873968937109	37.6872332179016	35.6911345728725	2.7279949512041	1.44016206265031	3.80953805557026	2.7348012981682	1.91212641306884	2.48981040541314	3.39897693151343	0.15849015607727	1.47028609339821	0.743661154234764	3.18269436116114	2.30221436351256	4.82129729700641	5.49835053816076	1.62574211381926	3.23242106962771	3.53951401732952	-4.9907021598994	1.81890774709516	-7.57799967043736	-6.16264760381617	-3.08008083162748	-7.94395797247402	-4.29817482439033	-3.75137785821032	-3.21132786147033	-4.17386768395138	-3.85808746644004	-4.70183349611293	-3.93793593714203	-9.017672560003	-4.75618605701865
85.427135678392	37.6959348777959	1.53358236906373	40.1411276896533	38.972020030798	40.571073554078	37.9107534722676	36.8316199565699	38.5054050833776	38.4477213404966	37.0194192583914	38.1425594986061	35.6493238264225	37.1518551493314	36.3248487085715	35.4132824858639	38.2448998547411	36.1131132577691	2.68532878126509	1.44377160616389	3.78726332070286	2.70411467045711	1.86846259566769	2.43787991625423	3.37872486300991	0.103447093113856	1.41839176353972	0.708830130151289	3.14253305850924	2.25207878633636	4.76870446564541	5.46116170406458	1.57404067810459	3.17310121061548	3.50119746280403	-5.04900705941005	1.83005001378621	-7.66048759915473	-6.21246772454009	-3.13979381361247	-8.05447600826859	-4.28554367445859	-3.82550499921844	-3.29880639204626	-4.26872149479238	-3.86784277822104	-4.78630019344293	-4.01883831954138	-9.09084093083528	-4.755336095307
85.929648241206	38.1873665862302	1.53611487040323	40.5671475112581	39.4627921594229	41.0870934503043	38.3606131086976	37.3548267384514	38.9942630402919	38.9777192462737	37.5257779854409	38.7082682494999	36.1465070384838	37.5987966915084	36.7889412075746	35.8884400247381	38.7588064788868	36.5905058626209	2.64454080221749	1.44788660275203	3.75778952636437	2.67550155018868	1.82848867618218	2.38771253125125	3.36367117694866	0.0502847613302391	1.36935958827958	0.677703295251792	3.10772177580517	2.20445788977867	4.71895628823487	5.43126183212016	1.51869858879587	3.1125355075226	3.46396904520832	-5.11781639096513	1.84080439514096	-7.73179518267977	-6.27500026786835	-3.20605683527038	-8.1727995337651	-4.2846704430421	-3.90571724253805	-3.39515014065616	-4.37882328114731	-3.89511568749088	-4.88325809365935	-4.10943591315988	-9.18388440365026	-4.76633885336531
86.4321608040201	38.6585578947349	1.56223769227975	41.0572062412099	39.9233951896194	41.5740470938756	38.7800298978949	37.8689911029523	39.5107007001221	39.4833130734948	37.9703105825113	39.2599271953057	36.582746115857	38.0213140650413	37.1822514555488	36.3039994099832	39.3066855312906	37.0534507663167	2.60211474819632	1.45061575047378	3.73297497346442	2.64448301952765	1.78831576582914	2.33462882002988	3.35047439589107	-0.00193630434120296	1.31998398593216	0.647061289255612	3.07375771282945	2.15234456616096	4.66434336404614	5.38919666666026	1.45660667747546	3.05582942235448	3.42365686782937	-5.19154001470384	1.84854597026765	-7.82241954654064	-6.34239740143091	-3.27589649897685	-8.28995018148671	-4.28939164374515	-4.00414905510068	-3.49728246449926	-4.48795673277912	-3.93042555112783	-4.97602266247457	-4.20481951108323	-9.26092371905265	-4.77217342737399
86.9346733668342	39.1693787635425	1.58241276152868	41.5301739412235	40.4436837494311	42.1265440388832	39.2566402510821	38.381625469163	40.0457875843054	40.0541666351558	38.4822408730151	39.8083857034998	37.0814053985201	38.5080189554621	37.6473397492804	36.7840371908523	39.8789186200014	37.5117132932624	2.56197523449106	1.45410147493537	3.70706086959943	2.61794437210245	1.75380456086904	2.28517149557518	3.33730681649707	-0.0518174909840889	1.27471564494065	0.620204487086957	3.03929987080088	2.10249553544922	4.61699566659453	5.35431090904658	1.38910094277996	3.0049825654506	3.37805227155736	-5.28015882653042	1.85777642668279	-7.91541376449991	-6.43366501939313	-3.35951300752795	-8.426490819361	-4.30010283170241	-4.11889963721747	-3.6152526763298	-4.61544864415594	-3.9762642472286	-5.08331330599465	-4.31687570634807	-9.35843908093367	-4.79202413400047
87.4371859296482	39.6536244134959	1.59097204278113	41.9999497086473	40.894464766757	42.6087865030452	39.6655806075046	38.9370170618111	40.5331361504213	40.5601177229378	38.9675902932622	40.4113341853206	37.5524978081244	38.9333247758504	38.0711786894437	37.238706517807	40.4093588672794	38.0213225442263	2.52060688368382	1.45638907845461	3.67887852648843	2.58753440819852	1.71825441813373	2.23205762319899	3.32965492790617	-0.100838107900262	1.22906255112828	0.595581763656443	3.01038324909611	2.05156407954446	4.5621636964951	5.31302928394086	1.31644353123221	2.95274672990562	3.33258657423262	-5.37287774962712	1.86270723890992	-8.01477043225792	-6.52287038409869	-3.44267256103391	-8.55263338263658	-4.32518947130766	-4.2411585372558	-3.73348165459384	-4.74615965841405	-4.04250263334165	-5.19054792602691	-4.42754051725207	-9.44744885254784	-4.8131323147026
87.9396984924623	40.1618967736161	1.61978834244339	42.5278798026172	41.3980115009144	43.1500180535001	40.1254646298042	39.4351740497413	41.0761539244848	41.1248181112948	39.4714923928047	40.9464273374605	38.0391560238305	39.4183971568558	38.5339028659505	37.7117725266271	41.0028885973283	38.4668946310267	2.47985564588894	1.45908081375579	3.65501954727913	2.55985765553411	1.68714542575189	2.18075334972169	3.31741121355031	-0.148619963379356	1.18637210497658	0.573502771443912	2.97736500260965	1.99980421585106	4.51189784114411	5.27376304093918	1.23611187747802	2.90898282230234	3.27846778313146	-5.47917957564778	1.8700524253471	-8.1341818324735	-6.63624657390743	-3.54139218671128	-8.6972118957687	-4.34967138704414	-4.38679568377207	-3.86836697192086	-4.88857703666878	-4.11149702083027	-5.30479524721538	-4.55464968495504	-9.54748875631033	-4.84168948867244
88.4422110552764	40.6717687792457	1.62258219859609	42.9750510924711	41.8830480530214	43.6748948661215	40.5679664389663	40.0006938593472	41.5728844857355	41.6748785751304	40.0107756882269	41.5341545044685	38.5572951632059	39.8933970734671	38.9931386997195	38.2197568119305	41.5555399941112	38.9630563827621	2.43947344215386	1.46109725054617	3.62314325116222	2.53206238083005	1.65830574734798	2.12952061966883	3.31098362061699	-0.194678753727719	1.14580631348012	0.555324065903264	2.94815860506141	1.95017944000399	4.46100138294634	5.23405078505318	1.1505041300196	2.86637182420906	3.2213682197326	-5.59417189712124	1.87289908096744	-8.24371358672293	-6.75862427024038	-3.6460963240549	-8.84291230684563	-4.39365147932878	-4.53905294813923	-4.00898357585109	-5.0434470241581	-4.20392374545558	-5.4273384107955	-4.68659379046395	-9.64826348045926	-4.88149193403258
88.9447236180904	41.175258376969	1.64632878934347	43.4897691985365	42.3619006324234	44.1972063877513	41.0048463805592	40.5145412584485	42.0867312782111	42.2240693843713	40.5016961559461	42.1212911665283	39.0268544155495	40.3723980504204	39.4509869962715	38.682551564425	42.1330988409783	39.460933944115	2.3981531251345	1.46307351014669	3.59445289492818	2.50282327502403	1.63079443728359	2.07656096537986	3.30103574156055	-0.24058351698461	1.10589430482051	0.538571136274844	2.92057110211269	1.89734034158065	4.40757746885091	5.19127094632197	1.05705683700377	2.8286674775057	3.16026346535478	-5.71842812686221	1.87590801278975	-8.37751719397906	-6.89448931851469	-3.76135170645709	-8.99384000360867	-4.4394470433741	-4.71030868186466	-4.15960733040729	-5.19916653341433	-4.31148816050309	-5.54607738350379	-4.82689415777211	-9.74920597513521	-4.92000621909892
89.4472361809045	41.7128750804647	1.66162510990653	43.9864247168329	42.8850083626766	44.769805112025	41.4857954117701	41.0680147002518	42.6270879392018	42.821563922925	41.0609684686623	42.6818551199683	39.559163885035	40.905345101279	39.9493457795386	39.2130361308946	42.7437507171325	39.9359608387765	2.35831007658023	1.46579763849602	3.56358365983597	2.47646968075997	1.60837193994724	2.02631333089077	3.29287975944642	-0.285255657346519	1.06957773480296	0.526270173470796	2.89071325676625	1.84710367716483	4.35958805376636	5.15389900246422	0.956006664679153	2.79882397111942	3.09030590093561	-5.85796785285413	1.87841753576276	-8.51593244090846	-7.05390134934068	-3.89236136182966	-9.16088703271845	-4.50268093888102	-4.89978029074176	-4.32456492749341	-5.37346359768163	-4.43285181769143	-5.67774944268944	-4.98100103632984	-9.86147530276025	-4.97566779630864
89.9497487437186	42.2144374166804	1.67058601701795	44.4796428786048	43.3349633350271	45.2692574462521	41.8969244366864	41.6177301363134	43.1044867425826	43.3492546881088	41.5742142095812	43.2990371641412	40.0450294401667	41.3771367172265	40.401020386392	39.7011606999907	43.2973091488656	40.4693938202668	2.31614677628559	1.46717192650716	3.52930756140991	2.44533389729618	1.584831367075	1.97209842826776	3.28467388034057	-0.329408444770259	1.03253981307775	0.516045189623251	2.86523550016914	1.79536650256077	4.3032140642255	5.10895299680949	0.848734092849614	2.76864211043734	3.01663468491182	-6.00139818039356	1.87638354421259	-8.66458130286562	-7.21282363233852	-4.02569449527724	-9.31708030268217	-4.57687973340287	-5.09474949569222	-4.4895687950156	-5.54707272914872	-4.58310494559632	-5.80448825781881	-5.13279468079557	-9.96224056040782	-5.03158103056111
90.4522613065327	42.7549098497525	1.69147195447938	45.0342966534516	43.8495031692202	45.8411990782476	42.3721727872672	42.1528393644008	43.6388332022681	43.945922000742	42.1231918471193	43.8548509427459	40.562222676275	41.9259636066445	40.9277546730413	40.2282280782251	43.9155547160696	40.9511149505696	2.27512125469055	1.47077329807826	3.49812085462801	2.41671751776537	1.56671040855186	1.9201406018299	3.27312936331455	-0.373748847390051	0.998319050784829	0.509405905568251	2.83644944677413	1.74387448423901	4.25277561068763	5.0732225710199	0.73049233978659	2.74821109477762	2.93299841802061	-6.16264578858684	1.87822633665744	-8.8380266579866	-7.40216583949915	-4.18082550945973	-9.4953002691049	-4.66219248451152	-5.31517020835964	-4.67377618769346	-5.73522020664736	-4.7420415236002	-5.93914896505226	-5.30268674652695	-10.0825494070407	-5.09991578900736
90.9547738693467	43.2759000123866	1.69281103595949	45.5036404936983	44.3160594361812	46.3662159787709	42.8027997038798	42.7411058981686	44.1307858671966	44.4963046590855	42.6882368993362	44.444580738521	41.0921497666267	42.4389739425732	41.3865354908207	40.7720785099443	44.4958921728578	41.4631406281381	2.23277175232163	1.47291550190681	3.45836362846944	2.38551125021343	1.54949018632752	1.86672818774012	3.26440790113796	-0.41711162472412	0.964638386360308	0.506431689317905	2.80903167164733	1.69396712538284	4.1984199234825	5.02915213708935	0.606936441642762	2.7307000688103	2.84490931192689	-6.33022042147724	1.87198673747373	-9.00280466995537	-7.59565774554587	-4.34099224738136	-9.6677039981836	-4.77045003913492	-5.54197452037437	-4.85938246604257	-5.93181570753463	-4.93138700998255	-6.077182418554	-5.47204097280916	-10.185968007291	-5.18082621575982
91.4572864321608	43.8069805614679	1.7087456096572	46.0441506125253	44.8020611339892	46.9165853222476	43.2541286595841	43.2541926603623	44.6289621775967	45.069984480237	43.2199767876878	45.0489894516389	41.58737856366	42.9868398756611	41.9151361838842	41.2830965393248	45.0892537359498	42.0039722376692	2.19016060387249	1.47696043107547	3.42083873288872	2.35326197607311	1.53541613673649	1.81263123642339	3.24819125298875	-0.461254128261101	0.93154412576142	0.505679910576748	2.78339643881073	1.64187286458546	4.14455333238647	4.99302849169847	0.476309124052137	2.71869788711325	2.74824167625335	-6.51231923864647	1.86951746395115	-9.19801978341991	-7.81201462378705	-4.51982236457126	-9.85243333432942	-4.88116164643098	-5.78756617457454	-5.05959478038284	-6.13124757413626	-5.14580506716675	-6.21205085204975	-5.65392005509791	-10.3074723422519	-5.26959511198176
91.9597989949749	44.3590112660376	1.71479123976946	46.5655454239948	45.3025016493908	47.4859804766551	43.7218851529044	43.8381019545037	45.1636634777766	45.6594354177505	43.819539823443	45.5998936254719	42.1444624876873	43.5627107515638	42.4123115691786	41.8735164449803	45.7242908101669	42.5113299250969	2.14687977443252	1.48200873511102	3.38063870454508	2.32138104084151	1.52532183703824	1.75984776275773	3.23400779363566	-0.505496327733375	0.900215675628258	0.509781303789328	2.75367229330498	1.5924814119755	4.09361662915839	4.95475992423714	0.331236249434255	2.71589688711858	2.63583543075658	-6.70760658891713	1.86336830556862	-9.4004134758415	-8.04696814496322	-4.7133233230102	-10.0462702746968	-5.02228169667634	-6.0534175546398	-5.26980008500673	-6.34881853949921	-5.37691571236026	-6.3582530605669	-5.84435437686612	-10.4215922994081	-5.37301788245754
92.462311557789	44.8792922751065	1.71916276647519	47.0844164408644	45.7556463642897	48.0101347786679	44.1460352084116	44.3720365837403	45.621921251119	46.2035249825438	44.354092570191	46.2079276358414	42.6366531524748	44.1087614599535	42.9347459497088	42.4079174404438	46.2861638258888	43.0594064824591	2.10206571618156	1.48841318370738	3.33682005328143	2.28486322473485	1.51589414994225	1.70385566254359	3.21431478796785	-0.549599544848879	0.867545943362462	0.515815841074048	2.72677088225863	1.54103580618618	4.03765614095105	4.91919835489776	0.17720925905149	2.71319506387541	2.52641011744524	-6.91121471629148	1.85656365347156	-9.61938872976626	-8.29125967005356	-4.91770644660853	-10.2367656239281	-5.17192424604618	-6.32292306009514	-5.48555756193392	-6.56209465004642	-5.64923428729417	-6.49532276478389	-6.03737571773988	-10.5423204880313	-5.47559347984643
92.964824120603	45.438281870701	1.7349765489275	47.664409182958	46.2686275974472	48.6012604860405	44.6307092499449	44.9321604089778	46.1357752791468	46.8089365332456	44.9371082440023	46.7639163646266	43.1722569436839	44.7290513631443	43.4730760927292	42.9722350368106	46.9085429797211	43.5761622980364	2.05891169160611	1.49649438897697	3.29605133819828	2.25021554829337	1.51211063430937	1.65036587821453	3.19301872972327	-0.594759098317534	0.836677502673516	0.525862696125068	2.69701737377025	1.49105992060141	3.9885202200037	4.88797624440627	0.0255161670278671	2.72028548321432	2.40375673584798	-7.13383825285748	1.8505565685712	-9.86547949543816	-8.56449528028641	-5.14407321626024	-10.4473587933221	-5.3440768130305	-6.61630847574769	-5.71817162382261	-6.79021127897637	-5.93865098179752	-6.64051629277021	-6.24586641407462	-10.6682564443415	-5.61386120779023
93.4673366834171	45.9676450181459	1.72344703536205	48.1547752503207	46.70567102601	49.1157958974513	45.044426326957	45.4977667997869	46.615654692074	47.3378095076875	45.517696029551	47.3279086574212	43.7027456115314	45.2893061527956	44.0004429526926	43.5558289029568	47.4983211609687	44.150526303984	2.01179107140535	1.50579149620196	3.24721272309602	2.21059263972577	1.50856727130601	1.59409402518671	3.16929214448982	-0.639652711606189	0.804449574442778	0.539513202708566	2.66670595942325	1.44188233604219	3.93393249805617	4.85566915472385	-0.142655913338376	2.73134794835584	2.25591521846786	-7.36055474458513	1.84039867921288	-10.1053771007892	-8.83775505432981	-5.37451986340907	-10.6460075364753	-5.5387890384803	-6.91765327547991	-5.94892268288219	-7.02361191393104	-6.26005905568026	-6.78565803894478	-6.44987630896566	-10.7930436437226	-5.75354820637224
93.9698492462311	46.5246364319783	1.72592439701009	48.7226442489965	47.1917795204603	49.6870891907977	45.5086129467703	46.0373545436745	47.0946568092007	47.91795601636	46.0863270891954	47.9252764122527	44.2183568643966	45.9218550906347	44.5790326621443	44.1625945247927	48.0905590966119	44.7254514633863	1.96515473202869	1.52134559625123	3.2011676182957	2.16987710623458	1.51059780335301	1.53778688176918	3.13856943840078	-0.685946695520978	0.771880658047241	0.556913651302558	2.63775711451728	1.39100941539666	3.88552994660881	4.83276566744331	-0.337471836808592	2.74805077859267	2.11883343279817	-7.60963906578547	1.83444347045388	-10.3868608482396	-9.146595354205	-5.63467159398524	-10.8664309783157	-5.7571315884294	-7.24039519054761	-6.20253935790766	-7.26506156869125	-6.62458222920315	-6.9313225026545	-6.67378154073462	-10.9314890928907	-5.88965241716484
94.4723618090452	47.0763823512266	1.72776396422034	49.2677878623932	47.6592878201063	50.2411121560367	45.9574975722333	46.6317283955582	47.6149374009707	48.4776854855267	46.7092092417748	48.4426975617554	44.7838243653482	46.5494145871564	45.0885376990509	44.7797970420801	48.724441096881	45.2177769815274	1.92002711091868	1.53558020768	3.15359088555168	2.1277921106429	1.51546450352558	1.48198804369533	3.10983092689406	-0.732466192249397	0.739467597955939	0.578091849912155	2.60273257612612	1.34376878146927	3.83902893154516	4.8039522710463	-0.512460206522088	2.77320015278717	1.97642443139997	-7.87068011659467	1.82246768433159	-10.6768137032739	-9.46447395009591	-5.90386504417693	-11.0867805511738	-5.99965056203602	-7.57798602696005	-6.45939401595024	-7.51755229378158	-7.01439904832548	-7.08406827739992	-6.89938306295071	-11.0541718029466	-6.07948335769485
94.9748743718593	47.6034225879543	1.71913578728474	49.7975824799631	48.099135981521	50.7686475912891	46.3819548007611	47.131747799829	48.0428788933817	49.0088968962924	47.2452739697826	49.0058640902434	45.26388614504	47.1640195869901	45.6981397061266	45.3103442341902	49.2637859073786	45.8691807365258	1.87177138049935	1.55297584180862	3.10415827911235	2.08286336575668	1.5222466708053	1.42509417991322	3.07156483146788	-0.778162589725296	0.706080224452401	0.601035091982699	2.57067149183278	1.29419518936576	3.79214490017947	4.78923529710816	-0.6892782619393	2.79720598336333	1.78751605381486	-8.13639931904929	1.81603455886313	-10.9774730485199	-9.79088968771703	-6.18257970717143	-11.3059009769381	-6.24932037944327	-7.91261928338759	-6.7201960152361	-7.76103757046623	-7.43668942954793	-7.22422939103666	-7.12704960737529	-11.2058023342426	-6.2780631214705
95.4773869346734	48.1863195608719	1.71542077784893	50.4041663560126	48.6015224857903	51.3661307278078	46.8704527409621	47.714525073595	48.5434154529135	49.6029892627343	47.864637389642	49.5325315564139	45.8196801638451	47.8682495246903	46.2500217504409	46.0203742854631	49.8779025094697	46.4581941332984	1.82205642968229	1.58107501031328	3.05934688859615	2.03734122695819	1.53625548596205	1.36912754464933	3.03150001038074	-0.826352939835456	0.672258048472295	0.63105886613844	2.53547384227786	1.24531603867215	3.75685789840188	4.77186172302231	-0.927960258499836	2.83218109850048	1.60658097153772	-8.42915539818277	1.81276204906416	-11.3263071380976	-10.1579786342811	-6.49556636869062	-11.550793192109	-6.55478968268237	-8.28688312342156	-7.00739320883541	-8.0318562448086	-7.89563394064428	-7.38163707339073	-7.37796883775682	-11.3459390103909	-6.45399263489344
95.9798994974874	48.7115591493887	1.70667765147976	50.921494160121	49.0158685501305	51.8734694223018	47.2766139398599	48.2461300598628	49.0111342934308	50.1067583584563	48.4490189824879	50.0515376297272	46.3407254877946	48.507552953791	46.8287741542302	46.659837404985	50.4543710162096	46.9301008274418	1.77528756748325	1.60876673997654	3.00889201110451	1.9850382407946	1.55105613533072	1.30930659090129	2.98614143667916	-0.87329107941221	0.635551036074274	0.663339496421382	2.4957887633273	1.19746554956022	3.71937750174241	4.76210467052348	-1.14654677595703	2.86956307226276	1.46552686289598	-8.73415440135327	1.80670507044364	-11.6785614821785	-10.5280645941344	-6.81726494796368	-11.7834532289539	-6.87284201533971	-8.66023476433099	-7.29606766888754	-8.29789821197073	-8.41844768398278	-7.53311626151695	-7.62685017178843	-11.4938908416989	-6.66919140109976
96.4824120603015	49.2556146096631	1.70551165288625	51.4823745587631	49.4754599702793	52.4275799828659	47.7281640007079	48.769986260492	49.4450090738291	50.6521514464481	49.0080667135036	50.5991719472713	46.8369865093353	49.1944120455023	47.4087772209832	47.1616315978843	50.991822276792	47.6526255402892	1.72981952762335	1.63337035549117	2.96452174151695	1.9363595104861	1.570014231821	1.25394986488474	2.94038282785557	-0.918887375316364	0.600916153578642	0.696969330173435	2.46000893442967	1.15106658885729	3.69120084600849	4.75769723176042	-1.30269511090909	2.90787701195184	1.23791112725159	-9.04528796266174	1.80205060423294	-12.0439730670239	-10.9077153301606	-7.14505460454675	-12.0255640666849	-7.19840659041558	-9.02899118882601	-7.58802760615751	-8.55855234337131	-8.95624061200744	-7.67952279816745	-7.88008359959323	-11.6475664301326	-6.97670725198185
96.9849246231156	49.8252082099481	1.6671481033451	52.035493772973	49.896696484251	52.942810349102	48.1456403042553	49.3256556982395	49.960767133839	51.1561721677141	49.6435881942308	51.0393447602669	47.4026473802071	49.8677606088515	48.043328312912	47.9173623022965	51.6108625656753	48.3899931144071	1.67510001245811	1.67821617754187	2.92160343544063	1.88340541699955	1.59229403950512	1.1969414419922	2.88939487442911	-0.96710852058512	0.564340699581	0.739067627618022	2.41778442458321	1.10446473950842	3.66902046160944	4.76272660034112	-1.56322154966317	2.95747474132927	0.958311754182924	-9.37070977638994	1.80906345820865	-12.4407188768387	-11.3018273214913	-7.48971820291175	-12.2676624389211	-7.5795702080675	-9.4463722282812	-7.88961315665924	-8.84840164328853	-9.51114489098003	-7.84502477123942	-8.13969057510899	-11.8230114924003	-7.21283129344647
97.4874371859297	50.3628145665185	1.6755210765811	52.6085826688676	50.3508152092307	53.4979826387455	48.5989908361657	49.8553852715574	50.3906971405841	51.6946718137831	50.2170651053881	51.5521158025719	47.9065060983444	50.6209585613894	48.6622907746381	48.7477937522012	52.1371167718721	48.6012460524381	1.63172703750496	1.73145468268637	2.87999758172003	1.82426131797926	1.62201959722146	1.1360091349729	2.82805191095037	-1.01382812110414	0.523748865483096	0.785913640467589	2.37128793486403	1.05439037939629	3.66066817963156	4.77456269962811	-1.90359894778047	3.00550598404701	0.926915405097375	-9.73717245020717	1.82935466348291	-12.8945045724369	-11.750235210339	-7.88489017792441	-12.5382376285041	-8.01314391098842	-9.86554983516212	-8.23137831473606	-9.14006371303907	-10.1883145795413	-8.00713868294148	-8.43272008280293	-11.9962222762342	-7.37797431115334
97.9899497487437	50.8243264663267	1.77220211909529	53.1918329400536	50.7972464374168	54.0395355449217	49.0454718869363	50.3969878682878	50.8222128511372	52.217212546165	50.7897440400151	52.0197739138643	48.4135979033649	51.3556873530519	49.1948687286125	49.1052900031483	52.65315740313	48.3222775747957	1.62599415480316	1.74000506951989	2.84797013598303	1.76993691589278	1.65317935850281	1.08101237791977	2.77513361837454	-1.05603777698546	0.486305900683424	0.830492990172977	2.325310120575	1.01189497328311	3.66131534812598	4.78465010631294	-1.95951854637224	3.05316974064965	1.12509705892905	-10.1200084882167	1.82702929418607	-13.3343111372147	-12.1806199943865	-8.26392615394911	-12.7985726824235	-8.42916305066053	-10.2522582515294	-8.55748146970614	-9.41269560708686	-10.8603527912589	-8.16187555251837	-8.71296601759384	-12.1499620459501	-7.89157584083175
98.4924623115578	51.2443297663229	1.83680786779399	53.6559387718976	51.1506080571879	54.4777630173526	49.4025028802641	50.8332029071078	51.2719648210108	52.6380793279574	51.3310605806228	52.4064465844221	48.8893757247197	51.9918900865966	49.9134524970898	48.99443990165	53.1831904492915	48.5250308876722	1.63450685392068	1.71149840985372	2.81521746157137	1.71549562228113	1.68278125956781	1.02793014251954	2.71535112141849	-1.0992051603686	0.44978391063982	0.880589580112621	2.27990128054753	0.96739520865542	3.66439755604892	4.82065959842295	-1.70135309678423	3.10673824938864	1.19192007478883	-10.5169680626492	1.80502359438179	-13.7572318443037	-12.5799897145194	-8.62035533626143	-13.0310661300471	-8.84983172180142	-10.6780896398008	-8.86084018229134	-9.69092743050178	-11.4961962212129	-8.31892000317299	-8.97144525704901	-12.3652517186114	-8.83366540831623
98.9949748743719	51.8546819686318	1.82768467732697	54.2977520315081	51.6420122515689	55.0715984650944	49.899562209426	51.4247759955876	51.7730288971278	53.2038707313769	52.0023641760092	52.9023229592961	49.4808246158956	52.8550228004012	50.6074732481011	49.3988923090765	53.7666070449474	49.4941217940593	1.62338087425302	1.71305668363657	2.79124263894839	1.65147556546877	1.72759529152784	0.967589645556109	2.64132112940017	-1.14738494458498	0.405748023436564	0.949488471951586	2.22384030117294	0.913358462048562	3.70001599973324	4.86133232180062	-1.58152939003124	3.17102905471337	1.07559054265341	-10.9944277648953	1.82112738474121	-14.3410164132347	-13.100865138031	-9.08553970490263	-13.3379477771245	-9.43551488718045	-11.1934915670366	-9.25692742836738	-10.0422119770652	-12.3421975153334	-8.52221264999817	-9.30823521367557	-12.5868551535573	-9.69792620710927
99.4974874371859	52.4051826752343	1.79690936722016	54.864078235486	52.0695716872619	55.5967780403144	50.3375227979093	51.94614316677	52.1777998569512	53.7006383151559	52.5730710636976	53.3190122009279	49.9861048615842	53.6827795910726	51.0882167899533	50.2417662974137	54.2259219121039	50.2683353119129	1.59793838044798	1.74833918635001	2.77463529941105	1.58229490463528	1.77518435633443	0.904867656387959	2.56707798424544	-1.18092739095608	0.359061367046719	1.00892588647231	2.1580112855801	0.870522818665285	3.74849305701588	4.89555174704226	-1.72369687846273	3.22020259108116	1.00887102222063	-11.4211898336139	1.87776609216464	-14.8948748896699	-13.6330489449522	-9.56723832995061	-13.6407401908787	-10.01602662838	-11.5673421860054	-9.66448207535858	-10.335054025591	-13.2568973642543	-8.69522849392599	-9.65066529391106	-12.7387040919089	-10.068742489001
100	52.5881046198227	1.82229628049235	55.0468754554962	52.3028034875873	55.8789966442412	50.5755492426907	52.1617339938178	52.1758302741217	53.9675122706285	52.6747903953032	53.5331161181681	50.0733059020172	54.1179132109349	51.0808006409897	50.4965736944702	54.2280338851787	50.5077340816951	1.58726859545929	1.76164539518072	2.76850685428292	1.54880369047971	1.80029437871947	0.874622159583593	2.53525340995985	-1.1835233296692	0.336105426196579	1.02347673332555	2.12707227464708	0.858653980199089	3.77793429089844	4.89451956624494	-1.80256826058281	3.22263556186044	1.0272421957437	-11.5853689804405	1.9157762048052	-15.090164689791	-13.9043997520241	-9.81211452023952	-13.7972875883202	-10.2650423673295	-11.597890168887	-9.87232980307695	-10.4018113509803	-13.7038607517765	-8.7326664281474	-9.82554689807115	-12.738164587473	-10.0947459096511
[truncated: 257 more columns]
