# Supplementary material for: Cranio-caudal and medio-lateral navicular translation are representative surrogate measures of foot function in asymptomatic adults during walking
Source: PLoS One. 2018 Dec 5;13(12):e0208175. doi: 10.1371/journal.pone.0208175 (PMC6281217; doi:10.1371/journal.pone.0208175)
Supplement: S2 Data — Oxford Foot Model outputs are provided in .mat files (Matlab). One file with all steps under consideration is provided for each participant. (ZIP) [file pone.0208175.s003.zip › S3_OFM_Data/EGLOND09_Walking_OFM.csv]

ST	RTIBA_R_X_Mean	RTIBA_R_X_SD	RTIBA_Resampled_Meas1_X	RTIBA_Resampled_Meas2_X	RTIBA_Resampled_Meas3_X	RTIBA_Resampled_Meas4_X	RTIBA_Resampled_Meas5_X	RTIBA_Resampled_Meas6_X	RTIBA_Resampled_Meas7_X	RTIBA_Resampled_Meas8_X	RTIBA_Resampled_Meas9_X	RTIBA_Resampled_Meas10_X	RTIBA_Resampled_Meas11_X	RTIBA_Resampled_Meas12_X	RTIBA_Resampled_Meas13_X	RTIBA_Resampled_Meas14_X	RTIBA_Resampled_Meas15_X	RTIBA_Resampled_Meas16_X	RTIBA_R_Y_Mean	RTIBA_R_Y_SD	RTIBA_Resampled_Meas1_Y	RTIBA_Resampled_Meas2_Y	RTIBA_Resampled_Meas3_Y	RTIBA_Resampled_Meas4_Y	RTIBA_Resampled_Meas5_Y	RTIBA_Resampled_Meas6_Y	RTIBA_Resampled_Meas7_Y	RTIBA_Resampled_Meas8_Y	RTIBA_Resampled_Meas9_Y	RTIBA_Resampled_Meas10_Y	RTIBA_Resampled_Meas11_Y	RTIBA_Resampled_Meas12_Y	RTIBA_Resampled_Meas13_Y	RTIBA_Resampled_Meas14_Y	RTIBA_Resampled_Meas15_Y	RTIBA_Resampled_Meas16_Y	RTIBA_R_Z_Mean	RTIBA_R_Z_SD	RTIBA_Resampled_Meas1_Z	RTIBA_Resampled_Meas2_Z	RTIBA_Resampled_Meas3_Z	RTIBA_Resampled_Meas4_Z	RTIBA_Resampled_Meas5_Z	RTIBA_Resampled_Meas6_Z	RTIBA_Resampled_Meas7_Z	RTIBA_Resampled_Meas8_Z	RTIBA_Resampled_Meas9_Z	RTIBA_Resampled_Meas10_Z	RTIBA_Resampled_Meas11_Z
0	-10.9791250015252	0.701167553040855	-11.7865587281364	-11.0958645294502	-9.75991343379839	-11.4384569318113	-10.2578798940786	-11.6828578847629	-10.2399888020036	-11.4655440491004	-10.7188779337091	-11.9496344409325	-10.6721608414212	-11.7681559071589	-10.5283751303218	-11.6150227695935	-10.1552388619888	-10.5314698861354	1.82752405844722	0.67269397517909	0.593561718024124	0.361475724473007	1.99147026877477	1.23238037181943	2.65460301631019	1.88105387955917	2.41046986354782	2.14648403326828	2.62756515800363	1.27937811243031	2.26633066696754	1.50851304000134	2.14039522458845	1.8687889848407	1.94170806074531	2.33620681180139	-22.7610244531754	0.932048762213244	-21.8290652202087	-21.7135039247494	-22.3951828996255	-21.6938554805916	-22.5826416160902	-21.3025418587034	-22.5325895573726	-23.5824815971328	-22.6962532130075	-22.101071922818	-23.9659571132772
0.50251256281407	-10.6394161503299	0.743663587158792	-11.5696080378214	-10.7816539070212	-9.29396232249208	-11.1345407869224	-9.87617325608649	-11.404438335809	-9.88221242847483	-11.0956586547612	-10.3040381098377	-11.5292900394076	-10.447644195877	-11.492969214403	-10.1507302029601	-11.3434195898274	-9.75738431715824	-10.1669350064183	1.84537976079001	0.675716070172521	0.60600874753169	0.374838555725758	2.02117369420198	1.23881708886724	2.67328596043901	1.88706468652585	2.43116501304675	2.16073379761678	2.64328512924663	1.3007368719254	2.28634358108652	1.52642371392327	2.15782190894033	1.88272330011784	1.96125929606119	2.37439482738387	-22.5963483898219	0.926909919930859	-21.743263585093	-21.6395009048857	-22.2551893498216	-21.5597086422781	-22.4058004172864	-21.1274856174413	-22.3786408318559	-23.3731023486323	-22.4465818699843	-21.8217741971393	-23.9145452914171
1.00502512562814	-10.2407356551788	0.760322123200208	-11.3279640028491	-10.3594788837945	-8.83200592886222	-10.7600960223117	-9.54255571279771	-10.9580972975319	-9.51651900796243	-10.7144342376586	-9.94433286628121	-11.1582688734266	-9.96095973479582	-11.0538380056338	-9.71033851745235	-10.9302459178429	-9.3600242613703	-9.72261121228927	1.86742979214641	0.678617718110908	0.619971517010937	0.396052167501729	2.05054813068274	1.24750218693195	2.69167431900698	1.89763345805504	2.45032604158995	2.17442211573105	2.65817618939282	1.3197147742233	2.33175710795463	1.55670737314429	2.17888806460677	1.90501589184029	1.97977751015766	2.42070982651237	-22.4117298072382	0.918053324677098	-21.6485586530408	-21.5471422548552	-22.0922281050094	-21.4011112452781	-22.2636380317821	-20.8561283643782	-22.2133783162989	-23.1513508839258	-22.2476822244422	-21.5883023892108	-23.8100956075134
1.50753768844221	-9.87510596963259	0.782716971070606	-11.078432452072	-10.0045139193592	-8.40904684762136	-10.4304896686254	-9.17888702877009	-10.5864354027046	-9.17317859345228	-10.3540749837464	-9.55463821608577	-10.7628355335476	-9.54569389332851	-10.6917352947102	-9.32989882832031	-10.583332886418	-8.97973687818756	-9.3387650871721	1.88845290417038	0.680564823632942	0.635698733860609	0.41876394815876	2.08112636934391	1.25598156031761	2.70852511620131	1.90689314139123	2.47041956538821	2.18998577063643	2.67082741573959	1.3381070823368	2.37235660493689	1.58342095819176	2.19842970294838	1.92408614898941	2.0009094717249	2.45971487656028	-22.2455746308252	0.919639395261888	-21.5625776725922	-21.4726132416184	-21.9395516553917	-21.2648320353307	-22.0877524261031	-20.6374831215064	-22.071476882816	-22.9567451950824	-22.0177014659936	-21.3321406951155	-23.717832227753
2.01005025125628	-9.46933328036006	0.80822556322211	-10.7981516791403	-9.60160728413054	-7.94106103105694	-10.0519436644533	-8.78795615755127	-10.1712569348619	-8.7894607909493	-9.9501763101255	-9.13730523966439	-10.3402983237103	-9.10719744575928	-10.2894768796492	-8.8964178288158	-10.1939457016986	-8.55285674861844	-8.90022046557609	1.91322703549472	0.682537358015859	0.654752231901407	0.447470632780662	2.11799583646746	1.26673366263057	2.72903148578427	1.91786156406702	2.49527124320829	2.20988870122312	2.68631666104763	1.35863671021172	2.41229107316266	1.61452462054064	2.22249636875708	1.94555749039154	2.02791949137156	2.50488479436986	-22.0655774705751	0.920888042130695	-21.4737077754846	-21.3905985824041	-21.7717973246747	-21.1107846981578	-21.9055190073983	-20.3968196031087	-21.922451693908	-22.7500862826901	-21.7822926330331	-21.0682720917389	-23.5863643272305
2.51256281407035	-9.07170559495461	0.825620096258681	-10.5148820341647	-9.21808528145876	-7.50975821862593	-9.68436306941534	-8.40918851453296	-9.74194085661433	-8.42764854342949	-9.56703529071935	-8.73540575130218	-9.93417348201346	-8.63767671317437	-9.87577859518342	-8.47914070784619	-9.78527819500784	-8.14737092304011	-8.47956334274532	1.93923629863335	0.684600692656516	0.675929095833088	0.479593062184516	2.15655028248603	1.27839998884151	2.75194186277621	1.92675476533309	2.52187580081915	2.23222235664525	2.70361068554668	1.37940965459335	2.45798670129699	1.64479497527103	2.2470867634298	1.96522625062236	2.05832664280834	2.54807188964618	-21.8924738031996	0.925061700891941	-21.3934538522154	-21.3137291891814	-21.6141117963043	-20.9615403689281	-21.7366608627997	-20.1306613736214	-21.7945618398859	-22.5698790867742	-21.5694056438868	-20.8274307666097	-23.447280659168
3.01507537688442	-8.66319893491274	0.845591969901303	-10.2091907012941	-8.82147632382223	-7.06458282091812	-9.29604194776368	-8.00812372216471	-9.31721636099847	-8.05009608838805	-9.16607820433817	-8.31106339896194	-9.50590465214024	-8.19555585792767	-9.46979751591173	-8.04803237971028	-9.38267710131147	-7.72365781996389	-8.04168806298907	1.96738466981378	0.686680856992078	0.700503999153759	0.515237648553075	2.19962737694706	1.28982351360628	2.77893378578867	1.93648701196848	2.55229327367704	2.25825755451751	2.72431347388785	1.40252772516179	2.50478686767491	1.67660677859995	2.2708108937827	1.98560356570329	2.09344589794182	2.58889535005624	-21.7138990576211	0.935020352043682	-21.311758468993	-21.2136947813629	-21.4501876660109	-20.7807564838519	-21.5630420219771	-19.8705774411366	-21.6679657652058	-22.3911490561482	-21.353456656045	-20.5819208095614	-23.3145278258356
3.51758793969849	-8.24599621464033	0.864669927140342	-9.89809657363851	-8.41756647605945	-6.62130836666381	-8.89416808254918	-7.61003069847374	-8.8726894620759	-7.66646586232197	-8.75666360592712	-7.89178095924914	-9.08494946230908	-7.73424528168407	-9.04729433200136	-7.60331059842597	-8.9588558778734	-7.28723765614644	-7.59127613884609	1.99775742312558	0.688635614673707	0.72782567408817	0.555154501703293	2.24320143549707	1.30285758579965	2.80880421158756	1.948079814056	2.58275704852131	2.28476095224434	2.74747574714055	1.42661610846022	2.55695724241766	1.71205950187408	2.29795433160255	2.00857709185051	2.1299085282993	2.63112899486695	-21.5316003352691	0.947131975512624	-21.2352193512212	-21.1079529419528	-21.2641875757149	-20.590151006384	-21.3955046940552	-19.6028423209218	-21.5262603141538	-22.1999506579536	-21.1501860647936	-20.3515007028788	-23.1779251746194
4.02010050251256	-7.82904364484713	0.883787713379182	-9.57386153025073	-8.02223711032554	-6.18240561486363	-8.49512620723843	-7.19639561444629	-8.43775514402098	-7.28055695320755	-8.34359327582343	-7.4578048657735	-8.65311538618115	-7.27533477859796	-8.63724470801543	-7.16812391106069	-8.54249780357206	-6.85160277228103	-7.14704264189572	2.02977301361133	0.689833197906452	0.758515380763464	0.598968377076315	2.28929226274993	1.31759875758405	2.83740848091895	1.96099001997496	2.61561504818059	2.31376628677947	2.76909139437448	1.45109269240415	2.60927654156432	1.74938184972548	2.32776149479599	2.03260223357578	2.17135427988011	2.6736531174333	-21.3490274225765	0.963689393839037	-21.1591580326495	-21.0055000227049	-21.0713560887694	-20.3997493561812	-21.1970072894668	-19.345650745836	-21.3844312324636	-22.0121352426059	-20.9208428471259	-20.1113837210632	-23.0215945683498
4.52261306532663	-7.40538483795227	0.902860387880761	-9.24274299636446	-7.62237516535086	-5.74113253064314	-8.08719839236469	-6.77506920671878	-7.99617071549334	-6.88856062281967	-7.92363003688506	-7.01728028552709	-8.21274104406493	-6.8138289950354	-8.2232684689786	-6.72606905611413	-8.11462904376298	-6.40741245676139	-6.69404839035179	2.06471341891448	0.691323317076746	0.792382049335211	0.647032158667199	2.3394061525099	1.33445474741886	2.86965106196156	1.97565692900725	2.65250017246394	2.34660197026379	2.79402304899642	1.47631688814345	2.66302252717644	1.78963061181293	2.36120959739842	2.05661047459075	2.21847303282237	2.71844328006319	-21.1671575516582	0.983121914076689	-21.0853840717229	-20.904567376974	-20.8783025193503	-20.2049319829143	-20.9992140545368	-19.0883351744757	-21.2478850196268	-21.8327434644777	-20.6961535751707	-19.8656910139891	-22.8483687556713
5.0251256281407	-6.98130725067864	0.918529949514228	-8.90031699932232	-7.22985922521938	-5.30938964255227	-7.68138269512271	-6.35314846425297	-7.54618062011261	-6.49984015034026	-7.50684589232959	-6.57788357388844	-7.77287460002131	-6.34748526897615	-7.80284094275549	-6.28466790382678	-7.6758318954622	-5.96712991344196	-6.24523822323381	2.10206476707059	0.693320001361716	0.829128400980473	0.698680502667628	2.39275695340982	1.35314948880268	2.90554940316248	1.98932671207792	2.69302039147625	2.38301082157161	2.82236836294339	1.50328248074825	2.72147484583522	1.82987135715191	2.39607357864842	2.08061309151704	2.27066993408188	2.76405994805438	-20.9872822040486	1.0073928229818	-21.0033265824982	-20.8081180137248	-20.6904011119369	-20.0098441731765	-20.8071473931681	-18.8114980142208	-21.1214442989722	-21.6682241229422	-20.4819694952286	-19.6305992413162	-22.6770623120385
5.52763819095477	-6.55533330812316	0.933110836268956	-8.54797693479583	-6.83957910395276	-4.88101799175647	-7.26763283766119	-5.92804330152806	-7.0937109031489	-6.11012289838225	-7.08925332269726	-6.13664421855416	-7.3311269267491	-5.88905829409409	-7.38212320770844	-5.8368892198698	-7.23664446594361	-5.52474562249026	-5.79076368063834	2.14191673508623	0.69564799329424	0.868899057082774	0.753802094348605	2.44947696174538	1.37240165374625	2.94513449870917	2.00438343586812	2.73730970889148	2.42299578155329	2.8543157290348	1.53227286840431	2.78354993814138	1.87250964817922	2.43179029261355	2.106500956103	2.3269498450179	2.80837529194042	-20.8090043701014	1.03601516245151	-20.9139819116754	-20.7150162360875	-20.5065703847369	-19.7946119948407	-20.6200498084922	-18.5344096118688	-21.0026832773765	-21.5155806859597	-20.2760770854032	-19.4049216774592	-22.5125376736421
6.03015075376884	-6.1280272485138	0.947160911360332	-8.19039188777417	-6.44467250985468	-4.45726180994593	-6.84790709540161	-5.50389800706887	-6.63934229880074	-5.71948191080439	-6.67089290371695	-5.69798627979721	-6.8918523317281	-5.43354425757844	-6.96145538814477	-5.38732365728386	-6.79516288378409	-5.07553472466512	-5.33172802987183	2.18412580434066	0.698253438233479	0.912212924063306	0.810975919014851	2.50771664084534	1.39292496537434	2.98787427151617	2.02161021937887	2.78355646415714	2.46494481237413	2.88950986843819	1.56315256953463	2.84935170365854	1.91838369820213	2.47136031065023	2.13456852934663	2.38509807719576	2.85277189570028	-20.6319088893602	1.06625635409228	-20.826759568619	-20.6009215811135	-20.3180252259665	-19.5670028216615	-20.4394884490588	-18.2623425576846	-20.8815975672656	-21.3649358033087	-20.0800609856548	-19.1915437647156	-22.3537889512973
6.53266331658291	-5.69921041076752	0.962564653150274	-7.8287540329304	-6.05145697963379	-4.03302624424176	-6.42765605983943	-5.07070002884239	-6.18746192117072	-5.32302366988636	-6.24671194797927	-5.25133586186099	-6.45490637865301	-4.97286254625166	-6.54475605713795	-4.94003056050834	-6.35616211474809	-4.62578778110085	-4.87273438749526	2.22799214892466	0.699975247222128	0.959096899739189	0.871313439674378	2.56647678523862	1.41560990818753	3.02900409198267	2.04101485238031	2.83068330993084	2.50792481166637	2.92333272763589	1.59589778822959	2.91357442502522	1.96729968019365	2.51470508192213	2.16449232028747	2.44847355303238	2.89897470766836	-20.4537055533385	1.09594468627254	-20.7424937037385	-20.4905576365074	-20.1162521452453	-19.340060808107	-20.2334208968722	-17.9988477023246	-20.7486072417735	-21.2061512702644	-19.8614165243857	-18.9894803655475	-22.1638822653155
7.03517587939698	-5.27053910159931	0.977044813645328	-7.46417930599322	-5.66113881985443	-3.61260216054693	-6.00844337289105	-4.63564695518343	-5.73861512873994	-4.92608509634862	-5.82332212555995	-4.80427043375445	-6.01062804667508	-4.5135968696307	-6.13210582593568	-4.49594508823307	-5.90937829020896	-4.17736903381244	-4.41529907222106	2.27461626967776	0.702392153219852	1.00953832203452	0.934691810870832	2.62829862288787	1.44048848328085	3.07345060237625	2.06253817011685	2.88158143678881	2.55452952049821	2.96072816000344	1.62828484131105	2.98180744449103	2.01914798337617	2.56160932812906	2.19316123694153	2.51695747882424	2.94704687291338	-20.2819300615381	1.13048639026044	-20.6619829568222	-20.3878556031752	-19.9223010015744	-19.115925838659	-20.0344621340238	-17.744239155692	-20.6247347170712	-21.0609872366171	-19.6517405491227	-18.7715582635931	-21.9819101143007
7.53768844221105	-4.8426641031133	0.990587766058753	-7.09770646213621	-5.27451923259625	-3.19699286442546	-5.5917069608861	-4.20048744505419	-5.28631931213311	-4.52984906617293	-5.40229415147956	-4.35858501608667	-5.56714397524344	-4.05775026718619	-5.71616800900692	-4.05033396206329	-5.45974753560167	-3.73213548590051	-3.96088590384029	2.32377757110323	0.70543624527939	1.06350870722905	1.00079014862764	2.69303534986305	1.46743960690719	3.1212688299242	2.08379616947146	2.93618902778769	2.60475083945224	3.00181125335862	1.66286354067384	3.05400254076516	2.07156758655783	2.60911479763171	2.22340665508516	2.59005165920171	2.99684442511509	-20.1168681054793	1.16955516802776	-20.5858505924203	-20.294497829834	-19.7387245847602	-18.8960002553144	-19.8456069342615	-17.4789572736362	-20.5117029248372	-20.9312023892744	-19.4535562396535	-18.5647012182782	-21.8115852156513
8.04020100502512	-4.41642510295116	1.00356470641344	-6.73028092740178	-4.89218352724838	-2.78719441178967	-5.17495872024988	-3.76716239456791	-4.83252116979427	-4.1354107956821	-4.98507708279225	-3.91617996583556	-5.12577046836245	-3.6072041068177	-5.29894835927513	-3.60233692707658	-5.01084908701412	-3.28883565989042	-3.5078880434204	2.37538333564036	0.708958598457286	1.12088966671131	1.06927098760811	2.76034561191758	1.495441610304	3.17215612036114	2.10638762246442	2.99425632689779	2.65839616736492	3.04640375691147	1.69978409656119	3.12971155731339	2.1263486047609	2.65857171743632	2.25604240078346	2.66557129748811	3.04655582536162	-19.959624259544	1.21126775670548	-20.5146779922716	-20.2112925891686	-19.5670683046828	-18.6705049216625	-19.6686515039036	-17.2148142003127	-20.4100208252146	-20.8173686085494	-19.2681477702566	-18.3706991478709	-21.6543343910051
8.5427135678392	-3.99213173571202	1.01672593437571	-6.36266860028108	-4.51375735225465	-2.38356353966528	-4.75446758642957	-3.33684648221582	-4.38083669837791	-3.74330006820064	-4.5723974373724	-3.47811549773986	-4.6879865120154	-3.15927251776336	-4.88386163452222	-3.15560470871233	-4.56497875313012	-2.84335260653792	-3.05309777617376	2.42915859140131	0.712651388891931	1.18156650008766	1.13969676492888	2.82980308913254	1.52402588877795	3.22557572050337	2.13139257293105	3.05538904690379	2.71515444942427	3.09412711313621	1.739042141039	3.20585059106489	2.18461585932659	2.71181232917474	2.29098728183199	2.74222658520072	3.09527152895736	-19.809642129205	1.25174823950365	-20.4488977096628	-20.1365833827485	-19.4075141408639	-18.4323029636864	-19.5036956172889	-16.962009458202	-20.3189401791236	-20.7186598933327	-19.0950704450571	-18.1905032577038	-21.4927247405271
9.04522613065327	-3.56842837577104	1.03075610557495	-5.99548912136511	-4.13272782141572	-1.98134588309756	-4.33555811296815	-2.90318140519576	-3.93305229923606	-3.34758723603354	-4.15711329651013	-3.03759664717206	-4.25488599432242	-2.71019402681471	-4.4722564064084	-2.71206851414476	-4.12191336819549	-2.39952111105334	-2.60036276840343	2.48396805541478	0.715646685630255	1.24539525484401	1.21056623457797	2.89737032836593	1.55475628852557	3.27636496389622	2.15880043938919	3.1151651223942	2.77114194715113	3.13995117250931	1.78050671503711	3.2822506702857	2.24630341838909	2.76860949680048	2.32725698657443	2.82298275315054	3.14606709474565	-19.6601265118745	1.29135010433352	-20.3886777129769	-20.0472699241151	-19.2335500076212	-18.2009786276109	-19.320004091206	-16.722650886915	-20.2103611475139	-20.6058565786473	-18.9037624752122	-18.024047236602	-21.3231869704237
9.54773869346734	-3.14683085224261	1.04400808407724	-5.6248901546866	-3.75414945644743	-1.58270163173642	-3.91979799342327	-2.47054655297601	-3.49053575361487	-2.95205262127323	-3.74424794122454	-2.59912233266747	-3.82399396294381	-2.26365517437956	-4.06502923648891	-2.27311472323499	-3.67492056036661	-1.95919191169448	-2.15134362872358	2.54111888861811	0.719446928215357	1.31122570313245	1.28344868319978	2.96689528282506	1.5876092746248	3.32968263554951	2.18844475450245	3.17779240015483	2.83018076532782	3.18901542283959	1.82291412518146	3.36221105374644	2.3111329099083	2.82845752391583	2.36251386809156	2.90736329660331	3.19901451828661	-19.5202412035207	1.33246349451364	-20.3197201058652	-19.9692661455962	-19.0709172336565	-17.9791596726364	-19.14920626043	-16.4975814494245	-20.1106137377864	-20.5062499559365	-18.7247275752856	-17.8589905219369	-21.1684535014584
10.0502512562814	-2.72795411806366	1.05663489226125	-5.25446512546455	-3.37869448431935	-1.18856492128566	-3.50861088709404	-2.04061564921632	-3.05004293270316	-2.55804994518104	-3.33536962264728	-2.16425116933239	-3.39317452889154	-1.82174500732352	-3.65814777184954	-1.83434312952749	-3.22950057737709	-1.52397252611721	-1.70771761068831	2.60026764330539	0.723939346886699	1.37983832656677	1.35817882899352	3.03852482802669	1.62245583721741	3.38552255173039	2.21811766643301	3.2434727786305	2.89254894190403	3.2413281374809	1.86616343208486	3.44534655856327	2.37674596241178	2.88707211586933	2.40031998339607	2.99469325430645	3.25395308927127	-19.3894818677302	1.37739426506023	-20.2541407694094	-19.9042791132251	-18.9232850916458	-17.768469986975	-18.9938414289642	-16.2714139796145	-20.0228706804896	-20.4231346040136	-18.5602775042729	-17.6917753835164	-21.0304560380752
10.5527638190955	-2.31282196668963	1.06875447516418	-4.88582732804238	-3.00715648996121	-0.800006521753371	-3.10220115747917	-1.61531253187548	-2.61062125215652	-2.16693309099248	-2.93187802760691	-1.73478789461623	-2.96608437083791	-1.38596770063921	-3.25069132266294	-1.39657785913526	-2.78786786109885	-1.09304117069523	-1.27019688748091	2.6614280546165	0.728846062044106	1.45129864617147	1.43449908840194	3.11188337224251	1.65879495536257	3.44355917967353	2.248557032352	3.31190939115203	2.95802540032543	3.29654942893958	1.91179979772615	3.53089924553046	2.44415021924478	2.9481498685489	2.44072822934126	3.0820083989846	3.31003661986681	-19.2699833709815	1.42238142069591	-20.1960508792546	-19.8530337618602	-18.7918276185434	-17.5665415446331	-18.8550511420461	-16.04856719669	-19.9476127882968	-20.3570849403166	-18.4114240302969	-17.5375597458905	-20.9086769545012
11.0552763819095	-1.9016259960981	1.08098932018673	-4.51973316077483	-2.64017297861283	-0.417800643306659	-2.69540673698624	-1.19594298993102	-2.1753157971981	-1.77977148175646	-2.53473405422314	-1.31178720898058	-2.54403603576426	-0.952201239808667	-2.84572079376552	-0.961785368643837	-2.3520472032476	-0.663939915738653	-0.835620328831264	2.72392329981984	0.733507098965974	1.52548349366342	1.51211530153722	3.18655101655775	1.69467576113659	3.50319507810756	2.28129002155803	3.38267529032455	3.02624537471301	3.35416764669397	1.95977618544433	3.61321680895476	2.5149698900256	3.01230363823854	2.48352233635165	3.16903197397208	3.36355297983834	-19.1585246988419	1.46376374103472	-20.1461911682199	-19.815281289943	-18.6763388261011	-17.3526185382108	-18.7324079226291	-15.8416520635213	-19.8841028070832	-20.3073261979483	-18.2774192968206	-17.3972414223863	-20.7687091091786
11.5577889447236	-1.49443008042073	1.09363346922185	-4.15693129174955	-2.27732844108209	-0.0412324794518723	-2.29213577110744	-0.779131678537891	-1.74577209634684	-1.39529937103098	-2.14181166099702	-0.891439143494	-2.12832613327072	-0.520779733687045	-2.44458782488982	-0.531948833679307	-1.92008599978797	-0.238341804368045	-0.405729023251095	2.78720679126937	0.737588203604736	1.60219000691328	1.59037432227909	3.25970487864974	1.73249236817667	3.55895974560002	2.31625296839864	3.45268425944226	3.09450347420164	3.40880793392808	2.00990216604253	3.69771551348918	2.58901299162306	3.07907629502945	2.5261671591519	3.25836930905593	3.41909526832843	-19.0532221688073	1.50534405529994	-20.1051033485997	-19.7853026739931	-18.5609231055542	-17.151469088141	-18.5955202446948	-15.6523964598871	-19.8155758202394	-20.2563470898938	-18.1285254550637	-17.2708827698046	-20.6404166368909
12.0603015075377	-1.09155010574269	1.10630531210885	-3.7981172463708	-1.91537929601731	0.331294258563564	-1.89368921667519	-0.366385353061471	-1.32339598731529	-1.01235540383705	-1.75189597492062	-0.475265302695472	-1.71965923286458	-0.0936127868390254	-2.04843143774835	-0.108184794255121	-1.48979147836065	0.181999149850722	0.0180684106635296	2.85185754699945	0.742033139699478	1.68115933752889	1.66803351369357	3.33181497899076	1.77221429223967	3.61642734318117	2.3531824586094	3.52250364384853	3.16333047586096	3.46581046457527	2.06186172171261	3.78481099702495	2.66586443660075	3.14735106901511	2.56923468162868	3.34944925590007	3.47667208158082	-18.9573712587538	1.54518594974461	-20.0730959640134	-19.7454945785108	-18.4473193417637	-16.9655480152745	-18.4746010942852	-15.4813271676119	-19.7438506726412	-20.2062495082068	-17.9940982196651	-17.1574879385497	-20.5291859566568
12.5628140703518	-0.693743035582381	1.11880639192065	-3.4438876050896	-1.55682557155579	0.699195368491169	-1.50149603968568	0.0407704487567059	-0.907379066123844	-0.632711348067732	-1.36717252673663	-0.0645909116278634	-1.31482622166565	0.32722322908667	-1.65584581867115	0.311992673213931	-1.06402367949785	0.595514962008096	0.434173537847113	2.91769913992656	0.747018814305281	1.76216604943767	1.74692157146389	3.40498749240712	1.81366672344881	3.67557939809141	2.39010260100823	3.5944519777679	3.23485656807298	3.52509058184494	2.11293304220283	3.87390794793553	2.74317623828757	3.21291652941783	2.61489824327473	3.44145545041195	3.53607582375162	-18.871387405638	1.58735508113381	-20.0501602035485	-19.7176499329965	-18.3490605478485	-16.7962549160577	-18.371499170467	-15.3164990107899	-19.6829756566899	-20.1716634843418	-17.8758882505677	-17.0343262475021	-20.435032473641
13.0653266331658	-0.301640665367729	1.13089529294166	-3.09469281314092	-1.20239757638289	1.06161107655796	-1.11645359034917	0.440559214759674	-0.495609457522572	-0.257712915086045	-0.9887972260022	0.339007769685606	-0.915080414284384	0.740837628387531	-1.2646902017107	0.728685047084606	-0.644920596370239	1.00193869498262	0.841464713507459	2.98456337681279	0.75203751587605	1.84492638231364	1.8269103527602	3.47894053520035	1.85657066682521	3.73613087664219	2.42682897682122	3.66824498223431	3.30887721151498	3.58624808667615	2.16545260164397	3.96189866200341	2.82083529188328	3.28054479265544	2.66300972944334	3.53069431235908	3.5969005680278	-18.7956815562854	1.62689747022876	-20.0360631441221	-19.7022668394986	-18.2666338522382	-16.6436572741645	-18.2865534553698	-15.1553995418967	-19.6335393065981	-20.1530224368194	-17.7742267841513	-16.9200917503639	-20.343083515891
13.5678391959799	0.0843362277844271	1.14279268785319	-2.75044857015528	-0.852976794601626	1.41767829457746	-0.736135740389394	0.831768685772126	-0.0896562408548376	0.111358269567081	-0.617813351659544	0.734464683033177	-0.521537264181388	1.14986694777972	-0.87693232993402	1.14031835743342	-0.234092843502081	1.40346273748838	1.24005480417763	3.05202755455741	0.756781034061631	1.92896023762222	1.90777775825836	3.55322971870479	1.89846279033318	3.7975434603302	2.46540588554943	3.74346471188077	3.38497652507274	3.64861026551797	2.21964409516491	4.0473280277455	2.90113035582213	3.34999684632829	2.71314046522936	3.61825499040124	3.65451473895752	-18.72858046124	1.66272684175213	-20.0279623784316	-19.6988997750902	-18.1993634636414	-16.4859131709591	-18.2184725133646	-15.0124791583899	-19.5949911047598	-20.1495931249426	-17.6880258972463	-16.8184171385321	-20.2421755961435
14.070351758794	0.464102338205011	1.15429248099097	-2.40916834837073	-0.509253805314982	1.76674153600945	-0.360751526057593	1.21500805954143	0.309105130174413	0.473772596641848	-0.254475231802682	1.1226697389732	-0.135334146627402	1.5543069832038	-0.493900213306857	1.54509816029623	0.170452715043405	1.79975679053226	1.63160897234438	3.11946798673822	0.761215905204453	2.01283933500727	1.98923306517275	3.62669955717659	1.94136286965309	3.85399231666407	2.50571862857996	3.81887319180156	3.46200102827305	3.70643178714126	2.27520232192891	4.13464752360183	2.98374897706533	3.42068481407166	2.76107848543922	3.70624401759289	3.7127298686421	-18.6674214586027	1.69827411563114	-20.0126367291974	-19.7062417052956	-18.1418211247786	-16.3405620116161	-18.1371152646091	-14.8887931878686	-19.5619162364672	-20.1554922254064	-17.5881327584409	-16.7295893026161	-20.1561350893846
14.572864321608	0.837296414396268	1.16558482415402	-2.07327242142409	-0.171175780711732	2.10879595728652	0.0085392821730019	1.59170258259988	0.699420685737137	0.830526379347634	0.103298114894127	1.50517347005013	0.242597606936256	1.95217893335355	-0.116867541361179	1.94150040698382	0.56961249430026	2.18928520865394	2.01542725152102	3.18695835136781	0.765307782476372	2.09791514503235	2.07024446268443	3.69565810698007	1.98565968415747	3.91152366054208	2.54746925129288	3.89048854308979	3.53633315072668	3.76541070438339	2.33174409178099	4.22346403420316	3.06813287857575	3.49011943331843	2.81056898315886	3.79416877931638	3.77243271264228	-18.6134662721946	1.73020803087196	-20.0052521409758	-19.7147708971684	-18.0733908330856	-16.2133982252848	-18.0713916084018	-14.7841536971707	-19.5130094224191	-20.1484209086093	-17.502543101271	-16.6529922177401	-20.0857675648793
15.0753768844221	1.20358927945806	1.17660396222848	-1.74305863679581	0.162599169176185	2.44618097811935	0.370543863899373	1.96073107887402	1.0807158521071	1.18200893590835	0.455184452839133	1.88093651309672	0.612107217867799	2.34176402716243	0.253919262114737	2.33100307570245	0.961839810547621	2.57067493843236	2.39027793227707	3.25473482824515	0.769820173291222	2.18400543454546	2.1498787895379	3.76452456154208	2.03112059768967	3.97018181851556	2.58899841411533	3.96307016958566	3.61234917719106	3.82535272423142	2.38778846418702	4.31304618078597	3.15217534155329	3.55654093090178	2.86208770916794	3.88129305540673	3.83334388296547	-18.5682180590799	1.76066179067327	-20.0059146571141	-19.7127622262809	-18.0166258643883	-16.105205154807	-18.022299096883	-14.6894483187982	-19.4728752621569	-20.1538335302656	-17.4326245070205	-16.5794139103737	-20.0295378947475
15.5778894472362	1.56257973621617	1.18693081800471	-1.41881456229295	0.491679572663512	2.77841556134238	0.724366648023184	2.32067174322409	1.4546624151946	1.52733141567884	0.800514230609637	2.24864818409576	0.974647036595687	2.72119723200777	0.620307951081652	2.71516525816413	1.34531123631214	2.94194087545933	2.75523098129891	3.32208386174312	0.773986920467139	2.27092084172991	2.23001696328328	3.83317108704346	2.07741764366033	4.02968048940902	2.62906564214888	4.03649943614186	3.68991653534012	3.88581819760446	2.44217839921262	4.39722105242029	3.23446193538056	3.62365027702234	2.91522986154455	3.96305203789675	3.89504138805142	-18.5287776562672	1.78762571581821	-20.0143336115824	-19.7183969598134	-17.9717582888758	-16.0155248064377	-17.9893845992417	-14.595765709852	-19.4423992766154	-20.1721762969193	-17.3782843021243	-16.500311966979	-19.9570365891457
16.0804020100502	1.91415978637738	1.19687022053039	-1.10085627142797	0.815512186105909	3.10474501769334	1.06987935439025	2.67064357246651	1.8219610882174	1.86537203056385	1.13844180526951	2.60751506964659	1.3304574438747	3.09448976155919	0.982140502066036	3.09249973777681	1.71877315096259	3.30642426178382	3.10855787108956	3.38935645365867	0.778085273196093	2.35839442909347	2.31048868260409	3.9012513027146	2.12252516156544	4.08958841372707	2.67035327412868	4.11037959579351	3.76864969940302	3.94623641145236	2.49706596798358	4.48107384433428	3.31814956953718	3.69110448835836	2.96831521740025	4.04219293119143	3.95393426925136	-18.4975925213432	1.81191055430811	-20.0301130254179	-19.7316014557845	-17.9380811771911	-15.9288892623491	-17.9706040086717	-14.5190423013214	-19.4214700271766	-20.2027561888932	-17.3377921089567	-16.4317079679038	-19.8900590787655
16.5829145728643	2.25800563855255	1.20636598167646	-0.789363498442033	1.13341995021451	3.42463626505675	1.40882839490581	3.00877448375243	2.18170174052116	2.19531449958647	1.46845267042539	2.95571076501118	1.67893086073497	3.46115446303581	1.33835080061269	3.46148831134434	2.08354271910189	3.66460875818572	3.45253903279377	3.45572038405986	0.781773540450739	2.44619405626607	2.39101172568552	3.96834817201271	2.16701389643364	4.1437477303615	2.71274793545919	4.18421625682197	3.84804981000987	4.00051418767672	2.55222776207303	4.56594794170114	3.40297129055705	3.75829784689808	3.01874228681514	4.12040008996295	4.01109515622315	-18.4711014394837	1.83669442822531	-20.0524867826277	-19.7515369659377	-17.9138183477483	-15.8484707363607	-17.9360974702826	-14.4596191733246	-19.408925023442	-20.2437429766715	-17.2826137480249	-16.3741053800333	-19.8361728874354
17.0854271356784	2.59400322428794	1.21541446956194	-0.484416323665509	1.44491455539541	3.7354150165513	1.74131510529315	3.33928927227191	2.53291303353826	2.51569288459636	1.79004341935223	3.29764045326056	2.01933512659604	3.81939829859755	1.68779765587003	3.81925847249861	2.4415308739427	4.01529310579911	3.78863063870939	3.52121552017605	0.784895635756541	2.53410171669432	2.47123156477198	4.03025185040265	2.21215123912534	4.19857145769057	2.75598768079806	4.25348887206795	3.92388509351535	4.05469111403326	2.60730329937526	4.65128538840689	3.48844247289021	3.8213497827464	3.07035473721497	4.19731377208273	4.06903828100088	-18.4502290034114	1.85792087398712	-20.0804836247897	-19.776723735	-17.8783356852157	-15.7853836462541	-17.9138397687052	-14.4165927929542	-19.3833329492941	-20.2721495980328	-17.2400032617352	-16.3272683999449	-19.7951130518252
17.5879396984925	2.92219953504513	1.22412637906439	-0.186033287406296	1.7493629746576	4.040568863425	2.06657273074815	3.66164994870659	2.87458509133429	2.82896265766934	2.10542338528278	3.63276399490035	2.35129547169298	4.16665065459381	2.02949547216883	4.16872776435545	2.79151162853192	4.35742624141756	4.11622896864365	3.58587853097824	0.787843782718387	2.62186427735963	2.54955580145436	4.08965060975448	2.2577608911247	4.25421171100201	2.79887905126168	4.32107294021196	3.99885831098739	4.10874176137119	2.6619548204067	4.73426090555906	3.57293753448249	3.88132901075068	3.12293785785741	4.27240657216066	4.12763443990741	-18.4349639456032	1.87551337590373	-20.1130850393375	-19.794834859366	-17.8427098581094	-15.7397411984196	-17.9042132860679	-14.3833431248872	-19.3573562411526	-20.300857375246	-17.2107465233284	-16.2899374270933	-19.7555635005518
18.0904522613065	3.24227710478637	1.23214662555235	0.106126458218672	2.04765683073105	4.34134412551352	2.38389379923242	3.97494511839815	3.20653574922129	3.13556567530539	2.41494117669379	3.96009930969941	2.67350145238099	4.50258145971152	2.36367258939493	4.51183292141828	3.13223383122025	4.68680739103451	4.43469578840781	3.64890251434444	0.790780545031999	2.70834833726504	2.6255295970097	4.14809538055038	2.30356096565635	4.31046049754516	2.83900979325505	4.38857383680934	4.07446820869023	4.16231745403473	2.71320388314009	4.81170502897297	3.65353738108673	3.94080942347366	3.17600843798746	4.34023644828251	4.18657555575168	-18.420385495425	1.88894796731034	-20.1414049154457	-19.8005921046037	-17.8142265933467	-15.710430176984	-17.9063116065243	-14.3451341342195	-19.3395843247717	-20.3381126206328	-17.1943774184836	-16.2431627397577	-19.7006948445686
18.5929648241206	3.55497183568224	1.23967289462363	0.392514637072251	2.34099329166707	4.63726585602195	2.69225420960823	4.27858122991885	3.5322728302933	3.43482921220689	2.71808840711538	4.27906935165655	2.9888587227	4.83200381225709	2.69270254202772	4.84740000789632	3.46138176771334	5.00919169871121	4.74214179404978	3.71111253910463	0.794118737147555	2.79318648333907	2.70099224684937	4.20544355916276	2.34820447735769	4.3668616009298	2.8798455012777	4.45578640809444	4.15051041405394	4.21499323420215	2.76313153936372	4.88958950097025	3.73460448804713	3.99949145106892	3.22611962636805	4.40542968517978	4.24361040940942	-18.4108057282463	1.90062606128977	-20.1624863052773	-19.8092622266557	-17.7925656717466	-15.6879509479255	-17.9179002211257	-14.3194762587237	-19.3303524023594	-20.3834042991085	-17.1889049588637	-16.1992248221136	-19.6563260162327
19.0954773869347	3.85973383296519	1.24623425210491	0.673133133989648	2.62911525143733	4.92778959006717	2.99220420289919	4.56841634010665	3.85139589480123	3.7261630384758	3.01439598444597	4.58539205171316	3.29804780472739	5.15376850694985	3.01593403895132	5.1743086773787	3.78211581620742	5.32534481642465	5.03821617886759	3.77165955678908	0.797109899000192	2.87761052853832	2.77573276687927	4.26144854016633	2.39054897212416	4.4169485653014	2.92137948615286	4.5223571179932	4.22659615635779	4.2605202802619	2.81256744170999	4.96771616038686	3.81602659089019	4.05686933880569	3.27431491606643	4.46924483310911	4.29667121388169	-18.4026421487923	1.91289356366868	-20.1857513299349	-19.8209208734897	-17.7766113496672	-15.6621900818995	-17.9095183006556	-14.3061773345496	-19.3289577385866	-20.435201331746	-17.1661626920375	-16.1636316396765	-19.6232674391397
19.5979899497487	4.15709563589182	1.25200672011352	0.948096040830519	2.91162407801242	5.21063781524482	3.28641035676086	4.85134339953084	4.1632514075765	4.00793080543549	3.30261971845225	4.88606273188839	3.60077215671983	5.46663834517554	3.33247434504512	5.48729523587709	4.09632317461667	5.63432014964107	5.32773041346168	3.83107121078457	0.799787761096615	2.96154907768302	2.849436561361	4.31395687529551	2.43298248284491	4.46760597784467	2.96341352531195	4.58588633206216	4.30040487949459	4.30533622194471	2.86137217310651	5.0455142935969	3.89745345880519	4.10768049879438	3.32286944864072	4.53149690505361	4.35018066071329	-18.3985993220278	1.92301386713507	-20.2108072665469	-19.8350581766962	-17.7564155615438	-15.6491964018382	-17.9086039085682	-14.3040354546714	-19.32506456946	-20.4819820996943	-17.1527665589499	-16.1362779627214	-19.6002876682899
20.1005025125628	4.44677544935748	1.25701299879657	1.21741664838015	3.18822423366417	5.48490287000294	3.57459097946323	5.12726621587579	4.46706314214781	4.27987601385251	3.58294477257613	5.18096106436234	3.89669453846306	5.76510700404977	3.64141870001865	5.79292740408788	4.40307879614039	5.9353612868338	5.61057351980105	3.88870277924201	0.801425639771262	3.04486081332698	2.92176203787597	4.36110476177531	2.47545311920187	4.51896398067332	3.00534298203906	4.64434360099063	4.37006255751478	4.34965249027244	2.9093472537062	5.11662919280835	3.97798971802309	4.15613416911052	3.37154688294754	4.59184606964282	4.40420483796327	-18.3955043030512	1.92884133079336	-20.237264351095	-19.8505818760445	-17.7222326963378	-15.6485968588192	-17.9155761476763	-14.3090895154757	-19.3085719390123	-20.5127192543936	-17.1490456381248	-16.1162864020149	-19.5611947033318
20.6030150753769	4.7288468018721	1.26151847984357	1.48115706257714	3.45714890597494	5.75570902900096	3.85624093053079	5.395693665151	4.75941599359099	4.54583907229167	3.85864362860984	5.46943394654435	4.18473044782392	6.05523858701623	3.94017461105226	6.09245345648235	4.70160020897662	6.22168795968154	5.88638132464908	3.94450787174231	0.803231440586102	3.12741843487708	2.99054031007451	4.40711619868608	2.51776565131578	4.57087872030172	3.04348997160954	4.70216183013177	4.43978253681391	4.39335231632741	2.9554256555474	5.18534709985589	4.05291930619816	4.20355623856084	3.41990201242449	4.64391531369985	4.45855435145251	-18.3916563474331	1.93177174167935	-20.2645522122768	-19.8527475477376	-17.6914759654945	-15.6590499422228	-17.9295135378361	-14.3013059941889	-19.2989090766423	-20.5471927218661	-17.1542394340964	-16.0970817269124	-19.5211593733797
21.105527638191	5.00425679559094	1.26598381788156	1.73937557701839	3.71981623102357	6.02291625259	4.13085040417998	5.65626165274444	5.04693019675141	4.80568931733944	4.12951841300254	5.75093579822771	4.46359989457477	6.33928207599611	4.23410320718703	6.38501315398609	4.98694631493813	6.50236371671216	6.1545065231832	3.99911909566941	0.805931037634859	3.20907992558622	3.05610242422896	4.45210414592327	2.55947295921606	4.62296471456624	3.08212650745002	4.75937586045309	4.50954217960833	4.43609663551813	2.99755953165661	5.25410047451505	4.12789274558843	4.24978089598422	3.46279340380879	4.69433273786462	4.51258038874247	-18.3893319501436	1.93555486474169	-20.2920963399717	-19.842841452518	-17.6645380307963	-15.6769638793306	-17.9483994796534	-14.3003140040565	-19.2967372103334	-20.5855057102206	-17.1663530665756	-16.0653168554113	-19.4908721006849
21.608040201005	5.27231309222801	1.26931919380551	1.99211189316238	3.9783584122123	6.28601914778528	4.39500824001555	5.90255219692199	5.32957301060151	5.05905347095693	4.3951481081298	6.01881210619323	4.73812343050584	6.61633297271868	4.52293780524777	6.66939835541191	5.26681649275563	6.77776262048316	6.40900121254623	4.05171274299621	0.808431174569121	3.28965269042635	3.12014474760858	4.49599471934942	2.59741659636608	4.66830266469222	3.12135804579006	4.81580192594109	4.57909924215828	4.47145877941096	3.03900426780695	5.32247049326869	4.20296709024075	4.29414403306847	3.50522276286859	4.74373357264459	4.56063225629827	-18.3852716737091	1.94066818264748	-20.3193723748535	-19.8336254191252	-17.6410203545065	-15.6799172042296	-17.943632283942	-14.3059748665169	-19.3017837421324	-20.6268472278765	-17.1575132934261	-16.038334290236	-19.4705290840179
22.1105527638191	5.53434723088073	1.27169169527149	2.23951719328128	4.23266618609298	6.54452081884932	4.65483566029067	6.14376440777949	5.60682840798372	5.30568954094726	4.65525276823494	6.28241911894191	5.00838878809391	6.88381856783937	4.80601935166291	6.93827581777662	5.54155047544284	7.04721293828659	6.65879565258787	4.10322535591654	0.810813754591038	3.36896969966539	3.18252135015017	4.53861732602829	2.63518228592262	4.714136105419	3.16106729642608	4.87109799284889	4.64805952695892	4.50632723104228	3.07984371052456	5.38823022986194	4.27792443510816	4.33077929904493	3.54767789407808	4.79208170714273	4.60908960444262	-18.3835847119231	1.94536083339592	-20.3457173197033	-19.8256108046212	-17.6197288724439	-15.6891485724108	-17.9426421563438	-14.3173535225044	-19.3127723289839	-20.6694912090334	-17.1539233213064	-16.0163280155112	-19.4523806923852
22.6130653266332	5.78940350287211	1.27357582251451	2.48058894898884	4.48245167632806	6.79110104310092	4.91040231621545	6.38013596696146	5.87826398365984	5.54022637518785	4.90512885418281	6.54184592451728	5.27418265788393	7.13705552200079	5.08284846664582	7.20239245968822	5.81041999418434	7.3092668923225	6.90414496408561	4.15242426499168	0.81192661760814	3.44484759363484	3.24302209646131	4.57436151148706	2.67281017691911	4.76066969427481	3.20097842002957	4.91916504492637	4.71054088021075	4.54100865340072	3.12002717281436	5.44599658009112	4.35236590693566	4.36632013062702	3.58995811015646	4.83854605374387	4.65817021415391	-18.378576026153	1.94521576304376	-20.3578842380473	-19.8187503161161	-17.5771615995142	-15.7044311618355	-17.9461864861596	-14.3326887149571	-19.3037030882164	-20.6859554442544	-17.1559916412397	-15.998828208813	-19.4144125052143
23.1155778894472	6.0379846045598	1.27508818860189	2.71648005245472	4.72751236713106	7.03411295726631	5.16136416887522	6.61134827193872	6.13727407753986	5.76962160355284	5.15096491263438	6.79658064032149	5.53528875812629	7.38600175077381	5.34788877862391	7.46173693529989	6.07053495094362	7.55627060734287	7.14477284013175	4.1997380935757	0.813299033324159	3.51860325913185	3.3013751898372	4.60871478611744	2.71019278688246	4.80770292582339	3.23664291019351	4.96584614810877	4.77218845134233	4.57548127005947	3.15945099247984	5.50319913189837	4.42038061721016	4.40102022283039	3.63010822899815	4.87713592889967	4.70776664739819	-18.3710980822962	1.94390916691728	-20.3644082372001	-19.812435541882	-17.5341967528576	-15.7246637389934	-17.9539845897904	-14.3304167391457	-19.2977739283923	-20.7006425751864	-17.1630524551217	-15.9846654157324	-19.3851843510556
23.6180904522613	6.28120328920834	1.2769975203398	2.94779400185168	4.96439786276809	7.2744150512205	5.4073711483993	6.8370772824197	6.39245188000469	5.99472234444736	5.39337656857868	7.0460721154682	5.78733601163036	7.63049219024404	5.60862442357392	7.71562317014239	6.31991301408682	7.79928047256291	7.38030508993484	4.24587326139571	0.815676206385097	3.59095999631481	3.35481373762095	4.64251217600005	2.74713253818208	4.85480631696428	3.27247322208007	5.01189279289692	4.83366606422456	4.60947289613493	3.19525073453425	5.55978440029662	4.48800612780768	4.43480177868371	3.66576472262275	4.9150750169504	4.75755966101736	-18.3636665766477	1.94417969078563	-20.3704023317349	-19.7896045293711	-17.4939738544942	-15.7480190915562	-17.9646511183495	-14.3296351201529	-19.2983331885147	-20.7169576463055	-17.1733919442633	-15.9580075478163	-19.3660341849166
24.1206030150754	6.51778471389768	1.27788509526628	3.17458387534571	5.19583200744614	7.51161069580766	5.64323786686456	7.04875996185267	6.64434523143148	6.21541761833794	5.6320207954471	7.28138499312071	6.03413451249113	7.86983548475855	5.86545642808256	7.96020528577455	6.56613115983153	8.03832971113476	7.60326979463587	4.28977018082701	0.818119156184908	3.66180088295097	3.4046990914153	4.67582891377927	2.78048592414783	4.89470404240814	3.30882699249832	5.05728857776766	4.89485113479189	4.63625478192137	3.22907147788204	5.61526085476265	4.55570205627902	4.46542825888393	3.70138651766553	4.95265523937762	4.80207814670061	-18.3522157024001	1.94698917696632	-20.3765294400773	-19.7580040194879	-17.4569378712888	-15.7548739157998	-17.9502687177443	-14.332017344912	-19.3055099663855	-20.735126148912	-17.1597786796591	-15.9258850456303	-19.356335574937
24.6231155778894	6.74937106727293	1.27762738729481	3.39682137891807	5.42420979811992	7.7451127311265	5.87458861135522	7.25745722250175	6.89248248201192	6.43145233846606	5.86645497195857	7.51385283190098	6.27853785856164	8.09622912508503	6.11788988354999	8.19218418607346	6.80889919837818	8.27283335053016	7.8209311078295	4.33232805132006	0.820110083951207	3.73102156385375	3.45254994290285	4.70860467545865	2.81266017331367	4.93486641214497	3.3455929371149	5.10182503616467	4.95543505744125	4.66298562590919	3.26253738015637	5.66334312535134	4.62327208382184	4.49015909402822	3.73701148693315	4.98986335446494	4.84552087206116	-18.3409089903897	1.95010182404661	-20.3833620932748	-19.7278607259887	-17.4227246040613	-15.7580036238678	-17.9387309097892	-14.3374020901679	-19.318534537901	-20.7545583706664	-17.1484960828042	-15.8962607491445	-19.3336616986482
25.1256281407035	6.97603265672424	1.27718740831601	3.61445636362091	5.64945347165236	7.96929860337134	6.1032593036226	7.46356583416464	7.13624996080009	6.63850742885387	6.0925851862893	7.74368926677625	6.52045300428914	8.31532218463835	6.36537782675483	8.42118847376167	7.04748504842553	8.49976944037711	8.0358611101899	4.37339063101501	0.821390886756809	3.79850046329544	3.49834293000501	4.7374215860919	2.84459196738854	4.97549086598081	3.38247851592272	5.14167841434874	5.01161614807638	4.68999358691558	3.29568029334249	5.70683671322027	4.69033105067335	4.51436982115486	3.77240137420004	5.0249773633201	4.88953900230388	-18.329316813729	1.9518856041563	-20.3914395761843	-19.7000806364725	-17.3779622820539	-15.7626349115674	-17.9314269678311	-14.3449295389538	-19.3221540597958	-20.7594451336517	-17.1404265511937	-15.8694903775875	-19.3074650807026
25.6281407035176	7.19652120349025	1.27653575433803	3.82744229061362	5.8712776271471	8.18553826196831	6.3290109819719	7.66683632066607	7.3678352424846	6.83819894380641	6.31183783187762	7.97037976812524	6.75952488202524	8.53240066338064	6.60115025209915	8.64713581972059	7.27506407910878	8.71283180636578	8.247874484483	4.41207938712494	0.822556944358492	3.86408752039598	3.54198295134676	4.76267513543424	2.87620710575816	5.01637028312007	3.41530317203034	5.17727572306031	5.0638177712697	4.71723138685005	3.32843250749345	5.74931633072007	4.75118844163153	4.53827258033488	3.80351773484299	5.05350542602624	4.93408612368429	-18.3134665057112	1.95323616520474	-20.4012386500122	-19.6750060090406	-17.3235074268079	-15.7686367548927	-17.9286878343526	-14.3364494699332	-19.3170947092285	-20.7510107882241	-17.1355042167462	-15.8453823354264	-19.2917888121791
26.1306532663317	7.41338504536624	1.27634650610122	4.03572631591016	6.08940316694866	8.3994581430011	6.55136434424524	7.86680706701917	7.595025164595	7.03540096884715	6.52852475576883	8.19327080583948	6.99437410146245	8.74705480831147	6.8322940147362	8.86939965759748	7.49638287909469	8.92316516733709	8.45650936514558	4.4499489483967	0.824261254730385	3.92765088527268	3.58332131838631	4.78792372674029	2.90729238966255	5.0570108660937	3.44743694256971	5.21235823428187	5.11562185008923	4.74442257217303	3.3601271476104	5.79061326908838	4.81052260634294	4.56179362786535	3.83216518989289	5.08206509901119	4.97885744926676	-18.2999880567547	1.95643894593864	-20.4131299183964	-19.6522833342891	-17.2726955596112	-15.7752626610733	-17.9296991207639	-14.3261183001911	-19.3178627029559	-20.7450774256379	-17.1325767600572	-15.8207352098104	-19.2872269718763
26.6331658291457	7.62375442431204	1.27561985762615	4.23914310055486	6.29833936976871	8.61090313209278	6.7654199901493	8.05291892187282	7.81984986580343	7.23020621450405	6.74245514430359	8.40135947537252	7.21876343608721	8.95722850205972	7.0606439098958	9.08059268663873	7.7160362878444	9.13083993134252	8.65537082070219	4.48525847833098	0.826304041587783	3.98888121096505	3.61900255163734	4.81339849552095	2.93551218253223	5.08980488463214	3.47988568182476	5.24704307745087	5.16704383924343	4.76455268701128	3.3873398993372	5.82935105574741	4.86972304563807	4.58100188126499	3.8608524435183	5.1109705222544	5.01977219471734	-18.2819311537803	1.9632844341068	-20.4266023028143	-19.6122736628769	-17.2266451666716	-15.7696035998648	-17.9070216827768	-14.3190659883968	-19.3251526446172	-20.7429067368057	-17.1051086526777	-15.7785776822262	-19.2894506486475
27.1356783919598	7.82944602246055	1.27460342094083	4.43482165153255	6.50299327540039	8.8193460149922	6.97293961558621	8.23787140464133	8.04186100856653	7.42241800247364	6.95315561476071	8.60760915192012	7.44164484520279	9.15247520272671	7.28582952000537	9.28308810219522	7.93350902150653	9.33527040455346	8.84630352330505	4.51874047200126	0.827947432778841	4.04477932040562	3.65156032708978	4.83912399544645	2.96118827151846	5.12246168549486	3.51256735590755	5.28120977455736	5.21786993103473	4.78490497495448	3.41422880211223	5.85784709931798	4.92862990058399	4.59645871865345	3.88952513181724	5.14011930781929	5.05737295530678	-18.2626120127619	1.96918963244268	-20.4260622285627	-19.5689706004976	-17.1856236873128	-15.7530026035843	-17.8889954867471	-14.3159148888864	-19.3387844917038	-20.7449135689187	-17.0799039623456	-15.7389665374241	-19.2709321516847
27.6381909547739	8.03218320979058	1.27387934839233	4.62620111537394	6.70545153863378	9.02283900966669	7.17878310749446	8.42213367232205	8.2603483610638	7.61063266202793	7.15912739178213	8.81230826771189	7.66317487975084	9.34741594846038	7.50723898437144	9.484365710427	8.14792330460077	9.53138859588725	9.03559880707491	4.551449661712	0.829616131221259	4.09854719531276	3.68223911145595	4.86416652702809	2.98636793540008	5.1552113337495	3.54524138468842	5.31382422154962	5.26695470313556	4.80581216291964	3.44090037066047	5.88517718427232	4.98684171304351	4.61205778600357	3.91783828429269	5.16672599530046	5.09528867857943	-18.2470376955634	1.97548674373195	-20.4292407871175	-19.5298486300263	-17.1465283049588	-15.7374923389166	-17.8773302164722	-14.3164948984486	-19.3546269830611	-20.7474318272533	-17.058396486082	-15.7032605143588	-19.2628672519834
28.1407035175879	8.22851875826181	1.27313404177373	4.8134634272493	6.90566259143962	9.21247449328796	7.38278723109439	8.60542517423221	8.46709061568959	7.78765137245688	7.35358957742954	9.01500025411516	7.88300198375569	9.54226160248815	7.71753647655225	9.68424881356717	8.34758410360376	9.71529355106686	9.22322886416037	4.5812732638172	0.830814739147902	4.15029146918878	3.7111744029457	4.88329400815356	3.0110398533886	5.18786378544538	3.5741111826106	5.33924228598101	5.30871450992167	4.82726518410603	3.46732345634216	5.91168536792736	5.03910386859312	4.62798116928051	3.93964108245909	5.18811836579656	5.13352222893513	-18.2269888416888	1.98086808019131	-20.4371828227625	-19.4958129137679	-17.0904172985804	-15.7240990761311	-17.8726309655245	-14.3056879925645	-19.3509426357658	-20.7278684147529	-17.0410186220092	-15.6722071954326	-19.2667638779904
28.643216080402	8.4223282918887	1.27300426912535	4.99669672507647	7.10337265022075	9.39994599915767	7.5844431656925	8.78714080183915	8.66787548780606	7.96359702821675	7.54586161265098	9.21482896494543	8.10058380247585	9.73628317186962	7.92219414273679	9.88193736789907	8.54604206883577	9.89770382116415	9.40874585963217	4.61043503098129	0.832352117527526	4.20006600216167	3.73838938476395	4.90291312920073	3.03506737808448	5.21997052294143	3.60134590392438	5.36420650536474	5.34984219144262	4.84890066422966	3.49335529551814	5.93726192565053	5.08848592141321	4.64403104239526	3.96114308577226	5.21016111736065	5.17182042547688	-18.2117161884048	1.98745418710404	-20.4507348582393	-19.4671645905693	-17.0398857292124	-15.7131288813556	-17.8742126098805	-14.2925107101476	-19.3531656535075	-20.7138123486231	-17.0272817917396	-15.645893614454	-19.282126406566
29.1457286432161	8.61045317747628	1.27121060574806	5.17597972589916	7.29822458750019	9.58547696921679	7.78043114293444	8.95499438250842	8.86675130821534	8.13890779916142	7.73610138608545	9.39895096418493	8.30971174077102	9.92031905732666	8.12494867558206	10.0658823379212	8.74375852866992	10.0786950262513	9.58811720739213	4.63725750328305	0.833405970944485	4.24793492775315	3.76383913893064	4.92333071603301	3.05709456963285	5.24377115387281	3.6287555732068	5.38907461254238	5.39054731467354	4.86345068854442	3.51621111875323	5.95644019538246	5.13744190158554	4.6545491813486	3.98271176784466	5.233103193777	5.20786399864773	-18.195340841714	1.99760007121378	-20.4705171684828	-19.4434173788812	-16.9965569189989	-15.6982981399106	-17.854495408079	-14.2851435597344	-19.3623765225593	-20.7072290033864	-16.9910934649519	-15.612114508299	-19.2891628705973
29.6482412060301	8.79439797181436	1.26992422898813	5.35139792981226	7.48253922197734	9.76877927511864	7.96656439273954	9.1231387155093	9.06341048813954	8.31347711910012	7.92397306400975	9.58195788163616	8.51260762449378	10.0975755660073	8.32552634869385	10.2457924397356	8.94002523765395	10.2577351106885	9.75586713371412	4.6624975110812	0.834991659233639	4.29397468029684	3.7835325434487	4.94462320246211	3.07513620616092	5.26723912970463	3.65633020371883	5.41388865508485	5.43079149352837	4.87842755038608	3.53654196453181	5.97059887392939	5.18590752828782	4.66368693871705	4.00422135204812	5.25684969369005	5.23821016130361	-18.1799921581092	2.00859839450322	-20.4968606588497	-19.4020778153776	-16.9610415357557	-15.6693493105325	-17.8418737971796	-14.2844717743438	-19.3787805708723	-20.7089475420398	-16.9594281660479	-15.5738832240073	-19.2908692773163
30.1507537688442	8.97606700017688	1.26898835986061	5.52303393407715	7.6641174391337	9.94931264412579	8.15155377079867	9.29206797888468	9.25716716678714	8.48693919119711	8.10896294595184	9.76417165800967	8.71462245192276	10.2762432496408	8.52333148887667	10.4259674434216	9.12939102854696	10.4274432689888	9.92274634246677	4.68714581488717	0.836955606396325	4.33824756979677	3.80128458888165	4.9666838972608	3.09251829755255	5.2907160118085	3.68388024036952	5.43842372524835	5.47031384474885	4.89416834400781	3.5566184697644	5.98495421639249	5.23357889262503	4.67359139698333	4.02326883320464	5.27752856671052	5.26855614283955	-18.170345413429	2.02015108569769	-20.5298798073026	-19.3628856442105	-16.9330201615069	-15.6446411345673	-17.8378825944355	-14.2905201000283	-19.4017469458843	-20.7187385807269	-16.9341060264027	-15.5424138858773	-19.3038441899319
30.6532663316583	9.15268779816158	1.26826200795246	5.69102852650854	7.84442097439842	10.1173934224106	8.33547001466937	9.46149857633412	9.44016502488041	8.65115843074457	8.28331679684029	9.94518376181469	8.91572495391188	10.4560211341636	8.71122094474869	10.6061322049572	9.30810538563219	10.5871671337114	10.0889974848593	4.70966079199636	0.838609867890181	4.38082642465382	3.81799569326007	4.9844561930253	3.109331656822	5.31422390559896	3.70817428662699	5.4572991217798	5.50365775555199	4.9106961490075	3.57651007348727	5.99995842161151	5.27590172645321	4.68441222723861	4.0377077130476	5.29436313859413	5.29905818518301	-18.1605717640863	2.03044885907747	-20.5693922604521	-19.3300364201964	-16.8950996706129	-15.6258040699087	-17.8427562410516	-14.2906674451598	-19.411012725425	-20.7154402787325	-16.9157387932492	-15.5188847760867	-19.3281784966046
31.1557788944724	9.32664863448867	1.26859389662121	5.85387752688583	8.02346624271793	10.2796203350602	8.51792048898142	9.63070200540367	9.61528466833285	8.81200586136316	8.45253909251104	10.124176382062	9.11548791817964	10.6358467795123	8.89202115081279	10.7854352356528	9.48688974701273	10.7468020135936	10.2543027037368	4.7312565104378	0.84036001507123	4.42046783012327	3.83387610844229	5.00104908075662	3.12552673461786	5.33741413990377	3.73008782892582	5.47380871012703	5.5341725648943	4.9277029803064	3.59617160449453	6.01554555401957	5.31413727133835	4.69593560252248	4.0522241277739	5.31240512430869	5.32957890444997	-18.1552807745288	2.03983846092138	-20.6088909484381	-19.3040877296113	-16.8573869389744	-15.613601926359	-17.8554645362561	-14.288190879676	-19.4182633164808	-20.7118327678019	-16.9037865149539	-15.5037334147009	-19.3619697459586
31.6582914572864	9.49548975087516	1.26688075936073	6.01053290062498	8.20105413473292	10.4407185356137	8.69830047021686	9.78581814366235	9.78901534374882	8.97370180638484	8.62039999985104	10.2866834687775	9.31332243273554	10.7987593339304	9.07175275477643	10.9476199087841	9.66564085442288	10.9064788517474	10.4180370739928	4.75070331667832	0.841096981614344	4.45625358160728	3.84902924341357	5.01893507650236	3.14095176334869	5.35239066250529	3.75225525896822	5.49061730757433	5.56445495366032	4.93774738851543	3.61542112965148	6.02196851725692	5.35194349707163	4.70067902197084	4.06699134968391	5.33186981984037	5.35974449528241	-18.1503299292738	2.04971000497835	-20.6429101725421	-19.2848791173271	-16.8284979727578	-15.6077974713154	-17.8479688594169	-14.293904876112	-19.4329867781555	-20.7184976555438	-16.8722036944219	-15.4965201775913	-19.3712657782387
32.1608040201005	9.66126604269447	1.26597253531308	6.16456396083421	8.37686131492694	10.6007378806616	8.86491772380981	9.94235545476307	9.96130748971829	9.13637093981412	8.78687013183539	10.448741688717	9.49735301599878	10.9637068769327	9.25036001893786	11.1109564989179	9.84353624423162	11.0656437307036	10.5659737123087	4.76930919178097	0.842996794553426	4.49085432685889	3.86347245410384	5.03827891148279	3.15122236827289	5.36751120972915	3.77477516807403	5.50795697464175	5.59464121670277	4.9485458773973	3.6294426221143	6.02995255204726	5.38943649372876	4.70643326848158	4.08186168066863	5.35260495774475	5.38195698644676	-18.1492742822406	2.06220736632726	-20.6834013778595	-19.2713722488102	-16.8091436059006	-15.5858416763516	-17.8482982949368	-14.3084914994413	-19.4556644005108	-20.7362349089913	-16.8478545440172	-15.4756612638154	-19.38949441378
32.6633165829146	9.82471337556914	1.2658153715062	6.31638214643327	8.54086125252086	10.7593312437307	9.03095628912422	10.1008421816073	10.1316355292425	9.29970445918751	8.95157808882282	10.6108968331608	9.68087899242548	11.13113572771	9.4273662570071	11.2760617175071	10.0096116147246	11.21440544052	10.7137662353821	4.78738115557095	0.845841197212499	4.52449595040366	3.87248437384398	5.05902466273527	3.16089951027483	5.38319823015408	3.79754557124796	5.52578181329926	5.62464568761122	4.96051503302488	3.6432303634413	6.04032558831394	5.42647004527046	4.7136476214721	4.09219957734902	5.3696334577941	5.40400100289912	-18.1530976470804	2.07408595866935	-20.7306452271397	-19.2381554000977	-16.7990405715477	-15.5715341535749	-17.8576250764098	-14.3316585768067	-19.4858695887735	-20.7647408937537	-16.8322345399898	-15.4633634660721	-19.4177738880357
33.1658291457286	9.98553736682635	1.26590090577683	6.46628238098783	8.70439569528438	10.9116021576479	9.19688844360252	10.2609804986815	10.2931066674012	9.45945815602521	9.11042069353863	10.7728021971357	9.86436469636481	11.3002923702281	9.59636881655504	11.4425053873801	10.1709416097203	11.3561629425874	10.862025156081	4.80470314749863	0.84879078861174	4.5573889244546	3.88121028242385	5.07880630174172	3.17024048832054	5.39958637411203	3.81794762776103	5.54161129533036	5.65189576780957	4.97369587311576	3.6570288928539	6.05325431016708	5.45933681489582	4.72232932331095	4.1005695556799	5.38418863683874	5.42615989116219	-18.1611878835468	2.0848102068698	-20.7846417373991	-19.2103105177803	-16.7900413618557	-15.5663651372644	-17.8757250805229	-14.3530169885503	-19.514071713922	-20.7939892061587	-16.8257072565454	-15.4606985934931	-19.455330063841
33.6683417085427	10.1426903195543	1.26579712061845	6.61456092703662	8.86800675623463	11.0523037599082	9.36256137815955	10.4219459107747	10.4448810943464	9.61114648996701	9.25917575861754	10.9336158244277	10.0477485039446	11.4617105614999	9.75668841193909	11.6051059322856	10.3334533650173	11.4994730557969	11.0106673829137	4.82063699711443	0.85091667685934	4.5897091760962	3.89003784606661	5.09484698182211	3.17929603757961	5.41645312106546	3.83543092903099	5.55245629772525	5.67339227445829	4.98779444025196	3.67089220288899	6.06387056199409	5.48729921652938	4.73040513239945	4.10951109560157	5.40036666491593	5.44842997540507	-18.1710315110272	2.09295035539311	-20.8451661350815	-19.188689260514	-16.7720063194246	-15.5708066674713	-17.9011752522598	-14.3698071690034	-19.5289131634059	-20.8117202473429	-16.8273914072513	-15.4678693839645	-19.4850752288347
34.1708542713568	10.2966599749485	1.2637004821529	6.76144898099199	9.03179460813228	11.192863346699	9.52751488346513	10.5684705431283	10.5961975579139	9.764909096091	9.40737819724815	11.0775754304489	10.2306337575132	11.6149798315764	9.91698243007605	11.7552264703513	10.4968693768703	11.6445496603781	11.1591654282915	4.83553038857442	0.852533553276953	4.62159234520978	3.89916368054827	5.11250865004986	3.18798858451558	5.42567915566955	3.85347875387903	5.56416188538418	5.69502837760921	4.99526691401008	3.68474921813556	6.07159992260528	5.51528966440014	4.73393105118603	4.11915253842409	5.41833972479188	5.4705557507722	-18.183735120649	2.10247953158185	-20.9117821959221	-19.1733943884757	-16.7627526969066	-15.5843006289038	-17.9056865167735	-14.3952685505116	-19.5508472049642	-20.8398917526581	-16.8107643042757	-15.4842597099189	-19.5038729899267
34.6733668341708	10.4494689504306	1.2623531346471	6.90715421522768	9.1955925048051	11.33370695423	9.68176116319862	10.7173507266763	10.7472680101082	9.92116652832113	9.55535243294319	11.2220492501839	10.4065385850471	11.7715818294796	10.0774003474316	11.9081822328723	10.6598923032537	11.7908376640493	11.2956684590613	4.85052611680694	0.855114119458847	4.65312768879712	3.90866485325699	5.1320436073757	3.192966323027	5.4358306478513	3.87226204455177	5.57710922591924	5.7170978217804	5.00397515065908	3.69626788276766	6.0828001064904	5.54356278271814	4.73908157019912	4.12915316014436	5.43787215452064	5.48660284885215	-18.2020283706396	2.11321482845893	-20.9838540388621	-19.1638375267486	-16.76301851334	-15.5891366298214	-17.9170553683868	-14.4297733571394	-19.580557229165	-20.8792591395637	-16.8022791191863	-15.4990485570014	-19.5312721079125
35.1758793969849	10.6002401662693	1.26088641464426	7.0518921273549	9.35772116642943	11.474740919415	9.83292456151791	10.8691238520704	10.897725121004	10.0797438790012	9.7029307325608	11.367627102871	10.5749258304225	11.9314165295526	10.2375489583162	12.0643830755282	10.8067444905255	11.9255514226273	11.4288428911124	4.86526073243848	0.858778214454261	4.68437731346403	3.91791353100433	5.15347194821371	3.19652435117743	5.44736256989111	3.89174016782004	5.59141144818074	5.7396397812335	5.01429398310552	3.70497660311754	6.09782798820457	5.57207684143996	4.74620549494505	4.13311218363551	5.45279210526352	5.50044540831918	-18.2239264627793	2.12506139651561	-21.0605338226936	-19.1558124510018	-16.7724834949248	-15.5964221848352	-17.9363242791901	-14.4726891389476	-19.6176844916715	-20.9293524520214	-16.8030902503616	-15.5094717657784	-19.5675238265384
35.678391959799	10.7500782726934	1.26126098750569	7.19193348226362	9.50969420194867	11.6154252069138	9.98540271470335	11.023498286737	11.0420790569528	10.2400688421877	9.8496174567787	11.5141065627104	10.7444263411795	12.0933558525513	10.392259619441	12.2232306444612	10.9555897747317	12.056806427243	11.5637578922904	4.88005813113589	0.863186163334776	4.71280696332572	3.92317258270134	5.17649133786485	3.20014737324598	5.46040036413837	3.90993886938629	5.60687077862265	5.76242840417468	5.02628215798647	3.71390521446947	6.11635918047657	5.5980661138414	4.75519783321747	4.13791135132657	5.46643451714257	5.51451705625384	-18.2500336404249	2.13430744852592	-21.1291767720086	-19.1297054931586	-16.7900021397935	-15.6130524820797	-17.96308930718	-14.5159732969138	-19.6609281704686	-20.988606086125	-16.8130366092805	-15.5279270135053	-19.6110737191785
36.1809045226131	10.895413229276	1.26094405219249	7.32961160642169	9.66285863309632	11.7415410384644	10.1393100993343	11.1796053228615	11.1750319445231	10.3895156292265	9.98352203230761	11.6606977258215	10.9153957978192	12.239094850012	10.5366014729906	12.3746823651353	11.1070414708639	12.1915343114264	11.7005673681118	4.89303026423423	0.866100208177965	4.73977216482449	3.9291065840558	5.19445531629102	3.20397330452425	5.47469992936102	3.92473754801659	5.61641337344581	5.77828324750927	5.03967610291611	3.72321392304758	6.1286718841665	5.61858623421055	4.7620748177408	4.14395799514959	5.48192344807632	5.52893835441202	-18.2736837671979	2.13920700246434	-21.1950347578504	-19.107590896628	-16.7933418499443	-15.6390030987604	-17.9957725770199	-14.5508729553444	-19.6846809980894	-21.0292807668143	-16.8306760895996	-15.5543889566156	-19.6307174691633
36.6834170854271	11.0392237388682	1.25950111820472	7.46749599421642	9.81777256450416	11.8666906235926	10.294314715972	11.3208211351793	11.3087502400501	10.5403875939338	10.1162597051658	11.7902898066439	11.0876905128186	12.3866823621566	10.6820278964707	12.5190651664593	11.260626768433	12.3298221030645	11.8388826332306	4.90567881112399	0.868835319213664	4.76690302302179	3.93600980865854	5.21334740020297	3.20797010792739	5.48189282612791	3.94046700092965	5.6265300149478	5.79378257122688	5.04673756400847	3.73291432298944	6.14375765828129	5.63979177827274	4.7666439174456	4.15128378892337	5.49927140641503	5.54355778860494	-18.2997341030905	2.14557724766868	-21.2643725569637	-19.0901097279434	-16.801433910264	-15.673293114516	-18.0061749808179	-14.5931904091466	-19.7109214418386	-21.0750001151382	-16.8292309034909	-15.5880333123721	-19.6543325350098
37.1859296482412	11.1836342269619	1.25870995578638	7.60594514117212	9.97453083073437	11.9934135897907	10.4430900061566	11.4651618575998	11.4436515599996	10.6948906836541	10.2499640058688	11.9214543648517	11.260802063635	12.538671813413	10.8288735222037	12.6678808387141	11.4086828521026	12.471001905843	11.9701325956511	4.91909114136687	0.872391480750871	4.79435491527749	3.94400275857589	5.23423635657345	3.20989530200939	5.49065663121684	3.95733465621538	5.63852695917665	5.81018605401762	5.0553899975943	3.74286563019204	6.163054229043	5.66201055408456	4.77333729420195	4.15713212000778	5.51810801528753	5.55436678839612	-18.3308222127715	2.15253999954562	-21.3370506487723	-19.0772098423951	-16.8176536428936	-15.7034587675923	-18.0221246530213	-14.6432062002799	-19.7435443199991	-21.1298278512112	-16.8348812130498	-15.6272810417587	-19.6863049289187
37.6884422110553	11.3266474078785	1.25735639690521	7.74526904556801	10.132921470301	12.1217700674691	10.5859047400546	11.6132257829058	11.5794744711569	10.8529747005788	10.3846890395102	12.0548988043428	11.4214058261301	12.6944630435672	10.9768333364457	12.8212835295867	11.547640430847	12.5992690843757	12.0943351532166	4.93246443637101	0.876980291539761	4.82225260975253	3.95305715594341	5.25713007685246	3.20959548737213	5.50140235857081	3.97529033568793	5.65252603180053	5.82763318891996	5.06600958064339	3.74849018769101	6.18636862893204	5.68522833352286	4.78232926708831	4.15985032229405	5.53120094931166	5.56106646755312	-18.3632741308378	2.16107671798868	-21.4126802058435	-19.068247338641	-16.8419813814497	-15.7278071367293	-18.0447074372725	-14.7002507264858	-19.7825232060177	-21.1934260121385	-16.8484766407738	-15.6518153875912	-19.7261562741907
38.1909547738693	11.4705065869509	1.25611112800023	7.88564798666302	10.2894905208642	12.2513313269075	10.7316392807886	11.7646821963232	11.7125073724743	11.0141052266019	10.5200579614229	12.1904114483585	11.5824983739157	12.8451305961191	11.1223221526581	12.9784086265388	11.6904208707932	12.7278807949115	12.2215706558733	4.94655267578865	0.881731054230655	4.85063052314043	3.96183694548412	5.28179681767641	3.20973191924711	5.51412973865671	3.99305131515811	5.66841600514256	5.84599013836316	5.07861260188095	3.75388308666539	6.2092353021764	5.70765275003736	4.79344408748869	4.16417375605255	5.54400472988579	5.56825309556265	-18.399803709086	2.16878108615374	-21.4907778566697	-19.0562230586693	-16.8735241042835	-15.7588788186791	-18.0736924388464	-14.7588719605813	-19.8267443105001	-21.2644519928338	-16.8695401107518	-15.6779715188888	-19.7598997691988
38.6934673366834	11.6111679880216	1.25431404688	8.02723572445198	10.4378643851062	12.3732489863228	10.8806947869329	11.9185987306678	11.8323659382981	11.1701675513094	10.6485296914283	12.3271227476617	11.7465503152241	12.9858540277839	11.2554994808795	13.1238282060022	11.8372186354088	12.8616968328045	12.3522117680635	4.95947916392441	0.885943097205399	4.8795190895159	3.96766515216729	5.30422529392236	3.21050483903962	5.52852644461839	4.00686712538364	5.68205005318033	5.86098077898095	5.092845109127	3.75984626390561	6.22873452417718	5.72398622116311	4.80081918368481	4.17036088296816	5.55854192357112	5.57619373738514	-18.4330237958179	2.17442333079296	-21.5706596487074	-19.0276353219057	-16.8992596614328	-15.7965460084718	-18.1075433891538	-14.8044252660692	-19.8610627184231	-21.3264514545131	-16.8964957034661	-15.7083086035811	-19.7782969888447
39.1959798994975	11.7504895242734	1.25213293843153	8.17014307713169	10.5889684005732	12.4877955669586	11.032817554422	12.0570924336512	11.9542315136346	11.3215797438794	10.7705178118826	12.4467308310238	11.9136326383056	13.1317001890797	11.3908092133739	13.2679364225181	11.9872485488042	13.0006678022132	12.4859606409235	4.97189730302572	0.889545552813415	4.90892660991051	3.9746527553419	5.32428021526243	3.21191932210156	5.53600701179642	4.02187594367758	5.69328412480626	5.87252490468918	5.10083232993642	3.76645440988814	6.25209718194607	5.74153086960217	4.80799940404796	4.17827546846353	5.57480749720038	5.58488879974093	-18.46520736656	2.18060404586041	-21.6514364556936	-19.0017411368503	-16.9183862311278	-15.8398053498697	-18.1182071358283	-14.8556507511767	-19.8846045986565	-21.3782971973994	-16.9026301003621	-15.7423069419684	-19.8041021618232
39.6984924623116	11.8916070063525	1.25067578740798	8.31437126967863	10.7432796424002	12.6047499042955	11.1840211882205	12.1993524518939	12.0787262310725	11.4771834191753	10.8944807551097	12.5689003469683	12.0833459108874	13.2827827112636	11.5287574239446	13.4176909743288	12.125886209473	13.1438649388413	12.6183187240861	4.98533761698178	0.893980697257063	4.93871876595779	3.98300937969422	5.34606177997952	3.21284249019904	5.54521314745375	4.03831274327833	5.70659744897058	5.88522031744244	5.11058095728947	3.77363320345879	6.27940705844692	5.76062821346056	4.81762390436509	4.18272413831138	5.59240457484396	5.59242374855656	-18.500657916192	2.18763123398829	-21.7322152179476	-18.9791972417084	-16.9440517301107	-15.8821340252521	-18.1338217436124	-14.9129330935836	-19.9125811658105	-21.4362605611181	-16.9139898641069	-15.7788110756871	-19.8378319519627
40.2010050251256	12.0320280762178	1.24988164751118	8.4533079504287	10.9007598463673	12.7244303463432	11.3256946229733	12.3460747480559	12.2056760824179	11.6371377038326	11.0207246876458	12.6943492895227	12.2495951407272	13.4379680053678	11.6690832523546	13.5728404713272	12.2632959333416	13.2722116961402	12.7392994426394	4.99869715693113	0.899000593882088	4.96489426829688	3.99277470127459	5.36962624452001	3.2106146745281	5.55653763124032	4.05616750203831	5.7221516229239	5.89928312582396	5.12238317907832	3.77946680257757	6.31007261356955	5.7812689847041	4.82971639075697	4.18698660791261	5.60300702328518	5.59420313836774	-18.5346724761485	2.19312981616828	-21.7945986669683	-18.9600297796935	-16.9766535321265	-15.9094678076238	-18.1554484185351	-14.9757382809287	-19.9453358988046	-21.5004386269671	-16.9314576821078	-15.8091217418654	-19.8781685134373
40.7035175879397	12.1737171920921	1.2482955671109	8.59388435792651	11.0610495525853	12.8465373078997	11.4717436701389	12.4968601489108	12.3333994004585	11.8009844829079	11.1490051284842	12.8228363763265	12.4075652460781	13.5783574034602	11.8101343009122	13.732175703887	12.4059782401172	13.4046059158682	12.8643578375127	5.0126740185522	0.903832836939092	4.99139163068871	4.00382737560665	5.39479088941179	3.2090821929534	5.56985544451413	4.07487214230227	5.73982027707832	5.91465243888066	5.136186301356	3.78226850400517	6.33478909593654	5.80265346573063	4.84392095013551	4.19338573181561	5.61427809162324	5.59700976479654	-18.5702354429651	2.19857839104051	-21.8552569894105	-18.9436698435548	-17.0157147072551	-15.9402575411702	-18.1831409161475	-15.041568324823	-19.9822434338305	-21.5698990601759	-16.9547344092099	-15.8254421953658	-19.8963556362652
41.2060301507538	12.3145467008551	1.24605264062499	8.73676197361715	11.2185925692545	12.968854231713	11.6227231218943	12.6506773190971	12.4459326361448	11.9664827593906	11.2774284124809	12.9534425805504	12.5693287334024	13.7199549759179	11.9366336705375	13.8746662936789	12.5536667209436	13.5434426889635	12.9941585260956	5.02638280307519	0.908863387353441	5.018487959566	4.0141206471675	5.42048289114094	3.20844354068742	5.58470815918886	4.08896076861397	5.75855195772712	5.9302962805378	5.15157526768677	3.7856756655807	6.36069474779505	5.81703249491232	4.85258209625344	4.20198822156398	5.62723217088991	5.60129197989131	-18.6036201926774	2.20451347608894	-21.9151195329266	-18.9205129207473	-17.0580025118689	-15.9747872441416	-18.2155905433785	-15.0898556927852	-20.0194703588517	-21.6403653445231	-16.9823287857256	-15.8423590416291	-19.9143445444214
41.7085427135678	12.4530040986201	1.24471536828964	8.88221884005226	11.3697288721265	13.0764153854078	11.7784382174283	12.7885182729418	12.5616248002657	12.119820945266	11.3931488589676	13.0667003252161	12.7352861012112	13.8678077042641	12.0661471063766	14.0215543741207	12.7037202666451	13.6884102492058	13.1285252584262	5.03887146558351	0.912986101377182	5.04626001593955	4.02210803231315	5.44017496356076	3.20873367424061	5.59244314565611	4.10443864184202	5.77136406547016	5.93920187974	5.16047506346255	3.7898547011159	6.39005140486537	5.83286333653623	4.8629686017105	4.21201052676376	5.6418011069753	5.60719428914421	-18.631515701229	2.20957288738492	-21.9740845990368	-18.8831306026118	-17.0829621167173	-16.0124654073975	-18.2244946949127	-15.1423869715806	-20.0330712098183	-21.6857331357817	-16.9877964884746	-15.8600148979681	-19.9397697539612
42.2110552763819	12.5941844055328	1.24393708727115	9.03039517002647	11.5245982439348	13.1867514421731	11.9381446853793	12.9306969274471	12.6812542603844	12.2773500059508	11.5115469088173	13.18322240088	12.9051966902006	14.0213709448577	12.199390620141	14.1746128931731	12.8385516458015	13.8372361635419	13.2666314858156	5.05241648629252	0.917818698139446	5.07470169667428	4.03131110658992	5.46100515522293	3.2097847824249	5.60167951187501	4.12157011666427	5.78584610815377	5.94924726248489	5.17088858294877	3.79480362281119	6.42255797873593	5.8505125220551	4.87576176710966	4.21733367469845	5.65710861946193	5.61455127276935	-18.6614123595634	2.2155225140397	-22.0319621329342	-18.8479744380532	-17.1134114271656	-16.0519305497882	-18.238300738791	-15.1998627477975	-20.0492688665542	-21.7343557035129	-16.9975266432172	-15.8779604076429	-19.9723730034864
42.713567839196	12.735656787121	1.24195583537277	9.18132933730429	11.6835307094853	13.3005680425009	12.0855760833079	13.0779389772254	12.8047048720441	12.4395562280393	11.6332561348967	13.3037906349992	13.078302101581	14.1727958814453	12.3361732036692	14.3332218224146	12.9789175976253	13.9704998119289	13.3903471554689	5.06601018239565	0.922584806196544	5.10377542838726	4.04184242183134	5.48314487843863	3.20713179265296	5.61273591911355	4.14033921343823	5.80223881042261	5.96075559546283	5.18305923896989	3.80037138151237	6.4545128777662	5.86996512615196	4.89081543723143	4.22472633889157	5.66509211330582	5.61565634475369	-18.6895214600628	2.22035816950382	-22.0884654079706	-18.8157764429231	-17.1502076030104	-16.0706778554411	-18.2581983510597	-15.2619768255896	-20.0688500128385	-21.7869897205427	-17.0125200998846	-15.8952079835745	-20.0010832304402
43.21608040201	12.8789502299733	1.23875572258492	9.33502324096664	11.8463482504636	13.4178148284414	12.2374078060802	13.2298859983407	12.9312253343061	12.6061389373846	11.7582240598135	13.4281176823813	13.2403823934054	14.3119963257344	12.4756661187201	14.491558522772	13.1253726355685	14.1101091303225	13.5179324148714	5.08017735286499	0.927272635275832	5.13340368439252	4.05364163873742	5.50648894019202	3.20503361727032	5.62549407548914	4.16048674579523	5.82043361614756	5.97374378641747	5.19680913321979	3.80241759224929	6.48083548640884	5.89087371950373	4.90612512360363	4.23448679317569	5.67440977270498	5.61815392053225	-18.7180638952369	2.22607010599762	-22.1432398513713	-18.786655640758	-17.1932630923633	-16.0895460780572	-18.2842058189617	-15.3275613230515	-20.0917267817822	-21.843345207494	-17.0328021495729	-15.8942554434788	-20.0102355860685
43.7185929648241	13.0227948876824	1.23515393319608	9.491384538584	12.0125343746913	13.5378478482919	12.3952909547541	13.3854012124274	13.043109131014	12.7762294482555	11.8858989503443	13.5551969593397	13.4024148707834	14.4578115562291	12.6008385494018	14.6356404386124	13.2771700117202	14.2566933686063	13.6512559898636	5.09439061780958	0.93235036263996	5.16346485538677	4.06651189363314	5.53067917891878	3.20394378595233	5.63945318309245	4.17618482129077	5.84001366606636	5.98793639780552	5.21170155938879	3.80389601885925	6.50987725224892	5.90502203422905	4.9166548606268	4.24648585005256	5.68539986399041	5.62302466341144	-18.7449906433983	2.23311955187504	-22.1958474335275	-18.760076696828	-17.2417277048361	-16.1105589643523	-18.3150948514725	-15.3750986867451	-20.1168955390984	-21.9021955161071	-17.0571626673034	-15.8870693822027	-20.0258224355636
44.2211055276382	13.1646433689482	1.2329888217003	9.64812362063826	12.1741749165885	13.6472965046961	12.5590858812096	13.5242657063208	13.1576617480057	12.9370658117432	12.0045956290329	13.6645596151402	13.5691143668455	14.6105137368784	12.7284449237313	14.785588872773	13.4239024065709	14.409667141846	13.7902330211503	5.10737759725667	0.936809507774763	5.19265212473962	4.07770995641646	5.55011289794025	3.2039121585615	5.6458789612788	4.19291953678506	5.85503199522874	5.99735808651333	5.21961599342463	3.80620532635793	6.54171917592621	5.92005820070719	4.92902219714668	4.25736721278281	5.69799715600363	5.6304805762939	-18.7659461073029	2.23960636254511	-22.2408605004115	-18.723851240727	-17.2782338804068	-16.1337260369203	-18.3224170087119	-15.4244194936437	-20.1242029538925	-21.9415677135766	-17.0591410292321	-15.8792165472835	-20.0486330508453
44.7236180904523	13.3079280660283	1.23328738839702	9.80145308947448	12.3309681275851	13.7537309610393	12.7280227691408	13.6679718682144	13.2772836673219	13.0959068885926	12.1210751384685	13.7777604379819	13.7404793324525	14.7689001880376	12.8607248733349	14.9417659574905	13.5629279384527	14.5637786389915	13.9340991798734	5.12045834372528	0.94144666022548	5.2187860170732	4.0868915502941	5.56763692553327	3.20482734218646	5.6534135660131	4.21144593692353	5.86841959532192	6.00507774429896	5.22849253951837	3.80945411231906	6.57581312520707	5.93704781468937	4.94336381666768	4.26600186874385	5.71026537356035	5.64039617125426	-18.785151630367	2.24385094844602	-22.2692566490489	-18.6764481378604	-17.311600164178	-16.1582559515677	-18.3348185447463	-15.4781412666816	-20.1236044739916	-21.9725463264297	-17.0654851612799	-15.8709575143056	-20.0776541715274
45.2261306532663	13.4518938455409	1.2315908739999	9.95782929473735	12.4919331507844	13.8643072303148	12.8888351204129	13.8172746376057	13.4019275878284	13.2593546013579	12.2416325862658	13.8956507739152	13.9159371723757	14.9138812140191	12.9975400190435	15.1032623890569	13.7083041634547	14.7042405338726	14.0683910536103	5.13338591664148	0.945359119493678	5.24521157520239	4.09700017377203	5.58606782061642	3.20334577925623	5.66238891687957	4.23176742769226	5.88307542837248	6.01415544967606	5.23860686743594	3.8135575993845	6.60352542161269	5.95601172893345	4.95941920435845	4.27684947186072	5.71626030604987	5.6469314951606	-18.8021602701409	2.24612780179464	-22.2954288896921	-18.6314991521048	-17.3507784771014	-16.1674476125048	-18.3535093240083	-15.5362091185488	-20.1252335239184	-22.0062659944531	-17.0773459054945	-15.8620460453414	-20.0869065287595
45.7286432160804	13.598483499302	1.22903598857554	10.1175138810192	12.6572996300606	13.9792365459363	13.0494978984455	13.9717915938367	13.5308012762462	13.4273337674012	12.3664656042012	14.0179787875637	14.090261041011	15.0583597028575	13.1380921425946	15.2583045840226	13.8600188181266	14.8512425815625	14.2015381339458	5.14692775385722	0.949461468467777	5.27198145688592	4.10807665479682	5.60539438925885	3.20123478478057	5.67271897623064	4.25364928404873	5.89899047122952	6.02470788551594	5.24985336444225	3.81714840936556	6.63013903498539	5.97660727087408	4.97324146671344	4.28999001179603	5.72372379805641	5.65338680273531	-18.8198235787039	2.24916415985113	-22.3200344820281	-18.5897969444498	-17.3961774321781	-16.1701291036472	-18.3784640389955	-15.5977012729156	-20.1295175949343	-22.0431330733952	-17.0947655683273	-15.8469897124834	-20.0923187151971
46.2311557788945	13.7459600728825	1.22619747346858	10.2806345306476	12.8267549208725	14.0981748625202	13.2167892920448	14.1302931157582	13.6475154300123	13.5991523074312	12.4951716598647	14.1436561044053	14.2532006042957	15.2102505146423	13.2665088733239	15.4042633595224	14.0168709866045	15.0051808123419	14.3409437918326	5.16044745910012	0.954162412818648	5.29907449833564	4.1200460794174	5.62547291115585	3.20017799720169	5.68388418990694	4.27184278025965	5.91593342648877	6.03655691963401	5.26173284463475	3.81731293788033	6.65909892298608	5.99149993136496	4.98360888760203	4.30511782417057	5.73294420807384	5.66285498648947	-18.8359845984291	2.25437190572489	-22.3435690687975	-18.5515051267155	-17.4471510295383	-16.1747526736353	-18.4085260281125	-15.6434992993551	-20.1358600514343	-22.0826363340514	-17.1167469196173	-15.8137525211282	-20.1048113742865
46.7336683417085	13.8927880406837	1.22365458163691	10.447200416691	12.9996157672365	14.2149366100359	13.390669136192	14.2713648471091	13.7650589963893	13.7685810609175	12.622187529415	14.2512775949618	14.4206634719476	15.3690014235161	13.3953971618957	15.5563915380152	14.1603671301115	15.165222957212	14.4866730092924	5.17318326910955	0.958644887687307	5.32647277451512	4.13270656528587	5.64385512549784	3.20029478643712	5.68712911493499	4.2903163198746	5.93120177767661	6.04701141838961	5.26614983307035	3.81828471617208	6.69024025109426	6.00615355598825	4.99533982335121	4.31642907640789	5.74383364715125	5.67551351990581	-18.8483445754824	2.26107381931571	-22.3664124694684	-18.5161100166353	-17.4957905326657	-16.1817578856992	-18.4151023469119	-15.6879029466484	-20.135354499431	-22.1151401346308	-17.1167177339355	-15.7796882906559	-20.1244660026794
47.2361809045226	14.0400743526621	1.2223703505102	10.6171316490645	13.1654188176181	14.320715256173	13.5703789541377	14.4176759076892	13.8885488630981	13.9271989608784	12.7398143692215	14.3634240634293	14.5930853056271	15.5281926145133	13.5296810923455	15.7147768989982	14.3042630661538	15.3229088447231	14.6379749789227	5.18536646494579	0.962330337746996	5.35408305091513	4.14266713549916	5.65686858659641	3.20152354877391	5.69117636909845	4.31068758031251	5.94083869841735	6.0521196048082	5.27118232322983	3.82024695181301	6.72076950003996	6.02276561224413	5.00846451720574	4.32789906285102	5.75335661224988	5.69121428507796	-18.8578490964882	2.26523416151219	-22.3888960064448	-18.4689377966223	-17.5307186953361	-16.1907819435826	-18.4269850294563	-15.7367512377943	-20.1149292864378	-22.1264048823996	-17.1214438442567	-15.7457560339146	-20.143581084934
47.7386934673367	14.1884130205765	1.2193018617575	10.7902933209995	13.3277929686916	14.4312250070108	13.7465616433075	14.5699594821287	14.0179913994538	14.0900816921771	12.8620034363076	14.4809792634671	14.770128515209	15.6715904250294	13.6693214317241	15.8782303906761	14.4548650992429	15.4687561273153	14.7848281264831	5.19729495327353	0.965205764378986	5.38180287818216	4.15089969361432	5.67063033263296	3.20169382518508	5.69634148428471	4.33297879275464	5.9511464247496	6.05830423936545	5.27707424434536	3.82322062450862	6.7433956822903	6.04135729151282	5.02261867143327	4.34148001538545	5.75771404904099	5.70606100309076	-18.8657758483288	2.26755713245896	-22.4111813896868	-18.4143095366684	-17.570842347746	-16.1912234417183	-18.4455234081202	-15.7902822524784	-20.0958797337163	-22.1402352471913	-17.1322011933329	-15.7123214517927	-20.1401858394709
48.2412060301507	14.3392624899044	1.21543622690933	10.9664820674341	13.4944081062975	14.5470903619195	13.9168549942278	14.7278183225082	14.152607429745	14.257553744686	12.9892634460292	14.6037643139747	14.9508818736303	15.8221950850051	13.8134753351095	16.0286987307275	14.6116515605372	15.6209781812521	14.9244762853869	5.209637157042	0.968565793504493	5.40950923174218	4.15976827121644	5.68538048584298	3.20008401361266	5.7026017730429	4.35695106890025	5.96231831044563	6.06580681849851	5.28379424306934	3.82705037591919	6.76779783004207	6.06161664375082	5.03200325941664	4.35708157118976	5.76367177538736	5.71875884059533	-18.8744643881202	2.27093251367651	-22.4333112396197	-18.3631406979876	-17.6169167527135	-16.1795021899726	-18.4706293940728	-15.8478399574577	-20.0790950133548	-22.1578171443151	-17.1490041702069	-15.6791799494932	-20.1434483594036
48.7437185929648	14.4913682091057	1.21285496775375	11.1401174899039	13.6654188541542	14.6681465443625	14.0938534766818	14.8899794497821	14.2775930735695	14.4291566766587	13.121358492459	14.7306914417825	15.1210314882763	15.9803426082983	13.9477206482033	16.1760244253599	14.7702674015627	15.7798039569477	15.0703853176881	5.22186850921397	0.972430329920595	5.43441906973812	4.16933590342014	5.70110370531433	3.19961673075861	5.70955280867659	4.3780138508787	5.97422542651994	6.07456649182594	5.29097672848807	3.82806181081171	6.79413838033752	6.07715823955225	5.03930562852472	4.37342998021496	5.77147612282294	5.73451526953902	-18.8823563131415	2.27507836730611	-22.4445380212831	-18.3163113150844	-17.6687650715546	-16.1702122987285	-18.5010086358233	-15.8929088640493	-20.0646761972944	-22.1793050171118	-17.1707580908986	-15.6317881766581	-20.1547539591939
49.2462311557789	14.6426430928028	1.21102430738745	11.3126864595805	13.8404048783517	14.7936383853305	14.2777285384588	15.0337839500463	14.4009912868072	14.6038847171255	13.257478929534	14.8393492003919	15.2882976426207	16.1448073297524	14.0799733764756	16.3298907940177	14.9123140817463	15.9442574802297	15.2228024343757	5.23317463914033	0.97652292803822	5.45715308986124	4.17955535229385	5.71760262567368	3.2004532131819	5.70841692008635	4.39853107945587	5.9864990647059	6.08419853191722	5.29048463395531	3.82806080300695	6.82196368943345	6.09112132254735	5.04747951202542	4.38486276755898	5.7809423026439	5.75346931789791	-18.8870256796108	2.28143856747679	-22.4478854107339	-18.2741047787073	-17.7252987575758	-16.1641517253908	-18.5080357406857	-15.9340908429685	-20.0517318655835	-22.2038420936627	-17.1707941747197	-15.5775593085941	-20.1735209645705
49.748743718593	14.7938918192389	1.2090603306197	11.4886420509335	14.0185766799726	14.9052242168654	14.4677700828731	15.1831068054597	14.5309313554399	14.7637140023502	13.3812342713042	14.9533885110627	15.4603756122851	16.296960243648	14.2181048078041	16.4900529645518	15.0606289525413	16.1024986959885	15.3810598547426	5.24348862779133	0.978656202280717	5.47980967636401	4.19022440435423	5.72778957013596	3.20256568286658	5.70799248286056	4.4209742838514	5.99172285909653	6.08712086683473	5.2904521837508	3.82901971815018	6.84347975369432	6.10689363578296	5.05646627568227	4.39799549233771	5.78789593016932	5.7754152287297	-18.8891452830976	2.28387774122852	-22.4526574339043	-18.2361347730259	-17.7643614457265	-16.1613239055077	-18.5206311601296	-15.9806121784687	-20.015439148625	-22.2040935381226	-17.1759238408512	-15.5248885058623	-20.1765076929394
50.251256281407	14.9470337709207	1.2067698385553	11.6681806201467	14.1866926009456	15.0191409214241	14.6593675107203	15.3387367633957	14.6674939346471	14.9246653925768	13.5072629829082	15.0737772441669	15.6372911378193	16.445652959055	14.362134303801	16.6550817284621	15.2157175503413	16.2509923077733	15.5403523765484	5.25370208510479	0.980372477523279	5.50244866929791	4.19736912715878	5.73774025385299	3.2050154337606	5.70869233033946	4.44539313737028	5.99608915369576	6.08963627294221	5.29121596073541	3.83102772847419	6.86195497618076	6.12451539078962	5.06583789544138	4.41300976215318	5.79077427653847	5.79851299294559	-18.8916327016079	2.28520075862329	-22.4597667254394	-18.1852863058128	-17.8048336759271	-16.1573000970361	-18.540005996253	-16.0329650111811	-19.976623202206	-22.2036114200876	-17.1874349068164	-15.4747325441397	-20.1737082450726
50.7537688442211	15.1013507594583	1.20293830506543	11.8513609702238	14.3529780870482	15.1392296375002	14.8383025947267	15.5002272551907	14.8098889716811	15.0902975739402	13.6389173261338	15.2003108512551	15.818371519273	16.6021486219559	14.511275392706	16.8004223382939	15.3766064867406	16.4058031438873	15.685471380776	5.26378515318727	0.98277133451501	5.52507215435488	4.20326823306656	5.7489778612679	3.20458749458754	5.71054910100847	4.47155357829024	6.00101571614547	6.09321361270828	5.29276292796743	3.8340243350443	6.88199541776012	6.14368858270704	5.06807540411709	4.42968948127055	5.79529587311974	5.81679267758066	-18.8943546952732	2.28833764827271	-22.4699558326322	-18.1316110264648	-17.851201795183	-16.1359889369864	-18.5661209332874	-16.0907670522487	-19.9406399771794	-22.2083679020868	-17.2053187044736	-15.4274278574236	-20.1795419980363
51.2562814070352	15.2582875092684	1.20002452833982	12.0381172074988	14.5234818790429	15.2655959481742	15.0236223314468	15.6662485627621	14.9452003076258	15.2605304950772	13.7762364521436	15.3318866038791	16.0000743273246	16.7660372796481	14.6529005733485	16.9491273170012	15.5300395432033	16.5670508928696	15.8364504272492	5.27409624517324	0.985533622982511	5.54767745077884	4.2097027245144	5.76162168183209	3.20538003727726	5.71323495476637	4.49552377359401	6.00663229627025	6.0979366155585	5.29479390727752	3.83720062988792	6.90356115176283	6.15908634237535	5.06973400224802	4.44421720115528	5.80163627073693	5.83760088273633	-18.89917139698	2.29263972873369	-22.4837498724297	-18.0833954774396	-17.9036613434628	-16.1178780843984	-18.5976691457191	-16.1402825528806	-19.9080046716426	-22.2190809135645	-17.2283058783284	-15.3802919166571	-20.194438085309
51.7587939698493	15.4139283367233	1.19660580250664	12.2283096806831	14.6983285872484	15.3976268716662	15.2157483148527	15.8129425983779	15.0759905204773	15.4345561144487	13.918612812406	15.4451154272149	16.1656245850266	16.932952371796	14.7895643177104	17.1047410659335	15.6752600684191	16.7336537088008	15.993826342512	5.28331495353589	0.98856814958205	5.57022284438161	4.21673136630296	5.77554148538148	3.20757825263202	5.7080187515602	4.51796617007974	6.01272735479836	6.10356827855892	5.28921787259008	3.83639923499096	6.92497913980192	6.17145949114696	5.07187868841597	4.45613032593619	5.80952698118852	5.8610930188084	-18.9019398211512	2.30100454241532	-22.5015669346649	-18.0415456593656	-17.9616231492066	-16.1041136136773	-18.6057577294153	-16.1840121785877	-19.8784944919361	-22.2354222000997	-17.2296552973045	-15.3170244714013	-20.2138557044972
52.2613065326633	15.5704742889236	1.19160218752356	12.421733505894	14.877096914779	15.5243961971235	15.4140806374315	15.9654242142603	15.213693082735	15.6014111365597	14.056148155851	15.5647005765774	16.3353310315506	17.0797800984758	14.932439700831	17.2667216693772	15.8272241739388	16.8903063125103	16.1571012148822	5.29182573063454	0.989720894122361	5.59261851910524	4.22430609523497	5.78672364627021	3.21119871563676	5.70375120419333	4.54225948425785	6.01506364233493	6.10579721659476	5.28415538282473	3.83641764115243	6.93665430474654	6.18537805651037	5.07447864482579	4.46964527373891	5.8137018211396	5.8870620415863	-18.9048981815424	2.30656978329851	-22.5235860285278	-18.0062625508061	-18.0124266465561	-16.0949792121533	-18.6194025100359	-16.2345783341766	-19.8386459510022	-22.2420853171617	-17.2362980355856	-15.2571951966321	-20.209309034776
52.7638190954774	15.7292559395513	1.18722839467481	12.6181279831997	15.0589373990561	15.6447931755396	15.617314667249	16.1245812647909	15.3584951215167	15.7601820232512	14.1879676845662	15.6916660169891	16.5098012819733	17.234095371872	15.0816637643202	17.4294659603763	15.9859100530378	17.0400345923923	16.32505867269	5.30015409615673	0.990183638920425	5.61478916711893	4.23222481800983	5.79459242039421	3.21605771580256	5.70090120735874	4.56844112153186	6.01304953914963	6.10392360185538	5.27999075087667	3.83745924964155	6.94939450912415	6.20096569089881	5.07598128992111	4.48483516478245	5.81486727224091	5.91499201980094	-18.9097961263042	2.31052204469448	-22.5496649804516	-17.9770813804822	-18.05421942974	-16.0898329809799	-18.6397644527438	-16.292696945196	-19.7861552614491	-22.2368716930222	-17.2493168763693	-15.202177707457	-20.2134133218108
53.2663316582915	15.8878051530674	1.18326675246485	12.8079262711504	15.2275930044983	15.7718388741498	15.8048609288646	16.2899889888275	15.5096366701858	15.9237327980781	14.3258743322024	15.8257879762438	16.6887189276155	17.3966038740342	15.2364869107924	17.5733177616747	16.149932174131	17.1963923480875	16.4761906085421	5.30779003471377	0.9914506834235	5.63250784712395	4.23587522791745	5.80392747683207	3.21784154055751	5.6995755291625	4.59629192013387	6.01151726968602	6.10287237716411	5.27676783024777	3.83953853799579	6.96357326775029	6.2179761181312	5.07052209106676	4.50138165332823	5.81759569699518	5.93687617132755	-18.9142367564829	2.31491325134845	-22.5630806349768	-17.9343729718209	-18.1019609584018	-16.0674443851137	-18.6667431106093	-16.3580347710971	-19.7376833365681	-22.2383667551645	-17.2687370808135	-15.1526974731213	-20.2276877764439
53.7688442211055	16.0485805748419	1.18071808553147	12.9994917253892	15.396546738851	15.9059704390296	15.9957956394027	16.4602589684608	15.6564177048246	16.0924014270098	14.4702579259979	15.9659161836279	16.8711269736366	17.566258484943	15.3864609239618	17.7237789884181	16.2968741567921	17.359490671983	16.630242245143	5.31542132111944	0.993228234244359	5.64938527197583	4.2388209078776	5.81494099483987	3.22032391234837	5.69945207645236	4.62261517438667	6.0106816044267	6.10285853549199	5.27419927341375	3.84249932995873	6.97893294939768	6.23216504035009	5.0652363596998	4.51296428827235	5.82204871152452	5.95961670749475	-18.9213106284912	2.32027014211186	-22.5787384576302	-17.8936717123893	-18.1562850704989	-16.0468082663788	-18.6990247855259	-16.4195911113596	-19.6944317186069	-22.2476730782177	-17.2933257932384	-15.108777298737	-20.2515800851597
54.2713567839196	16.2079149866241	1.17712626385705	13.1946034711775	15.5700522497861	16.0467760347351	16.1932588645261	16.6103579407745	15.7953592453449	16.2657121107831	14.6207485924274	16.0875833097619	17.043314682053	17.7252844593523	15.5282062214329	17.881524394631	16.4450309032593	17.5282085364506	16.7906187694891	5.32172228917641	0.994405165788147	5.66625366763375	4.24218874187081	5.82756058962155	3.22418383382608	5.69178770157311	4.64622233303746	6.01054020655826	6.10381210215921	5.26420005485549	3.84321246123668	6.98856762627719	6.24187045205111	5.06041640844724	4.5244480946774	5.82794388793653	5.98434846506066	-18.9272380384069	2.32797179790083	-22.5999181883886	-17.8603410810983	-18.2168701948987	-16.0316844971165	-18.7074909557629	-16.4734243325611	-19.6566366191608	-22.2647873467189	-17.2961124092668	-15.0584054785318	-20.2647463215887
54.7738693467337	16.3700917395558	1.17133143501769	13.39346239367	15.7482375429782	16.1919704722493	16.3968572205955	16.7667440514234	15.9415242544648	16.4412532613508	14.7752373125897	16.2165685266469	17.208647371113	17.8777862736579	15.6764749222062	18.0457129581324	16.6004537262747	17.6833980911523	16.9571394543879	5.3280502587864	0.995010498529959	5.6832331324294	4.24603035443738	5.8410288720909	3.22941371341565	5.68544893944656	4.67143349744646	6.01027831501936	6.10490450775748	5.25486491477266	3.84228123558207	6.99364595358167	6.25288128418	5.05600950673401	4.53751623954063	5.82887408062657	6.01095959352168	-18.9369378805442	2.33587103845227	-22.6272009919443	-17.8349718283514	-18.2811499525023	-16.0225608227147	-18.7212324203585	-16.535416790219	-19.6222156380912	-22.2868303814128	-17.3041535592768	-15.0041580193962	-20.2706868766737
55.2763819095477	16.532891564829	1.1664927165487	13.5960748008378	15.9306886009765	16.3211807852142	16.6054138394174	16.9303600447991	16.095283841117	16.5986888171554	14.9152719523701	16.3539975307319	17.3784097552159	18.0389373520763	15.8316237952163	18.2037243044308	16.7626098390758	17.8352224674171	17.1287773112128	5.33351087744402	0.994664904957954	5.70040172835863	4.25025057737098	5.84791344844789	3.23581482711285	5.68083969839717	4.69830648777072	6.00235707692306	6.0984267535355	5.24662355796679	3.84224041433728	6.99998731357381	6.26537901794286	5.04867712903633	4.5520994504334	5.82782209472452	6.0390344631725	-18.9475240560531	2.34175186407473	-22.6609463128519	-17.8175275430989	-18.3259100634458	-16.0190429842406	-18.7415136761239	-16.6062485880312	-19.5662386971238	-22.2854073805198	-17.3184751310499	-14.9566280359083	-20.2870093837839
55.7788944723618	16.6981745379783	1.1601293150655	13.802394960534	16.1165607181361	16.4571338994196	16.8027516151103	17.1008600728925	16.2559712699112	16.7610552848718	15.0617966569439	16.4995809984252	17.5528124689824	18.2085590029534	15.9930100391738	18.3494838326198	16.9253871219779	17.994496293372	17.2889383723282	5.33902054665728	0.994887751436048	5.71783603728218	4.25457938539625	5.8561170436356	3.24017689737234	5.67803905069163	4.72659097402159	5.99489355590853	6.09257431458805	5.23950724683772	3.84319531650415	7.00773694054207	6.27916914964136	5.03647973337756	4.56659769019685	5.82822504083379	6.06261036968678	-18.9618606012459	2.34929659422397	-22.7012247462322	-17.8072088020237	-18.376356658294	-16.0056204178639	-18.7681313290667	-16.685516576356	-19.5157444834414	-22.2911860390401	-17.3390591372278	-14.916733702878	-20.314096089337
56.2814070351759	16.864586984278	1.15500208686735	14.0122722288683	16.2863375104906	16.6007774232418	16.9963597161793	17.2768393980468	16.4154265526879	16.9292564906803	15.2156656494587	16.6520588425049	17.7312982874379	18.3848321499463	16.15265968189	18.5027311558808	17.0704248696373	18.1611929887838	17.4452588027128	5.34414217542276	0.996050997809825	5.73555743946654	4.25380239719264	5.86599618894363	3.24369401306331	5.6766993051305	4.75386881601576	5.988261870267	6.08771320741506	5.23320754468855	3.84507649292099	7.01639795097264	6.29116277745961	5.02476500932794	4.57587364696483	5.83014310047032	6.08405504646492	-18.9781887912456	2.35860811781213	-22.7478777075454	-17.7816346336833	-18.4333820643181	-15.9887283740783	-18.7996589785416	-16.7649034851452	-19.4723425411569	-22.3055150579741	-17.3646593218663	-14.884706660795	-20.3502423237567
56.78391959799	17.0295785523591	1.14879123484839	14.2254284244062	16.459390434928	16.7519726234663	17.196207663283	17.4319490304169	16.5635345133458	17.1031731662242	15.3768163725895	16.7859406411716	17.9126738033277	18.5367162260354	16.3006572381587	18.6637878604338	17.2227609532331	18.3340956270102	17.6081522597154	5.34765864656265	0.995784521354457	5.75355640467625	4.25268959423108	5.87750500124371	3.24817912565173	5.66797342350492	4.77704695562501	5.98253679569556	6.08391855403655	5.21971970656192	3.84763292948748	7.01407313318697	6.29725207530665	5.01380160358363	4.5864896716648	5.83329292523281	6.1068704453133	-18.9935694102436	2.36794784408905	-22.8005353797623	-17.761563657974	-18.4969736757528	-15.9782266566287	-18.8069667150846	-16.8335188056709	-19.4366306201347	-22.3285364566174	-17.3680648986848	-14.8599824735298	-20.3602741540151
57.286432160804	17.197824215658	1.14074032724151	14.4394444382762	16.6378739595497	16.9097934154448	17.4022592498573	17.5941130881567	16.7193494226488	17.2819405988883	15.5444673634956	16.9281757699378	18.0726211792345	18.697001377244	16.4556865140814	18.8315293905637	17.3831054529489	18.4899988669365	17.7778273632645	5.35125837909305	0.996008173402937	5.77094105392525	4.25169684386032	5.89031706468594	3.25357887227037	5.66064593649364	4.80137610793126	5.97752555570317	6.08094702763375	5.20702376104769	3.8455281971071	7.01270823917347	6.30441688479106	5.00354555631125	4.59865301520547	5.83016235460523	6.13106759474391	-19.0133879855182	2.37908058274414	-22.8551329591955	-17.7492386672818	-18.5662237797353	-15.9746745994052	-18.8191500267062	-16.9105156985187	-19.4082247851539	-22.3592913786309	-17.3764612434191	-14.8216551413561	-20.3795063090496
57.7889447236181	17.3674051268208	1.13447162144007	14.6463347639645	16.8219458073577	17.0579014350446	17.6135320423537	17.7643833572318	16.8834559834527	17.4490875560204	15.7035966583364	17.0799057772447	18.2365391802479	18.8667564938117	16.6183346325012	18.9859460716226	17.5505306123476	18.6466838169216	17.9535478406732	5.35404996521427	0.995784733665956	5.78454643406777	4.25082362914267	5.8987668180769	3.2596525999347	5.65507078414911	4.826910677551	5.96756602729207	6.07298968988278	5.19549517881004	3.84403694580219	7.01286608974339	6.31289562420034	4.98883718840236	4.61214632923943	5.82587870668919	6.15631672044442	-19.0346969748057	2.38782006763719	-22.898514850169	-17.744805844745	-18.622962453157	-15.9777270610517	-18.8373627245848	-16.9964208186284	-19.3683809208786	-22.375961104246	-17.3908859602285	-14.7908895739298	-20.4091896918323
58.2914572864322	17.5390382592177	1.12815363980761	14.8567190631512	17.0112119763443	17.2044455887266	17.8193013002973	17.942380570703	17.0553172898695	17.6130977046732	15.8619542569568	17.2409226391525	18.4053333710596	19.0449703209809	16.7880658857323	19.1357047304691	17.7087688329234	18.8119064903671	18.1245121260762	5.35637628300065	0.995875637629112	5.79860326849438	4.24991644890899	5.90530218406427	3.26431053922628	5.65117304688478	4.85341766587034	5.9551523599817	6.06259279370094	5.18524361924646	3.84334861460844	7.01439608740469	6.32257690031985	4.97157898958697	4.62271443947937	5.82283708498048	6.17885648525251	-19.0585342897723	2.39685384065014	-22.947142817909	-17.7477447905161	-18.6753969273243	-15.9777710656684	-18.8615034211045	-17.0905864863131	-19.3255685252853	-22.3881751853094	-17.4110669361532	-14.7687837788372	-20.4486357634049
58.7939698492462	17.7127371394677	1.12059261535119	15.0709240499302	17.203533773325	17.3591116425954	18.0136618788842	18.126720895392	17.2296939828684	17.7838627051908	16.0285445407264	17.4098451757864	18.5789263437843	19.21514567923	16.9597140007852	19.2940427415727	17.8599009508536	18.9855387184016	18.2846271521565	5.35818797200583	0.995971303230004	5.81327977177877	4.24836186519955	5.91313095548611	3.26612723529257	5.64851993701209	4.87932872437631	5.94356608943592	6.05310329730706	5.17592552833202	3.8434500580687	7.01141556419522	6.3315597604079	4.95530716110267	4.63057288502322	5.82102663479774	6.19633208427751	-19.084719327562	2.4057532671992	-23.0012420838804	-17.7554284723515	-18.7336960340153	-15.9685176509235	-18.8901146643152	-17.1874518753137	-19.2909780986094	-22.4083235301786	-17.4357676369455	-14.7556970859	-20.4800858900967
59.2964824120603	17.8847970801294	1.11414147204924	15.2891021035614	17.3796291015052	17.5222160454529	18.214185987449	18.2897605563198	17.3891315795983	17.9617358035908	16.203668626246	17.5599065465392	18.7565442504493	19.3756185902984	17.1161552573108	19.4609789700465	18.0199617319739	19.1661629227992	18.4519952089293	5.35814100483948	0.995704383849783	5.82870619049211	4.24126564814933	5.9223546114937	3.26801690233544	5.63830301240654	4.89956264768717	5.9330008735125	6.04469488152523	5.1594866616963	3.84417091265138	7.00282440777371	6.33325041089942	4.94027197661132	4.63971102061805	5.82004922027661	6.21458669930286	-19.1089020087171	2.41553986897429	-23.0606791549378	-17.7468456790496	-18.7979334035855	-15.9656586899591	-18.8938533218239	-17.2688674575106	-19.2653699031626	-22.4367883158475	-17.4378319574361	-14.7512437482725	-20.5001841033232
59.7989949748744	18.0617067781305	1.10558058092746	15.5112380176608	17.5615907731545	17.6931225709799	18.4212786234878	18.4608781812651	17.5569971148123	18.1461964194328	16.3867757634165	17.7195302255103	18.9257556858335	19.5459746102842	17.2803160247025	19.6350615049977	18.1890823297655	19.3262449762755	18.6272656285087	5.35819269985264	0.995884096244701	5.84492087520723	4.23364841324105	5.93269885865197	3.26991459210071	5.62911383769475	4.92033496617527	5.92335752631895	6.03725164546618	5.14386340014902	3.84293808088837	6.99559248601689	6.33580687628687	4.92629025928417	4.65014092179625	5.81147274453522	6.23373771382929	-19.1378061498715	2.42606494400992	-23.1251096196967	-17.7437040659895	-18.8674362001753	-15.9697766197713	-18.9019148028432	-17.3572465127054	-19.2484852764037	-22.472844883343	-17.4442451778574	-14.7453282578025	-20.5292965513767
60.3015075376884	18.2420498041037	1.09485331263264	15.737181156839	17.7504041624584	17.864509346426	18.634297599971	18.6412318838745	17.7341651773548	18.3298989266706	16.571073417643	17.8899298183594	19.0844865909808	19.7262648879111	17.4530138599411	19.7886025743293	18.3658893416143	19.4918636189838	18.8099845023019	5.35790593633456	0.996803460040875	5.86191236365484	4.22560032608246	5.94171521580247	3.2715522175695	5.62117616097201	4.94175279307323	5.91228437168553	6.02836780251292	5.12943635958735	3.83907373940438	6.98996377968489	6.33952500728402	4.90644929016263	4.66147991130564	5.8026301709297	6.25357547164142	-19.1698503525295	2.43901846766298	-23.1940207088466	-17.7464695824788	-18.9342550665519	-15.9805662209485	-18.9154895241759	-17.4528969900965	-19.2324616705228	-22.5070781442596	-17.455931386526	-14.7355572568118	-20.567611287311
60.8040201005025	18.4239204340502	1.08631815200424	15.9667059397764	17.9462407141669	18.0239061611571	18.848971455283	18.8305038196582	17.9202455205011	18.5001985420452	16.7451012341236	18.0707793221409	19.2483441658168	19.9146933149734	17.6338734969172	19.9460583015331	18.523728759321	19.667384894057	18.9959913033322	5.35645343150131	0.997819437560815	5.87961076069083	4.21707538220082	5.94505157193929	3.27202651218827	5.61439801406363	4.96362644914415	5.89538144271645	6.01358206471288	5.11619099089109	3.83561254196594	6.98551268689342	6.34434790794994	4.88649301963734	4.66688355087087	5.79482365449822	6.2726383536578	-19.2019373384671	2.45079135779682	-23.2666649733143	-17.7548676395486	-18.9842969393763	-15.9944204875771	-18.9344297672594	-17.5549645675258	-19.2028659039542	-22.5226736777625	-17.4726928506132	-14.7341891566181	-20.6133475611237
61.3065326633166	18.6079403987972	1.07444305081731	16.1995038320288	18.1486527556683	18.1919409151228	19.044195995866	19.0272773497565	18.113197714108	18.6782064396555	16.9281271712859	18.260633253094	19.4178811066036	20.080094514306	17.820885442488	20.1134919273291	18.6865647440836	19.8525067612017	19.1638864581571	5.35397635698381	0.998284292770667	5.89786726873438	4.20789627290644	5.94916856306995	3.26747315203888	5.60832361291714	4.98531217922705	5.87906039261758	5.9995078311901	5.10380518372621	3.83261000889655	6.97130949591086	6.34959443835161	4.86801485829645	4.67186883107342	5.78808267657454	6.28372694620984	-19.2345304521329	2.46104288575062	-23.342057522259	-17.7679974768172	-19.0383161727235	-15.9924274792222	-18.9572721993474	-17.6609273114031	-19.1814018958695	-22.5445243423576	-17.4931818231176	-14.7416694487692	-20.6335611829023
61.8090452261307	18.7920616298244	1.06624976420553	16.428528547221	18.3525972677486	18.3693933929701	19.245918103166	19.2024445072699	18.287448501168	18.8648400477218	17.1209010791715	18.4314138455521	19.5927946966177	20.2521636142104	17.9889197441218	20.2905757887462	18.8601716552195	20.044887176768	19.3399881095179	5.34964222787228	0.998707879885152	5.91411680476454	4.19683097962047	5.95424728240986	3.26182869491617	5.5941429128147	4.99976458810476	5.86360714577631	5.98642998709196	5.08437819997776	3.82995805509159	6.95709535953614	6.34621883941971	4.85114842460168	4.67771805923739	5.78180686050039	6.2949834520931	-19.2646988346076	2.47031608956482	-23.4096078689719	-17.780355071054	-19.0967508843842	-15.9959309304369	-18.9547155739305	-17.7452033457438	-19.1688583839137	-22.5733229587448	-17.4900989669967	-14.7577153003596	-20.6572121488521
62.3115577889447	18.980712934612	1.05773297042064	16.6534240030428	18.5432316256509	18.556009102206	19.4550668814187	19.3869933348282	18.4710777218636	19.0599013631664	17.3231459464177	18.6130224887587	19.7720110721928	20.4353105126262	18.1655492254567	20.4724487624427	19.0441447666671	20.2146825938989	19.525387553154	5.34472629740144	0.999810277876497	5.92806083081107	4.18029451436698	5.96021781761593	3.25504977764103	5.58028603182002	5.01417123775335	5.849047157742	5.97436689640981	5.06561497017832	3.82740345145245	6.94452997843067	6.34349214408792	4.83489829846832	4.68425972750975	5.76732970153515	6.30659822260021	-19.2964825047904	2.47844119102782	-23.4679724005918	-17.7763036968338	-19.1590212340442	-16.005656899794	-18.9560323751398	-17.8335445631234	-19.1650496902259	-22.60866304785	-17.4903675118595	-14.7812805050385	-20.6887046174067
62.8140703517588	19.1740571317163	1.04593833372403	16.8819876582904	18.7414743925311	18.750708112448	19.67133779883	19.5822525754456	18.6652250928772	19.2622927417924	17.5337784242317	18.8066975075758	19.9312845477421	20.6286731243662	18.3518765114611	20.6327262126479	19.2301056159755	20.394595782598	19.7198980086482	5.3393816444424	1.00241141827477	5.94237323236467	4.16257430260864	5.96672506824625	3.24697957438153	5.56702626201803	5.02870546548139	5.83503959923955	5.96304923624212	5.04786438126288	3.82014529194235	6.93362147277321	6.34178103836248	4.81283409732961	4.68940835263003	5.75353569676703	6.31844323942867	-19.3303612273077	2.49041593293214	-23.5274896307225	-17.7747913143363	-19.2236487543727	-16.0213949292238	-18.9622956166824	-17.9263231562012	-19.1688830189184	-22.6490120963643	-17.4948609838652	-14.7933247564352	-20.72738972394
63.3165829145729	19.3691830885538	1.03632946598883	17.1144680254088	18.9482855527607	18.930708013322	19.8935198847082	19.7878545539182	18.8696200290811	19.4487930988185	17.7314856355455	19.0120875799793	20.0929695227477	20.8174826641796	18.5476511663576	20.8033694227191	19.4002914408925	20.5859998777473	19.9223429486739	5.33234489364319	1.00475387337312	5.95703019295465	4.14371484599031	5.96651187142487	3.23728331685546	5.55429172572495	5.04325988764396	5.81446033954074	5.94523412665892	5.03117196925539	3.81213691942092	6.9196546843171	6.34110185185121	4.79216333312999	4.68854817620274	5.74086716304325	6.33008789427663	-19.3619382267482	2.50020714073688	-23.5880548073905	-17.7761115755169	-19.2671277369542	-16.0420845619343	-18.9734269269911	-18.0227036067338	-19.1564902678335	-22.6664979066222	-17.5033019438233	-14.8099633137571	-20.758442545313
63.8190954773869	19.5677854333398	1.02452487093342	17.3510277076742	19.1637353578348	19.115554141989	20.0969662127806	20.0022344359061	19.0829067947853	19.6394690983334	17.9347204133695	19.2275761723752	20.2613589967865	20.9932997761064	18.7516071019405	20.9855925288356	19.5822421842071	20.7884365620275	20.1078394484852	5.32406763135932	1.00682142325066	5.97195682076468	4.12367088209614	5.96523143611374	3.22192622371594	5.54166326542228	5.05746601451397	5.79281598958221	5.92657156813195	5.01517697229807	3.80407857711806	6.89932628250468	6.34110312682298	4.77326665448068	4.68777715958801	5.72940292346494	6.33364820513072	-19.3925110747034	2.50793726234647	-23.6492935831882	-17.779927249235	-19.3077805253494	-16.0472104406288	-18.9881283640919	-18.1208899818138	-19.1463130831639	-22.6829137029221	-17.5143671653991	-14.8340689241884	-20.7719225426767
64.321608040201	19.7677410949124	1.01498677276607	17.5916595760918	19.3872124111406	19.3109436619054	20.3032054199348	20.1947990616314	19.2790425675675	19.8401363267043	18.1487891917072	19.4235008941887	20.4366860746133	21.1808385895448	18.9382128635428	21.1787169366493	19.7768068787218	20.9953244875873	20.2979825770669	5.3138269310222	1.00918532199799	5.98704667811497	4.10228265676969	5.96457223415647	3.20377236694989	5.52054250744723	5.06450745722555	5.77178639350093	5.9088041484168	4.99207392994137	3.79594075000557	6.88062654885682	6.33314492809644	4.75615966823051	4.68719052798984	5.71751076539164	6.33526933526141	-19.4194230552795	2.51528921103869	-23.7106510285634	-17.7853823184649	-19.3506123054562	-16.0529496344405	-18.976934379665	-18.19597076503	-19.1436425460601	-22.7044493787966	-17.5008222490465	-14.8655298515524	-20.7914532345166
64.8241206030151	19.9740112736393	1.00340127427977	17.8362026555236	19.6103252681596	19.5169800025362	20.5182188400436	20.3982515027376	19.4826447150629	20.0509347774699	18.373706954731	19.6314806304156	20.6183600988914	21.3804468223801	19.1316613613991	21.3694493156168	19.9829454157419	21.1837637735712	20.4988082439482	5.3029257182307	1.01236990218302	6.00209499924624	4.07776842870237	5.9645773150097	3.18356972979374	5.49927294930184	5.07031601451146	5.75148167109887	5.89206090201881	4.96944434413992	3.78755307965027	6.86400234192366	6.32481321725838	4.73795326846352	4.68651648483668	5.69876454206943	6.33662220366631	-19.4470288457208	2.52222655771827	-23.7715316760479	-17.7845281261491	-19.3955415885453	-16.0638825881759	-18.9690708885361	-18.2693801383861	-19.148512110044	-22.7311542779054	-17.4894177632436	-14.9035573847828	-20.8174912574334
65.3266331658292	20.1857424443951	0.990648649051263	18.0845046532702	19.8233307110051	19.7328671538999	20.7420885931472	20.6138972964638	19.6979615580535	20.2710551550327	18.6085644314722	19.8527334133526	20.7958391345403	21.5904006694997	19.3361886184537	21.5473568156164	20.1804796892748	21.3842574643778	20.7103537528611	5.2912631705928	1.01728607479545	6.01688618165926	4.04781484667436	5.96504761737859	3.16129734314464	5.4782161889597	5.07590251221985	5.73176905504743	5.87618406137322	4.94762798498876	3.77693960511123	6.8492802665828	6.31751233682793	4.71592635018494	4.68108924182749	5.68102174396239	6.33769539354219	-19.4744149553723	2.53173972700531	-23.8311815381133	-17.7675364857704	-19.4415892227262	-16.0800751271666	-18.9658215730933	-18.3444342984528	-19.1599209007318	-22.7621176006757	-17.4810633019398	-14.9399856712761	-20.8485424633126
65.8291457286432	20.4009748848398	0.97719798199701	18.3362467991861	20.0456374735075	19.945242267988	20.973874612434	20.8413415485596	19.9247959512631	20.4867881610891	18.8406708930067	20.0867311440443	20.9604302078931	21.7796863915928	19.5516569062083	21.7378206407501	20.3752202700292	21.5978948652493	20.9315600246356	5.27798637813888	1.02216576136555	6.03115374578763	4.01599473966698	5.96206218582125	3.13683325702274	5.45738790567423	5.08125475720676	5.70890194766938	5.85730517432231	4.92662580774507	3.76223928590922	6.82668391684057	6.31135451577165	4.69547413702864	4.67164231437287	5.66469155314424	6.33817680623847	-19.4989244530257	2.54037352868842	-23.8887142613248	-17.7509665169603	-19.4756140186964	-16.1008049902084	-18.9671257534665	-18.4207270347384	-19.1645130348745	-22.7819180523406	-17.4756779414146	-14.9675592739654	-20.854566909398
66.3316582914573	20.6196999952448	0.967162925383729	18.5789338230888	20.2780435913772	20.1513338846962	21.194838801403	21.0788830735961	20.1617818154172	20.695285644086	19.0675501781841	20.3316836856871	21.1327845245584	21.9741208730716	19.7768715824205	21.9414951066005	20.5841217112377	21.8239457728886	21.1435258556039	5.26294409728331	1.02691787669614	6.04066808920169	3.98239686136325	5.9544084017555	3.1075111298867	5.43649187826802	5.08609749488756	5.68167009464286	5.83420666113098	4.90609774835811	3.74687425805153	6.80376057873392	6.30612899937584	4.67682826694963	4.66170996484546	5.64981015883323	6.33244497024875	-19.519510382787	2.54432390523067	-23.9275765352725	-17.7354678767544	-19.4939427817016	-16.1115176268815	-18.9716782320987	-18.4969334259597	-19.1582017644374	-22.7860698998854	-17.4721148133787	-15.0005580105065	-20.8584119968258
66.8341708542714	20.8394542397565	0.95890441478734	18.8220972402002	20.5204399230671	20.3690153732506	21.4114756722749	21.2941273032912	20.3847475828524	20.9147802456352	19.3059996591877	20.5562129898355	21.3138377891492	22.1821661531704	19.9882121517347	22.1571788282394	20.8072098062224	22.0511983321112	21.3525687858815	5.2455366228764	1.03210394169577	6.04825582829267	3.94703274889547	5.9471461811471	3.07382694894631	5.40720422905502	5.08451269471654	5.65492149465541	5.81185090791099	4.87846111594753	3.73090886128123	6.78340232866765	6.29438760775026	4.65986920691844	4.65129786413071	5.63367230025421	6.32183564745283	-19.5339133633419	2.54687793522453	-23.9590653865792	-17.721196693117	-19.5127824236393	-16.1160816177297	-18.9501991667699	-18.5511767320809	-19.1569851015322	-22.7939349446662	-17.4432583555885	-15.0393004527987	-20.8679749678735
67.3366834170854	21.0664016170091	0.948277969611266	19.0698104378733	20.7720236754419	20.5989261857887	21.6385890129463	21.5216443371998	20.6119756556081	21.1458781886369	19.556489782234	20.7937720934056	21.5035217890035	22.4031344558835	20.2036372265905	22.3626238290269	21.042646780422	22.2644199043371	21.5733325177473	5.22723882940953	1.0381524668763	6.05501781612979	3.90978963331161	5.94051591334074	3.03771849629746	5.37772951554651	5.08055530510237	5.62899707570417	5.79049998527592	4.85108641132313	3.71428702933922	6.76585354065645	6.28128458453207	4.63994502439825	4.64006995815754	5.61204145119413	6.31042953024306	-19.5475433255317	2.54856888696505	-23.9879149572194	-17.7078552206666	-19.5327478263389	-16.1255341695601	-18.9320389318209	-18.5985702601615	-19.1611192556804	-22.8062861219629	-17.4160185946109	-15.0834619365462	-20.8830559185903
67.8391959798995	21.3002661788668	0.936691324302066	19.3225069738037	21.0205486337962	20.8405079601303	21.8766658318201	21.7627603137461	20.8519411803127	21.3879563088613	19.8183870808501	21.0455107756533	21.7008984556619	22.6243230034312	20.4316584720391	22.564861533382	21.2580921046855	22.491486612214	21.8061536214806	5.20808364203746	1.04544989839287	6.06093477365036	3.86849294722463	5.93447381828448	2.99935430780122	5.34852279709916	5.07623015305695	5.60393285581937	5.77015867025502	4.82427015044705	3.696803386864	6.7476196397736	6.26951923101594	4.61798310828202	4.62103342048447	5.59165344471641	6.29835556782473	-19.5601893548528	2.5506982594819	-24.0143471677774	-17.6855070450772	-19.5537078762045	-16.1405436320038	-18.9185912971196	-18.6465260120438	-19.17007836365	-22.8229358980484	-17.3917909371629	-15.1321034584777	-20.8923782663097
68.3417085427136	21.5408220276269	0.923925404499891	19.580486474298	21.2621675956105	21.0915812053097	22.1249619752051	22.0169191071336	21.1045420385634	21.6386961110014	20.0894428390051	21.310783106879	21.882226643549	22.8293709019973	20.6723173863112	22.7816113705078	21.4847761098892	22.7331641483607	22.0501054284098	5.18797651142658	1.05354091760677	6.06595865531259	3.82213227379547	5.92852594263273	2.95882101327027	5.31973226481032	5.07163609768975	5.57927766459044	5.7503291216258	4.79810846524916	3.67440768681517	6.72341280326894	6.25931982427327	4.59753156845733	4.60012780661368	5.57282046892698	6.28548252549342	-19.5717014808849	2.55372120904631	-24.0383942898575	-17.6503611427513	-19.5738269346058	-16.1609820870655	-18.910132355238	-18.6952979772503	-19.1815850806306	-22.8417466839777	-17.3707705539499	-15.1682563638381	-20.8796090666717
68.8442211055276	21.7853487603993	0.915778481431772	19.8438715360064	21.5144306895964	21.3239298336898	22.3718340139333	22.2822276924867	21.3684219350431	21.869196611652	20.3427813738725	21.5876099424024	22.0657767613137	23.0490656472198	20.9243978008476	23.0129335334176	21.7274768442491	22.9882995415093	22.2933264091486	5.16611346769414	1.06189491791542	6.07003244561344	3.7736173753643	5.91476424859386	2.91483254777573	5.29114325291276	5.0666160451882	5.54757676317139	5.72324104119459	4.77230897181935	3.64972049484925	6.7022522565964	6.25055841793004	4.57869663537681	4.57833729117841	5.55545347578924	6.26866421975243	-19.5791303763424	2.55378659298865	-24.06010425567	-17.6172337627055	-19.5672530477126	-16.1786332534531	-18.9056715764716	-18.7442851107099	-19.1693701193345	-22.832112577716	-17.352245856443	-15.2039722596225	-20.8718543049024
69.3467336683417	22.0307384086257	0.907322926528387	20.1126942640858	21.7779514755003	21.5686714629982	22.6064424502392	22.5244040155984	21.6216007304853	22.1111286800955	20.6080862210744	21.8426216711764	22.2599015691494	23.2841041636317	21.1665296514517	23.2570020649471	21.985315790998	23.2405943800499	22.5247659465299	5.14186696641736	1.07091995944712	6.07308626801822	3.72314929402834	5.90137842260085	2.86579415870363	5.25467202485233	5.05618741220089	5.51651105884603	5.69681582761087	4.73942669246004	3.62398779975203	6.68470899832467	6.23702930559219	4.56120452267469	4.55567743170062	5.53575996538614	6.24448227992616	-19.5801453604884	2.55282359683835	-24.0794561287015	-17.5875794708171	-19.5613436334587	-16.1850694709568	-18.8760204310101	-18.775142690619	-19.1599538596382	-22.8262115644811	-17.3096950835671	-15.2449377446294	-20.8703359782551
69.8492462311558	22.2829174089399	0.896500260949913	20.3868895103325	22.0524196420234	21.8271179041419	22.8532744327308	22.7800508909093	21.875073617404	22.3656907008237	20.8864536184045	22.1113759290997	22.4651473257778	23.5328038510787	21.4096131594539	23.4821793338497	22.2465513114818	23.4833958377105	22.7686414778158	5.11649737128416	1.08095232181947	6.07500947704895	3.67089303288693	5.88877111566668	2.81459915663869	5.21835077539359	5.04245814888955	5.48651140908149	5.67147474538008	4.70668021906937	3.59729136153408	6.67071272729878	6.2214689869803	4.5388061502379	4.53002290423272	5.51161251779311	6.21929521241439	-19.5798930398486	2.55092124018904	-24.0963308375854	-17.5623803947018	-19.5576931700705	-16.1980692371686	-18.8509962373681	-18.7965005602132	-19.1543808949136	-22.8257851962418	-17.2703817241983	-15.2915986423317	-20.874385565858
70.3517587939699	22.5437409122736	0.884215674507259	20.6647069598791	22.3368529918646	22.0991306277386	23.113284733228	23.050465121565	22.1421683134154	22.6326262573211	21.1775636182518	22.395047560411	22.6810364343687	23.7644542201283	21.6668936159777	23.7143926597022	22.4941202996	23.7414191737154	23.0256920092114	5.09037511325226	1.09146452060771	6.07525419634264	3.61689954245019	5.87712956629847	2.76158874600899	5.1826559347437	5.02842606925223	5.45779948553985	5.6473898834164	4.67440378764592	3.56960644379165	6.65159336227371	6.20777611424498	4.51589264977594	4.49761811447812	5.48850579167308	6.19346212410036	-19.5802547559629	2.54726610999443	-24.1087855858567	-17.5421441332784	-19.5569643325643	-16.2190379154161	-18.8325365290678	-18.8201039424223	-19.1527450209995	-22.831522477439	-17.2363362494575	-15.3438583173485	-20.857235407515
70.8542713567839	22.8141826677706	0.875604531176573	20.9317483711185	22.6147357797185	22.3834868948112	23.3859805193477	23.3349969300957	22.4228464332964	22.9106628868559	21.4801488372276	22.6928382001885	22.8993783897855	24.0002947808949	21.9385531199952	23.9626323695156	22.7583529403454	24.0150586530845	23.2952075780481	5.0638623926761	1.10276182517533	6.06957625276451	3.55876765188233	5.8663330637472	2.70705204860049	5.14779062997534	5.01426905852031	5.43030221203105	5.62446326322276	4.64267977430353	3.53972005190596	6.63276158586717	6.19627953756485	4.49410366321139	4.46402835799226	5.46659709028734	6.16707404094105	-19.5825496117132	2.54112032872873	-24.1001376463123	-17.5149912862379	-19.5590737058741	-16.2484772939278	-18.8213288818959	-18.8471058257488	-19.1543230512759	-22.8431037080511	-17.2084764142568	-15.3964402748127	-20.8358002718959
71.356783919598	23.090400033227	0.871676060808094	21.2051387744448	22.8890077728294	22.6591381012988	23.6679373296263	23.6316080289147	22.7157272216489	23.1782710669099	21.773968130691	23.0026094908104	23.1034136397133	24.253603162944	22.2234129287345	24.2263573021903	23.0398070675695	24.3028291820058	23.5735713313001	5.03631247675775	1.11514508903226	6.06278950223064	3.49669561775772	5.85101889051855	2.6509253655438	5.11357334424841	4.99992682972261	5.39902689687857	5.59753876320592	4.61133520223683	3.50488485831563	6.61816276656434	6.18693734182697	4.47344004038705	4.42960603238238	5.44567216054205	6.13946601576252	-19.5845552938595	2.53465257801067	-24.089928995016	-17.4835823262414	-19.5466593126221	-16.2848034619978	-18.816811471432	-18.8776628232271	-19.1415325268571	-22.8397826008433	-17.1864390613657	-15.4378798769984	-20.8220174484183
71.8592964824121	23.364396093965	0.866635432782059	21.4857072882521	23.1750148168192	22.9357875548739	23.9286195725651	23.9038971069784	23.0015547156792	23.4450799924072	22.0683353418571	23.2888788268193	23.319815486608	24.5238586980455	22.5027170964242	24.5013075935936	23.3367120126119	24.5828450392418	23.8302063606634	5.00595206268099	1.12797207462053	6.05511314300754	3.4331011151605	5.83330470394088	2.58989922568755	5.07210378238725	4.98142853498756	5.36574255704666	5.56854544453781	4.5731715870683	3.46885636083436	6.608052826905	6.17471909838926	4.45314470330888	4.39440021976139	5.42089236602282	6.10275733385016	-19.5800069293724	2.52613994014062	-24.0793338339279	-17.461195759983	-19.5273161248744	-16.306948399695	-18.7901042644492	-18.8970327727722	-19.121422679866	-22.8304483680766	-17.1441006639529	-15.4862926982935	-20.8166440928206
72.3618090452261	23.6441163524866	0.85872410898694	21.7740400320909	23.4733052365775	23.2274203103769	24.2032196928889	24.1907551440508	23.2828933092587	23.7252493130679	22.3766362491606	23.5895401881531	23.5499339120718	24.8008797134594	22.7791781377718	24.7515866963613	23.6233821503265	24.8579604744848	24.0998810796849	4.97430815043738	1.14162277803449	6.04677003770833	3.36839764710546	5.81674413176391	2.52754897438411	5.03114087502959	4.95891261983973	5.33372171485334	5.5409518559238	4.53508230855488	3.43185912600235	6.5999042927285	6.15993525791696	4.426457687973	4.35396770681516	5.3921439130181	6.06539225738089	-19.5759337605094	2.51617380748926	-24.0694157969356	-17.4500464054702	-19.5137004648559	-16.3395147920543	-18.7718715988798	-18.9072174903778	-19.1058199694119	-22.8296090332969	-17.1096905525745	-15.5431795522203	-20.812288600925
72.8643216080402	23.9351952971175	0.849462967442188	22.0705076940242	23.7834027504831	23.5343562984099	24.4932243692014	24.4935581270992	23.578457966497	24.0190101018092	22.6990576158938	23.9058337283814	23.7938440527434	25.0586533085431	23.0714051693914	25.0178295128229	23.910639345734	25.1494303397887	24.3839143730576	4.94247136444686	1.15552920464913	6.03794266462966	3.30295057560536	5.80167604905605	2.46432693334829	4.9911234220261	4.93629209358629	5.3031790986583	5.51508699092629	4.49749147296277	3.39405479002185	6.58632193849475	6.14767181572535	4.40005786367142	4.30965132347435	5.36375392339565	6.02796087556722	-19.5776837798435	2.50387944358609	-24.0611978751678	-17.4518164240401	-19.5074129653887	-16.3846093755127	-18.7646171743749	-18.9244796044757	-19.0959927167214	-22.8387778098988	-17.0856575521864	-15.609298685934	-20.7865551511657
73.3668341708543	24.2407836145085	0.842425822371921	22.3753031525392	24.1041262690723	23.8556745848099	24.7983829395346	24.8115489991193	23.8883917015901	24.3253237847788	23.0345655359036	24.2369110392917	24.0506031779382	25.3352600372655	23.3797329527895	25.3013102797375	24.2162194934183	25.4572780199316	24.6819058644164	4.91142402097106	1.17048143412571	6.02880830231337	3.23702705905474	5.7881723715552	2.40064863977222	4.9522115954765	4.91384504530097	5.2740829526117	5.4910266313188	4.46056522308224	3.35548454431998	6.57723077874156	6.13828639198412	4.37410633696089	4.26468920138495	5.33580664706003	5.99079261459961	-19.5892103823032	2.49023554846698	-24.0556116671978	-17.4674959298082	-19.5091268906062	-16.4432960697679	-18.7695139263621	-18.9506893933978	-19.0923788626636	-22.8584166106873	-17.073294045061	-15.6847563852356	-20.7707927415115
73.8693467336684	24.5555933235748	0.839035980818837	22.6884854501257	24.4142070010156	24.1822006018942	25.1172200116167	25.1425027428712	24.2112649622515	24.6348720890439	23.3743006108137	24.580491875343	24.297105780339	25.6317126441	23.7029246411996	25.6007979388297	24.5395985453681	25.7795897766108	24.9922185057743	4.88049767887572	1.18679409807764	6.01951170970283	3.16811515341335	5.77425113379781	2.33680874753564	4.91417633011864	4.89158265889657	5.24455667266455	5.46692629726565	4.42412882571851	3.31308908681841	6.57315737989139	6.1317625186142	4.34848433543206	4.21948084592997	5.30803758618526	5.95389358002666	-19.6078749865782	2.47716157192169	-24.0535202089636	-17.4826269335842	-19.5127015257391	-16.5156214710201	-18.7863332073876	-18.9866241947691	-19.0887025122414	-22.8808517746686	-17.0726508702416	-15.7549360998172	-20.7672429414292
74.3718592964824	24.8642201981251	0.834356096384444	23.0099784999642	24.7245337670373	24.4952731285504	25.4198618284106	25.4477379540773	24.530981077802	24.9285519188495	23.7003504716193	24.8987795223393	24.5464854791677	25.9461544273727	24.0252531490562	25.9017763574892	24.8781631052707	26.0885272774009	25.2851152055932	4.84659770007767	1.20352369148946	6.01015973543937	3.09754623201211	5.75533232716296	2.2702385130023	4.86931506171817	4.8665302866683	5.21011556291024	5.43832329619248	4.38128380186417	3.26832884156872	6.57392622845402	6.1242634262854	4.32086991764323	4.17407904891574	5.27479739323193	5.9104535281735	-19.6221238733279	2.46294180352706	-24.0556334315474	-17.5062294775528	-19.5029807305474	-16.5821171864707	-18.7861125064521	-19.0211473556455	-19.0702300393201	-22.8880606043679	-17.0574332419825	-15.8288557447695	-20.7761120709052
74.8743718592965	25.1758846084528	0.827465537292388	23.3317406258146	25.0479104013926	24.8242280027661	25.7302820452558	25.7686985267292	24.840509102067	25.2359237700871	24.0410399985025	25.232385784262	24.8120962608809	26.2481045223419	24.3399760826266	26.1874771742854	25.1919456106049	26.3975958282003	25.5842399994284	4.81114856714197	1.2202414959161	5.99885930270226	3.02733100727321	5.73820753989924	2.20287662628219	4.82508272344407	4.83694062568794	5.17668669448651	5.41170235938883	4.33871477503996	3.22301947331563	6.57176316981269	6.11367110882056	4.28795808721383	4.12193770281073	5.2380210135683	5.86560486452552	-19.6394023251382	2.44455835777426	-24.0544536424713	-17.5495471905176	-19.5041422273206	-16.6592133042727	-18.8005174662172	-19.0490759994794	-19.0604233161956	-22.9078746264316	-17.056615627603	-15.916100994578	-20.773890681798
75.3768844221105	25.5017280246074	0.823083951205336	23.6500177323395	25.3847628362827	25.1700302009678	26.0582702880924	26.1068049779487	25.1645866205239	25.5579571008949	24.3972942006607	25.5826613662675	25.0946645921187	26.5529887123385	24.6716973015276	26.4908079395067	25.5218932476538	26.7240222628212	25.8991890137731	4.77630805848394	1.23725439259208	5.98465506330236	2.9580558081272	5.72336393428467	2.13594525336968	4.78187717635996	4.80755095373886	5.14457152882983	5.38756414343593	4.29690116695712	3.17747844157652	6.56991175938155	6.10618069527334	4.2547316055008	4.06926756564715	5.20103126728915	5.82184257266887	-19.6695055648311	2.4223177098611	-24.0466309299337	-17.6148726994361	-19.5185000868579	-16.754537279444	-18.832245515781	-19.0911785562998	-19.0614745213069	-22.9424043623902	-17.072838107959	-16.0181510809793	-20.7719520482181
75.8793969849246	25.8437423780333	0.820919972078029	23.9781084737353	25.7345241485602	25.5320516082591	26.4039133219219	26.461200068022	25.5035049641071	25.8939788901296	24.7685029990705	25.9487498720308	25.3936549050711	26.8796854491632	25.0208821425046	26.8123139063289	25.8713392768622	27.0674858464759	26.2299821762897	4.74289678190828	1.25514663829257	5.97103608343284	2.89024796550701	5.71107241733622	2.06996157901997	4.73985757907689	4.77866718721749	5.11378888000678	5.36614963079432	4.25605995644696	3.13193333265048	6.57320482693902	6.10219828116037	4.22138725934455	4.01707230468313	5.16402022912402	5.77969099779239	-19.7157736635947	2.39836447719088	-24.0466230473447	-17.7035779411517	-19.5471056135027	-16.8692498766892	-18.8823913808356	-19.1497537747368	-19.0747695077917	-22.9924187197541	-17.1072341751745	-16.1356524038269	-20.7864053497047
76.3819095477387	26.2001895014513	0.820704458628531	24.3168033528685	26.0958993983717	25.9084892237328	26.7658062697306	26.8294724628487	25.8558648847555	26.2422020786056	25.1529747995731	26.328267344847	25.7036706788525	27.2274857578973	25.3862258471858	27.1501706837961	26.2387434988568	27.4257088962641	26.5752468450354	4.71094872900248	1.27388464702454	5.95834921340064	2.82429237315863	5.70121589272423	2.00530124611569	4.69885452322663	4.75033976361362	5.08407054556072	5.34741740717756	4.21603246112758	3.08597626259136	6.58173554784003	6.10172241462196	4.18788360061941	3.96577116386066	5.12684506865832	5.73937217974268	-19.7784041359366	2.37322883019011	-24.0562727869958	-17.816131032798	-19.5900541623581	-17.003379767624	-18.9504986155855	-19.2257429931459	-19.1006494207582	-23.0574061217463	-17.1596023858865	-16.2659108613574	-20.818559409797
76.8844221105528	26.5473556438413	0.817717638276939	24.6666222856097	26.4421843274294	26.2685372828452	27.1214873727538	27.1703600163046	26.2093135458398	26.5716329839845	25.5209665992601	26.6808305185885	25.9975159571223	27.5889619545811	25.7555419468484	27.4787712109814	26.6078128873958	27.7643544682831	26.9127969436335	4.67653276035077	1.29317751939721	5.9468792825734	2.75751576166316	5.68708712767349	1.94055904981805	4.65144198518334	4.72059181596712	5.04934452026875	5.32503978717848	4.17025911508783	3.03632386585469	6.59385371496968	6.1020111037768	4.15048367934491	3.91346002193832	5.08324003475142	5.69643329956288	-19.8405243058211	2.34983151056774	-24.077214861656	-17.934240558148	-19.6244029591649	-17.142758664036	-19.0068166494853	-19.3112629106154	-19.1168989948243	-23.1100309174914	-17.2028853633326	-16.3918170417439	-20.864237262869
77.3869346733668	26.8957159974964	0.811883929184935	25.0278040679768	26.7934560265871	26.637747810493	27.4753248294488	27.5280995899206	26.5457800635616	26.9078515667433	25.8974700965127	27.0501433238395	26.3095598554256	27.925967588799	26.1111364762996	27.8026792963675	26.9628129784208	28.1087635846207	27.2468588049266	4.6408602107186	1.31176050710549	5.936890035399	2.69218080897581	5.67400676266238	1.8759188245772	4.60478850878611	4.68586123788548	5.01397964017405	5.30405464282602	4.12526954468017	2.98691506606625	6.60000404331037	6.09850436495698	4.10925716749978	3.85748112165589	5.03718232246217	5.65146927957986	-19.909592850876	2.32210769502039	-24.1109175805407	-18.073025573121	-19.6696307044396	-17.2903175614219	-19.0838288848153	-19.393055903526	-19.1428224682789	-23.1724680565496	-17.2665786122143	-16.5363139370571	-20.8938474951792
77.8894472361809	27.2616934109539	0.808110481590375	25.4003839274036	27.1594559612279	27.0247614464142	27.8485854265323	27.9041924429392	26.8968063491715	27.2595803852076	26.2910296580876	27.4376928438052	26.64141306234	28.2851004577764	26.4843916817047	28.1457600240636	27.3378540769866	28.4716184133371	27.5984684182655	4.60705768612212	1.33099656340481	5.92858327696569	2.62981249310687	5.66403444333061	1.81329968727808	4.55938371396341	4.65153890344496	4.97957589067267	5.28654370411381	4.08154136042694	2.93820278413414	6.61089837127263	6.09849290387333	4.06775225839861	3.80290096712804	4.99116319756361	5.60919902228054	-19.9991713665077	2.29267854978427	-24.1586340592267	-18.240558815256	-19.733642867926	-17.4605741722324	-19.1837304915349	-19.4963291675955	-19.1865734080781	-23.2531465055559	-17.3529169447341	-16.7011941591956	-20.9431666823045
78.391959798995	27.645298899461	0.806350355895192	25.7842355950526	27.5405118598771	27.4293546511061	28.2416719779626	28.2976544824532	27.2629730207473	27.6267695362373	26.701526612273	27.8425645314901	26.9930262274121	28.667235236098	26.8759023423944	28.5078427364706	27.7331105267455	28.8522706745177	27.9681323805388	4.57550916339965	1.35082322712304	5.92211010260728	2.57101409426882	5.65748360248777	1.75326740785484	4.51543438819617	4.61796398844604	4.94631396563374	5.27287168170152	4.03935488020464	2.89055488193879	6.62686562973961	6.10231214680401	4.02630855005453	3.75044502645149	4.94557384372815	5.57027242427706	-20.110476180395	2.2617876651427	-24.2213369906552	-18.4379480550215	-19.8176113838682	-17.654356445049	-19.3068948097115	-19.6231767767587	-19.2497057698188	-23.3528181907878	-17.4624198445871	-16.8870563994671	-21.0145119940173
78.8944723618091	28.0448282485861	0.806075670122642	26.1789992978244	27.9358940492278	27.8499009678196	28.6532792914998	28.7057876109086	27.6429542484527	28.0079993266633	27.1275046636225	28.2623077791504	27.3631217162078	29.0699517322335	27.2842550790143	28.8864410404593	28.1461085046655	29.2480866981141	28.3546599715149	4.54631465451202	1.37108690394281	5.91754128562896	2.51625755762015	5.65432043271279	1.69629145352054	4.47280787537831	4.58523932267615	4.91412615518435	5.26313073580421	3.99869351381902	2.84420874888137	6.6475673831764	6.10986574307086	3.98498404273825	3.70051899411164	4.90043894075486	5.5350422871145	-20.2431912366865	2.22974152596421	-24.2997720816236	-18.6651312929762	-19.9215025691461	-17.8710250903858	-19.4521732465783	-19.7740084299957	-19.3326699775003	-23.4707944929614	-17.5939228971394	-17.0935074468576	-21.1075644740564
79.3969849246231	28.4373677050143	0.799791363544834	26.5685686654644	28.3440624199274	28.2680543560802	29.0699278483144	29.0845009683412	28.0288624318965	28.3850712264246	27.5513108157305	28.6536153343498	27.7289990655722	29.4629144666018	27.7014814876719	29.2441196963413	28.5439059372574	29.6176276065148	28.7448609537409	4.51593291737396	1.39086081300574	5.91137511115193	2.46581992794517	5.65095102249589	1.64192932029894	4.4244696137984	4.55229945940359	4.87986661268664	5.25409822158002	3.95327319357573	2.79703106235291	6.66603075772894	6.11948743449093	3.93888442449617	3.64904999940341	4.84899334061397	5.50136717596076	-20.381026284621	2.198083618857	-24.3796569442783	-18.9210353547535	-20.0326651983011	-18.1017808828745	-19.5882815546754	-19.9438160280996	-19.4236282554562	-23.5917077919299	-17.7189533662773	-17.306122942101	-21.200399840508
79.8994974874372	28.8263028532291	0.797829848333187	26.9627045259692	28.7321754335372	28.6779210112487	29.4727670125815	29.4811782825982	28.3901408259023	28.752073748865	27.9674676360799	29.0634829173073	28.0971086150111	29.8536942046637	28.0972706300182	29.6089763970516	28.9443165424432	29.9993829012359	29.1201849671524	4.48461932830812	1.40967572212785	5.90580886575858	2.41676859108374	5.64590337486453	1.58895511668549	4.37741206861913	4.51392255046122	4.84208599032721	5.24447482423472	3.90943359268525	2.74954946868822	6.68326530768009	6.12411945727555	3.89135452346525	3.59809015853911	4.79730343016074	5.4654619324011	-20.5254925312165	2.16227757148451	-24.470778252197	-19.1819916428175	-20.1463852167942	-18.3340963975844	-19.7481486010137	-20.1099616315381	-19.5184295803593	-23.7094605491876	-17.867681284559	-17.5290384707388	-21.2979818228866
80.4020100502512	29.2335523992771	0.79823988165805	27.3692751073623	29.1307784342705	29.1056045425102	29.8960755147644	29.8973225286245	28.7660104496905	29.1353290037815	28.401642118607	29.4935781492318	28.48688082876	30.2677011057325	28.5105641094412	29.9944561238674	29.3662472064177	30.400893373246	29.514479792127	4.45605659645633	1.42875180600887	5.90269484666652	2.37207437022035	5.64437580935616	1.53981943951948	4.3321870995616	4.47613179184947	4.80514561401159	5.23940565022031	3.86775503976349	2.70403716949583	6.70484503021264	6.13201570863296	3.84455129086123	3.55067651131	4.7471163671481	5.43407380447157	-20.6932038767668	2.12558698148719	-24.5814007905573	-19.4691635651538	-20.2823313220123	-18.5896877664221	-19.9330850113069	-20.3019391416018	-19.636658085422	-23.8458703515659	-18.0413397827142	-17.7747103830897	-21.4200672742271
80.9045226130653	29.6594836776034	0.800475182812467	27.7888550193707	29.5458720443042	29.5514070564906	30.3406807982864	30.3317748510797	29.1575498742526	29.5354905156613	28.8543116113823	29.9429231800663	28.8988642964125	30.7037389058905	28.9421403503816	30.3996574011255	29.8086487031264	30.8211384724751	29.9286857613491	4.43068169967483	1.44793094817521	5.90228688397119	2.33269121037642	5.64662749637738	1.49512050847378	4.28908886989201	4.43932764941335	4.769325754822	5.2393418036707	3.82860311488135	2.66100434591158	6.73062350211717	6.14337880691182	3.79907109909723	3.50746513248192	4.69902427882083	5.40792673757862	-20.8847513494377	2.08835793529964	-24.7129022463851	-19.7861470479148	-20.4416041542094	-18.8685478472632	-20.1423668854103	-20.5209497832067	-19.7797742569759	-24.0014265274563	-18.2392490823718	-18.0432060794979	-21.5670226389186
81.4070351758794	30.1022808934184	0.80363312853418	28.2216457619172	29.9775881692438	30.0138938083928	30.805249512923	30.7816324200612	29.5636390673193	29.9515050925218	29.3241729419167	30.4088238364109	29.332033012082	31.1576678352911	29.3904918273743	30.8213813961001	30.2679851596945	31.2571244853026	30.3616599681425	4.4086033485934	1.46700188473029	5.90474066505094	2.2990667215344	5.65259605116528	1.45530609452186	4.24811203167411	4.40368111260835	4.73476120324841	5.24440697347907	3.79201332255898	2.62084897547927	6.75969930697809	6.15798066576457	3.75507551463666	3.46868838462004	4.65329926837004	5.38737728580436	-21.0988749628343	2.05115737402546	-24.8662732088556	-20.1318855526157	-20.6238439110264	-19.1690795911331	-20.3734989707362	-20.7662469514871	-19.9477955923558	-24.1750999151941	-18.459115098609	-18.3333049791845	-21.7368223996581
81.9095477386935	30.5420586451445	0.791456552906104	28.6675952409566	30.4249110041867	30.4903699215503	31.2869836639607	31.1996703520709	29.9817336090026	30.3810833139968	29.8086909135202	30.8446901281162	29.7841256511584	31.5761679196092	29.852614361356	31.2097429308657	30.6940813224775	31.6596780727049	30.8107999167789	4.38702152588762	1.48513834735572	5.91016691137408	2.2714991471601	5.66181363851142	1.42062360162774	4.20256045838391	4.36905751173249	4.70132962442645	5.25439421911893	3.75196243115882	2.58382060850071	6.78014268763577	6.17517191733669	3.70647726208576	3.42830011525954	4.60265033859898	5.37237394129046	-21.3213833416282	2.01831591472136	-25.0420447499658	-20.5040629400005	-20.8275702213024	-19.4884319053411	-20.5931801080602	-21.0355066061489	-20.1394533829351	-24.3645061922922	-18.6706316927276	-18.642749935116	-21.8906990339692
82.4120603015075	30.9767603707952	0.789048477732545	29.1264129437449	30.8859448342313	30.9375801519195	31.7401121614327	31.6366262743807	30.3672874416647	30.7813480401298	30.2657029442939	31.3011756924467	30.2137272965448	32.0158473504147	30.28379562848	31.618467885413	31.1411681353742	32.0817988090443	31.2311703432074	4.36547970856729	1.50159596328028	5.91860366281063	2.25008482310826	5.66598101103057	1.38867217337202	4.15925409210545	4.32878899126115	4.66225897105034	5.26157749657645	3.71470275225231	2.54630095315255	6.80342632921929	6.18538332544059	3.65987827218598	3.39286875398185	4.55507658402985	5.35481714549929	-21.5490311474449	1.98276450286286	-25.2403700390159	-20.8994103330137	-21.02180987203	-19.7963196471164	-20.834811119861	-21.2953158132028	-20.3247596921154	-24.533630208667	-18.904446243113	-18.9442345636833	-22.0692735879159
82.9145728643216	31.4276702647751	0.789902682764541	29.5975865779099	31.3207456495696	31.4012433215488	32.2133664483951	32.0940557104606	30.7682138915346	31.198116776938	30.7401041350009	31.7800527963918	30.6649133566357	32.4774625250268	30.7313902893974	32.049164492091	31.6104741147563	32.5252157860674	31.6706183646777	4.34739711087086	1.51785773431101	5.92998421290418	2.23151458565097	5.67316509747901	1.36231899005318	4.11886672483518	4.28953578592176	4.62432645206723	5.27388899241738	3.68084772757334	2.51252106184259	6.82956002656586	6.19771382587723	3.61611951190193	3.36320241213983	4.51159661961622	5.34319174708788	-21.7965898755384	1.94835953017076	-25.4609983355293	-21.2881046621994	-21.2389085545451	-20.1223686314888	-21.0983184515094	-21.579589614606	-20.5350660190027	-24.7182364625445	-19.1604982034634	-19.2646294306773	-22.274050271907
83.4170854271357	31.8973930509259	0.792950557778596	30.0804520972034	31.7717511376965	31.8825106136558	32.7080504846366	32.5706804458542	31.1863435960183	31.6330459394139	31.2330030712994	32.2801538710127	31.139017318172	32.9579115461771	31.1964668273226	32.5001997823114	32.0996775966381	32.9885667565792	32.1304577308237	4.33330937366017	1.53339799891306	5.94421928700061	2.21943727515944	5.68346848017585	1.34203723207431	4.08180649621137	4.25184269339004	4.58812700024851	5.29164510572941	3.65076334824399	2.4831637480753	6.857836690605	6.21217590069565	3.57581155723513	3.33969030126182	4.47291114162355	5.33801372083266	-22.0651820946047	1.91483092879145	-25.703118738349	-21.6975922114347	-21.4800684252336	-20.465861003503	-21.3814984281559	-21.888399922928	-20.7711649138142	-24.9189903522159	-19.4367833873672	-19.6032958379999	-22.503610590851
83.9195979899498	32.3786140913037	0.797327627219896	30.5488296848752	32.2404161854315	32.3802600274289	33.2229394753942	33.0633071438986	31.6210584035055	32.0856291383769	31.7432571893629	32.7984063874471	31.6352704399316	33.4274423709381	31.6775275224156	32.9554893526604	32.5862956618426	33.4621580218763	32.6095384554734	4.32232435335697	1.54714168857159	5.95607095171761	2.21421077553268	5.69661881337402	1.32813240800029	4.0480794572759	4.21605018614666	4.55399332152237	5.31471106221899	3.62448927417376	2.45877249103384	6.88207853628626	6.22832209133078	3.5377835369963	3.32018011137649	4.43834922479339	5.33934741193226	-22.3485534265042	1.88010243966245	-25.9433858482853	-22.126194456172	-21.7449540439886	-20.8242572835875	-21.6806594011634	-22.2196839945221	-21.0320700613004	-25.1349719167971	-19.729922626835	-19.958002998362	-22.7369439898011
84.4221105527638	32.8603118828894	0.789684954423865	31.0296644954271	32.7264712778425	32.8919160724701	33.7551024905543	33.521279447715	32.0701026061441	32.5538702664873	32.2682273741965	33.284585570381	32.1514539327885	33.8835802615685	32.1714297548185	33.388724158296	33.0564955042671	33.9070750898886	33.1050118233851	4.3131765924472	1.55952802237104	5.97083774591408	2.21603284429931	5.71196845939011	1.32069970525063	4.01124875271899	4.18222570557851	4.5220548287862	5.34258477326236	3.59614636686196	2.43970065868874	6.90082288044234	6.24530345914987	3.49899338365472	3.30292334318755	4.40249574885394	5.34678682311586	-22.6385891735746	1.85197504998163	-26.2044966899821	-22.5706318670764	-22.0320601462653	-21.1938580148455	-21.960327598703	-22.5698437795543	-21.3154295247205	-25.3640429139902	-20.0074730143609	-20.3254690339605	-22.9718869894714
84.9246231155779	33.3426643596442	0.790506289294427	31.5237006016905	33.2284251458154	33.3874868819597	34.2662219881981	33.9991087583611	32.4911806928577	33.0083833087708	32.7783132286704	33.7932580891596	32.6650158376763	34.3598182615888	32.6352882305379	33.8445353309913	33.5488677636175	34.3737082153607	33.579317419052	4.30572784846754	1.56945796818483	5.98872031228595	2.22488570349592	5.72400833275715	1.31786250520844	3.97809380176022	4.14477975324704	4.48847671189169	5.37003271132459	3.57196031258661	2.42445403934846	6.92014103539232	6.25448005223	3.46483342678266	3.29242004387122	4.37263352344727	5.35386330985118	-22.9331082538279	1.82311182664671	-26.4860686116432	-23.0266591419367	-22.3203270250615	-21.548976099746	-22.2541344611886	-22.9065706425029	-21.5999813863181	-25.5824062722073	-20.3002354550946	-20.6896531610864	-23.2327382569807
85.427135678392	33.8354666144601	0.796762043532805	32.0312573648598	33.7388456107196	33.8781155266708	34.7827416713437	34.4983855203551	32.924044836915	33.4606570860175	33.2843679491042	34.3260364654254	33.1726184453649	34.8546827141908	33.1077728226092	34.3236253673742	34.0629983700824	34.8633261208778	34.0579899594514	4.30134740913748	1.57747078611221	6.00984732990232	2.24015347604425	5.73376866923988	1.32088563983892	3.94924376446784	4.1088672491215	4.45464987150693	5.39813665264268	3.55258206682959	2.41290358497373	6.93946245823977	6.26210111244451	3.43613457876227	3.28902844140793	4.34968239866336	5.36411125211427	-23.237774372473	1.79689907219729	-26.7869849039214	-23.4859326808175	-22.617502409247	-21.9042136282005	-22.5610455858698	-23.2556745501586	-21.8916434643953	-25.7977441782029	-20.6070267332112	-21.0465592765056	-23.5192803827819
85.929648241206	34.3441220636846	0.805117134906058	32.5522727344936	34.2247573192526	34.3846553528802	35.319475804289	35.0176903451744	33.3774848035114	33.9321104368494	33.8066007711559	34.8814117399816	33.701366897051	35.3635689389343	33.5964047249815	34.8235205588504	34.5953035030918	35.3741038678929	34.5552252205631	4.30093196310405	1.58378634338337	6.03428930643284	2.25916370836168	5.74410893538606	1.33057667943105	3.92498402102016	4.07616469651395	4.42392773263843	5.4296809275706	3.53835393709399	2.40766336583297	6.95754659059443	6.26896355736939	3.41333658835193	3.2926117931689	4.33412007259417	5.37941949730432	-23.5550762532934	1.77343360862925	-27.1054794394051	-23.922921716609	-22.9387303185241	-22.2666566589658	-22.8779493813028	-23.6204878764812	-22.2027332527223	-26.0263099340283	-20.9245874639134	-21.4109440025974	-23.8288747932771
86.4321608040201	34.861318095938	0.806882882836977	33.0863803943113	34.7270152249862	34.9066723120175	35.8754131146216	35.5536613063869	33.8514586942031	34.4230312239865	34.3441592895569	35.4558537342648	34.2511143392384	35.8309892347628	34.0998557686	35.3138991667315	35.1029901991146	35.8887902667611	35.0698052654639	4.30332369822344	1.58700760416769	6.06210188234987	2.28488075742038	5.75437114231621	1.34684140914225	3.90528190022036	4.04737156036398	4.39687280156158	5.46391306557737	3.52930338815903	2.40908497650562	6.9632726477502	6.2743379714569	3.39369391128188	3.29860047846695	4.32416881951086	5.39908245949157	-23.8787284994617	1.75422982388656	-27.43919178997	-24.3624243867616	-23.2843135972371	-22.6336361061163	-23.2002897287796	-23.9977704444637	-22.531207915508	-26.268367785503	-21.248314279934	-21.7805021318643	-24.1223858272149
86.9346733668342	35.3823717184347	0.799623552452443	33.6329931594427	35.2466793343426	35.4418757127228	36.4476453266924	36.0519024109862	34.3440534324722	34.9319059364884	34.8944004455373	35.9949151951055	34.8198420841571	36.3095651162872	34.614967324498	35.7953784070273	35.6130080276745	36.3802210573041	35.5985945242168	4.30795551282673	1.58803631061149	6.09330605145585	2.31717064882001	5.76358970344474	1.36933691471527	3.8837830009827	4.0229491819719	4.37379898514891	5.49966219308937	3.5196893720178	2.41726174961579	6.9648598261364	6.27711956773968	3.37723181689233	3.30940105480488	4.31620313571616	5.42192500267585	-24.2046667191087	1.74384262144217	-27.7851825318795	-24.8016884754988	-23.6532291082741	-23.0014222700144	-23.4910209954026	-24.3828760976887	-22.8736099411085	-26.5229931796399	-21.5438237025489	-22.1518835259071	-24.4379816127875
87.4371859296482	35.910075372925	0.799845839260722	34.1913263651478	35.7830330601035	35.977482447306	37.0078102507204	36.5709176904579	34.8157969648809	35.4466568752939	35.4443239717569	36.5570999529613	35.4042643791659	36.8057912240244	35.1015567274217	36.3013792128298	36.1449660497019	36.8951858233429	36.1136149716851	4.31479716914053	1.58549360125282	6.12789868116658	2.35563929763917	5.76909371301655	1.39642074843954	3.86705937568506	3.99840769537215	4.35359693292446	5.53405795054958	3.51583418507762	2.43204799028219	6.96264289661798	6.26967526551703	3.3679549877587	3.32694876875281	4.31660097524528	5.44287524220378	-24.5322684733364	1.73444487964258	-28.1399810959634	-25.2368553734305	-24.0369668856078	-23.3508858903873	-23.7845546348413	-24.7453556155418	-23.2193874327551	-26.7812370920077	-21.8421817479467	-22.521092297014	-24.7815854590131
87.9396984924623	36.438619277942	0.80857208654608	34.7513674443502	36.3341477473996	36.482922584185	37.5553396476246	37.1124421932513	35.2965121141511	35.937345449002	35.9634332123197	37.1437714177175	35.9598308670407	37.3166000179676	35.58774735436	36.8315734483372	36.6968864946217	37.4343568933265	36.6136315614178	4.32288738956714	1.57894029661167	6.16420802636032	2.39966269973631	5.76508008289604	1.42768022085451	3.85561164639857	3.97779794717931	4.3323834724586	5.56122640831098	3.51831977746251	2.44988421330614	6.95548180761863	6.25528461172583	3.36644919061931	3.35089804335453	4.32595463935228	5.46027544544036	-24.8562106671992	1.72822742928421	-28.4924247954153	-25.6635435597312	-24.4146771036899	-23.6798936583283	-24.0793579992768	-25.1019857118517	-23.5463835829043	-27.0201893324952	-22.1414089830116	-22.8590983574954	-25.1520756781171
88.4422110552764	36.9799408696357	0.820664246226607	35.3016019088719	36.8862589583153	37.0015155583864	38.1207269594194	37.6748841064324	35.8029355105137	36.4481493767072	36.4937542947564	37.7528841936536	36.5269726148213	37.8143811945347	36.0884706024665	37.3825908386361	37.2612190390859	37.9952116042488	37.1274971533218	4.33332920718934	1.5681930216301	6.20025102599549	2.4476609787257	5.7567959391282	1.46409987985113	3.84960290836411	3.96418710477377	4.31602421476635	5.585884338082	3.52739976852923	2.47370385598587	6.93802865108682	6.23545846736172	3.3728153752245	3.38017926887311	4.34433115984016	5.47684437844135	-25.1834029795185	1.72423851321613	-28.8298978338391	-26.0698205068219	-24.8181082443677	-24.0051544180474	-24.372168633444	-25.4601799607386	-23.8799690096002	-27.2739950634027	-22.437792792781	-23.1887881148943	-25.5306701110928
88.9447236180904	37.5248777148563	0.82699065782192	35.8636618918972	37.4150134946699	37.5337603929811	38.7035628237647	38.2545176103982	36.3354515173078	36.9805114451858	37.0351068825028	38.3802211251136	37.1121514411894	38.284288407936	36.6025926312868	37.9086077960939	37.7826425510776	38.5518309901557	37.6541224361404	4.34488315416708	1.55344430007931	6.24012468744404	2.49725560379079	5.74332286749679	1.50513023559785	3.84883465315035	3.95876765647077	4.30517137124252	5.60655383872196	3.54294479228415	2.50385275127011	6.9059218560848	6.20928594692772	3.38256455582732	3.40880229974558	4.36862646883456	5.49097088178402	-25.5071177671824	1.7267919180233	-29.1662053056873	-26.4370280336053	-25.2489324304069	-24.3248256388662	-24.6585493644084	-25.816331277444	-24.2178984950436	-27.5450669977814	-22.7266961735514	-23.5123794505569	-25.9082726819843
89.4472361809045	38.0751317225846	0.824262879633451	36.4379827657313	37.9590482401358	38.0778798639286	39.3011179191125	38.7929227598569	36.892250399433	37.533524963011	37.5850164489458	38.9668267206676	37.7140250255392	38.7698026511773	37.1269958814371	38.4402872594863	38.3236795327404	39.0904935612979	38.1902535688524	4.35730386173045	1.53495886646101	6.28413484676856	2.55049043179389	5.7234979777345	1.54998314972439	3.84687262215922	3.96242301493776	4.3001954875702	5.6214194897981	3.55897497838001	2.53995283164465	6.86476427476881	6.17563541795827	3.39881408930664	3.44209670256576	4.39692422118559	5.50068225139077	-25.828033422123	1.74106926879324	-29.498041118984	-26.7883602391825	-25.7071335912695	-24.6361068907981	-24.9004409589734	-26.1656295195771	-24.556471589713	-27.8344031774928	-22.9728706149334	-23.827737732397	-26.3181161534168
89.9497487437186	38.6351307630716	0.829302319357755	37.0245523943846	38.5190962577111	38.630551391683	39.8974404409866	39.3527748326731	37.4371900738453	38.1047253987379	38.1396023937151	39.5753454743008	38.3296707083	39.2699888621633	37.6251260820519	38.9977765041118	38.8850589626785	39.6533083386581	38.7198840931444	4.37056861972553	1.51178162063273	6.33252905133973	2.60657162552261	5.69603307462336	1.59724366553853	3.85023124681926	3.97160677397432	4.30119204122627	5.62845503931161	3.58179478303023	2.58135054469106	6.81355980673337	6.12826680683497	3.42392514108424	3.47955312571855	4.43450269711327	5.50228249204703	-26.1470513535662	1.76067856862517	-29.8216444582461	-27.1220902532164	-26.1915426147306	-24.9286051830079	-25.1333033344968	-26.4808710825669	-24.8910454224312	-28.1419519346259	-23.2085174068972	-24.1322256251065	-26.7613316482319
90.4522613065327	39.1928581251802	0.840474786018343	37.6229083752043	39.0940401633925	39.1476316184431	40.4602895169811	39.9357108425617	37.9878141207691	38.6504987114254	38.6550373057327	40.2068395532866	38.9380290154942	39.7803703088707	38.1123339376636	39.5796427369134	39.4634395767912	40.2401022343819	39.2110419849714	4.38293666295427	1.48335553833664	6.38547666810099	2.664522284336	5.65413689610874	1.64488985558337	3.85933799697684	3.98944748253408	4.30303229472325	5.62038915650861	3.61170192387126	2.62597361995113	6.75105292339838	6.06775767078508	3.4580267320643	3.52019085223182	4.48144463365067	5.48960561644379	-26.4552562893555	1.78727953775357	-30.1330596287968	-27.4358149765265	-26.67170927507	-25.1819916004719	-25.3560193137214	-26.7696379357986	-25.1916579264346	-28.4364014336262	-23.4324234964166	-24.412634213652	-27.235974474768
90.9547738693467	39.7559795932637	0.85333178970776	38.2322344356522	39.6815381893309	39.6623241236943	41.0377854325878	40.5398418986267	38.5696459155152	39.2054199594081	39.163110502568	40.858759050913	39.5226816362348	40.244390672673	38.6117837410107	40.1815233254452	40.0283902206236	40.8474246525729	39.7088197353625	4.3946054864838	1.44967383607747	6.44305963613118	2.72326054419974	5.60036321785244	1.69431704264061	3.87420599173429	4.02060195349453	4.30990107952708	5.59888664080674	3.64848621912429	2.67204379087561	6.66796040090192	5.99644761886449	3.5007705634584	3.56048517021199	4.53722140509135	5.46567650882615	-26.7578612952089	1.82522958618055	-30.4282684391776	-27.7268677205066	-27.1743400028979	-25.4238748878577	-25.5660064524113	-27.0450055055677	-25.4764291688099	-28.7459104717665	-23.6422383856156	-24.6583035494361	-27.701882139467
91.4572864321608	40.3225085260351	0.863270873218719	38.8514955910922	40.2606526977962	40.1830169372276	41.6302189649062	41.1609557124729	39.1830784487569	39.7838501134283	39.6758783858284	41.5263322490202	40.1210775432301	40.7029738933329	39.1225479826148	40.7410911060653	40.5690269702669	41.4397484206882	40.2081913998343	4.40440589068701	1.41119865067633	6.50529353482722	2.78045195834597	5.53219126800944	1.74476396347597	3.89444349819507	4.06665818194752	4.3238452719544	5.56336504026461	3.69161293174418	2.72166578973489	6.56452144245537	5.91371456839285	3.54588512316089	3.59851979268063	4.59720674066647	5.4263551451367	-27.0568801250172	1.88074929904775	-30.7032710968128	-27.981038932821	-27.7216848422454	-25.6540902087951	-25.7598378911843	-27.3044416478901	-25.7511397134439	-29.0843310234665	-23.8347659184467	-24.890916118819	-28.2095446663922
91.9597989949749	40.8938187297331	0.864919637091154	39.4793354401941	40.8173646539838	40.7271146126911	42.2351699726844	41.7361565205815	39.8258317405773	40.3855746180189	40.1915246496448	42.1459607409044	40.7331324261629	41.1917152462395	39.6404282716654	41.3219540955024	41.128232375662	42.0186154534134	40.7229888578042	4.41377791022479	1.37108913910731	6.57209072688767	2.83431739510768	5.46082700630153	1.79536116382554	3.91355726035069	4.12878600093131	4.34518263119649	5.511780538321	3.73470459739631	2.77417688697484	6.45734508726379	5.8183076237493	3.5996318702876	3.63723092319849	4.66123562530104	5.37591122650339	-27.3438537907134	1.95478076022747	-30.9542340588819	-28.1883542106707	-28.2745734402668	-25.8713934569568	-25.8992837731536	-27.5445548862694	-26.0131364160402	-29.4547298169189	-23.9750399289283	-25.1104275433362	-28.7203880107105
92.462311557789	41.4702010480623	0.879733226701481	40.093775348116	41.3870253267364	41.260057468395	42.8484045868879	42.3322570300444	40.4655098647786	41.0083330631064	40.7050420765121	42.7845040767364	41.3566188511221	41.6685094094284	40.1342914604056	41.9289481911602	41.7049226675582	42.620208571015	41.2248087769949	4.41908997056306	1.32478410278877	6.63978304463585	2.88632073262611	5.36503408701472	1.84522362083722	3.93824363269511	4.20406113254593	4.37390290717434	5.44142924988391	3.78391490332525	2.82872342279236	6.31804867978671	5.70637464168102	3.66249351511726	3.67572249264968	4.73330867102918	5.30285479521438	-27.6344730313884	2.05018182580558	-31.1624563812712	-28.3712030173964	-28.9012454620936	-26.0738410055171	-26.0210226357127	-27.7434851057927	-26.2591378339708	-29.8614862398781	-24.0975988249632	-25.3160869769935	-29.3255915527167
92.964824120603	42.0432069096368	0.904506857664772	40.7023868921912	41.9698165526474	41.7825742385397	43.4109167622489	42.9506323085147	41.1043772407534	41.6269694604222	41.1935885457606	43.4428493081693	41.9878944709067	42.1464461344376	40.6143353757819	42.5594768902445	42.2944606233115	43.243356234232	41.661229516028	4.42187871938228	1.27716774132023	6.70966896966487	2.93562375178525	5.25830677865687	1.89134587060853	3.96878768603465	4.29436455199929	4.40724297756576	5.34920208339795	3.83912986116438	2.8843394866457	6.16976509569976	5.58206917631084	3.7341057328334	3.71285458916321	4.8127934737052	5.20045942488085	-27.909113100881	2.15994169583089	-31.3311921546439	-28.5300406262268	-29.527985075897	-26.2274053563866	-26.1252670607626	-27.9000362932911	-26.4726044971183	-30.284074025675	-24.2032005448281	-25.506678667258	-29.9214396260066
93.4673366834171	42.6148804948721	0.939604439367534	41.3188065468733	42.5640209331149	42.2950161050229	43.9802321292031	43.5888710870852	41.7772578853729	42.2295860244185	41.6526751450619	44.1180835554333	42.5806404649852	42.6021358701718	41.0713771100415	43.1954040428955	42.8423266638114	43.8836818990792	42.1379724553835	4.42224619157532	1.23054489346702	6.78406943937191	2.98136614299949	5.14637178785631	1.93562790480193	4.00508328228243	4.40628694101751	4.44380169229943	5.23450454964213	3.89987247883704	2.93716360168952	6.01164207270946	5.42543963562876	3.81239226516604	3.74330601258812	4.89867727502347	5.09033398329165	-28.1650246727166	2.28885998573689	-31.4686542715032	-28.6648473401112	-30.1200742317596	-26.3654080641034	-26.2110741370095	-28.0345402160091	-26.6442543787121	-30.701247247303	-24.2915628424676	-25.6560877559517	-30.4722123135741
93.9698492462311	43.1754789948717	0.978310212745597	41.9427888574378	43.1665878960314	42.735466653293	44.5605139361041	44.242102270562	42.485359676934	42.8561048590932	42.0716058948049	44.8049223799935	43.1689354022453	42.984121729003	41.5967842085453	43.795284296467	43.386513211945	44.4952554307488	42.5153172147384	4.41112432619433	1.18015317238413	6.8628941155209	3.02270033554692	4.9682164204444	1.97773410925176	4.04672579024769	4.54933508154945	4.48818974260829	5.07966635984383	3.96528795079051	2.98897992849084	5.77423742915571	5.28885541271911	3.89304803382665	3.76936307344661	4.98491004814401	4.91784538752266	-28.4489144736764	2.4816742791341	-31.5734922115008	-28.7754330822283	-30.9262396402658	-26.4913253940678	-26.2765235777666	-28.1455516467172	-26.7960791406833	-31.2325262793689	-24.3617255417408	-25.7842773146357	-31.2695486734758
94.4723618090452	43.7640660446196	1.00123108288578	42.5734597247903	43.7482532963964	43.3286811331706	45.1501149834795	44.8439354292265	43.2198224663015	43.5084516912646	42.5646686711091	45.4362921249565	43.7678579184042	43.523008399373	42.0579268887107	44.4217083472891	43.9476235575396	45.0980358667051	43.0352162151969	4.40928165238761	1.14788639956079	6.94587306089866	3.05728712087655	4.86727144971827	2.01713127745821	4.08720516903018	4.69708377746537	4.5408875869261	4.92906838671251	4.02874075854709	3.04024006973776	5.62023398349856	5.09917237423653	3.98238570445071	3.79195385977934	5.07324192553289	4.77072993333303	-28.6729812000755	2.65367027620454	-31.6447664369121	-28.8452916078821	-31.4654022968663	-26.6056766718378	-26.2834953615217	-28.2373572073638	-26.9275064295969	-31.6741611532919	-24.3791877590231	-25.9005829519542	-31.7788759256208
94.9748743718593	44.3232926711567	1.05667492061233	43.2104174495245	44.3077214389199	43.7394329706427	45.7430127877411	45.4608838015422	43.9584185782205	44.1795839511006	42.9490955366432	46.0791675052189	44.3720184700075	43.9248709472284	42.5327306936723	45.0689030383265	44.5195159730915	45.7160093071605	43.4109002894667	4.38596436525391	1.11613920338479	7.03273511312021	3.08450915352855	4.63321449869885	2.05335682829972	4.13283905858022	4.87946045913279	4.60090976824761	4.71071925415834	4.09610202897557	3.09021514647979	5.34824858378873	4.91376227894069	4.07877460264991	3.81073806163164	5.16573518168612	4.54410982614387	-28.9642115406993	2.93587766588338	-31.6814206521695	-28.8734694901088	-32.4456941000365	-26.7081852367897	-26.2716613584418	-28.2889858274018	-27.0385858552699	-32.3492284117659	-24.3813108863	-26.0061463733845	-32.6631589999239
95.4773869346734	44.8983619116938	1.11316876647126	43.8486603694394	44.8721128081402	44.2926274231151	46.2931449419755	46.1032369320276	44.6879865191831	44.8713392053981	43.4046926515021	46.7434038938317	44.9843068282373	44.2932899540796	43.0300183288049	45.741873799973	45.0938786659387	46.355898319824	43.7573199456299	4.37050593180268	1.1081449318086	7.12246554925605	3.10621574511968	4.47331788777466	2.08428773394463	4.18558191922026	5.11722209477903	4.66872292132881	4.49487633901116	4.16871929981615	3.13850077996913	5.06278042473707	4.74525868215354	4.18333766380609	3.82414459532887	5.26282387071079	4.28983940188692	-29.2079042208419	3.19708555551561	-31.6849399220724	-28.8820353787951	-33.1685989663884	-26.7733291809261	-26.2395139463378	-28.2865990723444	-27.1270430736933	-32.9304004289993	-24.3685615589845	-26.1015754715766	-33.5148967641582
95.9798994974874	45.478536191698	1.18016448270077	44.4911676757701	45.4478885561362	44.8328752476408	46.8289096591867	46.7514406139299	45.4288053619769	45.5221583129675	43.8131814042819	47.4096181319825	45.5817700130883	44.9067624194711	43.3171205771429	46.3979994095529	45.6122294640262	47.0011893536047	44.3134628664087	4.35205291356506	1.12073021700831	7.21516033751025	3.12171639043075	4.32095505730907	2.11089035816316	4.24250551620622	5.27018485946538	4.73733213084916	4.25068771628571	4.24345073550846	3.18341298810681	4.93331780189254	4.43839982639176	4.2907564464056	3.82710080906028	5.36140416897047	4.08557147448534	-29.4014259940776	3.43664767250903	-31.6532101048855	-28.8713653589266	-33.7956311830474	-26.8166325584645	-26.1939169386552	-28.2842550323229	-27.1581996674552	-33.4823274846571	-24.3462016574007	-26.179136481098	-33.815460921864
96.4824120603015	45.9516910162566	1.33238205938451	45.1302061314292	46.0199231059311	44.874328333298	47.3609624178739	47.418048463887	46.226730467301	46.1817610595972	43.9841472294999	48.089837576221	46.1309182473237	44.8735982744298	43.9935749417707	47.0260054323713	46.1336460070475	47.6030597622319	44.1803088098922	4.28637543009154	1.17855980955885	7.30927532909613	3.13180164382782	3.8387639905716	2.13408324797302	4.30628488213063	5.66104472165761	4.81150106106282	3.88715218553679	4.32254797236308	3.22250088475974	4.33237645439291	4.3469385400635	4.39941406938472	3.82568001968083	5.45557627438366	3.59706560457972	-29.8020374759011	3.99758786694314	-31.5894255960504	-28.8469809725577	-35.5271407500078	-26.8531912005259	-26.1281364780949	-28.227954078489	-27.1698065063971	-34.4869372966636	-24.3102986005	-26.2211134632527	-35.662795684012
96.9849246231156	46.6903825899164	1.266903801891	45.7318480532175	46.5993539490908	46.6145269323306	47.9075709947833	48.0281768222142	47.0082030675712	46.8846754769367	44.655186430782	48.7087403541284	46.6942178237841	45.9187160559479	44.1948874901556	47.6961092879434	46.6803314622633	48.2078441175542	45.515733119959	4.3436672270477	1.21574079067004	7.39884564298094	3.13537681699862	4.42276835018533	2.15375835009287	4.36973153968506	5.83460958804423	4.89702690085999	3.68653369049412	4.39875567346542	3.25945975589271	4.46075127221272	3.96685909112332	4.51907960580902	3.81833903636048	5.55067259196808	3.62610772659017	-29.6693130977787	3.87195711318108	-31.4702196341407	-28.805944956102	-33.6837680609728	-26.8841157743781	-26.0058270067645	-28.1987633180388	-27.1596794832545	-34.6507476926748	-24.2270268498587	-26.2571900170359	-35.1053576396297
97.4874371859297	47.5602873617584	1.38368353366421	46.3341664416889	47.1393621629052	48.6873409917145	48.4388398953072	48.6276119795846	47.8105900279686	47.5741293926945	44.5267812746704	49.313441871731	47.2355759717095	48.3374753944031	44.6604235529917	48.3548511938231	47.2175620288297	48.7967076753211	47.9097379327916	4.50762185475266	1.33916016584606	7.48960873322803	3.13102637530694	5.25516193279027	2.1700327003442	4.435664571731	6.19282828312408	4.98434212968617	3.14821373550693	4.47482450352785	3.29293712994603	5.58890246407981	3.74354335375775	4.63789298984602	3.80768736473886	5.64253774024869	4.12674566817995	-29.201286988806	3.59626664656193	-31.3154192900972	-28.7308166861953	-31.0424412528362	-26.9114852794281	-25.8764537635248	-28.1165451122368	-27.139273432357	-36.2642841245119	-24.1402472237503	-26.2896674118083	-31.2889124594504
97.9899497487437	48.3033980246579	1.1842329642919	46.9118295399782	47.6417598829861	49.1204464894583	48.9416840596492	49.286598474869	48.5963250211021	48.3110374457971	45.2866008746812	49.972549896939	47.808875354881	49.1900747356404	47.1136662431872	49.0620705373937	47.7317699101764	49.4341731886699	48.4449067391171	4.60941434358454	1.4087281573209	7.5774060779475	3.12030570015643	5.02117635666425	2.18170100252822	4.51644017370787	6.73705786600259	5.08401316390402	2.93157081017658	4.56218818599784	3.32489276552554	5.67667649383566	4.68008151256844	4.76928548101956	3.78923516217506	5.74102098853524	4.0375777566079	-28.9938196336797	3.24661924000418	-31.1440142559713	-28.6327864086751	-32.0435343322807	-26.9185804896357	-25.7183139140736	-27.9594788055417	-27.0980197506226	-36.3221919320638	-24.0373427290467	-26.3209673688224	-30.9175722471057
98.4924623115578	49.0806891446725	0.841735011867692	47.5213185338612	48.1715705189074	49.8155074849986	49.4125875127604	49.8925923492831	49.2866025482815	49.0136201361202	48.2548092917055	50.5762644499571	48.3472529815252	49.530131464075	48.5836649913591	49.7263912700306	48.2251684653884	50.0415260481116	48.8920182683947	4.67693899022322	1.36389035388885	7.67031405386844	3.10236141720954	4.97319000890432	2.18857954484875	4.5937603836606	6.61772706197415	5.18472670909586	3.67919757184698	4.64347028485694	3.35293964129018	5.35745710360958	5.05201862462263	4.89984593684841	3.76200586623475	5.83386135264758	3.91956828205281	-28.7026293063852	2.74010233267348	-30.9310887342665	-28.5188997524242	-32.3808943426928	-26.9008727984166	-25.5723783316341	-27.9119134213939	-27.0227125493051	-32.1482939692887	-23.9449038735187	-26.3510464960862	-31.9171168601829
98.9949748743719	49.6983160036489	0.907317439392995	48.0573907403933	48.6408346190355	50.5369268386871	49.8320645233789	50.5531699300588	50.1991870939131	49.6549612719971	49.2796329748383	51.229524388225	48.8408974445603	50.3726012986191	48.7591843888958	50.3280800259829	48.6702304123684	50.5834784403248	49.6348916671036	4.78978878583511	1.53471049265636	7.75217279981903	3.08391201188512	4.98171155530617	2.19298589697326	4.68685283596525	7.95383792941337	5.28157518971345	3.7909199103459	4.73666558772552	3.37552014385954	5.44166578286697	4.74934636375149	5.02223946023645	3.73600776530778	5.91851815562171	3.93268918457066	-28.6078689993423	2.78320903819198	-30.730713223535	-28.4173734933968	-32.4955965755613	-26.8864818669743	-25.3983663285386	-27.6036837939367	-26.9268974204912	-31.1747749904295	-23.837344422719	-26.3573394636106	-31.6015427333773
99.4974874371859	50.3048852978186	0.933327474108639	48.6853289471661	49.1817914573017	51.191311697418	50.3343502908294	51.1843594746193	50.7553031358661	50.4648694632167	49.4820445440532	51.8478739879048	49.3768328023311	50.9731603319781	49.7204015693384	51.0993932041185	49.212609110715	51.2200319371144	50.1485028111264	4.73904719494077	1.47105682209299	7.84745496950359	3.055848487451	4.83117606534116	2.19462169554631	4.78806372590042	7.1259337262888	5.41248696972085	3.53224805998653	4.83420875861018	3.39671510771507	5.27679851471524	4.81130288665364	5.18450177410051	3.70035437036217	6.01812053792615	3.81491946923074	-28.6683563293225	2.97421247639899	-30.4641984087686	-28.2922739728899	-33.2007797599341	-26.8723179721839	-25.1614574878588	-27.6748856573232	-26.7940693582726	-31.8354455439885	-23.6810643675246	-26.3545253725558	-32.1334501701354
100	50.6815513070341	0.88799140400311	49.1188431285773	49.6276702695675	51.6767614636646	50.6867936711758	51.32327978538	50.5666466038658	50.8820041838905	50.1262502904264	51.9833044273557	49.5453308861691	51.6206243526803	50.3214392877542	51.5829822889998	49.6566072319074	51.4882244264626	50.6980586146691	4.5022265279754	1.3885246950928	7.91297792642081	3.03036811575119	4.84952573092781	2.19504190509126	4.81177193479181	3.17440778726204	5.48129125673526	3.60659731571665	4.8567502040149	3.4029888729503	5.17153804497002	4.72503490152664	5.28643949777397	3.67126290171996	6.05991966813598	3.79970838381781	-28.6776403667867	3.00363386385276	-30.2748437650334	-28.1918982174905	-33.2471530432199	-26.8698722412519	-25.0988425110992	-28.3280358681848	-26.7282087626352	-31.2131416924879	-23.6384647241411	-26.3523036892011	-32.4349078918055
[truncated: 275 more columns]
