# Supplementary material for: Cranio-caudal and medio-lateral navicular translation are representative surrogate measures of foot function in asymptomatic adults during walking
Source: PLoS One. 2018 Dec 5;13(12):e0208175. doi: 10.1371/journal.pone.0208175 (PMC6281217; doi:10.1371/journal.pone.0208175)
Supplement: S2 Data — Oxford Foot Model outputs are provided in .mat files (Matlab). One file with all steps under consideration is provided for each participant. (ZIP) [file pone.0208175.s003.zip › S3_OFM_Data/EGLOND10_Walking_OFM.csv]

ST	RTIBA_R_X_Mean	RTIBA_R_X_SD	RTIBA_Resampled_Meas1_X	RTIBA_Resampled_Meas2_X	RTIBA_Resampled_Meas3_X	RTIBA_Resampled_Meas4_X	RTIBA_Resampled_Meas5_X	RTIBA_Resampled_Meas6_X	RTIBA_Resampled_Meas7_X	RTIBA_Resampled_Meas8_X	RTIBA_Resampled_Meas9_X	RTIBA_Resampled_Meas10_X	RTIBA_Resampled_Meas11_X	RTIBA_Resampled_Meas12_X	RTIBA_Resampled_Meas13_X	RTIBA_Resampled_Meas14_X	RTIBA_Resampled_Meas15_X	RTIBA_R_Y_Mean	RTIBA_R_Y_SD	RTIBA_Resampled_Meas1_Y	RTIBA_Resampled_Meas2_Y	RTIBA_Resampled_Meas3_Y	RTIBA_Resampled_Meas4_Y	RTIBA_Resampled_Meas5_Y	RTIBA_Resampled_Meas6_Y	RTIBA_Resampled_Meas7_Y	RTIBA_Resampled_Meas8_Y	RTIBA_Resampled_Meas9_Y	RTIBA_Resampled_Meas10_Y	RTIBA_Resampled_Meas11_Y	RTIBA_Resampled_Meas12_Y	RTIBA_Resampled_Meas13_Y	RTIBA_Resampled_Meas14_Y	RTIBA_Resampled_Meas15_Y	RTIBA_R_Z_Mean	RTIBA_R_Z_SD	RTIBA_Resampled_Meas1_Z	RTIBA_Resampled_Meas2_Z	RTIBA_Resampled_Meas3_Z	RTIBA_Resampled_Meas4_Z	RTIBA_Resampled_Meas5_Z	RTIBA_Resampled_Meas6_Z	RTIBA_Resampled_Meas7_Z	RTIBA_Resampled_Meas8_Z	RTIBA_Resampled_Meas9_Z	RTIBA_Resampled_Meas10_Z	RTIBA_Resampled_Meas11_Z	RTIBA_Resampled_Meas12_Z	RTIBA_Resampled_Meas13_Z
0	-17.0327578467249	1.30936830126384	-16.5372472743409	-13.8826096912844	-17.1831942065655	-18.185320056316	-16.2924989570769	-18.5170054789035	-16.713292322894	-17.5309315334182	-16.5984506847427	-17.6617228996629	-15.4516749539219	-18.6871944893104	-15.9770285909346	-18.2011558774028	-18.0720406840989	-1.53307003694054	0.590120509379012	-1.53869903720905	-0.926310898178508	-1.44791865987582	-2.07220174297999	-0.934708930181757	-1.9740082729306	-1.80740441513415	-2.13633837470812	-2.21840245622056	-1.57516815571258	-0.0200561153354604	-1.80555262703175	-1.12279776794687	-1.98485520501095	-1.43162789565201	-14.5348165860983	1.22783816596086	-15.5506221640679	-13.2068515227885	-17.0879456110441	-13.9927474362091	-14.8412684479787	-13.0534808674247	-12.3480404174025	-14.2560487246045	-16.0868954677879	-13.8006706652529	-15.0117482820893	-13.8657551070581	-14.6979588356276
0.50251256281407	-16.8434724917735	1.30733084316827	-16.3628594633487	-13.7555706264587	-16.8865500047824	-17.9799909263515	-16.1440817292783	-18.3014341715072	-16.5078819091569	-17.3559517508658	-16.2654478851517	-17.4809826616914	-15.2946278070981	-18.5113296229461	-15.7612910109991	-18.0833051116544	-17.9607826953116	-1.47415336194666	0.589313112782939	-1.48840670655311	-0.880377988290553	-1.35085022674342	-2.01292608472465	-0.87598957095034	-1.89938144470885	-1.74630539070099	-2.06383799987777	-2.17255466351124	-1.52290362354338	0.0418882315024631	-1.74899454589868	-1.07556397679881	-1.9344760883847	-1.38162035001594	-14.4500606423887	1.24068235237281	-15.5190452335934	-13.0812581476565	-16.9971084995214	-13.8939579711517	-14.7911780377214	-12.9606918632816	-12.218898474417	-14.1780491586314	-16.0096323949611	-13.699823725182	-14.8385869812254	-13.8058428429096	-14.6625977439399
1.00502512562814	-16.5893148174919	1.30000340133668	-16.0406102830048	-13.5632776302317	-16.61946967859	-17.6940226160503	-15.8650458865073	-18.0513305256113	-16.2475743944123	-17.0827937522647	-15.9924179016683	-17.2021429109011	-15.0911548052953	-18.2263081044894	-15.4970572341832	-17.9187046293738	-17.7478119097951	-1.39368192285723	0.589772133297449	-1.39520429062669	-0.813758886763958	-1.26452158905441	-1.93000125421943	-0.767295868196464	-1.82217142614944	-1.67019079419362	-1.95202826717545	-2.12638759635639	-1.44234952448604	0.117067113148508	-1.65660862438749	-1.02417684957012	-1.86952455244875	-1.28807643237874	-14.3316922569825	1.25953290597149	-15.4509807870901	-12.9045827317634	-16.9103463367036	-13.7547375413505	-14.699208486528	-12.8475607781838	-12.0639348046655	-14.0626698775035	-15.8963633689053	-13.5480368563494	-14.6360515491498	-13.7091701241008	-14.5984986470425
1.50753768844221	-16.3470908152101	1.29816322908949	-15.7632941935968	-13.3656408161783	-16.3094805284853	-17.4344141206122	-15.6150109682122	-17.7992934879572	-16.0060743052853	-16.8382490884588	-15.6988863883453	-16.9550833590359	-14.8910630876742	-17.9851997467749	-15.2542144549219	-17.7435459923515	-17.546911690262	-1.32072727817037	0.589126275857179	-1.31606496481744	-0.750439013012634	-1.17106360650449	-1.85507383057417	-0.675758630387872	-1.74817511242306	-1.60201401287949	-1.85801481860362	-2.06681442576459	-1.37325314906689	0.185018512918646	-1.58105605210226	-0.982755312591562	-1.80830405798575	-1.20714069876031	-14.2138362495455	1.26278539267941	-15.3669484603526	-12.7400407221598	-16.7875317921856	-13.6228377912704	-14.6151013781269	-12.7332543230068	-11.9304490399338	-13.9643110121358	-15.7115866181933	-13.4164823120281	-14.463705484599	-13.6204262755524	-14.5217523074859
2.01005025125628	-16.0687729809599	1.29614438469918	-15.4509932655611	-13.125314048638	-15.9730655890232	-17.131811749335	-15.3282765835638	-17.5107569160762	-15.724647399549	-16.5494079175216	-15.4002575958242	-16.6696539684555	-14.6545252375123	-17.7004070390323	-14.9704463232187	-17.5310762136574	-17.31095486743	-1.23728148517882	0.58864497921236	-1.22726046240809	-0.674751468379459	-1.06929340117536	-1.76710404801069	-0.573705331500099	-1.66429214905678	-1.52277373497966	-1.75327167910829	-1.99329180296837	-1.29477866351942	0.264217525562108	-1.49970837917585	-0.931562814189599	-1.73595267405334	-1.11569319471944	-14.0740357048492	1.26699587625502	-15.2564259953611	-12.545216598116	-16.6511411956142	-13.4649839083166	-14.5161521240008	-12.6018834018101	-11.7787284898687	-13.8438978535716	-15.4744952567291	-13.263860115183	-14.269953182412	-13.498736478518	-14.4402143048707
2.51256281407035	-15.7742570409818	1.29363216387801	-15.1118369227874	-12.8665959042728	-15.6411659428467	-16.8276294323153	-15.0092509263208	-17.2224852627979	-15.4413506113014	-16.2249384178552	-15.1312244333168	-16.3488834370401	-14.3929068556506	-17.3918839232383	-14.6679969081913	-17.3002811192678	-17.0354255175246	-1.15134320631779	0.587520363999915	-1.13542016110299	-0.596273574558518	-0.968994914647051	-1.67841560241377	-0.470239542392987	-1.58325419455471	-1.44439717514722	-1.6426732406777	-1.91014081734132	-1.2121215396675	0.343310903647473	-1.41265993317966	-0.876155279705565	-1.66205235037026	-1.02066067265516	-13.9182973622271	1.26612933814782	-15.1036746948174	-12.3444304993614	-16.5110502980697	-13.2991731916911	-14.3904154235982	-12.4690560773792	-11.6325811241263	-13.7030384857415	-15.1946301741398	-13.0862009975188	-14.0695410197795	-13.3607486197082	-14.3425392859526
3.01507537688442	-15.4621476559692	1.29522762501505	-14.7696680110252	-12.5708321538183	-15.2883472711773	-16.491437851214	-14.6811404979487	-16.9134311021868	-15.1249969647033	-15.8977955797198	-14.8568111101131	-16.023158206548	-14.1033173176308	-17.0966042751575	-14.3442945323874	-17.025444355591	-16.7449356103164	-1.06203533820219	0.585772443521814	-1.04310061992932	-0.511779735966456	-0.861591687756916	-1.5833628562734	-0.367404157104522	-1.49728086310959	-1.36118386609366	-1.53492818125153	-1.81534382641707	-1.12892670341296	0.424081814813581	-1.33058610196475	-0.812871846409462	-1.58169626791106	-0.924555174245667	-13.7471474506427	1.26625844412205	-14.9279930492288	-12.1168555275765	-16.3602672731912	-13.1051135335641	-14.2573754435155	-12.3249206719448	-11.4683394667558	-13.5627964405577	-14.8770411480164	-12.9057867053961	-13.8583840616547	-13.2206060755096	-14.2233187932455
3.51758793969849	-15.1326412110613	1.29641117279954	-14.4092254024253	-12.2482703229468	-14.9337930279274	-16.1360789491367	-14.3319887019664	-16.577382646496	-14.7905222459857	-15.5492035557953	-14.5947578879114	-15.6767179804475	-13.7916284517438	-16.7890114192323	-14.004749924647	-16.7247582456633	-16.431529403595	-0.967557349159078	0.584436594340486	-0.945588801038303	-0.42153302343926	-0.753611234337126	-1.48293455527691	-0.25964370400343	-1.40865424454819	-1.27381523789852	-1.42100308172538	-1.71493150890489	-1.03986874479358	0.510155334240027	-1.24460610098102	-0.738487635626457	-1.49595746830757	-0.822880230745566	-13.5626847249301	1.2688260144451	-14.728960450288	-11.8720365117192	-16.2044373717601	-12.8927599596465	-14.1135410722879	-12.1612599648036	-11.2977044943051	-13.4147735724787	-14.5356068853901	-12.7139504231694	-13.6404878191191	-13.0706759829183	-14.0864266676743
4.02010050251256	-14.7917534232099	1.29573324809984	-14.0503033901222	-11.9083704623862	-14.55015251006	-15.774968927567	-13.979006925635	-16.2255238668564	-14.4507192219989	-15.1912871587083	-14.311396363187	-15.3282214487204	-13.4703126894542	-16.4515451801045	-13.6688723685774	-16.4075879478778	-16.1080328868936	-0.871362435817833	0.582681057045628	-0.848729911593329	-0.327862773472414	-0.642339994138375	-1.38021586118478	-0.153796235776988	-1.3179644271106	-1.18537805344459	-1.30809117475364	-1.60892108239321	-0.950529399366674	0.596525851456905	-1.15682917892608	-0.65724523217448	-1.40756067262113	-0.7214983917681	-13.3664246451329	1.2680540013966	-14.5107278604892	-11.6190461512653	-16.0183220435241	-12.6699505274161	-13.9647853011401	-11.9865004856511	-11.1291300315307	-13.261264655804	-14.1605170523301	-12.5210191392602	-13.4293952711377	-12.8915694881497	-13.9253668867198
4.52261306532663	-14.4370538316091	1.29592187783628	-13.6813473704114	-11.5488906575775	-14.1571589166214	-15.4013345265076	-13.6133522529299	-15.8613219654112	-14.0990289828523	-14.8027719445924	-14.0221280215003	-14.9583548528778	-13.131063677805	-16.1117897972204	-13.3261849181874	-16.0725882721358	-15.7684913175067	-0.77198338592589	0.581164916639251	-0.749255882518935	-0.229463498773947	-0.528015662292736	-1.27317237698179	-0.0460060147777618	-1.22439875557845	-1.09353774602133	-1.19257747055272	-1.50134698109651	-0.857996572889025	0.685139306565125	-1.0689115748845	-0.568074433775817	-1.31485373939121	-0.617279385918745	-13.1592803658462	1.26970868826103	-14.2736949752941	-11.354738380224	-15.8267197098955	-12.434256151132	-13.8086139117767	-11.8043334377016	-10.958110748244	-13.0853802651138	-13.7837938188772	-12.3128616939778	-13.2136439600637	-12.7055331420913	-13.7313595433503
5.0251256281407	-14.0711735457954	1.29873683536698	-13.3045521935839	-11.1759996918149	-13.7612858415791	-15.0233691037772	-13.2367043774021	-15.4917082171762	-13.7428612829003	-14.4025589075761	-13.7310773193086	-14.5671365574723	-12.7617036799746	-15.7670199841772	-12.9645755291095	-15.7247287035384	-15.4123217975409	-0.671086119609173	0.579603192668188	-0.649310077900513	-0.128596324219012	-0.41251667286991	-1.16441813518094	0.0609555710797283	-1.13006037438362	-1.00059004178371	-1.07503877990144	-1.39413270986866	-0.762445464875021	0.774132335101828	-0.978745302806852	-0.473189865102849	-1.21981384922378	-0.51252210220284	-12.9427388901944	1.27208281450742	-14.0154098439811	-11.0852928360595	-15.633917003211	-12.1903858405918	-13.6423523875364	-11.6184717190575	-10.7892790223775	-12.9061116731609	-13.416217558276	-12.0899046217562	-12.980339621046	-12.5147966356201	-13.4887899538224
5.52763819095477	-13.6943791447693	1.30208716289885	-12.9102617669487	-10.7898104758577	-13.36117932058	-14.6386273779318	-12.8403340468407	-15.1153612522488	-13.368378493335	-13.9987527771546	-13.4337082135211	-14.1702743038092	-12.3809918942188	-15.4247350418503	-12.6022402600493	-15.3508023421374	-15.0302296050555	-0.568851280703933	0.578244738733015	-0.548108257063159	-0.0252259552667865	-0.295377399751253	-1.05353351747542	0.167720925031076	-1.03427139399994	-0.905155161754794	-0.958418539864102	-1.28723563599282	-0.665325060565165	0.864544559324902	-0.889116340508957	-0.375480820194871	-1.12124824832414	-0.406538364153565	-12.7186756645787	1.27497944727332	-13.729783752343	-10.8105544137616	-15.4413541580899	-11.9382559893842	-13.4585868576821	-11.4289215611831	-10.6114670739827	-12.7280349892414	-13.0646948390042	-11.8655244515085	-12.7503622716162	-12.322617940884	-13.2211774359247
6.03015075376884	-13.3060074371263	1.30367941657844	-12.5101852495623	-10.3801643823318	-12.9599661391016	-14.231473265814	-12.4363928022375	-14.7274635170857	-12.9800909107423	-13.5904196569511	-13.1312820774668	-13.7678809489212	-11.9909355713294	-15.0526798570611	-12.2379107641281	-14.956670337234	-14.6365960769272	-0.465457028087139	0.576911040724614	-0.44621939186053	0.079790552405709	-0.177929111152782	-0.940099361049086	0.274558767793246	-0.937387292707873	-0.807436189304019	-0.842103408232579	-1.1814489234938	-0.566480485888027	0.956489849060388	-0.797257021278013	-0.277140022943728	-1.01950947886389	-0.2996839037921	-12.4886653697664	1.28303237818272	-13.4320574451434	-10.5200381973689	-15.2511074663368	-11.6657399727789	-13.271539732749	-11.2316714491688	-10.429219576475	-12.5509743447457	-12.7353891050872	-11.6408879922448	-12.5245956412144	-12.1058419614853	-12.9381251113465
6.53266331658291	-12.9072492784151	1.30519457576473	-12.106777693194	-9.95874353578126	-12.5370308514838	-13.8174002296669	-12.0277047196079	-14.3209065501271	-12.5868671685345	-13.1566840914577	-12.8008019516037	-13.3635224258534	-11.5952920846472	-14.6772388524942	-11.8727108702582	-14.5528386856134	-14.2342194659029	-0.361455224269492	0.57527584253953	-0.344424873441327	0.186388711176034	-0.0597022570709751	-0.82525172780154	0.38075458726007	-0.838677617192055	-0.708249221384614	-0.725285977196284	-1.07575927717067	-0.467129866260179	1.04872327371394	-0.703924372553404	-0.180959272921171	-0.915560138418441	-0.19277033478176	-12.2549921733026	1.29036384183937	-13.1261358511995	-10.2274430677024	-15.0408136071633	-11.387215739475	-13.0839711884731	-11.0224138659963	-10.2501724459348	-12.3547451280708	-12.41379531085	-11.418770799164	-12.3059372710661	-11.8886945117231	-12.6506546013756
7.03517587939698	-12.5003106871226	1.30964004678568	-11.7010909422998	-9.52880045393412	-12.110986874321	-13.3993521172695	-11.6158337194429	-13.9100528226605	-12.1907047481084	-12.7162818942795	-12.4588771046067	-12.9384482255972	-11.1779384429314	-14.3029550173992	-11.4860440325136	-14.1423402890565	-13.824953622418	-0.257584345729654	0.573501385047187	-0.243201547218829	0.293930379580639	0.0592470770112015	-0.70970931816802	0.486055909220784	-0.739147665148958	-0.608035356605612	-0.608778823729219	-0.973372669730603	-0.366618543759475	1.13972303500506	-0.610152492905429	-0.0874942006753732	-0.809962396232696	-0.0862485725882907	-12.022203853481	1.30027785497399	-12.8158241632728	-9.9370324922608	-14.8356578116579	-11.1065836856745	-12.8979225676449	-10.8131336432799	-10.0759746172674	-12.1598170386778	-12.1282250437231	-11.1836665805982	-12.0754194938801	-11.6755646220187	-12.3514968366136
7.53768844221105	-12.0887535495563	1.31586198800382	-11.2938650004162	-9.09287920375428	-11.6841922369096	-12.9790940129201	-11.2019649015267	-13.4972427353341	-11.7931766359045	-12.2744860974362	-12.1059123874976	-12.5056442318264	-10.7500938731912	-13.9281040417343	-11.0868228158353	-13.7276498225924	-13.410175246465	-0.154226688858822	0.572159119299455	-0.14302782474947	0.401686282915534	0.178408584488956	-0.594184394165558	0.590151093905749	-0.639234373569973	-0.50729269925543	-0.493497864111082	-0.876115912164083	-0.265171647851608	1.23122041096716	-0.516284830600929	0.00380410110080797	-0.703343143877785	0.0194818840853825	-11.79606005805	1.31261900569296	-12.5044073968322	-9.65221031384766	-14.6391501994866	-10.8267618068181	-12.715007715892	-10.6062124665792	-9.90786831605388	-11.970983333789	-11.8866023441124	-10.9491395477811	-11.8476951514245	-11.4662116514486	-12.0649527464762
8.04020100502512	-11.6704663742216	1.32017484200173	-10.8766220710762	-8.65326889522539	-11.2586989191301	-12.5580185247574	-10.7781690897921	-13.0844253121948	-11.3886339619184	-11.8342332867334	-11.7433567880042	-12.0712890741446	-10.3184445362752	-13.528105921857	-10.6800825514403	-13.3030159976662	-12.9806306831091	-0.0516399962478143	0.571282681836436	-0.0439766827981572	0.50897108682062	0.297159299689309	-0.479328000343722	0.692543192586118	-0.539406149845191	-0.406074599299631	-0.380285768542823	-0.784919624189544	-0.163469100819923	1.32320976778521	-0.420897231406498	0.0934517015517375	-0.595772238510954	0.124194403606235	-11.575704432181	1.32616319822886	-12.1849527854978	-9.37600619072144	-14.453888130301	-10.550394034377	-12.5266058252762	-10.4036571973073	-9.74086854357475	-11.7903036260025	-11.6912943975475	-10.7214169015998	-11.6296567375577	-11.2422381212073	-11.804135834096
8.5427135678392	-11.2464447396339	1.32388319111122	-10.4502841309908	-8.21096833307763	-10.8354227172479	-12.1357930740925	-10.3456122766466	-12.6725039871881	-10.9714595902674	-11.381243615484	-11.3732813402805	-11.6380244004679	-9.88625175437535	-13.1261457549199	-10.2686013862553	-12.862944532922	-12.538134200293	0.0501460488444421	0.570760111333649	0.0540656796541946	0.615175659689378	0.414981341528684	-0.365620150810543	0.793755783776975	-0.440008825016646	-0.303949474916518	-0.2686854287938	-0.699391251447344	-0.0622507520583873	1.41507103617722	-0.324503470117493	0.182236367878229	-0.486801160248317	0.228115377370994	-11.3624050266036	1.340396919966	-11.8617250856421	-9.11003690128278	-14.2811041239611	-10.2786579011899	-12.3360997906397	-10.2066797017547	-9.57115760641971	-11.603288175569	-11.5373417760617	-10.5030640651028	-11.4233495091638	-11.0263699985599	-11.5724019701208
9.04522613065327	-10.8146227280637	1.32888909549037	-10.0220831366325	-7.75715500636696	-10.39688868315	-11.6982542924049	-9.91175257739714	-12.2444293060754	-10.5529108029866	-10.9205961126119	-10.9808295093644	-11.2034951006671	-9.44660262547755	-12.7257235605111	-9.84592531639713	-12.4211521649172	-12.0915427259961	0.151134781050863	0.570087563367883	0.150791258019058	0.719546789843299	0.531521131178513	-0.252650100507961	0.894130929664382	-0.340391245470985	-0.201445146723379	-0.158293346436642	-0.616643749780293	0.0379411574927009	1.50525960607853	-0.227820050915229	0.271100770622012	-0.377177996931931	0.331151709630872	-11.1532079116003	1.35562929940626	-11.5453331110974	-8.84479827002888	-14.0987042298309	-10.0007878529275	-12.1531194698807	-10.0020332966749	-9.409432467741	-11.4182671083902	-11.3942243586997	-10.2919754292745	-11.2188454608376	-10.8225450995669	-11.3565065154166
9.54773869346734	-10.3799616772836	1.33510218554892	-9.59363183547485	-7.30212482686428	-9.9588602657012	-11.2600620322675	-9.47844600985298	-11.8156119472199	-10.1350462715233	-10.4619702571104	-10.5847118793626	-10.7542767857589	-8.9964408640338	-12.3238546677248	-9.41085448941235	-11.9805240124908	-11.6430090144561	0.251372734540065	0.569542188609838	0.24587499099014	0.82270429813897	0.647599711354089	-0.141074530056444	0.993521231181468	-0.240984129549671	-0.09904620672081	-0.0498843164877261	-0.535871766579688	0.137441948597775	1.59432187401441	-0.131367014563248	0.361799462166338	-0.267442088551907	0.432997554167276	-10.9531202005862	1.37323381491977	-11.2394248604954	-8.59430101446452	-13.9308061388703	-9.73145801665951	-11.9798726370963	-9.80384168635337	-9.25737458407261	-11.2453182803568	-11.2709436876415	-10.0768662768712	-11.0146513009017	-10.628412752462	-11.1483856405282
10.0502512562814	-9.9455160911156	1.33948617154357	-9.16638291744732	-6.84809750278399	-9.52368934411419	-10.8230120312605	-9.04726751215683	-11.3891602928141	-9.71950315324646	-10.0086796605705	-10.188941476423	-10.3057237920302	-8.54658094874226	-11.9014686799196	-8.97638232604442	-11.5434542933882	-11.1943974357925	0.350859484902372	0.569255625672194	0.339019664307566	0.924300843124429	0.762802976593587	-0.0313548693922574	1.09178788017449	-0.142151296717326	0.00278881628354829	0.0558206227300018	-0.455920475851668	0.23615739293875	1.68358457355041	-0.0342392868328474	0.455019313265036	-0.158116218022612	0.53339233738448	-10.7645909572014	1.392654841873	-10.9470204453497	-8.36158714037829	-13.7802030433612	-9.47348483758239	-11.8178898585027	-9.61517767522031	-9.11594104617372	-11.0865665326741	-11.1604481068156	-9.87389353715045	-10.8241828803671	-10.4291346555249	-10.9543943613327
10.5527638190955	-9.51368554739634	1.3433868089216	-8.74110489315977	-6.39738346400126	-9.09348587175216	-10.388823486312	-8.61911144942609	-10.9671237657967	-9.30550536718968	-9.55392846821605	-9.79601260685872	-9.86081480556162	-8.10052519014983	-11.4781105451585	-8.54715116467968	-11.1094152867605	-10.7467868459225	0.449352927688956	0.569062951693169	0.430036657741712	1.02395712724354	0.876623351596003	0.0760319297861845	1.18883311423909	-0.0443079046199256	0.103752844425294	0.158657987827318	-0.375830871521749	0.333473671942097	1.77260406637598	0.0635575197935077	0.550278694223788	-0.0495559341981694	0.632181660479671	-10.5888470245036	1.41273384710156	-10.6700454989017	-8.1491652262364	-13.6484072930414	-9.22928564281964	-11.6679175914227	-9.43785210101595	-8.98376510871544	-10.9331694383677	-11.0591657144789	-9.68562200672948	-10.649560684997	-10.2451045131577	-10.7711284964353
11.0552763819095	-9.08101197493658	1.34614173449352	-8.30752640038657	-5.95190720334364	-8.66915943981484	-9.95883644922617	-8.18386092716322	-10.5508144472007	-8.8812630795688	-9.09200253275255	-9.40594460969149	-9.42178011224062	-7.65836266520484	-11.0574707526076	-8.12340927440612	-10.6648511576512	-10.2879905727905	0.546595434038116	0.568543085829554	0.518699523373098	1.1213790104272	0.988689923635464	0.180684347003248	1.28359292117748	0.0522029092520108	0.203970321905357	0.259476248444214	-0.29440575919131	0.428803755954471	1.86053420882167	0.161294220170963	0.646587595173792	0.0585468219488047	0.728875462475275	-10.4214449249047	1.43097152746867	-10.3963901208162	-7.95869739635164	-13.5353953443694	-9.00062464409877	-11.5162392679216	-9.27287583716232	-8.84971738657721	-10.7816189106669	-10.9672375352051	-9.51335862299483	-10.4883682271734	-10.0792498050525	-10.5935230234837
11.5577889447236	-8.64651483249684	1.34924363659714	-7.87339659377508	-5.51146569611508	-8.23610697008018	-9.5313085359388	-7.74917855761836	-10.1322173913586	-8.45879247162977	-8.63496760269185	-9.00213399973826	-8.98043659477471	-7.20788251407418	-10.6355320084631	-7.69190363430687	-10.2247130730579	-9.82768684382966	0.642531115298573	0.567251048739894	0.605639434446953	1.21616620780017	1.09793123839479	0.282361156423236	1.3775449429987	0.147288112230393	0.303583175314925	0.358145241369196	-0.209529947641279	0.521662685090811	1.94551730502923	0.258319260273888	0.742751734505431	0.166188686706152	0.824397496535996	-10.2616072222049	1.44643647017429	-10.1378270299002	-7.7888211387325	-13.4187191781367	-8.78616424787933	-11.3750321719609	-9.11293443511973	-8.72675508520646	-10.6462174446433	-10.8699132826819	-9.34783255302001	-10.3249044554299	-9.92649528793521	-10.4059197422937
12.0603015075377	-8.21262398686037	1.35016346866828	-7.44193732901822	-5.0708032166165	-7.80733785481956	-9.0973218435569	-7.31822819520772	-9.711387247372	-8.03995025904491	-8.18627920955097	-8.5960818076877	-8.5357217223933	-6.76113921187898	-10.1982008372457	-7.26381291020481	-9.79140009748085	-9.36975806082738	0.737565847699966	0.565613197264669	0.690866365016472	1.30771906991946	1.20596018592482	0.381180523672562	1.47097006630498	0.241262389544714	0.402287196376367	0.454171712787814	-0.119978713366158	0.612556675955504	2.03070981101643	0.355236882273785	0.83865448959336	0.273040270224732	0.918850790254648	-10.1146657629854	1.46548531139914	-9.89876914319324	-7.63208855741376	-13.3210430903635	-8.57807350181111	-11.2481462805734	-8.95925644105705	-8.61599215003195	-10.5286172414988	-10.7919577079505	-9.18981712339805	-10.1777012966581	-9.77519220452326	-10.2302695713939
12.5628140703518	-7.78379858501843	1.35051881965607	-7.01491679429971	-4.63679350342189	-7.38499556044264	-8.66765965277558	-6.89272587535187	-9.29650467757438	-7.62647011130711	-7.74495962070522	-8.18838193516057	-8.09662518829088	-6.32135018368793	-9.76180199556817	-6.84065995504311	-9.36696524538848	-8.91616847625883	0.831603961347987	0.563627990252035	0.774276078196181	1.39735791887313	1.31251813846782	0.477281964440739	1.56373925800633	0.334016141624044	0.499681813758109	0.547177881549903	-0.0254683643190018	0.701562331831688	2.11590139156342	0.452451439052562	0.932721136568078	0.378702146331692	1.01214014427511	-9.98550873974576	1.48535036744923	-9.68084436543264	-7.49885382409398	-13.2438556027946	-8.38776937983992	-11.1365802711244	-8.81963115910498	-8.51795259398492	-10.425015644183	-10.7388136620212	-9.04878082506271	-10.0486212504332	-9.642937495251	-10.0726818594205
13.0653266331658	-7.36084762103574	1.35050903409373	-6.59378445909237	-4.21122007724928	-6.97105728996958	-8.24392559162978	-6.47400490015669	-8.88949049956995	-7.21923142026191	-7.29846863881823	-7.78035777921798	-7.66577414143436	-5.89090629718006	-9.33019910230309	-6.42340449534679	-8.95240609973933	-8.46848352356669	0.924307252138225	0.561316999265893	0.855791534335456	1.4850713191605	1.41718759771643	0.570503252483375	1.65571332751043	0.425260179301352	0.595445788280761	0.637506352254764	0.0733611082250666	0.788257994097827	2.20065025236735	0.549223060197017	1.02357783906541	0.482893348466264	1.10416582861137	-9.87407048734339	1.50547693356591	-9.48479479435688	-7.38997003079879	-13.1873430746168	-8.21674408722991	-11.040525020272	-8.69522746227529	-8.43245125437813	-10.3208554351768	-10.7119213633248	-8.92584297354494	-9.9378894069528	-9.53128987625786	-9.93721959690204
13.5678391959799	-6.94190958298008	1.34985578663803	-6.17795885231079	-3.79584445302177	-6.56644169198448	-7.8275994164964	-6.06135908766928	-8.49175081239422	-6.80849613854913	-6.85925231098957	-7.37323964662782	-7.24465258064533	-5.46049599986462	-8.89869068923029	-6.00138524738719	-8.5356724984149	-8.02580431911538	1.01511699298612	0.558306121248271	0.935247195994626	1.57076922881163	1.5196056352409	0.660642777055029	1.74648033065862	0.514688477953648	0.689060877483883	0.726042572526443	0.175648868705999	0.872296514727929	2.28205734800924	0.644688012464826	1.10958171157575	0.5852699817953	1.19467536178792	-9.77650461766328	1.52487841719374	-9.30835351627953	-7.30558633274509	-13.1502983079011	-8.06594952603007	-10.9571967551096	-8.58654188960825	-8.34774724655727	-10.2340350695104	-10.7084347218699	-8.82078564739453	-9.82931977553508	-9.43243875575422	-9.81001124410596
14.070351758794	-6.52422443500449	1.34729953718585	-5.76045377209944	-3.39196187456744	-6.15927084016197	-7.41970785203706	-5.64776411597013	-8.10199807162505	-6.40054443521596	-6.43053357786405	-6.95561701029355	-6.82098469490565	-5.03415543020466	-8.45742248320285	-5.57856823575503	-8.12505947963554	-7.57932465152893	1.10405275615226	0.554860402016704	1.0122426498812	1.65438019961982	1.6179972390402	0.747570550861393	1.83472843934487	0.602038834718222	0.781349189389242	0.812484038134087	0.280770201827594	0.952865965603947	2.36297366033476	0.73932729444193	1.19238446253274	0.686649857819575	1.28302875873431	-9.68886500756975	1.54027676051507	-9.14066062110436	-7.24496137548743	-13.1099949250578	-7.93562452924454	-10.8749242720176	-8.49147746349924	-8.27269218034669	-10.1656276634509	-10.7059093611454	-8.71828195769639	-9.73362048948899	-9.33788515635637	-9.70314233436466
14.572864321608	-6.11267273144519	1.34319062465975	-5.34890288328083	-2.99866911062975	-5.75959556691342	-7.01755463548181	-5.2405994916557	-7.71019484246425	-5.99850345956528	-6.01426517116959	-6.53937600709131	-6.40295395704238	-4.61669072718782	-8.01977185153484	-5.15997089598685	-7.72428253613674	-7.13875983553733	1.19176769923555	0.55142070894624	1.08792608393643	1.73532299238185	1.71474999166855	0.831098435339507	1.92256456973209	0.687121321860394	0.872239419057319	0.896554576654294	0.389135288872318	1.03131634695458	2.44422018974149	0.833860810473275	1.27265326165822	0.78701286600055	1.37073933420239	-9.61767371333008	1.55708256611844	-8.99368513460131	-7.20344576449954	-13.0878784041538	-7.82187282253433	-10.8072358508883	-8.39987058566705	-8.21017159790394	-10.1148412399812	-10.7163918343991	-8.63050259249422	-9.65640863967326	-9.26247145592661	-9.6222105753135
15.0753768844221	-5.70826698734044	1.33891830634541	-4.94480361280773	-2.61312432085396	-5.36922650848872	-6.61605048424287	-4.84120942747059	-7.32675920533062	-5.60390789442534	-5.59784854222465	-6.12757581154208	-5.99414816926761	-4.21059027540723	-7.58959479357861	-4.74859622117865	-7.33485704935069	-6.70571249393725	1.27808975065017	0.548011848620607	1.16232178931465	1.8130947040611	1.80964994232827	0.911260145391149	2.00991498773111	0.770631679876661	0.961404320257452	0.977516783290841	0.500247817913842	1.10765630189404	2.52539222383225	0.927542122515107	1.35075155037237	0.886114874091192	1.45784701688246	-9.56166896746945	1.57496326714975	-8.86786834493948	-7.1752460736001	-13.0844938866876	-7.71930005602379	-10.7546643798018	-8.32350378329287	-8.16038024847377	-10.0619865853214	-10.7351359191553	-8.56026125040509	-9.59782352522658	-9.2065360135439	-9.56589117648096
15.5778894472362	-5.31245363318647	1.33427851994571	-4.54961015498853	-2.23905934752736	-4.98982025409942	-6.22238405803193	-4.45091084295257	-6.95314591441998	-5.21769627870307	-5.1894731828629	-5.72279109596322	-5.59650434086031	-3.81264820791014	-7.16173245760683	-4.34179445154761	-6.9575285725069	-6.28170533781627	1.36288883184078	0.544459557276178	1.23536136118926	1.88931674742599	1.90234076758093	0.988786880837076	2.09654520047723	0.852409393935629	1.04859837378439	1.05712781822101	0.613257641564031	1.18161938450172	2.60427191738773	1.01921126819552	1.42651779243612	0.983731671287908	1.54423625878718	-9.52048717035698	1.59247914295113	-8.7629831718491	-7.16723700174956	-13.0991081467078	-7.63631061320307	-10.7171455345999	-8.26305188724271	-8.12281947496506	-10.0234036124168	-10.7578693371029	-8.50749529561456	-9.54834189363467	-9.15997755362171	-9.52220931928941
16.0804020100502	-4.92417207128967	1.32854805310747	-4.16429351677854	-1.87747802681981	-4.62201471419501	-5.83765700605127	-4.07051392681601	-6.59059654624665	-4.83493674695247	-4.79279838479652	-5.32618733993665	-5.20818958327576	-3.41883875698926	-6.72964496565439	-3.93626602719663	-6.58545035318754	-5.86771517444851	1.44601257024153	0.540972959972262	1.30695821921614	1.96402044591438	1.99253404706504	1.06372013152465	2.18223000982547	0.932241532325219	1.1330165358065	1.13536895304236	0.726933508568431	1.25270491537743	2.68093456360737	1.10941564779731	1.50122741024164	1.07913376249605	1.62974887081496	-9.49110578031024	1.6087775042782	-8.67807167197537	-7.17845210051526	-13.1296588221866	-7.57311677223992	-10.6938217446899	-8.21852347903731	-8.08929643718528	-10.0014680970653	-10.7811557949877	-8.46731920000186	-9.50460162649132	-9.11771761013946	-9.48523250002536
16.5829145728643	-4.5428345000057	1.32183405549849	-3.78639122682375	-1.52932242561156	-4.25645798002295	-5.46283727420096	-3.69747052291568	-6.2395088309915	-4.45525031142556	-4.40992257826826	-4.92797424573846	-4.82158862376807	-3.03463441738005	-6.30398193174659	-3.53840253172295	-6.21856335195861	-5.46021124751056	1.52734011031935	0.537846543313027	1.37643330207463	2.03708234967104	2.07774820798009	1.13606332667933	2.2655947882547	1.00995220092632	1.21522859964518	1.21194695425854	0.839007702736542	1.32051884417723	2.75808017645092	1.19909079257388	1.57681216465079	1.17306430057419	1.71347794413682	-9.47097922411243	1.61944734437696	-8.60605615059642	-7.20747116964071	-13.1535072199804	-7.52935677038368	-10.6769525082963	-8.18927133682293	-8.06143854600131	-9.99524754253211	-10.7866494972258	-8.43031715078317	-9.47794770522996	-9.09219641008469	-9.4643505169836
17.0854271356784	-4.16970780389364	1.31413693398156	-3.41386704143324	-1.19508791020495	-3.90033723208888	-5.09840324559747	-3.32964696460539	-5.89215877485091	-4.08266764232489	-4.03408888662662	-4.53545121664116	-4.44397797987993	-2.66220518135418	-5.88831867950501	-3.15069891878589	-5.8619998040854	-5.05670758042062	1.60699408858211	0.535319359386682	1.44387122777235	2.1083525420887	2.1610152114189	1.20583545937941	2.34646246210561	1.08471707318615	1.29581085713424	1.2856853326462	0.948889334376333	1.38667874009647	2.83537341659819	1.28751908700562	1.65309341600902	1.26615151677857	1.79545565213585	-9.46188705675933	1.62925038503863	-8.54381950964365	-7.25235327253301	-13.1916021594944	-7.50411712217151	-10.6636917857487	-8.16505675242613	-8.04502898060078	-9.98993823480749	-10.7916320107661	-8.40866218445775	-9.46833329632874	-9.08295672378185	-9.45870650172326
17.5879396984925	-3.80565128785153	1.30527684667292	-3.05053458171369	-0.873514979365973	-3.55496976588884	-4.74114604089752	-2.97065350566786	-5.55162970785746	-3.71840765324792	-3.66544336393003	-4.1495331429969	-4.07700970932812	-2.3020761912342	-5.47723156153107	-2.77353038536369	-5.51678781987331	-4.6623009088763	1.68490747987453	0.533474480042657	1.51033720373896	2.17671777375297	2.24222966572823	1.27260010377372	2.42648823011253	1.15745512436247	1.37458068757868	1.35798728600833	1.0546389526475	1.45115800627606	2.91186717263731	1.37319197532536	1.72912272806112	1.35823399978321	1.87700328833157	-9.46427024512855	1.63968960714061	-8.49834148932058	-7.30658952162552	-13.243862471674	-7.4915262705023	-10.6627022106652	-8.15137630686893	-8.04006825035844	-9.99117661929215	-10.7978798724821	-8.40243318335787	-9.47257710311398	-9.07825316457837	-9.46569688509965
18.0904522613065	-3.45015264516683	1.29641981524862	-2.69737956885237	-0.562806883683688	-3.22153848316709	-4.38850362291759	-2.62134277063519	-5.22117592294549	-3.36334919110588	-3.30873758585997	-3.77113482928723	-3.72177730366821	-1.94738301740692	-5.06664139220368	-2.39903504216667	-5.1834284861969	-4.27805557740554	1.76059817154309	0.531651063473068	1.57578497305565	2.24196056375349	2.3211204431026	1.33654169980099	2.50553105929338	1.22850156213372	1.45129277715559	1.42952315592656	1.15487305415949	1.51382499496305	2.98377266346164	1.45688838415583	1.80223014664049	1.4491049500522	1.95802214549163	-9.47602271586983	1.65115139428169	-8.46913445515662	-7.36685078776997	-13.3091240178231	-7.48865103212822	-10.6737909670966	-8.15192033818057	-8.04597126130704	-10.0060285165113	-10.8066188269302	-8.41060214760437	-9.4743537140331	-9.07665048988474	-9.47033004851126
18.5929648241206	-3.10437013274496	1.28757496875916	-2.35525327456041	-0.264087050847489	-2.9003630620313	-4.0446382025057	-2.28245281238641	-4.90167516974226	-3.01576665027354	-2.96592539079963	-3.40055209475397	-3.37349723305554	-1.60205541052334	-4.66464671134228	-2.03090823103567	-4.85885488521087	-3.90487581210603	1.83446682272835	0.530746255923953	1.6401026977861	2.30568642144108	2.39743377208515	1.39872534980051	2.58332124227498	1.2977368621622	1.52521880966751	1.4999886054784	1.24914169856437	1.57341600083783	3.05595861666585	1.53969461669806	1.87425607885	1.53803589721494	2.03828567139826	-9.49903041788938	1.66210898817957	-8.45516441284268	-7.43825758334965	-13.3851674102266	-7.50153120522808	-10.6962097963147	-8.1664208773773	-8.05777476153385	-10.0335906081664	-10.8177692196414	-8.42281176230113	-9.49037137228043	-9.08861558485245	-9.49120442267198
19.0954773869347	-2.76706171791843	1.27837999871312	-2.02450658109798	0.0225263810618457	-2.58448637600594	-3.71011700848284	-1.95421368501768	-4.59355329777785	-2.67198519793423	-2.63437649593086	-3.03057795753428	-3.03075710544349	-1.2677028116866	-4.27435501922626	-1.6705856331314	-4.53817448710231	-3.54306049346656	1.9060254600127	0.530550691385392	1.70316122515519	2.36785069303663	2.46808016106782	1.45927493530148	2.65955965977291	1.36505174405425	1.59598519010487	1.56821996047238	1.33670494584689	1.63092828352473	3.12821793334735	1.62097304671752	1.94406869788746	1.62472672084236	2.1175787030587	-9.52882295741867	1.66732023306499	-8.4548792618444	-7.51953823528887	-13.4494702548719	-7.52947825464324	-10.7286404469302	-8.19393858954591	-8.07030717458746	-10.0640445472404	-10.8143782744262	-8.44094341114151	-9.52061397222748	-9.11326524971129	-9.52931008260226
19.5979899497487	-2.43832766125983	1.26865913572127	-1.70207362664258	0.297002204421778	-2.27840103023376	-3.38541869659313	-1.63356053108052	-4.29402778894338	-2.33548864758451	-2.3098026171072	-2.66618695856726	-2.69698850723289	-0.945491381466142	-3.89040514323202	-1.31942556911864	-4.22663183002228	-3.18801479549493	1.97532049560973	0.530675440821182	1.76345275235064	2.42831400306616	2.5366783823228	1.51825808410281	2.73174201794622	1.42983098252256	1.66504776763504	1.63436290825461	1.42033676552067	1.68751914491489	3.20003667506602	1.69881047375012	2.01074633042017	1.71075649562829	2.19391465064491	-9.56558489347881	1.67219798146114	-8.45793934310758	-7.60916780191006	-13.522952335381	-7.57135932924569	-10.7591605909237	-8.22904977780465	-8.0922438362048	-10.0929406655612	-10.8124047961448	-8.47140054537656	-9.56354490387149	-9.13762253633282	-9.58310649470948
20.1005025125628	-2.11798974343716	1.25844543876505	-1.38826260270651	0.559610663516899	-1.9829099711012	-3.07058393050651	-1.32062289529089	-3.99897485486185	-2.00711561070934	-1.9965078873342	-2.30879252411537	-2.37333569491331	-0.632225093590075	-3.51034528818038	-0.974237792677011	-3.9248229759392	-2.84071969314849	2.04238337302458	0.530412329752172	1.8221483035864	2.48693766404127	2.60322912062608	1.5757441637857	2.80150821626429	1.491786476768	1.73230911250142	1.7000980304502	1.50081106670316	1.74313191030886	3.2671818169794	1.7744096963107	2.07172969512698	1.79603522190395	2.2686901000123	-9.60853277613308	1.67771191838047	-8.46862041438459	-7.70537156118418	-13.6054674212024	-7.62561261545759	-10.7936910138241	-8.26665194210768	-8.12342143959532	-10.1320537351558	-10.8115424194898	-8.51350875723865	-9.60404927792075	-9.16391010811129	-9.6367748011384
20.6030150753769	-1.80696566995436	1.24890618479939	-1.08432107716506	0.811257422469856	-1.69873905949884	-2.76259403659141	-1.01643800394354	-3.71293803569371	-1.68761942647455	-1.6960840635442	-1.95964980565579	-2.06018277300943	-0.326775789219693	-3.14006862508939	-0.634197736217712	-3.63312878370824	-2.50300525597369	2.10770316261263	0.530170011743159	1.87987312193354	2.54204669453035	2.66757510218444	1.63087546126667	2.86984163155008	1.55232867371387	1.79756248448949	1.76515615972243	1.57869047818119	1.7976816283837	3.33269550472143	1.84894087503984	2.12923527810905	1.88033500741758	2.34270933794579	-9.65918642450341	1.68425783171639	-8.48999162303488	-7.80093848779511	-13.6957224533457	-7.68484607996155	-10.8363924503854	-8.31501002794936	-8.16312724788859	-10.1807366018531	-10.8111340795862	-8.56559636827543	-9.65056816740675	-9.20083874411236	-9.69782481868163
21.105527638191	-1.50519794498529	1.24009538271094	-0.790785247251042	1.05359822608834	-1.42595819156515	-2.46031152528037	-0.721385159078079	-3.43639256656711	-1.37696379785784	-1.40834859417439	-1.61907057867861	-1.75175831340584	-0.0306727488267008	-2.7821450597468	-0.30139438784884	-3.35092228589069	-2.17545894469616	2.17120222028293	0.530301292091666	1.93655491492467	2.59402582485104	2.72946534331723	1.68412748764718	2.93657040425089	1.61144305939444	1.86051292971469	1.8287644390508	1.65433403419605	1.84885018617131	3.39797520862568	1.92184350961134	2.18451126918593	1.96329793399701	2.41575675930569	-9.71602514441373	1.69194515300648	-8.52122904169222	-7.89576999706897	-13.7917112657234	-7.74871988074883	-10.8867639752123	-8.37366180283933	-8.20952660997235	-10.2342345073399	-10.8106749928612	-8.61251217817471	-9.70780468185109	-9.24735524611434	-9.76991851307435
21.608040201005	-1.21114284237064	1.23106302836189	-0.508029593904385	1.28738875747832	-1.15986292672441	-2.16568972682572	-0.435735942481998	-3.16965806926841	-1.07125180333391	-1.12786407910867	-1.28211874956028	-1.45007457252223	0.254938137131291	-2.43164725443393	0.0224216207447267	-3.07153635630454	-1.85842207644551	2.23229934008806	0.530745519228407	1.9920526123015	2.64446677807689	2.78526424622657	1.73663862411606	3.00144260272898	1.66906278744599	1.9191959343545	1.88917269888279	1.72611951952466	1.89948532560784	3.46257823217326	1.99074150690823	2.23787585638311	2.04280112551638	2.48759225107414	-9.77353782951259	1.6938698594824	-8.56108422194394	-7.99415712989007	-13.8711619213822	-7.82151742580889	-10.9438434910737	-8.44157817661678	-8.25075356412572	-10.278256442484	-10.7945043123508	-8.66676319002703	-9.77449827419313	-9.28938109995147	-9.85073546490224
22.1105527638191	-0.925504331556838	1.22225698000274	-0.235948175574701	1.51301893672756	-0.902513018647701	-1.87896957680009	-0.159272496860448	-2.91248383367096	-0.772251667320624	-0.857280682137554	-0.950068062176232	-1.15615013920032	0.530371421331009	-2.08708833669458	0.337060315626019	-2.79929275062376	-1.55169690733019	2.29183727237524	0.530747006042825	2.04618718005831	2.69334018498512	2.8391771641246	1.78852767135961	3.06422431715093	1.72513701125455	1.97607275113269	1.94926387940908	1.79661270964185	1.94989856983866	3.52370967866185	2.05742291880987	2.28837520539775	2.12162416740746	2.55798567639629	-9.83597258455686	1.69607431448131	-8.60799344225264	-8.09533895587133	-13.9551828769469	-7.90220246673761	-11.006218920652	-8.51722103732204	-8.29841339230616	-10.3292848353067	-10.7807571567194	-8.72906870923454	-9.84160664640373	-9.33253960822965	-9.93016155291841
22.6130653266332	-0.647455071537114	1.21390935411	0.0276861260339055	1.73086196818015	-0.654328994042868	-1.60032301980001	0.110141558924569	-2.65918060622716	-0.480427716116475	-0.597728261461161	-0.623075323773756	-0.87076839732657	0.79843593446445	-1.75250262852687	0.645117883312073	-2.53452349862819	-1.2512110980688	2.34906453129387	0.529857769558635	2.09651428027391	2.740548771817	2.89128306404149	1.83982484859128	3.12113976193616	1.7777516758064	2.03112956640035	2.00883922784061	1.86564086400786	1.99997521225587	3.58041605925669	2.12302923422256	2.33641340901101	2.19972503734155	2.62373695660535	-9.89929363406805	1.69935293033075	-8.64896364492249	-8.19830972722436	-14.0438927453988	-7.98936945030793	-11.0582457975103	-8.58802921553038	-8.35236947927355	-10.3871154031313	-10.77166987112	-8.79816318734971	-9.90467920973085	-9.38395997498466	-10.0025340580268
23.1155778894472	-0.377560345141632	1.20661445718652	0.282527126005006	1.94146869470278	-0.415713204223249	-1.32959321057986	0.37255495558625	-2.41262880876985	-0.19633150954196	-0.349812308453418	-0.3015807181315	-0.593253753241299	1.05912559911545	-1.42993769888674	0.946081078511825	-2.277546700867	-0.958764718350918	2.40504394456185	0.529071048200713	2.14571766103972	2.78599676362195	2.94145019630433	1.89053206651358	3.17613677221808	1.82911556922509	2.08419783048002	2.06750576072667	1.9327967777478	2.04868187305291	3.63641881171936	2.18707633666897	2.38490446629327	2.27687552483129	2.68825275798472	-9.96727608910428	1.70352066693947	-8.69542069579162	-8.30187067677758	-14.1363837828612	-8.08137243999974	-11.1146496236277	-8.66410754819331	-8.41188698918705	-10.4502088873081	-10.7684076532571	-8.86805502081222	-9.97485861836811	-9.44248447272694	-10.0778648285852
23.6180904522613	-0.115177378280226	1.19982825715775	0.528511980875259	2.14451323762774	-0.186530318368655	-1.06461339375456	0.628005612198785	-2.17338825474152	0.079790947884414	-0.110156932064987	0.0143630848303588	-0.320466730765695	1.31155743070995	-1.1153669659255	1.23879214520528	-2.02820200172055	-0.674470516193699	2.45897707786003	0.528613415518001	2.19383445991509	2.82742341090585	2.98954047005776	1.9391859175295	3.22926858855102	1.87954080338041	2.13503994690116	2.12218797079095	1.99773292528944	2.09495108365167	3.69145554698566	2.24665885507784	2.43351033541508	2.35278928377795	2.75153656967104	-10.0356798850168	1.70953203402099	-8.74707013812939	-8.39821481129629	-14.2308423765457	-8.16986659419043	-11.1754878898403	-8.74610506818666	-8.47585325127995	-10.5003824417114	-10.7706805020947	-8.93139824504212	-10.0513419528563	-9.49279798521414	-10.1554855510422
24.1206030150754	0.140456217474922	1.19328871191544	0.76543453641748	2.34207185988631	0.0357867867971263	-0.804721256406655	0.876367841631467	-1.94165578102148	0.349194880657906	0.121572878867871	0.326747991954588	-0.0531988251709147	1.55522164181897	-0.80754824821767	1.52283112770201	-1.78266730236914	-0.39859487042404	2.5106358109441	0.527993527816432	2.2407867905793	2.86600180301072	3.03147453711626	1.98676696926416	3.28043525506386	1.92897990435173	2.18143458750761	2.17602107097915	2.05787629315909	2.14136294684833	3.7447214039589	2.30423409612995	2.48111070868838	2.4249253130248	2.8134054844793	-10.1023073923001	1.71101174031896	-8.80322206249954	-8.49036016888073	-14.3051337570009	-8.25729941983215	-11.2403111287211	-8.83314834407729	-8.53345817290703	-10.5529460716542	-10.7614465418902	-8.99875366565371	-10.1314482628405	-9.54383329597359	-10.2338234041723
24.6231155778894	0.38926352283468	1.18756391290246	0.993235259699236	2.53552455695731	0.251203508759576	-0.550492462991127	1.1176152270025	-1.717311267395	0.613003979055151	0.344512187005264	0.636094368198155	0.207865468158125	1.79047070902549	-0.509093854710101	1.79904881943639	-1.54155988861865	-0.131163767062124	2.56034908092666	0.526228555109565	2.28642420260648	2.90302241244272	3.07180805877132	2.03428839319298	3.32946156284489	1.9773653670607	2.2252030250595	2.22925765604456	2.11648434003565	2.18786964925205	3.79055542170766	2.36082987904251	2.52355239895813	2.49546578710131	2.87364805977948	-10.1692794510922	1.71238517923865	-8.86297103440308	-8.58208958010863	-14.3811285713524	-8.34688973118948	-11.3083065237701	-8.92394595737749	-8.59184037104564	-10.6102277665261	-10.7563616185515	-9.06947909358466	-10.1979516586852	-9.60114628292522	-10.2966057184733
25.1256281407035	0.631567989935586	1.18314025553949	1.21204081893428	2.72524109136862	0.459631820959969	-0.302001227550885	1.35178169438111	-1.49818203795923	0.871025977395977	0.558031914695564	0.941593700580133	0.462161303259636	2.02032486878444	-0.221626832686953	2.07074848189938	-1.30566280760854	0.128411082580301	2.60851024614108	0.52429719681001	2.3298091264103	2.93848472225354	3.11077680065011	2.08176386449086	3.37499010188854	2.02334714673648	2.26694325725653	2.28149934016903	2.17396985729626	2.23423311869902	3.83521692630331	2.41602409719964	2.5644411901203	2.56510898578415	2.93104515685817	-10.2374930526408	1.71461183407361	-8.92181453557354	-8.6731052257589	-14.4591696523658	-8.43785258035654	-11.3741003973755	-9.01063567873363	-8.6536557805278	-10.671229059887	-10.7546882805578	-9.14216009202391	-10.2682485715238	-9.66347070745656	-10.36153509841
25.6281407035176	0.867743399784945	1.17963755298153	1.42272995661371	2.91148615293888	0.660854623583733	-0.0593155390232928	1.57964790438581	-1.28289164018113	1.1228451420136	0.762947181547253	1.24214434199572	0.710225391510413	2.24425656136763	0.0576258219176533	2.33706691380673	-1.07525977667504	0.381787960972494	2.65426373766907	0.522291020553487	2.36984170978671	2.97227733438355	3.14835398643419	2.12915009776803	3.41534189858017	2.06729109086023	2.30653973126995	2.33006629472238	2.23068727528192	2.27807535436417	3.87869099159904	2.46629788905993	2.60346366128376	2.63369363146328	2.98418511817879	-10.3026480450257	1.71825576248991	-8.9742806747758	-8.76295792193411	-14.5387743557324	-8.52916630409578	-11.4310289678706	-9.09329455731924	-8.7184619352928	-10.7223224489092	-10.7549836203265	-9.20599237389559	-10.3422489472886	-9.71421763027796	-10.4283090009272
26.1306532663317	1.09813603626896	1.17702656835237	1.62643565785985	3.09446457645934	0.854991387589021	0.177694622951921	1.80260074039321	-1.07250252026816	1.3681869865062	0.961476460801229	1.53710238994336	0.954121593125877	2.46161669471453	0.330274952243727	2.59686560027796	-0.850429490258305	0.629140891694625	2.69854718193422	0.520166013306913	2.40875201155578	3.00418208987237	3.18436020967164	2.17636917273314	3.45368748040382	2.11068383216332	2.34378265892224	2.37639897119928	2.28687562993795	2.32060487566928	3.92056201922835	2.51490127560192	2.64032806510268	2.7009382293425	3.03578120760896	-10.3678815764075	1.72232901560343	-9.02910487357423	-8.8511406530856	-14.6186791930902	-8.61967991538715	-11.4903060490731	-9.1780703285903	-8.78544122683862	-10.7692287724134	-10.7555320280688	-9.26463816534346	-10.4187133496546	-9.7654787333076	-10.4951529319394
26.6331658291457	1.32234658176756	1.1745233080536	1.82325356877908	3.27196908130099	1.04269843049622	0.40988232641374	2.02073128015309	-0.867097179276444	1.60662435364014	1.15354869535219	1.82584161457643	1.19386468241459	2.67058362214276	0.594723034166703	2.84791859818254	-0.629794560447648	0.87045117861905	2.74001593855666	0.517002454570523	2.4465807268058	3.03134323901981	3.21439382205854	2.22130184858462	3.49017753919443	2.15356805068681	2.37688063705418	2.42189881712672	2.33962876919376	2.36322749724943	3.9560183303277	2.56266218809233	2.67193852316665	2.76471663255482	3.08590245723437	-10.4273424505602	1.72258331196338	-9.08633668366796	-8.9287654838083	-14.6765629062823	-8.70022409976267	-11.5520708448091	-9.26453465562129	-8.84702442408049	-10.8196563144046	-10.7393258767156	-9.32369876910447	-10.4836455952664	-9.82129614987873	-10.5478034872549
27.1356783919598	1.5414448397342	1.17303882530802	2.01317317201549	3.44702631075924	1.22564742005721	0.638267619311054	2.23386059562643	-0.666697532978468	1.83972626335678	1.33860583155556	2.11151468361913	1.42879681078446	2.87460538449442	0.849672550123206	3.09389712980888	-0.412012063445924	1.10558842092553	2.77976690892958	0.513410169552947	2.4832826804622	3.0557740429795	3.24338130358698	2.26562019775712	3.5247612463566	2.19589761734761	2.40613515464544	2.46624671238239	2.39227689045243	2.40573053043808	3.98796404834703	2.60919059511414	2.70027971462391	2.82554981202347	3.13441308742686	-10.4853186034123	1.72262530483131	-9.14570385526457	-9.00222218960705	-14.7350190343833	-8.77653284424148	-11.6161872756617	-9.35187598883192	-8.90395877824963	-10.8732047155054	-10.7231525862218	-9.38262310493476	-10.544590872434	-9.88040517187337	-10.5936583398564
27.6381909547739	1.75573692266881	1.17286336811185	2.19631640148153	3.62088784520439	1.40384214363766	0.86298135665175	2.4419046069951	-0.470858516153009	2.06854892392419	1.51617518835887	2.39393085480561	1.65850103797067	3.07480530751887	1.09630269291118	3.33576385593139	-0.197611569013426	1.33456370980735	2.81789096515807	0.509923293920933	2.51877121332139	3.07834949517155	3.27154511462949	2.31008924609922	3.55732125307842	2.23726676275851	2.43309262377215	2.50751257129748	2.44442734628002	2.44775442941486	4.01860941554299	2.65032783792396	2.72685178107705	2.88533645239063	3.18110893461338	-10.5420768907008	1.72351686716862	-9.20666601822656	-9.07481919345487	-14.7949398121375	-8.85120799746882	-11.6821068951472	-9.43759839896847	-8.96266152005279	-10.9211950053549	-10.7081845669114	-9.4401927231962	-10.607549667212	-9.92485164466433	-10.6390450611735
28.1407035175879	1.96524013299871	1.17340349469391	2.37179178616418	3.79359323759534	1.57715660995728	1.08397392996223	2.64362525849297	-0.277563443340547	2.29285525336734	1.68793030278372	2.67247615243314	1.88209894888572	3.27051264607238	1.33722620150274	3.57266668554743	0.0131580471500793	1.55710037840668	2.85369062833305	0.506571654122585	2.55115872313301	3.09901485130781	3.29897133879094	2.35469347912513	3.58526691210638	2.27547074147925	2.45769909411387	2.54498795068626	2.49534777577331	2.485521974012	4.04777283939008	2.69020550828158	2.75158104502829	2.94401043182724	3.22365675994057	-10.5949471160556	1.7259810139867	-9.26169674637665	-9.14692853449464	-14.8561209439185	-8.92407714602889	-11.7402883445219	-9.51120181051507	-9.02320639794133	-10.9592768625785	-10.6950032618885	-9.48117167984955	-10.6720197965576	-9.9699221043507	-10.6841614356186
28.643216080402	2.17013122772205	1.1743410679288	2.54104506302302	3.96506774329177	1.74562484711667	1.3011593273888	2.84044551714972	-0.0869589854145732	2.51235517861517	1.85545885421486	2.94672961706572	2.1029502251664	3.45964529194189	1.57143349842398	3.80238107518613	0.220033354954886	1.77459780770629	2.88759534510815	0.502504406053222	2.58106891984283	3.11768567804162	3.32555479020928	2.39933186154263	3.60941440069494	2.31346260996301	2.47986399582722	2.58139906732846	2.54429686312513	2.52287632866085	4.07274655472759	2.72939871114545	2.77267425971906	3.00139948353616	3.26275665225798	-10.64609002199	1.72863506145891	-9.31280972608788	-9.21863052776274	-14.9175881496715	-8.99479892971625	-11.7933564011198	-9.58463211662433	-9.08520111029174	-11.0006257995739	-10.6833978461899	-9.52028842210949	-10.7303725289608	-10.0182457232747	-10.7223896001993
29.1457286432161	2.37028764805616	1.17566883990926	2.70559957739657	4.13516033346356	1.90808386516551	1.51457029460737	3.03391760026862	0.101045580031728	2.72620912397329	2.01836919654576	3.21382390368744	2.3207738584226	3.64245960705791	1.79784388109524	4.02540517843139	0.423092410921205	1.9879603097742	2.91899768618698	0.49764907698556	2.61001544015267	3.13416375040063	3.34651035731604	2.44384253864808	3.63197235094396	2.35137854188589	2.49858796393629	2.61659824047385	2.58740703909561	2.55988076495377	4.09166715895385	2.7675508977868	2.78889300236486	3.05620785253532	3.300289393357	-10.6928137448196	1.7269100062129	-9.36573536812839	-9.28993922838243	-14.956937724945	-9.0628619822908	-11.8486126504327	-9.65807900474244	-9.14453564337023	-11.0454514471771	-10.6571718887	-9.55827135349408	-10.777032641034	-10.0685953306154	-10.7490878142311
29.6482412060301	2.56642759377968	1.17779332959743	2.86556855277601	4.299651222497	2.06767292643308	1.72341126200961	3.2239724625456	0.28637454983176	2.93407907138169	2.17607337517331	3.47890865689372	2.53491590456063	3.82304419017807	2.01583809059359	4.24627456597199	0.62345463610322	2.19717443974599	2.94800058728468	0.493242887319391	2.63803834496218	3.14498439996922	3.36708764303851	2.48550594250346	3.65308979348493	2.38920488735419	2.51238017330516	2.64971148584783	2.62819054400878	2.59627244298113	4.1093065803553	2.79985312937122	2.80335117971315	3.10670143526489	3.33633082711027	-10.735724728645	1.72589206761548	-9.42064272032728	-9.35084180674554	-14.9973177033115	-9.11817271599679	-11.9063527507102	-9.73126841511147	-9.19520327504039	-11.0902644197332	-10.6333473116176	-9.59480394296325	-10.8251146718441	-10.1016527258689	-10.7779710948638
30.1507537688442	2.75926113689832	1.18084428366662	3.02103199518149	4.46314344801279	2.22446127035306	1.92986631486801	3.41038565913009	0.469071378079531	3.13915690953068	2.32769420375979	3.74168005879897	2.74394593387563	4.00090200504703	2.22951521679299	4.46426567281981	0.821724581168926	2.40207240605599	2.97540145993205	0.489296703752654	2.66507935790437	3.15311866587508	3.38762469656206	2.52683936270362	3.67281207644745	2.42685179342162	2.52388483709179	2.67754375927612	2.66658056149348	2.63039659024611	4.12576632712264	2.83143007765828	2.81609125217556	3.15622773492796	3.37077480607468	-10.7778280294222	1.72551252967876	-9.47738434232409	-9.41127644470824	-15.039817245049	-9.16988471673903	-11.9664685326828	-9.80359300880555	-9.24753483227196	-11.1202679812262	-10.6129241602241	-9.62422135072075	-10.8748421218914	-10.1360031272176	-10.809734795764
30.6532663316583	2.94890528494462	1.18458882900762	3.17213307669973	4.62638173191327	2.37825662216013	2.13427105078837	3.59302043317794	0.649380389068811	3.34142162517754	2.4771456297923	4.0013232794489	2.94810073567894	4.17540564659444	2.43811303253257	4.67832747887925	1.01770687691603	2.60259166534114	3.00129492769032	0.48584709430588	2.69101333762359	3.1591277837885	3.40818839890128	2.56827237868995	3.69112177725715	2.46196992190922	2.53322263511473	2.70426391989513	2.70249009738134	2.66095393814877	4.14080064006422	2.86255511481531	2.82711661484373	3.20486643220496	3.40346092471697	-10.8196082786629	1.72646234613487	-9.53542347086432	-9.47373913211223	-15.0845758316312	-9.21993746716914	-12.0283435455448	-9.86511487767091	-9.30202367099933	-11.1539249661835	-10.5961243631466	-9.6413218258575	-10.9253029623626	-10.172911008349	-10.8433957467076
31.1557788944724	3.13408885529398	1.18755298069076	3.316153879523	4.78915589175199	2.52897995608511	2.33651523842056	3.76848113773627	0.828676241515191	3.54060432459551	2.62429036357778	4.25706665596682	3.15064208652898	4.34075454750197	2.64054589095176	4.8816578746456	1.21108264072333	2.79672609988584	3.02447973873297	0.481123859904883	2.71290755367119	3.16303630795707	3.42868398671119	2.60975471840309	3.70399166037332	2.49617431822304	2.54045320779071	2.72991778415449	2.73584671195849	2.69087492195463	4.14749513737196	2.89270978886755	2.83209535161525	3.25254092475435	3.43071370718828	-10.8571085235968	1.7278391294226	-9.5837030635848	-9.5389773048056	-15.1307518191054	-9.26865693605242	-12.0781803902307	-9.92175691981373	-9.35866795547471	-11.191990328148	-10.5824974049536	-9.65732454797973	-10.9575247281284	-10.2105270413771	-10.8592320096038
31.6582914572864	3.31587288585262	1.19105389821681	3.45676463661328	4.95111081243941	2.67393836797235	2.5364648672507	3.94070802927304	1.00736264970465	3.73651593582719	2.76878621277131	4.50367886576312	3.35117231828379	4.50496365858188	2.83467253156584	5.08270616728126	1.40167990977473	2.98756832468673	3.04558068755169	0.476548778439388	2.73333661623235	3.16486146027727	3.44411237179656	2.65112389446601	3.71505273853667	2.53063764594969	2.54558298750538	2.75430215770644	2.76318546876703	2.72012246276155	4.15308754152335	2.91708201912484	2.83638018471648	3.29906462104722	3.45577814286454	-10.8913818040511	1.7260663471966	-9.63155502150733	-9.60729080198788	-15.1555080666125	-9.31614004223228	-12.1277855385125	-9.97816409093613	-9.4169888579792	-11.23383176232	-10.5554217641892	-9.67278705293595	-10.991312840786	-10.23039098627	-10.8758137671551
32.1608040201005	3.49486519308582	1.19524115277036	3.59490425813805	5.11183507402583	2.81749929192695	2.73404721729107	4.11052031660944	1.18533414691817	3.92497417273087	2.90741998305052	4.74837728519674	3.54912286570503	4.66788754818045	3.02611065944499	5.2806898797993	1.58852414373315	3.17573105353682	3.06504708167743	0.472598034902984	2.75291603240964	3.16453845143796	3.45990131013481	2.69216267213691	3.72532182599609	2.56539482048807	2.54528729330097	2.77334338517392	2.78895788237092	2.74851144331993	4.15793184030961	2.9412662861318	2.84074954888887	3.34001372050984	3.4794097125521	-10.923629045614	1.72248087642323	-9.68120848756772	-9.67871060255432	-15.1825220603855	-9.36222340399221	-12.1800175008221	-10.0344620948088	-9.46357514401011	-11.2613720843815	-10.5320035488403	-9.68755272360373	-11.0276479808238	-10.2522376806939	-10.8931478808051
32.6633165829146	3.67096561026428	1.19917075938186	3.73071026014863	5.265171139779	2.95975392437612	2.92658194380899	4.27772307313059	1.3624662076175	4.11198333560499	3.04517139165988	4.99110700972983	3.7410045320149	4.82883215726964	3.21414066018643	5.47452649297897	1.77415760051365	3.36115442514511	3.08311311645591	0.469323557135648	2.77170402982246	3.15823003901293	3.47638607421176	2.72949406298109	3.73494761125232	2.60035631510664	2.54327519544937	2.79084313198488	2.81363520229855	2.77297015867345	4.16199575850748	2.96540206865043	2.84552746552177	3.38024470910608	3.50168492425939	-10.9551785545757	1.72138848970356	-9.73271268185769	-9.74118330989536	-15.2129963379865	-9.39537685101694	-12.2351096680753	-10.0903946139609	-9.51257846663459	-11.2906639389204	-10.5137285352003	-9.6908685924373	-11.0662688969885	-10.2767238816317	-10.9107299557899
33.1658291457286	3.84424856101688	1.20238931360658	3.86426750674124	5.41785757855669	3.10052285785174	3.11808511797657	4.4420900508539	1.53827030847499	4.29770219602883	3.18275898775722	5.23152932290917	3.93033691199447	4.98247838087375	3.39723417427613	5.65845718680856	1.95849394112208	3.54364389302782	3.09982815833224	0.465943452543813	2.78965426966248	3.14996482172649	3.49365623067385	2.76654711161689	3.74400664795485	2.63429627305255	2.53986207702297	2.80764027043605	2.83749912059175	2.79524182990605	4.16053652588953	2.9885810615022	2.84744898957862	3.41993730607055	3.52254983929875	-10.9863514159671	1.7213929349145	-9.78573204642104	-9.80808394638753	-15.2470338521944	-9.42806090314567	-12.2927262456202	-10.141328323165	-9.56473362905659	-11.325352674365	-10.5017966938887	-9.68874124644538	-11.0938796174649	-10.3006357482508	-10.9162140567733
33.6683417085427	4.01507144270667	1.20580344476507	3.99493440512639	5.56990441523146	3.23961864412241	3.30866725692181	4.60265103716967	1.71290267587116	4.48191830931014	3.31980836878764	5.46958586407785	4.11917853475203	5.1328395543256	3.57266614772209	5.83772709126558	2.14120238735117	3.72246694856498	3.11505476053652	0.462823003078727	2.80613816642866	3.14006926745061	3.51155374536176	2.80334187639493	3.75180354306177	2.66587856105444	2.53525681889622	2.82368926709329	2.86054344576813	2.81696184222803	4.15591404920359	3.00665680643978	2.84774365232382	3.45908730453218	3.54118306181053	-11.0168141273747	1.72263693984764	-9.83775045842069	-9.88027239333882	-15.2838149627942	-9.46108853579795	-12.3496760872647	-10.1817839900976	-9.62019462402034	-11.3651368037396	-10.4974458900512	-9.68732543889419	-11.1172105981865	-10.3085758071407	-10.9179992343303
34.1708542713568	4.18286951516376	1.20935128145037	4.11984663888912	5.72102436915187	3.37296301263505	3.49818970137971	4.75584086619891	1.88830048958969	4.6643247913422	3.45285721549174	5.69892241816888	4.30706750389508	5.2830411849991	3.74691969094774	6.01665509909699	2.32198533382199	3.89510441184831	3.12820125429205	0.459669557012423	2.81866885186339	3.12881731579598	3.52482677491746	2.8397825306867	3.75497329678515	2.69784329679476	2.52963721000499	2.83588346451043	2.8785556952673	2.83812967552333	4.15106528765481	3.02504853695085	2.8478148735322	3.49752437854399	3.55444762554945	-11.0443258937883	1.72020210926088	-9.87945781797962	-9.95800613308006	-15.3000885081434	-9.49486140529314	-12.394233686557	-10.2222613301393	-9.67851378934871	-11.3964362094184	-10.4864905438545	-9.68714751570544	-11.1442976095073	-10.3192142502061	-10.9264888613414
34.6733668341708	4.34926486248028	1.21366447056619	4.24403934597561	5.87072859708864	3.50611362585288	3.68644054820179	4.90714604389015	2.06440952406768	4.84036083001162	3.58493967718447	5.9294172511628	4.49327940644838	5.43253872229017	3.91934781810371	6.19532883432591	2.49876328102556	4.0661194315749	3.14034401193993	0.457253218685516	2.83047806232163	3.1164235483929	3.53907541164821	2.875662087238	3.7579519823826	2.73025263521293	2.5205381260661	2.84567630340414	2.89534592005159	2.85846135639187	4.14617175588364	3.04393092114334	2.84727617412836	3.53155800390228	3.56635789093135	-11.0731620007233	1.71636838138054	-9.92230520805492	-10.0410973765083	-15.3196744825218	-9.52953561570661	-12.4408068965341	-10.2632225140367	-9.72901776566196	-11.4247031562692	-10.4883541648347	-9.6875413202619	-11.175345824506	-10.333302250689	-10.9439332144979
35.1758793969849	4.51382087513062	1.21785041836181	4.36788264901659	6.01763670192064	3.63923246793915	3.87269483657255	5.0567193665252	2.24095676574479	5.01425853894009	3.71879957843082	6.16164010143942	4.67198047242066	5.57786871392686	4.08770835048884	6.37020305918324	2.67404512903102	4.23568639537949	3.15123525810531	0.45549760988926	2.84172673906577	3.10259531835578	3.55456650818524	2.91030664928204	3.76108539458022	2.76299959220787	2.50989614736133	2.85527886501909	2.91035308445728	2.87373346111775	4.13889969984138	3.06192947709133	2.84428196687788	3.56378290900353	3.57709305913321	-11.1030699473663	1.71361667577272	-9.96665402666783	-10.1274429175677	-15.3437488109988	-9.5635319779963	-12.48978212621	-10.3046448027782	-9.77883193467989	-11.4590619114922	-10.5056476816838	-9.67356749426795	-11.2036531849642	-10.3461188676686	-10.9645027226959
35.678391959799	4.67609698288486	1.22123058380789	4.49150108709768	6.15627506386172	3.77208979725788	4.05391645495111	5.20442422795675	2.41771162707473	5.18806694108781	3.85408589599757	6.39536512714374	4.85126750107224	5.71653252912125	4.24921404507268	6.53850436112238	2.84880335040699	4.40369673404836	3.16042668083725	0.454106843273862	2.85248693243308	3.08459587794172	3.57129096602761	2.9409225800724	3.76457254468342	2.79587341391822	2.49907780995414	2.86477471055246	2.92274244082139	2.88860000947865	4.12651093652859	3.07563661013114	2.83691065499231	3.59568778915621	3.58671693586746	-11.1327636645725	1.71311115566794	-10.0124438077085	-10.2068956302409	-15.372417163716	-9.58771845142842	-12.5409409942933	-10.3460834063047	-9.83226089475019	-11.4994661397116	-10.5391746397986	-9.66129492081902	-11.2217507647417	-10.3453710920487	-10.9803807110926
36.1809045226131	4.8378874617911	1.225875105447	4.61490856088124	6.29354408821014	3.90441730922455	4.23490971529604	5.35004529014045	2.59205014427916	5.3616364373344	3.98790868345864	6.62989274641211	5.03115611170012	5.85590748147919	4.41093095917371	6.70830666521957	3.02274078717317	4.569956946884	3.16896325135511	0.453785986568892	2.86273403698727	3.06628017690635	3.58903460185633	2.97075342698626	3.76844269883739	2.82538357466532	2.48844224384141	2.8722560759754	2.93174981462754	2.90327867653596	4.11445200855197	3.09019884674715	2.82901009987112	3.62726924644964	3.59516324148752	-11.1653276860606	1.71321056241447	-10.0592753831171	-10.2914107836169	-15.4046782948045	-9.6135697148488	-12.5936612997707	-10.374593992729	-9.8893198231829	-11.5371925721588	-10.587825232249	-9.65174181674529	-11.2446140343747	-10.348578092156	-11.0050848808002
36.6834170854271	4.99767717579309	1.23055236845749	4.73557316334972	6.42950010999119	4.03097709917492	4.41581356837882	5.49050710180226	2.76747344728679	5.53461063624377	4.11973746517723	6.85568075313201	5.21110243133761	5.99574801693028	4.57223861870432	6.87878952077778	3.19548674547956	4.73191895913013	3.17603487495961	0.45391008522832	2.8707972030544	3.04823483559707	3.60232600962808	2.9998124478166	3.77052105077325	2.85468660099108	2.47822419280321	2.87650050747317	2.93308235973603	2.9177499766832	4.10309301061343	3.10577350644249	2.82099551731601	3.65838488605782	3.6003410194083	-11.1970228634423	1.70962501591173	-10.1009458518989	-10.3811242933992	-15.4168197163574	-9.64182614093936	-12.6400081093379	-10.4018950027876	-9.94948245851774	-11.5666464443476	-10.6329169917322	-9.64509123647813	-11.2729062931536	-10.3564700490048	-11.0374745372245
37.1859296482412	5.15585182115504	1.23546742432586	4.85339228187064	6.56390912297276	4.15842404754522	4.59647984702921	5.62552026968936	2.94442034115877	5.70303934530951	4.25495751593902	7.08211152465204	5.38751597665974	6.13524124863619	4.72991067793762	7.0484649747377	3.36483698431263	4.88955315887518	3.18205006392584	0.454400905582542	2.87622153898912	3.0309275143535	3.61679014521035	3.02800815677469	3.77024667628498	2.88428027558232	2.46683987738741	2.88109485565401	2.93240088765493	2.93011715194678	4.09236390032722	3.12044557402256	2.81298330310658	3.68637153941556	3.60165956217759	-11.2287178638316	1.70608846466669	-10.1356630897203	-10.4756010068368	-15.4328694551226	-9.67282725090708	-12.6774935399391	-10.4302750490319	-10.0051784305967	-11.6024148014587	-10.6864593913108	-9.63501795162584	-11.3059721034344	-10.3626945461427	-11.0751449792673
37.6884422110553	5.31151373619573	1.2385915579377	4.97252449381824	6.69638690209029	4.28694478714648	4.77660427843828	5.75956752230062	3.12258155802916	5.86751017391405	4.3933101593438	7.30707890376907	5.55954544477047	6.26475606110486	4.88165102931413	7.20590414506291	3.53150173365161	5.04683885018196	3.18674936620096	0.454860612014182	2.88134283823338	3.01472604502411	3.63259349368464	3.05518736634706	3.77077944975946	2.91408340210028	2.45431551020701	2.88623681262621	2.93205569952655	2.93931623530604	4.07541465480764	3.13161921096435	2.80048440073638	3.71108275956179	3.60200261412953	-11.2581893241799	1.70362098274049	-10.1715671757818	-10.5740419598173	-15.4539679214845	-9.70658460613618	-12.7161099811118	-10.4599454152983	-10.0557349917306	-11.6447068740163	-10.742031325656	-9.61752243643523	-11.324347012289	-10.3581225055257	-11.0976029475694
38.1909547738693	5.467042348024	1.24129013537572	5.09324402149448	6.82460641009518	4.41635355426624	4.95454977605411	5.89280854947893	3.30153454602385	6.03278482261866	4.53327994234353	7.52768985641927	5.73333676848884	6.39514706963067	5.03480673017957	7.36334952133941	3.69825106313079	5.20389258879641	3.1918113229196	0.455767751447392	2.88630124251714	2.99899596820571	3.64966638482102	3.08025755731405	3.77238032071836	2.9438840893377	2.44296175442446	2.89126931509349	2.93420926306412	2.94855637952967	4.05901404470193	3.14410162898885	2.78854956656442	3.7354671203546	3.60155520815853	-11.2899405646301	1.70249042118493	-10.2090399499104	-10.672122273153	-15.4800894048993	-9.73984357743066	-12.7560573764136	-10.4906682356048	-10.1091710844072	-11.6901381079062	-10.7925152088864	-9.60350791453687	-11.347183701015	-10.3589596846226	-11.1232527024712
38.6934673366834	5.62128847757865	1.24377877546314	5.21558866723715	6.94445973204004	4.54634487046236	5.12767971902722	6.02514935658097	3.47882380397617	6.1988277562278	4.66922813119871	7.74168185489041	5.90865905615859	6.52701608805449	5.18870248612888	7.52161706387077	3.86495460079225	5.36059397703395	3.19679239246412	0.457387435995813	2.89113542324929	2.98192865561272	3.66768828653396	3.10120822982312	3.77513510469125	2.97148114192435	2.43312971228019	2.89219399162347	2.94004239697395	2.95794617497644	4.04399533794822	3.15797596514674	2.77806647196385	3.75956890407122	3.60039009014303	-11.3213775526755	1.70309105148849	-10.2480475837251	-10.7621986549689	-15.5101230873896	-9.76613706349939	-12.7970507712295	-10.5148838683508	-10.1654534818846	-11.7217405544992	-10.8325836905232	-9.59362690254485	-11.3764190699006	-10.3658314280046	-11.154522147323
39.1959798994975	5.774035514706	1.24490651458819	5.33945713331688	7.06299259551292	4.67051122540524	5.30123336361554	6.15637929177533	3.65519877995667	6.3652592229529	4.80974468865419	7.93807871037121	6.08482318123741	6.65968297570563	5.33895059646774	7.68023299191987	4.03124253399326	5.51674542970524	3.20165241826238	0.458950786787605	2.89578477891025	2.9670435495003	3.68094497488918	3.12107126689361	3.77898416210587	2.99681685385673	2.42501651412102	2.89389382655593	2.9454093902184	2.96738107439793	4.03047280411326	3.17075378798571	2.76948315411585	3.78325686901686	3.59847326725488	-11.3517880842704	1.70126846565662	-10.2881758463387	-10.8548558471051	-15.5201455907315	-9.79576286917386	-12.8384488570061	-10.5324765555156	-10.2240167479753	-11.7594721802988	-10.8446114543566	-9.58762699927796	-11.4116834600165	-10.3706552089201	-11.1923506201505
39.6984924623116	5.9239404746349	1.24415430314637	5.45984401071884	7.18055736343104	4.7966001710379	5.47532010524004	6.28084683328188	3.83341785455407	6.52972339219238	4.95474784977663	8.12960037495224	6.254616382118	6.7857071502732	5.48423509891804	7.83100919051053	4.19557748711848	5.66730385540021	3.20563924543529	0.459818847327817	2.89747729222865	2.95485610307298	3.69510494967464	3.13992400750362	3.780237903187	3.02208190348671	2.41789907146486	2.89664800523389	2.95459440576311	2.97329726536574	4.01394537834527	3.18072982563219	2.76019438804598	3.80516874985501	3.59242943266975	-11.3789274320403	1.70132612823681	-10.3194262729576	-10.9499352267715	-15.534339590775	-9.82932528639806	-12.867659065494	-10.5517656074186	-10.2807800712659	-11.8039608730771	-10.8471231231821	-9.57354332408878	-11.4396105738111	-10.3675040956051	-11.2246984129936
40.2010050251256	6.07278760211863	1.24237347318162	5.58063183721964	7.29718119584648	4.92490806520811	5.64973517745099	6.40273697301007	4.01327174822185	6.68759189573475	5.10342465695201	8.31738148405741	6.42387211970186	6.90894471125089	5.6319036636228	7.97864744875654	4.35531788890707	5.81626516583904	3.20945555995916	0.460215912272734	2.89793370740932	2.9457075705615	3.71029087295607	3.15775564042444	3.78113115510323	3.04725787755824	2.40977358490082	2.90036164455772	2.96701482411842	2.97790639837715	3.99601923537572	3.19225412887164	2.75178671642941	3.82222470498865	3.58441533775506	-11.4051586888632	1.70093912293398	-10.3480131353786	-11.046887730829	-15.553718668583	-9.86701307335951	-12.8921967149861	-10.5732566341148	-10.3269379686355	-11.8543124090089	-10.8441350137196	-9.55870647948257	-11.4651963806459	-10.3711918432465	-11.2565856734861
40.7035175879397	6.22231197604444	1.24078489563795	5.70437562066575	7.41277333024707	5.05524922545893	5.82412964943983	6.52486267881698	4.19429806032103	6.84694282672129	5.2478283201791	8.50192733013557	6.5957501642577	7.0345286628368	5.78121505482791	8.12890702861371	4.51574536994588	5.96614631819902	3.21403037574204	0.46075044120732	2.89842844345423	2.93978068665762	3.72636119902425	3.17447753148428	3.78340133958595	3.0721828259155	2.40376673998168	2.90047622703255	2.9819464282656	2.98276283012506	3.97997924754178	3.20531774679848	2.74662457051798	3.83884649397368	3.5761033257719	-11.4338372748248	1.70096203366729	-10.3784653911179	-11.1448422393997	-15.578193418413	-9.90865263075792	-12.917545497348	-10.5969678652791	-10.3744331206689	-11.8913687957631	-10.8388532731717	-9.54847927339697	-11.4976068071327	-10.3821721778597	-11.2962168949003
41.2060301507538	6.37207422379091	1.23888493125907	5.83121042635686	7.52396980621809	5.18719336297113	5.99561128441517	6.64734508098923	4.37553863141565	7.00796271302425	5.39610643191499	8.68311790835316	6.76974088658709	7.16206286659455	5.92643988605415	8.28086296135037	4.67690630626733	6.11704480435162	3.21919296200884	0.461285616009444	2.89906786789015	2.93571361378557	3.74295040785716	3.1885646013923	3.78716384971119	3.09623966267058	2.40014282264297	2.90085903241485	2.99882456459473	2.98788379077044	3.96604069562146	3.21685365359804	2.74467155775655	3.85519065559798	3.56772765382865	-11.4645660850145	1.70239797171889	-10.4111352641199	-11.2377245752485	-15.6066795791634	-9.94927994285612	-12.9440372582658	-10.6212385353522	-10.4234007296561	-11.9311220796168	-10.8330885124181	-9.54313227801878	-11.5368563442058	-10.3905255286546	-11.3414128805137
41.7085427135678	6.51953216097352	1.23513993678544	5.96100491833267	7.62865906810303	5.31324511212774	6.16255993585059	6.77007313025751	4.55238695596914	7.17035872948679	5.54979088932609	8.84913760344999	6.94419892720605	7.2874319348129	6.06765643652534	8.42920884479524	4.83848911637936	6.26878081198038	3.22359332854336	0.461388665827536	2.89987124701452	2.93245496518398	3.75423145419487	3.19892216893437	3.79234940888656	3.11584622070533	2.39898683195108	2.90259115412897	3.0129740722512	2.99269251397391	3.95213272939491	3.22605250020048	2.74418590161906	3.87121532465718	3.55939343505402	-11.4923170375856	1.70252553117291	-10.4459852563057	-11.3212660805752	-15.6150409718902	-9.9852605266146	-12.9716125352274	-10.633624722657	-10.4734108795067	-11.9777526368933	-10.8121105146651	-9.54097857309197	-11.5764723465692	-10.3936633002772	-11.3831653639079
42.2110552763819	6.66634625083664	1.2291107717589	6.09343423655381	7.73375877973652	5.44228253714939	6.33031657083955	6.8927980354693	4.73109968499057	7.3335774168145	5.70801112322825	9.01374900383128	7.11005115395774	7.40542989297341	6.2120209119178	8.56755575893513	5.0000709517216	6.4210377044308	3.22809343927833	0.461045618063174	2.90071818315527	2.93282148368096	3.76590400939776	3.20826197938312	3.79877896185302	3.13498519335441	2.40021279778715	2.90560734608389	3.02928692192602	2.9929693636008	3.93472938736186	3.23678206604027	2.74249789046799	3.8867129930753	3.55113301200715	-11.5203600183764	1.70440444748445	-10.4825332030456	-11.4050372660529	-15.6275201992822	-10.0255956515495	-12.9996809958144	-10.6484172545256	-10.5235676724031	-12.0306894294062	-10.7936925271758	-9.52807177251585	-11.6065522704981	-10.4049326332394	-11.4102008759659
42.713567839196	6.81163793855338	1.22382629394248	6.22062139485801	7.83980578876172	5.5745695987847	6.4989623804108	7.00682462289469	4.91167241230076	7.48797029855949	5.86382166735202	9.17732980710981	7.27889606650346	7.52649229099782	6.3586797565606	8.70778109112859	5.15530586042382	6.56583604165445	3.23194787186463	0.460030615269789	2.89779327849094	2.93701900985276	3.77809245907662	3.21671582637481	3.8012846381267	3.1537206539358	2.40030502712186	2.90654925961716	3.04790078103199	2.99329796226872	3.91938710996727	3.24894518018368	2.74336638099314	3.89644635433502	3.53839415659302	-11.5457837561649	1.70446974081131	-10.5069264906592	-11.4891272010549	-15.6451605740212	-10.0707261441937	-13.0111497164927	-10.6664103948638	-10.559292467752	-12.0756817728102	-10.7793343458059	-9.51978623401521	-11.6435215697191	-10.4245505949029	-11.4378953769449
43.21608040201	6.95811743394959	1.21869788992391	6.35142822769782	7.94703902065385	5.70986990068782	6.66823077868273	7.12189804295103	5.09369471465326	7.6439152283637	6.02078767799576	9.33948730334609	7.45076776953195	7.65057281945182	6.50039686662735	8.8498538767822	5.31146927925537	6.71235000256313	3.2364400897026	0.458907582461815	2.89499749036582	2.94505420072989	3.79067408051317	3.22431690315384	3.8050146455297	3.17197198528343	2.40257972836698	2.90652366779846	3.06830150604142	2.99381919783772	3.90640002358364	3.25887822054436	2.74657123418901	3.90548974078437	3.52600872081724	-11.5736456544184	1.70515389005139	-10.5335040151092	-11.5733107721333	-15.6678940645758	-10.1206795587666	-13.0235955562671	-10.6878186479487	-10.5942356416792	-12.117547777481	-10.7699131465616	-9.51695976710525	-11.6878530304513	-10.4407508287064	-11.4669807595951
43.7185929648241	7.10610410420226	1.21321607495859	6.48619686760648	8.05545991996506	5.84769412333003	6.83769200377364	7.23852107702528	5.2766136284158	7.8023752454159	6.18366676858338	9.4995036618209	7.62488661697531	7.77679729865467	6.6391096026327	8.99290118732875	5.46917215397589	6.86097140753003	3.24164768653066	0.457637929875524	2.89251919969189	2.95670420888757	3.80329690306059	3.23100546330901	3.81017921923246	3.18953670039324	2.40741125226482	2.9079457520335	3.0894737336182	2.99444881735517	3.89555300450867	3.26673759140775	2.75108305579875	3.91442106310437	3.51439933329392	-11.6048092434703	1.70669098883362	-10.5629654034604	-11.657085365012	-15.6945768008533	-10.1750978267055	-13.0378980824627	-10.7123320449716	-10.6296016542589	-12.1663074424559	-10.7653803493456	-9.5195299110459	-11.7386289925614	-10.4544194196119	-11.4974795501227
44.2211055276382	7.25138172827633	1.20413519859665	6.62484819279472	8.16017630554383	5.97938303558336	7.00294284743471	7.35677086622466	5.45526894383941	7.96314698845843	6.35164153652882	9.64393600462004	7.79519828610659	7.89281498841721	6.78154828689433	9.12312500136641	5.62821892489424	7.01170571543821	3.24559601780108	0.455833257979341	2.89044848683437	2.96982128681017	3.8101055695	3.23480523083472	3.81675578284301	3.20329779960485	2.41473850146224	2.91084146126861	3.10595210024122	2.99293241721974	3.88021620256624	3.27588648083796	2.75100407619012	3.92332175014988	3.50381312065301	-11.6327066759413	1.70637573755228	-10.5955380257179	-11.7328665186502	-15.7009093121218	-10.2271998545349	-13.0544561968964	-10.7293611860169	-10.6653163479962	-12.2217815900128	-10.7491885764949	-9.52013859851152	-11.7761109805914	-10.4773331091347	-11.5114485072814
44.7236180904523	7.39712496945581	1.19490166557023	6.76704930149962	8.26135205523898	6.11488587129382	7.16409574326919	7.4765036890989	5.63315887504683	8.12567434953375	6.51956379572172	9.78778412131847	7.96078471831482	8.01122981568424	6.9267548303641	9.25555509196603	5.78819744052956	7.1642848429572	3.24935265200498	0.454434940077773	2.88876672374595	2.98406603244729	3.81688025355433	3.23553076975905	3.82463816086604	3.21484307772144	2.42433339344648	2.91315249100381	3.12182975152031	2.98840571182533	3.86622972862569	3.28615110625846	2.74906989777019	3.93207360074173	3.49431908078868	-11.6620615248841	1.70752106567626	-10.6310495348658	-11.8001281309125	-15.7112435490117	-10.2764090963486	-13.0731044275678	-10.7446034331255	-10.7008510181226	-12.2750683702639	-10.7389072466814	-9.5162553891276	-11.8185012194704	-10.5094558364049	-11.5283480153585
45.2261306532663	7.54283460858209	1.18685608971102	6.90973086675792	8.36531280104946	6.25446769789116	7.32623080178224	7.59461348831541	5.81299696084965	8.28173096296476	6.68481822101677	9.93169050684127	8.12970946818121	8.13366173897679	7.06591308347557	9.39267089519217	5.94333167477832	7.31563996065867	3.25242512537309	0.453218866850373	2.88626529451723	3.00148900857371	3.82378590404159	3.23550359675203	3.83213722297352	3.22569912208395	2.43348977895581	2.91313760940277	3.13673277658227	2.98384893776126	3.85454981415534	3.29333971985682	2.7450565089844	3.9367489859462	3.48459260000943	-11.6915861012765	1.70755883593812	-10.6649974533989	-11.8675751225229	-15.7266146960973	-10.3303610934694	-13.0883368438021	-10.7637964262076	-10.7252024591481	-12.3191821911585	-10.7362903139448	-9.51814385352579	-11.8685222735273	-10.5371287384777	-11.5531848998838
45.7286432160804	7.68919918865476	1.17945556510001	7.04936947722767	8.47257773032535	6.39779756523946	7.48940879702924	7.70734900056675	5.99452376431176	8.43671170062307	6.85615688382889	10.0756302161441	8.30162197845596	8.25947801139551	7.20315286123186	9.53422847066096	6.09775096383959	7.46223040894133	3.25497134830109	0.45184800059025	2.88131502911519	3.02196630399935	3.83075685954875	3.23488565307044	3.836925752708	3.23587799074956	2.44348269440329	2.91457314778417	3.15008605886278	2.97935953141259	3.84509268891708	3.298599780031	2.73936639543323	3.93959701250605	3.47268532597484	-11.7225245064955	1.70743435394129	-10.6914087835423	-11.9356605456488	-15.7469648398746	-10.3893593763739	-13.0929288066074	-10.7873099631058	-10.7442514743551	-12.3701113358633	-10.7423900059511	-9.52634336123928	-11.9256422503912	-10.5648005674647	-11.5872550292511
46.2311557788945	7.83713268079638	1.1706475334215	7.19319344754475	8.58327150592974	6.5442767661962	7.65335742988939	7.82263579669224	6.17718521487963	8.59492657727411	7.03295461275521	10.2189617028775	8.47555063413065	8.37970840175746	7.3446067663022	9.6700734851055	6.25458728296342	7.61170058764764	3.25761914642122	0.450458441790843	2.87678458110948	3.04518370379275	3.83751075369778	3.2337298477731	3.84280502250293	3.24526570447148	2.45548229309827	2.91758356284596	3.16111359084389	2.97478604002397	3.83360437914842	3.30478269749661	2.73072803513943	3.94272293509156	3.46220404928272	-11.7569821295992	1.70720546736137	-10.7210894325781	-12.0045598291406	-15.771148453075	-10.4532779089503	-13.1000438201994	-10.8149842876173	-10.7635224549004	-12.4280517308347	-10.7570760768891	-9.5404892428055	-11.9766062145233	-10.6026538442485	-11.618572674808
46.7336683417085	7.98426130657542	1.15950828027112	7.3413375031897	8.69720448734192	6.68407110908223	7.81760771236371	7.94089353345837	6.35811133275028	8.75631735742625	7.21269721826464	10.3465842057909	8.64050618705977	8.49758331753682	7.48924999536356	9.80368121216952	6.41376115219587	7.76431327463774	3.25947237416691	0.448748274886672	2.87283606095569	3.07066180863508	3.83820500682724	3.23200025961151	3.84990926996736	3.25245689301503	2.46940389820305	2.92145550148579	3.16474465598547	2.96626690914147	3.82087882469051	3.3116858420875	2.72182143758944	3.94632084601372	3.45343839829475	-11.7912886908483	1.70489793513643	-10.7546372905265	-12.0741309897775	-15.7747547881459	-10.5216176328173	-13.1103175420439	-10.8420697137723	-10.7832883513037	-12.4897668411447	-10.7629020399788	-9.54771163763019	-12.0247828555935	-10.650327023538	-11.6502808548554
47.2361809045226	8.13138799019751	1.14978003699474	7.49354539819408	8.80758679642381	6.82821319978827	7.9760259426835	8.062138986834	6.53393417043849	8.92039991475912	7.38503422146037	10.4740282753169	8.80520562874742	8.62038490379057	7.6265370680975	9.94296735545045	6.57489639283109	7.91992159814708	3.26076870855699	0.447382249661777	2.86953905912089	3.09553690876874	3.83870180201506	3.2272516868749	3.85812973682027	3.25540446777557	2.48496488914329	2.92166453702959	3.16572583952873	2.95636656612881	3.81023305758373	3.31464518578386	2.7164440317815	3.95039507092011	3.44652778907978	-11.8261073423367	1.703902416503	-10.7921576193889	-12.1350714248641	-15.782269339934	-10.5857877953112	-13.1239985925793	-10.8615085555089	-10.8033072248054	-12.5361783344084	-10.7765112387852	-9.55716960990528	-12.0806631857446	-10.6921859089598	-11.691760534682
47.7386934673367	8.28009271871116	1.140187725768	7.64931789519881	8.91710228628691	6.97701052480643	8.1310599575433	8.18612772246542	6.71172247291281	9.08114325287334	7.56339978593288	10.6014835574118	8.97329856311725	8.74779244875923	7.76319046190003	10.0869775333371	6.73360483149627	8.07815948662581	3.26218144840816	0.445909982840924	2.86682539077904	3.12027229856247	3.83924364728143	3.22027171049816	3.86725716700809	3.25744458268471	2.50025497799575	2.923260408851	3.16486351953871	2.94642670158153	3.80174767656682	3.31581883942806	2.71517820651674	3.95242482852324	3.44143177030661	-11.8637164562101	1.70252954754658	-10.8333005376716	-12.1908872002279	-15.7947463742933	-10.6484976563717	-13.1407937780826	-10.8852095637147	-10.8165672698552	-12.5890916448706	-10.7981785103363	-9.5736525149982	-12.1441349486966	-10.7364079277694	-11.7415566172341
48.2412060301507	8.42921997151462	1.13030391169204	7.80234986517412	9.03115877931347	7.13005084342649	8.28734754727199	8.30638603064549	6.89151090623857	9.23734091467368	7.74750006033218	10.7286063219519	9.14415042812271	8.87541421418765	7.90460936355032	10.2300107822391	6.88928883812991	8.23257467746168	3.26330808625345	0.44399956902613	2.86240923113956	3.14640748940365	3.83984370243993	3.21296389596928	3.87410024657484	3.25870008987222	2.51456141263281	2.92643734227146	3.1630175920707	2.93650819797268	3.79359494098285	3.31757391795205	2.7165104390085	3.9516402117936	3.43535258371762	-11.9025272690274	1.69988949309467	-10.8693762757116	-12.2489857835992	-15.8121853433245	-10.7159762959454	-13.1501737715494	-10.9137235331099	-10.8208578369701	-12.6491457074884	-10.8280369428963	-9.5973260088151	-12.2091590345302	-10.7914061957518	-11.7921553292651
48.7437185929648	8.57854158621188	1.11844057579833	7.95483951607996	9.14999775131983	7.28656821647663	8.44495869056074	8.42523666419548	7.07290798082824	9.39739115090155	7.93596196761215	10.8547405048066	9.3148542540706	8.99509787256148	8.04967671687369	10.362057818464	7.04830366518935	8.38553102323793	3.26410574800849	0.441855292111211	2.85687246823593	3.17363249319527	3.84030779145575	3.20550623478999	3.87933308760245	3.25918180241615	2.52998267004899	2.93100813189344	3.16080726224604	2.92589929523946	3.7816951679552	3.31973209948015	2.7169235775153	3.95168637207474	3.42901776597855	-11.9425442695374	1.69734428207705	-10.9028216389849	-12.3101321783839	-15.8334848912961	-10.7884656847141	-13.1549491042237	-10.9470126340114	-10.8259389659904	-12.7153187867161	-10.8658399064316	-9.62560017332116	-12.2634225299986	-10.8564390459302	-11.8298102700489
49.2462311557789	8.72681118708186	1.10545354076526	8.11175041215149	9.27352453617963	7.4355890622165	8.60365107199784	8.54814436583321	7.25532934193168	9.56140967207515	8.11647413412286	10.9642698419096	9.47431958460498	9.12046922620065	8.18600551364406	10.498147580999	7.21075489775015	8.54232856461103	3.26400259751985	0.439859865909322	2.85202347713256	3.20157059357069	3.83482303897856	3.19799217337798	3.88528877533005	3.25875057906186	2.54643469576679	2.9323272804674	3.15410019585608	2.91087075156628	3.77160814439784	3.31720353686316	2.71959057824582	3.95280917677698	3.42464596540575	-11.9814744612195	1.69319710532092	-10.9405858910992	-12.3745861805663	-15.8341582585401	-10.865760957819	-13.1634893994766	-10.9844734540506	-10.8324067361445	-12.7675194457039	-10.8947417317647	-9.64593014553427	-12.3251809234931	-10.9139081209657	-11.8707853686838
49.748743718593	8.87773569123652	1.09353869866932	8.27309725255849	9.40133841769311	7.58936720466999	8.76302526203276	8.67535900553382	7.43009915215377	9.72894892696874	8.30041233407009	11.0746460765985	9.63705848963802	9.25168508060628	8.32331568660959	10.6382441645243	7.37633259984044	8.70310571504985	3.26412904204896	0.438231029373721	2.8479771461178	3.22978302303114	3.82931490623499	3.19041390230746	3.89196671381411	3.25349490294871	2.56363866436452	2.93401895963708	3.14757730413614	2.89569292071074	3.76355668268115	3.31316477125622	2.7238850533192	3.95506801623265	3.42238266394252	-12.0241710006447	1.68973772490836	-10.9830767290818	-12.4421440312788	-15.8388657710061	-10.9472671607309	-13.1763416733464	-11.0122503532153	-10.8404010713656	-12.8219292691086	-10.9329545531842	-9.67361222327644	-12.3948277882244	-10.9757325493284	-11.9150074716916
50.251256281407	9.03078213904051	1.08143138913569	8.43855010400334	9.52443556035742	7.74822170234423	8.91503068918786	8.80675545950708	7.60564860517749	9.8970318090686	8.490430638475	11.1867884813782	9.80317877926799	9.38777965888916	8.46609172087762	10.7813757250818	7.54280578381765	8.86760736817418	3.26431776177713	0.437007504363716	2.84476066878847	3.25491697621148	3.82412781301593	3.17986687530273	3.89922679755357	3.24673919647655	2.58062383430407	2.93723236413892	3.14113147188902	2.88060771353053	3.75726287215939	3.30954333851915	2.72912016376587	3.95740425718419	3.42220208381712	-12.0702768012335	1.68619913989534	-11.0302456048971	-12.5014623604181	-15.8486738415432	-11.0224793414847	-13.1935671138932	-11.0421665771601	-10.847055961858	-12.8834270683346	-10.9813348060576	-9.70940688296015	-12.4713187664506	-11.0484770348005	-11.9618422049596
50.7537688442211	9.18332138969689	1.06714556623953	8.6075244196382	9.64860570347129	7.91171926060413	9.06510083371094	8.94191780497019	7.78378291532025	10.0563600354371	8.6853547674633	11.300671981193	9.97187086400096	9.51402247829601	8.61315031056252	10.9111176420221	7.70330919431021	9.03531263445301	3.26361809965772	0.435904858334109	2.84225393513235	3.27858991959104	3.81935186124038	3.16811280267847	3.90681952556123	3.23933728762276	2.59473029055413	2.94186790361172	3.1343214288752	2.86563195247721	3.74660983932419	3.30622942879161	2.73062805334395	3.95589206039752	3.42389520566399	-12.1163122953078	1.68063080261755	-11.0815611327073	-12.5598261185529	-15.863665610224	-11.0976608406513	-13.214608452035	-11.0770151093442	-10.8418106672244	-12.951316665915	-11.0393867715721	-9.75307811252746	-12.5345279708949	-11.1310019951391	-11.9931411034984
51.2562814070352	9.3351044574987	1.05379521765706	8.77006653531362	9.77807555677122	8.07901691890308	9.21716258239215	9.07053106151698	7.96433786639468	10.2199781547048	8.87502874250149	11.4155470524267	10.1345910376506	9.644429436033	8.75015123836034	11.0436696214753	7.86810007053074	9.19588098750575	3.26171866589429	0.435160996527553	2.83712845732925	3.30192816578494	3.81485722902444	3.15660645553992	3.91011493779665	3.23143183926611	2.60903148696438	2.94454505331908	3.12647555621373	2.84846032827036	3.73663771446441	3.297739573389	2.73186811419985	3.95561327388341	3.42334180296881	-12.1617801955196	1.67639950785848	-11.1240295384673	-12.6229463169091	-15.8828314700967	-11.1775433466624	-13.2240361828604	-11.1169020747451	-10.8386987956967	-13.0107231901286	-11.1056226721537	-9.79609631925014	-12.6018599267132	-11.2036291889597	-12.0274394972683
51.7587939698493	9.48770926383824	1.03929813947146	8.9353285720274	9.91295975519785	8.23794209911851	9.3714190978331	9.20206919533466	8.14685465322975	10.3883025823277	9.06369795962883	11.514483875086	10.2913636168608	9.78183515171074	8.89015308074412	11.1828126648903	8.03753759945038	9.35887905413343	3.25901165095985	0.434730090373426	2.83217544203418	3.32476044361644	3.80487531761879	3.14552581592558	3.91279053843953	3.22302169256092	2.62348568384834	2.94608255944415	3.11254807990792	2.82870119022691	3.72851224283021	3.2882897392041	2.73372179146898	3.95683531552865	3.42384891174312	-12.2082090971326	1.66986348313047	-11.1686963299917	-12.6913107029219	-15.8815487254576	-11.2622581022004	-13.2348994476102	-11.1614312581002	-10.8386415630664	-13.0657643131954	-11.1617533090467	-9.83770251619683	-12.677123102693	-11.2821388345184	-12.0707339042891
52.2613065326633	9.64459228952864	1.02557157952696	9.10547671525079	10.0530444888567	8.40208364832983	9.52772644514823	9.33886816511902	8.32566361562801	10.5609479874437	9.25895534018477	11.6157328169329	10.4519916665	9.92553253933483	9.03658273569616	11.328292021617	8.21138901357819	9.52659714330946	3.25665459544408	0.434843751881756	2.82809899283039	3.34688285038536	3.79533812135288	3.13495449566727	3.91575259560901	3.2120119564075	2.63791980106631	2.94901812271357	3.09710651372399	2.8090705598507	3.72213605260298	3.27939691459658	2.7363262773891	3.95958184071252	3.42622383675312	-12.2602415492655	1.66367312728776	-11.2183222768547	-12.7648146312181	-15.8846846169321	-11.3514799589953	-13.250588748781	-11.2025726651605	-10.8420688276226	-13.1276130652918	-11.2254117950546	-9.88781965760888	-12.7596512732548	-11.3711149963207	-12.1246617438012
52.7638190954774	9.8040916338243	1.01124255596257	9.28049450462929	10.1977512474761	8.57179474550714	9.68572506288162	9.48098823427998	8.50081431415987	10.7371134729259	9.45989284203899	11.720183149382	10.6163102403873	10.0652619097509	9.18819238297705	11.4687217168724	8.38907601214527	9.69905467195057	3.25421403031817	0.435446065256595	2.82497877554558	3.36797034200176	3.78663806615912	3.12485198624042	3.91896697238072	3.19812821909077	2.65206284126792	2.9533177832956	3.08046687329346	2.7897624349043	3.7137269898932	3.27100514948861	2.73719937917809	3.96366269149738	3.4304719505356	-12.3160193789032	1.65776930539252	-11.2730410013823	-12.8429298833652	-15.8934141692152	-11.4444838468064	-13.2714604509937	-11.2391516603413	-10.8487712829109	-13.1959739445231	-11.2970633350644	-9.94667298977011	-12.8361058743519	-11.4690152313524	-12.1779666888351
53.2663316582915	9.96216828295076	0.996797463533294	9.45999142005707	10.3359283943024	8.74664827620939	9.83524178949658	9.62816373772853	8.6794496527088	10.9029016245387	9.6595337217251	11.8278118471957	10.7833489510166	10.2032487197539	9.32848271245794	11.6061465756081	8.55976008915361	9.87586673230886	3.25033412930032	0.436302739606049	2.82280525059187	3.38439074721417	3.7789421183334	3.11186390601929	3.9223308601533	3.18404525894822	2.66242245427344	2.9569543626767	3.06287368236591	2.77075295149081	3.70349207457907	3.2572457705368	2.73669832484448	3.96379042992129	3.436403747556	-12.3700553248815	1.65046274304603	-11.3324746045826	-12.9115784257911	-15.9077722305995	-11.528654064776	-13.2973104514581	-11.2804924039088	-10.8445373810289	-13.2616869902357	-11.3763457944705	-10.0135041940723	-12.9080376396519	-11.5541281029746	-12.232044783026
53.7688442211055	10.1222590337974	0.982191293212677	9.64154345045992	10.4770427952937	8.92578646124013	9.98533291027258	9.77796228664718	8.86174296416975	11.0717452994465	9.85303412263521	11.9379203354053	10.9384850273765	10.3492512938905	9.47428148839516	11.7508125874567	8.73443073515853	10.0545137491138	3.24608206435218	0.438006066654465	2.82089720869663	3.3989061998786	3.77213512543925	3.09865609790306	3.92490162188528	3.17003736937407	2.6719082849515	2.95791770263023	3.04450569746277	2.74825451156886	3.6949019465089	3.24339698407815	2.73715421351197	3.9646065847439	3.44305141664952	-12.4263702466146	1.64388578030805	-11.393658548728	-12.9819340756891	-15.9267710151421	-11.6139497760607	-13.3248559502746	-11.3269226752465	-10.8426207137221	-13.316180350771	-11.4620450615557	-10.073853086021	-12.9874640297827	-11.6461155978264	-12.2970820886269
54.2713567839196	10.2829126537949	0.967068090829184	9.81641468693718	10.6240878142524	9.09573764122375	10.1390079034827	9.92133430126131	9.04738492309348	11.2459520457892	10.0537238857481	12.032577066715	11.0943854025043	10.5029328327634	9.62779101982312	11.9015071293012	8.91498473690033	10.225868417128	3.24083626301614	0.439546473087696	2.81653202159485	3.41233798385744	3.76042977172336	3.08616173737617	3.9228781600135	3.15626120290627	2.68101736618087	2.96004849468711	3.02122393004067	2.72511500660122	3.68804150170604	3.23055161866212	2.7380065560181	3.96696910635354	3.44696948752085	-12.482487269419	1.63520286046629	-11.4455729318937	-13.0575026897198	-15.9257531936033	-11.703410925733	-13.3412705053261	-11.3781676651107	-10.8457706498744	-13.3770300443725	-11.5357302018786	-10.1391419856103	-13.0740884657948	-11.7475287471426	-12.3707100810139
54.7738693467337	10.4482296427271	0.951593971673528	9.99666539868156	10.7771961467417	9.27150621089307	10.2965466302283	10.0704666557626	9.23515175546874	11.4253777866625	10.2611191064481	12.1310291515661	11.2551763222574	10.6596542362243	9.78759065548701	12.0523013538802	9.10128542361024	10.4023778069948	3.23598782329555	0.441613670940696	2.8130389935147	3.42468828491331	3.74974229693219	3.07453068696941	3.92080962755873	3.14246328462068	2.6897003377281	2.96341778717931	2.99863392949728	2.70249210662343	3.68146362874368	3.21868569636415	2.73713693300847	3.97089798512936	3.45211577065044	-12.5432945623864	1.62663122201172	-11.5016420408292	-13.1382060630951	-15.9296719707993	-11.7969768231896	-13.3624591693281	-11.4325479944936	-10.8544800919385	-13.4443706425808	-11.6154387601216	-10.21326503007	-13.1622753686981	-11.8565002687051	-12.4452811894381
55.2763819095477	10.6143762458079	0.935982912539974	10.1827681190824	10.9360977325447	9.45353402275741	10.4578910468681	10.2258279210728	9.41397002553543	11.6092700802287	10.4724233597976	12.2342853714421	11.420477136694	10.8076523134648	9.9348414026296	12.1893693015574	9.29277539819821	10.5844604552456	3.23034978071937	0.444312825769141	2.8105735063248	3.43595029825934	3.74046961117676	3.06378662159649	3.91889294454993	3.12478780467787	2.69775470209971	2.96739784775605	2.97816101081398	2.68056615960464	3.67070147171386	3.20155303269096	2.72996103978779	3.97617988240511	3.4585107773333	-12.6039126136303	1.61915318923355	-11.5621827469165	-13.2234216481605	-15.9396849067804	-11.8941234520453	-13.3890925432644	-11.475427132297	-10.8686890087815	-13.5151900536608	-11.7012134409151	-10.2958420429996	-13.236654616196	-11.9492437897373	-12.5042843069698
55.7788944723618	10.7833371899214	0.920560247480668	10.3746268353282	11.1001828246329	9.64139281138665	10.622754315283	10.3873332701921	9.59735139913457	11.7864345929804	10.6717529664033	12.3426414143418	11.5861245234559	10.9643752349717	10.0905833793847	12.332047935754	9.48044526865164	10.7720110769196	3.22446414185023	0.447664277795297	2.80918631573458	3.44597177528792	3.73272842987481	3.05381351973862	3.91715111404184	3.10760395386473	2.70267460718288	2.96716325677761	2.96107440787229	2.65857815465194	3.66134260294527	3.18546418829116	2.7192714283471	3.97889512938406	3.46604324375867	-12.6659425906358	1.60993441949927	-11.6269575973899	-13.3121259185909	-15.9558298617176	-11.9939374833531	-13.4212609157528	-11.5226355419064	-10.8778567703613	-13.5678687318559	-11.7927029819957	-10.3827859289867	-13.3175078043923	-12.0494384603511	-12.5662215131852
56.2814070351759	10.9545606972631	0.904129282988822	10.5717660515621	11.2558606028726	9.83413377751389	10.7784800034038	10.5545313541009	9.78589172959518	11.9625660919255	10.8789003800191	12.4558284734949	11.7400744966723	11.129983207536	10.2555058227911	12.481169801528	9.66922389142348	10.9644947745079	3.21819359031062	0.451687233166494	2.80878847542462	3.45066107031926	3.72633733004446	3.04084335505604	3.91552903979129	3.09127710836756	2.70544745617376	2.96783195200416	2.94814316608618	2.63346367724609	3.65361364912601	3.17106973123052	2.70489271392028	3.98057512064716	3.4744300092219	-12.7287438128205	1.60146412655447	-11.6952309360138	-13.3876666938528	-15.9770604371037	-12.081531260258	-13.4585029303557	-11.5747601735836	-10.8866869929409	-13.626313312759	-11.8896960071688	-10.4621940252949	-13.4050365956163	-12.1575951020102	-12.6318058691583
56.78391959799	11.1280415447108	0.887667688640329	10.7675618443081	11.4168846605922	10.0168754566755	10.9383868140283	10.7207139358012	9.97951176006427	12.1448795349218	11.093909308299	12.5556049098425	11.8998834805199	11.3032065422993	10.4267754977563	12.6364087312617	9.86505748952768	11.1549632047643	3.21148696429577	0.455601666907703	2.80760946144296	3.45400362628732	3.7154999815949	3.02838529290012	3.91167890797028	3.07603063012607	2.70756026146871	2.96954846508294	2.93518208273551	2.60909236205569	3.64730324998686	3.15797562423932	2.68754316252355	3.98354729435747	3.48134406166484	-12.7917130765858	1.59043905865387	-11.759402801929	-13.4651936911582	-15.9785663056258	-12.1707548661198	-13.4922695537024	-11.6317326170731	-10.9021720823931	-13.6911934838001	-11.9749507730575	-10.5494879278091	-13.4978932377023	-12.2702389477998	-12.7012716402743
57.286432160804	11.3026246140018	0.871049815006783	10.9609008376693	11.5848180323489	10.2061668743742	11.1041703384071	10.8845575270462	10.177694975032	12.3334532533406	11.3152661905132	12.6632656872269	12.0660747611306	11.4667379498899	10.586594049985	12.7795736991655	10.0679627022385	11.3421323316596	3.20408053404642	0.459410619850035	2.80509823046618	3.45649247257832	3.70604480519047	3.01684926160533	3.90487632275104	3.06193092504847	2.70907347886653	2.97208527021406	2.92674945862823	2.58582483231357	3.63675782375573	3.14057123271718	2.66503148735835	3.98783912107891	3.48598328812396	-12.8534666466948	1.57972532559663	-11.8171877690041	-13.5458886629685	-15.9853797426242	-12.2628195709061	-13.5200369728551	-11.6929279252725	-10.9247910252508	-13.7614278048448	-12.0686249407432	-10.644804930774	-13.5753522088464	-12.3655891385539	-12.7568497043601
57.7889447236181	11.4820649544581	0.855758214699644	11.1609701642002	11.759724670104	10.4024993244222	11.2761756010719	11.0551558661952	10.3707567286782	12.5276984120229	11.5258449854105	12.7804007668676	12.2380166893998	11.6357913578283	10.7570096082852	12.9282023931585	10.2773629754896	11.5353647737366	3.19702623796024	0.463505929312815	2.80352531193765	3.45827944968328	3.69828683583942	3.00630881636062	3.89828152351543	3.04613125014865	2.70988788996121	2.97089774004789	2.92225240670866	2.56378197919885	3.62617595699999	3.12512825100942	2.64223435533867	3.99327260652139	3.49094919613255	-12.9176459166996	1.56854830548011	-11.8778499969844	-13.6294020258877	-15.9985776550471	-12.3574900480635	-13.5528403951219	-11.7469218858747	-10.9543686972658	-13.8159152743254	-12.1718004952644	-10.7472083700142	-13.6537910443339	-12.4673790876766	-12.8159553241178
58.2914572864322	11.6667342882441	0.841188409518309	11.3680845975504	11.9412392645184	10.6053601366099	11.4542948906864	11.2328021751022	10.5643862295797	12.7199938073378	11.7408087967078	12.9072458833233	12.4044479040979	11.8146703968096	10.9381219003198	13.087762104746	10.4868825988271	11.734913637445	3.19043955431654	0.467719586438061	2.80294825803915	3.45946825813435	3.69228544835407	2.99671556596412	3.8921030629024	3.03002399642384	2.70842454624237	2.96927689511102	2.92041157567594	2.54069875241054	3.61697362841287	3.11212753669944	2.62154024101344	3.99738152636205	3.49621402300254	-12.9844981027969	1.5577361244405	-11.9414455562062	-13.7149028463662	-16.0181250308143	-12.4541163542479	-13.5910320825154	-11.7990237285885	-10.9842992438642	-13.8710194812789	-12.2834178955131	-10.8461455865565	-13.7380263261071	-12.5754891966729	-12.884723150191
58.7939698492462	11.8562080059265	0.827024979317117	11.5819973437881	12.1277765842912	10.8137067871147	11.6372175471739	11.4172218172755	10.7646487650828	12.9064399887562	11.9646857802844	13.0428838510607	12.567433314366	12.0023769791079	11.1250658262552	13.2576581332422	10.6935486237375	11.940458747361	3.18413378623582	0.471820937491817	2.80333178841836	3.45974913626853	3.68778382427102	2.9876736457324	3.88641988772427	3.01547927062748	2.70365686868401	2.96841722877622	2.91961166322444	2.51666387838615	3.60904422392146	3.10062862354875	2.60338900740247	3.99854618307181	3.5016115634799	-13.0531797889571	1.54666032449093	-12.0075528896081	-13.8001162954532	-16.0429325371785	-12.5507671691106	-13.6343909748691	-11.8557892991292	-11.0104190514235	-13.9326159394189	-12.4005853077593	-10.9423949449677	-13.8272224349261	-12.6844294212603	-12.963027031325
59.2964824120603	12.045716091687	0.812743714693885	11.8020451574288	12.3056224558973	11.0111577583787	11.8120700526248	11.6077301177483	10.971653918687	13.1000158977141	12.1961612234091	13.1668081977169	12.7384659469775	12.1870783315895	11.3025511612841	13.4249286909944	10.9082217007678	12.1512307640862	3.17667476292465	0.475645999248341	2.80452228907359	3.45538789013858	3.67897340463299	2.97565837726822	3.88113590697002	3.00272218053934	2.69807443104116	2.96818320123446	2.91401932332105	2.49409932629617	3.59897938929724	3.08601220417469	2.58495401722742	4.00057878666996	3.50682071598478	-13.1178279913744	1.5323513246906	-12.0753425732866	-13.8690337034038	-16.0479871252994	-12.633037914805	-13.682171815795	-11.9174346687073	-11.043782237155	-14.0001334815281	-12.5018212933471	-11.0453988707321	-13.9081273033302	-12.7759566977064	-13.0380021193724
59.7989949748744	12.238233031321	0.798133774876011	12.016540975361	12.4907149169562	11.215829149347	11.9943694664717	11.7927712688209	11.1849336320272	13.3010844344368	12.4214896634857	13.3003034264366	12.9176473171805	12.3694486447165	11.4923385600115	13.5897941236839	11.1310344011561	12.3551954897227	3.16863964029324	0.479214187679981	2.80366591792004	3.45070499058217	3.67161398292147	2.96428617196569	3.87250021700949	2.99181301297298	2.69175254421337	2.96532335729094	2.90748059580271	2.47328628229828	3.58635381405833	3.07404608398009	2.56490418249623	4.00353729573088	3.50832615515589	-13.1811647901604	1.51771930326849	-12.1327266974019	-13.938285664837	-16.05834583979	-12.7162804708954	-13.7205657851061	-11.9835745961624	-11.0848838087551	-14.0581811777228	-12.6041205543641	-11.1547196022208	-13.9800438224701	-12.8725374627471	-13.1079033089013
60.3015075376884	12.4371316373704	0.784931916882787	12.2335289009899	12.6836539519855	11.4282320084625	12.1849619200389	11.9801091878126	11.3998095855047	13.5091299283597	12.6452789183494	13.4440080134854	13.1039639571727	12.5622026157459	11.6941979111468	13.7660610556553	11.3613869317188	12.5604496741277	3.16076271674429	0.48283004060929	2.80231881252128	3.44599832981924	3.66593067712049	2.95367005128192	3.86277344341466	2.9816177652967	2.68465128955151	2.9602973175985	2.90009909003804	2.45425879597362	3.57465183521734	3.06509451405078	2.54483403988674	4.00726513491135	3.50797965448222	-13.2461358205807	1.50351600489736	-12.18672926329	-14.0081057703896	-16.0751033832909	-12.8008130983911	-13.7575985302276	-12.0492302201857	-11.1334753613121	-14.1101954424997	-12.706156743571	-11.2689497810783	-14.056798277891	-12.9739401884336	-13.1843697605328
60.8040201005025	12.6414578696668	0.772985378308527	12.458383053361	12.8843855804327	11.6477769526468	12.3840246944493	12.1750079056973	11.6087884360199	13.7210753487903	12.8787453393198	13.5975418833185	13.2784701701703	12.764763480597	11.9009012555539	13.9530970321931	11.5964859197325	12.7724209927189	3.1529034593274	0.487002736048767	2.8016170052649	3.44147599136669	3.66188251937376	2.94377168279462	3.8536386593159	2.96989217950754	2.67625268712423	2.95558678386737	2.89218382393998	2.43333784124036	3.56391174596235	3.05763304841186	2.52440464485803	4.01082734528785	3.50713593159563	-13.3118410334932	1.49185738488701	-12.2424537391969	-14.0781923803037	-16.0982043085044	-12.8864705193059	-13.7991351349469	-12.1057485578959	-11.186846854393	-14.1690139980681	-12.8067983969663	-11.3712456700823	-14.1381701206999	-13.0726790881388	-13.2659524594925
61.3065326633166	12.8496697260775	0.761976093634825	12.6911038906678	13.0924248576795	11.8732649610696	12.5912273752758	12.3775528771872	11.8253823270839	13.921655490366	13.1208541468389	13.759956155374	13.4589832880568	12.9722947698639	12.1001573561687	14.1456584013274	11.8233985923248	12.9911314018781	3.14462649451046	0.490961847314335	2.80151884447009	3.43719209744895	3.65920198236399	2.93443726829099	3.84527391703018	2.96005876392521	2.66354218071057	2.95112789748192	2.88406561718974	2.41359184027435	3.55301207417552	3.04797390067506	2.50308996061477	4.00951482387658	3.50579624912903	-13.376163014202	1.47915622375623	-12.3000355378275	-14.1478539472383	-16.1264371403765	-12.9727004744207	-13.8451642732693	-12.1668279754036	-11.2317377150307	-14.2346307678997	-12.9052850529427	-11.4757156201236	-14.2193389116596	-13.1543690012462	-13.3471632326702
61.8090452261307	13.059733599699	0.748260089483803	12.931122168311	13.3038774610921	12.0866763137805	12.8030232781898	12.5872210229086	12.049969668035	14.1302504158759	13.3624350095803	13.9102256479896	13.6496505365754	13.1681949385403	12.3131638478106	14.3254841449912	12.0586970271451	13.2160125146589	3.13548338469412	0.494689982698699	2.80187193414378	3.43229165231574	3.65209560630852	2.92476766351563	3.83766894664583	2.95230857442711	2.64984090350176	2.94505329286596	2.87177201640557	2.39593744059198	3.53703601901218	3.04132047170005	2.47801460804872	4.00850112675595	3.50377051417305	-13.4366774865037	1.46218687496407	-12.3591802256921	-14.2129955903893	-16.1346848657522	-13.0557556578363	-13.895257687187	-12.2330226525995	-11.2834849956969	-14.2979746468088	-12.9834249476228	-11.5852722642983	-14.2817575878673	-13.2401097368572	-13.4098486321784
62.3115577889447	13.2754718999884	0.735126804134803	13.1774694502117	13.5078871983373	12.3078031776384	13.0091102372981	12.8031153841123	12.2821022372598	14.3475878068976	13.5952080782509	14.0721236955585	13.8500026148022	13.3745775468145	12.5392788845543	14.5169752139586	12.3027194247861	13.4461175493453	3.1262513505663	0.498363518446779	2.80238336698336	3.42400510569433	3.64612746108189	2.91214338399522	3.83059758782203	2.94664980564274	2.63533426269301	2.93501463596152	2.85979031107235	2.3804803498232	3.52137716248814	3.03785429651747	2.45332529629643	4.00790879986203	3.5007784325608	-13.4972044915611	1.44417696623131	-12.4192105053321	-14.2617970320975	-16.1481940743799	-13.1249117534603	-13.9484494515496	-12.3042674967173	-11.3424362170412	-14.3488886894124	-13.0636813867978	-11.6991667978332	-14.3481938386096	-13.3296839839799	-13.4755043891543
62.8140703517588	13.4956548558174	0.724278728458485	13.4126108424573	13.7198011501253	12.5371488360629	13.2245103674672	13.0082121366291	12.5208342523607	14.5733208647264	13.8380143398155	14.2472448493588	14.0537744321851	13.5914827561276	12.7686161243185	14.7207259634794	12.5548601622599	13.6636657598869	3.11654479543467	0.501477984425939	2.79920010821404	3.41608617307742	3.64148390249118	2.89954393323645	3.81895024486214	2.94289466108154	2.62007935713373	2.9246696736963	2.84815551840807	2.36624302649466	3.50622158461617	3.03540786453331	2.42937113849184	4.00764677592371	3.49221796925951	-13.5568670534053	1.42846858878055	-12.4637060327381	-14.3095029247473	-16.1679692009026	-13.1944009196517	-13.9857390638726	-12.37991588329	-11.4082613776284	-14.4072915321607	-13.1487679428835	-11.8118706605941	-14.4192119939313	-13.4136806866077	-13.5449994493068
63.3165829145729	13.7212280025544	0.71627967981615	13.655353772402	13.9401045212429	12.774030223563	13.4498022268909	13.2208061751407	12.7509833279188	14.8064092463332	14.0902542578367	14.4356566539519	14.2482456783679	13.817208241844	12.9923292291994	14.9355369348002	12.8139480418485	13.887751506976	3.10654536860305	0.504975034157253	2.79583001769575	3.40867478590075	3.63803212862426	2.88693828580378	3.8077606562761	2.93730437570714	2.60395245125631	2.91402048590208	2.83643851364109	2.35074412223259	3.49132112079614	3.03123326413529	2.40606212496151	4.00740297457763	3.48246522153539	-13.616685512463	1.41558088620122	-12.5096594182911	-14.3567252166516	-16.1939900692566	-13.264787088192	-14.025882271712	-12.444919354309	-11.4799999723408	-14.4737817255769	-13.2395302839351	-11.9121216983369	-14.4938144019324	-13.4817068679112	-13.6177795584165
63.8190954773869	13.9504060552231	0.705988693235021	13.9061864282747	14.1685554696122	13.0170997626327	13.6848525020964	13.4415228392531	12.9860277420892	15.0283827995658	14.3485715860774	14.6362009980284	14.4539279357448	14.0314373723798	13.2308115432783	15.1397105387277	13.0637869683771	14.1190163422085	3.09572575224122	0.508102204012131	2.79218279983477	3.40183816690383	3.63535368072956	2.87419596173869	3.79717803330019	2.93269307212618	2.58383101608815	2.90254778118992	2.82391737670969	2.33725502883995	3.47157048270935	3.02988293545739	2.37971446593699	4.00212345953414	3.47160202251951	-13.6747363355125	1.40084884577796	-12.5579790411544	-14.4035266189246	-16.2251226636201	-13.3361938164942	-14.0693826801467	-12.5118997605625	-11.5426840733157	-14.5460463726519	-13.3348789425597	-12.0160930109723	-14.5512078461761	-13.5534702439937	-13.6746412006344
64.321608040201	14.1831899034612	0.695264730062733	14.1647629014788	14.404451435902	13.2465756389141	13.9290134693792	13.6702170725262	13.2295745655311	15.2557378253112	14.589613295947	14.8259421605616	14.67120223962	14.2504184669595	13.4829501695842	15.3513585569613	13.3187652772873	14.3572654759545	3.08382104676615	0.511093871425786	2.78808548056349	3.39546138049774	3.62771656093078	2.86106908619033	3.78722622234854	2.92981782754467	2.56216826796876	2.88538064533896	2.80584413355822	2.32589031819125	3.45016711022729	3.03130712189525	2.35192515180607	3.99565524856206	3.45960114586887	-13.7305033292661	1.3817330286562	-12.6090384918127	-14.4496222192755	-16.2360337070706	-13.4083427529181	-14.1160422559192	-12.5846574602258	-11.6081992860727	-14.5997798053858	-13.4138185469267	-12.1238975110337	-14.6068866787925	-13.6288798955724	-13.7305072844302
64.8241206030151	14.4239452080725	0.686876232581712	14.4301706893756	14.6412778740524	13.4840471185184	14.1759214082764	13.9061509404723	13.4812836395618	15.4929322774961	14.8406339449218	15.0296891700786	14.8989105005797	14.4803410866803	13.7358916468023	15.5776730921184	13.5824734659169	14.6017812662364	3.07156569680816	0.514205137386172	2.78324709526534	3.38800517629965	3.62046053258576	2.84616670486754	3.77768410196917	2.928568852151	2.53970788532275	2.86710843671466	2.78607212872415	2.31651587404926	3.42858037255198	3.03274085676701	2.32330804778811	3.98902682832456	3.44629255874146	-13.7886466584545	1.36305629848744	-12.6627970888314	-14.4891356153394	-16.252207529648	-13.4757005720692	-14.1653357120702	-12.66344818849	-11.6796686614739	-14.6619720619859	-13.4965474241125	-12.2346053956172	-14.6676438143936	-13.6965131263433	-13.7917300764523
65.3266331658292	14.6689073393962	0.68060671660647	14.6956792986485	14.8717952445493	13.730068963493	14.4185673333285	14.1429785214618	13.7401617733805	15.7397846583824	15.1016727438015	15.2485218115603	15.1217357128623	14.719885621747	13.9848015124512	15.8175959761739	13.8543526993504	14.8460082197522	3.05810448589368	0.517519926839899	2.77623517653537	3.37759837127335	3.61358539129988	2.82775115512816	3.76681545293236	2.92868643900324	2.51658095751069	2.84782664315953	2.76493842147777	2.30662941919214	3.40671731889031	3.03233131220917	2.29347128944941	3.98221393146029	3.4301860088835	-13.8460192144481	1.34659323541547	-12.7141264893519	-14.5146422836001	-16.2747851032844	-13.531555594856	-14.210912915333	-12.7478928737643	-11.756769624256	-14.7338263212105	-13.5834964017631	-12.3359577859568	-14.7332256712708	-13.7501740318609	-13.857974338023
65.8291457286432	14.9172061175746	0.674622369444679	14.9535138229944	15.1105549534896	13.9839098172226	14.671090237815	14.3732870272362	13.9966507951809	15.9952111107775	15.370642747006	15.4821686476599	15.3444155925172	14.9555561668419	14.2489548750403	16.0567984575042	14.1331639494591	15.0821735628744	3.04312891944346	0.52093719152053	2.76521355766293	3.36729246753358	3.60687782997755	2.80817370640912	3.75232362428484	2.92801584092869	2.49278628929751	2.82736723562482	2.74274820395298	2.29643087674007	3.38171442198672	3.03389747119642	2.259913779689	3.97497343995127	3.4092050464164	-13.9021149203904	1.33306858696896	-12.7562760054394	-14.5400932621447	-16.3037274233894	-13.5890185811038	-14.2444761044071	-12.8294639306751	-11.8386188781841	-14.8145431520426	-13.6746575236212	-12.431038037083	-14.7911426612554	-13.8081267282962	-13.9180140323472
66.3316582914573	15.1687382946201	0.66747952457606	15.218647020291	15.3579414855712	14.244094667008	14.9337603097886	14.6117912678989	14.2491101672349	16.2446507093913	15.6245650472702	15.7293255336684	15.5795215949216	15.1856754056312	14.5267293134701	16.2937368067264	14.4058764001982	15.3256486902321	3.02636226300568	0.524710548062481	2.75244232228992	3.3570514920299	3.59988039966553	2.78730366619545	3.73766743598655	2.9257276246956	2.46621879440665	2.80159738454507	2.71928731322251	2.28758211927682	3.35242953724686	3.03720044691363	2.22087047397951	3.96373956354417	3.38643537108706	-13.9567074087843	1.31843331392453	-12.8025106040796	-14.5664837042735	-16.3379336569741	-13.6489396698599	-14.2800285919836	-12.9062344855683	-11.914197368321	-14.8819078644895	-13.7696384293734	-12.5297190077073	-14.838633484945	-13.8703885570644	-13.9704177993963
66.8341708542714	15.4244384036647	0.66306128483492	15.4912563409173	15.6136529452943	14.4890217998065	15.2060878785823	14.8589010316583	14.5098394637099	16.4933397040638	15.8822863245418	15.9654703807898	15.8265934458685	15.4269066975483	14.8020745717306	16.5470360110301	14.6771821120296	15.5769273473986	3.00755811839605	0.528659475860292	2.73770093979128	3.34681061321613	3.58689346552944	2.76496787599259	3.72285260620146	2.9240524969566	2.43734197852303	2.77294239371495	2.69000609131141	2.27988471375053	3.32215870530596	3.03895231885229	2.17761585992592	3.94928770697921	3.36190400988999	-14.0106312335307	1.30084561951036	-12.8538859087825	-14.5942069107908	-16.3520118349081	-13.7116978863394	-14.3179873563514	-12.9896425060771	-11.9864447828474	-14.9531153495173	-13.8479975612649	-12.6319651433429	-14.8921756323331	-13.9234066368835	-14.0315474215429
67.3366834170854	15.6890577542366	0.661281190942169	15.7706901723777	15.8769256740007	14.7422957251923	15.4870621125955	15.1142520431609	14.7788491457566	16.7524681334497	16.1505262321571	16.216979284502	16.08375942725	15.6785010697597	15.0747447900976	16.8163007834791	14.9568361653136	15.835675554456	2.98742724378584	0.533353836250427	2.72069059946432	3.33638919571506	3.57295129522722	2.74090755074772	3.70776398026218	2.92282903617882	2.40775982327145	2.74255313785891	2.65857039990346	2.27290238149861	3.29095572699808	3.03813223095047	2.12938078726822	3.93406915746194	3.33555335398109	-14.0687890019328	1.2845769104149	-12.9109046041551	-14.6233200030546	-16.3717719037044	-13.7772404102742	-14.3582461152402	-13.0802442050066	-12.0632402029105	-15.0355178613185	-13.9306232019436	-12.7367543099619	-14.952315696456	-13.9653524474243	-14.1022280397068
67.8391959798995	15.9598867496103	0.659283205725126	16.0557742759178	16.1382852735717	15.004561273619	15.7671763560869	15.3769569695743	15.0552727638412	17.0219964573049	16.4275872668938	16.4840752701217	16.3262180698517	15.9357627404559	15.3626546722206	17.0963569636195	15.2445752051211	16.101047685954	2.96555433306476	0.539172996094458	2.7010255092684	3.32377910306341	3.55802180344435	2.71343633316014	3.69207650007993	2.92172800805266	2.37760949087232	2.71041471957365	2.62540942852245	2.26284292976527	3.25812589189406	3.03786876933603	2.07560558110298	3.9181338942547	3.30723703358101	-14.1294958123358	1.27105378985131	-12.9735736554721	-14.6458720699258	-16.3984568997149	-13.8379709625674	-14.4003315698384	-13.1778763158527	-12.1444932948192	-15.1286537381527	-14.0165273398656	-12.8249940087076	-15.01562830999	-14.0129278663718	-14.1785698145518
68.3417085427136	16.2305880284231	0.654972732252246	16.333278881474	16.3950317043868	15.2751338892604	16.0435636936871	15.6344302283037	15.3371567563466	17.300827355365	16.6955420181145	16.7651188621073	16.578069557127	16.175844448842	15.663737715342	17.3618380230918	15.5392684332589	16.3599788596396	2.94083919172535	0.545646948288692	2.6764266302496	3.308091474157	3.54191365299317	2.68165830493607	3.67276119190743	2.92015815170351	2.34691445448565	2.67387562451718	2.59189416225312	2.25223020811638	3.21874294805772	3.0378057497994	2.01436937344706	3.901394437704	3.27435151155301	-14.1871376742678	1.25836748596536	-13.0317687243504	-14.6590298630713	-16.4320653453024	-13.8913682334969	-14.4326137867301	-13.281218838435	-12.2295585235768	-15.21625871796	-14.1030463265406	-12.9147601980629	-15.0602352765374	-14.0661690460931	-14.2380060546497
68.8442211055276	16.5040267225079	0.654890416107726	16.6073508842677	16.6607654002154	15.5524966348365	16.3291932874683	15.8909188004561	15.6042140742931	17.5793965535411	16.9588607268275	17.057460407249	16.8425466680681	16.4270116374432	15.9585014137488	17.6424173366517	15.8323359255772	16.6169310869754	2.91373740261638	0.552028996078876	2.6469261861298	3.29182556599746	3.52418264281298	2.64734734987262	3.65029899090329	2.91398876861114	2.31453102065501	2.63279948664904	2.55975858438547	2.24111300169073	3.17757906630324	3.03424347184635	1.95232869554515	3.88182537016748	3.23731283767589	-14.2439398514569	1.24821539681825	-13.0888642718752	-14.6752181834132	-16.471569269214	-13.9491268345159	-14.4580557576017	-13.3724128062868	-12.3118408953887	-15.3012535757358	-14.1871805312573	-13.0089261872245	-15.1120563837239	-14.1092500140261	-14.3014079292731
69.3467336683417	16.7806255543082	0.656974001425881	16.8881590980944	16.9359645848591	15.8130990542419	16.6241397021019	16.1564982294529	15.879044274083	17.8492478510948	17.2332827810347	17.333976548714	17.1184418274585	16.6895243185462	16.2519394091691	17.9371014243256	16.1164432934221	16.8825209180248	2.88450640926028	0.557379195606828	2.61368612052373	3.27505101363299	3.49935009206497	2.61044001305735	3.62670324229471	2.90678892531682	2.27907599782016	2.58940991208986	2.52634681056881	2.22907018812803	3.13489589252222	3.0269948103299	1.89454195201782	3.85725176091002	3.19798940762687	-14.299995756383	1.23591367686207	-13.1537437689305	-14.6955301388924	-16.4914634783703	-14.0121621573288	-14.4858403025726	-13.4707383441361	-12.3847888776892	-15.3984135336483	-14.2468116875969	-13.1072093102615	-15.1723320886932	-14.1448461081073	-14.3667979699287
69.8492462311558	17.0664542448653	0.659319298695744	17.1756757348415	17.2204225727373	16.0828532289543	16.9277054043844	16.4314445103696	16.1622691589534	18.1293495876706	17.5176891815957	17.6228047255077	17.3962258572999	16.9615215217961	16.5603805964849	18.2425608703019	16.4088195427222	17.1570911793595	2.8545540999432	0.561738468100201	2.57652740456535	3.25783411767851	3.47225719952494	2.57083701081315	3.60202521263446	2.8983658155784	2.24274597524476	2.54391739178731	2.49625427672899	2.21465706912487	3.09071972891571	3.01857792873303	1.84557457233779	3.83158032349101	3.15643747198977	-14.3611263384034	1.22588789060105	-13.227262401519	-14.7204764865368	-16.5178549893744	-14.0808259026842	-14.5163798603169	-13.5769554997322	-12.4613147834787	-15.5075135614779	-14.3038465436079	-13.2030178278371	-15.2404054039514	-14.1878398237521	-14.4312652301318
70.3517587939699	17.3562296443054	0.658070247574385	17.4691259715109	17.5134145130023	16.3626095238365	17.2386978055385	16.7152305954345	16.4534124320721	18.4198862270537	17.8007509760929	17.9243953403431	17.6628331034369	17.2194028459071	16.8813707337925	18.5323534817697	16.7097273204171	17.4402337943727	2.82331789032433	0.565229428681774	2.53524940274133	3.24009489303304	3.44293943387145	2.52836843498593	3.57616077897935	2.88842112920373	2.20561024898721	2.4951253468096	2.46969629542064	2.19557378603153	3.04094319385068	3.00864307804868	1.80519701139828	3.80502065431073	3.1127246671927	-14.4235188913601	1.21730979824364	-13.3096161006985	-14.7501780908874	-16.5520329659458	-14.1549535458798	-14.5497719305107	-13.6909341992976	-12.5417765170838	-15.6188173651878	-14.3596429993817	-13.286266954433	-15.2953430486015	-14.2381573328048	-14.4740296975025
70.8542713567839	17.6492799680023	0.656898324180979	17.767278499943	17.8021067894494	16.6517698952857	17.5441241568226	17.0068087528818	16.751349429687	18.7198390369753	18.0698489872722	18.2376022636015	17.9418939620739	17.4806649943368	17.1917560458164	18.8247116410001	17.0184080707828	17.7310369941055	2.7904169416163	0.567542540393032	2.48962802823118	3.21952816324903	3.41133510259747	2.48128170012539	3.54885442649061	2.87656653941829	2.16764934214031	2.44074142444219	2.44643227395093	2.17383025989036	2.98768236312073	2.99328338314187	1.77490038408215	3.77770185915608	3.06683887420793	-14.48658099267	1.20928660804643	-13.4004244475212	-14.7743009338244	-16.5940274551916	-14.2244616803294	-14.5856331313246	-13.8118333610258	-12.6257538928681	-15.7198067434242	-14.4147218303046	-13.3742504694095	-15.3514798805667	-14.2775306867769	-14.507636020339
71.356783919598	17.9439562938006	0.659812313057419	18.0495971629333	18.0893849567999	16.9488521277422	17.8463583919339	17.2864842459032	17.0404537486397	19.0259004060936	18.3509046056941	18.5603314113901	18.2334344463449	17.7546055269312	17.5025078928099	19.1293322500089	17.3321778157709	18.0090194180138	2.75517942661764	0.568404724552139	2.4369302061221	3.19642590560929	3.3772033663936	2.42947404076138	3.51607298005896	2.86002056619486	2.12852333446836	2.3838481852967	2.42598698515126	2.14909641527419	2.93264968627424	2.97310418037762	1.75368653394514	3.74930497116013	3.0153640421768	-14.5492652780627	1.20651706012474	-13.4840109103763	-14.7946360315589	-16.6427525606162	-14.2910917636371	-14.6070447344074	-13.9265280115734	-12.7113770808218	-15.8327791648802	-14.4686402092974	-13.4673772409193	-15.4174456604584	-14.3131609147184	-14.5406469328569
71.8592964824121	18.2400123430288	0.663749418753585	18.3344979273281	18.3877251216836	17.2282119402589	18.1570706669375	17.5723120776344	17.3282915366757	19.3135277829677	18.6436376812723	18.8639675067922	18.5357113026325	18.0400522048364	17.8281214485123	19.4448784892396	17.6291118290565	18.2930676296042	2.71718339072722	0.568206315112102	2.378923872996	3.17300162855897	3.33543144442778	2.37431102005995	3.48093411551513	2.83931289546202	2.08533868514951	2.32487641356143	2.40414330684664	2.12094699371044	2.87617404169351	2.95015262299882	1.73817020473722	3.71503998792517	2.96099362726569	-14.6111326447009	1.20265859700639	-13.5743109962009	-14.8216031408229	-16.6724259755763	-14.3646209561397	-14.628569808293	-14.0402981878834	-12.7822101789989	-15.9576582596437	-14.4998105093446	-13.5648782287684	-15.4929574705059	-14.3578857680286	-14.5739159325511
72.3618090452261	18.5428588261106	0.665586732772181	18.6263461746044	18.6978377675601	17.518373207037	18.4763763152856	17.8686921558267	17.625338000961	19.6106305071399	18.9448575435112	19.179411614984	18.8283645182853	18.3221735664984	18.1658674905908	19.7554047660568	17.935258870719	18.5879498925989	2.67712263921622	0.568603517573432	2.3160877103241	3.14956402628172	3.29071366042853	2.31589925363353	3.44426587125698	2.8157137167785	2.04056338481661	2.26395511529158	2.38433415959676	2.08705112901317	2.81639475280469	2.92426432848694	1.72324948377173	3.68021492414255	2.90456807161592	-14.6769264841696	1.20150887544371	-13.6748791552014	-14.8561591517578	-16.7093461804743	-14.4456561416569	-14.6540839749988	-14.1612109391697	-12.8562596671305	-16.0916215400707	-14.5306637789918	-13.6522800925592	-15.5657059690555	-14.4113192177447	-14.597038263949
72.8643216080402	18.8486982988158	0.664764716136918	18.9251394539388	19.0196478361776	17.8205195937939	18.8036360925771	18.1757337630216	17.9317858697164	19.9178224176119	19.2222346958982	19.5073366087722	19.1203920427942	18.5962266623304	18.4886699831624	20.0557227489539	18.251690477719	18.8939162357688	2.63423904841144	0.57034377668547	2.24860965699317	3.12639934098199	3.24334181400144	2.25433344572861	3.40621691580727	2.78908397275593	1.99415109465927	2.19724497290997	2.36677461724977	2.04740179009383	2.75192191613977	2.89148059364958	1.70480748918219	3.6453823577864	2.84643574823241	-14.7433261373819	1.2006349230777	-13.7859038470354	-14.8986296377359	-16.7546143102565	-14.5341525113344	-14.6841449533778	-14.2890207585632	-12.9342212667886	-16.205992861114	-14.5620618312795	-13.7348810491635	-15.6300968320893	-14.4525663068021	-14.6054892682427
73.3668341708543	19.1647624750993	0.665163735483957	19.2302056811892	19.352555630976	18.1341466170672	19.1377499055842	18.4928042597328	18.2469268416087	20.2343163284226	19.5128778183519	19.8465516716711	19.4258716293708	18.8847961215579	18.8142162600991	20.369829297304	18.5781447877208	19.210444275833	2.58924859619868	0.573397868248582	2.17669233242183	3.10371055325362	3.19348807415725	2.18967145238815	3.3668617128613	2.75921701346751	1.94606473238535	2.12836636035726	2.35165537008014	2.002951340983	2.68608245992619	2.85319004798926	1.68293489687685	3.61101244679332	2.7868301490392	-14.8159294297516	1.20280318574116	-13.9068633501225	-14.9487324875994	-16.8081817718241	-14.6294976714518	-14.7187767199646	-14.4226972848558	-13.0159570658894	-16.33033995626	-14.5937873549752	-13.8223103157499	-15.7044175327406	-14.4934197024727	-14.6173911047786
73.8693467336684	19.4878088256862	0.666713371091349	19.5367730253811	19.6797672726184	18.4578096234631	19.4618822905163	18.8152396550118	18.5639690288259	20.5584161614023	19.8176396722599	20.1949866960582	19.7442515878919	19.1876863551362	19.1549854666828	20.6973304478584	18.9135435906861	19.5328515115011	2.54189568768702	0.577802137282934	2.10014908125779	3.07904666968413	3.14123610944518	2.12026315119047	3.32557665722678	2.72509044317243	1.89611878378958	2.05797670256034	2.33844857826751	1.95363140128214	2.61955333434299	2.81121193152328	1.65735353318003	3.57742401952801	2.7253549188546	-14.8924254266621	1.20840674816002	-14.0339435621218	-14.9933945277789	-16.8686474756076	-14.718723898486	-14.7545503565355	-14.5562440408669	-13.1006940458157	-16.4646903629282	-14.62528577528	-13.9141768402682	-15.7886286711158	-14.5443294938898	-14.6348306154745
74.3718592964824	19.8066573771438	0.670856003306013	19.8271217177883	20.0109070112057	18.7636569987906	19.7849954398525	19.125815040363	18.8692434038433	20.8657296813317	20.1345658522202	20.5223035560656	20.0734114909911	19.5011220035297	19.5080495458645	21.033759711664	19.2358565395322	19.8433226641145	2.49071182001286	0.582734907853759	2.01724469247499	3.05391268030913	3.0820354373807	2.04673430132128	3.27922338406691	2.68444091011806	1.84200853025494	1.98662071595043	2.3219904068411	1.89937928796753	2.55252870644451	2.76570738676759	1.62858628893815	3.54066399774195	2.65960057361563	-14.9639784486976	1.2156132413634	-14.1534163309601	-15.0389931486515	-16.9095815473364	-14.8077911326771	-14.7775987080386	-14.6776619562218	-13.1730108480551	-16.6067879915939	-14.6362297901486	-14.0088945736459	-15.8796270611657	-14.6044166887147	-14.6566463543426
74.8743718592965	20.1255688711065	0.670011161045868	20.125487662155	20.356970137952	19.0831934436959	20.11734885722	19.4482356045641	19.1856890044966	21.1756686607738	20.4343612477817	20.8630579252919	20.3815912003711	19.7940778824796	19.8420222752521	21.3452573481225	19.5639762636613	20.1665955527805	2.43638341726247	0.589714296012334	1.93033219164334	3.03037658294841	3.02051854576183	1.97024351793509	3.23165759911044	2.63993698636048	1.78478571839526	1.91171279576833	2.30294120560142	1.83746753224628	2.48085167029779	2.71276664507177	1.59507429099844	3.50426194269893	2.59282403409928	-15.0331907060872	1.22337571729225	-14.2819429354386	-15.0934473134083	-16.9573778864767	-14.9039838124039	-14.8056084502089	-14.803049789988	-13.2444079077528	-16.7316800500357	-14.6530230370864	-14.0841622356608	-15.9510999752621	-14.6501708011442	-14.6586328062922
75.3768844221105	20.4567691867343	0.669257022876417	20.4331262217582	20.7187742727856	19.4179259377549	20.4593463717911	19.7835667227375	19.5144075581816	21.4958029858484	20.7408861044205	21.2192486572475	20.7023606176124	20.103823118167	20.1822315084908	21.6704584723247	19.9055905354745	20.5039887164193	2.38006269830706	0.598617751672107	1.84002483767574	3.00909012623901	2.95736974934149	1.89118445984606	3.1832927513243	2.59174728783398	1.72487083653097	1.83499660800945	2.27888031670488	1.7699508729523	2.40909551111344	2.65462587356744	1.56000197356824	3.4702296557527	2.52557961414585	-15.108218471217	1.23290065892701	-14.4194943920254	-15.1571307844052	-17.0127342966723	-15.0072218785707	-14.8394860794326	-14.9319742224877	-13.3197458732976	-16.8555843427259	-14.6808000038951	-14.1607307756891	-16.0305365035081	-14.6978280191815	-14.6651452970997
75.8793969849246	20.8019125650645	0.668735156881955	20.7502193203663	21.0961986763866	19.7676239467569	20.8106683018889	20.1318164659638	19.8552832165717	21.8258587117372	21.0648146902562	21.5909106303795	21.0386406697146	20.4315098065563	20.5388674419547	22.0096483495248	20.2609814215993	20.8556468263107	2.32225111466666	0.609510797499711	1.74706410319446	2.99057766241284	2.89324697471878	1.81000005981164	3.13449586585177	2.5401028676239	1.66231208165335	1.75816172935869	2.24773037882368	1.69737020008086	2.33831154543362	2.59305783229378	1.5234914112917	3.43939066552518	2.45845334192568	-15.1900128329899	1.24433376022461	-14.5651701590322	-15.2297842044018	-17.0749578717741	-15.1167107454694	-14.8794520347856	-15.0630866945938	-13.3990166661877	-16.9853237793008	-14.7231465149023	-14.2396906460451	-16.118038201224	-14.7551953748139	-14.676226779619
76.3819095477387	21.1597791784523	0.668365679126662	21.0763002561925	21.4885346524215	20.1309134414879	21.1705349880926	20.4922639007668	20.2074123823149	22.1645157570081	21.4048135512745	21.9765155690079	21.3894098383799	20.7754717735465	20.9088151031039	22.3608671962408	20.6293870474637	21.2209322194827	2.26319037683908	0.622486135779874	1.65221687940851	2.97528261452171	2.82859556788983	1.72710170159005	3.08552552418438	2.48519938571067	1.59714422517166	1.68209832357964	2.2077879797467	1.62030792546	2.2692906427857	2.52865340166087	1.48438081230601	3.41236982896772	2.39190083960272	-15.2774097861888	1.25706577920241	-14.7173440427358	-15.3104772015183	-17.1422685770036	-15.2310374719655	-14.9251132120872	-15.1943515191333	-13.4815079541169	-17.1186345582332	-14.7812013058192	-14.3197866662191	-16.2117241798716	-14.8208096016897	-14.6919683461852
76.8844221105528	21.5082431623145	0.667685253906635	21.3986090012761	21.873953205827	20.4773057841726	21.5177234534233	20.8520558757841	20.5473603977925	22.4934137799919	21.7385237850438	22.3424493232799	21.7416505963379	21.1082127483632	21.2559934378944	22.6958329867439	20.9939033578167	21.5866597009709	2.20070658197595	0.636997504734146	1.55523690590262	2.96051023538396	2.7594066563422	1.64112357599769	3.03478592119017	2.42451421402591	1.52812619579116	1.60563514518429	2.15524547086807	1.53856076601811	2.19935380866291	2.45764143926652	1.43877764198839	3.38678287018593	2.32489788283136	-15.3538774992889	1.26790165465103	-14.8656962897357	-15.3830330040099	-17.1877033942438	-15.3340014204107	-14.9671286561294	-15.3072931460198	-13.556154656706	-17.2370944347534	-14.8316914022163	-14.392023193233	-16.2897552175553	-14.8685797247503	-14.6963660224021
77.3869346733668	21.8603167067367	0.665723345603895	21.7150924078337	22.2700810338596	20.8419111830538	21.8692764046579	21.2090923817113	20.8961724361631	22.816378794695	22.0708009366423	22.7238689159514	22.0833120233143	21.4490168288917	21.6143287288609	23.0357719576666	21.3589379471162	21.9507086206324	2.13597556562994	0.653903840463732	1.45623228061644	2.94909161027598	2.69059862514741	1.55342883949216	2.98187980102359	2.36028056096894	1.45503823477401	1.52892106695985	2.09362676554868	1.4512873680287	2.13054092310195	2.38317578645779	1.38465659182646	3.36362048599303	2.25725454423408	-15.4265088990062	1.27924656491928	-15.0066977031762	-15.4581282013697	-17.2370479638153	-15.4355644306964	-15.0025885844629	-15.4142223737937	-13.6241936613609	-17.3406618182759	-14.8932670700371	-14.4464922743305	-16.3629607387952	-14.9190040830027	-14.7048530613942
77.8894472361809	22.2296841067993	0.663893289778602	22.0447150688243	22.6855112159983	21.2266458787036	22.2337012530997	21.5816118266384	21.2614526504276	23.1509431644258	22.4244762977474	23.119677254241	22.4431556526297	21.8119635880848	21.9913892252898	23.3961912390842	21.7416664425637	22.3321608442305	2.07087432102704	0.673674435523057	1.35734030885616	2.94286431509829	2.62330382661462	1.46524534589725	2.92962261902416	2.29386460831627	1.37890014993657	1.45460011526065	2.02504043483649	1.36073934943931	2.06538069622073	2.30712087151445	1.32101791262966	3.34656701585773	2.19150724590324	-15.5031741416009	1.29052795976014	-15.1508586403541	-15.5408004437755	-17.2904623228149	-15.539959217305	-15.0436593269594	-15.5183255504847	-13.6956388180132	-17.4436192876636	-14.960365460439	-14.4988290162171	-16.43986336585	-14.9770420117467	-14.7305417022848
78.391959798995	22.6161766232989	0.661829253613802	22.3889010674397	23.1207045844992	21.6314183863075	22.6118708910391	21.9705331084164	21.6437224577084	23.4976427299245	22.7989963462672	23.5261912556828	22.8218402173675	22.1960827936349	22.3838796814735	23.7759090851258	22.1428235462462	22.7321331983503	2.00645327204354	0.696285909901889	1.25975500449554	2.94256232502113	2.55862453779137	1.3774278878077	2.87859869460019	2.22613299149572	1.30000337479652	1.38389491023922	1.95287464847242	1.26811997724417	2.00497390405216	2.23048097606166	1.24821995402247	3.33664848762896	2.12848140692386	-15.5824710093945	1.30128636820126	-15.2967519453	-15.6306741374972	-17.3467522988276	-15.6460489358372	-15.090664495768	-15.6180527468782	-13.7705897670931	-17.5439172419432	-15.0253454644953	-14.5481231175091	-16.5187534181768	-15.0406148446905	-14.7740296838331
78.8944723618091	23.0130647223995	0.658476532684015	22.7480455168581	23.5751010703776	22.0548612550719	23.0037913111682	22.3756833343482	22.0424210101305	23.8557028755432	23.1807468870682	23.9383851452757	23.2177960206673	22.5847290797952	22.7505150669013	24.1559631178833	22.5617183175506	23.1505108273535	1.94338816387313	0.72149539528814	1.16472769857754	2.94877992588736	2.4974180904119	1.29087229431823	2.82939288243666	2.15798196962059	1.21873636111386	1.31685566691534	1.8812232049753	1.17468203008108	1.9485667467221	2.14951968365679	1.16844468637019	3.33465037791641	2.06897083909362	-15.6583281227071	1.31107473019263	-15.4422053773383	-15.7266108525685	-17.4035582823202	-15.7520449879541	-15.143087967797	-15.7112075155583	-13.8483529054909	-17.6305291166946	-15.0795806288435	-14.5923560791776	-16.5868709175416	-15.0812964926716	-14.8215447586721
79.3969849246231	23.4114106622679	0.651638017669555	23.1218396010067	24.0473995581301	22.463393315246	23.4088981244367	22.7960729259724	22.443659978014	24.2144198033076	23.5516030880908	24.3176591594791	23.6042089329411	22.9688387690695	23.1349130574091	24.5238368972529	22.988050690918	23.5863660327447	1.88197728295742	0.748875499092787	1.07343514613795	2.96192407258272	2.43606987920127	1.20641423129568	2.7824057814883	2.08894652448382	1.13493966567107	1.25235282426054	1.81086402783902	1.08004721276868	1.89535695158937	2.06844669906229	1.08524177643818	3.33959818628495	2.0136162652574	-15.7223450477053	1.31643208370488	-15.5844427549892	-15.8268557337119	-17.4335529947538	-15.8556113393741	-15.1999015388253	-15.7868721094946	-13.9225823798225	-17.6870285502162	-15.0941446285207	-14.6146173120148	-16.6341250581886	-15.1234361846311	-14.8589388735493
79.8994974874372	23.8138601492523	0.643802242531317	23.4878970379284	24.509420413046	22.8962293840604	23.800686373877	23.2091424805711	22.8439517661686	24.5588925267592	23.9482599053759	24.7023331035858	23.9972872835571	23.3792959931759	23.5415570424218	24.9088464304952	23.4077727876389	24.016329710123	1.82319863162512	0.777313081676951	0.985491534065795	2.97851493414849	2.3799828117988	1.12310727175422	2.73514000422993	2.01915039467678	1.04781736878364	1.19392625367004	1.7460518308209	0.985528033382443	1.84942556301965	1.98920348915375	1.00435933021276	3.34958197943126	1.96069867522831	-15.773808979357	1.32216996855387	-15.7067531673877	-15.9122478068373	-17.4617472016383	-15.9374413454509	-15.2456404563595	-15.8396367632044	-13.9836214343713	-17.7347643647534	-15.088840976787	-14.620319943909	-16.6782812087175	-15.1691200637894	-14.8981610266542
80.4020100502512	24.2337165389433	0.634673715797742	23.8630246266447	24.9879566526858	23.3555650758401	24.2065557042561	23.6310147584808	23.2655833573997	24.9182387243807	24.3714561946076	25.0942531595134	24.4137773610322	23.8160900128196	23.9668093663589	25.3091736532595	23.8490662817313	24.4571831551391	1.7692345001403	0.80751066272269	0.902692084278507	3.00253198074261	2.33069025285458	1.04244370292227	2.68969943290711	1.95178794677858	0.958825209130054	1.14326683848136	1.68642909966795	0.893448863642629	1.81209029406182	1.91303120257597	0.929421187670238	3.36997842680745	1.91218097958343	-15.8190711299263	1.32795012153516	-15.8158680332351	-15.9978269539949	-17.4877731724259	-16.0125279599491	-15.2887162505635	-15.8807061375442	-14.0466292026264	-17.7720391280427	-15.0662532953874	-14.6164514934021	-16.71790108006	-15.215815819265	-14.9351940423712
80.9045226130653	24.6702836394739	0.625311370232345	24.2591073886608	25.4880624045381	23.8411726918642	24.6295343354788	24.0726328504912	23.7098019868214	25.2939216924907	24.8169885154089	25.4946754773549	24.8540894897973	24.276255459583	24.3635912093803	25.7210701905396	24.3129456037689	24.9204052959305	1.7211245907912	0.83921368151614	0.82708973791174	3.03512787880686	2.28953676069189	0.969400180251132	2.64793382551708	1.88838767519761	0.868660864843237	1.10055036468551	1.62966097852077	0.806075936034512	1.78417132825064	1.83609964080403	0.862434642248916	3.4018106546712	1.86992839343293	-15.8561654340264	1.33346566155343	-15.915580081573	-16.0855434390783	-17.5101851492516	-16.0754022541096	-15.3351763198335	-15.9085731477067	-14.1117716251197	-17.7962434656428	-15.03258756538	-14.6002955537115	-16.7499282610064	-15.2330686921316	-14.9667275935742
81.4070351758794	25.1185905808877	0.610554125425	24.6783682867771	26.0093736278371	24.3513924387578	25.0772404924352	24.5344377852474	24.1762938444541	25.6857590186544	25.2400622282205	25.9045700421651	25.3141195681662	24.7163585359537	24.7863346732695	26.0994900405062	24.798536292547	25.4065218383245	1.67855292097974	0.873314974592364	0.760658902827859	3.07660202780295	2.25756351401377	0.897070059024569	2.6105647321745	1.83042025761005	0.778108588175546	1.06392647221462	1.57227518746456	0.723486434271006	1.76188861994226	1.76382541811988	0.801421923866681	3.44568559637174	1.8347960808161	-15.8816206749283	1.33383665776436	-16.002735997583	-16.1743167075457	-17.5264828908768	-16.1391131712595	-15.3846469718953	-15.921277311187	-14.1783929306385	-17.7749444983068	-14.9958202746666	-14.5729508396183	-16.744647803108	-15.2486278137176	-14.9661791071152
81.9095477386935	25.5801603775042	0.595114345519744	25.1174888174655	26.5503758378292	24.8488190414663	25.5394712128362	25.0157483759506	24.663711657748	26.0924430871719	25.6970402627956	26.2880401991087	25.7528070433519	25.1861740715115	25.2357573787556	26.4959790122017	25.3037716886715	25.9147779756988	1.64290909812966	0.90875201600957	0.703379272929297	3.12696140517146	2.23121711682902	0.839268545249609	2.57820921605235	1.77919392521417	0.687864031756657	1.03958037241473	1.50815117158104	0.645514735072747	1.75089651096786	1.69805802957585	0.74587993978468	3.50184028252852	1.80762191681685	-15.8939218915152	1.33185446504518	-16.0768964705981	-16.2625550020675	-17.5094754115224	-16.1783037095502	-15.436024604759	-15.9163435653607	-14.2451476219064	-17.7362947746557	-14.9422071038623	-14.5089155657445	-16.7277036891484	-15.2619739651026	-14.9610112211591
82.4120603015075	26.0570675786755	0.583553941767533	25.5805386240409	27.1087689819782	25.3791250716349	26.0259633782545	25.5150018024944	25.1372913041638	26.4766511056145	26.1769467656888	26.690419747713	26.2252235088096	25.6869023748187	25.7036734400425	26.9131999572642	25.7927526736346	26.4435549439794	1.6140970512554	0.946082632476196	0.658274471076796	3.18591613165757	2.21876036589801	0.784047011467544	2.55123459360185	1.73263680322572	0.597191070503257	1.02264664523855	1.43748706975188	0.580611447395455	1.75250493404676	1.63968844272668	0.693289553796044	3.56818050889473	1.78898671955018	-15.8922470569333	1.32545213679323	-16.1318284062053	-16.3481355199618	-17.4808996102118	-16.2140003822024	-15.4877115977657	-15.8716534919387	-14.2912335885311	-17.6798221977861	-14.900637224367	-14.4151646856914	-16.6981353915179	-15.2683286503285	-14.9535788089706
82.9145728643216	26.541897492262	0.573407452331124	26.0332168010716	27.6488407236004	25.9355995680018	26.5009813577159	25.9980988277564	25.6388444637954	26.8805925040132	26.6937073606003	27.1139022605124	26.7121977349489	26.2156970355269	26.1483236527555	27.3498558233391	26.3012488041626	26.9573554661291	1.59040553089884	0.983508137877033	0.624696165883971	3.24864806612149	2.21248804662042	0.73444943510495	2.52614135990558	1.69782104156945	0.507760150434487	1.02227876862238	1.36116433324598	0.514809727124115	1.76735359658415	1.58562085510995	0.641281055387197	3.63536153187104	1.77620882989747	-15.8758127724892	1.31898279299814	-16.1451727772164	-16.4092600444431	-17.4505244057951	-16.2176825668696	-15.5185811319615	-15.8014138540371	-14.3368624881193	-17.6039258018412	-14.8731059946358	-14.3294715109652	-16.6538002370161	-15.2418766234611	-14.9443210066937
83.4170854271357	27.0449929570859	0.562234831307882	26.5021844259924	28.2080413264774	26.5336443712214	26.9856835905278	26.5025464346646	26.1612149720256	27.3067334835058	27.1992503467099	27.5568780987905	27.2446640419535	26.7386313630953	26.6242127227476	27.7726134374363	26.8433868945793	27.4952088465615	1.57929494151589	1.02625154632979	0.601512269459023	3.31987561985822	2.23067973804072	0.713719812203066	2.5073652508112	1.66699167463697	0.42055964663232	1.03275027194304	1.28216045793547	0.473604778460128	1.79263479997997	1.5415172204032	0.586777481602141	3.74599855880525	1.77327654196768	-15.8376594484607	1.30229547466281	-16.1411251152344	-16.4654637158241	-17.3991030597379	-16.1695874358355	-15.5483065737036	-15.721887580722	-14.3823331736792	-17.4830843713219	-14.8566555973905	-14.1918562388386	-16.5747586447708	-15.2071895196124	-14.9165737260783
83.9195979899498	27.5711535732282	0.548267318429727	27.0226379024842	28.7869097667626	27.1523580737012	27.5292898241215	27.0296934269592	26.7224237562513	27.7553759923703	27.7092266089679	28.0160787527475	27.7766487893612	27.2797215223912	27.1312803709439	28.2024114288149	27.3947168495396	28.0585305330064	1.57206745063442	1.066874259497	0.600756407548065	3.3993697034044	2.25480345517533	0.663198696439186	2.49564695777316	1.66043258717954	0.336725083090654	1.04885512484923	1.20361563858465	0.437678649571871	1.83642126660755	1.50907113934284	0.529230633817352	3.82422431444256	1.78098210168991	-15.793085491324	1.29324200694374	-16.1005973530743	-16.5161922357394	-17.345157355431	-16.177687545717	-15.5767749575261	-15.5981609909444	-14.4270581119939	-17.3296584461554	-14.8468835012492	-14.0413606005116	-16.4573528938163	-15.1637490468898	-14.8793778489814
84.4221105527638	28.1093606797033	0.541281666222192	27.5367945227883	29.3842146253304	27.7552872492905	28.0483455214	27.5790761237456	27.2967018895379	28.225326547869	28.2885618714695	28.4485875508122	28.2918053135665	27.843310567182	27.6559036854189	28.659197850934	27.9805610042833	28.6467358719219	1.57967327792026	1.11267528374286	0.604596583558289	3.48644664477853	2.28702705143675	0.690351451647983	2.49148656213275	1.65439669719945	0.257248255018164	1.09571483324991	1.12569485616993	0.403072573232402	1.87877594685889	1.48841818238922	0.471243243874297	3.96073309833202	1.79989318892533	-15.7249727428999	1.27045012548053	-16.0524830186866	-16.5604269555521	-17.2554562244757	-16.0464833292085	-15.6032640408062	-15.473487315584	-14.4698544730878	-17.154749220601	-14.8189559833778	-13.8795113983288	-16.3471054731513	-15.1051152290046	-14.8423124365774
84.9246231155779	28.6752141310265	0.538104471289693	28.1177143545705	29.9976445744801	28.4211056136137	28.6552150366917	28.1490204441622	27.8757293941166	28.6852564144544	28.8591367378083	28.9014162024478	28.8939708801949	28.4541321452173	28.1650406140066	29.1407919333172	28.5540770039904	29.2579606163254	1.59885400143572	1.16209241896539	0.637840451424386	3.58020265271946	2.36573416077477	0.653300351591189	2.49517283897756	1.66506092334873	0.182119912514143	1.1379459647034	1.05287017794414	0.422546636415441	1.96061756359561	1.48024981141887	0.416205856153095	4.10257563568551	1.83036708426946	-15.6334884650382	1.25691829236446	-15.9555653958381	-16.596699181564	-17.1204363114181	-16.0346071465503	-15.6265364679325	-15.3033551956667	-14.494676157253	-16.9538052215007	-14.7945979400402	-13.5956159882318	-16.176451994371	-15.0044148219137	-14.8044982555358
85.427135678392	29.2425428982503	0.538921681846283	28.6929238070011	30.619623854137	29.0622585373189	29.2399690942376	28.7262250776485	28.4870418557783	29.1593550269663	29.4476965415205	29.3765272635093	29.4396806294695	29.0660167649984	28.7021861755753	29.6271899708859	29.1131811982684	29.8782676764397	1.61870295528506	1.19823963429809	0.681432861592457	3.67898422871382	2.39902114929017	0.683102160317354	2.50566151725396	1.71107078540178	0.112490365968665	1.20160291770447	0.987439574527606	0.391416212129878	2.04199256397513	1.47685553500019	0.366140379966453	4.17188203292627	1.87145204450764	-15.5389942731267	1.24731864454605	-15.8330680016761	-16.6208400318063	-17.0390919306347	-15.8995081079758	-15.6392952148196	-15.0596288542492	-14.5109463109772	-16.7131986192081	-14.7745863694714	-13.4486415964283	-15.997958251401	-14.9075554005754	-14.7575333901786
85.929648241206	29.8148382818739	0.550842714579885	29.2386763916945	31.2199485168229	29.8154612078204	29.5439405527504	29.2954889189791	29.0698802900016	29.6617270425745	30.1035915920314	29.8733412699336	30.1060990479374	29.6549652067699	29.2858501168947	30.1012573085542	29.760620017271	30.4917267480729	1.69006248564572	1.25166539164843	0.73200871005373	3.77824578943337	2.53265167907784	1.01539689269121	2.52141985323627	1.71334118879827	0.0496964994677288	1.31077691891694	0.930804520900818	0.443321343032354	2.11132226298899	1.50489172992355	0.321285576091608	4.4637859215064	1.92198839856671	-15.3558220228053	1.20688195912766	-15.6799544648385	-16.6163284251511	-16.8577258809636	-15.1855552509613	-15.6320861360094	-14.8964981201711	-14.5244351082776	-16.428015830948	-14.7592831710177	-13.1118842145828	-15.8152661355761	-14.7681068605282	-14.6928922584626
86.4321608040201	30.4134939854177	0.541778591886499	29.9542922787915	31.8355069231938	30.5366554283013	30.0410031247033	29.8866233769969	29.7787584966823	30.1928088055308	30.5450805217941	30.389585255312	30.7651115460334	30.3374517167753	29.8755618388036	30.6055789985931	30.3289827483207	31.1294087214331	1.73195299481148	1.27029855948765	0.848332921726212	3.88193353411733	2.61992352502272	1.03968130821305	2.54565086921945	1.8314524632758	-0.00522343641264199	1.29529850782913	0.883241492801876	0.511500893374819	2.28536876333796	1.53684403550092	0.282718561298135	4.43777459021786	1.9847968926496	-15.2055145555092	1.25378280300394	-15.4162097224541	-16.6005784917986	-16.7303281849932	-15.0202955751659	-15.6190241101899	-14.5296847539389	-14.5350387973392	-16.1486377857474	-14.7481846178798	-12.7310742718465	-15.4613311431727	-14.6265632058586	-14.6325069953945
86.9346733668342	30.9625568567148	0.562747354012242	30.2844261614445	32.4665359468436	31.2158571533875	30.6954983957495	30.4996808096339	30.400936085431	30.7511399631569	30.9369917821924	30.8789686029978	30.9530809741778	30.9557608841109	30.4413581924971	31.1404967275479	31.0263531535008	31.7912680180504	1.73173767956818	1.38582065147403	0.825236411511587	3.98923544545603	2.69556107154129	0.866589270177068	2.57857248873469	1.84956557625974	-0.0512552206814322	1.17776373899365	0.842431421228759	0.212662075047155	2.3313229299013	1.56854024103147	0.250482877278762	4.77937452206106	2.05998234498153	-15.1489809455572	1.12056959527185	-15.380217195227	-16.5736039093481	-16.5892978142768	-15.2195806247665	-15.5999557952827	-14.3465750309323	-14.5419094941609	-16.0132071415324	-14.7177987232376	-13.2440954117566	-15.316451380139	-14.4702567460024	-14.580195592844
87.4371859296482	31.5655870136498	0.631180788919888	30.5178164720466	33.1115787455908	32.1404731772434	31.2817717610971	31.1329325872127	31.1097510951478	31.3129639772874	31.5843096876838	31.3927017890364	31.2723199335843	31.6810585188794	31.0858574234049	31.7017886894345	31.6831695754027	32.4753117716947	1.76983488459441	1.50124181747778	0.681822795978043	4.09912196694473	3.01307187445297	0.823313666041528	2.61999774350167	1.95679342101581	-0.0881032994974975	1.11958938181729	0.810273240490432	-0.0562557824270023	2.51174108484841	1.67036955511898	0.224747343906337	5.01381411835078	2.14722615837366	-15.05132358948	1.0449254355561	-15.5533885049487	-16.5350817338308	-16.1965995070227	-15.1968685823884	-15.5744175233218	-14.0028586067408	-14.5343535883848	-16.0229351980099	-14.6884892579581	-13.6747592673786	-14.9493184887679	-14.200297553105	-14.5362886895327
87.9396984924623	32.1556746553616	0.623495349576272	31.2056070132949	33.7681887512821	32.4386431061586	31.9345769394537	31.78345191537	31.9063106362406	31.8791764064325	32.2061048242968	31.9321094403842	31.9785085927159	32.3978353293452	31.7044632489814	32.2339275373928	31.787843144438	33.1783729446378	1.66855904562841	1.33176033111433	0.612937420456343	4.21045745385289	2.65092733434397	0.715813425610285	2.66956048498613	2.18028687145969	-0.1152749573348	1.0657140340497	0.786438572637717	-0.0799418087949728	2.73105929703662	1.71095565453898	0.205298807387791	3.43830368534709	2.24584940884876	-15.1170403846394	1.50197432336008	-15.6210308176972	-16.484369922556	-16.5404161090716	-15.3027681028023	-15.5414259276836	-13.4324891630745	-14.5111269422953	-16.0105090679647	-14.6579107942976	-13.5130451327767	-14.4816316271472	-14.056219632522	-14.4737112755089
88.4422110552764	32.6761367502973	0.678502246409765	31.8110782458542	34.4231371280109	32.511950107041	32.5744473121785	32.4241433939358	31.9127524014497	32.4773194347431	32.8040649937929	32.4948275601302	32.571141610539	32.9343316130144	32.3673609020215	32.7929438084549	32.1705300372434	33.8720227060495	1.52581510090168	1.2755793540388	0.533879681367579	4.32080098945662	2.0075030682965	0.639767676178305	2.72444605688752	1.56789590093261	-0.131436495410518	1.0009703737409	0.770733153102801	-0.184102639906157	2.65230788710412	1.81382263916225	0.194634609365859	2.62304017563644	2.35296343761043	-15.2691363718023	1.74425619790065	-15.7006053556525	-16.4159426482826	-17.2366555604983	-15.3600678703794	-15.4885651718108	-14.3802552822543	-14.4835482564291	-15.9873009724589	-14.6209693277574	-13.5757950575112	-14.4936797618877	-13.8006686457714	-14.4114272629267
88.9447236180904	33.3160164574302	0.748491563349178	32.3944659626594	35.0539631314025	33.2865739312935	33.1978065857452	33.0629746252557	32.0569837530467	33.1074635391168	33.4793254101068	33.0769955470375	33.1428354321261	33.9278216988443	33.0662189051661	33.3799938601203	32.9382765891713	34.5685478903614	1.56767540440956	1.39666954819492	0.455188086125608	4.42679967708276	2.06123336446765	0.570411087898308	2.78501979002913	1.04753059643358	-0.135857196182792	0.961119294155882	0.762518978902818	-0.273473923028024	3.22279820536383	1.99227928986007	0.193652859712898	2.96965877983739	2.47625217548425	-15.169117645199	1.73683162232246	-15.7796566221151	-16.3187607299852	-17.2484376792639	-15.40258196711	-15.4181706259739	-15.2166600153046	-14.4520779744035	-15.9896405914969	-14.5730486378411	-13.6037583160384	-13.4386862227773	-13.3946330311679	-14.3459566786383
89.4472361809045	33.9541879439683	0.733588004414947	33.0519447350806	35.696337964243	33.9683364439738	33.8495465887324	33.7193605292188	32.8600773032867	33.7671820390193	34.1470838896192	33.6289183713856	33.7797878505195	34.4089107404846	33.6347139109187	33.988964590616	33.5411826520842	35.2704715503416	1.54927094971941	1.3991613888045	0.396060543173169	4.53226516317308	2.05984116300794	0.494699816655527	2.85282264717167	1.17265023726123	-0.128122713293746	0.919544994056594	0.757720437416422	-0.326615749250767	3.00129920511366	1.9719623076148	0.202486863719499	2.74787986539655	2.58456946457556	-15.1554653153105	1.80923666507534	-15.8392186723783	-16.2084315416456	-17.3025718679039	-15.4726530120925	-15.3390266391731	-14.9394174133955	-14.4166964468895	-15.990446638578	-14.4937854853183	-13.5679758464578	-13.6734835384896	-13.3617987969906	-14.2717110502499
89.9497487437186	34.5226776826665	0.76949218027806	33.6779497398264	36.3504763382773	34.5770474586908	34.5097576310857	34.3920277099117	33.4527442903193	34.4420862423707	34.7779035500674	34.2081225250096	34.3893085699991	33.782834478821	34.4704777901933	34.5778378997493	34.2143490397084	36.017241975968	1.4431248770854	1.39771692082697	0.332528586069345	4.63657154565046	1.97111205307681	0.442262921793559	2.9272622223865	1.08023457293176	-0.108294622216262	0.88566988589844	0.757329740577407	-0.406649322240813	1.13692568720278	2.27180449030283	0.219622205871296	2.74896356750905	2.7515296214678	-15.2904972661481	1.88989603265252	-15.9187691963002	-16.0859361246655	-17.4652449416588	-15.5190198097396	-15.251501177061	-15.0697252298364	-14.3725739924044	-15.9691183322789	-14.4119957177803	-13.6282577629138	-16.5971781925311	-12.759957373019	-14.1709078372716
90.4522613065327	35.1639939237535	0.817744485986003	34.3576859755515	37.0148127964992	35.3244609850048	35.1955198273324	35.078042073779	34.0663583904623	35.1039420494914	35.443357625521	34.8173168473308	35.0543331174453	34.041040912611	35.1939328701989	35.1667484451813	34.8632312190252	36.7391257208691	1.42834125493996	1.46133477270502	0.285995895327263	4.73898472630472	2.01290144792944	0.387407449822313	3.007463714515	1.03987888550523	-0.076723205217842	0.864187570688986	0.763059670750391	-0.45356140780383	0.557844217214356	2.44302313000387	0.242569068033107	2.75747277397314	2.8546148870532	-15.2878999961365	2.00442448504815	-15.9849401622254	-15.9519595056483	-17.5132527828224	-15.5893136389938	-15.1556663376433	-15.1107494450504	-14.3079206361113	-15.9575643527821	-14.3353337146338	-13.6365861276211	-17.4567501730614	-12.3866912341989	-14.0549366367579
90.9547738693467	35.7983712803896	0.839154144830843	35.035437856882	37.6866534571009	35.9994941115012	35.8921565194873	35.7734792837838	34.7281765606054	35.7953289579274	36.1221820411377	35.4546423029309	35.6983394838747	34.9450268798339	35.0585454008727	35.7851276120299	35.4952571934186	37.5057215444575	1.40119969807966	1.45731285643219	0.244785805189688	4.83877719972926	1.97203736911808	0.348003706042211	3.09241558093106	1.05065236742973	-0.032318463218554	0.848160192045452	0.778809202486506	-0.500445463413076	0.899343088252324	1.514619212792	0.26829634861557	2.66793185495765	3.02692747023703	-15.3249933349949	1.90820136856018	-16.0560556222657	-15.8069086727077	-17.6660650006893	-15.6518172196762	-15.0510506938477	-15.0799328135725	-14.239450066254	-15.9506163416856	-14.2687248300191	-13.6655184250496	-16.8342109682247	-14.0148557948151	-13.9462085109328
91.4572864321608	36.4262728627874	0.913044307994413	35.6900195347365	38.346004163265	36.729829520886	36.5855593935712	36.436019261645	35.3384365399481	36.515475935741	36.8285744934257	36.1159508279668	36.323383791057	35.4462858564956	35.1822537015819	36.4329854054034	36.181048333816	38.2422661822713	1.36302149345529	1.51487258436812	0.213502571142581	4.93316642535898	1.9848703449242	0.316398712654831	3.17749630563855	1.00162361859143	0.0248130916513693	0.844532932517128	0.807860144284921	-0.53953530002166	0.621014000244639	0.850621008224044	0.293762155919549	2.70657932537959	3.20861706531918	-15.3913570120393	1.94815155006412	-16.1051983423827	-15.6441838413797	-17.7809512976967	-15.7122083287644	-14.9210683695528	-15.1816104101262	-14.1683440034706	-15.9547159438727	-14.2153847110379	-13.6906723056961	-17.2268490802841	-15.2209503043805	-13.85761641908
91.9597989949749	37.1065059249556	0.891533716269107	36.3576042526885	38.9797951347767	37.4107840660727	37.2616185455178	37.1011089170828	36.0247082554167	37.2605901532369	37.5007059292726	36.7462857875193	36.9785678399458	36.1220301611292	36.0114534692206	37.0897867770532	36.8536154966157	38.8989340887855	1.39414984899371	1.5320853439472	0.193107028195373	5.02030122361287	1.99786884840653	0.294735949753743	3.26534869253075	1.02323252507945	0.0941796213559875	0.848419916746035	0.848963104272973	-0.56332794919516	0.607980702691078	1.0516986193444	0.317009569643984	2.66906942150606	3.24366046096152	-15.3378786742362	1.98705713437075	-16.14789443058	-15.4584328282349	-17.8806744165511	-15.7604742472152	-14.779556428409	-15.1857067162187	-14.0952795706249	-15.9432173530802	-14.1574806366805	-13.7093122254172	-17.1893231855354	-14.9035736250365	-13.7916294054669
92.462311557789	37.7911063742468	0.9243758017249	37.0373815020617	39.622905656623	38.0924360668334	37.9524887949556	37.7763429916331	36.6883320422704	38.024934906796	38.1755714461694	37.405435015298	37.646811016187	36.7804202216376	36.6245411760971	37.7278109053793	37.5481770632396	39.7630068085208	1.44065001860438	1.5895030716554	0.182439515086742	5.1121416786905	2.00614246583096	0.284128455378329	3.36177772608237	1.01965713017341	0.175044241749761	0.861579627207305	0.903531555004356	-0.581879999551993	0.617369068125286	1.00746704272463	0.337383390646565	2.68103449088155	3.64193389103593	-15.2755926236397	2.09501463244073	-16.1906011350169	-15.2511730300461	-18.0024662784562	-15.8105255455247	-14.6220800280451	-15.2617043535179	-14.0202358297151	-15.9302337974276	-14.1196270386067	-13.7476011149659	-17.099218394014	-15.0329216402312	-13.7410320544847
92.964824120603	38.4525325702584	0.923714447227613	37.7359531203082	40.2671572248817	38.8067904301913	38.6578132048161	38.4560533699185	37.3546036077954	38.7540900598262	38.8754431413045	38.0934824043603	38.3339287174776	37.3639765577124	37.1761181764755	38.3990256838381	38.1978647247994	40.3156881301708	1.44049115474533	1.59052311625406	0.183469312221105	5.17423989405976	2.04278837829634	0.284821503791757	3.44159917932106	1.03895500113956	0.265651104557972	0.885691026829327	0.968827189239661	-0.587785146049296	0.490369510255167	0.910916458949087	0.355766775196241	2.69033840199679	3.46171873137542	-15.2969736821309	2.07796296004884	-16.2307608968029	-15.0767955708974	-18.1128364511549	-15.8629577989609	-14.4842077532668	-15.3132912228597	-13.9243997310704	-15.92716262027	-14.10182233721	-13.7861189911485	-17.2405152453231	-15.2606591320409	-13.7263504086629
93.4673366834171	39.1635842318569	0.961103366385955	38.4458299192526	40.9268011498366	39.521235025445	39.375351246877	39.1432115014298	38.0007745102951	39.4987450395341	39.5931466483365	38.8054010776498	38.9851978943477	38.0660415781541	37.8829970305011	39.098920087709	38.8534794419755	41.2566313265101	1.5177484218518	1.65623482144432	0.195608542617616	5.27660982730018	2.07781480417014	0.296907132964191	3.54772351969702	1.06895920343203	0.366577857114789	0.920185848626403	1.0412907810479	-0.584490557806542	0.516097559172423	0.98693469232984	0.372820940383026	2.7002191985159	3.98296697821208	-15.2066344671744	2.22728419242684	-16.2689559985117	-14.8299939758348	-18.2413087661057	-15.9176662850201	-14.3047950489138	-15.3557422264898	-13.8262025171951	-15.9325865762145	-14.0987338461741	-13.8144255424533	-17.1456866582563	-15.2026382810005	-13.7436336018728
93.9698492462311	39.8525231173949	0.96847367449485	39.1567959094348	41.5765648753211	40.2477071386335	40.101751792098	39.8193927641454	38.6539814743907	40.2604432017643	40.2896373281533	39.5327953575151	39.6368693517255	38.7285374095668	38.5082067780836	39.8170464238399	39.5240026971947	41.9341142590572	1.55274861080983	1.67011775642785	0.218590510908627	5.32468904397377	2.12844958862371	0.320203671297369	3.63414208418945	1.10429881569278	0.481157890802053	0.963227488820927	1.11858631103394	-0.571388120865787	0.470277432937779	0.940733674071666	0.390327136858072	2.72893104347099	4.03900259033214	-15.1949791364445	2.26893704957959	-16.3012369499606	-14.6558247218536	-18.3674054696031	-15.974149997133	-14.1439539842689	-15.4160936178204	-13.7234947193359	-15.9318845228293	-14.1013779864281	-13.8427884187135	-17.1782141235014	-15.3880680646936	-13.7830681494134
94.4723618090452	40.411983531447	0.799367227979668	39.8321546293635	42.2049629964058	40.9199033296479	40.8094799528882	40.4472390241954	39.3257592582017	41.0335702535435	40.9667105831375	40.2127234940074	40.3074583080776	39.3526322765437	39.1437626360175	40.4843410285268	40.2037851287557	40.935270072393	1.3975391833517	1.53415658778983	0.251400647236014	5.38728703370424	2.18386190922367	0.353780668551123	3.69875945041623	1.15651675005946	0.590835941117919	1.01502066967685	1.19879860716423	-0.548387783965072	0.445446079090517	0.9485698832644	0.410488491866891	2.76412243008046	1.10658697278855	-15.4751805184925	1.74700456033108	-16.312410480696	-14.4365523671311	-18.4692143120189	-16.0220181466814	-13.9861053404882	-15.4749587273666	-13.6370569531427	-15.9236406069445	-14.0799492627686	-13.8785929890376	-17.1574051325777	-15.4767552655003	-13.8101677505018
94.9748743718593	41.0496111300326	0.79058261727489	40.5194568111887	42.8213132056629	41.5986336473281	41.4982359445035	41.090244511342	40.0024643648851	41.8112615374629	41.6596440427869	40.9004345052006	40.9891332310361	40.0002147430301	39.7797965005848	41.1543205589568	40.8873380123944	41.0316753341257	1.39306638590149	1.59729250087681	0.295176311082095	5.5083544187965	2.24884542179763	0.397548217177875	3.85201244366362	1.21775303162611	0.720976868968294	1.0759727910802	1.28617282286829	-0.516580662294276	0.449840746052341	0.983558326878839	0.438200776680333	2.80814084741125	0.130023426733287	-15.5369733827333	1.74676647102683	-16.3218106139593	-14.1051032968949	-18.572929467957	-16.0607995484632	-13.6984052179406	-15.5427060524033	-13.5360746194698	-15.9247552638682	-14.0502205414253	-13.9211489129188	-17.0977413836237	-15.5199031257772	-13.8350754146035
95.4773869346734	41.7422706107877	0.791288729414466	41.2131067529781	43.3853433963802	42.2929864847895	42.1919434419808	41.699635489497	40.6860751939393	42.5485315078299	42.3734015992821	41.6015289166451	41.6746763290378	40.6544817470752	40.4110704445204	41.8364049285383	41.534302718822	42.0305702104992	1.47328099907605	1.53635464033025	0.348594205153945	5.41314066132269	2.32520140669283	0.451029113665119	3.81238974669684	1.29037296217486	0.854090224952484	1.14706402593307	1.3853998752816	-0.475886017829174	0.438243479960062	0.984973237581666	0.477776640891505	2.85771944402251	0.789105979640748	-15.4781137915118	1.75849463043516	-16.3304451350949	-14.097899586836	-18.6794743900695	-16.1019639887048	-13.6781255226786	-15.6155669444787	-13.4247878435692	-15.9370373817779	-14.0058188281215	-13.9684031675322	-17.0784238315696	-15.646247722487	-13.8524097510574
95.9798994974874	42.4025681991536	0.797495715528264	41.9201277417464	44.0459725706066	42.9837155941875	42.899553233685	42.3531047069029	41.3212801815803	43.2682433000149	43.0759469263911	42.2957144460899	42.3105236591748	41.3244229552986	41.076609499052	42.5104823491671	42.1721765693691	42.4806492540372	1.53824695564064	1.61695209380503	0.412581593518295	5.70521129747648	2.40878798828796	0.515246415359767	4.04571609278935	1.37157749875278	0.956562588298397	1.22497705185759	1.49319084299276	-0.42672542513457	0.450664094046198	1.02566273943891	0.528640826096087	2.91531743056812	0.446293300261469	-15.4509551806175	1.82047288437981	-16.3397916535798	-13.4994487661691	-18.7864405567117	-16.1484468182785	-13.2714898083654	-15.6714233330772	-13.3496582883851	-15.9521609794122	-13.9499402411078	-14.0016461828622	-17.0339160941985	-15.7182556795355	-13.8586816751529
96.4824120603015	43.0571508099027	0.795178868727454	42.6240794033412	44.5685224752909	43.6828092343318	43.6014554950456	42.9483529858246	41.952790646935	43.9837873168333	43.7263219438189	42.9937092161877	42.9479636170302	41.9621512103674	41.6994898017205	43.139943721821	42.8056388071745	43.2202462728185	1.59494635251987	1.54187928625212	0.484054100251616	5.45835074485254	2.50246869509769	0.586467531331844	3.98919461628891	1.46122320502659	1.14893634063527	1.30783446276346	1.61254857085632	-0.371403064198287	0.46664406375853	1.0627530734094	0.590338151514841	2.97949976886401	0.645285027345296	-15.4409704406121	1.81771502795402	-16.3496013596675	-13.7221230885215	-18.8931588643998	-16.198066030465	-13.269874038111	-15.7301471289983	-13.1778327800212	-15.9534254851263	-13.8779966836695	-14.0412804890518	-16.9787261180875	-15.7906034250448	-13.8385087283807
96.9849246231156	43.70687698768	0.808500260129019	43.3082119711899	45.2144179819464	44.3222201538061	44.3144237284783	43.5299746573852	42.608063816436	44.6976611058211	44.4077303148948	43.6288553120762	43.6138002837972	42.5921051559505	42.3201651277395	43.7465894753323	43.4598567571993	43.8390789731473	1.67977824055308	1.58314287532312	0.563393431716331	5.73110689669954	2.60074482177134	0.667055078732426	4.04762741128179	1.56557910373376	1.19916899088168	1.40137715715121	1.73839297222012	-0.306677390704128	0.491983774994261	1.10449211982045	0.660919952321696	3.05501299258055	0.676496295095136	-15.3913473912206	1.8728097131027	-16.3516820642486	-13.1564460569183	-18.9703908171622	-16.2549863654896	-13.0938542817828	-15.7957594633569	-13.1784881928572	-15.9684337522311	-13.7723963911577	-14.0943691330205	-16.9089167097447	-15.8608903244921	-13.7992723484976
97.4874371859297	44.3349962598418	0.813958815795222	43.9701215812325	45.7939767336155	44.942225177166	44.9908692181639	44.1359622817805	43.2404910941073	45.3954172486912	45.0720705505976	44.241674416502	44.2648016200064	43.2063268251954	42.9351622885042	44.3308080262901	44.0964168260673	44.4086200097078	1.79555583068538	1.64970597741729	0.650541957551607	5.91241003616447	2.70187666365246	0.753221220916293	4.50082137535112	1.67259062074719	1.39965992615503	1.49589820704519	1.86532728476561	-0.239341096104374	0.522399962689122	1.15606806979816	0.731512660851367	3.13442669424437	0.67592387645312	-15.3043720647547	1.99769239931754	-16.3446719464167	-12.7166950264667	-19.0445964829812	-16.3053916402609	-12.3457618608685	-15.8630844801514	-13.0113857286155	-15.9933825343009	-13.6630180093744	-14.1539492198063	-16.8450430626624	-15.9209211835157	-13.7615417250862
97.9899497487437	44.8991647388929	0.747685972454301	44.60851274715	45.6152129619271	45.6098555360477	45.6300198593071	44.3621234382395	43.8986324295744	46.0526055571743	45.7653938666044	44.895715282463	44.8958301338822	43.869487921713	43.5931844009149	44.9510696806122	44.7125257956367	45.0273014721476	1.55262916480074	0.99716020545667	0.739391733557812	2.9445229324609	2.81983336858811	0.84243513334558	2.55981478361161	1.79479852038139	1.52842714903613	1.60005529870862	2.00723051637471	-0.165730267473024	0.565853820084176	1.21686697828046	0.804858730614006	3.22015004022961	0.810928734210948	-15.7572601313104	1.71668680952432	-16.3414135775891	-17.094262107044	-19.1220251571209	-16.352926951367	-14.9909468765429	-15.9371575936625	-12.9244303301512	-16.0340555145574	-13.5308299674336	-14.2156092919159	-16.7798464299627	-15.9878464109079	-13.7275555282658
98.4924623115578	45.481148889776	0.747066486658825	45.2946646791643	45.9230859563531	46.2169224058257	46.3106957682086	44.7584355759665	44.5125831451314	46.6607361391052	46.3945408991325	45.487340168256	45.5124589849459	44.4958039273985	44.1979347684923	45.530873416385	45.3090936441383	45.612063868136	1.43865668028304	0.888934978736921	0.841176846995769	1.71043593106938	2.93041449771281	0.94336278718378	1.07353375843715	1.92148061496074	1.49239365121426	1.70716354020217	2.1364640922816	-0.0846900379653818	0.613730299391804	1.28156736685246	0.870897179144713	3.31299210491101	0.828927571853274	-16.0267531498832	1.87107780422935	-16.3489077294503	-18.9078606316943	-19.1936996102656	-16.4187977147376	-17.0778839708517	-16.0006668757036	-13.0226415650098	-16.0605625727867	-13.4068655385618	-14.280570110018	-16.7149167420211	-16.0325379026704	-13.6980040819285
98.9949748743719	46.0727764900387	0.765141430250972	45.9160545063023	46.6601319049411	46.8666722564661	46.9143541992735	45.4484452458657	45.061396497427	47.2417071374949	46.9642669341176	46.1151422792205	46.0654617788941	45.0429455602367	44.7372210437271	46.0275197234802	45.8427113047224	46.1876169784117	1.64521083881713	0.936959542032874	0.93567673557995	2.53347909408388	3.05617600589049	1.03504734579987	1.68458741209531	2.04499484970519	2.04156730247506	1.80611327501574	2.27832491087591	-0.0106749819363407	0.664750237276872	1.34402022217095	0.92904157921005	3.39984740110866	0.935211192905413	-15.8407698172966	1.81588388945838	-16.3623160510361	-17.6302487702206	-19.2671164188658	-16.484744111763	-16.2583944211127	-16.0536050251077	-12.4504406031224	-16.0932915824446	-13.2603141720866	-14.34716938853	-16.634032354466	-16.0664064298253	-13.6596779068062
99.4974874371859	46.7131422743481	0.750056961293551	46.5912965563094	47.2301711032438	47.4816359628497	47.6224618231323	46.0726760341466	45.7330971551238	47.7980466715476	47.670111917451	46.7040488163225	46.7369619422013	45.7246830109217	45.4183478836793	46.6352953312395	46.4944288555106	46.7838710515422	1.65053054695605	0.939158663723309	1.04254527420037	2.30655959995239	3.190043640635	1.14693748517479	1.60578847060479	2.20737341243006	1.11580364425673	1.93223790567823	2.42824466823623	0.0825062305240524	0.738557743548689	1.43054455939929	1.00012114780422	3.51524966259476	1.01544475930118	-15.9502034748766	1.72463245896533	-16.3908681265391	-17.9644864055122	-19.3125891386177	-16.5855341928157	-16.4191098979741	-16.1249193704222	-13.591931721658	-16.1586532198203	-13.0751368018988	-14.4532693482907	-16.5431914018168	-16.1086733707649	-13.6222575160217
100	47.160212222977	0.751738158184289	47.2242234569983	47.8072568454325	47.6167233656406	48.2104550153193	46.6802306136698	46.0753878729357	48.1019036486856	48.2189747501944	46.8328739554265	47.2825603077777	46.119743715043	45.9551620830872	46.9860700004037	46.9524184923294	47.3391992217114	1.62091708898116	1.10523324325897	1.15083180902903	2.55926964218643	3.22142470906703	1.24056844731266	1.68963104054051	2.2911434693532	-0.523507310082715	2.02968653351763	2.4634761333846	0.157953359002331	0.782647851114107	1.5002236890494	1.04073113293056	3.59839979296579	1.11127603534685	-16.0604613151186	1.57138441333862	-16.4173569827692	-17.5912250004776	-19.3189271366622	-16.6833162092489	-16.3485039945688	-16.1641239756065	-15.532131718207	-16.2226057827315	-13.0277716969105	-14.5527034539461	-16.498530095683	-16.1460077709976	-13.6063308785636
[truncated: 257 more columns]
