# Supplementary material for: Cranio-caudal and medio-lateral navicular translation are representative surrogate measures of foot function in asymptomatic adults during walking
Source: PLoS One. 2018 Dec 5;13(12):e0208175. doi: 10.1371/journal.pone.0208175 (PMC6281217; doi:10.1371/journal.pone.0208175)
Supplement: S2 Data — Oxford Foot Model outputs are provided in .mat files (Matlab). One file with all steps under consideration is provided for each participant. (ZIP) [file pone.0208175.s003.zip › S3_OFM_Data/EGLOND22_Walking_OFM.csv]

ST	RTIBA_R_X_Mean	RTIBA_R_X_SD	RTIBA_Resampled_Meas1_X	RTIBA_Resampled_Meas2_X	RTIBA_Resampled_Meas3_X	RTIBA_Resampled_Meas4_X	RTIBA_Resampled_Meas5_X	RTIBA_Resampled_Meas6_X	RTIBA_Resampled_Meas7_X	RTIBA_Resampled_Meas8_X	RTIBA_Resampled_Meas9_X	RTIBA_Resampled_Meas10_X	RTIBA_Resampled_Meas11_X	RTIBA_Resampled_Meas12_X	RTIBA_Resampled_Meas13_X	RTIBA_Resampled_Meas14_X	RTIBA_Resampled_Meas15_X	RTIBA_Resampled_Meas16_X	RTIBA_Resampled_Meas17_X	RTIBA_R_Y_Mean	RTIBA_R_Y_SD	RTIBA_Resampled_Meas1_Y	RTIBA_Resampled_Meas2_Y	RTIBA_Resampled_Meas3_Y	RTIBA_Resampled_Meas4_Y	RTIBA_Resampled_Meas5_Y	RTIBA_Resampled_Meas6_Y	RTIBA_Resampled_Meas7_Y	RTIBA_Resampled_Meas8_Y	RTIBA_Resampled_Meas9_Y	RTIBA_Resampled_Meas10_Y	RTIBA_Resampled_Meas11_Y	RTIBA_Resampled_Meas12_Y	RTIBA_Resampled_Meas13_Y	RTIBA_Resampled_Meas14_Y	RTIBA_Resampled_Meas15_Y	RTIBA_Resampled_Meas16_Y	RTIBA_Resampled_Meas17_Y	RTIBA_R_Z_Mean	RTIBA_R_Z_SD	RTIBA_Resampled_Meas1_Z	RTIBA_Resampled_Meas2_Z	RTIBA_Resampled_Meas3_Z	RTIBA_Resampled_Meas4_Z	RTIBA_Resampled_Meas5_Z	RTIBA_Resampled_Meas6_Z	RTIBA_Resampled_Meas7_Z	RTIBA_Resampled_Meas8_Z	RTIBA_Resampled_Meas9_Z
0	-13.8719508028708	1.30276531157935	-12.9392117032307	-13.4784153622846	-11.7766526711395	-11.353250608191	-15.3849348368126	-16.7969879634576	-13.8051821880274	-13.5709918399258	-13.3869851521779	-14.4779261240766	-14.7495598501633	-14.7361500173045	-12.6838678100797	-14.3215862593179	-13.7257964116515	-14.707725810016	-13.9279390409468	0.808315457161016	0.790709508723534	0.45001377116732	1.42100683352789	-1.45464225918589	0.287784423699383	0.228189467612639	0.524837581117897	1.11107280974403	0.890771305574905	0.146356092550214	1.48762443379187	0.924782014897908	0.482105265112446	1.17468350753558	1.96866665953666	1.65080770082195	1.36041106095955	1.08689210327292	-20.0311120369699	1.63402289160981	-19.7226084869526	-17.9628513185503	-18.6779452027724	-19.6609277256362	-19.0514427193121	-17.2765683333648	-20.8565265665495	-21.9154008389823	-20.9791951698159
0.50251256281407	-13.7223269152687	1.28049851748908	-12.7068833910939	-13.296974008048	-11.6391795610513	-11.2742234325123	-15.1475134035605	-16.5888088009109	-13.6692551760707	-13.4772570376137	-13.2856000401892	-14.2964169313938	-14.6054696484612	-14.6480254139166	-12.5595714132992	-14.1505758316163	-13.5867164148777	-14.5349015172569	-13.8121855376953	0.854071443746653	0.795951587844629	0.515387541960452	1.46193875889855	-1.42590727399464	0.306631812145233	0.298773546835867	0.579600611803662	1.17111121431856	0.941260633518369	0.173864889820588	1.55444197095945	0.974506227339708	0.5066229108029	1.21899182768753	2.01937905826779	1.69777072715319	1.39981535938039	1.12502472679551	-19.8503751378514	1.62897375584727	-19.5219058901871	-17.74798564695	-18.5594729477636	-19.5597519481974	-18.805995461429	-17.1269403051532	-20.6257545544893	-21.6825765459697	-20.8614238898446
1.00502512562814	-13.5103964957946	1.26088624253568	-12.4148436195636	-13.0542408564531	-11.426481663627	-11.1210697388022	-14.8791554597389	-16.3171152260573	-13.4678417961694	-13.3380395614856	-13.129677321995	-14.0800902732472	-14.3894919773112	-14.4830125703655	-12.3922190809959	-13.9214431530098	-13.3741666949122	-14.2543582121407	-13.6334932226338	0.91726889971175	0.802691666415225	0.596455765663561	1.52186685954682	-1.38080851110899	0.346755779501888	0.367812054709278	0.656092057533294	1.2610996822705	0.990721153004033	0.217994925158032	1.61703016151273	1.05195093391049	0.557365220813878	1.26729362283151	2.09236710420686	1.77333763335786	1.46962026897543	1.18661658321256	-19.6163150530998	1.62233863944781	-19.2706848551217	-17.4733184545962	-18.4013671638492	-19.3830773502728	-18.5369119560404	-16.9354062935436	-20.303845399598	-21.4218155558278	-20.7127976818896
1.50753768844221	-13.3026403002062	1.24870660020576	-12.1642448318273	-12.8282057936357	-11.2168991468447	-10.9345711698153	-14.6345982961063	-16.0761313396086	-13.2727188792016	-13.1904743239883	-12.9647122631231	-13.8764165482422	-14.1807983746882	-14.2814567925504	-12.2275061642415	-13.7030869788721	-13.1640954458582	-13.9809380617454	-13.4480306931573	0.973343842351	0.807052786680582	0.66558110621651	1.57244968333005	-1.33784516455379	0.387971914278986	0.430786771050931	0.7208584396223	1.33696839590964	1.03818224643744	0.260408104442878	1.67459017120284	1.11620976415025	0.606320646642807	1.3136238675734	2.15159161922753	1.8380475555644	1.53074545604105	1.24035474282977	-19.4085603638605	1.62163559705064	-19.0579558504015	-17.2286182664851	-18.2608383007808	-19.1742020016427	-18.3109600365483	-16.7594227481712	-20.0250357983292	-21.2065994998221	-20.5900022497353
2.01005025125628	-13.0707508471497	1.23839976543282	-11.8715322027841	-12.5913772022685	-10.981645027115	-10.7484808820152	-14.3545112232081	-15.8106535103442	-13.0394708741189	-13.0132450080221	-12.7565528264751	-13.6401869328005	-13.9487667866732	-14.0892324033348	-12.0183374816301	-13.4701562974185	-12.9272313652306	-13.71020054916	-13.2311838289452	1.03027434269804	0.809879811326887	0.736364877231819	1.62051191330962	-1.29148542503333	0.430738289496266	0.501735625707475	0.784756741261206	1.41144349754916	1.09234603960303	0.306446538641949	1.73949077048991	1.17678518547472	0.654189402388963	1.36206881268872	2.20564559439555	1.90057734450796	1.58959442041323	1.2934541977405	-19.1852360746588	1.62265442133708	-18.7869287870706	-16.9795018992599	-18.1072095193275	-18.9956953481453	-18.0561896001444	-16.5537477029279	-19.7081895083975	-20.9644575310733	-20.4371996808095
2.51256281407035	-12.8102844626157	1.22988160365482	-11.5516143700653	-12.3331300327816	-10.7155756452927	-10.5297417979466	-14.0404130763298	-15.5233507193731	-12.778232058503	-12.7970521439529	-12.5197988982385	-13.3689648550269	-13.6929736219411	-13.8653692195604	-11.7818898299519	-13.2163507696738	-12.6621286243844	-13.4116185174275	-12.9866316840181	1.0943676271183	0.813411167146287	0.816513293689555	1.67708179547075	-1.23905084753334	0.480140683084153	0.574216143616901	0.858555940993964	1.49581569101731	1.14784969180802	0.360675380336654	1.80420664582642	1.24540652777465	0.708638486785794	1.41750053983103	2.26886021606747	1.97345166595881	1.658652944935	1.35573486134798	-18.9445324652689	1.62702098783179	-18.4952889588623	-16.714748369764	-17.9499668887264	-18.7901243214957	-17.7708364170247	-16.3312868867218	-19.3639719802295	-20.6890750025535	-20.2826137494172
3.01507537688442	-12.5344213531536	1.223553448723	-11.2397038595808	-12.0449335144433	-10.4333692488121	-10.2774128471978	-13.7365876522859	-15.2229414474982	-12.5095298253904	-12.5720200386204	-12.2675133553708	-13.1014011412824	-13.4237261238963	-13.6075332309459	-11.5340153832447	-12.9285932217571	-12.3802128643449	-13.0858560716504	-12.7198131772899	1.156343675106	0.814986976976831	0.89318358493935	1.72907847215871	-1.18537703336894	0.533370319798377	0.64444998546045	0.928760800010876	1.57481933878306	1.2038603915054	0.416247152197804	1.86799989650489	1.30781671704523	0.765952359761993	1.47223291891467	2.32460011147367	2.0415557522619	1.72396313672397	1.41532857263067	-18.6986262556485	1.6424440061766	-18.2069929002494	-16.4148865164216	-17.7834838857131	-18.5523394596416	-17.5101461526568	-16.0862988743694	-19.0279532429222	-20.4408146926043	-20.1345877716622
3.51758793969849	-12.2435928755752	1.22071078750722	-10.9026782642293	-11.7665304763675	-10.1313884758902	-10.0224017648031	-13.4097164529469	-14.9165143952002	-12.2085619703748	-12.3211496604279	-11.9786909900594	-12.8103096690342	-13.1392612442261	-13.3554212393009	-11.2539463300083	-12.6486516094089	-12.078781805066	-12.7680834131587	-12.4289911242766	1.21825326658424	0.81558686925829	0.969529425648676	1.78077963066978	-1.12969341757722	0.588468970824006	0.71627492638363	0.99822587267614	1.65084814639907	1.26157050788636	0.474291215061542	1.93279268066208	1.36668707737801	0.823811203758647	1.52656142328875	2.3783265515736	2.10788792461489	1.7892259405426	1.47471745214155	-18.4461495894259	1.65573479380215	-17.8797437444213	-16.1372120415946	-17.6093789083298	-18.3351049207227	-17.2301225707783	-15.8286536977462	-18.6576836451585	-20.1719358098644	-19.9571096367465
4.02010050251256	-11.9347474746412	1.21973014389036	-10.5524351088333	-11.4696095452693	-9.81333291567806	-9.73846348710965	-13.0579533562939	-14.6055403757452	-11.8918734273057	-12.0410626900785	-11.6719136855424	-12.4935664087928	-12.8468178849595	-13.0728105917878	-10.961434826044	-12.3486651530247	-11.7641325907122	-12.437780501461	-12.123314520262	1.28294201844062	0.815995839978299	1.05172998620866	1.83265295149796	-1.07160589142372	0.645257479479774	0.788884233738341	1.07237710052588	1.73085109848973	1.32047123495652	0.537678558970159	1.99771240830646	1.42821212782005	0.882638424461846	1.58618293771328	2.43103786801087	2.17921592507988	1.8576667780292	1.53905109162563	-18.1849953105402	1.67504071384081	-17.5459091081591	-15.8404393007556	-17.4416656247603	-18.0843739452	-16.9302275836597	-15.5663444357139	-18.2786859816038	-19.8809604323671	-19.7852660714325
4.52261306532663	-11.6097896411844	1.21868099416893	-10.197989916997	-11.1520560008986	-9.47567080942878	-9.43286631952239	-12.7124134449257	-14.2614280419024	-11.5669068971805	-11.7546497059105	-11.3519963446203	-12.1791311994494	-12.5360066897649	-12.7724730260529	-10.6433914453377	-12.0262483771693	-11.4285547272627	-12.0820753148001	-11.7925656389119	1.34651802170179	0.81515794161486	1.13201742026934	1.8843622589929	-1.01224195429819	0.70549813565553	0.860168608332382	1.14378212922762	1.80686897400965	1.38039216728306	0.602393576663874	2.06285646886773	1.48437470438791	0.944915012431001	1.64321419687439	2.48212378419287	2.24579994271466	1.92353583883276	1.60074510449302	-17.9144717694357	1.7005814293978	-17.2021745024033	-15.524189499088	-17.2547241044061	-17.8222979574671	-16.6500581894341	-15.2636213918693	-17.9020007092347	-19.6113112448502	-19.6152911827652
5.0251256281407	-11.2743768252868	1.22121224771759	-9.82652482353641	-10.8446765129282	-9.1234561950577	-9.12312588331104	-12.34608155165	-13.92405738126	-11.214270276782	-11.4434276790001	-11.0018214148391	-11.8432754187556	-12.2164963031455	-12.4743245968567	-10.3109034034969	-11.7130312470249	-11.0794540000239	-11.734559794432	-11.4449195477747	1.4096709869005	0.813741025000234	1.21240948318612	1.93590083181589	-0.951990846549748	0.766458049591293	0.92987696451285	1.2157985326621	1.87892261559408	1.43921790264792	0.66854904673974	2.12552274359801	1.5380991051134	1.00754356318177	1.70179058391011	2.53191488942685	2.31162938542321	1.98983978898839	1.66292413746659	-17.6423948831182	1.72529620298346	-16.8365750737802	-15.2298419633007	-17.0675271501849	-17.5722755591262	-16.3510650616657	-14.9657897837669	-17.4964590011913	-19.3186725744867	-19.4177190611108
5.52763819095477	-10.9251262104109	1.22412421949879	-9.45068376605702	-10.5096355845557	-8.76434017490376	-8.78544280934396	-11.9642206954537	-13.5790997469348	-10.852837747715	-11.1124851184805	-10.6411655191837	-11.4916480120167	-11.8978422239016	-12.1451955626404	-9.96939000353971	-11.3693660625841	-10.7259796221583	-11.376645023511	-11.091167904006	1.47288707865578	0.81160523297857	1.29626378452828	1.98245050325482	-0.891545030168233	0.82674692958755	0.999557656627322	1.28805294140036	1.95191257660674	1.49910856610519	0.738239194918547	2.18846170586509	1.59227884838076	1.06907515671286	1.7616926059492	2.5744643225736	2.37984949830734	2.05469613565037	1.72777494084853	-17.3650714264339	1.75854303729799	-16.478017619273	-14.9016376330879	-16.8934375527612	-17.2859779295969	-16.0462460850957	-14.6596186692291	-17.0946857700583	-19.0182551707325	-19.2307497666102
6.03015075376884	-10.5646217363426	1.22837484891063	-9.0635326695139	-10.1728627669775	-8.38525107458879	-8.43835725617958	-11.5879387951952	-13.2103685061767	-10.4846620915638	-10.778747155316	-10.2715460321328	-11.1437856631849	-11.5583056979034	-11.8134289251234	-9.60163650656046	-11.0238649088079	-10.3500338164314	-11.0020712358282	-10.7121764163397	1.5352982163824	0.808787807182629	1.37792044455994	2.03129227716418	-0.830180125793759	0.889191203506603	1.06792304091123	1.35918438263742	2.02109748944171	1.55989467938125	0.808598090819983	2.25181844972485	1.64132026727426	1.13357555778742	1.81975136931343	2.61891226377633	2.44262611582908	2.11792372285524	1.78922044931156	-17.0841932956358	1.79136191900845	-16.1038492483959	-14.5839477395612	-16.6948135356494	-17.0095353092044	-15.7620153908415	-14.3294709904907	-16.6971195938897	-18.7389593942511	-19.0452532368352
6.53266331658291	-10.1939474948747	1.23477606130515	-8.66512191530198	-9.83145499958335	-7.99701856841817	-8.08158931928577	-11.1893145373533	-12.8492666551575	-10.0928694403526	-10.4198942997104	-9.87768206399326	-10.7739952236649	-11.215750919446	-11.4731978308765	-9.23218078101436	-10.6723265716402	-9.96615509311835	-10.6357290913929	-10.323560102561	1.5964803579829	0.80542388161698	1.46055739994356	2.0768181420488	-0.768812374333125	0.95015298961016	1.13298724361554	1.43066369131546	2.08570691728876	1.61778137447508	0.879419615662703	2.31051986477017	1.6895404426978	1.19676997433704	1.88022787341996	2.65866011123719	2.50598563188732	2.18132181871033	1.85186536902247	-16.8017946002103	1.82678628959757	-15.7266390714975	-14.2656184412622	-16.505260083108	-16.7274811353072	-15.4569489577915	-14.0115797392696	-16.2781204331817	-18.432223521311	-18.8354999639896
7.03517587939698	-9.81532984238813	1.24009726896691	-8.26824576923066	-9.4760231427788	-7.60853672410942	-7.70637073748353	-10.7838651542105	-12.472129119083	-9.69669565300605	-10.0502092975134	-9.47918215368673	-10.3978604964225	-10.8791657308598	-11.1150603554624	-8.84690733677338	-10.305416436893	-9.58374567988484	-10.2555826905851	-9.93561084261486	1.65710642420784	0.80185357624265	1.54490011800978	2.12035255515696	-0.708570023405143	1.01047579270389	1.19767103114341	1.49939455857273	2.14980559311854	1.67692099440527	0.952510876602637	2.36994617068793	1.73767630387804	1.25991805219439	1.93799931826856	2.69515456286607	2.57055824732422	2.24021525884317	1.91587980116282	-16.523513160471	1.86628421758923	-15.3693791003967	-13.9396446837088	-16.3342910755154	-16.4320986953855	-15.1608634809246	-13.6797114816906	-15.8731230046006	-18.1332577285427	-18.6407335886675
7.53768844221105	-9.42969781060638	1.24803685979444	-7.854947446257	-9.12666644932961	-7.20061396337865	-7.32912818602047	-10.3846780313719	-12.0835826816308	-9.29627440421025	-9.68105177282473	-9.07644152750471	-10.0276274267444	-10.5193158252014	-10.7610115864778	-8.44952529613604	-9.94485772836476	-9.17790816730866	-9.86833612553015	-9.52289616201701	1.71665893625652	0.797731207672843	1.62612885176755	2.16484758124949	-0.647594776164146	1.07101889782327	1.26070016593507	1.56806578853523	2.21010474297591	1.73649831074405	1.02539969947567	2.42942069432708	1.78102144850731	1.32458856082971	1.99725001081491	2.73250047760219	2.62907641627214	2.2984928284956	1.97568221716975	-16.2476272854625	1.90355748312234	-14.9936650483747	-13.6353157249515	-16.1353704311633	-16.1561389394791	-14.8876389651072	-13.3454075663359	-15.4775513456132	-17.8569294307575	-18.4491861209883
8.04020100502512	-9.03347679523897	1.25697638399998	-7.43635710485558	-8.75583868380145	-6.78940881023913	-6.93628477186699	-9.96151990841969	-11.7045811997888	-8.87606014512973	-9.28692322578901	-8.65508527481867	-9.63493499421403	-10.1614795749717	-10.3875566496102	-8.05379493745171	-9.56070070143094	-8.76980985433987	-9.49082130505628	-9.10794837727883	1.7743383665331	0.793136338526673	1.70910811109261	2.20341105285403	-0.587172515967048	1.12826078991604	1.31976975672045	1.63638483268946	2.26570635796051	1.79232315883782	1.09784553507147	2.48323437486097	1.82550625731136	1.38645222515727	2.05707390555212	2.76217198246186	2.68974887812075	2.35649529815308	2.03743223026992	-15.9697365197888	1.94433715837983	-14.6348445841988	-13.3075996280264	-15.9557015086815	-15.8588910832975	-14.5925687778547	-13.031946810923	-15.0686130238788	-17.5509216803296	-18.2375270838013
8.5427135678392	-8.6338708377767	1.26335573984363	-7.02154001522816	-8.3874978602387	-6.38086783329029	-6.53526742309562	-9.539312827145	-11.2981307622322	-8.45480690614361	-8.88989163894061	-8.23396735121306	-9.24413575126922	-9.80869706158069	-10.0098264245648	-7.6388815020254	-9.17925840485226	-8.36436614064047	-9.09336911546527	-8.69598722427862	1.83153915033331	0.788781384449559	1.79201928230597	2.24337301784305	-0.528230463674666	1.18533133087058	1.37847677654714	1.70025152501935	2.32046551575002	1.84980483047298	1.17164931574752	2.53840138686995	1.86979804738833	1.44965689003195	2.11415902709366	2.79322572536316	2.75044422428682	2.40821738721164	2.09912173653877	-15.7041637678496	1.98513208628805	-14.3019305038054	-13.0019728574229	-15.7925452206577	-15.5737707898353	-14.3197827877043	-12.6974263296697	-14.6822377292336	-17.2671646124274	-18.0448348466599
9.04522613065327	-8.23009756899468	1.27274530241554	-6.59021325739085	-8.01687636418588	-5.95823549126018	-6.13521333913938	-9.12097411869569	-10.8947485640235	-8.03214961014243	-8.49324204691818	-7.81314871753936	-8.8577838952895	-9.43678192243943	-9.63566738319779	-7.22631158419988	-8.79496113515451	-7.94061295366728	-8.69889137171793	-8.26584691794785	1.88721861475659	0.783864390344136	1.87183111085867	2.28035272607729	-0.468813324344392	1.24060589176036	1.43493293480353	1.7648614001262	2.37179676533686	1.90668944092491	1.24450613844732	2.59236640392389	1.91128041561861	1.51241036503209	2.17438937045636	2.82072550142711	2.80667970003398	2.46072665013557	2.15737496024368	-15.4447068579959	2.02583650250245	-13.9571049563595	-12.7022609956739	-15.6105108058207	-15.3057071998775	-14.0656611726289	-12.3842085276473	-14.310748987601	-17.000603723398	-17.8575236925588
9.54773869346734	-7.81860366782794	1.28194002131	-6.15898623363439	-7.63437537554835	-5.53644587541477	-5.71990484531025	-8.68501604305668	-10.492527640896	-7.59391707579372	-8.07821676121355	-7.37914289481613	-8.4555650681181	-9.06797373504905	-9.24216734158889	-6.80855506859497	-8.39798576869483	-7.51773012058857	-8.30989538299414	-7.83785712176252	1.94153050411176	0.77911408577169	1.95339599941776	2.31562887108019	-0.410001404536418	1.29291597151464	1.48812953789321	1.82713753933578	2.41870270787644	1.96081184100818	1.31617105591896	2.64197327269432	1.95533944475697	1.57311123457331	2.23206021752759	2.84597650057465	2.86571739570609	2.51136053209933	2.21758785245885	-15.1887222410679	2.06381750805273	-13.643973381717	-12.4026668648493	-15.4517712319018	-15.0220841657524	-13.801022106699	-12.0860362825887	-13.9337158354175	-16.7174431824513	-17.6543493631697
10.0502512562814	-7.40809614951666	1.28927845125835	-5.73019138500771	-7.26089053190735	-5.11893938006645	-5.30533881619722	-8.25340050152495	-10.0722359581363	-7.15727186612572	-7.66447395587661	-6.9492553856343	-8.05880289184857	-8.7013100990024	-8.85409366523067	-6.3830341971992	-8.01068941857193	-7.09742826824708	-7.90655063503024	-7.41372758617651	1.99578236584681	0.774747921446651	2.0332403616019	2.35214938723754	-0.352393407836706	1.34508303194334	1.54113641132722	1.88674525269053	2.46548830137613	2.0167339665463	1.38869303927355	2.69313061657125	1.99978462361151	1.63544433399515	2.29123221853765	2.87303253904619	2.92423992509735	2.5576925852164	2.27686703316044	-14.9518359007431	2.10152430296289	-13.353485043755	-12.1334114213388	-15.3054225344417	-14.7673414318887	-13.5635854632827	-11.7853586103715	-13.5850401908852	-16.4621933822501	-17.4730539707051
10.5527638190955	-6.99363194104719	1.29822845277692	-5.29002665955037	-6.87106516097094	-4.69273616782094	-4.88917949113313	-7.82380344529623	-9.65966415538908	-6.72243429991028	-7.25072026602801	-6.52380192968699	-7.6648177335286	-8.31911450555513	-8.46173894141423	-5.96573477487	-7.60541856555161	-6.66403884391789	-7.50981778144304	-6.97763027573586	2.04813570828127	0.769845760050594	2.11102758895427	2.38303839904773	-0.294253736286386	1.3939986430206	1.59154034966247	1.94674096139565	2.50954593779596	2.07120251956003	1.45967556563621	2.74197021009251	2.04357563929016	1.69546263853276	2.35234723469067	2.8934451243302	2.98006822507801	2.60528796272965	2.33363377725117	-14.7198639939862	2.13990295496605	-13.0663838506419	-11.8487907718487	-15.1490633297019	-14.5158214207339	-13.339472456308	-11.5155392443113	-13.2557566142402	-16.2181148303686	-17.2991309685425
11.0552763819095	-6.57575257153255	1.30603559603522	-4.85373427523394	-6.48483191324149	-4.27121253152329	-4.46502030111882	-7.38306756033419	-9.2392693620309	-6.276377767332	-6.8249633778733	-6.09014608016051	-7.26114109681215	-7.94044290456899	-8.06059749224245	-5.53674589210208	-7.20429881942329	-6.23454822409929	-7.11390183679904	-6.54749428115769	2.100116407078	0.765548470695455	2.19017604704116	2.41629490566374	-0.236437466003053	1.44182240496489	1.6398042962409	2.00277118255574	2.54995881097676	2.12433151575442	1.5289580582341	2.78814976882748	2.0914979591528	1.75563085925443	2.4103688690379	2.91700138115468	3.03947719323617	2.64966432865633	2.3925088055775	-14.4991990036277	2.17202118544161	-12.8178734285785	-11.5926595638153	-15.0187125425772	-14.272244098465	-13.115502731283	-11.2519381829393	-12.9270269199989	-15.9703677051978	-17.1130014542226
11.5577889447236	-6.16127414721784	1.31239438370513	-4.41876056041335	-6.10019017952034	-3.85527921833978	-4.04792440394896	-6.95026880152467	-8.81212403758521	-5.83453806955112	-6.40445467781849	-5.66379099302565	-6.86602034288885	-7.56078869967437	-7.66996205172116	-5.11349455394467	-6.80454682379789	-5.80761920234454	-6.71034642281087	-6.12155146379332	2.1520591973853	0.761386325221168	2.26610573006964	2.44738056697644	-0.179355039976545	1.4895156286389	1.6882966043057	2.05822945193924	2.59142950183175	2.17963464341924	1.59889635375327	2.83628012037488	2.14025460003205	1.81706012452767	2.47284966117106	2.93857124969069	3.09779383432754	2.69242643156708	2.44963689290156	-14.2990105243219	2.20704526526718	-12.5852278378848	-11.3484940656617	-14.8954450297913	-14.0639713149073	-12.9219549655476	-11.0052149682686	-12.6305285064216	-15.7548360257273	-16.9510001808773
12.0603015075377	-5.74473694130173	1.31994960951005	-3.97791141164195	-5.70721106550592	-3.43550815247705	-3.62477466563659	-6.51795272341407	-8.39698617345713	-5.39770250138211	-5.9832591949672	-5.24526565514754	-6.47166326503189	-7.16876352748399	-7.26583177293081	-4.69357891128273	-6.39586789131045	-5.37264594667093	-6.31646802551362	-5.68913711827549	2.20276380392707	0.757399193728658	2.34129185551603	2.47762137365313	-0.121454323841231	1.53335225425399	1.73395838124235	2.11393216649113	2.6311820764376	2.23276962506247	1.66696100072307	2.88111553186278	2.19047886404309	1.87479343310182	2.53376959503681	2.95944925825552	3.15530842719596	2.73707665229747	2.50537849542827	-14.1049257478785	2.23417369155308	-12.369550481108	-11.1109718175712	-14.7703625009495	-13.8436395080692	-12.7350911775173	-10.7949834538963	-12.355857463836	-15.5434115313454	-16.7976488209917
12.5628140703518	-5.3289294679807	1.32458342041519	-3.54475403815003	-5.32465951412617	-3.02376846066981	-3.20273852300585	-6.08102686844265	-7.9650622773062	-4.95401654317101	-5.55613851200002	-4.82293032641565	-6.07328994723873	-6.78068204072187	-6.86537569532168	-4.26992320034547	-5.99846314256631	-4.94456152860285	-5.91859247508511	-5.26581786250254	2.25403758992043	0.754067469977143	2.4175717693802	2.51047928336102	-0.0634699613249562	1.57836366581903	1.77887689102066	2.16447874070707	2.66831002684562	2.28627855290874	1.73301954398437	2.92528500482309	2.24595957290578	1.93480947071303	2.59655241549161	2.98422481001978	3.21706066698326	2.77739288194642	2.56344569306251	-13.9291095633296	2.2595172518867	-12.1954407070031	-10.907666643017	-14.6727546388555	-13.6551623408757	-12.5581712497705	-10.5803002828891	-12.0859574601755	-15.3406861340825	-16.6352422689182
13.0653266331658	-4.91720115333755	1.32833997119973	-3.11196054498791	-4.93196036110311	-2.61861108630257	-2.78896866136036	-5.65548683793358	-7.53912924077418	-4.51703683254798	-5.13774969121961	-4.41031084045869	-5.68591787498364	-6.38905396652017	-6.47218643805412	-3.85867731313005	-5.58950546724959	-4.51922717179468	-5.52004322388258	-4.84659405443555	2.3050131250754	0.750687800901431	2.48929855515402	2.5383270610128	-0.00576989228944531	1.62238486353001	1.82458729085357	2.21664987259324	2.70781239577694	2.34245555617455	1.79975994053823	2.9719162478145	2.30214074682989	1.99418585688481	2.66303608961105	3.00360209709368	3.27689108553489	2.81900107423414	2.61894428493491	-13.7699757981649	2.28797840661936	-12.0278748551138	-10.6946154982273	-14.5760617058327	-13.4899685077246	-12.4130272002009	-10.400704318645	-11.8503024973884	-15.1727017557041	-16.498769912007
13.5678391959799	-4.50623302598558	1.33258230938549	-2.67884455241265	-4.54414807994779	-2.21374141211454	-2.37132387394202	-5.22920173051147	-7.12055621310386	-4.08801745821342	-4.71780952917382	-4.008065862898	-5.29719427675581	-5.988449184457	-6.07007312254239	-3.44302812413457	-5.18609647279537	-4.09065592032906	-5.1331716064482	-4.42558402197486	2.35578487654913	0.747820710807742	2.56179659313299	2.56995154978011	0.0530972475724066	1.66510501996796	1.86721414612681	2.26725336779527	2.74662784030265	2.39582036497052	1.86453938970647	3.01432038188829	2.36145757980241	2.05212313824029	2.72598891883899	3.02815487145375	3.33772402521691	2.86286653059771	2.6743019359417	-13.6209718495441	2.30482890418372	-11.8888723145997	-10.5135675506956	-14.4851092481068	-13.3267125646371	-12.2672041772575	-10.2467527189643	-11.6370785048129	-15.0010102585671	-16.3716321879534
14.070351758794	-4.09918253421093	1.33362581990532	-2.25675725103982	-4.16177709915834	-1.81950485053073	-1.96117517905882	-4.80468179941993	-6.69277995152577	-3.65621433708329	-4.29756398422577	-3.60558832447218	-4.90962122463565	-5.59290250590224	-5.67811294161496	-3.03492379728693	-4.78806552405863	-3.67176900204152	-4.73866851328728	-4.01599679624386	2.40750867844724	0.745402145700144	2.63522205371607	2.60044628957229	0.112391932289986	1.71002722462845	1.91056120234345	2.31548159551447	2.78382988508176	2.45142227004229	1.9272465812113	3.05820561089093	2.42632825556542	2.11257080765187	2.79460137038334	3.05227292210366	3.40314206349783	2.90170664378467	2.73219082532527	-13.492891106887	2.32522152605017	-11.7908586669443	-10.3470554924554	-14.4219693280133	-13.2025391726751	-12.140293209427	-10.1017551396806	-11.4312475942143	-14.8495652949242	-16.2380449257229
14.572864321608	-3.69754702517667	1.33461062133819	-1.83429322038091	-3.77491334359865	-1.43254799509675	-1.55740394547316	-4.39453133791963	-6.27628992323667	-3.23320217374612	-3.88883970548889	-3.21438237611636	-4.53477582838997	-5.19256006346296	-5.28700005188103	-2.63630336922835	-4.38506949840267	-3.25606574480982	-4.3499523747287	-3.61016847604282	2.45925364387675	0.743293703839678	2.70287899377385	2.63103505771976	0.171643140582448	1.75314023400078	1.95517886733277	2.36561393463772	2.82458534301391	2.51009672305139	1.99084096346537	3.10500346530539	2.49082179941996	2.17034964124836	2.8624909270304	3.07710668581447	3.46545722799475	2.94444710281764	2.78662183869575	-13.3787431852662	2.34017778403559	-11.6892321209286	-10.1909127303622	-14.3531445821937	-13.0840341700478	-12.0449081421538	-9.9948661764151	-11.2601935308295	-14.7336165157282	-16.1317988002124
15.0753768844221	-3.29928708880161	1.33468590528827	-1.4167119059698	-3.3996443219231	-1.04913685360317	-1.15436889114159	-3.98272347155793	-5.8611694813379	-2.82065264173377	-3.47771583254795	-2.83529279000286	-4.15659234000394	-4.78738713198542	-4.89562530292471	-2.23747560321551	-3.99460817821962	-2.84156304041779	-3.97075809787053	-3.20645462517184	2.51151956558756	0.741670917632137	2.77294488745487	2.66553404008316	0.23230030069026	1.7981165797707	1.99628094401097	2.41246099835629	2.86542831319372	2.56519711690278	2.05249289432667	3.14656546153806	2.55926033295587	2.22949529040138	2.93196214478878	3.10749892900933	3.53036646051853	2.98774851088049	2.8421794101067	-13.2787553085228	2.34900574948484	-11.6255597973961	-10.069864607951	-14.2970411521728	-12.9874584100353	-11.941469508232	-9.89971719924229	-11.1107946155893	-14.6059870503946	-16.0352655121337
15.5778894472362	-2.90713610976359	1.33195819967968	-1.01124551806099	-3.02038971997104	-0.678084189031418	-0.763289162183948	-3.57847922146485	-5.44583908723229	-2.40886283951682	-3.07119952276169	-2.45874351569394	-3.7840379401765	-4.38935436801354	-4.51792871517179	-1.85248243153142	-3.59901615257893	-2.43914088110713	-3.58750967241234	-2.81571092907244	2.56478535226385	0.740425247292359	2.8422985912763	2.69548056480217	0.293505937921202	1.84558292274428	2.03948911760971	2.4597961471058	2.90539696994867	2.62433886734287	2.11212629305737	3.19176169515803	2.63255973396856	2.29049935214994	3.00628638745645	3.13322871376576	3.5997996323771	3.02886109466742	2.9003389671338	-13.1995246431191	2.36493157206513	-11.5912155874659	-9.94175747931222	-14.2681186165205	-12.9280219889441	-11.8649529323731	-9.82716973396727	-10.9702184925439	-14.508998439313	-15.9345959941435
16.0804020100502	-2.52157180874672	1.33009835529815	-0.607849501290451	-2.64717115626143	-0.314801999044105	-0.37561148818107	-3.18927970169304	-5.04606837996832	-2.00734179820059	-2.67690236774033	-2.09416604377082	-3.42374954029634	-3.9868162360804	-4.13535817235256	-1.46984997987018	-3.21021449792972	-2.0404978608952	-3.21272847270711	-2.42831355241267	2.61820709172123	0.739514926676436	2.90778611961655	2.73026946432606	0.35460008931617	1.89104136537326	2.08358683094898	2.50909626798443	2.94971456437246	2.68582695020188	2.17297082578255	3.23910356164926	2.70351184706157	2.34774304582538	3.07594281599477	3.16538869241172	3.66457646760668	3.07434109468377	2.95402055610539	-13.1314021800187	2.36642236198639	-11.5602382252434	-9.8467137744971	-14.2268102946963	-12.8612766397949	-11.8139103994592	-9.79167065237544	-10.8639232445023	-14.4411807172199	-15.8622721889103
16.5829145728643	-2.14126108747823	1.32594999949377	-0.212347745795928	-2.28272604010985	0.0426639845312539	0.00589686587951044	-2.80073109877621	-4.64112380092418	-1.618136158018	-2.28197397178865	-1.74266069263251	-3.0614316653342	-3.58435542852518	-3.76166255707086	-1.09489268226257	-2.83029776015344	-1.64678950008253	-2.84484890379228	-2.04602133227435	2.67220115073425	0.738886533588977	2.97580315763483	2.76449151603429	0.417159220472836	1.94083480969879	2.12483942125665	2.55345538347771	2.99445756004028	2.74454732592467	2.23195687890438	3.28222860737761	2.77836010128537	2.40847641730228	3.15136619465128	3.19775006001456	3.73329058398438	3.11829956493388	3.01010275948849	-13.0792993923192	2.37220280015414	-11.5660259399615	-9.76612550043775	-14.2045763001962	-12.8326976638857	-11.756856643078	-9.75386652391686	-10.7775651938096	-14.3648726482033	-15.7995816584123
17.0854271356784	-1.76922842492342	1.3202358388822	0.170511202060785	-1.91735806651519	0.386942684104884	0.374676626323981	-2.42310980538895	-4.24564675959812	-1.23250412852925	-1.89444070871054	-1.39568598596911	-2.70697677977515	-3.19187735971649	-3.39840262749294	-0.732907579182073	-2.44921244828193	-1.26687178564943	-2.47654921130807	-1.6774704900705	2.72747446400571	0.739033437308174	3.04139197567032	2.79922802842954	0.480121691279588	1.99128017214557	2.16872437607219	2.60093620930172	3.03867465454788	2.80794741763108	2.28903288293313	3.32992375686338	2.85653332800628	2.46824203221207	3.22611095684734	3.23127160568922	3.80612116796246	3.1627961650133	3.06872946749208	-13.0471629028477	2.37691063998342	-11.5882168670484	-9.69745994470789	-14.2080762910458	-12.8219294070426	-11.729001616599	-9.75075134607557	-10.7005168954198	-14.3227143790615	-15.7346348422812
17.5879396984925	-1.40491684471024	1.31552224917558	0.549337129783306	-1.56407898888259	0.723024228960733	0.740064914813012	-2.05997029995565	-3.86293214280475	-0.857864277084679	-1.51880111580078	-1.06062978365297	-2.36342935162985	-2.79639028551261	-3.03471476493844	-0.373599874546888	-2.08130838486871	-0.891414431787747	-2.11887233022883	-1.31200660193667	2.78292177191837	0.739128988887572	3.10513201705849	2.83848850244372	0.542587342588918	2.04278799815463	2.21246571203338	2.64794443795282	3.08758049804125	2.8721544625573	2.34767126498019	3.37820861987763	2.92980674996752	2.52731874817918	3.30092689497754	3.27082169498941	3.87248129104653	3.21160015870853	3.12169372905531	-13.0262400952777	2.3713253643642	-11.6209837943744	-9.66262411732514	-14.1926637421415	-12.8198725399393	-11.7177440599313	-9.769222830338	-10.6564404763008	-14.299782301627	-15.6985564038647
18.0904522613065	-1.04712109847951	1.30848041349733	0.917898614707512	-1.21231037343277	1.05210879359985	1.09557671769408	-1.70050115771855	-3.47946599019574	-0.496663148046889	-1.14484642659371	-0.738932227353675	-2.02010572257746	-2.4059530858651	-2.68406044436789	-0.0270373584495729	-1.71409905708327	-0.523629320458368	-1.7653091778052	-0.95372931020496	2.83867794950691	0.739396378670055	3.1713359874314	2.8729929177732	0.606390956680564	2.0986370811647	2.25448674705251	2.69293206276276	3.13677450229416	2.93506724809286	2.40451651008127	3.42424367803158	3.00644070086132	2.58949691040999	3.38023998699585	3.30535604321988	3.94387504771356	3.25649731056111	3.17824145049081	-13.0211860435452	2.37445324292145	-11.6876203828148	-9.62117824419276	-14.2019842672222	-12.8549203251844	-11.7066768225083	-9.79512326973951	-10.6298809340817	-14.2764130003696	-15.671480246456
18.5929648241206	-0.698856346835775	1.30089345987281	1.27374087938331	-0.867020684325237	1.36804405643806	1.43969642416757	-1.35376584536609	-3.10942829071677	-0.141072209649186	-0.779894932771892	-0.423049086954343	-1.68574536337884	-2.0272180229296	-2.33874771975014	0.311528298918302	-1.3542911961846	-0.169914885134909	-1.41482812755651	-0.608591190397322	2.89531657680618	0.740456022050832	3.23328638586915	2.91260809726714	0.67000229444413	2.15295969974543	2.29908958344694	2.74100072195481	3.18534998667965	3.00248069096169	2.45952461755712	3.4750090785251	3.08344133582312	2.64796511537675	3.45374072264094	3.34630652700729	4.01723134874623	3.30439904659743	3.23598655306205	-13.0323120471374	2.36803364977793	-11.7577730939088	-9.61198380508075	-14.2293444970103	-12.8875919257761	-11.7238425734028	-9.85355381283032	-10.6123733461823	-14.2867179037309	-15.6434549571239
19.0954773869347	-0.358854840457775	1.29398598084829	1.62423181733004	-0.532781492181108	1.67536332682184	1.77956956786882	-1.02043227799536	-2.74765196861103	0.203539813666062	-0.426224814443347	-0.118394715942978	-1.36091089149167	-1.6497098718258	-1.99876873916611	0.643772281084065	-1.00589887033045	0.177586726786633	-1.07594086751496	-0.267881311836822	2.95168233439226	0.741192805541706	3.29540462956218	2.95146289042744	0.732879421334309	2.21091489852404	2.34221816369463	2.78596330324718	3.23847485257224	3.06876746943188	2.51638170964426	3.52448612681368	3.15503000795259	2.70861448875468	3.53151561148403	3.38688933466294	4.08504824228172	3.35545895688222	3.28908957739841	-13.0546251974879	2.36178780240655	-11.8454124047509	-9.61516282071935	-14.2426661282746	-12.9451018876368	-11.7482575992172	-9.91717991188385	-10.6259148806341	-14.3055322098746	-15.644213094945
19.5979899497487	-0.0266238239468561	1.28531318252293	1.96300946116388	-0.200328456442101	1.97557626646715	2.10701319506286	-0.692909938708194	-2.39024951178197	0.534298191247994	-0.0758470420945576	0.173175840285765	-1.03810159170293	-1.28031056924753	-1.67299807808906	0.962186300321119	-0.65931223017347	0.516442008514304	-0.739409111261379	0.0651602593415583	3.00853315471143	0.74223196888359	3.35970442504806	2.9904842089786	0.796610332633628	2.27141767335664	2.38461659999582	2.83172397694099	3.29133412947939	3.13507934147583	2.5714582273508	3.5736251399152	3.22836427060779	2.77038345170268	3.60791624575547	3.42788442548747	4.15740655175803	3.40135392779561	3.34570070181238	-13.0929804688508	2.35703193064476	-11.9626425708525	-9.62979360542883	-14.2800799908717	-13.0282396935057	-11.7788664180863	-9.99803018401386	-10.6539403181733	-14.3315756142914	-15.6526126268087
20.1005025125628	0.295435902733629	1.27704133027616	2.28912715204099	0.120654035799095	2.26296416090566	2.4259481603331	-0.378930558767689	-2.04880534655505	0.858241515881438	0.264593968431525	0.45829108502972	-0.724906271408132	-0.923943246455663	-1.34973342648605	1.27587194615082	-0.325413686614415	0.841396467590971	-0.408685273469528	0.385739664064899	3.06575156500883	0.743869586256127	3.41776445696986	3.03379063802711	0.859375075607721	2.33015408463668	2.42926301646537	2.88010251346965	3.34315943928918	3.20532515605121	2.62473835702159	3.62735474393388	3.29925980124373	2.82831432009104	3.68190654663938	3.47415779905622	4.22938236115624	3.45176013157086	3.40196816392041	-13.1450364957877	2.34418994944156	-12.0713983956111	-9.67517500118485	-14.3274047795632	-13.104071630438	-11.8355966326215	-10.1061908690611	-10.6899345924803	-14.3892490332309	-15.6605315197847
20.6030150753769	0.609696226970985	1.26879294441533	2.60931214322097	0.435797292292024	2.54215968694201	2.73910480518602	-0.0769404570147697	-1.71043576513697	1.17197580495404	0.594468349939883	0.733375116594824	-0.419952046372003	-0.571902626748741	-1.03660251984727	1.57953677132453	0.00315913064775667	1.15941526788914	-0.0888730932364142	0.701237997871717	3.12163331320065	0.744944268037102	3.47786702059742	3.07146081100092	0.921170046831496	2.39326944441799	2.47091457945303	2.92276751573495	3.39906719776231	3.2722331065965	2.68005310976923	3.67768409333987	3.36463190499249	2.88963582315016	3.7593037866151	3.51410169897385	4.29682727851607	3.50209929007492	3.45467961658477	-13.2050491936947	2.33865962020053	-12.2037604177896	-9.71217915117167	-14.365504379797	-13.2117034041668	-11.8900484127066	-10.2043993776639	-10.7543795402789	-14.4443299793386	-15.6963762369399
21.105527638191	0.915291971661783	1.25958185115658	2.91689162337098	0.745125175397865	2.8146935782065	3.03868779621625	0.218093579234222	-1.38168574918539	1.47207847492052	0.920204397584669	0.996064351894396	-0.118276595705423	-0.229835829489472	-0.735053414148394	1.87202409187384	0.324910361689973	1.4686870204922	0.22830433495776	1.00905032093981	3.17799962841823	0.746470358518527	3.53871182440583	3.11376808240542	0.983236034908069	2.45538107572471	2.51277863479552	2.96871340192946	3.45387294309714	3.34035887978779	2.73347522952837	3.72945691422279	3.43054195319329	2.94843511151562	3.82939951851076	3.55940137821486	4.36819930118628	3.54955990920493	3.51070349047913	-13.2797535519147	2.32590634078369	-12.3563992330453	-9.77861926108822	-14.4263432411732	-13.3231587509222	-11.9560667366862	-10.3278707427916	-10.8296561973878	-14.5134706199663	-15.7377760167427
21.608040201005	1.21096579734172	1.25120998468537	3.21272549131237	1.04244392048771	3.07476799136693	3.33326899881652	0.499818222067471	-1.06682701174513	1.76488543279057	1.23577927143225	1.25222235483793	0.173589895996773	0.0988495775231219	-0.437523917101556	2.16018197839313	0.634172177969834	1.76461062522051	0.538436253338068	1.30501729210277	3.23377039410787	0.748179605595253	3.59323695604788	3.15450476282207	1.043463530087	2.51808180202528	2.55642143824959	3.0139198606355	3.50701728701617	3.41162459454896	2.78506634138224	3.78540020246209	3.49173997596932	3.00654714190143	3.90166550554881	3.602944285235	4.43678209724973	3.60098482728122	3.56469609137144	-13.3650816589003	2.31430511062755	-12.4976587199116	-9.85332354804159	-14.4887524702039	-13.4415045896066	-12.045041838014	-10.4610927787145	-10.9109362537205	-14.6107110081184	-15.7783400335314
22.1105527638191	1.4991237435826	1.24295032427145	3.50258412655706	1.33642844828338	3.32785001996087	3.620586580916	0.771057173452656	-0.755745106411717	2.04888045463795	1.54141190901176	1.49997965825941	0.458185833283148	0.42177707472823	-0.152282507764501	2.43600355120549	0.939962283001765	2.05389213525442	0.838667570629176	1.59586443589916	3.28812974855984	0.749279236217043	3.65051768837867	3.19449536219117	1.10253123761977	2.58386236205169	2.59548551763696	3.05615973271434	3.56361822686812	3.47725701942084	2.83879086415934	3.8357342442644	3.54796344343733	3.06723570352746	3.971830669394	3.64546266783126	4.50197551132005	3.64903591015386	3.616249564548	-13.4572574228874	2.30437441447443	-12.6635249514775	-9.93659007048102	-14.5466278778035	-13.586552585412	-12.122375368964	-10.5921507752174	-11.0172990343636	-14.6942332514075	-15.8451542065331
22.6130653266332	1.77870583333982	1.23413503950752	3.77900641661084	1.62081634154059	3.5752463538087	3.89445739449139	1.0352370741369	-0.456066127261059	2.32001849295927	1.84287016445084	1.73634933038874	0.738824296259082	0.73445832139477	0.125218156550824	2.70581065623116	1.23499368324178	2.33510502566635	1.13624405331075	1.87940953299607	3.34255855628421	0.751148181318626	3.70591324546591	3.23805264652403	1.1613048740774	2.64522830299522	2.63567904782628	3.10119390603208	3.61820910720603	3.5452394685083	2.89042664314909	3.88918121057019	3.60418431208942	3.12205020299046	4.03696306235852	3.6919419248411	4.57049491919263	3.69658248020411	3.67085010280073	-13.5611683967281	2.2875122499422	-12.8361091103996	-10.0455501333569	-14.6252331257043	-13.7150199334134	-12.2158838006758	-10.7434762024459	-11.1301723290736	-14.7975901727248	-15.9146562384399
23.1155778894472	2.04928817851597	1.22626253671959	4.04598526507669	1.8963862723227	3.81045577881675	4.16630911409713	1.28722676112961	-0.166956476808577	2.5840578895383	2.13445757005497	1.96656510774424	1.00990655257255	1.03450139247843	0.396490509942012	2.96952358563675	1.52163556291496	2.60368235107935	1.42608563992641	2.15158615824926	3.39528385211691	0.752807747715828	3.75694135298858	3.27480956907406	1.21738279310982	2.70913672732412	2.67685031942386	3.1421080712288	3.67047670138896	3.61510697483399	2.94014881973879	3.94572115637553	3.65409381390408	3.17913460527346	4.10452050869309	3.73043170259553	4.6339021036778	3.74735137049249	3.72170889586452	-13.6712626964926	2.27845092586253	-13.0031121623228	-10.1419029885201	-14.6969787724306	-13.8636779617694	-12.326987276161	-10.8875360217106	-11.2462672688573	-14.9226452689883	-15.9821863188432
23.6180904522613	2.31271835068764	1.21856803549527	4.30717614292772	2.16797644404795	4.04050732694771	4.42824105819106	1.53011606193764	0.117277847530721	2.84116564782826	2.41669583704467	2.19029819086271	1.27434313355116	1.32919400674924	0.655529299745759	3.22108722610472	1.80343264461474	2.86686049779658	1.70707654435936	2.41923405144978	3.44633084437837	0.753846903497556	3.81032443501984	3.31539671184	1.27223030591996	2.77263373891177	2.71247534629319	3.18288765042028	3.7255599793036	3.67792624998702	2.99203817878678	3.99528320516156	3.70032187355575	3.23556443844564	4.16380938042338	3.77296119659219	4.69525634207683	3.79162498136602	3.7713303403284	-13.7849803121182	2.26343852914476	-13.1907598270237	-10.2626989155285	-14.7687365988507	-14.0211066451739	-12.4204367348269	-11.0373601068181	-11.3834672031393	-15.02663904181	-16.0736937729076
24.1206030150754	2.5684748898073	1.21096831781282	4.55434163259067	2.42787613677843	4.26616891023517	4.68158492214103	1.76684195670443	0.389423992305976	3.08653066110209	2.69538233953907	2.40383775146613	1.53477149056221	1.61494682275467	0.909287671806988	3.47060579399129	2.07316138465408	3.123311261002	1.98570544900883	2.680294950081	3.49710240737801	0.755756436282554	3.85914488935439	3.35345247593684	1.32634348290213	2.83256372404926	2.74992150264275	3.22574990502914	3.77778951999194	3.74390474896402	3.041589342993	4.04910198955385	3.74672505923459	3.28769092558559	4.22344993157877	3.81236749392866	4.75943235945054	3.83782651051199	3.82368706371875	-13.9084953243701	2.24993973114162	-13.371920027242	-10.3857494281089	-14.8587816261658	-14.1659583074955	-12.5325412650029	-11.2010381300707	-11.5223532229741	-15.1533987190531	-16.1645262981292
24.6231155778894	2.81626731440886	1.20401201981293	4.79511530617144	2.68410291726461	4.47967869267048	4.93339087425197	1.99277029132253	0.654624829607272	3.32549817434743	2.96425343627369	2.61195733305057	1.78591934399778	1.88960701677756	1.15533134565029	3.71097977573252	2.33917746193797	3.36779664626653	2.25613934708809	2.93020155253986	3.54559268928268	0.757187532956469	3.90561805208827	3.38978446335995	1.37700626820452	2.89464039272803	2.78667095522718	3.26140969536365	3.82715427313446	3.80926318109991	3.08913136266521	4.10337052604329	3.78587489883114	3.3424803858589	4.28101192834324	3.8494025675641	4.81631803433653	3.88535830224649	3.87058043071079	-14.033527402329	2.23951908716316	-13.5536240489747	-10.5121662659653	-14.9336202845427	-14.3311249586124	-12.6517989469942	-11.3426286624251	-11.6610722993024	-15.2891475211596	-16.2516817274879
25.1256281407035	3.05787203775682	1.1974255181938	5.03083834735389	2.93368870287891	4.69043525275643	5.17267432972645	2.21140061455472	0.913784327890874	3.55975856518636	3.22551009708471	2.81569974344415	2.03128674246689	2.16091646078991	1.39074976581173	3.94444565881088	2.59765625112814	3.60889410079041	2.5193222912569	3.17676338993463	3.59249608684161	0.758427070821182	3.95396370335523	3.42899508678253	1.42654175784536	2.95233207502554	2.81897780087495	3.29969836860584	3.87882976060249	3.86900228921262	3.13884870163182	4.15227188326457	3.82337646541321	3.39267182040393	4.33150129487109	3.88937643192575	4.87270238175508	3.92580771092302	3.91753594381435	-14.1601771885861	2.22260180065004	-13.7516128796025	-10.6577273188308	-15.0128570720441	-14.4834419742769	-12.7575016574093	-11.4971265270506	-11.8166278910862	-15.4085746468562	-16.3601479171391
25.6281407035176	3.29317432519142	1.19133496031691	5.25188736215979	3.17267443421983	4.89825515012646	5.40979806118433	2.42525183715759	1.1617483412139	3.7835943203303	3.48382821074907	3.01052189955635	2.27292246632416	2.42569992196819	1.62225158050978	4.17628639534649	2.84604430289245	3.84495204404988	2.78053580607103	3.41771139439447	3.63850830401738	0.760430379595924	3.99516274962593	3.46037250038464	1.47505578716649	3.00896242369262	2.85290496750943	3.33648798257167	3.9269580022961	3.93150664412586	3.18596503127588	4.20502070670605	3.8618319067774	3.44211942450135	4.38415764972133	3.92014694470089	4.93153668743777	3.96951549151727	3.96693626828471	-14.2932615504259	2.21506847864435	-13.9309279596282	-10.7846139806586	-15.107789378013	-14.6369407293247	-12.8792505248286	-11.6486838779457	-11.9689392149588	-15.547296237691	-16.4643851823722
26.1306532663317	3.5211596185853	1.18575193714128	5.47026998988212	3.41046607368424	5.09357867120518	5.64497578415543	2.6295136933055	1.4049873130325	4.00205184824484	3.73215779548577	3.20089091873209	2.50539126411052	2.68113786846434	1.84552016465972	4.39654334220478	3.09260066340231	4.06942334316921	3.03280069288416	3.64740408932744	3.68178690289782	0.761411089938828	4.03614631065886	3.49494477451244	1.5194528881953	3.06642563508715	2.88452588756369	3.36918911188161	3.97185232768265	3.9910243522268	3.23099877438529	4.25555131425957	3.89252314510253	3.49350152481069	4.42859694436842	3.95417336427347	4.9810478172466	4.01123136702296	4.00919180998489	-14.4227180651193	2.20265416005195	-14.1171614301575	-10.9295870227806	-15.1795896700707	-14.8048868355936	-12.9980629259691	-11.7866746423797	-12.1175512839209	-15.6824908270598	-16.5631015170276
26.6331658291457	3.74439131818632	1.18066738540967	5.68479338569617	3.63782476209862	5.28897120733977	5.86561206779377	2.8287911790135	1.64183478864033	4.2181308069538	3.97510098653466	3.38904427555551	2.73339811200176	2.9362867538784	2.06026304209245	4.61677626833958	3.32852072420101	4.29313776785973	3.28066113864249	3.87550514252593	3.72344588049779	0.763016937987886	4.0785376565868	3.52636018564696	1.56300997342578	3.11614911482079	2.91301110735352	3.40430912287489	4.01876242152421	4.04666722968897	3.2782309030817	4.3025100904697	3.92411488105246	3.53685215100655	4.47223048245054	3.98438874314643	5.03180913608369	4.04872339276744	4.05291337648201	-14.5515657018652	2.19022010039929	-14.3154448139302	-11.0700348900691	-15.2601662406552	-14.94120630934	-13.1080885635061	-11.9336585731353	-12.2789468285769	-15.8066844832924	-16.6805069691876
27.1356783919598	3.96314910311698	1.17605242977624	5.8837823350553	3.86203650459356	5.48287735196963	6.08989555554498	3.0248889273326	1.8688933067067	4.42508626436758	4.21587147262434	3.56953410892509	2.9581279294312	3.18778000088831	2.27202668594857	4.83196845535828	3.56139858768672	4.5136141256619	3.52661069476291	4.09914244613093	3.7646385167291	0.765111924597082	4.11137603329887	3.55537899718114	1.60545071245405	3.1671691181957	2.94300610560451	3.43454511390424	4.06163903870586	4.10478056100093	3.32263594939283	4.35286140552381	3.9577945412008	3.58291508063794	4.5147819059456	4.01158863120783	5.08479653922648	4.08927651400676	4.09885853690736	-14.6860335276993	2.1847068425688	-14.4842860505665	-11.2076945339019	-15.353877612676	-15.0918694713264	-13.2316451644509	-12.0627516562196	-12.4325969886243	-15.9466794329387	-16.7902302613471
27.6381909547739	4.174682315772	1.17173411743224	6.08439714739891	4.08314978740396	5.66353183815296	6.30685572352279	3.21218474758448	2.09312631696335	4.62779466746067	4.44613895214239	3.74670167943317	3.1735536503203	3.43128929433318	2.47480516715079	5.03923645723556	3.79051818134189	4.72239822694405	3.7628547865339	4.31106274420158	3.8020512314932	0.766043249507264	4.14624609443713	3.58696831526287	1.64324110845363	3.21497735596024	2.96919521250884	3.4641229646775	4.10108077769243	4.15768913618515	3.36494956042796	4.39837566542677	3.98341051972464	3.62674142463567	4.54901371416595	4.04153538138874	5.12655276688315	4.12469449818262	4.13607643937106	-14.8093745415031	2.17147210398112	-14.6667143642253	-11.3580584312682	-15.417088151529	-15.2359946736474	-13.3429459899082	-12.1880593748831	-12.5794450280149	-16.0715012751561	-16.892667220517
28.1407035175879	4.38371516862911	1.16840690466544	6.27941794665706	4.29266820026569	5.84734801335107	6.51783896919772	3.3971607174015	2.31101320499561	4.83035158209395	4.67363303126336	3.92378018599751	3.38629515152966	3.67798592115982	2.67305198857479	5.24916629663613	4.00857170757388	4.93341958396221	3.99784248711215	4.52361287892285	3.83851627627747	0.767815944388089	4.17989128949816	3.61013395619237	1.68069405603411	3.25804530813711	2.99370235999804	3.49585920368314	4.1424092971862	4.20872061366216	3.40950183088677	4.4422497630316	4.01267925141466	3.6664893630207	4.58586787910399	4.06185161029492	5.17141807520368	4.15901406166159	4.17624877770772	-14.9337108116911	2.16620829705259	-14.8491972237024	-11.4835734272789	-15.4936015321034	-15.3631084350425	-13.45097519841	-12.3187420467224	-12.7357444228037	-16.1914353016137	-17.0115388850076
28.643216080402	4.58923209882125	1.16542588602526	6.46403925709959	4.50417433510332	6.02892333411182	6.73235902895975	3.5805287209032	2.52045538426285	5.02490223611176	4.89972190910311	4.09429691897863	3.59638131140648	3.9223507188471	2.86813967178271	5.44883354757134	4.22811159588557	5.14121257680506	4.2310758365219	4.73143929650707	3.8744026782345	0.769744967796045	4.2063716234322	3.6362842186249	1.71652486900761	3.30171042825005	3.01965442151175	3.51975961780928	4.17939159786701	4.26204634490477	3.45099175313069	4.48908141206607	4.04367179223129	3.70873401229529	4.61542815903198	4.08547820127544	5.21655408605552	4.19619871272523	4.21696427976738	-15.0599641799883	2.16102476336338	-15.0099525676947	-11.6214592831776	-15.5754728123416	-15.5016187320529	-13.5704884915444	-12.4192414504895	-12.880645445415	-16.3242012834177	-17.1198270224287
29.1457286432161	4.78791779325963	1.16290084817079	6.6518437051539	4.70683015264064	6.20003401811798	6.93449904786644	3.75530308733346	2.72874877263515	5.21629958205299	5.11432857376748	4.26263799982206	3.79670993622592	4.16165598106343	3.05403932258357	5.64968734640701	4.43865431974115	5.33998712787225	4.45363658615272	4.92970692597758	3.90580690133586	0.771000515665747	4.23493279091958	3.65910826999983	1.74827675932506	3.33857577523503	3.04037263536955	3.54650496147467	4.21288647925621	4.30809084616694	3.49041455832733	4.52859672198567	4.06904762457447	3.74484268463269	4.64352356055039	4.10546212689866	5.25230636071388	4.22536566986126	4.25040949741838	-15.170546927033	2.15380470865975	-15.1830528395883	-11.7493370603744	-15.6314731735533	-15.6145612912369	-13.6694704413768	-12.5263371481341	-13.0165437069354	-16.4314425501257	-17.2195689726792
29.6482412060301	4.98673194363884	1.16131906211883	6.83186110030764	4.90723986394597	6.37558372805434	7.13897229923156	3.93066746951235	2.92956944165504	5.40951477840756	5.32908475249471	4.43290327559168	3.99654995197182	4.4062092280587	3.23898061572622	5.84974614722195	4.64699921202063	5.5425261835773	4.67823866842173	5.12979632566101	3.93757970489332	0.772973102800498	4.25969980131208	3.67926529868453	1.77983679320389	3.37385698442831	3.06096955424398	3.57203594275552	4.24826023329817	4.35441482224476	3.53217068997668	4.56853842922187	4.09919214275116	3.78101964982214	4.6721551984623	4.12254465085422	5.29130207760171	4.25666843341965	4.28692428090554	-15.2853250399836	2.15244864581269	-15.3452261006789	-11.8694028935352	-15.6999620861155	-15.7265479151409	-13.7714305719995	-12.6254209608821	-13.1597528439133	-16.5408746818886	-17.3340584578692
30.1507537688442	5.18226318670014	1.15989793643156	7.00706396397221	5.10808233255979	6.54758997057116	7.34426973459136	4.10579381034325	3.12600242553254	5.59549301364989	5.54313819847317	4.59753413089113	4.19445959874645	4.64851733065966	3.41990798689362	6.04021264538277	4.85512361995116	5.74115798575317	4.89960705091967	5.32452037501137	3.96839389853117	0.774782617917297	4.27998117034344	3.70211947778847	1.80937493691424	3.40819328099257	3.08299779375435	3.5934508320514	4.27909526106394	4.40290986610493	3.57066800051777	4.61105623007723	4.13022608375901	3.81820152780008	4.69163743777334	4.1429439845513	5.32856441156955	4.28894587652765	4.32233010344056	-15.3981871895741	2.14813497026166	-15.4949542654196	-11.9979034829027	-15.7663943054106	-15.8423526149831	-13.8834180592685	-12.7061869365328	-13.2890977117377	-16.6610696357984	-17.4356515730168
30.6532663316583	5.37174667372949	1.15935933427232	7.18675920301743	5.29654917058897	6.71212448378396	7.53664738627345	4.27192272777341	3.32131879503145	5.77920726558051	5.74425625412119	4.76111194628242	4.38181868453935	4.88833653641568	3.59314930456574	6.23690607297647	5.05124969454732	5.93364469839828	5.1124633953446	5.51222783416108	3.99434083018574	0.776344865271048	4.30247264895866	3.71636768275565	1.83557961221517	3.43447485451082	3.09843193569839	3.61798128096544	4.3065098159281	4.44215603369475	3.60713376138036	4.64395176569047	4.15779793233912	3.84795103874987	4.71446988639072	4.15395124622152	5.35848320472655	4.31397027839799	4.35211113453399	-15.4930913744985	2.14763976959855	-15.6562630980622	-12.0973118205613	-15.8123267055418	-15.9256550924386	-13.9676890989012	-12.7934839297077	-13.408354399187	-16.746864039205	-17.5280730234004
31.1557788944724	5.56301897633464	1.15936857054359	7.35598374277275	5.49003608648471	6.88207767956829	7.73678989384925	4.44173052755915	3.5081172511738	5.96633609451168	5.94865934755556	4.92845085827133	4.57127258545628	5.13442541722857	3.76774764781073	6.42485043092109	5.2518131675038	6.13113761381487	5.32898640845243	5.70290784475451	4.02150691763609	0.778271622698524	4.31874674813164	3.7337416725152	1.86181151092433	3.46140171951145	3.11532862801356	3.63798242221361	4.33587072387926	4.48394148337892	3.64601587890037	4.67944838677406	4.19066400359381	3.88070445969896	4.7314021735712	4.16890627949019	5.39186007686186	4.34269610566615	4.38509532668895	-15.5939349506277	2.14805132895588	-15.7966838905226	-12.2059574138361	-15.8703270488177	-16.0196775530359	-14.0617900294997	-12.8608732871257	-13.5340715840387	-16.8428129432867	-17.6343261334285
31.6582914572864	5.75008792468336	1.15962835884276	7.52626198708634	5.67607051129935	7.04663065729148	7.92980481049031	4.61083431232856	3.69442236092231	6.14659988685634	6.15085540792093	5.09084925746614	4.7580284042655	5.37690775147014	3.93567872619876	6.61408933801815	5.44463665126552	6.32339453514938	5.53924848962084	5.88718163196704	4.04655719439109	0.780300866936036	4.3334307346817	3.74797412315653	1.88563062525022	3.48379709091113	3.13254358565937	3.65782791492653	4.36053662473431	4.52622122380487	3.68145614393861	4.71555125333357	4.22292746294815	3.91024461215561	4.74635397820961	4.18086195981347	5.42152954262844	4.36926601597893	4.41531941251739	-15.6874229261326	2.14948030543575	-15.934958284829	-12.3020053408953	-15.9193747481368	-16.0994729015697	-14.1599143440514	-12.9234294549267	-13.6447254055869	-16.9423369898309	-17.7260698220876
32.1608040201005	5.93456099325088	1.16115752937563	7.70197552476975	5.86062708945489	7.20693752158538	8.11986405045073	4.77311396865546	3.87952459706428	6.32527178294812	6.34229809732148	5.25324463605095	4.93621980083757	5.618970887363	4.10138924769258	6.80650897314691	5.63584377625595	6.5125552036595	5.7458486831173	6.0673430448911	4.06873328109431	0.782020061928068	4.35047734474049	3.75956854227183	1.90699994981717	3.50178375206139	3.14407854291247	3.68081741596808	4.38189936107994	4.56052379993208	3.71494943697414	4.74322449334665	4.25342554035054	3.93680946535366	4.76363682074294	4.19040706782795	5.44605505566399	4.39209590436509	4.44171328519495	-15.7700056936817	2.15278607216752	-16.0844063932538	-12.3879004096958	-15.9539090629316	-16.1647926366949	-14.2341910263357	-12.9927180295161	-13.7453941217237	-17.0120794674732	-17.8086385204204
32.6633165829146	6.1207130857095	1.16287082954574	7.86406677157314	6.04864377493241	7.37340048548499	8.31700131631934	4.94067022725333	4.05501761361525	6.50861928985412	6.53830833841518	5.42103588388499	5.11783286551704	5.86727569453032	4.26829877979164	6.98684526856294	5.82975529160901	6.70761282522828	5.95620216696827	6.25153586352127	4.09175682581863	0.783998345169658	4.35901223056404	3.77423934524693	1.92868711709855	3.52038693420236	3.15760038399209	3.69620305197343	4.40533805234264	4.59806892427996	3.75097713997876	4.77411614637146	4.28907029639681	3.96634793836531	4.77111903977141	4.20412000042041	5.47427491175687	4.41883752090866	4.47146700524706	-15.8565402680658	2.15572762096017	-16.2039452113381	-12.4813148219774	-16.0004043467649	-16.2408905691937	-14.3204612836244	-13.0319240052196	-13.8528387376907	-17.0946683258318	-17.9047945876075
33.1658291457286	6.30143317174211	1.16475355488961	8.03312461791451	6.2233564699292	7.53211683140376	8.49949179315207	5.1059960867419	4.2336131885391	6.68512772589071	6.72953958603781	5.58432312897904	5.29517339232428	6.10934842670616	4.42611445218268	7.17615231331613	6.01050661369254	6.89550803830385	6.15698957741841	6.42788167708372	4.11141286285984	0.786241423626717	4.3689732796952	3.78034629851932	1.94754071022811	3.53118136378187	3.16993563618691	3.7153137856205	4.42398649773157	4.63389346781516	3.7833923052494	4.80318831740039	4.32201664642105	3.98867552089304	4.78269761367127	4.20887363140998	5.4968677083078	4.4403034327118	4.49683245297392	-15.9307234614981	2.16277495325494	-16.3321067798675	-12.5442544813851	-16.0315615698003	-16.2863237550528	-14.4035127797679	-13.0804010794028	-13.9449836018028	-17.1724428066759	-17.9854582123157
33.6683417085427	6.48220006313371	1.1680337556016	8.20576340383971	6.40564370905297	7.68998959994768	8.68866302859815	5.2678017711493	4.40766101963467	6.86052826995192	6.91371607479075	5.74855604959933	5.46723302346141	6.35267569830718	4.58681684661755	7.3582270327918	6.19809702412166	7.08357935567338	6.35911072014968	6.60333844558586	4.12979623352225	0.787946363007404	4.38019556779755	3.78988503936825	1.96490086848573	3.54140008547493	3.17824420935062	3.7340009422465	4.43951217667597	4.66412654389981	3.81394036355637	4.82626446027092	4.35448895576043	4.0126030309974	4.78994600068881	4.21827962182295	5.51675991781685	4.46171060100586	4.52027758465929	-16.0000020048513	2.16773358674437	-16.4663462544909	-12.6164974924176	-16.0547467422534	-16.3364382924932	-14.4704667480713	-13.1244311415477	-14.0281010341135	-17.2299183369542	-18.0575701117559
34.1708542713568	6.6643949102818	1.1713435705723	8.36607404736833	6.58138335406021	7.85453674075946	8.87852792112576	5.4357110593404	4.57750842455504	7.0415863404006	7.10295341683358	5.91963196347592	5.64351108237781	6.60142557254724	4.74586256448309	7.54065357407607	6.37871979388722	7.27817146042357	6.56473160495082	6.78372455412547	4.14876203048789	0.790483913403077	4.38323560237202	3.79661943399858	1.98291024400324	3.55029545140103	3.1887284398676	3.74892828468201	4.45728691339319	4.69775165409945	3.84711916777699	4.85271528189902	4.39144774107408	4.03693095179183	4.79470027656652	4.22532098070273	5.54067068399625	4.48708836393122	4.54720504673836	-16.0726737752176	2.17726324903708	-16.5716773123728	-12.6766632271009	-16.0899729655116	-16.3875909442908	-14.5500841837202	-13.1527626930171	-14.1191351120784	-17.3015252130611	-18.14362437005
34.6733668341708	6.84179308765625	1.17477832424696	8.536812029514	6.75608010175245	8.00863470309812	9.0570844861509	5.59931622042303	4.75044481207906	7.2155897280057	7.284418559459	6.08643407601855	5.81355622417786	6.84050363706946	4.89865161326454	7.73001954305821	6.5580205880313	7.46319249012108	6.7573173810779	6.95440629685516	4.16443893572285	0.792719542019928	4.38950469872844	3.80087946923057	1.99766247189365	3.55228747987357	3.19652548932631	3.76782633506256	4.47023014488333	4.72736052323635	3.87653118746761	4.8749637047574	4.42325469714239	4.05506082750677	4.80360137871443	4.23036705019142	5.55709540186313	4.5041981813887	4.56811286602187	-16.1329945042188	2.18686826280247	-16.6915740767408	-12.7271198812865	-16.1037679809894	-16.412453684582	-14.6192878094942	-13.1927196649384	-14.1952827841677	-17.3603226189269	-18.213645602275
35.1758793969849	7.02016197923282	1.17938228549879	8.70626236442831	6.93666127412091	8.16544498443862	9.24599117879373	5.76298160801464	4.91548572326885	7.38892056482773	7.46286508562634	6.25505753978103	5.98196994942923	7.08245192807235	5.05632590785624	7.90416242877692	6.74239979690499	7.65185528549766	6.95623546989399	7.12768255722642	4.17942805312375	0.794478974196655	4.39463352836674	3.80867960230107	2.01193544248346	3.55567016001711	3.20203599674851	3.78262727459708	4.48032983120205	4.75388930140249	3.90421711347929	4.8938329579349	4.45566488610897	4.07687207913774	4.80219110873256	4.24022001452693	5.57345851596255	4.52488567284331	4.58913341725892	-16.1910904588554	2.1932651518708	-16.8073750111852	-12.7870803859593	-16.1165009790022	-16.45151464002	-14.6805789579078	-13.2170480399806	-14.2638308784098	-17.4090692152534	-18.2761584383745
35.678391959799	7.19949863054174	1.18391192114876	8.86971297414582	7.10274934648254	8.32921551997591	9.4254722645118	5.93326018784423	5.08178843337219	7.56876374460439	7.64667369784748	6.43176511771604	6.15525132929153	7.32865570412043	5.20763247069923	8.08938750220871	6.91230787206255	7.84745339718516	7.15475504652731	7.30663211061423	4.19458858961308	0.797719097057229	4.39459402233276	3.80809371016297	2.02714856679066	3.55438924452109	3.20985993372119	3.79770466833333	4.49294387681765	4.78389306494281	3.93466237399754	4.91624725166444	4.4917065281587	4.09469541227663	4.80559849950985	4.24136192825969	5.59425260384016	4.54708360733479	4.61377073075812	-16.251528289999	2.20814268089085	-16.9053341573649	-12.8174985035341	-16.1415684733175	-16.474669134661	-14.7550316471145	-13.2411571857456	-14.3417107659686	-17.473204475498	-18.3533933550097
36.1809045226131	7.37462989046639	1.18827479429527	9.04420035255865	7.2784708839028	8.47959856680635	9.60508674553434	6.09671096640626	5.25078293642531	7.74119866720003	7.81941531030424	6.60418193547801	6.31998725730185	7.56141149904846	5.35944047207033	8.26901958736382	7.09110573587851	8.03076127979043	7.34364722488802	7.47368871697127	4.20676154419738	0.7996031479467	4.39824197795356	3.81133615143961	2.03862966113167	3.55035651025371	3.21349041396422	3.81661821567002	4.50075955004103	4.8075580444379	3.96119199781712	4.93216551016224	4.52013932465459	4.1111502428493	4.80636930827886	4.24755535158441	5.60582071033611	4.56280308364012	4.63076019714108	-16.3007284765645	2.21681294884251	-17.0185596013272	-12.8596108322083	-16.1394801635572	-16.4917421363043	-14.8119273150868	-13.2782854644589	-14.4052923888654	-17.5166846279788	-18.4143902846336
36.6834170854271	7.5511942597739	1.19445749714289	9.21202507301379	7.44812028441854	8.63645524425323	9.79385745279342	6.26400535326455	5.408738994461	7.91342428898185	7.99347940635081	6.7792207717642	6.48702461958611	7.7989266917348	5.51562970867693	8.44731668661496	7.2634309138629	8.22135164469207	7.54027705980023	7.6470182218869	4.21853474926019	0.801987524288966	4.398271295132	3.81219450823266	2.05068489090508	3.54813126528417	3.21664358225369	3.82794388072032	4.5061059173818	4.83073499903811	3.98615688898903	4.94747113026538	4.55023693110199	4.13129498421311	4.80421442827074	4.25170685115677	5.6201269444008	4.58325045039336	4.64992178968422	-16.3500265662265	2.23060989863238	-17.117156691637	-12.8920971356075	-16.1434118043728	-16.5242514624057	-14.869270948539	-13.2891424522067	-14.462887296068	-17.5606983751203	-18.4692324471977
37.1859296482412	7.72995591602729	1.19955372130484	9.38052598759866	7.61692209387811	8.80038907611895	9.96402180542259	6.43815873416256	5.57310772925452	8.093010239019	8.17305125943022	6.96342465140544	6.65942134923413	8.0396259206487	5.66118553901443	8.63504330029688	7.43463541653105	8.41908705990944	7.73107619463949	7.82656421589979	4.23109922453904	0.805803187941262	4.39632143700033	3.81085681794471	2.06391937491868	3.53804153187341	3.22222636106817	3.84347499413219	4.51434086800609	4.85740290132093	4.01403061639588	4.96645625319708	4.58312750970844	4.14331533312607	4.80735589674615	4.25397936156703	5.63932183163897	4.60171012251591	4.67280560600363	-16.4033740553844	2.24608045543392	-17.2093120868096	-12.9169427468271	-16.1599507715941	-16.524747778689	-14.9398837743996	-13.3151614097053	-14.531185694352	-17.6209918664232	-18.5398176366291
37.6884422110553	7.90348972565285	1.20494497156658	9.56009318339957	7.79358832921669	8.94783045945498	10.1453406510279	6.60270728940834	5.73484668095893	8.26482129282518	8.33807880007852	7.14308893272884	6.82069994303243	8.26315565313974	5.81358936565224	8.80646822862095	7.61300714363481	8.60162363843482	7.91864126017869	7.9917444843058	4.24014518035672	0.807520408897478	4.39839956508974	3.81358205273509	2.07288022631409	3.52952866186051	3.22216662999015	3.85893681087079	4.51793095021247	4.87545074117636	4.03786674970371	4.97672915925874	4.60616549094702	4.15880876689497	4.80122489705729	4.26129561291818	5.64771493433867	4.61730472508445	4.68648209161202	-16.4438929999295	2.25383896583337	-17.3167034124621	-12.9546564434055	-16.1439996143577	-16.5397498973343	-14.9858269628169	-13.3422345271446	-14.5855135794185	-17.6528378332297	-18.5941317420423
38.1909547738693	8.07881604048323	1.21113990825171	9.72737066018591	7.95442069576967	9.10565781612408	10.3252976375671	6.77505572694263	5.89219896230014	8.43698678822919	8.50901825743125	7.32607674390063	6.98839064621431	8.49376669427276	5.96462658537527	8.98943719204695	7.77563087841108	8.79523447010932	8.11373684918405	8.16696608415057	4.24910745537771	0.810725673307301	4.39435468055532	3.80822737672772	2.08345515243535	3.52009096209237	3.22348278307711	3.87065075911843	4.51953255553701	4.89567018995671	4.06033372720111	4.98924967302452	4.632062925201	4.17405937092425	4.79997253787488	4.25986914416722	5.66174660274615	4.63766145471374	4.7044068460682	-16.4862394697913	2.27103084710222	-17.3988577824633	-12.964748519591	-16.1412796830827	-16.5555436086384	-15.0405978524442	-13.3577004206474	-14.6352560785015	-17.6957979883549	-18.6438371798716
38.6934673366834	8.25714348377996	1.21605468899152	9.90211068174853	8.12666909251536	9.26723355804171	10.4961951541737	6.95324076801913	6.05587146962602	8.6173774186008	8.68423237649959	7.51914881850724	7.16067412441783	8.72372053559906	6.11119515076388	9.16873878440767	7.94910266078721	8.99272460474261	8.29751023126468	8.34569379454433	4.25922795479017	0.814417260851752	4.39154896647272	3.80715391752368	2.09463962489358	3.50585394183063	3.22683274875303	3.88669296839613	4.52445892691062	4.91866269739867	4.0858625148851	5.00481333231699	4.6584224452881	4.18469207711353	4.79788667242604	4.26354189284517	5.67896322238293	4.65247794756477	4.72437133443126	-16.5338912404374	2.28355225332008	-17.4860471365767	-12.9896853728609	-16.1455072659981	-16.5539675731159	-15.106217136896	-13.3904222518167	-14.6968575027527	-17.752768648741	-18.7104348130561
39.1959798994975	8.43012178605422	1.22306109570464	10.087405249376	8.29309302136872	9.41587404011948	10.6793909241314	7.12099330192376	6.21164828975701	8.78960935176966	8.84384402326366	7.70721781701191	7.3211811452992	8.93896599166281	6.26528482260961	9.34440412655239	8.11653257675642	9.17843534851166	8.48474406143197	8.51344627137613	4.26583281049551	0.816738751772075	4.39293365534993	3.8041661512194	2.10243502526695	3.49448769275984	3.22410807447415	3.89868170693865	4.52497955797958	4.93229501736407	4.10724879979568	5.01099123762734	4.67618681007055	4.19973380841058	4.79253675150843	4.26518815323507	5.68804091083143	4.66810228880315	4.73704213678892	-16.569598420895	2.29636521467519	-17.5878186842299	-13.0078014742185	-16.1239858428767	-16.5718783157044	-15.1446953458625	-13.4114693746331	-14.7445507470085	-17.7787866364772	-18.7607730075573
39.6984924623116	8.60639000213059	1.22843978528356	10.254758703575	8.45878281971107	9.57555609260097	10.8495819297829	7.29955127752455	6.36997044073102	8.96287604183654	9.01286701853774	7.89922872370451	7.49123532680369	9.16110949959156	6.4116300230596	9.53145169050156	8.28312656612676	9.3758302835722	8.6789918276861	8.69208177087426	4.27325420517722	0.820689947324612	4.38575818353367	3.79934412878601	2.11206661290036	3.47880876454733	3.2241719578795	3.91098619921881	4.52411115832304	4.95006387562583	4.12754280161199	5.02157199032929	4.69651640983758	4.20991785805219	4.79345774954871	4.26482091341843	5.70358549180016	4.68824968913502	4.7543477034648	-16.6096201117157	2.31104544389446	-17.6541481621023	-13.0206304359178	-16.1171275602058	-16.572783692594	-15.1980074833566	-13.4364047692005	-14.7887397401709	-17.8235327194583	-18.8079986559398
40.2010050251256	8.78455676691899	1.23302593333849	10.4361724299172	8.63411964711709	9.73530988368816	11.0237856175884	7.48021839441994	6.53396976519999	9.14528823610874	9.18182571372678	8.10210822191797	7.66233684011267	9.37871949773854	6.56154920014871	9.70207437087131	8.45891304927076	9.57338479833346	8.85665941148168	8.87102995998136	4.28126507582189	0.824124317959208	4.38294529072231	3.79908894059257	2.12162591975842	3.46273947447113	3.22479631761543	3.92735194143297	4.52704915840036	4.96821785802343	4.15111867615535	5.03286591690745	4.71514905444339	4.2205208909225	4.78668060297246	4.26947630421131	5.72047013582315	4.69945423264091	4.77195557387904	-16.6530757428311	2.31911411068169	-17.7368184544131	-13.0495629596476	-16.1114648509228	-16.5772748281615	-15.2543916560563	-13.4789709281799	-14.845538745069	-17.8735101790913	-18.8730804141753
40.7035175879397	8.95791319109908	1.24043579673119	10.6210208103333	8.79228813389887	9.88613185668199	11.2071326714758	7.65466191335786	6.68524970533647	9.31913906494517	9.34008986498711	8.2993214854299	7.82600057710314	9.5847214778531	6.71705341702783	9.88375805933925	8.61778832567034	9.76294662460784	9.04449440911731	9.04272585151898	4.28613091288163	0.827271525341541	4.38170567031647	3.79109893973379	2.12871186180196	3.44951231858812	3.22114444194483	3.93591384527598	4.52580697763369	4.97963950398812	4.17045761964454	5.03752467801421	4.72668679873175	4.23478303722842	4.78462615580476	4.26527254377834	5.7319606109674	4.71508229223603	4.78429822329924	-16.6865314131679	2.33507169734533	-17.8227123867982	-13.0525931114154	-16.0871932697829	-16.5992656827284	-15.2915597830112	-13.4974890752352	-14.8882223391263	-17.9021500469253	-18.9217975927165
41.2060301507538	9.13546334463915	1.24473313359254	10.7947192731036	8.96357014660325	10.0485039101583	11.3704699851976	7.84039673567769	6.84569784116319	9.49476390739368	9.50830407487796	8.50099959612811	7.99981616788249	9.79757386881646	6.86117697487788	10.0639822235522	8.78949190250253	9.96451066264759	9.23303623572807	9.22586335255501	4.29235965663476	0.831674452326677	4.37476140670153	3.78781401409926	2.13778458119259	3.42969878574399	3.22061211718239	3.94874937766526	4.5237731010287	4.995535975024	4.18900088576317	5.04703941105712	4.74063147880196	4.24114303668762	4.78351847011173	4.26606871762611	5.75053326102962	4.73189530768108	4.80155423539486	-16.7254702532089	2.34375972717386	-17.8841044101739	-13.0732153141147	-16.0789084971263	-16.5924377109191	-15.3443738591449	-13.5349117681202	-14.9283463801247	-17.9507044321383	-18.9688188755112
41.7085427135678	9.31310998722703	1.25024874952151	10.9825440002476	9.12920526171842	10.2069794970797	11.5485313679204	8.02412559164634	7.00483182747118	9.68043416017714	9.67175588641887	8.71419401314227	8.1706918265263	10.0019856862256	7.01533932065312	10.2377252358596	8.95557179775571	10.162093338228	9.41115833211765	9.40570263967151	4.29834849289583	0.835483621728585	4.37259662986296	3.78304087965524	2.14602103761435	3.41344608611904	3.21910886482484	3.96150949822178	4.52600764013329	5.0093614363005	4.21111180401147	5.05484670071121	4.75088416462798	4.25224416792677	4.77878143308805	4.26479014662798	5.76837820108034	4.74250747153045	4.81728821689279	-16.7653469784132	2.35329834794374	-17.9625512197596	-13.0891829602525	-16.0659834937986	-16.6073123161551	-15.3922825792293	-13.5761257927351	-14.9816035758011	-17.9951602565821	-19.0343260846003
42.2110552763819	9.48855663312817	1.25615605866092	11.1661712833954	9.29427184293313	10.3608888739547	11.7221666480316	8.20632976281488	7.15924750388257	9.8570554131469	9.82990770971242	8.92087366044633	8.33886071602014	10.1985201194831	7.16690353231008	10.424591708732	9.12118720830499	10.3557498573033	9.60038987956689	9.5823470431406	4.30260341126127	0.839385369815	4.36923567129059	3.77675126090172	2.15273276537107	3.39661887310363	3.2152171518496	3.9702899829589	4.52425157812509	5.01922851503292	4.22899091596044	5.05893808735964	4.75579713161268	4.26219406089472	4.78108055735027	4.26139830086446	5.78356407632299	4.75806673017752	4.82990233226533	-16.7995764480357	2.36421682983431	-18.0325581338314	-13.1016550781528	-16.0418256181284	-16.6210379090293	-15.4294259900135	-13.6075723007932	-15.0203240878445	-18.0283275792023	-19.0828871654361
42.713567839196	9.66867531120861	1.25948444604095	11.345981170302	9.47069064202344	10.5266915220826	11.8900884568899	8.40000504443128	7.32277413512544	10.036203480368	9.99829769871403	9.13244186644945	8.51745743182231	10.4020794387819	7.3162775511925	10.5952217327282	9.29798620487359	10.561406396919	9.78312101593841	9.77075650190441	4.30844799412531	0.843961422783746	4.3632112684629	3.77540048331995	2.16151773808292	3.37730289053624	3.21470562115101	3.98337531695264	4.52226351720399	5.0337895755615	4.246449300782	5.06823096875555	4.76320720681446	4.26917079939384	4.77712284779937	4.26301238907873	5.8061651863108	4.77102916651692	4.84766162340753	-16.8403776018708	2.366506023907	-18.0898125393249	-13.1325350664044	-16.0347495585449	-16.6258883187884	-15.4826789628557	-13.6588628218589	-15.0572966959819	-18.0819972084557	-19.130755934969
43.21608040201	9.84665005148048	1.2658655950416	11.5393533855972	9.62860492950187	10.6844008478751	12.0721627419352	8.58727428402195	7.47808843757389	10.2262508513592	10.1569611156314	9.35602102010757	8.68881760126211	10.5933784276635	7.47514061613147	10.7758024016571	9.45674569272322	10.7585565845187	9.96357673990393	9.95191519770487	4.31306295405913	0.848237989414381	4.36221868118108	3.76659455437993	2.16861893641822	3.36217933266883	3.21168190271762	3.99218894619369	4.52492686264197	5.04377425541713	4.26777546307332	5.07335012781041	4.76523478218135	4.281084576473	4.77746240354969	4.25573539465474	5.82571391034426	4.78150251192857	4.86202757737138	-16.8784966506466	2.37713543810497	-18.1642281308632	-13.1385462021708	-16.0171867224982	-16.6537888136445	-15.5229868370067	-13.6994591788122	-15.1077612466508	-18.1220018405797	-19.1973653012172
43.7185929648241	10.0242002793463	1.26957401342563	11.7207181708021	9.80134796050903	10.8422233490906	12.2369099433267	8.77806434477808	7.63711826088946	10.4066705108845	10.3160445098557	9.57204823433483	8.86249390538519	10.7812829508816	7.62363582849744	10.9574505064331	9.63028951043073	10.9560578296551	10.154868896609	10.1341800365238	4.31698157108412	0.852758384743912	4.35724413647663	3.76274294131113	2.17516255328841	3.34285358211786	3.20823205240022	4.00108987346213	4.52369274727895	5.05264972935634	4.28489961874345	5.07775873287771	4.76405171447936	4.28706857691543	4.78023093464831	4.25342975711255	5.84523750763735	4.796891509469	4.87545074085514	-16.9136349193293	2.37969304746673	-18.2185676869682	-13.1640143925422	-15.9959111486944	-16.6616108709142	-15.5613150702069	-13.7453733451974	-15.1431192927067	-18.1609901567559	-19.2460490935608
44.2211055276382	10.2063113865441	1.2727700439575	11.9058345949251	9.9685996925886	11.0121228080392	12.4105928685807	8.98021756179016	7.80448050709342	10.5903792929756	10.4854090513386	9.79328690999386	9.04654287394298	10.9767560573832	7.7792258514151	11.1292681708542	9.79854324847865	11.1652808689916	10.3324808763162	10.3282723365422	4.32245631392254	0.857925666004526	4.35275092144015	3.75764008409722	2.18386706386451	3.32535676301055	3.20833351504773	4.01397982103012	4.52270741325424	5.06631509211615	4.30204493561692	5.08756989704875	4.76574850598082	4.29527622081849	4.77866408774429	4.24912397920581	5.87223618917715	4.80600090091265	4.89414194631757	-16.9558724085442	2.38125146784081	-18.2722721706802	-13.1860171817033	-15.9923950639445	-16.6814321556377	-15.6159119208806	-13.8102640804241	-15.1774175829466	-18.2204976346294	-19.2945188123092
44.7236180904523	10.386261734042	1.27917581735777	12.1034190727808	10.1354385841037	11.1695595047895	12.5910967226354	9.17141032047464	7.9574056201326	10.7857697093915	10.6399835063026	10.0268524944575	9.21884736021575	11.1563464178775	7.9394490267968	11.3158369448602	9.96669345952249	11.3612207146598	10.5162258367886	10.510894182925	4.32669921458177	0.862507064372746	4.35336691104292	3.75117568882182	2.1900464134233	3.31069673306038	3.20437054741307	4.01869940516455	4.52668391068071	5.07290326666862	4.32337890309916	5.09074641929719	4.76067674071825	4.30623303527374	4.78447967140139	4.24271241730559	5.89370371557671	4.81646318910716	4.90754967983552	-16.9943961937464	2.38735084608737	-18.3426757195114	-13.2055622691755	-15.9724277332506	-16.7156688523562	-15.649677070201	-13.8507915813113	-15.225419094031	-18.2568437706171	-19.3614215266735
45.2261306532663	10.5665457646388	1.28064839084015	12.2813232418824	10.3152853467452	11.332011776568	12.7541733246952	9.37135577562918	8.12220291546962	10.970828379042	10.800944682632	10.2516037660232	9.39864140257262	11.3377405801444	8.08966330008661	11.4868028517092	10.1478925138809	11.5620145142277	10.7096670857684	10.6991265417835	4.33075839856189	0.867466513679866	4.34733372896695	3.74977862499047	2.19662737730943	3.29139252801693	3.20195220325453	4.02750667235645	4.52680986157685	5.0812313209726	4.34051266589498	5.09624028069673	4.75489661632753	4.31078795283881	4.78515369303862	4.24136755390051	5.91765439263906	4.83142638756091	4.92222091521077	-17.0312074031751	2.38091175470784	-18.3816942377892	-13.2448183347908	-15.9562884437598	-16.7277374442052	-15.6903134697982	-13.9112117881181	-15.2576163460435	-18.3024042534371	-19.409003164576
45.7286432160804	10.7511540100898	1.28490138169951	12.4705729544133	10.4753131340754	11.5065373954594	12.9342403657217	9.58224060143501	8.28679936036399	11.1599368038725	10.9719852832613	10.4817884739378	9.58844354656206	11.5274836577241	8.25185192700209	11.6661302146269	10.3098098697775	11.7740619867121	10.8834010237458	10.8990215728357	4.33624845060086	0.873432645180217	4.34497191126997	3.74102245042204	2.20540339070816	3.2765593592451	3.20317686988141	4.03607006191175	4.52761860320135	5.0943033089873	4.35808449362008	5.10718228470096	4.75261591692424	4.32066387698933	4.78923134428881	4.23123850801794	5.94886480485051	4.83703958590935	4.94217688928623	-17.0751127724528	2.38399176371289	-18.4319588752449	-13.2595317241277	-15.9582351966107	-16.7639340814889	-15.746936456306	-13.9753163790356	-15.2893168344243	-18.3678758935559	-19.4564451742038
46.2311557788945	10.9324065697311	1.28942668623397	12.6671322884596	10.6518686980779	11.6641401109468	13.1060800068921	9.77756386823805	8.4464037773668	11.361444096401	11.1231916444812	10.72446310729	9.76193833305092	11.6978094007818	8.40895275991173	11.8494868963482	10.4883524031012	11.9679152037759	11.0711189329514	11.0830501573538	4.3401945282143	0.878255744277724	4.34634953173419	3.73724352060628	2.21085087378488	3.26078307017449	3.19885336612409	4.04033664466957	4.53360347966748	5.09787260541717	4.38013021107738	5.10909785964032	4.74237282488782	4.32829915985163	4.79679610961375	4.22612283294917	5.97201811024066	4.84763498010551	4.95494179909875	-17.112430679006	2.38137639767253	-18.4924166998169	-13.2947328486144	-15.9377138845795	-16.7943086245538	-15.7751413870246	-14.0291308368101	-15.3348312392359	-18.4010182883168	-19.5215777508089
46.7336683417085	11.1150606153466	1.29024800633435	12.8441190238654	10.8229840408803	11.831861191267	13.2767087030168	9.98693743570178	8.61789562823478	11.5517692137508	11.2868897350202	10.9568126693008	9.94814139988815	11.8756662190238	8.56669793267774	12.0193403836602	10.6617529410345	12.1713392922242	11.259783869921	11.2773307814245	4.34443236477948	0.883814355778927	4.34122919843429	3.73224275939905	2.21770788856752	3.24428007580202	3.19799727339219	4.04878849058672	4.53568885618528	5.10596986604497	4.39793212340966	5.11628668920041	4.73411951083688	4.33472070424564	4.79901164873885	4.21913786411433	6.00011934203506	4.85898774266174	4.97113016759653	-17.1503020789553	2.37344978830418	-18.5214846176545	-13.3268470553798	-15.9282839469588	-16.822633019649	-15.8189488271793	-14.1028531702964	-15.3638707422567	-18.4533255443564	-19.565671341835
47.2361809045226	11.3041168630218	1.29548002046792	13.0361903355362	10.9938357776971	12.0114863745334	13.4633864730003	10.2024125088723	8.78077444629008	11.7468369078594	11.4556915346003	11.1946570589227	10.1396287590267	12.0626940552977	8.73544667361578	12.205616853677	10.835263456515	12.3854516038159	11.4377292335069	11.4828846186036	4.35088109337145	0.890273865791691	4.34156734624971	3.72582529020969	2.22676302533971	3.23244039938524	3.19944927694318	4.0527812787755	4.53880772086046	5.11656785100199	4.41652950733578	5.12671484361502	4.73006985781792	4.34651846301521	4.80856306506909	4.21012541113129	6.0351137157343	4.86463791970624	4.99250361512432	-17.1974975838208	2.37348256597261	-18.5677595747437	-13.3568816726395	-15.9368305686388	-16.874733294612	-15.8716457428131	-14.1647108497862	-15.3930767129425	-18.5168413891479	-19.6094273984639
47.7386934673367	11.4869086707344	1.297128982284	13.2264055558387	11.1793047200318	12.1696869307705	13.6278756605846	10.4060094280403	8.94868265670989	11.9548895336287	11.6089217203969	11.4449971398785	10.3184314070637	12.2267128093387	8.89021456459604	12.3774674867638	11.0234760303101	12.5764658313285	11.6298227484927	11.668083178712	4.35486605557519	0.895346135979956	4.342844691357	3.72438388879896	2.23169093077219	3.21583879650477	3.19660634208367	4.05668758727239	4.54720670370673	5.11946115757648	4.4397891830272	5.13001154462377	4.71700448063877	4.3512790448531	4.81374652090815	4.2062771835838	6.05954461170776	4.87552694305169	5.00482333431182	-17.2331963673292	2.36089379416684	-18.6117028647734	-13.4070971023719	-15.9171039557775	-16.9013768494536	-15.9015605288463	-14.2312770640933	-15.4362734431573	-18.5543200561153	-19.6698879542835
48.2412060301507	11.6731701947713	1.29816616830894	13.4053932995916	11.3435212479274	12.3431789755301	13.8072746067695	10.6246927821469	9.12756413359785	12.1507352137178	11.776190791558	11.6833139776457	10.5110032046456	12.4042198289011	9.0560638215472	12.5557540910426	11.1909676120986	12.7819346658462	11.8138203885257	11.8682646700207	4.35989470361426	0.901629273252694	4.34064585432142	3.71555792837068	2.23902152653303	3.20251593134722	3.19777114912358	4.06459350919701	4.55156399704761	5.12752261552623	4.45865434517695	5.13930679655196	4.70870832204238	4.36015224697404	4.82114100984951	4.19379048873273	6.09123674314066	4.88336930474582	5.02265819276154	-17.273041890801	2.35393057449008	-18.6355099664979	-13.4324805605207	-15.9154681181871	-16.9462397558731	-15.9490548885544	-14.3161404357271	-15.4623817180973	-18.6128938900993	-19.7074354742719
48.7437185929648	11.8641797830421	1.30329850937226	13.5991400890943	11.5258773069353	12.5236308853388	13.9903336381415	10.843394487509	9.2902409503217	12.3519540019653	11.9424139648943	11.9270897688863	10.7029629571525	12.5870145869818	9.22441266775538	12.7415986855802	11.3767383752186	12.9927271151107	11.9968052403459	12.0747215904843	4.36659668871159	0.908320077656638	4.34421050676012	3.71154315001391	2.24771139358427	3.19113578822368	3.19957580393614	4.06416760039731	4.55725250256329	5.13535358190946	4.47856070575241	5.14909264653028	4.70355588950357	4.3707305967303	4.83283015627233	4.18638306377234	6.12701915370778	4.8894302990009	5.04359086943886	-17.3187498343987	2.34813565432757	-18.6764148679933	-13.4786649062405	-15.9253216660422	-16.9994979133474	-15.9967872288525	-14.3747512016556	-15.4893776624445	-18.6721396878446	-19.7443418554117
49.2462311557789	12.0494336254258	1.30397164233408	13.7818125188816	11.7027258299507	12.6874218739238	14.1597171359802	11.0559768415946	9.46763226292201	12.5666229462367	12.099640179319	12.1832423577381	10.8878769323335	12.7521782358966	9.38472948473363	12.9100272960035	11.5572685851438	13.1849624098584	12.1934028419434	12.2651338997791	4.37109628702926	0.914118022608178	4.34584988697367	3.70617423853602	2.25319557355399	3.1764238800969	3.19892085947481	4.06788296724317	4.56825680371905	5.13816501394295	4.50318205745562	5.15454100591515	4.69188442497246	4.37658161298535	4.83787870414045	4.17725971819071	6.15434932292008	4.90074436010928	5.05734644926773	-17.353845149528	2.33344661591581	-18.7022381353186	-13.521460438561	-15.9131255263237	-17.035530708783	-16.0301818184484	-14.452567693374	-15.5305832833687	-18.7148620738544	-19.7969691909754
49.748743718593	12.2411288409193	1.30568466818782	13.9623307158421	11.8793611404552	12.8671568680118	14.3484233512876	11.283524331361	9.64584668254289	12.7678544985412	12.271312282178	12.425507330418	11.0865146807492	12.9322066797297	9.55866050545578	13.096650118237	11.7379347510098	13.391986315453	12.3730138464014	12.4709061979535	4.37762564056553	0.920795282047191	4.34719718569558	3.69923204003042	2.2612352052869	3.16626269500181	3.20246617617067	4.07149552900989	4.57496721927004	5.14627100926213	4.52312400437368	5.1661432084266	4.68590179455646	4.38827686006912	4.8499558765672	4.16619230657048	6.18887208960231	4.90529961206793	5.07674307765269	-17.3967473806547	2.32467118173951	-18.719532391106	-13.561955555227	-15.9197124324802	-17.0954929424048	-16.081462888195	-14.5325328084766	-15.5541909563426	-18.7785769184128	-19.8249349924717
50.251256281407	12.4333729923874	1.30913372318607	14.1569735542362	12.0720760382552	13.0484936720495	14.5242712669888	11.5046552642994	9.81877744498604	12.9749633356147	12.4355133678443	12.6731504653276	11.2783468036796	13.1130032339475	9.72400380612716	13.2706284056298	11.9347358540002	13.5986810008764	12.5615004530839	12.67756690364	4.38446715288512	0.927460529934398	4.35440657864077	3.69706577164491	2.26973401003312	3.15409514614951	3.20493343118171	4.07087558072054	4.58318679408532	5.15137667892169	4.54422996308243	5.1753880473919	4.68177420260106	4.39653937680734	4.85832451606081	4.16038324299824	6.22453115569653	4.91207025324406	5.09702684978704	-17.4388752926326	2.31021112199223	-18.7531859908702	-13.6224623296727	-15.9309929728919	-17.1426674578951	-16.1241215413144	-14.6005196662879	-15.5795700322572	-18.832176385164	-19.8521080203319
50.7537688442211	12.6225454449765	1.30952482357722	14.3315964613775	12.2419344708761	13.2184039905985	14.7044176217329	11.7258332150437	10.0063500334458	13.1958506572517	12.5978146049952	12.9330214398564	11.4692028248825	13.2818943940291	9.8934618492607	13.4488082226217	12.1091297247164	13.791963722803	12.7605813870749	12.8730079440344	4.39000757374064	0.933949668650451	4.35682796668759	3.68740937672357	2.27598769419752	3.14233463928849	3.20682761858825	4.07472730026345	4.59667512721374	5.1542640230034	4.56998785786066	5.18314670955199	4.67364081001691	4.40545158213849	4.86755144023146	4.14612652451164	6.25394507234557	4.92314284010418	5.11208217086389	-17.4745401867014	2.2967036840793	-18.7593549278987	-13.6573347238503	-15.9266742961685	-17.1927562143584	-16.1612101825362	-14.6873645582389	-15.6194700406708	-18.879043817958	-19.8942306010991
51.2562814070352	12.8194735641876	1.31169313299772	14.513582253058	12.431448110815	13.404687733425	14.9023322409886	11.9614204021883	10.1846466907204	13.4019233746921	12.7746919139935	13.1770862277915	11.6734063136038	13.4665769823745	10.0750790573542	13.6386123785333	12.3032552952083	14.0002153722681	12.9381139125788	13.0839723315955	4.39803761828059	0.940832161993881	4.36209060900197	3.68233342952129	2.28491090221983	3.13497930326756	3.21297075309376	4.07436463359439	4.60555688213294	5.16245847123133	4.59067954934611	5.19701858501145	4.67187002030975	4.42005478239365	4.88175585396837	4.13702346774594	6.29036464783853	4.92543840537907	5.13276921471414	-17.5193180997161	2.28565462673984	-18.7688992780234	-13.7127614374583	-15.9414107832916	-17.264974396578	-16.2160971032148	-14.7602261822069	-15.6412877458707	-18.9462652819969	-19.9102289278597
51.7587939698493	13.0110547673468	1.31451504568695	14.708840148468	12.6152307206182	13.5869372372399	15.072485797496	12.183965452215	10.3692294123799	13.6143177757619	12.9375564131812	13.4265091740055	11.8644858573707	13.6468358266906	10.2382499162727	13.8068215178976	12.4918091259393	14.2022403911084	13.1322566599569	13.2901596182943	4.40441046255307	0.947753356190374	4.37306572464732	3.67577274213645	2.29336882509011	3.12187604121638	3.21628258948297	4.07422135902296	4.61603805980289	5.16491825170378	4.6125386543043	5.20566444819416	4.67032929761374	4.42645147306364	4.88798778600195	4.12636024757723	6.32496111925098	4.93309339770332	5.15204784658989	-17.5548628392707	2.26835498754656	-18.7936767760237	-13.7640410898788	-15.9538340124303	-17.3047852660912	-16.2535866921969	-14.8363292105965	-15.6657973807951	-18.9927039466993	-19.9256085156679
52.2613065326633	13.2061679461116	1.31380832237153	14.8757119196947	12.7987254461532	13.7634397189796	15.264260710833	12.4130157325878	10.5672500092618	13.8406958844761	13.105904555342	13.6880696184707	12.0609489443884	13.8210525826405	10.4170532097541	13.9950600330706	12.6803122029084	14.3965485614941	13.326375203772	13.4904307500704	4.41157187742139	0.954322397170177	4.37655337661251	3.66748739569919	2.30055862767663	3.11287198625565	3.22089776361806	4.07857127359885	4.63164609009615	5.16801877966908	4.63885594957525	5.21564585043233	4.6670746630286	4.43880153295797	4.90091974336281	4.11388752903555	6.35565963818708	4.94118675590034	5.16808496045754	-17.5925194064729	2.25247994958998	-18.7794140648083	-13.8123889787355	-15.9572597109029	-17.367165364833	-16.29435059431	-14.9294872570558	-15.705176703131	-19.0423287320012	-19.9555934767044
52.7638190954774	13.4060279457319	1.3157584828169	15.0596163710183	12.9996523926808	13.9565167478656	15.4554094988365	12.6555913082086	10.7468507887057	14.0507194637896	13.2886222985774	13.9319476995421	12.2700929476363	14.0114715515168	10.5952103988696	14.1729755518756	12.8861676672705	14.6059307649365	13.5094964078256	13.7062032182859	4.42032552692477	0.961450889837163	4.38585506616489	3.66379046984258	2.31044883109376	3.10444689372906	3.22969403785677	4.07493287672373	4.6422467553608	5.17632699185692	4.65964506885788	5.23149175850993	4.67045516203996	4.45158493811857	4.91084583282096	4.10679530141521	6.39309837693334	4.94425292154411	5.18962267485269	-17.6348720757252	2.23594496024834	-18.780568467556	-13.880208738778	-15.9796539857243	-17.430124119568	-16.3523294415329	-14.9939040561273	-15.7260414666488	-19.1112349733151	-19.9584687762159
53.2663316582915	13.5991394484414	1.31796909137322	15.2469619509787	13.1759545624818	14.1397028475333	15.6374922708173	12.8784621662187	10.9437952498083	14.2674810834521	13.4508470322494	14.1813583330239	12.459814444765	14.1917431503754	10.7680304700322	14.3524660846031	13.0676883173709	14.8030367253579	13.7092055163013	13.911330418135	4.42680233553514	0.968400495486418	4.39780647244305	3.65256590064847	2.31891838897351	3.09360257227863	3.23394225702059	4.0759934313206	4.65442977434564	5.17626364651547	4.68158891865993	5.23930599751318	4.67211928135225	4.46126753099361	4.92030600185661	4.09147384241447	6.42577313365765	4.95286387589111	5.20741867821258	-17.6664109233224	2.2198075628506	-18.7849777505389	-13.9212931624939	-15.9926255560263	-17.4797872977378	-16.3844225237277	-15.0763435162705	-15.7505698151767	-19.1491198147853	-19.9612885733767
53.7688442211055	13.7998704719933	1.31806612532646	15.4158544308496	13.37333201334	14.3231863115102	15.8408899300433	13.1143880112513	11.1421253902636	14.4984084454452	13.626109674234	14.4430054547421	12.6614308120359	14.3719419028424	10.9558891120874	14.5481060857803	13.2702182311103	14.998562532638	13.8980726623841	14.1162770233278	4.43533548228658	0.974904250608905	4.40498483807821	3.64577331111194	2.32711486639035	3.08691313823556	3.24126826882771	4.07751401462256	4.67151306142541	5.17969677080038	4.70779843522627	5.25120342407888	4.6740754985119	4.47703890161409	4.93549078365516	4.08139966175237	6.45697420122182	4.95796851252937	5.22397551078982	-17.7049540953665	2.20312185621785	-18.7618823741237	-13.9824136872928	-16.003197165706	-17.5516365036041	-16.428623598103	-15.1592667667438	-15.7902632398151	-19.2000916694093	-19.9786963475037
54.2713567839196	14.0005110776136	1.31979161762326	15.6026049617809	13.5646008516893	14.5232153360324	16.0256971131312	13.3602253930058	11.3344586602959	14.7113759337325	13.8126404022856	14.6852136361851	12.8724626981997	14.5682412196826	11.1307326353093	14.7176201243799	13.4666380160589	15.2091788508041	14.0872135545852	14.3365689322728	4.44398259737279	0.982446081862731	4.41802751741134	3.63745895504766	2.33796722488468	3.07690617045263	3.25192218775564	4.07529763311288	4.68314986520701	5.18719475016219	4.72802021685324	5.26756653550801	4.68247916474126	4.48794332043945	4.94144941959413	4.06994100620133	6.49457643564639	4.96200964031568	5.24579411200397	-17.741834537364	2.18533818474143	-18.7554548731211	-14.0384614404941	-16.0323328645034	-17.6027513126561	-16.4860603961695	-15.2281824878123	-15.8109146858379	-19.2654350479919	-19.9683713722295
54.7738693467337	14.198100656072	1.32012140154736	15.7827700794997	13.755390823814	14.7073418807168	16.221023264907	13.5847771586612	11.5438951454829	14.9315036452604	13.9774619159655	14.9333591618476	13.0626989271714	14.748252802359	11.313843756278	14.9089465496715	13.6626297702535	15.4014273635388	14.2921395907473	14.5402493170487	4.45123660560287	0.988879895429273	4.43045030231515	3.6273897080338	2.34639604708797	3.06804099054663	3.25757616979589	4.07821434509322	4.69629674838959	5.1857636488692	4.74938866361535	5.275151300994	4.68691930882631	4.50113938054489	4.95389020621047	4.05681584482118	6.52453447529612	4.9715156602218	5.26153949458727	-17.7721756821624	2.16658710073977	-18.740508200539	-14.0907130295295	-16.0450453670704	-17.6609000691838	-16.5156805480413	-15.3147737846253	-15.8362061183284	-19.2972803448119	-19.958949964478
55.2763819095477	14.40249707223	1.32047678576425	15.955508540899	13.9648842615696	14.8981028430993	16.4304797489838	13.8264545222313	11.7427833091006	15.1659471170295	14.160272967383	15.1940497835236	13.2690274850095	14.9342683540609	11.5066315369207	15.0927003005907	13.8770519319191	15.5986467370421	14.4757473466107	14.7498934419373	4.46027122048221	0.995054906456681	4.4408731764039	3.62187665386606	2.35551358085285	3.06206475902407	3.26731939204158	4.07746509736285	4.71404060627548	5.18965970476911	4.77484772759453	5.28844023427095	4.6933559780024	4.51858030180572	4.9641656281842	4.04916639893619	6.55549374731599	4.97368860643815	5.2780591550535	-17.8083504276274	2.14688496167849	-18.7109383529131	-14.1617657548772	-16.0618705040455	-17.73351395589	-16.5629844188001	-15.385391550343	-15.8769953513442	-19.3484277199751	-19.9644587329009
55.7788944723618	14.60513526458	1.32294974177815	16.1464484852363	14.1478239493127	15.1051937671744	16.6153511718394	14.070069476505	11.9487893304655	15.3807819081382	14.346701152956	15.4336748796498	13.4773689938675	15.1359520080283	11.6825874452144	15.2749367137219	14.0650161910911	15.8108740590328	14.6710809620204	14.9746490036062	4.46878773768323	1.00295349788514	4.45690334549661	3.60894859346073	2.36716679728257	3.05105372678986	3.27840672563203	4.07756129012791	4.72585556170463	5.19486673317563	4.79387465585782	5.30310194550306	4.70568393901142	4.52901037754622	4.97266460910261	4.03350554847273	6.59244652316874	4.97879099790745	5.2995501703749	-17.8406918319226	2.13102647401498	-18.6992738352665	-14.2048938076492	-16.0964653980174	-17.7767871804009	-16.6143721936004	-15.4576331520767	-15.8981704846868	-19.4031762965858	-19.9418932012566
56.2814070351759	14.8075222337367	1.32099074822652	16.3207937874503	14.3532224153037	15.2903315803494	16.8241585197119	14.2993652366088	12.170294505142	15.6032938494575	14.5190065415817	15.6798667430326	13.6717745239711	15.3150855820894	11.8759786354901	15.477118973501	14.275155043071	15.9986653857864	14.8769496897902	15.1768169611864	4.47663898922301	1.0086880730531	4.46901172717553	3.60044922636937	2.37536486515495	3.04370244353172	3.28603927651622	4.08282462895756	4.73910468487617	5.19384067476413	4.81403580575248	5.31149296735759	4.71163418910577	4.54545241554349	4.98737242283561	4.02316063362144	6.61893138996826	4.98773972809038	5.31270573717045	-17.8699049789331	2.11036789166859	-18.6677948864785	-14.2673942826593	-16.107795038316	-17.8412714707738	-16.6462578390186	-15.5458115225665	-15.9248487039589	-19.4340175207613	-19.921401715145
56.78391959799	15.0120030857579	1.32277795905959	16.499372566551	14.5520445287865	15.4886394314291	17.0267653199214	14.5456684015941	12.3704872585236	15.8403276792439	14.7097901708022	15.9390985519976	13.882470521541	15.5064621565233	12.0646025663346	15.6505610046463	14.4784992966128	16.1983619402627	15.0594708745303	15.3914301885838	4.48478584553319	1.01514575139432	4.48187525630313	3.59055038599776	2.3851507883344	3.0354483827908	3.29763714197256	4.0805613202259	4.75665645537015	5.19834722830602	4.83813008617032	5.32549150564779	4.72100443968744	4.56054789934691	4.99247030475031	4.01157594128297	6.64886939440543	4.98841245698649	5.32863038648589	-17.8989147566467	2.09140146275619	-18.6353861166978	-14.3238484642715	-16.1296275406479	-17.8983895149105	-16.6961109203298	-15.6029131230467	-15.9672568098908	-19.4844451138665	-19.9163571675289
57.286432160804	15.2207339265638	1.32481920470808	16.695983372413	14.750131579924	15.7028426069004	17.2256637194944	14.7856041879784	12.5904002752501	16.0560850478136	14.8961358373637	16.1757467694018	14.0875075362618	15.7128524349542	12.2514197645536	15.8464073402065	14.6809121921952	16.4129191385343	15.2609981475047	15.6208668008352	4.4938365461456	1.022584537625	4.49982399256539	3.57904004903635	2.39727842785572	3.02543729054287	3.30850783347236	4.08363903185627	4.76780289573839	5.20135706031131	4.85539183269049	5.33771468228336	4.73545983864047	4.57377222798825	5.00343172088778	3.99846335530556	6.68432631289409	4.99460335566958	5.34917137673704	-17.9306865560689	2.07442339093936	-18.6218945759789	-14.3755438689103	-16.1681330831332	-17.9462555222372	-16.7407352274161	-15.6767897039045	-15.989437821135	-19.527693542619	-19.8830489272236
57.7889447236181	15.4252809542252	1.32157702908556	16.8662472757009	14.9682020318302	15.8890822356243	17.4474129121489	15.0188767156498	12.8117904509481	16.2801283543944	15.0765950196178	16.4197781734456	14.2861948925392	15.8904959187191	12.4546042607414	16.0378980714958	14.9028032619253	16.597058472817	15.4607325029345	15.8218756712954	4.50103605451694	1.02728574119476	4.51065131889446	3.57219416333198	2.40491938362182	3.01898046723359	3.31748445921746	4.08770681721639	4.78032661971669	5.20096361278201	4.8737884041403	5.34628027358808	4.74116228150708	4.59272035820874	5.0130708728496	3.9908780788213	6.70658867522889	5.0006600027983	5.35923713763125	-17.954920103465	2.05139656019612	-18.5780187559974	-14.445354464387	-16.1767637827851	-18.0145025873699	-16.7746161469914	-15.7496962382187	-16.0179325212156	-19.5572864030893	-19.8530748635908
58.2914572864322	15.6326702266566	1.32398211880883	17.0525368204703	15.1577092966842	16.0951590678733	17.6437254834486	15.2687167808032	13.0259141018774	16.518966042083	15.2755780228314	16.6774459434954	14.5011146061721	16.0867906861782	12.6395445079053	16.2243319097855	15.0959948806136	16.8002775616508	15.6494529101741	16.0421352311167	4.50861709271611	1.03414160522714	4.52490799580414	3.55815953614158	2.41497410223005	3.00791888101048	3.33015961109743	4.0884883220905	4.79690231194356	5.20618574890954	4.89595450436546	5.36020958910582	4.75156393128896	4.6048623007049	5.01968307179601	3.9754611974098	6.73469201843974	5.00226857649233	5.37409887734359	-17.9792866669126	2.03455166467094	-18.5471339078958	-14.4859981730928	-16.2020136846719	-18.0544763742633	-16.8262907984478	-15.8065091930051	-16.0622826247607	-19.6064503044119	-19.8391096652428
58.7939698492462	15.845779070805	1.32442068862869	17.2510270428273	15.3711330721259	16.3105085377037	17.8574485138008	15.503763614737	13.2593109084291	16.7348666350824	15.461854642599	16.9110502863534	14.7026206189687	16.2913831209315	12.8378055676243	16.432969822324	15.3125360807376	17.0119194410238	15.8571286025682	16.2709176958479	4.51725189772367	1.04055931161034	4.54223202830365	3.54869486259098	2.42623662503165	2.99852281630139	3.34002680712039	4.09491176051017	4.80662475017819	5.20711435336037	4.91089096297992	5.36923815773152	4.76440454614273	4.62034854857786	5.03246568164232	3.96540675364257	6.76535132135214	5.00954247163841	5.3912698141981	-18.0079326035634	2.01593690228475	-18.5301445523116	-14.5452567567908	-16.2366188781011	-18.105901821532	-16.8634291535955	-15.8797417858459	-16.0857214463534	-19.6378152141147	-19.7967577204127
59.2964824120603	16.0503143300451	1.32236481548825	17.4241280852809	15.577514565029	16.5039656012448	18.0803491734393	15.740308272486	13.4803348139164	16.9598019838231	15.6509544724426	17.1530495549279	14.9059315960209	16.4731574573176	13.0423815661874	16.6139253796845	15.5215863851643	17.1997628444845	16.050625081346	16.4775667779725	4.52278314439391	1.04514438528746	4.5521388723117	3.53805451893101	2.43376562978418	2.99050156784011	3.34954724141499	4.09798439706272	4.81767962441155	5.20752764358717	4.92694820221079	5.37727218291084	4.76972251684742	4.63798099816613	5.03631355229301	3.95422693197699	6.78508631931183	5.01270508171876	5.3998581739173	-18.0241376228613	1.99507928497714	-18.4840213420029	-14.5975508929459	-16.246980446772	-18.1644917253902	-16.8987736916496	-15.9351586402113	-16.1162435458946	-19.6661504472135	-19.7590217930514
59.7989949748744	16.2652159320652	1.32409660262512	17.6196528864929	15.7829594277018	16.7179789655453	18.2827371522501	15.9927163302139	13.7090286287141	17.1999215194194	15.8582651009086	17.4094215452632	15.1252019318111	16.6742070161718	13.2327211690299	16.8159323336908	15.7292334812627	17.4078046255586	16.2462985164935	16.7045902145809	4.53037411430756	1.05161153866207	4.56668136953587	3.5259882036236	2.44357904126712	2.97810345267228	3.36239188532298	4.10223044492338	4.83258725300594	5.21349683301714	4.94659028240572	5.39032052414611	4.77925154574477	4.64936830596027	5.04479279659489	3.94161264076517	6.81057829802246	5.01547526908408	5.41331179713668	-18.0476630509576	1.97704440241261	-18.458951082473	-14.6440630457817	-16.273893009381	-18.1977202332275	-16.9512720789632	-15.9902810318523	-16.1626428207797	-19.7137569852148	-19.7378129448292
60.3015075376884	16.4809907594366	1.32224016631602	17.8157493370783	16.0098137397065	16.9342280951215	18.5111540861538	16.2219940961858	13.9551100597152	17.4154784627857	16.0446190687084	17.6402931454617	15.3234125171084	16.8765748858549	13.4424321793491	17.01738482196	15.9575336590062	17.6174090629207	16.4601306568403	16.9335250364659	4.53760707752298	1.05667881493304	4.58088557384829	3.51873051863328	2.45340308969611	2.96884206707183	3.37040384489009	4.11190671957434	4.84025936372249	5.21242795913086	4.95859620454676	5.39544839208481	4.78865440190719	4.66615830500692	5.05286608215011	3.93454105278884	6.8355963236002	5.02381670205193	5.42678371718663	-18.0703958169146	1.95532714049447	-18.4365989598006	-14.7080126282997	-16.302712392916	-18.2512525567491	-16.9800652135097	-16.0600648025585	-16.1873167311164	-19.7333366963486	-19.6880806709381
60.8040201005025	16.6868806442273	1.32231265188717	17.9985959485209	16.206086546417	17.1353420976218	18.7266552082052	16.4613169437909	14.1763369252413	17.6409660881897	16.2427770502668	17.8807394467517	15.5320451311792	17.0628339941744	13.642502511671	17.2098931901079	16.1548888703752	17.810548844717	16.6479409297397	17.1475012248947	4.5412227787516	1.06140533247543	4.59028539517592	3.50455811844933	2.46028514811571	2.95732792491585	3.37957291396426	4.11415088465702	4.84923527549731	5.2137048439008	4.97168611643217	5.40225057096689	4.79189720730852	4.67931914356132	5.05660751284758	3.91982327275557	6.85206270313864	5.02425146869453	5.43376873839584	-18.0787615265244	1.93777249937056	-18.3980970848319	-14.7415978940923	-16.3131684513091	-18.290231611399	-17.0159729870048	-16.0964070796815	-16.2197666162175	-19.7606390860771	-19.6442139128022
61.3065326633166	16.9106177569614	1.32320892284205	18.204419304191	16.4279328213415	17.3574903868655	18.9447355479089	16.7155834119874	14.4196032590609	17.882147256964	16.4585039729779	18.1364036679724	15.7561936204349	17.2688975991558	13.8454440399081	17.4271035468335	16.3769982514922	18.0247998802201	16.8513164979535	17.3829288030761	4.5485816395683	1.06718002712102	4.60407815374939	3.49510322023831	2.46930657103219	2.94465290578677	3.39160985008496	4.12187668211255	4.86185671697932	5.2203301255038	4.98815195210708	5.41364575548613	4.79888033557744	4.69137277724728	5.0663624173138	3.91046896808663	6.87412055231608	5.02834378285693	5.44572710618241	-18.1018978155333	1.91946803983629	-18.3823038025223	-14.7930417591817	-16.3398594227216	-18.3247832973983	-17.0680112673178	-16.1478274456226	-16.2680786371494	-19.8065549946249	-19.6173072744218
61.8090452261307	17.1248128020668	1.32198780512407	18.3988028414313	16.6423673472582	17.5745084090018	19.186990696611	16.9386352818784	14.6642427522093	18.0972109736127	16.6452971646632	18.3651549117712	15.9518894159996	17.469122746805	14.0662374165886	17.6182758021653	16.5910971696317	18.2334015694054	17.0651569439397	17.6134261921631	4.55276255449777	1.0713799941132	4.61421421277535	3.4846470861577	2.47714899155257	2.93495534825652	3.396914258719	4.13053731716254	4.86687331083488	5.21729823824121	4.99655146622387	5.41429303454412	4.80333637520514	4.70828155330353	5.06790391733253	3.90004889465798	6.89269165879635	5.03580307017617	5.45546469252259	-18.1134508466787	1.90023192807807	-18.3574575058454	-14.836712453862	-16.3610554930668	-18.3786068845077	-17.0875472499109	-16.1967944360459	-16.2937937744856	-19.81475614037	-19.5616871996951
62.3115577889447	17.3375567571841	1.32133066437131	18.5928307884724	16.8558120398907	17.7837569280364	19.3961269394768	17.1805360329985	14.9000982697129	18.3233232865493	16.8529908025285	18.6048166162421	16.1668985345825	17.6606521939548	14.2629849950197	17.8289107185789	16.8035376713954	18.4334690084276	17.2547757833617	17.8369442629017	4.55519294618767	1.07560146005981	4.62233787575925	3.47294571372614	2.48286639811414	2.91955065231047	3.40485142276653	4.13580071476086	4.87319800838508	5.21936876973934	5.00594894392638	5.41926047773999	4.80318476069501	4.71614178289832	5.07280175406747	3.8882754373712	6.90520442141584	5.0355890266594	5.46095392485488	-18.1179213844774	1.88065455361626	-18.3296329476848	-14.8735846639823	-16.3700919479416	-18.3975342761147	-17.1227942545788	-16.2273545029236	-16.3278698779498	-19.8412576525466	-19.5131315774168
62.8140703517588	17.5680890907148	1.32170078124335	18.8095367823133	17.0923398784376	18.0143380934447	19.6305465200982	17.4287655037547	15.1576165927983	18.5658037870105	17.0697813719242	18.8606412542351	16.389669757806	17.8724517285785	14.4793860779551	18.0435017376967	17.0381588427001	18.655331449978	17.4667219115468	18.0829232518738	4.56115911351077	1.08032353754376	4.63453358274731	3.46618156540199	2.4905573581524	2.9062478150696	3.41369732807639	4.14656599764813	4.88299879095714	5.22412545342366	5.01847445185152	5.42601499175435	4.80642009794016	4.72803686390669	5.07818422079228	3.8820130940409	6.92308737986091	5.04102567816014	5.47154025989958	-18.1371151989948	1.86061536509038	-18.3250000878431	-14.9273105040482	-16.3949647182728	-18.4330504767178	-17.1653051839545	-16.2727499477739	-16.3776833012518	-19.8766453144188	-19.4818991957795
63.3165829145729	17.7817272094268	1.32114443501128	19.002824688636	17.2963167600094	18.2322404395805	19.8681301629606	17.6532496552088	15.4007594995926	18.7806845765333	17.2651897811872	19.0881729571711	16.591487658479	18.0711659173254	14.6980747956227	18.2449586352354	17.2397749230367	18.8640812118225	17.6752649359351	18.3169859619194	4.56199213850787	1.08404967717633	4.63991808777122	3.45271100454132	2.49592269340183	2.89297444160097	3.41695612355931	4.1536856792041	4.88484707214327	5.22136019470778	5.02248101106028	5.42413115001538	4.8049311372744	4.73977740639424	5.0779158711551	3.86822200294706	6.93450674845421	5.04575673287877	5.47776899752451	-18.1370268624781	1.8441476282113	-18.2993495584424	-14.9496281175964	-16.4071038495964	-18.4691302793534	-17.1821051562174	-16.298641458096	-16.4039638738177	-19.8826889802464	-19.4217186756918
63.8190954773869	18.0046459782745	1.31941971282633	19.2089820327822	17.5278548801094	18.4502904977363	20.0905490334528	17.8979807187191	15.652328138327	19.007969690621	17.4830380337555	19.328120962498	16.8144419948208	18.2692200425138	14.9065289613839	18.473906271729	17.4679920621722	19.072754366877	17.8742258558057	18.552798087363	4.56341093847904	1.0874978809749	4.64614878649256	3.44404660605674	2.50005596986028	2.87596996832495	3.42281837885257	4.16166309630312	4.88801951444437	5.22402693754679	5.02735636145416	5.42684219569674	4.8005441153369	4.74597756572562	5.08349639904357	3.85974102076563	6.94248694069343	5.04662118779594	5.4821709097503	-18.1396838189173	1.82437459155207	-18.2834926440015	-14.9891850328248	-16.4135458271654	-18.4848313961206	-17.2154401470742	-16.3221405121192	-16.43914940768	-19.9085922516703	-19.3697417808029
64.321608040201	18.2388564488934	1.3206683759366	19.4367930753823	17.7517846548042	18.6898197513994	20.3412239801677	18.1394736946111	15.9236797271513	19.2524940611416	17.7004286912502	19.5852615065673	17.036398537194	18.4879608338573	15.1367602319228	18.6790335119261	17.6879787579751	19.3036775239895	18.095824251	18.811966840847	4.56667656682675	1.09166903092815	4.6560727977798	3.43451600179792	2.50603874821364	2.86156926949937	3.42756883299875	4.1746539699374	4.89452585149721	5.22644296912502	5.03509114332066	5.42836364673541	4.79931075382913	4.75686257773317	5.08168548340651	3.85022341547821	6.95564981786534	5.05311321020204	5.49181314663519	-18.1506588593654	1.80688073626435	-18.2899671396671	-15.0203826625858	-16.4354192078039	-18.5205393000066	-17.2463120215583	-16.3590822690081	-16.4899037977027	-19.9326055695074	-19.3353756457018
64.8241206030151	18.4568205662107	1.31944849203138	19.6297537226759	17.9749334245076	18.9090882528311	20.5714341079592	18.3670711858479	16.1665813189447	19.4680408445996	17.9062723046688	19.8127521301079	17.2472055081642	18.6863818359722	15.3519144080673	18.9018279195993	17.9064648091426	19.5138829085321	18.3002265101537	19.0521184338071	4.56464548404008	1.09442102617553	4.6562856354639	3.42390132866769	2.50861420618664	2.84374019296503	3.42824792198479	4.17969160568812	4.89276209939688	5.22397146968408	5.03388204437425	5.42397185794602	4.79133644779325	4.76194864552678	5.08199339367448	3.83935279486376	6.95947668133275	5.05477609715689	5.49502080597614	-18.1417113795982	1.78906468573487	-18.2637097817191	-15.0439566410642	-16.437640005109	-18.5352509832963	-17.2600559599914	-16.3607276799031	-16.5161460483378	-19.9376832173014	-19.2717706128195
65.3266331658292	18.6904325991023	1.31638321856727	19.8487038353265	18.2232134494211	19.1369735569273	20.811987710951	18.6154959134118	16.4346598413801	19.6976254619684	18.1351469253394	20.0543869136161	17.4801506090468	18.8927094192096	15.5762418563948	19.1338643688098	18.1491983526936	19.7329267334043	18.5106744532105	19.303394783628	4.56454985306939	1.09694990478907	4.66018419252887	3.41829959038816	2.51090832178371	2.82526287323536	3.43133972047659	4.18968525410587	4.89236506844635	5.2269040138796	5.03345280173142	5.42423633336234	4.7822731253565	4.76683556717411	5.08376249877051	3.8338677336906	6.96257512268335	5.05644435897335	5.49895092559297	-18.141518988055	1.76891675873865	-18.2591351272311	-15.0841173458347	-16.4409438005203	-18.5511704433863	-17.2902962291292	-16.3758540349699	-16.5518029386361	-19.9630438133081	-19.2174599502557
65.8291457286432	18.9286359822179	1.32004294964928	20.075890434452	18.4370833017014	19.3863779369677	21.0751397648741	18.8510164844855	16.7045521522995	19.9455393963974	18.3538222612485	20.3143868730044	17.7031507157585	19.1200309120053	15.8179946611266	19.3481924364529	18.3571408251794	19.9744504230117	18.7432268869393	19.5788162318	4.56455408674176	1.10085560729553	4.66466044947748	3.40615293107104	2.51497982852546	2.80881409836946	3.43135390233969	4.20000523532838	4.89520847678978	5.22662359934716	5.03566966085835	5.42041911405296	4.77623691026339	4.77528001657448	5.07869639283233	3.8209130756167	6.97071323292409	5.06337231477414	5.50832023546504	-18.1428702947694	1.7560537356873	-18.2639881421918	-15.0921672134681	-16.4594183850787	-18.583216496186	-17.3084904869361	-16.38763068146	-16.602809041486	-19.9757071491248	-19.1810359556616
66.3316582914573	19.1546168878323	1.31691097332766	20.2812988086038	18.6809897764973	19.6079786213219	21.3033070046664	19.0834898362095	16.9646378673937	20.1632051679704	18.5716417333466	20.543414562455	17.9257235246698	19.3198558630622	16.0342576853709	19.593192527926	18.5941923153283	20.1876397873634	18.9455470542664	19.8281149566981	4.55995434469921	1.10254068204822	4.6621065911479	3.3988992227358	2.5146671274479	2.78648305673066	3.42891503846095	4.2062576949495	4.88953673915853	5.22416258655125	5.02858081191073	5.41361776523454	4.7616397357624	4.77419390948275	5.07944321353636	3.81309758374276	6.96684347869869	5.06146638862872	5.50931291570705	-18.1270814611438	1.73657990290972	-18.2467923370677	-15.1171936075001	-16.4518532269499	-18.5799310579672	-17.3186350571364	-16.3793969125552	-16.6282502752271	-19.9802498356175	-19.1151329684967
66.8341708542714	19.3963351870358	1.31386659609037	20.5136044080962	18.9173769172059	19.8470859828125	21.5631206988823	19.33721554664	17.2499463954784	20.3968182483399	18.8127671463556	20.7885428574707	18.1711507407231	19.5365739520974	16.2758326255072	19.8172595813704	18.8232381623256	20.4189882223879	19.1698203872903	20.0983563066245	4.55724237644149	1.10478729387882	4.6633204957105	3.39088172524971	2.51511398865399	2.7661751738224	3.42873497071391	4.21730279495331	4.88535597796682	5.22695170988792	5.02224773950414	5.41156752388565	4.74784616819981	4.77753977205369	5.07382370282447	3.80414278938093	6.96513055885776	5.06331968858217	5.51366561925816	-18.1203913179784	1.7204766838437	-18.2512884935169	-15.1337054314318	-16.4525238364959	-18.5964558054666	-17.3450541088132	-16.3851320336317	-16.6636019024887	-20.005079294252	-19.059696282534
67.3366834170854	19.6419852766083	1.31905031155723	20.740216048378	19.1536256827491	20.1076593779829	21.8194579409002	19.5684724826974	17.519441527614	20.6500445465709	19.0340071223426	21.0533745041324	18.3976892318912	19.7744482441371	16.5151124507239	20.0569849913346	19.0514980807798	20.672849636876	19.4056100910911	20.3932577421406	4.55418235670432	1.10815340297595	4.6620213765345	3.38190333921054	2.51733767402273	2.7447018804235	3.4236257700394	4.22395575626984	4.88439902747985	5.22360395272905	5.01845102009211	5.40269473971221	4.73700821751521	4.77896368508713	5.0692655157122	3.7937186893944	6.96842115106276	5.06738775527279	5.52364051341519	-18.1132182452024	1.70688362814094	-18.2517053102547	-15.1423244940657	-16.4682466045697	-18.6076021498983	-17.3501617529822	-16.370832697124	-16.7141381542624	-20.0065980077727	-19.0224976821809
67.8391959798995	19.8797249355628	1.3135470491556	20.959490763911	19.4176029668716	20.3331452002319	22.0678610678975	19.808351472793	17.799213917486	20.8718697359284	19.2657516029759	21.2859912433825	18.6352404955296	19.9778218238146	16.7499593281667	20.3121278654226	19.3067406432896	20.8909009700032	19.6182463063413	20.6550085005217	4.5473170304629	1.10873851700779	4.65663177842044	3.37797491365642	2.51431271805565	2.72012001311696	3.41774598673412	4.23069848314144	4.87474867116975	5.22078743266444	5.00512632709956	5.39391440808201	4.71595942391659	4.77614020516173	5.06736765391975	3.78843710318062	6.95726784557034	5.06373408507102	5.52342246890845	-18.0929473902091	1.68761065824982	-18.2412735372398	-15.1678843800745	-16.4521157542582	-18.6043817750131	-17.356741664289	-16.3531578678269	-16.7381178759006	-20.0111228935329	-18.9556869148394
68.3417085427136	20.1325415769322	1.31109518984388	21.2057782032777	19.6455366792124	20.5854478641468	22.3474136260985	20.0697644685138	18.102497989125	21.1119174948545	19.5207731602091	21.5369550447229	18.8960404555177	20.2074284086678	17.0096703468533	20.5446455155142	19.5257644843018	21.1367638715267	19.8589636590389	20.9478455362665	4.54213073673775	1.11101297354961	4.65506147413993	3.36761952236185	2.51315318330766	2.69772580162779	3.41399547451505	4.24171612859178	4.86680086258651	5.22295613597741	4.99269049227101	5.38999349461996	4.69769618157145	4.77792517145805	5.05774662358807	3.77560932608651	6.95128711281714	5.06499605429837	5.52924948472317	-18.0810317806591	1.67710097126252	-18.2517203761678	-15.1611931306438	-16.4517538984262	-18.6217270737666	-17.3794051388109	-16.3490162173312	-16.7725860637599	-20.0356721614404	-18.9007179937555
68.8442211055276	20.3858000304499	1.3168749888585	21.432425635693	19.9066761267625	20.8513039534328	22.5985439185529	20.299478598725	18.3741904466138	21.3731016955146	19.7465347508997	21.8091437540242	19.1292052925564	20.4506068815421	17.2483345668535	20.8115719215314	19.7772158820689	21.3970494361906	20.0956854637515	21.2575321929359	4.53562326354108	1.11361094742525	4.64800053289936	3.36223857101775	2.51289906126763	2.67098025296654	3.40361722570258	4.24401672863139	4.86218624501073	5.21618487349888	4.98284806432652	5.37673175823956	4.68073984784837	4.7724519059066	5.05418611128674	3.76762193882915	6.94785687144109	5.0642314221493	5.53880406917614	-18.0645179440436	1.66250987824493	-18.2447613948193	-15.1720492486471	-16.4605557765969	-18.612536883906	-17.3721312552058	-16.309429256522	-16.8221559260102	-20.0268267207314	-18.8645412621615
69.3467336683417	20.6352308453705	1.31127105047912	21.6670440628316	20.1607598199675	21.0905672041086	22.8698907760681	20.5501240663136	18.6758044858071	21.6017990828933	19.9946528298392	22.0479674856585	19.3852737342514	20.667737937706	17.5044434825197	21.0612275790558	20.0213542800223	21.6302764129123	20.3268637749263	21.5431373564173	4.52623617469923	1.11427345683493	4.63997562841708	3.35614430426076	2.50847459534253	2.64420724728537	3.39424108124239	4.25056617667403	4.84885382683898	5.21264478833843	4.96342251220114	5.36678124609612	4.65548329898312	4.76840153042482	5.04558107182681	3.75830492168745	6.93285947824921	5.05942392342081	5.54064933859779	-18.0391232333208	1.64828062136048	-18.2385948508619	-15.1750291096684	-16.4445534384426	-18.6114591461996	-17.3761510603907	-16.2834996657547	-16.8442979829911	-20.0322759168977	-18.7987973772062
69.8492462311558	20.9035824754833	1.31065506451407	21.9281421149117	20.415863891933	21.3585100645601	23.1588597550414	20.8177764774139	18.9807330746232	21.8513233743668	20.2611726133615	22.3077547494511	19.6601561222264	20.9130396867984	17.7748679958973	21.3244303822968	20.2660756061254	21.8932394214994	20.5869146357252	21.8620421169852	4.5191676624601	1.11647969502321	4.63581269040317	3.34920931262939	2.50622487731775	2.61849082305454	3.38619744502151	4.25681834630602	4.83760781337083	5.21259973873463	4.94521077280883	5.36063245981006	4.63340660301225	4.76667474606958	5.03732991873182	3.747302462352	6.92370954202495	5.05943070531245	5.54919200486194	-18.0246314628692	1.63980042325124	-18.2520423718094	-15.1707677775957	-16.4460390347869	-18.6216695505398	-17.3922455849809	-16.2553115907348	-16.8777862580288	-20.0528283474908	-18.7465762810855
70.3517587939699	21.1693269643213	1.3147903904757	22.156250297252	20.7019252166016	21.63166809083	23.4188396148685	21.0543759538886	19.2757495051123	22.1237672871957	20.4987522742412	22.5905269957909	19.9079787799069	21.1638294877069	18.0244054858755	21.6103860380044	20.5412563441749	22.1620611614235	20.8276113336217	22.1891745269677	4.51006318996155	1.11845580811577	4.62339501307671	3.34739597152149	2.50406884276454	2.58787683815206	3.37144538598438	4.25838951836428	4.82996192244867	5.20331530806944	4.92984816603313	5.3452630138829	4.61107768684397	4.75709837503539	5.03327774398042	3.74113080644297	6.91475096514659	5.05330367733587	5.5594749942636	-18.0028586146612	1.62461319640137	-18.2356389025391	-15.1848259738368	-16.4509262584008	-18.6030435272088	-17.3783765384035	-16.2078088168852	-16.9265745499158	-20.0396670713411	-18.7140292988118
70.8542713567839	21.4342948819213	1.30970906465282	22.4080514094339	20.9505429817399	21.8878251960546	23.7148739727735	21.3199028000726	19.6011339904641	22.3627478522972	20.7661894765416	22.8388637550107	20.1862613889227	21.3980399396836	18.3036643534639	21.8683842297509	20.7791073742428	22.4137218630279	21.0814762883078	22.5022261208747	4.4987826538952	1.11961233320744	4.61327443842126	3.33926774800135	2.49893674458617	2.55934485822335	3.35880481679743	4.26430331625016	4.81372188338949	5.19885493505564	4.90504097725764	5.33532573171834	4.58254762895461	4.75243685730697	5.0209466039425	3.72730567418803	6.89741541516558	5.04705870814557	5.56471877881427	-17.9752812345638	1.61665068653826	-18.2320027537191	-15.1674554692923	-16.4389365148952	-18.6063793940234	-17.3820969951805	-16.1759434138059	-16.9472700231576	-20.0478148064762	-18.6522774357694
71.356783919598	21.7181858543761	1.3113717399616	22.6784176972178	21.2362270260233	22.1743517112081	24.0001812380929	21.5919536390176	19.9098819601003	22.6254987590156	21.0412841367061	23.1111626356598	20.4730147558145	21.6621582997843	18.5753362272285	22.1651732819511	21.0535206541537	22.6968951100574	21.363901350864	22.8502010414989	4.48988855401127	1.12213819618405	4.60569596582532	3.3362865730067	2.49634529345482	2.52912316064264	3.34591842431438	4.26543485441603	4.80012754157728	5.19510351088389	4.88201462774874	5.3267437067907	4.55769537828398	4.74478308760782	5.01532879118527	3.71803333042051	6.8867333217557	5.04544891290811	5.57728893736971	-17.958368412504	1.60838163971158	-18.241184150996	-15.1695163939417	-16.4464101767437	-18.599753466987	-17.3894245188467	-16.1260768114832	-16.9805312917194	-20.0609068488906	-18.6062159128365
71.8592964824121	21.9972122811927	1.31512342716488	22.9171715314281	21.5156027350439	22.4573924094099	24.2870135613454	21.8458111273723	20.2321033679973	22.9131620673619	21.2997274139862	23.4084803726137	20.7448567451083	21.9232697817614	18.850468251728	22.449263728088	21.3217008920463	22.9769971050304	21.6125952311151	23.196992458839	4.47850162913248	1.12426358991085	4.59006905654894	3.33268885803092	2.49311395085164	2.49706275245362	3.32814003063462	4.26638104737036	4.79055177708153	5.18482990201607	4.86233444709166	5.31213215157557	4.53113369333283	4.73491992423455	5.00635217976051	3.70726127965867	6.87400799687577	5.0339846313504	5.58956401638448	-17.9331511316928	1.59859398088288	-18.2204012015884	-15.1653762515874	-16.4516375861996	-18.5869884813275	-17.3767738534728	-16.0750220660466	-17.0297229402982	-20.0515023941234	-18.5811404565898
72.3618090452261	22.2865973300516	1.3097840876823	23.1885656089923	21.7976193692393	22.7340053709482	24.6084875428682	22.1308828278093	20.5830162802392	23.1664604918763	21.5898281632553	23.6703728113579	21.0489946217958	22.1781929998903	19.1541738505259	22.7445732619186	21.5924109479826	23.2508451826556	21.8933084439363	23.5404168355866	4.46722479634927	1.12586874334998	4.57872671234848	3.32848350524652	2.48827748147375	2.46765161135147	3.31284364088326	4.27156166643471	4.77262590949841	5.17974702926647	4.83358671198235	5.30372404239447	4.50065391524562	4.73029016192172	4.99744196838862	3.69465174870382	6.85645374679112	5.02649485304805	5.59960683295872	-17.9112483238303	1.59356285879419	-18.2191976756223	-15.1560048179693	-16.448592835107	-18.5973895348664	-17.3836922421648	-16.0408259324594	-17.0505455687167	-20.0652784401896	-18.5275513865816
72.8643216080402	22.5874098933318	1.31385853847881	23.4631923906408	22.1143214490752	23.0424256999105	24.892929314118	22.4114875529793	20.8994464563963	23.4468204315495	21.8763298027632	23.9595648027626	21.3505648039416	22.4645322779517	19.4301422143408	23.0711453168037	21.8976660153436	23.5577646453064	22.1879391430092	23.9196958697483	4.45714383964784	1.12901333759419	4.56726309804075	3.32963511576153	2.4864072346577	2.43393236343723	3.29582745656023	4.26793268450315	4.75806578295939	5.17274538638724	4.80751114351316	5.29425206615818	4.47443763975974	4.71753419777299	4.99470918624892	3.68669115684254	6.8465091505889	5.02047917283476	5.61751243798689	-17.8946015001138	1.58554771164891	-18.2187760990201	-15.1677154699131	-16.4671064177261	-18.577588298021	-17.3859023478795	-15.9742463961967	-17.0856340833442	-20.0739730281603	-18.4923625295673
73.3668341708543	22.8851855100684	1.31765724041773	23.7231178588782	22.3921869972182	23.3383425368683	25.2094320474691	22.6881193909735	21.2521911473196	23.7542603763736	22.1597301557007	24.2760128785596	21.6504966139706	22.7390942831663	19.7339383931034	23.3637511108294	22.1646080607871	23.8524272281597	22.4627662739187	24.2876783178664	4.44499011111294	1.13182563465653	4.55100813634683	3.32468585354168	2.48319759174385	2.40186737910576	3.27594366992901	4.26878746915633	4.74809783586861	5.16238068675213	4.78557303451701	5.28223594521703	4.44512280267315	4.70850376861846	4.98352716444624	3.67108719841212	6.83241735668411	5.00732841223446	5.63306758367322	-17.8719378751504	1.58190600514149	-18.200826382209	-15.1499141143779	-16.4778372231396	-18.5756645483325	-17.3791439908657	-15.9255797211029	-17.137687217506	-20.0725961874264	-18.4799865308558
73.8693467336684	23.1991785220231	1.31416113376982	24.0172449071878	22.7114928832735	23.6392293750631	25.5374217317668	22.9977227342713	21.6105863320627	24.0264281031567	22.4760052491535	24.5560881041144	21.9838117118964	23.0187371422928	20.0480124627063	23.7000296265624	22.4728702337924	24.1526076851937	22.7743125472575	24.6634340446417	4.43450366807364	1.13452692907107	4.5396751034596	3.3252981302725	2.47991042435879	2.37105171708267	3.25898647641436	4.2696799051693	4.73015928053872	5.15779191851156	4.75519870353703	5.27716131750956	4.41429677237906	4.70107145073418	4.9802193390285	3.65995199975067	6.8173910882835	4.99937418935261	5.64934454086927	-17.8582310890534	1.57894346216564	-18.2040587262843	-15.1550495742929	-16.489347356683	-18.5822958468423	-17.3939822031761	-15.87932338548	-17.161428718659	-20.0963482874405	-18.4401929560576
74.3718592964824	23.5174787466811	1.32062741731463	24.2990919639043	23.0252883283913	23.9730329352317	25.8442131468242	23.2915284167723	21.959678271982	24.3292111986795	22.7771170613468	24.8671178368766	22.3030798208306	23.3310683417895	20.3477358433692	24.0289154077063	22.7760866907762	24.4870719197571	23.0817950379881	25.0751064713537	4.42413359618043	1.13892845840887	4.5255754718925	3.32557330557837	2.48008703300134	2.33739797574913	3.23892674936476	4.26628055747157	4.71646497804739	5.14895114947831	4.72876074980438	5.26863774158259	4.38836407967387	4.68805800180716	4.97561807118241	3.64735450095528	6.81106536435261	4.98925071516651	5.67390468995906	-17.8454166638139	1.57568772880904	-18.1966589961392	-15.1568286342019	-16.5243537888851	-18.5695121004358	-17.3961206518256	-15.8186288285509	-17.2016740096743	-20.1053862701184	-18.4220913870106
74.8743718592965	23.8441168807498	1.32318302439059	24.5847337410687	23.3434607864416	24.2850552380469	26.1915304739618	23.5964866445944	22.345704736276	24.6613012958808	23.0894934056002	25.207752264805	22.6346738648214	23.6227079367846	20.6821161208736	24.3659913738695	23.0840168809359	24.7998442885207	23.3903980397008	25.4647198805646	4.41396540440996	1.14249515137706	4.51029986854182	3.32574547160797	2.47827807970681	2.30717465823767	3.21821382523701	4.26801486543908	4.70802745468494	5.14037732809336	4.70760249934203	5.26126124738246	4.35803315381648	4.68104996855244	4.97128300838647	3.63303538174102	6.79863718210576	4.97638421221411	5.69399366987988	-17.8360501620575	1.57461877575189	-18.1857470462093	-15.1568485529821	-16.5461474877695	-18.5837749937109	-17.4011454025652	-15.7798488036622	-17.2604180864754	-20.1177592858663	-18.4290850558138
75.3768844221105	24.1847300853095	1.32176691412772	24.9053032743307	23.7001874630459	24.6140209729273	26.5193045700001	23.9354614645349	22.7145068952744	24.9570426559088	23.4352239321114	25.5109606796934	22.9998360822947	23.9314579515313	21.0023753399474	24.7438075812881	23.4307748012653	25.130471317002	23.7362573130955	25.87341915601	4.40580231672158	1.14687688317328	4.50061140177912	3.33180422760863	2.47803906345747	2.27589459753987	3.20094586568927	4.26565834455219	4.69206727325381	5.13838307069755	4.6789246975786	5.26148189304978	4.32873364850362	4.67039548002772	4.97562022840446	3.62349704626218	6.78944644874797	4.96936883805445	5.71776725906009	-17.8358412774743	1.57319361789871	-18.1977130556072	-15.1820966910023	-16.5780602371979	-18.5856743004334	-17.4296543815981	-15.7288636034154	-17.2912823264495	-20.157132447417	-18.4100669793491
75.8793969849246	24.5252992745883	1.3308147354718	25.1984450104261	24.0163565630351	24.9765501402721	26.8594780512333	24.2472045982664	23.100986579115	25.2870269499879	23.7541703467222	25.8489490300216	23.3392522984243	24.273911285103	21.3359086266357	25.0804743456029	23.737907601716	25.496086689822	24.0601783765341	26.3172011750831	4.39717749764076	1.15290631381366	4.48566422819413	3.33216609007686	2.4817719622301	2.24524509424455	3.17933738892279	4.26415373904109	4.68141352093744	5.1301486708033	4.65582517533952	5.25596746203592	4.30497770941296	4.66025390725175	4.97159937937555	3.60659681061369	6.79008170401914	4.95673265256492	5.75008196482916	-17.8344348283996	1.57542828770349	-18.1884942496945	-15.1807613517819	-16.634978583933	-18.5931193284274	-17.4378679383892	-15.6839407098389	-17.3413544024643	-20.1727533968878	-18.4165222105456
76.3819095477387	24.8839892770378	1.33205390499892	25.514745906006	24.3783705014392	25.3078223943251	27.2370739587723	24.5856531663163	23.5222900095491	25.6484499710246	24.0991547188811	26.218876180079	23.7051897796234	24.586781314331	21.7016710524608	25.4656766595979	24.091197764742	25.8303801265894	24.4068619090278	26.7276222968785	4.39107234261138	1.1577027540107	4.47344169923698	3.33884609175162	2.48292487262511	2.21882954276534	3.15947016410639	4.26820249863963	4.67686564290503	5.12619211780644	4.63946614702086	5.25538976139039	4.27562864520096	4.65653047480926	4.97715687550404	3.59449449159106	6.78284627434982	4.94612557175124	5.77581895293932	-17.8456112896343	1.57638225811833	-18.1908571448041	-15.207307556002	-16.6732127808125	-18.628948588991	-17.4612947551125	-15.6637879767331	-17.4117698844443	-20.2057989781188	-18.4506629516392
76.8844221105528	25.2474695671509	1.33377853717855	25.8657458702305	24.7352291327934	25.6682745154619	27.567166191211	24.9582638678339	23.9058223188687	25.9721693414995	24.4771290961486	26.5501077463627	24.1039219829508	24.9293372300438	22.0316026409212	25.8491627458001	24.4401912852733	26.1950598568679	24.7895232386367	27.1682755806604	4.38619729634773	1.16458137313659	4.46743386247778	3.34571279882311	2.48740560093688	2.18915278989977	3.14359870901108	4.26445569693326	4.6653829001184	5.12969966764163	4.61676929539037	5.26286999589627	4.24998889389185	4.6443136227619	4.98387072184881	3.58133355398738	6.78328187399271	4.94191084788248	5.80817320641768	-17.8612317235719	1.58027529225999	-18.2176928775108	-15.2341209634089	-16.7308658529559	-18.6331394658841	-17.5096884417747	-15.6181332903451	-17.4549303989655	-20.2674350833297	-18.4603019576277
77.3869346733668	25.6204582696963	1.34405090410314	26.1750320595572	25.0978232232003	26.0622998593243	27.9417923600027	25.2923282626583	24.3329427867099	26.3336757601796	24.8168672679426	26.9199546923887	24.4652966000133	25.3061947237539	22.4011647471253	26.2364326568831	24.7956859149793	26.5946711662897	25.1334000590639	27.6422284447651	4.38277257270367	1.17233282770695	4.45398962781735	3.35325271196325	2.49635344229262	2.16381327058834	3.12232243851908	4.26695676696407	4.66042555731419	5.1252722634422	4.60167231575277	5.26244957933805	4.23055949271571	4.6389680457385	4.99140534872592	3.56698985595428	6.79462003608711	4.92899183903764	5.84909114371122	-17.8836837821905	1.58372634340053	-18.2139929128751	-15.2637384674643	-16.8144345371451	-18.6682386621929	-17.5307050648788	-15.599954715294	-17.520361343313	-20.2970428517765	-18.499394642754
77.8894472361809	26.0085129525203	1.34551233335131	26.5268236714813	25.5024359824647	26.4154787817124	28.3190736534977	25.6684758616948	24.7678990745224	26.7284229051162	25.1972883706645	27.323841094264	24.8671230618438	25.64464689586	22.7748876366089	26.6692048466977	25.1938170773378	26.9531239457024	25.5210190163962	28.0711583169811	4.38232948593804	1.17909562355196	4.44742905677071	3.3674612104019	2.50217508572952	2.14063099474646	3.10530163695504	4.27108856171874	4.66250032695234	5.12929954445148	4.59504959624989	5.27072943367824	4.20453351568202	4.63501132152665	5.00956496343011	3.55800642549262	6.79647138591815	4.92306187114963	5.88128633009323	-17.9191628908566	1.58551572941464	-18.2372874484239	-15.3235241194461	-16.8738120160289	-18.7107449065174	-17.5792613709244	-15.5925953238031	-17.6081988886156	-20.3582889256852	-18.568708669291
78.391959798995	26.3979913285843	1.34925404686452	26.8959087709109	25.8638489872592	26.81004096924	28.6835148156688	26.0650983722448	25.1936422383476	27.0835573920201	25.5969333548005	27.6873212934694	25.2876159184921	26.025554808185	23.1420048903871	27.0621385314435	25.5500333163004	27.3542664828666	25.9232989908507	28.5410734534461	4.38307952884401	1.18834250025404	4.44488546519503	3.37652347064596	2.51312190869181	2.1173352740845	3.09124661903821	4.27263232698155	4.65829181928561	5.13895864449985	4.58344692681688	5.28462840611359	4.18508043672426	4.62860891326897	5.02158650085387	3.54230265885721	6.81053155553328	4.92031145342193	5.92285961033561	-17.9584239697039	1.59415110976754	-18.2748925035291	-15.3599331197096	-16.9614616653819	-18.7460328852989	-17.6447875036059	-15.5798610803046	-17.6694381430691	-20.4388835525153	-18.6147556896031
78.8944723618091	26.8071287271342	1.35752903405711	27.2424775973405	26.2748772340256	27.2271607795832	29.0913373932577	26.4377174837036	25.6627719928375	27.4796594080458	25.9723156278867	28.0930385280899	25.6840477746335	26.4307349430413	23.5478995678059	27.5025199515587	25.9565512439089	27.7788814622878	26.3083690419653	29.0308283313098	4.38775308260536	1.19803990102777	4.43874413612949	3.39287013605582	2.52794814780992	2.09932621204888	3.0740691926901	4.28157451198887	4.66198303336903	5.14444394585578	4.58173301446543	5.29396095041122	4.17088719398258	4.63014679131555	5.04425516765841	3.53218677048463	6.8337318096591	4.91346782520001	5.97047356516628	-18.0138155756605	1.59820003243142	-18.2963079443999	-15.429741194659	-17.0684937639506	-18.8152566431566	-17.6939672085463	-15.599542938223	-17.7560564556355	-20.5003994601648	-18.6940150139403
79.3969849246231	27.2210526692987	1.36145443963014	27.6338278587327	26.680138944163	27.6141752398687	29.4678071696552	26.8542934296484	26.112697906885	27.9092197580295	26.38990344379	28.533367153828	26.1218148215241	26.8087993688495	23.9306055966232	27.9467514755652	26.3584230548685	28.1731150949414	26.7378380045692	29.4851170565364	4.39477040010457	1.20789572491029	4.44092624692496	3.40997547461233	2.5412283883671	2.08111423849577	3.06215573396832	4.28816197600281	4.67353806047502	5.15982573984536	4.59015789394105	5.31286948320366	4.15269837162967	4.62799051913929	5.07068481926415	3.52172524544393	6.85142045597145	4.91488804573352	6.01173610875935	-18.0773340045613	1.60485032585133	-18.3484471171693	-15.5033138105328	-17.1588888720085	-18.8704010255271	-17.7734561336166	-15.615280956728	-17.8662882757636	-20.5970130605581	-18.8048288288665
79.8994974874372	27.6451388245702	1.36521474421511	28.0238280426162	27.091420556138	28.0441206725356	29.8674780142188	27.2761699922621	26.5833478639532	28.2987090585293	26.8116418165616	28.9331095827659	26.5628237174289	27.2317090120894	24.336976051848	28.3880536922924	26.7674213110452	28.6112214992112	27.1594656088221	29.9798635253755	4.40485536735711	1.21945702720006	4.44484544732733	3.42853010144522	2.56040326270452	2.06623664862185	3.05211736798735	4.29802555759992	4.67983702723627	5.17868232090771	4.59536021101453	5.3346624836158	4.14247373227866	4.63015083950493	5.09851881873755	3.51095656195332	6.88304421462658	4.91611605596424	6.06258059354517	-18.151947131905	1.61253039648282	-18.4039732048879	-15.5841287611455	-17.2789772448597	-18.9445571872455	-17.8609123192903	-15.6478518617482	-17.9516661546914	-20.7027701769174	-18.8944372737395
80.4020100502512	28.0890334115093	1.37095745125644	28.4121542896996	27.5471135268015	28.4842961947533	30.2961467295698	27.6896812183313	27.0935472612872	28.7307194909257	27.224259366546	29.3771404258349	26.9942158261906	27.6675069314594	24.7700688051337	28.878475667105	27.2216875834646	29.0598507372443	27.5869550510855	30.4797488902254	4.41993682209305	1.23147269199904	4.44955561499188	3.45445853219225	2.58271822201285	2.05630734393219	3.04145495387975	4.31596137133523	4.69519939487867	5.19733622867793	4.61264368390699	5.3553852600853	4.13658069165995	4.6391975626483	5.1390267916121	3.50642297992139	6.9216969224573	4.91836535033901	6.11661507105072	-18.2453746505016	1.61550520174975	-18.4586685113864	-15.6994599268197	-17.4108243628364	-19.0463548743368	-17.9435110074863	-15.7152634059565	-18.0646447006373	-20.8030625086537	-19.019555194268
80.9045226130653	28.5301767113694	1.37593538615855	28.8456172429138	27.9555245395666	28.9058741853363	30.681887733039	28.1473901613644	27.5599252482049	29.1955525080693	27.679148883449	29.8555888407885	27.4663918437155	28.0882926368208	25.171369192623	29.3294977883508	27.6301759936107	29.4893907208077	28.056880196464	30.9544963781549	4.43695948289497	1.24454333217439	4.46388874833233	3.47557634645781	2.60514187415682	2.04530527223962	3.0369717435828	4.32789750163484	4.71914080583392	5.22698070831199	4.64167574030728	5.38620023108289	4.1296282713253	4.64302393173815	5.17546560566773	3.49597365827163	6.95896988541835	4.92980640187675	6.16666448297633	-18.3431723908425	1.62614284424829	-18.5464312693479	-15.7936110328495	-17.5335474240813	-19.1266331399714	-18.0579027562851	-15.7648559113585	-18.2020138998227	-20.9405333259707	-19.1765405749973
81.4070351758794	28.9883973663382	1.37929448296136	29.2584651843432	28.4160088438551	29.3707535818973	31.1148802483663	28.5940901251272	28.0749520603293	29.6190889879567	28.1221433477681	30.2925671502429	27.9254511401521	28.5550493386477	25.6162678438705	29.8243000419344	28.0916499250528	29.9624568304567	28.4964915133799	31.4681390643697	4.45884194905329	1.25864461508363	4.47765747414129	3.50463327515678	2.63405632267444	2.04016462828856	3.03317031763161	4.34903207550416	4.73873851403767	5.25762946198422	4.66912548512958	5.41692500788184	4.13208804436865	4.6563538053613	5.22339577719778	3.49213381399574	7.01145813790153	4.93766222985456	6.22608876279626	-18.4584230984306	1.63108168194433	-18.6260346125737	-15.9255335994776	-17.6861989695977	-19.2445140165351	-18.1702965382409	-15.8527892639603	-18.3157312940414	-21.0759638649243	-19.3132714331061
81.9095477386935	29.4539527390104	1.3850698357163	29.6909422240564	28.8686453948284	29.8323214184788	31.5379701825733	29.0485579435409	28.5970037382474	30.085811601835	28.5717228151305	30.7750204257996	28.3899437590613	29.0219185130573	26.0553788887459	30.3277615987453	28.5464851302483	30.4315957068279	28.9648231315629	31.9712940904382	4.48480407896379	1.27364888922209	4.49690085525736	3.53459969460116	2.6651982087092	2.03730857394992	3.03130915312914	4.37402651599299	4.76840959279205	5.29204715995257	4.71070854602078	5.45008293051812	4.13801772673384	4.67123652967591	5.27740175090517	3.48874850285702	7.06839628373984	4.95177485144151	6.28550246610776	-18.5860841274383	1.63651080746657	-18.7201485366625	-16.0629166891891	-17.8419212971885	-19.3661907517416	-18.2891055584013	-15.9589223441846	-18.4586199425887	-21.2194557975055	-19.4865934827934
82.4120603015075	29.9321437429668	1.38666234770186	30.1668217072843	29.325962047736	30.2872536625518	31.9563475265505	29.5457913207095	29.1062561289122	30.5837274452038	29.0621094817324	31.2906787738587	28.893326901801	29.4860891466741	26.4953108650217	30.8184377584719	29.0072641516038	30.8929436267818	29.4678832890513	32.4602397964902	4.51557556293972	1.28943562530649	4.52672819527752	3.56629036987363	2.69810765512989	2.03630575950759	3.03629029913384	4.39874214153404	4.80710155385694	5.33801123850729	4.76531556391475	5.49340227957605	4.14614610125497	4.68757630743691	5.33270905891197	3.48605449877879	7.1279423337732	4.97488424769518	6.34317696581262	-18.7288077770052	1.64450676473153	-18.8477657345336	-16.2099676103598	-17.9955935827284	-19.4914363881876	-18.4395689529633	-16.0674227899828	-18.6258795900182	-21.4004022783012	-19.6907604749675
82.9145728643216	30.4209483310209	1.38915198535398	30.6028144159361	29.8285668542691	30.7846342681493	32.4185175841803	30.0149408314681	29.661772490077	31.0382487171288	29.5239001368873	31.7630759766073	29.3667634797814	29.9957047358172	26.9754138493382	31.359979140134	29.5142088208321	31.3958518838714	29.9260343886992	32.9856940541789	4.55098627583858	1.3061461561141	4.55372499939653	3.6054527649771	2.73780880980893	2.0413120887168	3.04064750609558	4.43364998876513	4.84201800651894	5.38220963430797	4.81959627045684	5.53347157315095	4.16500880298795	4.714046874892	5.40205655000226	3.49052276024762	7.20321068239885	4.99238253870686	6.40964683782548	-18.8862394747423	1.645271982009	-18.9552918529882	-16.3934106249106	-18.1780868980427	-19.6538871742554	-18.5772723485413	-16.2163154320738	-18.769902300467	-21.5672260498714	-19.8742019393154
83.4170854271357	30.9044678131553	1.39341569946645	31.0790113359896	30.2780393734902	31.2641361397565	32.8341409038911	30.5077846080069	30.191820486502	31.5356002512905	30.0078999184929	32.2810497212059	29.8607769263556	30.4912352817409	27.4192310439509	31.8612968882909	29.9695296326002	31.879116357825	30.4307782136538	33.4845057405971	4.58921793484182	1.3239659147333	4.59077687326459	3.63948329734029	2.77854264840137	2.0457817490901	3.04946953945388	4.46789376466322	4.88755486683277	5.43394122881487	4.88965621697529	5.5793278201095	4.18639873493044	4.73668141926334	5.46852223371746	3.48983314443082	7.27969709792472	5.02047784152904	6.47266641556923	-19.0483935551229	1.6511534276708	-19.0915114840865	-16.5550354393785	-18.3541153374569	-19.7962510415974	-18.7318949909213	-16.3649884251263	-18.9438115882213	-21.7546935949103	-20.0936364452118
83.9195979899498	31.4146758548996	1.39182873749901	31.5852702804063	30.7803459015387	31.7491219439197	33.283177457561	31.0402915603931	30.7409848909316	32.0614633897216	30.5297411240981	32.8298594432465	30.3905416303169	30.995961864284	27.8959645747999	32.3993601137826	30.4785782848448	32.3655357732561	30.9427075580253	33.9805837421665	4.63484750327602	1.34235902777331	4.63725096959119	3.681325122623	2.82251021327878	2.05495719422888	3.06546838425306	4.50792905987224	4.94200585396057	5.49714139662411	4.9734671227962	5.63494889999116	4.21324868265126	4.76751450437146	5.546130954709	3.49672756901999	7.3622386399749	5.05355612032113	6.53598686742539	-19.2351570176774	1.6553703309012	-19.2534850341378	-16.7555048773113	-18.5346092415581	-19.9668043252257	-18.9163103163745	-16.5361901272622	-19.1411591610862	-21.9777560394687	-20.3412036835711
84.4221105527638	31.920559211215	1.3957279936167	32.051881117498	31.2711457325583	32.2744938761228	33.748943395872	31.5273237957044	31.329906376124	32.5409456541219	31.0060209770626	33.3326300446109	30.8734901507077	31.5436586818307	28.389099751308	32.949855092986	30.9771636715337	32.8899226625447	31.4328080257369	34.5102175843327	4.68347776148269	1.36207519433908	4.68170117731653	3.7234820970982	2.87317654812779	2.06818958804319	3.07940185013167	4.55822989684672	4.99269033140847	5.55555444321267	5.05759853173926	5.68407024459109	4.25168452635551	4.80494800371024	5.63097996424169	3.50470257483362	7.45995749790347	5.08563654663641	6.60711812300919	-19.4275495155701	1.65480743092277	-19.3952954639397	-16.9596298895036	-18.7415181782574	-20.1576846311611	-19.0766818049477	-16.7452911345386	-19.31483848883	-22.1738996486084	-20.5659731586088
84.9246231155779	32.4267145164834	1.394670724575	32.5679998286987	31.763435937737	32.7666173089649	34.1765334249597	32.053244158232	31.8636883988023	33.061880513565	31.5195004079622	33.8799234979572	31.3918657361482	32.0616287691007	28.8536326100189	33.4742455340697	31.4783654997675	33.3778760458716	31.966848886298	34.9968602220641	4.73577630390045	1.38190543959023	4.73865416484059	3.76673892211331	2.92337396572999	2.08111195717135	3.10005143395729	4.60358271686682	5.05389110609846	5.62479215951366	5.15842129149072	5.74202576641039	4.29132474474938	4.83991115555436	5.71538543634873	3.51415285038002	7.55484693642991	5.12876054614337	6.67117201250931	-19.6275128078734	1.65616932025592	-19.5719050511589	-17.1720148034626	-18.9317094803632	-20.3320022769272	-19.2632613071726	-16.9359447914346	-19.5181750719494	-22.4016278808549	-20.8243448096631
85.427135678392	32.959475264661	1.39078655792196	33.089301905896	32.3003294474634	33.2762916936731	34.6518134323744	32.6057336520007	32.4458903743936	33.6076651946532	32.0581816954258	34.4545352600409	31.933621948138	32.5996569353833	29.362289859255	34.0490443050949	32.0247596762955	33.8793609975957	32.4798281630845	35.4927749584697	4.79572782827899	1.40255190388875	4.80155430551225	3.81662267421456	2.97786386517915	2.09968306081009	3.12687189433902	4.66032924919184	5.12320479496804	5.7031446608981	5.27287324726835	5.80731591071056	4.33905624708892	4.88586176087944	5.81362497016647	3.5313408073379	7.65825047132862	5.17238404853273	6.73739111231671	-19.851949296796	1.65550203412386	-19.7584848283626	-17.4186075096976	-19.1321848561905	-20.5431258505149	-19.4710742180416	-17.1662783486927	-19.7430679486683	-22.6549351445569	-21.1064125701486
85.929648241206	33.4732327945887	1.39568290692014	33.591392211333	32.7766281751164	33.8232548776363	35.1014044914015	33.1123204121657	33.0293567021103	34.1033066993469	32.5510689919936	34.9793902250737	32.4285350271042	33.1761103405874	29.8505823085885	34.5817112450374	32.5117454758653	34.4139083860115	32.9951905869476	36.0190513516878	4.85663914532737	1.42492187802234	4.8661896368661	3.86020280656517	3.03837755790179	2.11897809979214	3.15183816762392	4.7218657395002	5.18803832004851	5.77665184686802	5.38743054571413	5.86598293235615	4.39820883439854	4.93192821219979	5.90858630720016	3.5437122098341	7.77502224515703	5.21965531113008	6.81019669740947	-20.0720308497911	1.6537070056489	-19.9366350111159	-17.6386571869789	-19.3556978319716	-20.7466119042744	-19.6538088510523	-17.4113116819047	-19.943066876765	-22.8800493359901	-21.3619816263657
86.4321608040201	33.9991219209082	1.38819343665808	34.1402120229835	33.3048834901303	34.3211334946845	35.5543785374709	33.6634417572143	33.5907202294037	34.6381771451588	33.0869260639157	35.5466420715007	32.9648796306726	33.705837883032	30.3457651254491	35.140755997204	33.0511824602856	34.8945957829012	33.5493777623145	36.4861632011169	4.92266131594484	1.44631359265628	4.94322867126349	3.91037312993653	3.09650816531481	2.14040778881492	3.18444306533881	4.78397324324557	5.26247366808308	5.86201958667921	5.51859966368018	5.93456538417275	4.45641469569949	4.98192161555461	6.01232275532646	3.56410708156324	7.88405506947344	5.27757654845046	6.87225223846519	-20.3060064030722	1.6503442418487	-20.1470901947893	-17.8943008564126	-19.551947309629	-20.9572869014971	-19.8654967316001	-17.6544711668738	-20.1716576941774	-23.1396011235054	-21.6470305469343
86.9346733668342	34.5365976255992	1.38546425377716	34.6681575214335	33.8167167711965	34.848476824389	36.0495689724801	34.2192894454045	34.1958162877568	35.1935342341002	33.6268442915208	36.13672155458	33.5040461562252	34.2650479005433	30.879013032243	35.7154146179775	33.5747156556184	35.3986591987552	34.0550604176691	36.9750767532934	4.9939210913246	1.46909996135808	5.02202256402104	3.9593339478825	3.15942801039136	2.16669895554645	3.22094006228083	4.85727768872895	5.34346450855954	5.95210741046284	5.66224001266355	6.00632059075002	4.52396682891819	5.04211760968074	6.12277539960601	3.58560870090975	8.00282127417996	5.33135283299316	6.93818215494332	-20.5542078651402	1.64935724772572	-20.3503713244938	-18.1478755523681	-19.7636363742991	-21.1998597156396	-20.0842559786958	-17.9327757192278	-20.4191301742936	-23.4077392759513	-21.9498729315158
87.4371859296482	35.0589852994938	1.38778292592586	35.1978172550593	34.3253362502822	35.4092232568186	36.4804167540925	34.7443297245288	34.7642470383733	35.6945579210292	34.1360081158767	36.6726371802129	34.011774792944	34.8561929015447	31.3586069677937	36.2478224916198	34.0956319077504	35.9300435142309	34.5869739488436	37.4911300703941	5.06611844920098	1.49317426491939	5.10575027546546	4.0076893451083	3.22705562114989	2.19054184522896	3.25712346370023	4.92948877766968	5.41851552123531	6.03983217832157	5.80470676088704	6.07406961089923	4.60120751708689	5.09618935803886	6.22896248909272	3.6086524920227	8.1318730375484	5.39302120272843	7.00933414023302	-20.7983761258553	1.64204448156287	-20.5562793178193	-18.4040934354724	-19.9943189986681	-21.4085100314012	-20.2860051905594	-18.2013143760456	-20.6398190489151	-23.6563566231651	-22.2212517590047
87.9396984924623	35.5941364383787	1.37448831277551	35.7691413346973	34.8767953462629	35.9049900924609	36.9546976983684	35.3108330678967	35.344479552406	36.2321611107517	34.6854348184761	37.248102363546	34.5588424998228	35.3825278304984	31.8786684145443	36.8287100904678	34.6593268534492	36.3900962642989	35.143163313003	37.9323488014865	5.14281283848069	1.51552787397381	5.20054589614525	4.06077873396105	3.28991308881336	2.21869674575318	3.30053803644704	5.00758234498516	5.50142553604305	6.13831317476489	5.96246384376516	6.15100154484328	4.67401660258016	5.16006350283054	6.34682888404202	3.6391820724817	8.24747601874576	5.46284010995184	7.06615211801835	-21.0554224219871	1.63508780587951	-20.789745157062	-18.6886096131989	-20.1872810485674	-21.6466062973392	-20.5137829170087	-18.4835626726574	-20.8873581462598	-23.9350030669932	-22.5167541831398
88.4422110552764	36.1220722664627	1.37412919506873	36.293521437011	35.3591654687621	36.4420369173613	37.4304074586514	35.8593745645699	35.9600019461411	36.7856178646581	35.2169845151576	37.8413429314949	35.0875600977894	35.9463671616702	32.4001493484809	37.3657681111912	35.1544397943541	36.8832005186768	35.6408045641826	38.4084858297124	5.22123952715107	1.53983182145619	5.29230028138243	4.10549147482526	3.3574457380516	2.24841599687746	3.34517013691367	5.09537132467881	5.58863152369812	6.23659651609012	6.13035061838069	6.22670937921955	4.75536990003963	5.22753540567085	6.45935337040483	3.66442524748968	8.37281430182274	5.5265509179682	7.12853982805457	-21.3132057104228	1.63145079788276	-20.9984466305453	-18.9385040198042	-20.4003603539514	-21.8896557098213	-20.7339407153224	-18.792450059435	-21.1505207926055	-24.2041538587726	-22.8232479320883
88.9447236180904	36.6459387490666	1.37044695484238	36.8402607819357	35.8915488040434	36.994827475173	37.8734183978001	36.3931866699603	36.5044709538799	37.2805334957335	35.7338255605905	38.3757322003796	35.6014180821914	36.5213302187264	32.8955016549778	37.9166631944121	35.6993526143446	37.3845041064267	36.1794882696668	38.8948962538907	5.30097203642678	1.56433641427878	5.39123949278545	4.15446439901076	3.4266619163257	2.2770854863504	3.39082727750499	5.17634329894709	5.66787682183679	6.33471175544548	6.29462572806062	6.3010477369699	4.84105204898182	5.29307097168892	6.57626439031005	3.69712055092881	8.50140538779859	5.60041809117699	7.19230926513282	-21.571584619248	1.62212676657653	-21.2196146260487	-19.2174924733291	-20.6206616955149	-22.1149169527904	-20.9452909681326	-19.0684511043029	-21.3843881747092	-24.4620291490919	-23.0926190402857
89.4472361809045	37.1744814856522	1.35759331077887	37.422004729085	36.4021289247083	37.4937917060249	38.3628253661613	36.9642918809692	37.0922534631977	37.8094598401474	36.2871606862273	38.9466020104028	36.1515794209662	37.0387781316527	33.4323645490881	38.4871728299694	36.222223721266	37.8240603099414	36.7103324390733	39.3191552472057	5.38305726532865	1.58779859184976	5.49872728968394	4.19993079623737	3.49079639261066	2.3095944644738	3.44282490293667	5.26744936525911	5.75275985815382	6.44178545472464	6.47152219620931	6.38346146438408	4.92059379873373	5.36829771240721	6.6979211424035	3.72997290404064	8.61626101896872	5.676571807521	7.24350294183886	-21.8360478740523	1.61784878068607	-21.4619649679268	-19.4863073035445	-20.8078155869773	-22.3692607571523	-21.1788787928681	-19.3708764256661	-21.6425647891056	-24.7440406092805	-23.380337715111
89.9497487437186	37.6894090524847	1.3572518135552	37.9318620340057	36.9039755321316	38.0325652598447	38.8084229836248	37.4947074086444	37.6722544079051	38.3499482465498	36.8005978730359	39.5302131044181	36.6621520550625	37.5879535742792	33.9305609112442	38.9982545048233	36.7362163819321	38.2936078699525	37.208487837186	39.7781739075991	5.46431633605948	1.61234959902982	5.59791945425541	4.2421591114946	3.5577730831462	2.34004824265487	3.49314382175218	5.36078397149848	5.83936718282871	6.54345817482799	6.65498569818235	6.46018153035249	5.00401390365295	5.43961448332166	6.80981944526869	3.76330820209935	8.73694980861385	5.75027700923448	7.29957458982687	-22.0944310261147	1.60893391924288	-21.6624997870047	-19.7498625555885	-21.0122335260568	-22.5990733621441	-21.3902435805611	-19.6720346913602	-21.912442625731	-24.9982752861842	-23.6723400500613
90.4522613065327	38.2070815569701	1.34717552993286	38.4839962953466	37.4465964508961	38.5688857225279	39.2658783173645	38.0271926155193	38.2169928022187	38.8282732308928	37.3160675946276	40.0505371930143	37.1752097275034	38.1267194518492	34.4409908059151	39.5559659135373	37.2902066358924	38.7524553733575	37.7440016413436	40.2304166966862	5.54635050789564	1.63625284760565	5.70537723691318	4.28647181562399	3.62313027849086	2.37159711570696	3.54568680182939	5.45166685940809	5.91578689819533	6.6467965838333	6.83131684315306	6.53812171121252	5.08484308999482	5.51488799959671	6.92987982797898	3.80274198069408	8.85350209295593	5.83277997614466	7.353371522494	-22.3553105633183	1.59790912068277	-21.8841597704609	-20.0346022034513	-21.2121957526723	-22.8352667655808	-21.6010877279586	-19.9545927909788	-22.1498890731619	-25.2492021506402	-23.9217355965253
90.9547738693467	38.7154613742078	1.33370509149083	39.0415084062723	37.9115124763902	39.0640311610501	39.7569237549022	38.592233148621	38.7999391203664	39.3386138299604	37.863656108477	40.6045273260376	37.7208846152041	38.6163587370984	34.9801409651333	40.0701902994552	37.7662932421848	39.1610215954416	38.2400714644589	40.6349371104782	5.62723151388986	1.65954569342402	5.81466873060878	4.31982065167861	3.68295145607941	2.4054202833573	3.60341847631121	5.55055577176268	5.99559213438261	6.75677943450658	7.01651154478914	6.62279432431721	5.1562449377069	5.59703027985515	7.0417265054751	3.83533862255641	8.95585459639039	5.91145397431979	7.39677401203034	-22.6118075081746	1.59475579663359	-22.1074253926233	-20.2757407537804	-21.3843107884586	-23.0911071115804	-21.8300173373781	-20.2558748748722	-22.4083601222543	-25.5178334304247	-24.1840553754028
91.4572864321608	39.2127887940054	1.33539058624107	39.5483902716023	38.4242302800701	39.597143321951	40.1755185064714	39.0945198404928	39.3335033310048	39.8569278812209	38.349887120813	41.1667239125908	38.2061399137003	39.1319462650312	35.4555952345762	40.5853185712162	38.2893591906244	39.5971382542423	38.7309621981646	41.0741054043193	5.70587821429761	1.68351711297458	5.91672372636383	4.35449951563631	3.74366670435754	2.43467118485389	3.65659943229901	5.64400651294917	6.0747518694322	6.85609311956849	7.20383344608502	6.69739738641496	5.22566288152545	5.67022542646246	7.15245775218242	3.87356450997255	9.05996547325381	5.99114148641707	7.44466921528523	-22.8607658440349	1.58397822150947	-22.2979449167232	-20.5393031660343	-21.5710071598134	-23.3034811338928	-22.0227059908329	-20.5292674877937	-22.6740327964546	-25.7411660110203	-24.4448565611745
91.9597989949749	39.707669040131	1.32379007241432	40.0945065845061	38.9101575279765	40.1093693896915	40.6419110183425	39.6162407155258	39.8692730142489	40.3103895730587	38.8554100408133	41.6619692340933	38.7116550976268	39.6162285499557	35.9737740117596	41.1265001321717	38.7848215868403	40.004542156552	39.2542060230548	41.4894190260087	5.78300856239533	1.70630914022364	6.02385882727261	4.38316948405668	3.7995957525993	2.46655243332381	3.71320256198994	5.73893354395925	6.14178062489579	6.95864389435077	7.37972605616851	6.77574777059816	5.28521551332278	5.7517073490842	7.26562688201791	3.90993939573898	9.15285595079035	6.07758386880486	7.48700565174671	-23.1072824560612	1.57792560551521	-22.5050307599736	-20.7854587648976	-21.7421029824676	-23.5419843902379	-22.2232913764479	-20.7988142035543	-22.9036758576095	-25.9694428303154	-24.6586774857399
92.462311557789	40.1913844960361	1.3110760916446	40.6163381119084	39.3827237008145	40.5943178993463	41.0922608246402	40.1642001196035	40.4353982961047	40.7948051058908	39.3870544912647	42.1888060744563	39.2442799934511	40.0616921537178	36.4759183488322	41.5929654420201	39.2663610352243	40.3752669882322	39.7082714996852	41.8728763474211	5.85669239808343	1.72801385405176	6.1258168195519	4.40551696493204	3.84969955448635	2.49695642383905	3.77370280431132	5.83875372626567	6.21039599591765	7.06510174594851	7.56007779331926	6.85915027854348	5.33170401514397	5.83174691006088	7.36329379926741	3.94460313563213	9.23138516799509	6.15420390792243	7.52166172428111	-23.3452980955522	1.57005940943514	-22.6947117777557	-21.0199072875454	-21.8915988649374	-23.7699953398989	-22.4371217804227	-21.0784038249639	-23.1506759595897	-26.2086432733066	-24.8812838939232
92.964824120603	40.6678879250487	1.31116302222386	41.1122666435467	39.8927705860754	41.1154785841484	41.5173525655566	40.6324801882199	40.9159099952562	41.284565943584	39.8408806223209	42.7201835763722	39.7004182942062	40.5287881623709	36.9566291735485	42.1028828766232	39.7842520102701	40.7723982040606	40.1856826985899	42.2911546010784	5.92699083954531	1.74993324397168	6.22134060438739	4.42779856597722	3.89898119686511	2.52516765084386	3.82755695003295	5.92597736152002	6.27663890366447	7.15642381395904	7.73785035272166	6.92897745029028	5.37059946026647	5.90884430866234	7.46555577429039	3.98311990150542	9.30813139197184	6.23501795138322	7.56086263392862	-23.5759978493405	1.56110448261057	-22.8619977757463	-21.2699729523853	-22.0537341242088	-23.9809410032045	-22.6036329483229	-21.3069437150613	-23.4002755693672	-26.3886471739132	-25.0981499735713
93.4673366834171	41.1291065416006	1.29759793549897	41.6412726053238	40.317641514102	41.5974712231084	41.9843390939486	41.1339062059088	41.4322584226507	41.7088600178223	40.3276284810989	43.1830073955072	40.1905900720783	40.945422009825	37.472998630644	42.574450746526	40.2164790395111	41.124104552218	40.6756510806982	42.6687301162385	5.99252081784522	1.77017832293967	6.3185699907227	4.43670627166791	3.94070549780039	2.55509735930186	3.88561025394531	6.01776788616361	6.32958210498405	7.25201050890326	7.89973070530577	7.00450411582898	5.3931942501373	5.9922658194819	7.5574477099842	4.01244172859402	9.36749693756249	6.31805315876853	7.59166960421647	-23.7953429541974	1.55878826717441	-23.0415693223066	-21.4701187164752	-22.1901668295122	-24.2144333490785	-22.7854616380339	-21.5459947312613	-23.6105010027733	-26.5817944873373	-25.2653475896543
93.9698492462311	41.5800056816321	1.29075924844232	42.1186338070911	40.7907274144538	42.0651566043687	42.3886591418491	41.6396106102177	41.9356642244522	42.1615859940284	40.8191450607342	43.6739864736421	40.6868060534403	41.3350317861666	37.9322984401745	43.0375615689492	40.696138707144	41.4537659242487	41.0953192469976	43.0300055297878	6.05322407262949	1.78961888555477	6.40391587708504	4.44397550433056	3.97688671180974	2.58034104197003	3.94511193232108	6.10604170005568	6.38306047059843	7.3460964073008	8.06162093409683	7.0806731635664	5.40075429682604	6.0665984618034	7.64338270124331	4.04488626592452	9.4136965386655	6.38977336697461	7.61799386012932	-24.0041873828027	1.5512196522655	-23.1862539580477	-21.6903984685878	-22.3123070474334	-24.410084222798	-22.9670011108306	-21.7691616545717	-23.834125670413	-26.7695247504177	-25.439210339486
94.4723618090452	42.0287724289733	1.29343412901556	42.5973786876461	41.2322210136929	42.5688711391005	42.8161904586395	42.0858416233393	42.3952662244384	42.6196609030989	41.2528266993107	44.1684846686888	41.1266582265551	41.7450153080614	38.4138257265639	43.5305972262652	41.1433990394124	41.811032587989	41.5542608634901	43.4276008962536	6.10998876559422	1.80940004625293	6.48377950180172	4.44369648681164	4.01110779112857	2.60622688460403	3.99990549837563	6.18565600770256	6.43350057320914	7.42717151730607	8.21666830217083	7.14616701907305	5.39624404988048	6.14412544499954	7.73058045199048	4.07322076339277	9.45554243377038	6.46672889177447	7.64948739711031	-24.2071592330989	1.55083715679943	-23.3203983718389	-21.8896756711075	-22.4461832548204	-24.6169264881847	-23.1111725135766	-21.9585221264217	-24.0566701729673	-26.9087366009164	-25.6051898933771
94.9748743718593	42.4553298732949	1.2789854790778	43.1014303995727	41.649633277303	43.0155759185329	43.2572873765747	42.5590928870924	42.8835879903005	43.0132281977477	41.7134597973673	44.5943617016342	41.5943630949779	42.0877524648769	38.9044605388062	43.9328958812758	41.5659863516084	42.1076732769262	41.9918150688857	43.7680036225314	6.1596984486874	1.82587540680449	6.56250036611185	4.43645698701794	4.03565409197722	2.63200270213339	4.057694984797	6.26726805319261	6.47054317848194	7.51060583184698	8.35191202937414	7.21610481751781	5.3709168204928	6.22287225993517	7.79775977958773	4.09773080163096	9.47521508518999	6.53935840639086	7.67027743200747	-24.3937994274488	1.54805177195707	-23.4636821957542	-22.0719200001803	-22.5453577111679	-24.8308298939372	-23.2687570210309	-22.1545305186205	-24.2372375230737	-27.0597906194813	-25.720785742005
95.4773869346734	42.8706617333909	1.27694232218794	43.5271192280123	42.1121584950158	43.45849107348	43.6285659363036	43.0159733606731	43.3169584303823	43.4309599252689	42.1587616021863	45.0433214350221	42.0480867841702	42.4163148402468	39.3318519821351	44.3902888193785	42.0332688609743	42.3969135153741	42.3863069798216	44.1059081991994	6.20395392052969	1.84240002602521	6.62362251684885	4.42606365821741	4.0558238709119	2.65277491172461	4.1150719394568	6.33756858398324	6.50811128433096	7.58775021457212	8.48352426218256	7.28259209941349	5.33208588795055	6.29082127592034	7.86825936154167	4.12379463000667	9.48519376789415	6.60399145133803	7.69016693271128	-24.5684981082273	1.54500235002074	-23.5568015011894	-22.2735626966346	-22.638646446397	-25.0035569763079	-23.4139349567692	-22.3114525963692	-24.4275059318157	-27.1910820298051	-25.8431032137292
95.9798994974874	43.2870451370286	1.27952895223071	43.9861622081522	42.4867519243737	43.9401768190644	44.0527228208595	43.4380820809899	43.7540095000986	43.8569444678099	42.5707211209767	45.4977325533049	42.4700124820159	42.7681594145955	39.8094418213066	44.8105360398256	42.4126717794836	42.7179612745082	42.8237431855685	44.4839378365523	6.24360541228137	1.85932687309603	6.68095015997695	4.40039276038429	4.073574763735	2.67647724919685	4.17073685101063	6.40378259467879	6.54328989248603	7.65502161182559	8.60510340383875	7.34204572666398	5.27855313128277	6.36555356586291	7.92816489629836	4.13862983092899	9.48939050414596	6.67316084538118	7.71646422108619	-24.7374756661108	1.55331787576371	-23.6530308042922	-22.4254353468391	-22.7439748457526	-25.2056927916254	-23.5343237466542	-22.4546250762262	-24.6145686413242	-27.2874733597149	-25.9575041430287
96.4824120603015	43.6757889941056	1.27344923380785	44.4484052736249	42.8898951018933	44.3480770485805	44.438306409674	43.8761277161399	44.2086178770495	44.2214217898401	42.9987912437452	45.8855018989995	42.9083059941236	43.0390173492776	40.2497340234803	45.1945303700862	42.8198401829119	42.964949361651	43.2076260107701	44.7892652479481	6.27549283579842	1.87266081990735	6.73362983497483	4.37651113714797	4.0803142103332	2.69742467794158	4.22769292370254	6.46956678866521	6.56618145748454	7.72295102789429	8.70411581512047	7.40427774372135	5.20244743711918	6.43344655976928	7.97855508484796	4.15558252113525	9.46821485421697	6.73222588032853	7.73024025417	-24.8878319230281	1.55393171668512	-23.7502861619992	-22.5912302512595	-22.8067364268018	-25.3864165273124	-23.6662607736845	-22.6015325738283	-24.7586307552077	-27.3960165521999	-26.022853765597
96.9849246231156	44.0459398931249	1.27931616651277	44.8273993717546	43.269485360866	44.757064042556	44.7926760494846	44.2772296634821	44.565199475162	44.6010872994389	43.3916570147739	46.2867082831346	43.3126157506919	43.3081276744288	40.6589978179528	45.6394714687186	43.203841659127	43.2169400560932	43.5709563057063	45.1015208897515	6.30187109355301	1.88693505699874	6.76800966769763	4.34275210848161	4.0850829858185	2.71619886210274	4.28284144664728	6.51723758047643	6.5904758402313	7.78060227869705	8.79719329548004	7.45924766961319	5.12008629653143	6.49557369823859	8.03210480278976	4.16687048257429	9.44418631966311	6.78662130497769	7.74672395038062	-25.0235621081717	1.56399301399649	-23.7980895764897	-22.7429447180081	-22.8727815044216	-25.5503866339101	-23.7751342913191	-22.6896677939186	-24.9090123342452	-27.4724790530749	-26.0969855008741
97.4874371859297	44.4386766021982	1.27870592639371	45.2683589905704	43.6438097001696	45.2121172734789	45.2048600390619	44.6775877713791	44.9804368316485	44.9963128382918	43.7851299485156	46.6996774599965	43.7193532600219	43.6087468521803	41.1262420686491	45.9971284237876	43.5837422233682	43.5085665004049	43.9842648398701	45.4611672159755	6.32507729951933	1.90073793838278	6.79954043366738	4.2970095421078	4.08762670629636	2.7393770331254	4.34127941847929	6.56614799950946	6.61441237164356	7.83323321971033	8.87870745965632	7.51222997513292	5.02246916006552	6.56495634387652	8.06555935196797	4.17258049161958	9.41394506059051	6.84578757609543	7.7714519482843	-25.1621122120694	1.5783237855293	-23.8578425365831	-22.8899963941601	-22.9522313002474	-25.7481899157957	-23.8756347053768	-22.7861406198736	-25.0564587421443	-27.5306315355484	-26.1647326018922
97.9899497487437	44.7871159441734	1.27996687714035	45.6761030365913	44.0277791330707	45.5811570456262	45.5364284101211	45.0724621483424	45.3628771097033	45.3370077669292	44.1735909448584	47.0519530408097	44.1201096820697	43.8198644024901	41.5219269596614	46.3558434170806	43.9726667057087	43.7164167358185	44.3185374149202	45.736247097147	6.33947425087903	1.91141858243595	6.82261382259981	4.2570361185365	4.07841441640835	2.7585278305393	4.39779054998889	6.60741024086877	6.62844259968366	7.88471565996733	8.93653009658887	7.56536328123776	4.90289127294788	6.62152496357713	8.10011163404999	4.18054892139556	9.3560852811921	6.89054950469697	7.78250607066465	-25.2759314358426	1.5869227289804	-23.9053531799984	-23.0462169413011	-22.9824117705742	-25.9019667678861	-23.9845603398684	-22.8654905242091	-25.1622640461036	-27.6023070925447	-26.1862226041342
98.4924623115578	45.1007773902893	1.28980722073976	46.0060984906827	44.3070346962424	45.9408509308771	45.8598806189184	45.4046958881824	45.6679452241903	45.6702476895756	44.5019686862489	47.3947740754427	44.4616111022697	44.0355635696107	41.8995484742716	46.7171131680263	44.2576294540019	43.9330133118779	44.6400140724327	46.0152261820672	6.34998396852551	1.92301936159047	6.8323818566051	4.20547481673042	4.07136043845631	2.77744540136846	4.45055815929912	6.63542454595262	6.64490241059757	7.92232068370736	8.9875763576467	7.60714367981583	4.79453424525923	6.67523910676366	8.12824717911811	4.17738225408661	9.30770132312096	6.93298202007325	7.79905298633237	-25.3715145507171	1.60787927763905	-23.920161092962	-23.1509614603012	-23.0248795562995	-26.0559234426169	-24.0598537649702	-22.9083811117568	-25.2697627822438	-27.6309868362014	-26.2201364830755
98.9949748743719	45.4732484595152	1.29726841629316	46.4416178015415	44.6916627501474	46.3488304830849	46.2134090687815	45.8071812944543	46.0680905893512	46.0371307129353	44.9021530058701	47.7664007591205	44.8786733642036	44.2844986747931	42.3149959517563	47.1032584848284	44.6515163886023	44.1884371264901	45.0062595173186	46.3411078384803	6.35968703269661	1.93497404321544	6.83895733123486	4.14002776460558	4.06106659268785	2.80077451663176	4.51885360993067	6.66583348594876	6.66437353664743	7.964082510833	9.02735176245172	7.65671521774308	4.66893086936174	6.73261441639477	8.14950906896901	4.17412456931304	9.24884844608429	6.97894393701699	7.82367191998778	-25.4799098291277	1.62637389967243	-23.9507406533722	-23.3099912121667	-23.0749831998944	-26.2295456394775	-24.1531695486374	-22.9639945073248	-25.3788207920002	-27.6616843567794	-26.2500701973262
99.4974874371859	45.7984830714365	1.30219751094374	46.8152682097636	45.0175028945525	46.7205768502538	46.5500855716797	46.1364829800319	46.4038794418246	46.3819499455148	45.229933297314	48.108406716324	45.2189960502874	44.4864418473005	42.7326489822171	47.4184948007886	44.9872155657436	44.400267588909	45.3388029837577	46.6272584881579	6.35979942793374	1.94508174461034	6.83429020250503	4.07445597624431	4.04019785617426	2.82669109523685	4.57365379556643	6.68296229697035	6.67838702875814	7.99955528704422	9.04415820060788	7.69861085995067	4.51864913433871	6.7874981270996	8.17082855592442	4.16699199743431	9.16189598148314	7.01639651342371	7.84136736611163	-25.5677514801378	1.65248971939017	-23.9574998439335	-23.4467336043867	-23.0879239533533	-26.3955423222225	-24.2419082835413	-22.983796449379	-25.4549666846156	-27.7058277505665	-26.236955426912
100	45.9282381221143	1.29464261990311	46.9217775805031	45.1172253906952	46.9372095494237	46.7931434272904	46.1289136248834	46.5285413591458	46.5821326138222	45.223030500578	48.3068040736051	45.2133810266595	44.6160549000252	43.0221040791839	47.4110097132374	45.0906756707017	44.5355340788213	45.5508328169853	46.8016776703816	6.35726362076823	1.9487366340212	6.8298426959234	4.0492687195598	4.03137062959166	2.84573243376703	4.57521072329251	6.68823239038595	6.68961987293869	7.99605539597997	9.05424813337319	7.69600769085523	4.44419756429523	6.82612554412236	8.1659945833863	4.16275496017268	9.12172293515117	7.04111341626814	7.85598386399652	-25.6079688101073	1.67799784435504	-23.9509485001829	-23.4876605187257	-23.1075984768409	-26.5201989929022	-24.2293260385017	-22.9880430760448	-25.5055814693843	-27.6855821232775	-26.2430390333667
[truncated: 293 more columns]
