# Supplementary material for: Cranio-caudal and medio-lateral navicular translation are representative surrogate measures of foot function in asymptomatic adults during walking
Source: PLoS One. 2018 Dec 5;13(12):e0208175. doi: 10.1371/journal.pone.0208175 (PMC6281217; doi:10.1371/journal.pone.0208175)
Supplement: S2 Data — Oxford Foot Model outputs are provided in .mat files (Matlab). One file with all steps under consideration is provided for each participant. (ZIP) [file pone.0208175.s003.zip › S3_OFM_Data/EGLOND06_Walking_OFM.csv]

ST	RTIBA_R_X_Mean	RTIBA_R_X_SD	RTIBA_Resampled_Meas1_X	RTIBA_Resampled_Meas2_X	RTIBA_Resampled_Meas3_X	RTIBA_Resampled_Meas4_X	RTIBA_Resampled_Meas5_X	RTIBA_Resampled_Meas6_X	RTIBA_Resampled_Meas7_X	RTIBA_Resampled_Meas8_X	RTIBA_Resampled_Meas9_X	RTIBA_Resampled_Meas10_X	RTIBA_Resampled_Meas11_X	RTIBA_Resampled_Meas12_X	RTIBA_Resampled_Meas13_X	RTIBA_R_Y_Mean	RTIBA_R_Y_SD	RTIBA_Resampled_Meas1_Y	RTIBA_Resampled_Meas2_Y	RTIBA_Resampled_Meas3_Y	RTIBA_Resampled_Meas4_Y	RTIBA_Resampled_Meas5_Y	RTIBA_Resampled_Meas6_Y	RTIBA_Resampled_Meas7_Y	RTIBA_Resampled_Meas8_Y	RTIBA_Resampled_Meas9_Y	RTIBA_Resampled_Meas10_Y	RTIBA_Resampled_Meas11_Y	RTIBA_Resampled_Meas12_Y	RTIBA_Resampled_Meas13_Y	RTIBA_R_Z_Mean	RTIBA_R_Z_SD	RTIBA_Resampled_Meas1_Z	RTIBA_Resampled_Meas2_Z	RTIBA_Resampled_Meas3_Z	RTIBA_Resampled_Meas4_Z	RTIBA_Resampled_Meas5_Z	RTIBA_Resampled_Meas6_Z	RTIBA_Resampled_Meas7_Z	RTIBA_Resampled_Meas8_Z	RTIBA_Resampled_Meas9_Z	RTIBA_Resampled_Meas10_Z	RTIBA_Resampled_Meas11_Z	RTIBA_Resampled_Meas12_Z	RTIBA_Resampled_Meas13_Z	RHFTFL_R_X_Mean	RHFTFL_R_X_SD	RHFTFL_Resampled_Meas1_X	RHFTFL_Resampled_Meas2_X
0	-11.5353051614579	0.692783789911561	-10.3168296302205	-12.302261462206	-11.6531052267081	-11.4387529815726	-11.4128646957323	-11.4611846765652	-11.3743106754175	-10.6246172100165	-11.9434810106068	-12.440525403728	-12.4762043120329	-10.6402588912429	-11.8745709229034	0.968535942196543	0.616516305796009	1.1529461599883	0.227770283002007	0.26411934382098	1.63938146708877	0.121285184164491	0.414053020721295	1.1886164404378	0.525189680485904	1.55302217265844	1.04064918238719	1.3607323708578	2.09071239412974	1.01248954881233	-34.3533322083551	1.98398961913219	-32.7283881894353	-33.7605873761885	-34.1158174688188	-33.5717793434064	-35.1756114579833	-35.2587648138017	-34.3866575105032	-29.4359140513874	-34.3349162796703	-37.5047664384685	-36.3091799526765	-36.2879864495258	-33.722949376751	17.9576612751629	0.909356939974919	17.2220637458702	18.909053596879
0.50251256281407	-11.2519149101613	0.699048631491971	-9.94740170306999	-11.9882638993232	-11.4333363421898	-11.2424881672585	-11.0428085984368	-11.2006249453525	-11.0512757548568	-10.4507340231541	-11.6471858279842	-12.1685981228628	-12.2285509023099	-10.3411560137525	-11.5324695315453	1.0080459176008	0.616341422115715	1.18939399529987	0.272192439830714	0.298053610504796	1.66421868658313	0.179190512710444	0.456190478108857	1.24576186730003	0.550008625641635	1.60806924204481	1.07074711638398	1.3850232260009	2.14129444403554	1.0444526843657	-34.4478731005915	1.99116413098801	-32.6611080775133	-33.8191045384506	-34.2218277370528	-33.6998955114481	-35.2869030537948	-35.3412016437537	-34.505593420151	-29.5263583143916	-34.4616253777154	-37.5668679671804	-36.4080853726517	-36.399090709734	-33.9246885838518	17.3591011380627	0.916679201087754	16.5267027115748	18.3250019127966
1.00502512562814	-10.8527518984724	0.688377505259223	-9.52394017670696	-11.5620728436379	-10.9960262546039	-10.8524306453248	-10.5855657486148	-10.7946450234936	-10.6668734978027	-10.1493141658845	-11.2455640436866	-11.7980084573764	-11.8057506238513	-9.97970866908523	-11.1258745300721	1.06300144098273	0.613351357834094	1.22770812138506	0.33146666181702	0.366296751585986	1.7143475070397	0.249004950472428	0.524049878098567	1.30915930964446	0.593651633463253	1.68422608118423	1.11383175752235	1.42878842497562	2.19700343660103	1.07948421898583	-34.6052195670921	1.99649721570885	-32.5643615997043	-33.9347975856172	-34.4587230297491	-33.9741074042737	-35.4183392042927	-35.5220786167278	-34.6248435331398	-29.7276186289797	-34.669880251862	-37.6944974953966	-36.6294049362999	-36.5129502960355	-34.1362517901185	16.5072379829308	0.918862170466622	15.7088643643737	17.5150253481569
1.50753768844221	-10.4877925501116	0.674516199078153	-9.16752652871976	-11.1869805849515	-10.5519983812381	-10.453619812823	-10.2058927807916	-10.406824949982	-10.3415795702784	-9.83448124301668	-10.8921507006617	-11.4648143888995	-11.3867849350527	-9.66615957025118	-10.7824897047844	1.10710677849628	0.609841143313166	1.25750968953576	0.376765461653941	0.429505570598295	1.75583966035297	0.302850020548904	0.58212874381634	1.35739460922817	0.6304775051785	1.74322285074178	1.14873134260779	1.46324706076897	2.2390929622588	1.10562264316146	-34.695306257936	2.00076568422714	-32.4895193969352	-33.9893662802672	-34.6062286669465	-34.1439110515625	-35.4845000093263	-35.5997051113233	-34.7080231009828	-29.8392893213591	-34.7972802556153	-37.7585338502272	-36.7350813761193	-36.5979530685556	-34.2895898639483	15.723637494222	0.919835304325668	14.9869695067929	16.7857076419797
2.01005025125628	-10.1350399244764	0.670895246247288	-8.79100980670291	-10.8134314080362	-10.1765900075017	-10.1152015713172	-9.82281471515756	-10.05988881668	-9.99651309403293	-9.54446621807587	-10.5395098985859	-11.1265278625644	-11.0210727608639	-9.32943957518641	-10.4190532834887	1.14442038121592	0.606587239462853	1.28345930691792	0.415399623677868	0.480799628983285	1.7874080587778	0.351577702721623	0.631802071001356	1.39975816238056	0.660232015069445	1.79406159639554	1.18035849692437	1.49088520401631	2.2740625289777	1.12766055996315	-34.7366545390922	2.00152180226209	-32.3525007078747	-33.9941376623051	-34.7275309347972	-34.2633878944264	-35.4733501664795	-35.6593130493819	-34.7192954488489	-29.9441338456741	-34.8664572882643	-37.7722418111579	-36.8260649887688	-36.6118673393364	-34.3662278708832	14.9609133996324	0.925566623862249	14.2065886137219	16.0463743663474
2.51256281407035	-9.74375218305636	0.66723290502554	-8.37884762061766	-10.4006450988349	-9.75949311122702	-9.73691368109149	-9.40134616295353	-9.6711683347254	-9.61732657460232	-9.21369398852144	-10.1491855831958	-10.7518589477786	-10.61125624449	-8.95716942495836	-10.0198736067361	1.18482683260252	0.603744235841919	1.31346681750764	0.45739977064815	0.533893855974383	1.81706110048228	0.404736277499789	0.684844787061819	1.44694739149213	0.690810504212677	1.8512637193858	1.21690789013737	1.51811904113455	2.31459982543123	1.15269784286497	-34.781980480382	2.01041228312829	-32.23555847716	-34.0249193730003	-34.8009635924028	-34.3276255928903	-35.4842300087625	-35.6906434910286	-34.7644350902385	-30.0260338597971	-34.9687588176584	-37.8197027744921	-36.8816919058291	-36.6622601483646	-34.4789231133419	14.1122204260928	0.932056267219555	13.3363274853536	15.2179170967625
3.01507537688442	-9.33312040712748	0.659257667011135	-7.96526832606744	-9.96955556383178	-9.31042765557646	-9.32767605903652	-8.97615986306064	-9.25177629664252	-9.22995787988831	-8.84993310702178	-9.73984991160535	-10.3535138492483	-10.1694155204044	-8.57397632352677	-9.61305493674704	1.22110975012911	0.599296294841542	1.33791389106084	0.493680634526422	0.58874294121171	1.84623664204019	0.451655744264369	0.739025918076963	1.48565446941524	0.721119225808456	1.89924009889023	1.24891263566209	1.54435918285681	2.34559148598223	1.17229388188282	-34.7600491829004	2.0088145957904	-32.053587032001	-33.9581843823239	-34.8568656464999	-34.3642860404513	-35.3918765443805	-35.686567032656	-34.7226248228253	-30.0895016737553	-34.9659783571513	-37.7632150022634	-36.9068537838941	-36.6248021807994	-34.4962968787044	13.2293642736772	0.933907252378852	12.4465198858034	14.3527425440903
3.51758793969849	-8.94113028861524	0.653991641745743	-7.56864546569037	-9.55851226688976	-8.892921355565	-8.94454583399566	-8.57163035971837	-8.8581298279436	-8.85361829390962	-8.49776482913538	-9.34797173550574	-9.96901706014826	-9.75650521249263	-8.19696764761654	-9.21846386338714	1.25229959801766	0.595477120291684	1.35991713288394	0.523694026258432	0.636328796836768	1.86897327800414	0.491794856035453	0.787317344644864	1.51837133245834	0.746445595324206	1.94094639294274	1.27926146789818	1.56575218736756	2.3723234877313	1.18876887584368	-34.7217788034985	2.00850256181175	-31.87921893196	-33.8891052757995	-34.8788179496996	-34.3516383913991	-35.2755964066507	-35.6647519743763	-34.6686366317944	-30.1383923788769	-34.9529473505997	-37.7112325709391	-36.9090950978763	-36.5760257343078	-34.4876657512012	12.3870245292028	0.934986047694567	11.5711888901019	13.5140900857271
4.02010050251256	-8.53204026518476	0.648111344102984	-7.15914183914121	-9.12993379835445	-8.46252125295576	-8.54585061576671	-8.15158935376505	-8.44654490514423	-8.46073694225256	-8.12254786701364	-8.9376566441684	-9.56509235183037	-9.32522472947762	-7.80269244164307	-8.80699070588884	1.28051702051744	0.591483063147464	1.38060150843741	0.551615115773991	0.679836201658184	1.88523171697712	0.530067028612925	0.832239931139967	1.54853325766904	0.768090088461178	1.97942341955909	1.30872166157576	1.58175365297722	2.39675456006207	1.20385312382275	-34.6266481561573	2.00917879326933	-31.6703973977194	-33.78016325744	-34.8137882479353	-34.2424530830817	-35.1162195011071	-35.5564780296113	-34.5812073404844	-30.116526460254	-34.8978019133751	-37.620061064011	-36.8195558124148	-36.4915456707007	-34.44022825191	11.5213098019342	0.93330849437546	10.6634158925514	12.6418565704301
4.52261306532663	-8.10677179005389	0.641919012496705	-6.73551788179586	-8.68313508472914	-8.02067364974682	-8.13475794007443	-7.71445470143853	-8.02218033214513	-8.04885638004803	-7.73307005465664	-8.50776933193199	-9.14052331015876	-8.88270296410844	-7.38846642415077	-8.37592521571606	1.30744275480838	0.587135911863442	1.40025500742109	0.576931765297085	0.723870930817276	1.90227895950407	0.565310807549355	0.878899660619454	1.57496668409108	0.789791537433238	2.01361212028201	1.33703679433899	1.59883967354729	2.41807000545856	1.21689186614942	-34.5051763512255	2.00506334498986	-31.4272990768797	-33.6230032307977	-34.7580147728911	-34.1329366521911	-34.894781319367	-35.4658826719598	-34.4464457084952	-30.1110110520747	-34.7908740027653	-37.4817059707232	-36.7437765817714	-36.3548644356785	-34.3366970903369	10.6365436778268	0.929262177080734	9.72763573982597	11.7402211965159
5.0251256281407	-7.68944043987627	0.635514427183708	-6.32983980233185	-8.2544458674139	-7.58015395108978	-7.72104220187564	-7.29614714789907	-7.59140656229093	-7.65067223368666	-7.33449567360791	-8.09301546781868	-8.7297056211837	-8.43753731752057	-6.98481405459506	-7.95944981707768	1.33027816774841	0.583281152251828	1.4181036961686	0.597807356277562	0.762419969254279	1.91267119107802	0.594890031632565	0.920801555821192	1.5967844129951	0.807139149885695	2.04290780482052	1.36437624258915	1.61041848789803	2.43735103334674	1.22794524896183	-34.3499461539928	2.00418970799097	-31.1861753357126	-33.4669508978101	-34.6190831625644	-33.9324423643221	-34.6646022737536	-35.2890879667834	-34.3100826664597	-30.0383680487641	-34.6784051130389	-37.3515257959661	-36.5828043659074	-36.2133578564627	-34.2164141543613	9.78628797947231	0.924561502969651	8.82834735791994	10.8758972182471
5.52763819095477	-7.26188056825817	0.627989649743436	-5.91526402839365	-7.80807813102445	-7.14303327655634	-7.30701584896929	-6.86194546015783	-7.16259438765819	-7.23515733374217	-6.93042934896961	-7.65892122227297	-8.29787523379945	-7.99484539491574	-6.56419868720144	-7.52508903369503	1.34888622502929	0.578613704037438	1.4327408967304	0.614790520861654	0.797324659577568	1.91975854141471	0.619889062768128	0.960400240688039	1.6122166773401	0.821664975614715	2.06385494308772	1.38761350609338	1.61994908010721	2.45012943825355	1.23518838284355	-34.1249613951427	1.99544162907758	-30.8789289107031	-33.2151496785673	-34.4437020951391	-33.6850331973405	-34.3305516431802	-35.0956970779824	-34.0852579815315	-29.9438487426337	-34.4633529098206	-37.1196451121627	-36.3905687203512	-35.9748780813199	-33.9978839861227	8.94320478320779	0.913766196893994	7.92576804758234	9.9964945821847
6.03015075376884	-6.83147741309844	0.620102758758661	-5.50256423617935	-7.35952415827574	-6.7059099381	-6.8903316433667	-6.42365892856017	-6.72832143805539	-6.8170333612115	-6.52118562860922	-7.22067717612689	-7.86281297067248	-7.55057499173933	-6.13929145364114	-7.08732044574187	1.36691218447188	0.574935884350965	1.44905045873313	0.630939154373504	0.830102622715985	1.92526532705531	0.642683147824751	0.99802277347569	1.62706399666775	0.834326374995742	2.0835513588155	1.41215728253495	1.62821103748521	2.46559272347364	1.24289213998333	-33.8930869670375	1.98741254394018	-30.5890323573179	-32.9667774035967	-34.2445195747059	-33.4076929945223	-33.9959058413282	-34.8645233729137	-33.8751059942851	-29.8268900601553	-34.2491645467907	-36.8988626559367	-36.1683973678318	-35.7434582565251	-33.779800145578	8.12058489522725	0.900188434519761	7.04688030505044	9.12867928438747
6.53266331658291	-6.3958983977032	0.613323591301663	-5.0872334304429	-6.91599307215646	-6.25776018467254	-6.45964751054309	-5.98809095580606	-6.27994014367053	-6.39585488084028	-6.0965172841686	-6.78515290525899	-7.42980427589154	-7.09342901763862	-5.71123252399606	-6.64602298505584	1.38112160910204	0.570722742147545	1.46170764042448	0.643875040385872	0.859370520795977	1.9260610566535	0.66058799873831	1.03386954088281	1.63614534959039	0.844246375048617	2.09705399281684	1.43428088211316	1.63365901762157	2.47630310914201	1.24742039411298	-33.5976415447279	1.9816927378707	-30.2293258761446	-32.6750807146296	-33.9655169834246	-33.0454522975556	-33.6032327988461	-34.5812427867638	-33.6012079881461	-29.6518297465894	-33.9847881097213	-36.6347631967008	-35.8727111616538	-35.4385479853709	-33.4856404359159	7.32159933915521	0.888184054386864	6.18942324744064	8.29190454965422
7.03517587939698	-5.96038720861194	0.605154837560026	-4.67533004185613	-6.4645049320462	-5.82122729852085	-6.03705410089366	-5.54514883789299	-5.84125371134416	-5.97000269263752	-5.67780088312143	-6.34006335141254	-6.98711709453692	-6.64981488126058	-5.27712040630401	-6.19859548012821	1.39383152049748	0.567084079459117	1.47517842630274	0.655168346388644	0.886215137910173	1.92641038921467	0.674972843283165	1.06765783251277	1.64278091212817	0.852495837509362	2.10565921093591	1.45514596293241	1.6397613777828	2.48741896028849	1.25094452927793	-33.2803969371381	1.96954419340697	-29.8735153060396	-32.3349330830721	-33.6848793743919	-32.673727333749	-33.1650068680611	-34.2979782374589	-33.3078910803115	-29.4804456200253	-33.666596733208	-36.32276606154	-35.5798824292882	-35.1022722225172	-33.1552658331325	6.56009994021588	0.869052091569571	5.37478471258978	7.46931827224578
7.53768844221105	-5.52418604732368	0.597885879887498	-4.26638322491416	-6.02146212192009	-5.37990707004596	-5.606789040222	-5.107162754408	-5.38906912752204	-5.54751538447938	-5.24743495157703	-5.90179881549168	-6.55231765331617	-6.19555741472791	-4.84565203500347	-5.75336902157989	1.40456745324232	0.563965884401509	1.48721906737497	0.666433431562145	0.909332371618985	1.92222484223392	0.68658619686253	1.09799218959824	1.6472440657965	0.85744548259638	2.11313649876249	1.47728159183134	1.64202603746446	2.49888306127439	1.25357205517382	-32.9254521607151	1.96427631356515	-29.4852144209056	-32.0049771472192	-33.3259837422244	-32.2222157033973	-32.7232068427285	-33.9290169891998	-33.0005192268469	-29.2294609040701	-33.3553098697551	-36.0276976543547	-35.1899696402152	-34.74085379041	-32.7964521579701	5.83464956960095	0.851324648200406	4.60361513578113	6.69006722999634
8.04020100502512	-5.08068552363136	0.590384726488842	-3.85058377032125	-5.56802641466315	-4.93605515841876	-5.17155220771391	-4.65803159398174	-4.93856309860629	-5.11380662121721	-4.8141590195543	-5.45224603713167	-6.10531099594028	-5.74304168676304	-4.40286810568103	-5.29466709721505	1.41349374239375	0.560645054839995	1.49914351806599	0.675695832371527	0.931333563850784	1.91793321000116	0.694496631331724	1.12840285614434	1.64837573694518	0.861758236301911	2.11329483826321	1.49585420747055	1.64645551043971	2.50859672551411	1.25407778441861	-32.5236085092536	1.95086870484971	-29.0683320440514	-31.5877528541665	-32.9483545499857	-31.7468507552943	-32.2011215179948	-33.5771515648175	-32.6376874120384	-28.9771775792689	-32.9498098895075	-35.6383871749869	-34.7978270876927	-34.3091119194531	-32.3673462710388	5.13838865109462	0.829025006585353	3.86825688377666	5.92716461637418
8.5427135678392	-4.64270303125216	0.582210361348637	-3.44444529002248	-5.11882504076815	-4.50181401883665	-4.74313240123546	-4.21335955076655	-4.48586394961528	-4.68903529156864	-4.38340295818399	-5.00626717736793	-5.66269152199633	-5.29653460989526	-3.96688113958349	-4.8428864564378	1.42217557943169	0.558666748536151	1.51153952239595	0.686225669985104	0.950878200340408	1.91251214062338	0.700442143775824	1.15518089293929	1.65000658431358	0.863922049497586	2.11331504028553	1.51654534703728	1.64989326608236	2.5226637251377	1.25515795019793	-32.1138686431809	1.94019214836607	-28.6565408054332	-31.1798027588618	-32.5475915860396	-31.2464747027252	-31.6925605384752	-33.1616668504076	-32.2997074289424	-28.6861855475011	-32.5509725046317	-35.2647604661237	-34.3606009344526	-33.8890896500336	-31.9443385877243	4.49396132509071	0.804378420257582	3.19948472172159	5.20815177538567
9.04522613065327	-4.20038804744812	0.577184667013329	-3.03001609684811	-4.67497116957716	-4.05955192940522	-4.30468395392645	-3.76847408170028	-4.02868077316051	-4.25640304043819	-3.94374839992775	-4.56529961210189	-5.22488543737771	-4.84363874368263	-3.52375374808923	-4.38093763059044	1.42889657425146	0.556231836882899	1.52212877757475	0.696740991351565	0.968425036733674	1.90466565156402	0.703298968450436	1.1816721753169	1.64750591111764	0.864831221752793	2.11009087366165	1.53633127994004	1.65398848062113	2.53291944384461	1.25305665333976	-31.6533709880936	1.93215933144769	-28.1901019661385	-30.7425555803047	-32.0863462456554	-30.6849269658464	-31.1339100172863	-32.7394918854726	-31.8869983707333	-28.3575206632161	-32.1183907172244	-34.8606024031918	-33.8790140289169	-33.3793696753525	-31.4345943258775	3.8840787750142	0.782465566167757	2.56789588961902	4.53396973529724
9.54773869346734	-3.7602824274029	0.57043039713702	-2.62207177868753	-4.22443775487606	-3.62683425167784	-3.87382357915177	-3.31892674924187	-3.57820872126038	-3.82625682708045	-3.51161678692966	-4.11829529742385	-4.78059794461293	-4.40308260174517	-3.0809874867709	-3.91853177677929	1.43655110053713	0.555097607857831	1.53520592789573	0.708650394461291	0.985972065778415	1.89915254186001	0.704922135187092	1.20623859356215	1.64700952266185	0.865389458965145	2.10489030988567	1.55644364034726	1.66091249348232	2.54859214261041	1.25178508028534	-31.1909201091848	1.91763476220369	-27.7542834356157	-30.270229825834	-31.6422989836209	-30.1381896707398	-30.5641838578335	-32.3032840741342	-31.4980912860696	-28.0316347572772	-31.6477879526128	-34.4202406348694	-33.4044486679911	-32.8781341203748	-30.9291541524302	3.32253260914663	0.754046895079548	2.00612938729795	3.88871440863953
10.0502512562814	-3.3222063652477	0.56642383115425	-2.21159225408835	-3.78516792812113	-3.1926301498064	-3.43980843416809	-2.87825622559387	-3.11935901001122	-3.40126387435213	-3.07152176739213	-3.6833024563722	-4.34849715377375	-3.95511532837496	-2.64302098699631	-3.45914717916952	1.44349516979465	0.554322439834882	1.54550847434337	0.723348640894371	1.0010131312604	1.89060531785886	0.705293878733311	1.22959751852988	1.64541493703213	0.86393229095965	2.10159406582422	1.57937776432335	1.66657384742086	2.5642258208664	1.24895151928364	-30.6996758062298	1.91602743508232	-27.2622921590732	-29.823102562832	-31.1326999107579	-29.5293674622648	-30.0027625393074	-31.8286697900189	-31.0857687730961	-27.6388677292084	-31.2017053114826	-34.0098262480668	-32.8528651833492	-32.3404193802682	-30.3874384312622	2.80409059585679	0.73100502293735	1.48914150564728	3.30116492633409
10.5527638190955	-2.88267042644927	0.562306687450367	-1.80048426662843	-3.34000041409997	-2.75976701381591	-3.00590454327307	-2.43108707914595	-2.6701317050089	-2.97167905732351	-2.63487637853841	-3.24378685693221	-3.91009783349588	-3.51548178832911	-2.19940397220082	-2.99201463504836	1.45115537836765	0.554130161395701	1.55851358712939	0.738419662663203	1.01724783176626	1.88483970436643	0.704384124928074	1.25358244588903	1.6451125226864	0.863332351270673	2.09399199720876	1.59995221215907	1.67736461462239	2.58261936210724	1.24565950198253	-30.1920657492567	1.90411518852254	-26.7952284917907	-29.3070027991609	-30.6317093099456	-28.9281597248531	-29.3979953887633	-31.3872849045472	-30.6627957980312	-27.2617273551426	-30.6826616383033	-33.5215753253437	-32.3255525015641	-31.7764381937151	-29.8187233091759	2.32573250273769	0.702383779876192	1.03201168825291	2.74032109353677
11.0552763819095	-2.44926586031141	0.55828619939151	-1.39518777255427	-2.89893356639829	-2.33681564404194	-2.5807639579624	-1.991309213786	-2.2160583334705	-2.55306879993131	-2.20118255151652	-2.8104470871192	-3.4774614467889	-3.08016596198762	-1.76534487584604	-2.53371697264532	1.46024248531387	0.555160449497719	1.57068376732911	0.758018519073097	1.03330672368643	1.88021622911275	0.704573077566596	1.27486426732177	1.64775052070527	0.861508893941053	2.09049619830937	1.62471780504205	1.68836334314226	2.60563705913558	1.24301590471491	-29.6868094764436	1.89828892974522	-26.3159644321876	-28.8190625193222	-30.1270406851296	-28.3265140394269	-28.8382384380513	-30.8826275545589	-30.2681185539645	-26.8432171755136	-30.1936718411586	-33.0655979358768	-31.7549519631389	-31.2293092010495	-29.264208854388	1.89501344767965	0.677132073424373	0.632110865722801	2.22732256697688
11.5577889447236	-2.01603823669805	0.557809935719674	-0.984417928454828	-2.46585707145803	-1.9102945258954	-2.15125532207007	-1.55416596915864	-1.76696142874664	-2.13031161993921	-1.76393105036841	-2.38710114056489	-3.05340498482806	-2.64448000749163	-1.32738423639956	-2.06893179169924	1.47014338274061	0.556282183635439	1.584189713001	0.780022971418337	1.04993306974898	1.87620639418354	0.704047977200181	1.29874990581964	1.65033573892242	0.86049416899435	2.08763554120384	1.65012809987797	1.70382788955377	2.62784029279459	1.2384522129093	-29.1644586471742	1.89481388296465	-25.8368328700056	-28.3231520967009	-29.5937231319641	-27.6992913663185	-28.2450079829225	-30.4247265466944	-29.8325835741166	-26.4179097531911	-29.6966045390113	-32.5980975008122	-31.1833172078253	-30.6284574690733	-28.6582583746286	1.50093809697875	0.653570849859205	0.277620350604477	1.7606364402109
12.0603015075377	-1.58828846930135	0.555745399744442	-0.582017614464965	-2.02901314995404	-1.4943913108581	-1.73185188251106	-1.11758051103671	-1.32419953885521	-1.71580682680813	-1.33603390003804	-1.96280048943814	-2.62656417538276	-2.22126107146393	-0.895921608855236	-1.61030802125124	1.48323437650524	0.558930833173561	1.59963239394772	0.805914870390629	1.06975016426277	1.8777604484605	0.706080913658895	1.32129641647264	1.65925161098687	0.860253104929809	2.08703926754929	1.67760808302214	1.72321940428151	2.65785933854399	1.23638087806142	-28.662499549432	1.88616269929313	-25.3892911082147	-27.8142196028507	-29.1075645289712	-27.1209685931388	-27.6874285585881	-29.9439018450372	-29.4536418334109	-25.9973958391559	-29.1883753650713	-32.1139248304751	-30.6266247840671	-30.0742839841968	-28.094873269438	1.1508389051765	0.629696392925097	-0.0170466245100742	1.32521992927545
12.5628140703518	-1.16480775886405	0.556727995819278	-0.175810576336957	-1.60306705660384	-1.08091103513209	-1.31424135103674	-0.69226019553619	-0.880570787959185	-1.30600835153687	-0.904355180267989	-1.5522075628474	-2.21236167565748	-1.79535343650634	-0.469964137424319	-1.1553895183873	1.49793650488681	0.561666562694502	1.61469044886683	0.837310871513895	1.08928579228747	1.87844619497929	0.710027994605435	1.3466948180474	1.66896191168488	0.860087405383352	2.09322871850714	1.71000305394036	1.74475511732695	2.68683491044431	1.23284732594126	-28.1563126859479	1.89053766590903	-24.9213441033754	-27.3540119947903	-28.5785876756806	-26.5070634723069	-27.1589791788514	-29.4856242846429	-29.0478826806363	-25.5418310236288	-28.7339870192157	-31.6807517066115	-30.0366380962558	-29.4859340115827	-27.499429669744	0.836403809195298	0.612082960990929	-0.276220227279357	0.941077477230219
13.0653266331658	-0.744963405196281	0.55763231164798	0.225210573528878	-1.17683366182546	-0.671422837824693	-0.900410951267399	-0.26585700434426	-0.449437091285531	-0.898027212237485	-0.479663805195874	-1.14396187058941	-1.79771569083765	-1.38063527044113	-0.0450266719527694	-0.700742773278867	1.51636061190157	0.565503337892014	1.63468267512169	0.870618496258783	1.11381421781342	1.88584768360877	0.716657266628403	1.3738380440191	1.68561393197966	0.862813069627564	2.09894064549015	1.74125709164547	1.77379325211779	2.72272351355051	1.23208806685911	-27.6697648594053	1.88174104694343	-24.5193992919723	-26.8488998227557	-28.0970934172142	-25.9425972522756	-26.6333325619263	-29.0575066285788	-28.6847275597694	-25.1240234089075	-28.2356656021877	-31.1914907365407	-29.5028689617648	-28.9328343792688	-26.9365035491068	0.557961135344587	0.593861573718276	-0.482091221760029	0.583378357263236
13.5678391959799	-0.33275338895028	0.558588294902499	0.622723666332589	-0.754716773072447	-0.273830421563341	-0.49818026537909	0.150131172856891	-0.0177901866884553	-0.50200975097365	-0.0591982339579538	-0.743170328430379	-1.38907485812529	-0.970141731731129	0.367584090282284	-0.258120435903674	1.5382101365457	0.56997750119613	1.65323843757897	0.910902290306122	1.14098825530409	1.89690260184024	0.728531533482683	1.40299551746325	1.70696334144564	0.865321420108033	2.11378301272848	1.77887507696761	1.80349813141476	2.76187603283008	1.23285612362407	-27.2042370922734	1.88387113020645	-24.0946160060569	-26.3970011993116	-27.6367678608513	-25.4055480325462	-26.1886705678208	-28.6232513771355	-28.3484693832851	-24.6683063870116	-27.7984995322383	-30.7570027161257	-28.9339714623025	-28.4048903110068	-26.3980873638615	0.314252599137736	0.583189884759978	-0.656447988272392	0.265608647966635
14.070351758794	0.0749024399553805	0.562412586785877	1.02025693010093	-0.343105460906489	0.12296290256268	-0.0964783171984028	0.559977323112209	0.40225360703141	-0.105898850349885	0.360392094018857	-0.355365700646035	-0.99145067967921	-0.564072395713476	0.779401867857345	0.184858399230009	1.56430298677436	0.575091846355444	1.67784357055388	0.955017855675793	1.17227589591941	1.91221321782685	0.742750595444559	1.43806640452806	1.73355774981761	0.871481393166251	2.13331358360331	1.81853414818954	1.8411132156231	2.80418355141776	1.23558764630051	-26.7625111227003	1.88601235195466	-23.7372114150662	-25.9612768368303	-27.186126048644	-24.8832647490886	-25.729739791581	-28.2677754350851	-28.0209538828192	-24.2454876244941	-27.3826669361849	-30.3332124959832	-28.4159907183962	-27.8829314103102	-25.8660072506204	0.100620479886849	0.57459968622302	-0.791608080076434	-0.0146242391435854
14.572864321608	0.474328715999968	0.564541314740137	1.408009886725	0.0689135847400675	0.507931910487283	0.293298714503687	0.965173392673387	0.816067073437602	0.278329766789221	0.768769667881179	0.029913712478632	-0.594002628075331	-0.170640358910259	1.17928385227151	0.615224732997613	1.59564431585921	0.5813092183205	1.70392789010081	1.00452217524818	1.21029048762235	1.93624957377408	0.763988107511114	1.4735359016813	1.76929597611574	0.87963291518905	2.15914897313304	1.86181941309863	1.88260403880297	2.85474613005355	1.24361452383886	-26.3624381154551	1.88306533371184	-23.4021185143488	-25.5375831289227	-26.8143780284522	-24.4433638495548	-25.3538359031995	-27.8817233690701	-27.7701063945417	-23.8334695036191	-26.9857611808872	-29.9158135789336	-27.9223450525182	-27.4407910228363	-25.4104059740323	-0.0820427623255309	0.572474040263905	-0.893866127085379	-0.269345956725256
15.0753768844221	0.866928037495129	0.568819389898659	1.79725901722379	0.470020854811535	0.885968924360416	0.676620047416327	1.35654261191235	1.22319418059159	0.657587547176667	1.17751961773296	0.40170978624221	-0.208687386136544	0.221544109565036	1.57156676364288	1.03921841289747	1.63121129503629	0.587315224410889	1.73503469114044	1.06088488215793	1.25029311577349	1.96140359154229	0.789996758695424	1.51717718462301	1.80746235426599	0.890687791506831	2.19558803776195	1.91164218346159	1.92914641059563	2.90388294270595	1.25254689124131	-25.9876986962082	1.89116747034618	-23.1104250840024	-25.1858105448269	-26.4221940001564	-23.9920087122334	-25.0219249813819	-27.5806480689772	-27.4969116898434	-23.4252063063854	-26.6704468858908	-29.5709588178949	-27.444171893055	-26.9799333085149	-24.9394427575435	-0.240031708575072	0.573912111682992	-0.971323364180892	-0.486389812111973
15.5778894472362	1.25148772961857	0.572765971765801	2.17600066148619	0.865386956879404	1.25766943442541	1.05345879820204	1.74458794990242	1.61589766016723	1.0300114150929	1.57636062580995	0.766120203915735	0.171876704247997	0.600563203020888	1.95637645445368	1.4550304174375	1.67270527378316	0.594281159225229	1.77128619606728	1.11942733280301	1.29878482629603	1.99651283896384	0.822373284580263	1.56377533891746	1.85643758362372	0.906520006849224	2.23399042800746	1.96092386622245	1.98346799003223	2.96271094065799	1.26895792616015	-25.6609076911828	1.88604280919325	-22.8839634110705	-24.8114765283762	-26.1132896799276	-23.6266164856962	-24.7338796954747	-27.2978825547572	-27.3097013882598	-23.0727828482296	-26.3365260239669	-29.1912493050852	-27.044081778116	-26.6121987134764	-24.5581515729406	-0.37282127277889	0.579509912708965	-1.01962918956077	-0.682599983909914
16.0804020100502	1.62650586563091	0.576265544929227	2.55177553162348	1.25554484971157	1.61493735398113	1.415973473595	2.11963201283107	2.00432685551861	1.38958806036777	1.96874426422033	1.12299422446661	0.546460026773135	0.973554414520984	2.32570241197309	1.85534277361907	1.7192441677659	0.601119194698074	1.81068669821126	1.18573450904391	1.35174034127606	2.03650998307157	0.862342890756568	1.61767809569069	1.90958171730628	0.923892216931905	2.28417342490466	2.01785475498321	2.03882004218085	3.02241085973344	1.28874864686635	-25.3737286761789	1.89136773793979	-22.6759713810536	-24.5118168910003	-25.8423397406631	-23.3061677146543	-24.5421853403295	-27.0654642398611	-27.137592128953	-22.6994381688114	-26.0876463740691	-28.8866520096456	-26.6285088361365	-26.2702078483053	-24.2044821168427	-0.484309533512184	0.589885732362573	-1.0525674044271	-0.851020502767997
16.5829145728643	1.9928442076523	0.581512401293997	2.92120978097451	1.6319075171083	1.96720330647465	1.77355689364981	2.48428016515838	2.37638642666412	1.74543279607642	2.35676740683615	1.46508304956321	0.907977132970777	1.3383059579302	2.6891711750983	2.2496930909751	1.77198985604281	0.608599006433402	1.8589782349692	1.25557494119236	1.41114315792997	2.0828655350847	0.906530438195415	1.67781174535682	1.97112853951097	0.947579888308083	2.34017412187803	2.07718289490652	2.1032602545646	3.08815641805901	1.31548195860081	-25.139111875296	1.89374278760743	-22.5659330577995	-24.245603367025	-25.6106475104697	-23.0301414376579	-24.3560259493263	-26.897483758589	-27.0166160980021	-22.3930206553905	-25.8781952339881	-28.6096923395991	-26.3024532713337	-25.9903662410216	-23.9122754586462	-0.57596380978577	0.601781730968398	-1.06392443932539	-0.993641047878772
17.0854271356784	2.34799900746657	0.584900010555295	3.27899919824004	2.00404740656745	2.30611794420579	2.11741039003271	2.84094368400289	2.74025147257386	2.08659028712168	2.73114178557409	1.8016284382571	1.26620720323314	1.68895895184893	3.03567288411214	2.62601745129556	1.83014689196294	0.616008771651912	1.90848063981354	1.33034797812146	1.47838288977765	2.13831539862484	0.959343199434272	1.7427237807074	2.03963283453492	0.974050033955057	2.40305881812042	2.14042180965785	2.16964416629334	3.15862687202396	1.34888117445345	-24.9539303773913	1.89629824242459	-22.457740357789	-24.0092184547186	-25.4701934069605	-22.8487186434782	-24.2740677952209	-26.7432062252352	-26.9558386420212	-22.099338735873	-25.7047186159061	-28.3563400054171	-25.9992097945135	-25.7867846023896	-23.6957196265632	-0.650088801910195	0.617718980983693	-1.06481727831297	-1.11889078538721
17.5879396984925	2.69316789377439	0.589395823142164	3.6341694876466	2.36398168719014	2.63292168229311	2.44942437837434	3.18035810049783	3.09151018428312	2.42057846603136	3.10292057139638	2.12512291730871	1.61266678411196	2.03427581869211	3.37142663667298	2.99182590456845	1.89377097027972	0.623258307927455	1.96775348228256	1.41109934597987	1.5480892831602	2.19509245117062	1.01655811787191	1.81692118280052	2.11207415891364	1.00610186333121	2.47616690179634	2.2102648516337	2.24212531402665	3.2295652877847	1.38721037288445	-24.8184472450204	1.90757616615221	-22.4436014010018	-23.8571517634575	-25.3259979580943	-22.6720785930668	-24.22948754873	-26.6866667669985	-26.9041413382319	-21.8459726256713	-25.6229347739007	-28.1878632498091	-25.7508177417163	-25.6073051510303	-23.505795273557	-0.709602454055894	0.633551865382637	-1.05353849066108	-1.22084041929836
18.0904522613065	3.0260599558622	0.593503297189945	3.97374001256152	2.71114733853043	2.95112933556065	2.77217146526323	3.51253782067474	3.42614621677999	2.74385810151066	3.46143433646819	2.43612995576159	1.94903993432938	2.36388079871907	3.69438556636336	3.34317854368579	1.96233359855254	0.63050122015034	2.03040359026903	1.49219382017621	1.6264615214901	2.26130105421099	1.0802921665054	1.89269690779534	2.19350421575367	1.04330038940062	2.54948633717982	2.27860842824534	2.3193296938645	3.30806378677842	1.43469486951353	-24.7341788986379	1.90724896204699	-22.4636577870027	-23.6935299078918	-25.2771709270012	-22.5928137577981	-24.2476619508851	-26.6202092980614	-26.9420013587136	-21.648400403007	-25.5298526022758	-27.9959374264081	-25.5739035649172	-25.5368144676041	-23.4223722307266	-0.75548925152065	0.651197578187315	-1.03383983411048	-1.30865620859713
18.5929648241206	3.34682084712517	0.596913019108968	4.3092438147803	3.05081706194766	3.25174516208625	3.0769996240219	3.82877389557219	3.75211765861037	3.05217382079882	3.8113088868035	2.73906453598638	2.2790294496383	2.68406414105977	3.99813217704253	3.67520078427925	2.03497559417739	0.636675198362659	2.10025338250834	1.57926196804429	1.707697636524	2.33006247451267	1.14943469818885	1.97761922791234	2.27482553917418	1.0839400575689	2.63238305380704	2.3539968696697	2.39756076875573	3.38260533600558	1.48504171163445	-24.6944717395511	1.9162090104279	-22.5425396008751	-23.6127986353186	-25.2625235117963	-22.5541030541758	-24.3456106793177	-26.6413779182633	-26.9671378216203	-21.4587194823409	-25.5246390215777	-27.8873663002848	-25.4096701043434	-25.4724652647929	-23.3491812194571	-0.790842548889603	0.668417723388936	-1.00969979086776	-1.38065309070678
19.0954773869347	3.65510182815732	0.60110540619776	4.63050355960949	3.37287886071521	3.54370423647156	3.37253607827197	4.13100271669182	4.05797921803633	3.35368464814386	4.15369437544954	3.02523564444889	2.5938285923452	2.99265424175088	4.2924032133633	3.99621838074708	2.11214028720889	0.642940224036338	2.17578654961294	1.66712500067589	1.79405499322048	2.40338607337332	1.22103698440364	2.06497533644236	2.36337892131066	1.13153528395921	2.71756343301212	2.43024036099412	2.48235336710183	3.46255521604031	1.54383221356875	-24.7118639996643	1.92170741294648	-22.6847610775187	-23.5681707211667	-25.295889793256	-22.5676059113459	-24.4554138355468	-26.6883897358017	-27.066234573973	-21.3488283304758	-25.5550385823397	-27.8097102479775	-25.3421657686796	-25.5029814105442	-23.3690420070098	-0.81624388973557	0.684735177560519	-0.981017934352652	-1.4377310137589
19.5979899497487	3.949568983136	0.604199104005613	4.94129324978339	3.68578634098481	3.82096466561506	3.65230412009748	4.4231784292524	4.35428390886421	3.637792518319	4.4789287188501	3.30265209812204	2.90219171161436	3.28427383976316	4.5658065437748	4.29494063572714	2.19180155443748	0.64797165284352	2.25440264728451	1.75689359338622	1.88518407748778	2.48186477928696	1.29800226456366	2.15760300827086	2.4525582476677	1.18110755166338	2.80551170844854	2.50864485758347	2.56479397738226	3.54043773099789	1.606415763664	-24.769844363125	1.93010458913385	-22.8468024432392	-23.5565172426579	-25.4080689827056	-22.6624576472818	-24.6577457681695	-26.7779379245357	-27.1883172946238	-21.2422730338002	-25.6169935973501	-27.7591123587141	-25.2784731713266	-25.5782175871085	-23.4350596691121	-0.834146681785605	0.700509467894168	-0.95198470864249	-1.48518793708663
20.1005025125628	4.23166594354374	0.607690252188433	5.24392104039834	3.9855068311172	4.08229032721512	3.91560270500215	4.69512534945278	4.63329042965551	3.91375751514517	4.79950844570959	3.56764575623068	3.19938653397631	3.5675134832944	4.82745219251778	4.58065665635356	2.27430128152315	0.652582954824499	2.34069229355497	1.84926948204198	1.97565519073915	2.55818662880695	1.3747282410347	2.25403765383757	2.54355719380557	1.23696445283016	2.89877344563917	2.5917014522166	2.651612301095	3.61718976444913	1.67354855975004	-24.8778378847892	1.94252150298894	-23.0943127088579	-23.6254089305606	-25.5151798136776	-22.7598487677263	-24.8679241033561	-26.9270151504752	-27.3357644069158	-21.1997807798797	-25.7584675239989	-27.7902678156895	-25.2895453586952	-25.6999176823529	-23.5484594600732	-0.846016370003328	0.713960011033895	-0.923053506054441	-1.52148798153145
20.6030150753769	4.49874670835039	0.61117068224924	5.52671267072361	4.26659525763445	4.33464025251964	4.16834521347729	4.95897088090776	4.89696297548432	4.1764511162336	5.10324045491288	3.8159549534721	3.48193829208835	3.83258504255281	5.07332112025037	4.84798897829794	2.35727008093773	0.655959484033817	2.42513971787796	1.93784568131053	2.07088577299786	2.63929062547629	1.45409098749359	2.35028795311218	2.63670204438344	1.29592163429104	2.98665447967304	2.67043473688714	2.73757731251561	3.69432738165592	1.74535272451588	-25.0196512440918	1.94943229604347	-23.3261366803652	-23.6790216171551	-25.7056609687591	-22.9417699479301	-25.1356472913131	-27.0721153924912	-27.540540429372	-21.1969291136971	-25.8764706341388	-27.7949108594095	-25.344400022483	-25.9014774966035	-23.7403857194763	-0.852801002347509	0.725912118190457	-0.895323775400801	-1.54969758869608
21.105527638191	4.75312836811057	0.614495117430129	5.80528740619278	4.53959350975044	4.56798873775679	4.40104604076367	5.20617895985205	5.15023734711658	4.42461448884232	5.39741251181613	4.05700546103308	3.75873035027319	4.08664373454885	5.30050048973087	5.0954297477607	2.44055412473741	0.657902993825549	2.51597586350694	2.02835901276509	2.16387084719537	2.71724892520419	1.53307851112835	2.45124063012413	2.7253173558943	1.35810415840086	3.07834573103442	2.75374148555861	2.82232355644435	3.76303026391077	1.81656728041889	-25.1973849295038	1.96151140824657	-23.6315916260616	-23.8080954069521	-25.9071795314806	-23.1406745696132	-25.4448377413229	-27.294479264425	-27.7218423582752	-21.2187824264975	-26.0657495025282	-27.8758102343387	-25.4243953790119	-26.099859208571	-23.9327068344716	-0.856597369016569	0.735304090807069	-0.871311923923144	-1.57187632869888
21.608040201005	4.99411547817913	0.618020021629308	6.06408047740487	4.79364739855822	4.79260980601637	4.62349928350573	5.43991966275536	5.38220841213574	4.66609031640626	5.68218642308968	4.28135254556013	4.01975126464249	4.32811443601447	5.5190403817668	5.33100080847254	2.52349547217351	0.659252831171364	2.60491523434761	2.1152566455853	2.25763648062573	2.7949950693913	1.61005885925888	2.54763741646348	2.81616596890514	1.42497089825453	3.16621247750572	2.83485224207597	2.90869679224552	3.8322588253872	1.89178422820919	-25.4139692169226	1.96743048595692	-23.9399655969086	-23.961509057734	-26.1465555574558	-23.3810136169365	-25.7552097476479	-27.49184435291	-27.9677613225946	-21.3130710116417	-26.270509287716	-27.9767287520042	-25.5843478273898	-26.3842548667754	-24.2088288222786	-0.857708639254177	0.742197257352068	-0.850364134082135	-1.58759988747569
22.1105527638191	5.22156867940107	0.621734680955234	6.31643486210166	5.03680838931695	5.00442225817134	4.83142127505945	5.66612362601485	5.60784888940358	4.88972670659162	5.94694147643147	4.49650846061809	4.27311991474525	4.55113378281314	5.71650343017452	5.54339976077205	2.60391995265506	0.658668231518528	2.69542324798484	2.19962360450944	2.35069916193879	2.87176085966843	1.68705509325868	2.64665727128272	2.90024334550732	1.49092047672982	3.25089101160293	2.91504769338205	2.98745730897424	3.89128030194429	1.96390000773227	-25.6487864681155	1.97806492421201	-24.2795428130097	-24.1373694900249	-26.4352332087554	-23.6729594997586	-26.128053270175	-27.7447311984429	-28.1904283321258	-21.3935442672645	-26.4880765030388	-28.094777902209	-25.721698316642	-26.6642639577093	-24.4835453263461	-0.857711653459164	0.746512845832417	-0.834600180880662	-1.59992611791834
22.6130653266332	5.43803868425925	0.62502025638349	6.55461799042124	5.26957189842624	5.20101763970192	5.02289421565839	5.87255057972657	5.81537217032699	5.10888985739358	6.20783444915869	4.70300331942341	4.5181473707447	4.7670081436571	5.90747564631509	5.74611961441636	2.68263939335936	0.657706610163992	2.7846600558514	2.2824913615246	2.43850582407385	2.94155075217209	1.75828024476247	2.74154530771287	2.98325392151184	1.56114195525146	3.33520080101022	2.99706031227298	3.06737215608407	3.94663190162147	2.03661751982237	-25.9160142810886	1.98572174984427	-24.6420078982443	-24.3770667832956	-26.7042362499328	-23.952516699967	-26.4696168906708	-28.000514317683	-28.4438840281317	-21.5433935799739	-26.7610857962463	-28.2788151688253	-25.9335626138275	-26.9938394104968	-24.8076462168573	-0.857498400545406	0.748073424474375	-0.824151600233485	-1.60988465720863
23.1155778894472	5.64136059925487	0.629755360462341	6.78026460927444	5.48216414607212	5.39300505808058	5.20775664061421	6.07603099022298	6.0145470917597	5.31510949996064	6.44970241965453	4.89234411389209	4.74674244366427	4.96487941182425	6.084011749869	5.93112961542456	2.75695691952942	0.65489892795192	2.86985916553887	2.35718516764842	2.52648035644674	3.01103903358077	1.82822394587884	2.83430246181538	3.06125149046546	1.63027980435201	3.40871845231123	3.07140053642703	3.14051930917842	3.99470797262492	2.10647225761441	-26.1917008974696	1.99054121391966	-24.9917060702065	-24.5868034705925	-27.03120914117	-24.2908743595699	-26.8512381721473	-28.264199400881	-28.7052382034273	-21.7037826692731	-26.9900502465639	-28.4227517566943	-26.1499957856961	-27.3475628648077	-25.1566995260747	-0.857327177585358	0.746866871232524	-0.818558581841754	-1.61610883898582
23.6180904522613	5.83578216725545	0.634731215907239	7.00212979811107	5.69078852236698	5.56860645015357	5.37504764309777	6.26616667042133	6.20451424001991	5.51302207057715	6.68465291455062	5.07906525655128	4.97302536721715	5.15497606932694	6.25021968149956	6.10295349042748	2.82784505295944	0.651196698039385	2.95526507645301	2.43034449915054	2.60741985486348	3.07226832152302	1.89308617554354	2.92495697665108	3.13317302061746	1.70046803270553	3.48144535370836	3.14775985601534	3.21027556253656	4.03328662929209	2.17223632941275	-26.4855120379325	1.99453601129691	-25.3841386348798	-24.8536227280922	-27.3380401222897	-24.6153245131407	-27.2307184164834	-28.5599735701115	-28.9479248851097	-21.8936595640719	-27.2666612358568	-28.6258378937585	-26.3928819238017	-27.6977119455368	-25.5051610599894	-0.858627540490047	0.743069911278551	-0.820631572004297	-1.62289820398312
24.1206030150754	6.02052482509914	0.639068104804434	7.20258732168623	5.88391374849663	5.74081039254175	5.53733605104182	6.44894265161969	6.38015826760839	5.70838257707733	6.90915798687717	5.25294135408579	5.18588575562995	5.33418185871527	6.4142428910036	6.26828186990522	2.89440838953045	0.646885674936398	3.03092239628777	2.49674455334438	2.68600831093984	3.12995224989525	1.95349270316124	3.008249436567	3.20344231124317	1.77060649057495	3.54645382175393	3.21934232791399	3.27633103926878	4.06909863210038	2.23666479084513	-26.7909779104877	1.99456853293995	-25.7220235043876	-25.12467558316	-27.6641582863495	-24.9620742389487	-27.5960301519755	-28.8165795217015	-29.229871148977	-22.1231989947766	-27.5352939353881	-28.8305518419365	-26.673630231648	-28.0997163049787	-25.9049090921121	-0.861279376164138	0.736732563234339	-0.826172382150703	-1.62849049788373
24.6231155778894	6.19639489879182	0.644936042579076	7.40520434716284	6.06941665017767	5.90601051667672	5.69122624523924	6.63124885246994	6.55626221210388	5.88771464056208	7.11796567692473	5.42100901456225	5.39304455084344	5.50001221466401	6.56053379315184	6.41348496975504	2.955346247762	0.640760740402446	3.10594711112582	2.55791737175065	2.76052626726231	3.18302400490843	2.01143562773494	3.09127712436645	3.26259809853367	1.83758669808785	3.60512519865028	3.28773870903751	3.33365333538119	4.09023493287001	2.29243674119693	-27.0909884693361	1.99349966125417	-26.0938827236185	-25.3993764283126	-28.0058608928834	-25.3264472864524	-27.9912994762761	-29.1164234377557	-29.4466310080818	-22.3391168695953	-27.7956123325146	-29.0355386405562	-26.9298675932248	-28.4469525708165	-26.255840841281	-0.866002575688969	0.728006935908172	-0.839977596481043	-1.63442095033417
25.1256281407035	6.36681697571061	0.648987725657665	7.59126829073188	6.25197248321531	6.06122845467359	5.83431535822183	6.79683857820122	6.71632848408381	6.07086661767385	7.32603278070267	5.58732722098577	5.59750000245965	5.66366486800982	6.71193977142901	6.55933777384945	3.01233764202292	0.635095098727689	3.17208532962181	2.61608320458686	2.82800814695924	3.2274318105746	2.06146924150533	3.16502785311691	3.32085171767623	1.90526813675472	3.66146342222307	3.35646582689889	3.3897318094243	4.10963341794508	2.34686942901093	-27.3998547669976	1.98525298449689	-26.4280353770037	-25.7149841318189	-28.3102997716867	-25.6599500616136	-28.319788852224	-29.3674077623643	-29.6962935430112	-22.6059439505874	-28.0879791324256	-29.2860541359974	-27.2367971834714	-28.835500716579	-26.6490773521855	-0.873288068341187	0.717345684132654	-0.858234045172142	-1.64283943527949
25.6281407035176	6.52937888445837	0.655633511574825	7.77677091336427	6.41724096495489	6.21976811131139	5.97958900073315	6.96877427495314	6.87963095578338	6.24298695792411	7.51514649154327	5.7390353030903	5.7865158962959	5.81199903050958	6.85283119723583	6.69163640025955	3.06311183997123	0.627903113282403	3.23402648766686	2.66455956917285	2.89453781250781	3.27039449433983	2.11028397309819	3.23748640897118	3.37085693121347	1.9677465963013	3.7054955567293	3.41572567344562	3.43585760425752	4.11928755984466	2.39419525207739	-27.6915724539	1.97746671750069	-26.7583038267626	-25.980908035204	-28.6459666475472	-26.0241608139757	-28.6712691999128	-29.6365869401333	-29.9095594877799	-22.8499458304188	-28.3174545167005	-29.4795928857808	-27.5086872062475	-29.1925595954243	-27.0154469148131	-0.882725841080684	0.704493636884776	-0.883213732248537	-1.64953600530959
26.1306532663317	6.68942702355814	0.661350253595587	7.95516387305617	6.58666601394316	6.36662441693649	6.11298697179479	7.13172770843664	7.03512564489095	6.4162415941458	7.70465328987538	5.89498842290591	5.97905521676052	5.96045265058031	6.99619128792733	6.82267421500239	3.10986826050056	0.620898955584463	3.28964731250475	2.71149961817752	2.95295524461974	3.3041844983107	2.15353097947596	3.30367932757051	3.41697679771027	2.02946715551531	3.74853660693378	3.47642700033184	3.47953238312714	4.12402265979299	2.43782780243681	-27.9803127011592	1.96367235107762	-27.0726632713432	-26.2810515557868	-28.9327219825243	-26.3448542108331	-28.9843358689612	-29.8854587296619	-30.1112632023651	-23.1208076834538	-28.5739618326489	-29.7128081911288	-27.8032069908221	-29.5419421225294	-27.3789894730111	-0.895218725741342	0.690316522946457	-0.913889935343726	-1.66002449882883
26.6331658291457	6.84618297287955	0.667097689392211	8.12617360629961	6.74721639359478	6.51799076044254	6.25053469994435	7.29571673613019	7.18921902386597	6.58838265070697	7.88490243119217	6.0434007302617	6.16247065028919	6.10162153526044	7.14112174952873	6.9516276799175	3.1522393064057	0.61373718456857	3.33739493351488	2.75218493569895	3.00992460549397	3.33563522783303	2.19404352443201	3.36536430557308	3.45948466257149	2.08747526803919	3.78441311907255	3.53195405582528	3.51765777374643	4.12583257325193	2.47774599822127	-28.2570772907303	1.9475541197115	-27.3447710474932	-26.5634166425799	-29.2215171407589	-26.6681551634865	-29.2724063582582	-30.1090021153521	-30.3100686293344	-23.3950586359171	-28.804397086781	-29.9292669529285	-28.0937935600836	-29.8875301409354	-27.7426213055852	-0.910469469746843	0.674835129779552	-0.948968100522819	-1.67139942020112
27.1356783919598	7.00109990328736	0.674436289589097	8.30301566999598	6.90624615731453	6.66847472566432	6.38735804965262	7.46396385779983	7.34767822834874	6.75403325153333	8.05770759905493	6.19044006138773	6.34384352798618	6.23779522673025	7.28096120944921	7.07278117781801	3.19019726217086	0.606011441906171	3.38274479376305	2.78870511514586	3.06349087275339	3.36348979074346	2.23309304287746	3.4254381491069	3.49448551959842	2.14152239338396	3.81497848734936	3.58420515666649	3.54955154375706	4.11943548008801	2.51142406298775	-28.5129468679615	1.92836030541542	-27.6252189470018	-26.8283198442048	-29.4979382649936	-26.979083832719	-29.556992022697	-30.3436888204286	-30.4529326983146	-23.6536723927347	-29.010023869893	-30.1290357185765	-28.3580967160093	-30.1760017416234	-28.0573044143032	-0.928490613861863	0.65849019534035	-0.991141088231506	-1.6843443484769
27.6381909547739	7.15696720829642	0.678401421340163	8.46262516169507	7.07149357191124	6.81499888290452	6.52095118347851	7.6223354647072	7.49609656787751	6.92878138132688	8.23555730949876	6.34263000231739	6.52906721730963	6.378603194465	7.43415746770793	7.20327630265389	3.22564731686486	0.59934781817804	3.41677492585051	2.82464741215317	3.11195681643059	3.38529427261259	2.26701041193246	3.47718123975513	3.53015069339685	2.19450368853078	3.84546480000029	3.63770052996405	3.58159840684839	4.11604613744669	2.5450857843217	-28.7572164909688	1.90218272646269	-27.8279405115405	-27.1118406294406	-29.7241199976427	-27.2429388973734	-29.7685571651554	-30.511107682631	-30.6136757313837	-23.9416307425994	-29.2316746069629	-30.3563471710029	-28.6491878128142	-30.4763908060785	-28.3884026279694	-0.949542676746213	0.641736649839429	-1.03478687678693	-1.70143563472112
28.1407035175879	7.30962331404692	0.685771703721849	8.63415734164845	7.22358493292544	6.97201757964529	6.66574907628683	7.79330473455231	7.6573531765587	7.09251879856083	8.39530473379148	6.48255501463452	6.70069033636708	6.50646847748915	7.57845511558814	7.32294376456176	3.25637040585401	0.591753455796886	3.45012806915778	2.85283609811747	3.16185518733122	3.40867591467983	2.30243188321426	3.53048875018209	3.55741159837531	2.24035557998552	3.86557419749829	3.68212161549525	3.60386743886573	4.10497196413949	2.57209697905993	-28.9632365029761	1.87807901771752	-28.0387533587801	-27.3266871570322	-29.9624237707086	-27.514769447233	-29.9855394453629	-30.6988977422296	-30.7046372658208	-24.1764681916631	-29.3778879286788	-30.512139147997	-28.8716477886426	-30.7002499040333	-28.6519733905078	-0.972605906876906	0.624436405639363	-1.08541737516282	-1.71692541350188
28.643216080402	7.46569709885266	0.690576283909221	8.79433563452455	7.38825228772873	7.12013429401254	6.80316719249146	7.95662756053465	7.80954259644995	7.26668770791406	8.56548942941475	6.63250465897382	6.88176022682105	6.64386612041813	7.73769772890724	7.4539968468936	3.28569275602949	0.585197641443027	3.47516978931441	2.88283808324097	3.20530921142593	3.42538044298439	2.33425420312393	3.57647547680238	3.58557723730824	2.28587802739766	3.8876822537493	3.7294840164287	3.62810320542764	4.09771715632696	2.60013672485285	-29.151541040302	1.84656437260574	-28.1904673596647	-27.55544806015	-30.1317834205803	-27.7201377779666	-30.1406115657002	-30.8256920769514	-30.7972033198697	-24.434160037152	-29.5382698308175	-30.6919122379209	-29.1138652366015	-30.9161173296824	-28.9143652708691	-0.998441723835726	0.607397525814758	-1.137668044928	-1.73693461209962
29.1457286432161	7.62335299906666	0.696524101156858	8.96148337787115	7.55004886977186	7.2791058713795	6.95304825529447	8.12774887285831	7.9725349643944	7.43805444839493	8.72722366715835	6.77862864021098	7.05753853764701	6.77597959298435	7.89807701396352	7.5841168759377	3.31319924437202	0.578901268940017	3.49796210298508	2.90993596559389	3.25056798134762	3.44392679756066	2.36700435218085	3.62314772639293	3.61021775683229	2.32646267015661	3.90569414784538	3.77309224631816	3.64775203963188	4.09005090927738	2.62577548071358	-29.3124766827334	1.81572303485707	-28.3219609988491	-27.7491998590956	-30.2946525463763	-27.9148034920666	-30.2699797598086	-30.947159983567	-30.8554870638285	-24.6634494962877	-29.6631201814904	-30.8419468385237	-29.3178174239961	-31.0852765665127	-29.137342665132	-1.02663642995204	0.590763342336633	-1.19474808514601	-1.75779299723151
29.6482412060301	7.78368251103678	0.702356898151753	9.12792335557085	7.71543782844	7.43995860991814	7.10683190722183	8.30366360720326	8.13620138465432	7.6117054992872	8.89129552803909	6.92618515510259	7.23433023923026	6.91168161297723	8.06462870373743	7.71802921209589	3.3392808033682	0.572646901796149	3.51713001477215	2.936175343703	3.29462758455904	3.46201531910895	2.40040966373629	3.66711673352433	3.63253127181792	2.36453248826907	3.9212381220024	3.8148121505513	3.66631281623996	4.08295721255834	2.65079172294389	-29.4421942296998	1.78147780366325	-28.422911285503	-27.9090060864238	-30.4290262134156	-28.077330518822	-30.3767199380054	-31.0416370739655	-30.8757685267893	-24.8773923730421	-29.7541985364875	-30.9631242954832	-29.4978634882917	-31.2042337458781	-29.3193129039905	-1.05675398066743	0.574824241401323	-1.25435912939776	-1.77998996760577
30.1507537688442	7.94980885894866	0.706251681903707	9.29160595408224	7.89397822278982	7.60047263270183	7.26272553385905	8.47422522288366	8.30132177854655	7.79450495192309	9.06154282374736	7.08335354641006	7.42009456197361	7.05375838386362	8.24579480779947	7.86413674575227	3.36608007074943	0.567861647998558	3.53155069410475	2.96590616900921	3.3364269357801	3.4779712088115	2.43192718781784	3.70836356073052	3.65707453419767	2.40110424768004	3.94027612534631	3.85988371573009	3.68677923038507	4.08309880876219	2.67867850138732	-29.5523548086619	1.74560547153241	-28.4730011144069	-28.0732371879407	-30.5103043003489	-28.1852013440716	-30.4153954985218	-31.0929928884016	-30.9003608155049	-25.092681154263	-29.8550370805845	-31.1011073816654	-29.6753154029029	-31.3111053892236	-29.4948729547692	-1.08932163681233	0.559992533090579	-1.3158672689714	-1.80622721258583
30.6532663316583	8.11538300685243	0.713438127673347	9.4678889024238	8.06131450598895	7.77487787673418	7.43498445781388	8.65974753438424	8.47971733004582	7.96737502559465	9.22114282073802	7.2285302897057	7.59281495235802	7.18908482827684	8.42001827585117	8.00248228916631	3.39081563692963	0.562270661916098	3.54767849767419	2.99073072196965	3.38236040626532	3.49908314886713	2.46747328138847	3.75239182414886	3.67519445608345	2.43232925991258	3.9513849469144	3.89699705007703	3.70205398145085	4.07961934435011	2.70330636098312	-29.6172977863229	1.70965848128227	-28.5239977605653	-28.157401331133	-30.5979403631151	-28.2908901023245	-30.4560463213971	-31.1540141659444	-30.849950476417	-25.2538564694964	-29.875839934177	-31.1593072310367	-29.7855087098825	-31.3289926996846	-29.5911256570246	-1.12280567082322	0.546196381310895	-1.38152086723961	-1.82994792016148
31.1557788944724	8.28672165870638	0.716757265038199	9.62888043732731	8.24644099828133	7.93924636365441	7.60014351625027	8.8346191044599	8.64689993633069	8.15546101940406	9.39655788457696	7.3868690575498	7.77891429817481	7.33849285667896	8.61528780431381	8.15956828618057	3.41675092070042	0.557930836853748	3.5562234467289	3.02093583938023	3.42299416786626	3.51559558259941	2.5003794305981	3.78944484971014	3.69809782749211	2.4643841739663	3.96755314613614	3.93888298123491	3.7230825802684	4.08640076011687	2.73378718300772	-29.6583124015179	1.67090059109853	-28.4961910897783	-28.2453873031995	-30.6087299765029	-28.3190622506462	-30.4243700492418	-31.1367163269615	-30.8153417516033	-25.4279984250399	-29.907562037778	-31.2338047294941	-29.9072674595505	-31.3450309244631	-29.6905988954732	-1.15796367397612	0.53370104721034	-1.44561244016346	-1.8577555781698
31.6582914572864	8.46075717923251	0.722634243154127	9.80754918826514	8.43113465075336	8.11735094354381	7.78204648918494	9.02109151338841	8.83223223890206	8.33514371510045	9.56142352028331	7.54244075212713	7.96142985134392	7.48091047764385	8.80555714381096	8.3115328456753	3.44290974761531	0.553914423927308	3.56870284919719	3.05110203670911	3.46788804293865	3.53709524139474	2.53668740551413	3.83132835185804	3.71676933440532	2.49151835364866	3.98219637992225	3.97846268260287	3.74040430401082	4.09272878581503	2.76294295098224	-29.6677520609288	1.63497485783503	-28.477710397377	-28.2924858046461	-30.6179441327987	-28.3370373174689	-30.3792713088279	-31.1376482079138	-30.7260935292711	-25.5510281159318	-29.903767790088	-31.2740569443832	-29.9674264498499	-31.2904132358041	-29.7258935577134	-1.1943374717591	0.522997934395782	-1.51442868269219	-1.88550452897096
32.1608040201005	8.63874740965723	0.726699443936493	9.9755521004719	8.62089148769797	8.29571331613955	7.96721526935397	9.20836461132973	9.00981721666679	8.52391207627694	9.73733388352532	7.69982802933891	8.14591424621607	7.63357341529414	9.00962677584461	8.47597389738806	3.46975785045439	0.549941598005766	3.5766372227359	3.0825719931646	3.51234160526724	3.55943235517449	2.57385367319892	3.86850042209743	3.73759192383668	2.51848429606518	3.99631895390746	4.01711945216232	3.76163531702754	4.10577690829408	2.7965879329753	-29.647291349678	1.59795194824591	-28.4036317354288	-28.3007755144736	-30.5963976609118	-28.3182766698768	-30.3062927353698	-31.0848881068515	-30.6268107231481	-25.6658095847141	-29.8662119340676	-31.2813773527493	-30.0150896801146	-31.2093049759911	-29.7399208721169	-1.23149738197122	0.513772774192714	-1.58164899666993	-1.91377038376543
32.6633165829146	8.82277738669367	0.730763013732949	10.1536776177935	8.82622203258023	8.47418077917304	8.15581140245224	9.39238849285897	9.19778475374744	8.71443124720274	9.91608552583048	7.86841075925808	8.34176287792786	7.78955000377307	9.21956385657706	8.64623667784304	3.4987442471398	0.547455005319353	3.58645493365688	3.11973680420831	3.55585021309408	3.58137112858613	2.61051636495108	3.90750711560964	3.75925429626387	2.5438865722164	4.01615782250178	4.06040226470294	3.78503997165458	4.12429505284214	2.83320267252957	-29.6087635088487	1.56369399303668	-28.318481001227	-28.3133339166183	-30.5315907985085	-28.2514879532106	-30.1821877724441	-31.0235916730188	-30.5157201201662	-25.7620567447036	-29.842409853149	-31.3047137897053	-30.0407920457817	-31.0997194536748	-29.7278404928259	-1.27014514581788	0.50673788667625	-1.65200674125901	-1.94539737620985
33.1658291457286	9.00634416031871	0.736471874852089	10.3319088142136	9.01846614523717	8.66590566909518	8.3606991013372	9.59012990749304	9.38819510661599	8.90109960855378	10.0914382571715	8.02313333484305	8.5229580211873	7.94399352653841	9.42863103070955	8.81591556114744	3.52699602284972	0.544006322082643	3.59638714027181	3.15270282117781	3.60428846010928	3.60923993719007	2.65148833278149	3.94631612070605	3.77823213279461	2.5661495037984	4.02901753315983	4.09588447692429	3.80732449804662	4.14332744690496	2.87058989318116	-29.532699198423	1.52997359048438	-28.2138475064986	-28.2470074538383	-30.4816722740549	-28.1891326769216	-30.070410249672	-30.949449315361	-30.3597348356303	-25.8153771602633	-29.7425516661654	-31.2485099625968	-30.0151707500992	-30.9311431286288	-29.6610825997691	-1.30865910898594	0.501268728017125	-1.72236160007673	-1.97344139645119
33.6683417085427	9.19597372332172	0.740666941144119	10.5075036309119	9.22903165998854	8.84304926269219	8.55408883530006	9.77108603330441	9.57555043270692	9.10123179709508	10.2839384829969	8.19165547751052	8.71875132837787	8.1128815442177	9.65554666175927	9.00334325632106	3.55748890337187	0.542092739256814	3.60464628092827	3.19186123385047	3.64650561054245	3.63158401014432	2.68836944394573	3.98199975197366	3.80277881448762	2.59010596073672	4.04821004769409	4.13661524820034	3.83703323526859	4.1726174879469	2.91502861811516	-29.4428185976772	1.49865691315691	-28.0727995103373	-28.1891976987513	-30.3586080566352	-28.0525445048525	-29.8866416738911	-30.8336656649951	-30.2304603839454	-25.8798931467985	-29.6603069821355	-31.2108738938241	-30.0031100752887	-30.773967323035	-29.6045728553133	-1.34832994494439	0.497836442482525	-1.79325054918309	-2.00517290642778
34.1708542713568	9.38459516984714	0.74676766126772	10.6962544751754	9.43723393577378	9.03377974180386	8.76402127565339	9.96523214916803	9.77786397500116	9.28474843661031	10.4602974193096	8.35626419067158	8.91013284208944	8.26953017421575	9.8670234549001	9.17735513764046	3.58756506141534	0.540268643775567	3.61762901124758	3.23094481050164	3.69353844624553	3.65900394693232	2.72903163071997	4.02221530023893	3.82059341586694	2.60854892236949	4.06653339171709	4.17504012259404	3.86170058831936	4.1970939467987	2.9564722648479	-29.3248721016756	1.47106622348615	-27.9502197037475	-28.0986840309922	-30.2519589067871	-27.9224763441983	-29.7143282378895	-30.7470148613355	-30.0344656736344	-25.880419582006	-29.5514851519649	-31.143937367745	-29.9176147088461	-30.5388627974277	-29.4718699552087	-1.38812513532435	0.496596306849826	-1.86718019103613	-2.0361312611827
34.6733668341708	9.5759233312414	0.750355252970869	10.8672108728538	9.64781022860259	9.21998316602731	8.97190545490331	10.1533995825906	9.96141089109274	9.4823045123808	10.6540337228843	8.52123615141925	9.10205127981677	8.44054243613501	10.0958960358132	9.36921897161863	3.61838257216378	0.538405920342822	3.62487878236978	3.27049385486002	3.73884541757949	3.68541045164962	2.76846931716958	4.05391610879535	3.84365418996272	2.62857631845644	4.08444974485566	4.21190874826967	3.89325681923149	4.23031436214129	3.00479932278799	-29.190511655806	1.44458042603848	-27.7679727876531	-27.9782332205303	-30.123051409733	-27.7652921121747	-29.5187671453999	-30.5887684968707	-29.8653378338342	-25.8892595331271	-29.4177773070108	-31.0493620470577	-29.8430218251373	-30.3185762053155	-29.3512316016343	-1.42829166095189	0.496710358012028	-1.93831278756892	-2.0673105226746
35.1758793969849	9.77025625501181	0.755323515681435	11.0559266269654	9.87195915643325	9.40473677514007	9.18091787500947	10.3393083505646	10.1613970786223	9.6716356048345	10.8433188657738	8.69706397106042	9.3051462779879	8.60811083663675	10.3175307560449	9.55627914008014	3.65043559380189	0.537990080439785	3.63812497218271	3.31473475835691	3.78291475450817	3.7103271538683	2.80713272798386	4.09023698719242	3.86431998436227	2.64602205610218	4.10828495543779	4.25294123999012	3.92462154724306	4.26302393983681	3.05297764235994	-29.0496511045776	1.42384921329046	-27.6182516590918	-27.8758356040232	-29.9711550411996	-27.5806061556647	-29.2992180012676	-30.4655008259502	-29.6739323781821	-25.8694311551192	-29.310426822568	-30.9796600213003	-29.7383130570234	-30.067034175073	-29.1960994630459	-1.46960928598518	0.499359310895579	-2.01455416133971	-2.10188035423343
35.678391959799	9.96188846298227	0.760260643160073	11.2298129031066	10.0777085729055	9.59951162063283	9.40178344438966	10.5344281445187	10.3502213441634	9.86261713561458	11.0347747268571	8.8559549754346	9.49012647265953	8.7776465183139	10.5419745401315	9.74798962004169	3.68107196506274	0.536482679541456	3.64755607516744	3.35278348373912	3.83092113966872	3.7390802132475	2.84830777108782	4.12155459896728	3.88504969588047	2.66165627421156	4.12444954102212	4.28486389970906	3.95692669228278	4.29735219788013	3.10343396295159	-28.8879780495627	1.40322087729349	-27.4331163555705	-27.7074541447701	-29.8510427802845	-27.4191098579949	-29.1071595349921	-30.3121492651185	-29.4759277588702	-25.8268642983652	-29.1381267982896	-30.8386462317371	-29.6095624154848	-29.8011658009851	-29.0233894018525	-1.51072100028987	0.503055954663248	-2.08840049448387	-2.13248571366842
36.1809045226131	10.1560172840342	0.765772930395489	11.4125073622508	10.2985577106746	9.77434242713746	9.60443110756244	10.7085668327921	10.5431007777085	10.0577908154345	11.237748347181	9.0280137187222	9.68873829459126	8.95605596076182	10.7713453756786	9.94702596194941	3.71250506527532	0.536562926879627	3.65975781474408	3.39498517046858	3.87080202200512	3.75963199190958	2.88354114922105	4.15240435648102	3.90841297480988	2.67809504384589	4.14652173143539	4.32081227263098	3.99445740743444	4.33589968727149	3.15724422632166	-28.7270172972637	1.38743822147261	-27.263019953377	-27.5643287634596	-29.6702506617008	-27.1982065226932	-28.8580310110313	-30.162742474132	-29.3021650599033	-25.7946063157407	-28.9976418975997	-30.7272713141517	-29.4976607767135	-29.5535344587153	-28.8617656552102	-1.55325797427412	0.509061902970053	-2.16679030001339	-2.16747620958433
36.6834170854271	10.3457682325944	0.770779009766393	11.5915086711035	10.5121980349815	9.96127667738817	9.82040575680506	10.8955966786309	10.7361249034073	10.2388558633157	11.4239747668784	9.19418832980542	9.88040733779936	9.12081860838189	10.9854418771288	10.1341895181007	3.74211273061642	0.536463349861571	3.67209998409764	3.43471812729382	3.91499090369322	3.78345539621411	2.92180028898569	4.18257024158297	3.92618808916054	2.68895520878703	4.16691887439991	4.35306316821005	4.02629548185324	4.36866006581644	3.20774966791885	-28.554228480202	1.37590106771669	-27.0969876793193	-27.4061021394479	-29.5298513775382	-27.0098426632992	-28.648371460946	-30.0282185566374	-29.0889460896869	-25.7089126837521	-28.845089288645	-30.5987352811942	-29.3280487133764	-29.2628246412906	-28.6530396674934	-1.59614397760435	0.516395370599497	-2.24578739850395	-2.2020752216342
37.1859296482412	10.536725459693	0.775972278229292	11.7647214493484	10.7230141946179	10.1381604075812	10.0268412833177	11.0694176077877	10.9176375622547	10.4326349816147	11.6282060415611	9.35876359197953	10.0698051395481	9.2994263478641	11.212331041312	10.3364713272216	3.77158123244184	0.536646602971576	3.68255994872237	3.47216128725073	3.95540288659061	3.80319253851018	2.95622878315977	4.20661164570121	3.94928070079068	2.70158325547193	4.18595179366394	4.38198378545633	4.06476104405264	4.40751405225938	3.26332430011417	-28.3874944032104	1.36469208679991	-26.9200767082125	-27.2353520622725	-29.3792072313421	-26.8100527101221	-28.4230232854583	-29.8652027633211	-28.9254869785896	-25.6478842132542	-28.6819081858651	-30.4545422731962	-29.1929946810627	-29.0191924926604	-28.4825036563781	-1.64062181824184	0.525314085610933	-2.32704319102065	-2.23780029065704
37.6884422110553	10.7248794789221	0.780937765347294	11.9479867945183	10.9433439045726	10.3121577793603	10.2309412351248	11.2426106808433	11.1110076414715	10.6080395838724	11.8184792610533	9.53353762790763	10.2689476591254	9.46613269961935	11.4182747726707	10.5219735858474	3.79983096837181	0.537853470558498	3.69722305565074	3.51169164094553	3.99409774261634	3.81986914253996	2.9897758599393	4.23371705758674	3.96614237193718	2.70973357847718	4.21014207710811	4.41357289492364	4.09893788006257	4.43907035966854	3.31382892737764	-28.2249344838766	1.36085517539309	-26.7859681876711	-27.1028702592854	-29.2296122286007	-26.6090178753248	-28.2052670460364	-29.7548876884797	-28.7296762699361	-25.5534412619896	-28.5614448121644	-30.3496976455517	-29.0257671247558	-28.743192572415	-28.2733053181845	-1.68670306021296	0.536330259697146	-2.41351100397309	-2.27823663861641
38.1909547738693	10.9080446814622	0.785348855255542	12.1091392324261	11.1388988467816	10.4917445401241	10.4401886965532	11.4184941564761	11.2802240256419	10.7911215061441	12.0157097539474	9.68841549404118	10.4458459531542	9.63771222726451	11.6305123152621	10.7165741111926	3.82553473847806	0.5379753296591	3.70540935097432	3.54225525258476	4.03508533319016	3.83766540774095	3.02368121931596	4.2507707027642	3.98577234419464	2.71695104367379	4.225546460297	4.43420311328193	4.13505664041966	4.47285564761753	3.36669908415985	-28.0615885273873	1.3530016479844	-26.6153672413903	-26.9213740401455	-29.1249404447712	-26.4482980828203	-28.0238531243647	-29.5976819240842	-28.5682946895181	-25.4624522621625	-28.3898333942237	-30.1861195958564	-28.869442732527	-28.5022351999723	-28.0907581241984	-1.73386380764442	0.547805341642524	-2.49865860915187	-2.31538341054194
38.6934673366834	11.0896661965321	0.79121952545631	12.2860825339953	11.3455186167596	10.649739439223	10.6274202236758	11.5750785417984	11.4606205108833	10.9676293328862	12.2144408733951	9.85600054963031	10.6348045639588	9.80937005737359	11.833395851247	10.9055594600902	3.85025315691343	0.539446528953832	3.71888224602307	3.57437328213642	4.06752639174904	3.84616640125658	3.05186506059971	4.26988657066185	4.00419989952517	2.7230702274613	4.246198985904	4.45723463988657	4.17214675483051	4.50419072505305	3.41754985478727	-27.9138687848035	1.35132439954286	-26.5015790324073	-26.7847767646953	-28.9804097181395	-26.2515666377517	-27.8133920269589	-29.491953378035	-28.4206331627356	-25.3787909164541	-28.266125591406	-30.0670038550206	-28.7301167476382	-28.2779363094969	-27.9160100617067	-1.78366975929042	0.561829495980277	-2.59234697741822	-2.35890313355462
39.1959798994975	11.2652787871455	0.794430030226088	12.4430359733206	11.5401705788927	10.8181349352634	10.8239891791726	11.7432351693012	11.6269458310097	11.1371475170637	12.4009563923461	10.016210102637	10.8142492679968	9.97038501723183	12.0261248716111	11.0880393970445	3.87230552889278	0.54058290675859	3.72720017643415	3.60172513837083	4.10383923221822	3.85644104401287	3.08269255565685	4.28318138910759	4.01991991719121	2.72448570351089	4.26446398520897	4.47520475585395	4.20445743076028	4.53098051749052	3.46538002978974	-27.7732132871568	1.3524291278888	-26.3693997260634	-26.6507399809506	-28.8941513366279	-26.1086622927233	-27.6621608545067	-29.3819079881725	-28.2711957306017	-25.2670740090915	-28.144605754592	-29.9444421526806	-28.5662012348619	-28.0552872280558	-27.73594444411	-1.83533867322019	0.576218514490836	-2.68508969307892	-2.40336446535347
39.6984924623116	11.4401958545465	0.800094048929524	12.607287496911	11.7273066976963	10.9722368190317	11.0047520494147	11.8921793345352	11.7910415833027	11.3155533414156	12.6028179155103	10.1734940513082	10.9887869975976	10.1425058439406	12.2250260393901	11.279557939051	3.89336191969352	0.542185657773977	3.73755523702494	3.62453699079098	4.13510782915738	3.86091215876454	3.10821023379676	4.29340209239452	4.0399967466085	2.72733203008119	4.28084121153964	4.48831556872974	4.24185619222064	4.56061462488936	3.51502404001751	-27.6564058217175	1.35170311746294	-26.2740737201142	-26.5208603898684	-28.805203223439	-25.9656570347304	-27.4982369766414	-29.2886603560993	-28.1800864036374	-25.1929607852614	-28.0263107712628	-29.8195333039228	-28.4555717513228	-27.896531318197	-27.6095896478309	-1.89045164213085	0.592757721242096	-2.78588600897025	-2.4507841085725
40.2010050251256	11.6070712816289	0.802253310689715	12.7643860447283	11.9211562404567	11.123910756783	11.1816376849714	12.0441827203784	11.9550607420267	11.4701339136233	12.7811652158667	10.3411104698452	11.1721370125599	10.2946412412703	12.3954356585463	11.446968960119	3.91130559493149	0.544298549523666	3.74682107230765	3.64770511699752	4.16533654586524	3.86231505169091	3.13423433403486	4.30271460862613	4.05192356775053	2.7239618983569	4.30219477505773	4.50312724935556	4.27115064797247	4.57939710894733	3.55609075714655	-27.5490340206575	1.36031740604094	-26.1966644724384	-26.4459147037272	-28.7372433398992	-25.8439023247706	-27.3698738347366	-29.2348728648888	-28.0523663157969	-25.0809190355708	-27.9644399580839	-29.7477380934025	-28.3100337430476	-27.7068657971968	-27.4466077849885	-1.94795616098327	0.610289903797365	-2.88923352340703	-2.50515575039179
40.7035175879397	11.7706208535121	0.806662623388762	12.9139382082419	12.0855822012477	11.2784988854842	11.359164110281	12.1938581463572	12.1009360291848	11.6382696572538	12.9718209333486	10.4866704986911	11.3300146343618	10.4555299082213	12.5764213327986	11.6273665501846	3.92729102723807	0.545683593161881	3.75350807099566	3.66042788012166	4.19736204413371	3.86383635470565	3.15980851377809	4.30380126382291	4.0694076619887	2.72107752728025	4.31446146229169	4.50611923742292	4.30389952442844	4.6015972407688	3.59947657235643	-27.4630516960451	1.3602907264978	-26.1245899908321	-26.3346282675337	-28.7196986787292	-25.7718951948505	-27.2783524735108	-29.1616139369841	-27.9905916345655	-24.9996517011475	-27.8621448743036	-29.6280939421569	-28.2104217778297	-27.5904810490966	-27.3475085270458	-2.00889719934729	0.628756772768541	-2.9972937439219	-2.55747446054106
41.2060301507538	11.928391429897	0.810929441817906	13.0721031270892	12.259218201644	11.4119907239328	11.5136652220933	12.3283133392873	12.2584535122182	11.790359850775	13.1540440432865	10.645425471857	11.4994834613923	10.6083692031412	12.7368379643157	11.7908244676288	3.94099416921196	0.547971404449648	3.76336348114611	3.67352510978634	4.22181851498308	3.85680839269789	3.18146555816616	4.30745599094675	4.08252003738231	2.71568890979333	4.33222741370213	4.51093301646304	4.33401732869662	4.61666573627132	3.63643470972039	-27.3965575133735	1.36890778196278	-26.1051226848439	-26.2818938246083	-28.6767690369355	-25.6806126158963	-27.1802543750278	-29.1567964907847	-27.9242111289384	-24.9202059856101	-27.8192938736848	-29.564823539236	-28.1229714231321	-27.4772981951816	-27.2449944999756	-2.07324301798543	0.649202427316033	-3.1127605749819	-2.61869527086358
41.7085427135678	12.0815181892457	0.812168600684718	13.2063160573882	12.4188424090426	11.556369898842	11.6765443052223	12.4749746312315	12.3904293329745	11.9447850358747	13.330265029987	10.7962985883817	11.6582599292068	10.755397209994	12.8957425827363	11.9555114493121	3.95265881438446	0.549953556666356	3.76623573799386	3.68126602460473	4.25107864434385	3.85192455413938	3.20681159130512	4.30139411332848	4.09690193047285	2.70734378020408	4.3478342351981	4.51059346764069	4.36144467373952	4.62999384626751	3.67174198775982	-27.3518067086506	1.37628205757834	-26.0592742408214	-26.241573073337	-28.7008294068758	-25.6550952238877	-27.1511215345464	-29.1216186146574	-27.889567106336	-24.8379231778307	-27.7869448637543	-29.5073659803599	-28.0424295290931	-27.4042370309086	-27.1755074300493	-2.14121097916369	0.669182756880087	-3.22762267768493	-2.68231030411383
42.2110552763819	12.2315694844991	0.817006599099642	13.3570735027098	12.5691819662368	11.6841370145598	11.820267049825	12.5980279846034	12.5317721233033	12.098789725848	13.5174950982243	10.943813543027	11.8109868280608	10.9100997472965	13.0503827324235	12.1183759823697	3.96288519465775	0.552374778855418	3.77376344797117	3.68399442178761	4.27524234760505	3.84128317689843	3.22659866338805	4.29650195897122	4.11284143406112	2.70045832518354	4.36200869962217	4.50530192390903	4.39261446284012	4.64197356070887	3.70492510760436	-27.3343271559313	1.38221090526484	-26.0778377639402	-26.2141593632692	-28.7200061447494	-25.6306622788575	-27.1028870137769	-29.1430730428628	-27.8928334922787	-24.7974333082575	-27.7656368569717	-29.4562254436463	-28.0207778549267	-27.378598575621	-27.1461218879482	-2.21343414734972	0.691494859877704	-3.35291554373501	-2.75062549681649
42.713567839196	12.3742231435841	0.816213676035724	13.4854990034097	12.7268262187678	11.8123192792374	11.9619225128098	12.730153293424	12.6609803577225	12.238810584735	13.6777374543762	11.1027893711973	11.973319897204	11.042199660524	13.1864840621093	12.2658591710757	3.97057297788231	0.555293273427861	3.77530521535768	3.68722651616776	4.30034399334874	3.82905824916038	3.24955422578557	4.28710778918916	4.12466046323769	2.68745390675739	4.38193420852729	4.5021739089529	4.41480719306863	4.64624753360236	3.73157550931449	-27.3330720999151	1.39854737612518	-26.0786414944279	-26.2482630945989	-28.7706330583635	-25.6404825723374	-27.1081854711237	-29.1735031412748	-27.8867569223769	-24.7210015185249	-27.8064144819688	-29.4654290930818	-27.9667968370268	-27.3524502897171	-27.1113793240743	-2.2889526277288	0.713013627921358	-3.47632161373092	-2.82774529131448
43.21608040201	12.5158041034326	0.820370426296849	13.6231923089606	12.8535997802072	11.9426741638353	12.1028350427727	12.8562934768243	12.7855363338166	12.39304861398	13.8547278475342	11.2384083481466	12.1086353134119	11.1870224138059	13.3336649216182	12.4258147797108	3.97746755340552	0.557862212574565	3.77871903298498	3.68029689825782	4.32773536791535	3.81731908154168	3.2720756051059	4.27418099605886	4.14296722181026	2.6768689751669	4.39328188828236	4.48770838442053	4.44233665014473	4.6536056602908	3.75998243229153	-27.3623565173207	1.40498834673128	-26.1213930524483	-26.249460460898	-28.8655897602287	-25.697458950342	-27.1387559091695	-29.2204396772442	-27.9488597097243	-24.6939790038867	-27.809928508787	-29.431505551649	-27.9801343244589	-27.4050599771093	-27.1480698392227	-2.36914617577158	0.735780355147841	-3.608296422088	-2.90325694744692
43.7185929648241	12.6479411996735	0.821427218801754	13.7535042868089	12.9913152932122	12.0546357970847	12.2228816740574	12.9734710011964	12.9148744868048	12.5231504365135	14.0144936160455	11.3887240987472	12.2568490738028	11.3172029351349	13.4520686644323	12.5600642319151	3.98136505231392	0.560859841426698	3.78046261653407	3.67431749266641	4.34945749988292	3.79878542937292	3.29337952551581	4.26232749433264	4.15443801564348	2.66315643661238	4.41113680672033	4.47578093489226	4.46481094566416	4.65045380918436	3.77923867305925	-27.401918485053	1.42151453781039	-26.1779722952097	-26.3120543636569	-28.9401239891814	-25.7423658631436	-27.1757521876597	-29.316131127658	-27.980832845331	-24.6576594943146	-27.8754659298707	-29.4586241670141	-27.9910458746955	-27.4366188053333	-27.1602933626206	-2.45205267268255	0.75868601622464	-3.74104111840044	-2.98928116859075
44.2211055276382	12.7816659604455	0.822312003701129	13.8779616112763	13.1164232004242	12.1800574781741	12.3535175060092	13.1050310852563	13.0233585699642	12.6666805170149	14.1765287514745	11.5315154633547	12.3949184209112	11.4488287834406	13.5808627636876	12.7059733348031	3.98554338749958	0.564015551174831	3.77961451476627	3.66400113071188	4.3775941120728	3.78352069716236	3.31992057898214	4.24240919928806	4.17174191132251	2.64916648810388	4.42763920858652	4.45981345243913	4.48786870578699	4.64902714346108	3.79974689481085	-27.4752262315772	1.43373472893103	-26.2406178072717	-26.3860989482526	-29.0787133195865	-25.8530385804322	-27.2783886848867	-29.3869358308783	-28.0690864147488	-24.6402148709462	-27.9506370207622	-29.4931394894942	-28.0325581474112	-27.535130282117	-27.2333816137165	-2.54011328437456	0.780951874639179	-3.87678714026256	-3.07793656814877
44.7236180904523	12.9090240934505	0.825676546346711	14.0127694811896	13.2337223389832	12.2879808631446	12.4640494607376	13.2095713592228	13.1476614595062	12.8010292693613	14.3412937087124	11.6714063048794	12.5274514745988	11.5822787310329	13.697068335491	12.841030427997	3.98776750032181	0.567633940510593	3.7814884267878	3.64954832067669	4.40093481172523	3.76288083735963	3.34081776342494	4.2265138947067	4.18794303815325	2.63632680886401	4.4436066617156	4.43979396572338	4.51256252669201	4.64285313664555	3.81570731170868	-27.5630355393215	1.44767871443769	-26.3484085281432	-26.471633919696	-29.2001509653625	-25.9555027721584	-27.3459998705967	-29.525530300071	-28.1645077709022	-24.6520992359285	-28.0355955303798	-29.5352858499837	-28.1149594645929	-27.6503832924162	-27.3194045109484	-2.63112258974323	0.804239544608573	-4.01753450996037	-3.17159748573592
45.2261306532663	13.0342241305315	0.823488260342024	14.12489618176	13.3621574564838	12.4012042222317	12.5772588085374	13.3309167056937	13.2494199282904	12.9335081421134	14.4873608756538	11.8248583625459	12.6720182114142	11.7006192363298	13.8080576342099	12.972637931645	3.98933302563104	0.571962177149439	3.77649089950361	3.63695140862662	4.42750909714051	3.74226160233263	3.36773937481502	4.20320087463446	4.20469387577027	2.619986455916	4.46638451777037	4.42323608302913	4.53155163232174	4.63267735644383	3.82864615489936	-27.6711670678961	1.46777921201306	-26.4264283330233	-26.614296185898	-29.3534263729442	-26.0947522076782	-27.4734611478429	-29.6357331962409	-28.2722589122826	-24.6456554472043	-28.1784596298613	-29.6368070606023	-28.1824953271608	-27.7878038164206	-27.4235942454899	-2.72604518460906	0.825254854454619	-4.15385117159622	-3.27433660093347
45.7286432160804	13.1595489567383	0.82768753452135	14.2575822919906	13.4609816023068	12.517090763096	12.6905261681638	13.4431233669852	13.3620577520175	13.0756125040552	14.6510547354519	11.9543926533963	12.7893877553174	11.8334846986074	13.926596529067	13.1122456171423	3.99087520912264	0.576359028912528	3.77616809432518	3.61540872447674	4.4567786555263	3.72239346109915	3.3939517122745	4.18180439937343	4.2267262502202	2.60744505972162	4.48115528463714	4.3965586757632	4.55669411403781	4.62383974603697	3.84245354110206	-27.8030639316367	1.48001091873756	-26.5612504469312	-26.7182589310492	-29.5350888318543	-26.2677227850316	-27.6044664897318	-29.7917754654827	-28.4252492621026	-24.6908223413966	-28.2786660721915	-29.6928483285595	-28.3151422630245	-27.9801265193784	-27.5784133745436	-2.82486073629292	0.847200535472884	-4.29782989065615	-3.37417709833546
46.2311557788945	13.2755226884357	0.826458329020897	14.3680342507088	13.5752061336677	12.6188745957016	12.7874646275701	13.5541236675647	13.4683521500531	13.1977634624167	14.7897775581977	12.1010349540379	12.9223185407418	11.9463678826959	14.0218235702858	13.2306535560228	3.98972056475751	0.581339521929386	3.76961137594902	3.59624267387794	4.48222139562418	3.69713077332891	3.42151696867948	4.15868471238778	4.24354875352207	2.59132731288914	4.50344393911774	4.37365899067378	4.57479160595604	4.60549304123311	3.84869579860842	-27.9338717845717	1.50193481302884	-26.6668691343959	-26.8766072968597	-29.6935174376989	-26.4271018100382	-27.7460355577371	-29.9552758055203	-28.5459318541457	-24.7104983307603	-28.4342469746346	-29.8068615179973	-28.4217015171202	-28.148363580112	-27.7073223824124	-2.92508787207784	0.866873807178377	-4.43450004686374	-3.48428442099721
46.7336683417085	13.4000048678375	0.827831082809161	14.4926478913116	13.6803389659035	12.7379288782044	12.899361587407	13.6782247713383	13.5701119569749	13.3396597996679	14.9407332795094	12.2412236969	13.0467527848801	12.0700669000963	14.1355484118107	13.3674643578837	3.99108452035434	0.587254732299822	3.76539861510972	3.5743441677487	4.51532732093041	3.67585848156413	3.45426427455159	4.13280545503259	4.26858222761771	2.57783361882357	4.52500861609047	4.3481253297239	4.59704477730806	4.59089920000665	3.85860668009887	-28.1000795240798	1.51957365605263	-26.8077040282495	-27.0369994182365	-29.9046635468684	-26.642165872347	-27.9314215135193	-30.1207856144961	-28.7241469037211	-24.7655943553417	-28.5904711585255	-29.9228246320864	-28.5725760776065	-28.3831522108911	-27.8985284811477	-3.03080327346734	0.886052406450703	-4.57643038225098	-3.59540430326705
47.2361809045226	13.5146410884972	0.829202941544471	14.6116503095135	13.7810738168406	12.8391630448327	12.9915416542284	13.7800867115902	13.6845720995136	13.4637169010922	15.0865540897364	12.37975037515	13.1671951518802	12.1903858038093	14.2291830144094	13.4854611778667	3.98969588476804	0.593486485030013	3.75952691133565	3.54969390575866	4.54340925996249	3.64912383281599	3.48280185165701	4.11084361086461	4.28956677799888	2.56499683675303	4.54662777897527	4.31973064621011	4.61875523733812	4.56866036433791	3.86230948797679	-28.2586793403782	1.53951608457508	-26.9483722448528	-27.199682223332	-30.0805702638891	-26.83210379111	-28.0776345043339	-30.3306641879188	-28.8742078391802	-24.8310349206552	-28.7476976349912	-30.0411743469264	-28.73604782974	-28.5964015942739	-28.0672400437136	-3.1366923232726	0.904232899976707	-4.71417206303802	-3.71007176514123
47.7386934673367	13.6358590577605	0.827745347343099	14.7288499925726	13.8983279321968	12.951772599108	13.0932372752145	13.9032821718647	13.7772215236869	13.5992986131635	15.2240756140476	12.5346465354342	13.3029262932079	12.305257866726	14.3331845026977	13.6140868309667	3.99017401164221	0.601131194863733	3.75176177174424	3.52861462596121	4.57651816663861	3.62372097305154	3.51857121829734	4.08178560679526	4.31555666623422	2.55132680087256	4.57571519836308	4.29619607859011	4.63822512487695	4.54681158247024	3.86745833745333	-28.4400870524955	1.56100051430703	-27.0873484944392	-27.4079391881382	-30.2828770119482	-27.0530004194423	-28.2735696963387	-30.4981039020457	-29.0528050596814	-24.8924029486051	-28.9518410470871	-30.2114947788903	-28.895479179862	-28.8455349932704	-28.2687349626927	-3.24719924980017	0.92000535425611	-4.85106032879562	-3.83243796166027
48.2412060301507	13.7559369319855	0.831360826154758	14.8598049313004	13.9882541395429	13.0676391157621	13.1967413281502	14.013787252916	13.8917816052398	13.7352781287885	15.3801145999399	12.6655501986047	13.4118889296334	12.4367689363971	14.4370849311516	13.7424860183845	3.99045197307828	0.609099270846266	3.74709058537845	3.50003963058274	4.61195850486833	3.5989814525382	3.5525094240167	4.0586815741435	4.34349396451246	2.54243933450531	4.59693285620414	4.26376946103693	4.66421032380784	4.5237816057	3.87198693272311	-28.6259678516402	1.5767312623343	-27.2564681809157	-27.5662758025393	-30.4937017964555	-27.2873907648983	-28.4472924717071	-30.7206596446943	-29.2390533982793	-24.9998617504993	-29.1025788630686	-30.3287441317644	-29.1065414974626	-29.1073466921787	-28.4816670768599	-3.35910592857196	0.935791793870832	-4.98930156960038	-3.94900366439134
48.7437185929648	13.870935107736	0.829494004395284	14.9709763710283	14.0989591519777	13.1744236670537	13.2899195158168	14.1315124171121	13.9886777913932	13.8646442196468	15.5051691063874	12.8166059263437	13.5396812921254	12.544501730926	14.5331979628821	13.8638872478746	3.989246126554	0.618218560524827	3.73648585348579	3.47545184833887	4.64480747292592	3.57009060180233	3.58979406564638	4.03082427910304	4.37031722884127	2.52948460692899	4.62614183426242	4.2362981821695	4.6813502988458	4.49571109631969	3.87344227653196	-28.8029746760806	1.60009262907141	-27.3870590217685	-27.7668171055773	-30.6756965299025	-27.5009665326406	-28.6315331200485	-30.907219143516	-29.4080783687121	-25.0647829833507	-29.2971563686451	-30.4956644235307	-29.2659868463325	-29.3567436829207	-28.680966662103	-3.47181139784147	0.947937099576904	-5.11911589689782	-4.07434353788689
49.2462311557789	13.999979219584	0.831596870999321	15.1081146082635	14.2043939087196	13.3023945209423	13.4032570777892	14.2591605386945	14.0986605178866	14.0155361075865	15.6530460527359	12.9626268277688	13.660890933804	12.6732022020776	14.6518552728385	14.0065912854852	3.99212609383602	0.628761634056807	3.73161938332915	3.44973362245359	4.68564659657454	3.54588521420791	3.63094547975039	4.00578336548437	4.4053559002411	2.52165781372345	4.65469828788342	4.20745994855298	4.70580072410181	4.47280041238958	3.88025247117592	-29.0084786847141	1.61933789931408	-27.5621048284814	-27.9566563923221	-30.8971738943489	-27.7547583963466	-28.8331207664595	-31.1194998039218	-29.6214163501199	-25.1754759763457	-29.4803289408814	-30.6551607624291	-29.4747732841437	-29.6538707948038	-28.9258827106798	-3.5895782999957	0.959836981031554	-5.25495403595537	-4.19813971624154
49.748743718593	14.115236484548	0.830847862796732	15.2236397100121	14.3090635563302	13.4117727445648	13.4973974116245	14.3718247259167	14.2091744515156	14.1398577573976	15.7878848173176	13.1086069281614	13.7798822926497	12.7931097587038	14.7430280632967	14.1228320816335	3.99114132115858	0.639336186682335	3.72119723338849	3.42271782142447	4.7203822890954	3.51623781739323	3.66934871080806	3.98172320027962	4.43293107783096	2.51347352290924	4.68335535130804	4.17681626388072	4.72714098949222	4.44010955114096	3.87940334611006	-29.1817378433561	1.63861328137039	-27.6941096069848	-28.1367877987243	-31.0656099322057	-27.9634997694194	-28.9953727321447	-31.3308460810446	-29.7735185302973	-25.2739818184832	-29.6532252131329	-30.8081878120792	-29.6640418681064	-29.8912116403337	-29.1121991606725	-3.70461982746584	0.969025122704129	-5.3798476319018	-4.32326572252157
50.251256281407	14.2474188740566	0.830328742082489	15.3592207951856	14.4353315071806	13.5387168487207	13.6085698785091	14.5087248818079	14.315375562126	14.289191005468	15.9261944240741	13.2739844436263	13.91741096326	12.9186360694532	14.8607604430056	14.264328540319	3.99476208646577	0.651841611792507	3.71473627230619	3.40090494521832	4.76100647815657	3.48951911697485	3.71501808895852	3.95569960485798	4.46900317632663	2.50689040293871	4.71951548057187	4.15210473649863	4.74957417351088	4.41308361166628	3.88485103606961	-29.3807896442787	1.65863741216947	-27.8525380286723	-28.3497688881636	-31.255349497925	-28.194133224624	-29.1943456177857	-31.5232464118092	-29.967732992881	-25.3801004061233	-29.8612304531704	-31.0032387346827	-29.856683630324	-30.1720162979315	-29.3398811915298	-3.82574946429754	0.976474589890663	-5.50987140398077	-4.45445869693743
50.7537688442211	14.3737081460855	0.831368326536931	15.4907938730715	14.5360592768258	13.6685444792999	13.7226104697907	14.6283523829594	14.4426162471641	14.428461367923	16.0755194257499	13.4153297289578	14.0285175964035	13.055770668785	14.9693517062347	14.3962786759464	3.9969414829107	0.664456680769122	3.707597855562	3.37300659368607	4.80253716495052	3.46362062707905	3.756980570629	3.93606820732469	4.50276399931837	2.50405979371013	4.74738294340703	4.11952349085838	4.77589998690978	4.38284308837694	3.88795495602711	-29.5590431917095	1.67480139169123	-27.9971638224565	-28.5013301838953	-31.4362579895932	-28.4174856220897	-29.3479741309212	-31.7517378177317	-30.1337994538103	-25.5095158392912	-30.0051489191534	-31.1359798281281	-30.0686411396241	-30.4232801425426	-29.5392466029854	-3.94521863597589	0.982739299513873	-5.63431442595949	-4.57692131180595
51.2562814070352	14.503661098374	0.830187023979173	15.6249909706629	14.6621923810337	13.794147760535	13.8323531917218	14.7635650453568	14.546433907086	14.5753604155	16.2046691228803	13.5799603583065	14.1615553948887	13.1790489859659	15.0868125831377	14.5365041617868	3.9998078495661	0.678266253488287	3.70035372284296	3.35054428502534	4.84178342422604	3.43530429653316	3.80358282633181	3.91006536573656	4.53882152730641	2.49914664313513	4.78304074339043	4.09274325675813	4.79628815006493	4.35299937264067	3.89282843036776	-29.7298212949445	1.69172836039241	-28.1327852705645	-28.6837298497435	-31.5854344286471	-28.6124968013631	-29.5137487287348	-31.9174818504792	-30.2995746955543	-25.6060467711779	-30.182482028216	-31.3090136579153	-30.2353892474929	-30.6730702139858	-29.7364232904044	-4.06708728359955	0.985840005299205	-5.75844161114059	-4.70707630538953
51.7587939698493	14.6468152755364	0.830493588478798	15.7756651985526	14.7856413575881	13.9439040970853	13.9665003413089	14.9039891756006	14.6775831174843	14.7330685015884	16.3593499255449	13.7407501809674	14.2894903334695	13.3266870972683	15.2175554112582	14.6884138442565	4.00642557801601	0.692996396322536	3.69746521789442	3.32827094843659	4.88818786438191	3.41274600986601	3.85183398251982	3.89141961938358	4.57844652579139	2.49992201148299	4.81752047203394	4.06545025741301	4.82419696206268	4.32671305444955	3.90135958849223	-29.9123447894742	1.70640610381636	-28.2864644332094	-28.8450805236699	-31.7650184642489	-28.8337878197046	-29.6745509080307	-32.1247619325077	-30.4754478867397	-25.7423475513658	-30.3388942171212	-31.4654198247296	-30.4391944674828	-30.9292026216757	-29.9403116126786	-4.19267017621712	0.988481978148378	-5.88505347555119	-4.8337467702698
52.2613065326633	14.7783353633687	0.828969658067005	15.9090774146391	14.9108253655473	14.0730883483416	14.0805710135945	15.0367506834099	14.7955074233401	14.8772972488657	16.4926336727474	13.9029517193812	14.4167129724415	13.4592880851899	15.3358502986743	14.8278054776203	4.00965958279104	0.707569464740378	3.69034635805983	3.30597114307984	4.92646605180278	3.38514464682296	3.89829514483063	3.87021200845409	4.6134573494422	2.49888627569624	4.8514379648676	4.03709157035824	4.84604560762467	4.29565640760425	3.90656404764016	-30.0544205223548	1.71971644186274	-28.3956390952832	-28.9873594673361	-31.8785754503548	-28.9931485692496	-29.8001110379135	-32.2894236808756	-30.6071264105938	-25.8441661067927	-30.4764959424441	-31.6068218684254	-30.5941925352629	-31.1370794365882	-30.0973271894923	-4.31547366593977	0.987913446842959	-6.00398924065235	-4.96040940576421
52.7638190954774	14.9330890931163	0.828730963214169	16.0728998368052	15.0610405914631	14.225324189889	14.2180619238722	15.1953738399906	14.9272257511537	15.0481080190562	16.6419311583782	14.0872362933079	14.5651862038295	13.6088979727215	15.4839848025737	14.9948876274706	4.01886618214485	0.723422906828479	3.69060890864829	3.29003355583671	4.97035909138014	3.36238076385847	3.95113715885508	3.85219990382203	4.65577165234624	2.50151972021175	4.89214691417738	4.01522499943511	4.87192582479112	4.27238160581735	3.91957026870344	-30.2212331724237	1.73281204381059	-28.5417872583956	-29.1543175702053	-32.0135078959478	-29.1689934371212	-29.9543709126343	-32.4613844506787	-30.773955842848	-25.9645766455612	-30.641830155487	-31.7821264323123	-30.7611642906212	-31.374732400463	-30.2832839492326	-4.44596792116767	0.986564853215626	-6.13255521222296	-5.0927921457713
53.2663316582915	15.0749449964465	0.82635823350278	16.2142830037913	15.1858852489704	14.3784852039841	14.3572595610849	15.3309861542949	15.0652085618676	15.1975365310568	16.7934818809005	14.2469335239918	14.6870128713608	13.763235240677	15.6122550773353	15.1417220944896	4.0246576898622	0.73853692714493	3.68631444581694	3.26898172044535	5.01270953605241	3.34076852268247	3.99778238483538	3.83704542052243	4.69090754294476	2.50621740254159	4.92354296156709	3.98609417731112	4.89840598240321	4.24381586524185	3.92796400584398	-30.3448809558381	1.74143123772509	-28.6361482011866	-29.2528584174855	-32.1286083253047	-29.3225228297268	-30.0465225251209	-32.628692956352	-30.8833337553304	-26.0855593506444	-30.7366214824788	-31.8878076625349	-30.918640093156	-31.5482043916848	-30.4079324348889	-4.57225394817145	0.983281946305431	-6.25084725402892	-5.21459829143787
53.7688442211055	15.2305831202861	0.825609845009251	16.3805931613493	15.3389840124115	14.5315661254887	14.4968268828457	15.4900046773431	15.1970724848267	15.3686882815744	16.9368630658326	14.4325650567929	14.8333772175646	13.9143679565173	15.7652109082618	15.3114607329113	4.03339212877494	0.754166067541767	3.68783777438601	3.25428894700889	5.05213875530651	3.3186361991975	4.04953768238444	3.82007634210457	4.73071901132503	2.51058684679963	4.9616908358003	3.96315267120397	4.92162641902722	4.22112111981178	3.94268506971841	-30.4706133502723	1.74981691991502	-28.7540482629203	-29.3766225487298	-32.2148815505963	-29.4456626716859	-30.1580508548591	-32.7605488868319	-31.0131607753648	-26.185271389056	-30.8598088667627	-32.0270755781935	-31.041807035156	-31.7355121667933	-30.5455229665905	-4.7043733927386	0.978456825008357	-6.37899535223381	-5.34465016404434
54.2713567839196	15.3951167438022	0.82231237559216	16.5425072839946	15.4900419306144	14.7103235923566	14.6626925417659	15.6478478739976	15.3567811023449	15.537820663964	17.1074061702626	14.6148206640702	14.9754651259102	14.0915581272629	15.9188752564683	15.4803773364162	4.04443415211484	0.769604053886235	3.68952322551683	3.24049430888291	5.09690439219102	3.3032015111874	4.09997374550106	3.81104194576064	4.76858980825532	2.52056018752487	4.99744744073754	3.94004439111773	4.95178685843221	4.1997011137582	3.95837504862719	-30.5934363276111	1.75649269741395	-28.8515641400804	-29.4753657133363	-32.3294316086722	-29.5887152511202	-30.2493039341104	-32.9274993700618	-31.1241063988116	-26.3190610543713	-30.9585007716475	-32.144059080441	-31.1937429313464	-31.895538812226	-30.6577831927197	-4.83899109192117	0.972910708014388	-6.50392471549966	-5.47090727962107
54.7738693467337	15.5510585672986	0.821104644242764	16.710030241574	15.6435728563459	14.8651114963548	14.8052534118397	15.8051693230405	15.4891177108807	15.7077236077501	17.247754309627	14.7992589303281	15.1178084096672	14.2463158184629	16.0754806440701	15.6511646149409	4.05252644556718	0.784094798027239	3.69263702015212	3.22730920741178	5.13078330973063	3.28297149522703	4.1488642478163	3.79568080858844	4.80414040375718	2.52699202140859	5.03125176067426	3.91613842051363	4.97256855899224	4.17852132170973	3.97498521639146	-30.676201925259	1.75943750048664	-28.9393262211754	-29.5518984204583	-32.3712075109817	-29.6603391661033	-30.3157183808779	-33.0182200386671	-31.2143551038036	-26.3992809438878	-31.0355453315588	-32.2410092922198	-31.2744325021881	-32.0271226020195	-30.7421695144261	-4.97231322636444	0.965464688940987	-6.63270655447925	-5.59738706788404
55.2763819095477	15.73203159956	0.819033271431421	16.8943525662164	15.8235592721488	15.0474532160382	14.9756151935266	15.9873584858826	15.6520612091288	15.8988073634591	17.4165534075666	15.007656391798	15.2834580565774	14.4286489130874	16.2566885535983	15.8441981652522	4.06648541844466	0.798720185339989	3.70075587554926	3.22082643436827	5.16917251436772	3.26912554073234	4.20203696045547	3.78809246550545	4.8433975111542	2.53864467656387	5.07042586380187	3.89879198055727	4.99963160575907	4.16488878118134	3.99852022978444	-30.7831383969318	1.76379453339768	-29.0413345769823	-29.6523735157057	-32.4411451806114	-29.7512706612214	-30.4075891422787	-33.1455501474025	-31.3278574458021	-26.5106867495511	-31.1397544083192	-32.368286681452	-31.3808834526394	-32.1732169089303	-30.8408502892177	-5.11464686403136	0.957776211213403	-6.76796597331492	-5.73108265134379
55.7788944723618	15.8961728038097	0.815235805811888	17.0621424217705	15.9766038028237	15.2271245354013	15.1439211034278	16.1422757044157	15.8043827243013	16.066794523256	17.577410611564	15.1899818333132	15.4216683040457	14.6066868767426	16.4161887127373	16.0150652957276	4.0756521002865	0.81154106269731	3.70574093359893	3.2095452831231	5.2030534398417	3.25625668703835	4.24651108847898	3.77910168222606	4.87320276270604	2.55024623198236	5.0986684921292	3.8744700416195	5.02342587400095	4.14604976568647	4.01720502129289	-30.8387697630609	1.76190031178354	-29.0996814694053	-29.6838173936101	-32.4866754926476	-29.813487410182	-30.4314966819489	-33.2331412942523	-31.379905806909	-26.6028627450262	-31.1728432289898	-32.4225459853743	-31.4561356816958	-32.2492815248008	-30.8721322049491	-5.25215418288152	0.949204513129288	-6.89848679488467	-5.85378107218126
56.2814070351759	16.0810790621742	0.815118408365341	17.2625234924626	16.159042933809	15.4100729154364	15.3155485149381	16.3265219503036	15.9685814526131	16.2647909850024	17.7427699257601	15.4000708741683	15.5865098048994	14.7920207503946	16.6088399758523	16.2167342326249	4.08884778809305	0.823854336339825	3.71884927794795	3.20479627259717	5.23288988422729	3.24416543037725	4.29536891384888	3.7727321760389	4.90782853066683	2.56307210103467	5.13195181005561	3.85635856808231	5.04615924978861	4.13623184529663	4.04461718524759	-30.9081375703006	1.76104369096389	-29.1959438665763	-29.7419989843772	-32.5121954916738	-29.8515019052866	-30.4862885881468	-33.3186993325788	-31.468268163918	-26.688473258553	-31.2359397246502	-32.5084810578209	-31.5147548256994	-32.3535618801279	-30.9296813344989	-5.39891105797198	0.940867249864177	-7.0441614379595	-5.98690490678193
56.78391959799	16.2663704974793	0.808227224484393	17.4370992065905	16.3383667575283	15.6171071714399	15.5113180122055	16.5018840338973	16.1430139424488	16.4468115213467	17.9274071254198	15.606292564308	15.7472216154137	14.9959904306215	16.7872132203952	16.4030908656158	4.10166533346437	0.834869288640461	3.72742928413454	3.20084242094653	5.26542675855891	3.23855780400655	4.33936925214278	3.77003485041374	4.93491875201169	2.57966398621739	5.16123728041158	3.83806129100453	5.07235453056319	4.12432171063807	4.06943141398733	-30.9615020665417	1.75797637902045	-29.2387372774551	-29.7779759940826	-32.5664474897216	-29.9089420720304	-30.5116200406349	-33.4064981842216	-31.5143380284436	-26.7932764641517	-31.2771721356616	-32.5714176597586	-31.5873372963686	-32.4070434516789	-30.9387207708323	-5.54617947336464	0.931438642033209	-7.18063415312085	-6.117152627627
57.286432160804	16.4506393197729	0.808376486708028	17.6393816568145	16.5194056482053	15.7991395546721	15.6822405576722	16.683839349035	16.3069798649444	16.6442209967425	18.088768399154	15.8145962235898	15.9086958906269	15.1827938901489	16.9829816258403	16.605267499602	4.11277219996986	0.844060337071221	3.7424864231265	3.19741419296329	5.28537336718856	3.22848094054411	4.38136436712444	3.76475622435087	4.96161351282129	2.59325074389863	5.18671464523571	3.81907317884873	5.08988048244552	4.11683564523969	4.09879487582079	-30.9907704892324	1.75299122310483	-29.3100111602452	-29.7948469753113	-32.5527994007509	-29.8990895060774	-30.528191115621	-33.4514885158447	-31.5683049805227	-26.8530908161874	-31.2996595146943	-32.6137724497691	-31.6006119904704	-32.4612866354149	-30.9468632991116	-5.69586197157962	0.922935732187618	-7.33235765601753	-6.24903019832372
57.7889447236181	16.6547736814356	0.802923254281058	17.8342517266717	16.7269442559963	16.0106473070678	15.8821159386218	16.8834834743023	16.5008778204008	16.8479919233563	18.2822068572797	16.0479196812669	16.0950370276545	15.3994550789982	17.187039035222	16.8140877318248	4.12768281688291	0.852289557021438	3.75725667508637	3.2003386815106	5.3082765404235	3.22502654134077	4.42384865523472	3.76705969368046	4.98632653693702	2.61195765298462	5.21585321846966	3.80653959644223	5.11311330830985	4.1132022617531	4.13107725730488	-31.0393839260544	1.75041716695806	-29.3615199769911	-29.8411597270955	-32.5756191170044	-29.9164284194508	-30.5634316796023	-33.5351790420233	-31.6233975121744	-26.9475222551281	-31.3545966821258	-32.6879525019956	-31.646640100807	-32.5095894367063	-30.9489545876028	-5.85397798698895	0.913947936649219	-7.48242093651456	-6.39070736917051
58.2914572864322	16.8431566130468	0.800712851897184	18.0358877432299	16.9047586723576	16.2146420700053	16.074449155574	17.0614114005936	16.6673211842399	17.0427884105944	18.4563522568421	16.2528129010014	16.2525566843521	15.6011063462646	17.3829169372673	17.0140322072859	4.1375499511165	0.858175830565784	3.77365758215781	3.19820002762322	5.32414057163126	3.22150783183853	4.45715559053053	3.76354236193712	5.00365894975096	2.62833302915718	5.23238089123117	3.7871479736317	5.12893937015603	4.10783867497358	4.1616465098954	-31.043834763985	1.74034040258217	-29.4090697540021	-29.8227511728176	-32.5731984669667	-29.905572917896	-30.546748372802	-33.5501313440402	-31.6456887569467	-27.0064560138537	-31.342471625712	-32.6901098606026	-31.6464877178544	-32.5190010037298	-30.9121649245818	-6.0085611440073	0.906274784903156	-7.63988710382656	-6.52134266070496
58.7939698492462	17.0543007388607	0.800125990453624	18.2523866007472	17.1120446240849	16.4248781087615	16.2722783717399	17.269128567778	16.8628516953779	17.2668221029102	18.6476594838662	16.4866474542496	16.4384114617289	15.8200176013319	17.609795628719	17.2429879038934	4.15107888772607	0.862865191045094	3.79419903102265	3.20213217684913	5.33534383573525	3.21921781219601	4.49254036373363	3.7664824308173	5.02392720211055	2.64716048568949	5.25218336838765	3.7739670325139	5.1455333525345	4.11121102031496	4.20012742853389	-31.0715653926268	1.73550147422263	-29.4735165212719	-29.8376099980704	-32.563133447237	-29.8831327458517	-30.567824514246	-33.5999520722653	-31.7085682887849	-27.0769284765224	-31.3666571355121	-32.7266968620186	-31.653855627146	-32.5643258327536	-30.9081485824687	-6.17437652202029	0.89930841523572	-7.8061653950383	-6.66532650648571
59.2964824120603	17.2582094622725	0.792381386911775	18.4514767394615	17.3142255005923	16.6553859033546	16.4896831626972	17.4596019651349	17.04924706235	17.4609520258116	18.846280616377	16.7154211925862	16.6198211659404	16.0460557965391	17.8067245204605	17.4418473582366	4.16172459059284	0.865330011919769	3.8112108390524	3.20625376677124	5.34709173717387	3.22206824673277	4.51952906038808	3.76825312339528	5.03179182538044	2.66729560516191	5.26657713158105	3.76063690651038	5.16133361624936	4.10851285459628	4.23186496471386	-31.0770397232276	1.72458552991036	-29.5003932485817	-29.8370077569099	-32.5824989264815	-29.8831667454571	-30.5531021735978	-33.6217373699132	-31.7093700626678	-27.1512476374027	-31.375361561755	-32.7436390272131	-31.6621637959237	-32.5426255529118	-30.8392025431436	-6.33910025466398	0.89236388842878	-7.96895614483536	-6.80765002875834
59.7989949748744	17.4682475206143	0.794650334531767	18.6838332593199	17.5167506736386	16.8619835507161	16.6827567902161	17.6641015920441	17.2437728022257	17.6847436625857	19.0334804771246	16.9455938609553	16.8021599360997	16.2641667066681	18.0341715623302	17.6697028940623	4.17165914862285	0.865760781305507	3.83532831505162	3.21045583467308	5.34617798874295	3.22054088803347	4.54390459129845	3.77122319962954	5.04142654015246	2.68562596903428	5.27557985057008	3.74681544729582	5.17031429267051	4.11346018635463	4.27071582859014	-31.0780270014296	1.71588326838032	-29.5714547987767	-29.8234819993521	-32.5455305020386	-29.8287952685969	-30.5486486371136	-33.6393820788133	-31.7486498338399	-27.1987087521024	-31.3713582515449	-32.7432276377829	-31.6358729240578	-32.5570287951386	-30.8022115394274	-6.50990707125273	0.888355715188412	-8.15037507538129	-6.95315337579847
60.3015075376884	17.6905700615097	0.786461571653622	18.8854418302051	17.745447717776	17.0984179417097	16.9043540903389	17.8781728535417	17.4519186780723	17.8988188766981	19.2527401604709	17.2014577513128	17.0106255320918	16.5109226151403	18.2518784533498	17.887214298919	4.18286781519531	0.864722097094228	3.85338017877693	3.2203092066423	5.34741350475717	3.2248572215648	4.56526392843291	3.77782895935465	5.04419958744091	2.70834787749835	5.2870397857141	3.73945148634929	5.18382336960399	4.11778574617562	4.30758074522806	-31.0932381227408	1.70763797531963	-29.5911171635779	-29.8471908695828	-32.5524851527444	-29.811533372337	-30.5573016721239	-33.6733617636004	-31.7675823826382	-27.2829984081555	-31.4074417052869	-32.7798014580274	-31.6498438118718	-32.5486936935748	-30.7427441421092	-6.68746521046068	0.882763587444268	-8.32101206528969	-7.11122038301508
60.8040201005025	17.9003977226068	0.786793396653173	19.1170002707459	17.9411859822226	17.3219389825151	17.1125448764025	18.0770196477491	17.6436432260107	18.1194001562344	19.4407055989225	17.4260108361929	17.1884809766401	16.7312603408665	18.4757162405329	18.1102632588539	4.18929946220237	0.861248015440474	3.87687299574353	3.22451918855657	5.34031713934455	3.22755918125852	4.57719614496765	3.78039005848469	5.04225999390751	2.72645997588151	5.2848293036358	3.72549677409634	5.18615647413555	4.12356931627432	4.34526646234421	-31.0779373369707	1.69674279604651	-29.6477352006928	-29.8119539670554	-32.5336421996246	-29.7688966158204	-30.5319731279932	-33.6627567368417	-31.7849067278845	-27.3183013088691	-31.3820336978707	-32.7481568094169	-31.6063088019545	-32.53792979819	-30.6785903884048	-6.86354335347854	0.880832365732079	-8.51048764734118	-7.25809576090492
61.3065326633166	18.1302450520121	0.783922834497379	19.3372399321579	18.1665426166847	17.5549074980412	17.3288854512429	18.3057828995416	17.8669161324458	18.3559161230321	19.6582554277036	17.6805020303329	17.3962794494349	16.9785346838746	18.7153072450303	18.3481161866342	4.19802245849793	0.856406788695531	3.89812579082325	3.23412231618583	5.32921027350963	3.23137955851253	4.58936745351252	3.78956169319338	5.03947338385846	2.74813038290233	5.2848930979598	3.71796876405069	5.19134182111105	4.13435655803458	4.38636086681901	-31.0892682714699	1.69127804053953	-29.6873962018219	-29.8171580886828	-32.5199132003875	-29.7296092313288	-30.5514487796812	-33.6990455962785	-31.8269739705491	-27.3848942400951	-31.4000220804503	-32.7563182594705	-31.5976419755473	-32.5525511757814	-30.6375147290342	-7.05086906428694	0.878495119213901	-8.69728036150781	-7.42144992805319
61.8090452261307	18.3516352261419	0.778351193970708	19.565418104015	18.3849894483718	17.8039911365062	17.5602632554402	18.508753729923	18.0623404722517	18.5714123048454	19.8697329514324	17.9285521425757	17.5990496717325	17.2202107405452	18.9326011503787	18.5639428318263	4.20312043306685	0.849380701473512	3.91970702993329	3.24322562213415	5.3179021796467	3.23857931343582	4.59027896912055	3.79285589244739	5.02577693851924	2.76869475564995	5.2791081423184	3.71043636877325	5.19201870062199	4.14047788698074	4.42150383028758	-31.0833775116045	1.6774621447496	-29.7305581352038	-29.8131580736255	-32.5352609110011	-29.7163731316068	-30.5283775302082	-33.6783645546887	-31.8258077973868	-27.4407616488479	-31.4087117711054	-32.7501429896012	-31.5779210253943	-32.5242061351405	-30.5542639470479	-7.23756704847647	0.877957232737474	-8.89331230758122	-7.58413408410222
62.3115577889447	18.5819385672059	0.780825192523615	19.8064484537627	18.6026543094259	18.0308624805391	17.768747573952	18.7337854106624	18.2847255695339	18.8192717279795	20.0824935269705	18.1772373959404	17.8027392885427	17.4641891304808	19.1815250977473	18.8105214081399	4.20763751276769	0.840749814328059	3.94331400600761	3.25181314864715	5.29515660953876	3.24124100357988	4.58863388625218	3.80087331979309	5.01412062664329	2.7886660745537	5.26737842292232	3.70274771053611	5.18835200397029	4.15419780404024	4.46279304949537	-31.0854542863889	1.67081432772043	-29.7936275683209	-29.8015349959218	-32.5051857852031	-29.6619423107784	-30.53422536821	-33.6927127695405	-31.8731006804666	-27.4899229337735	-31.409975444968	-32.7314237147961	-31.5507296883535	-32.5477079432687	-30.5188165194549	-7.4321341525142	0.87971903161528	-9.09822753921526	-7.75162864497822
62.8140703517588	18.8185291964525	0.772276956913811	20.0297487763941	18.8467839592867	18.288271990483	18.0061354348276	18.9597937490155	18.4998622199161	19.0414286031706	20.3198766981767	18.4524350357275	18.0338489354447	17.7293207151975	19.4031244809365	19.0302489553054	4.21157683206534	0.83048077084255	3.96203208581053	3.26527080130853	5.27519440254973	3.24870538917017	4.58148924887355	3.80759177424724	4.99181526427072	2.81141990201542	5.25810986481622	3.70170936964228	5.18723513380885	4.16289705436484	4.49702852597135	-31.0976236965386	1.65843136294549	-29.8250014432057	-29.8329814215391	-32.5246442634405	-29.6535255151279	-30.5454233608626	-33.6924521118985	-31.8773185072771	-27.5696376266686	-31.4570211319937	-32.7555661898931	-31.561186190861	-32.5300174609411	-30.4443328312933	-7.63214267829884	0.8802965074793	-9.2995620152997	-7.9345953908463
63.3165829145729	19.0473568786273	0.77563999071397	20.2880432398675	19.0551538468861	18.527427438662	18.2248657368377	19.1782590741291	18.7188787358994	19.2863753378838	20.5263788994476	18.6933316920062	18.2323610580369	17.9676808574704	19.6459569342158	19.2709265708119	4.21155539147386	0.818521749820677	3.98608058743235	3.27249334498896	5.24691448239848	3.25293314875813	4.56551793489633	3.81379795061989	4.96838402944366	2.829274570251	5.2353850289468	3.69441977178826	5.17495297232229	4.17589704854042	4.53416921877356	-31.0936997642579	1.64956320649007	-29.9051673308193	-29.8091043092364	-32.5153956503179	-29.6204251925322	-30.5395857747229	-33.6859926535829	-31.9098690305349	-27.6038688974328	-31.4460374313447	-32.7156147040253	-31.5216527485858	-32.5452850755958	-30.4000981366221	-7.83302083446522	0.885328488582778	-9.52167962918314	-8.10600162092429
63.8190954773869	19.2909875642854	0.770360285514456	20.5112027825956	19.2942416999509	18.7802451041102	18.4557991595717	19.4267497962538	18.9560082698015	19.52996836946	20.7685189846487	18.9655039422454	18.4625117310726	18.2375399895247	19.885783622208	19.5087648842668	4.21231875836461	0.805554474693093	4.00212922984285	3.28443991584487	5.2165637399764	3.2580225688038	4.5491939478776	3.82344266715424	4.94074194252396	2.85096943402362	5.21529406471521	3.6938266561986	5.16692838820451	4.18920265686842	4.56938864670584	-31.1127671533235	1.64228986388859	-29.9337773288858	-29.8297012020027	-32.5218470866435	-29.6035408330415	-30.582443180274	-33.7089547500118	-31.9426498219821	-27.6802342885388	-31.4823006330977	-32.72070051989	-31.5334520232515	-32.565197229429	-30.3611740961569	-8.04374808317924	0.887596070428912	-9.72980576535606	-8.29724877913563
64.321608040201	19.5288243225627	0.767513932609273	20.7683600499049	19.5254261281423	19.0453429648968	18.6980605031339	19.6410345003227	19.1703369692049	19.7694749040379	20.9905826699381	19.2300984050147	18.6869882963805	18.4889615244737	20.1192744165773	19.7407748612878	4.20987385259988	0.791134862503674	4.02235163149281	3.29521318819975	5.18649145806238	3.2647725682268	4.51993939072815	3.82749108858872	4.90608224817023	2.86931618744835	5.1902792422006	3.69336385506257	5.15157764037906	4.20053659465116	4.60094499058782	-31.1228599549917	1.63034562890037	-30.0045292675649	-29.8438413858251	-32.5535889317127	-29.6123381424879	-30.5734867689886	-33.684023796957	-31.9603137067843	-27.7305400928077	-31.5117426801766	-32.715938569057	-31.5196281326238	-32.5745918620779	-30.3126160778287	-8.25557145311842	0.893177615293258	-9.95956713714018	-8.48878722291551
64.8241206030151	19.7760024739726	0.768700812425291	21.0114453453905	19.7556417684429	19.2910829625007	18.9204607221651	19.8863039348408	19.4189618776505	20.0371105609529	21.2276058709045	19.4948581370695	18.9124785023581	18.7542328276558	20.3790116609191	19.9988379907929	4.20680741767899	0.776122482713721	4.03862526483639	3.30484632694155	5.14731352116461	3.26679810785512	4.48954542492666	3.83730523829881	4.87348208086168	2.88842710535806	5.16017404726724	3.69306056532794	5.13524944900725	4.21745664864873	4.63621264933285	-31.1455069270815	1.62641236243412	-30.0570721696812	-29.8520796149594	-32.5482261379818	-29.5899477748557	-30.6089264187871	-33.7105313899218	-32.021862479531	-27.7937528598386	-31.535043839947	-32.7023146465594	-31.523793302784	-32.6345630083022	-30.3134764089105	-8.47574691321452	0.898731922285318	-10.1842511473592	-8.68686563622075
65.3266331658292	20.0259236488276	0.761124621525665	21.2656213846825	20.0139035514655	19.5689270372088	19.1734619981911	20.1237603799176	19.6403742060125	20.270368355565	21.475259906935	19.7875505750193	19.1669250185897	19.0278538288365	20.6018482310922	20.2211529612432	4.20224240663232	0.759866826284887	4.05426421509715	3.31864211799526	5.11263520333041	3.2725761871965	4.45262153061646	3.84128387411068	4.82885913938423	2.90809978303129	5.1338936183867	3.69951425326467	5.1190704096305	4.2263965102981	4.66129444387819	-31.173416895427	1.61131734217267	-30.116095370079	-29.9047978232838	-32.5942392866628	-29.6177513288412	-30.6379939472595	-33.6891872343069	-32.025902047414	-27.8715426027809	-31.6049158156015	-32.7355336356061	-31.5498917352078	-32.6407818287554	-30.2657869847519	-8.70060347890936	0.904057204839979	-10.4195706649265	-8.90336149014682
65.8291457286432	20.272330657784	0.764948902765466	21.5322101266125	20.2343749733798	19.823601107221	19.4033445360648	20.3626991550175	19.8872367346195	20.5400168182176	21.7049012850032	20.0432410986349	19.3866199785401	19.2858283888224	20.8587865453219	20.4774378037362	4.19473127762063	0.743462828508316	4.0704791614069	3.32558830965169	5.07045569403883	3.27362445526997	4.40891383453476	3.8485143897817	4.78714714303574	2.92417558784885	5.09560661917625	3.69981037766304	5.09524344091086	4.2411786176992	4.69076897805046	-31.1945214052808	1.60503747425848	-30.1925435354747	-29.9020584090326	-32.605178002242	-29.6168396309236	-30.6640881647193	-33.6980704431575	-32.0794217317412	-27.9214961525916	-31.6158985396236	-32.7071019441526	-31.5480425615651	-32.7038317497007	-30.2742074037266	-8.92799751635687	0.912169019871278	-10.6627979765355	-9.10766660459686
66.3316582914573	20.5302983498167	0.76032730802782	21.7824823612904	20.4880095231959	20.0975033325067	19.6511536112333	20.627290273881	20.1304004493561	20.790940937578	21.9703459964885	20.3323072866484	19.6399686722334	19.5752168217458	21.0947154554156	20.7135438260447	4.18725686328673	0.726603196637396	4.08113320683522	3.33657182286776	5.02898172206517	3.27530985115671	4.36509439190043	3.85469923218346	4.73881009851043	2.94361966944608	5.06151347077793	3.70686251244159	5.07663880392988	4.25148554253395	4.71361889807883	-31.2323497867082	1.59188199882792	-30.2381528005529	-29.9433403008389	-32.6389301232694	-29.6402772305342	-30.7312273030444	-33.7011464913866	-32.1052201033069	-28.0143535643615	-31.6727614791756	-32.7264314646986	-31.600209160853	-32.7438088167548	-30.2646883884294	-9.16439978096903	0.918002694381095	-10.9017190152379	-9.3351668992417
66.8341708542714	20.7864044693128	0.759994795341081	22.0714288561377	20.7338141994949	20.3802318114266	19.9073105132261	20.8588873112795	20.3735554372039	21.0567073306924	22.2020378219276	20.6132243767362	19.8871516952073	19.8338832712017	21.3428751224796	20.962150354053	4.17753439962806	0.709749643758274	4.09628842964656	3.34574147061292	4.98881873629788	3.27715130696891	4.309834057078	3.85913016175875	4.68848486145265	2.95768352303583	5.02439578331552	3.71395497673468	5.04873431882403	4.26220522035602	4.73552434908306	-31.266826564629	1.58280777910433	-30.3310315222414	-29.9767654547503	-32.6901825426271	-29.6834256847912	-30.7481135583809	-33.6908588687189	-32.1420785154717	-28.0642007155776	-31.7204356188577	-32.7375794955853	-31.6082659519679	-32.800836606758	-30.2749708044487	-9.40365835817134	0.926493672857248	-11.16311750035	-9.56344853323709
67.3366834170854	21.0484131169293	0.758535622532087	22.3216648613322	20.9795262644958	20.6477358322101	20.1480352529446	21.1267115523054	20.6415308793076	21.3328664504195	22.4633103052413	20.894476211287	20.135581702484	20.1193359319829	21.5993351274166	21.2192601486535	4.16670131137838	0.693277204839338	4.10252927307492	3.35317632688791	4.94232030120092	3.27424299448648	4.25570908316329	3.86742525620024	4.63844422784051	2.97385267258034	4.98388094266733	3.72121629056539	5.02403844134268	4.27369945398514	4.75658178392379	-31.3071319177458	1.57639062477818	-30.3670152146731	-30.0021429480251	-32.7096683135071	-29.7010097014249	-30.8137701525849	-33.71717785935	-32.1942418806823	-28.1443610975154	-31.7586817406153	-32.7408617794643	-31.6551075526702	-32.8787029732513	-30.3099737169321	-9.64955515422869	0.93245274749788	-11.4063165981089	-9.79953073618803
67.8391959798995	21.3175535768939	0.753569593319274	22.611812713438	21.2561356792736	20.9496957404825	20.4220104831795	21.3778058724909	20.8803705609745	21.5931094402139	22.7204967272247	21.2059531383181	20.4148237483107	20.4000326119057	21.8373066560021	21.4586431278066	4.15534493838915	0.676896537627857	4.11270337230442	3.36424213581403	4.90229880861066	3.27438407957047	4.19547067200845	3.8691052188826	4.58128647561198	2.98841218548221	4.94912355623074	3.7350228432325	4.9976788179594	4.27943902570897	4.7703170076425	-31.3553316197893	1.56088516629231	-30.444549483707	-30.0692590628378	-32.7786789206796	-29.7674407716245	-30.8577513608148	-33.6877259464045	-32.2122370578778	-28.2202301224493	-31.8396398651329	-32.7916919699565	-31.7024145650168	-32.9262243041409	-30.3214676266189	-9.9024513419138	0.939465150726404	-11.6741623705687	-10.0564548588637
68.3417085427136	21.5840248377527	0.756739873477703	22.8856600143554	21.4936035513468	21.2237186665511	20.6686857126957	21.6408535314621	21.1579160843985	21.8903464081908	22.974769515516	21.4781357847648	20.6571363005852	20.67867445072	22.1102380748933	21.7325847953052	4.14163872625789	0.66180821719551	4.11830785913865	3.36800506447623	4.85562527490783	3.2687183311677	4.1320346455979	3.87642900520479	4.52924815537644	3.00083912563084	4.90423688436936	3.74245533187537	4.96789052811919	4.28979138839507	4.78772184709324	-31.39604822481	1.55573340811078	-30.4975618034617	-30.0776324109534	-32.803422927536	-29.7966175719754	-30.9097990487288	-33.7081332646123	-32.2772015215692	-28.2848244476786	-31.8572886781509	-32.7804424605443	-31.7406531207743	-33.0264067667832	-30.3886428997621	-10.157584324396	0.946866734411099	-11.9338730151932	-10.2996104578571
68.8442211055276	21.8596287290707	0.75408972270313	23.174858706101	21.767830458152	21.5236709925221	20.940170259655	21.9216685331563	21.4103032611359	22.1522144981015	23.2610338986202	21.7866358896619	20.9355097287683	20.9854793350647	22.3457964399804	21.9700014770001	4.12763632518519	0.64672238310521	4.12325134148919	3.37537659610159	4.81248230026955	3.26383355486934	4.06953862614712	3.87867986729692	4.46873769066485	3.01577446023818	4.86533524327194	3.75639448568802	4.94390166868974	4.29135056499339	4.79461582768759	-31.4441099668897	1.53600710732273	-30.5553904800986	-30.1262993733051	-32.8552993721862	-29.853737086477	-30.9868472848643	-33.6855177331633	-32.2856891821573	-28.3854792860522	-31.9158151103788	-32.8164010588928	-31.8244443210146	-33.0718968934598	-30.4106123875158	-10.4208057690691	0.953767401095978	-12.2059784739776	-10.5685797542014
69.3467336683417	22.1371893279853	0.753075888798057	23.4762419663255	22.0349813657671	21.8289269559777	21.2169702902953	22.1784240902683	21.6872078918913	22.4487364045266	23.5076491484255	22.0869854025407	21.2072923682891	21.2564883728858	22.6140620938101	22.2394949128057	4.11254617846357	0.633284972936693	4.12840507752519	3.38063763266115	4.77139805995621	3.25813654510357	3.99943554525916	3.8834449623141	4.41206865067735	3.02432067327711	4.82524659529238	3.76995996550314	4.91045519699094	4.29584207922661	4.80374933623956	-31.4906624131558	1.52929446118632	-30.6239340021541	-30.1631826896114	-32.9144195012773	-29.9202601310212	-31.0226471607252	-33.6833344339161	-32.3291072141595	-28.4337183550457	-31.9601047672146	-32.8429187125033	-31.8523987054858	-33.1563652731549	-30.4762204247562	-10.6880373846486	0.96038455118688	-12.485040242742	-10.8378308331653
69.8492462311558	22.4194212684197	0.753254271956559	23.7630146081293	22.3036133236265	22.1240095934801	21.4836648355588	22.4737912221136	21.9657119343559	22.7367713768124	23.7956971352611	22.3884033284711	21.4806813442055	21.5652755967464	22.8725795672219	22.4992626234735	4.09645961612802	0.620679163448199	4.12822725062604	3.38392026785227	4.7265795715125	3.24815329689331	3.93340380458538	3.88812218104673	4.35406321327034	3.03598183368186	4.78339655502911	3.78332207984148	4.88385143982025	4.29681666900988	4.80813684649514	-31.5355611880704	1.51534253404761	-30.6594017056249	-30.1877755390001	-32.945498141575	-29.9634863537367	-31.1039712741914	-33.6801077255163	-32.3570626898982	-28.5229409614591	-31.9896100850786	-32.8599102341693	-31.9300051436714	-33.2267871854346	-30.5357384055588	-10.961001279662	0.966329570459558	-12.7596346387922	-11.1151919096737
70.3517587939699	22.7141017102777	0.750682706333048	24.0923959027756	22.6067356043248	22.4561521718128	21.7865112854235	22.7433293842188	22.2402463371217	23.0300001409738	24.064704718687	22.7230087788408	21.7870613513299	21.8561646793374	23.134740617771	22.762271260993	4.08113917770711	0.609387860591091	4.13267803337864	3.39070854495067	4.68986715709013	3.24108855111169	3.86242491524382	3.89040736528142	4.29457138224699	3.04408469763197	4.74892064022905	3.80269498168023	4.85369850332891	4.29493514391695	4.80872939410191	-31.5898164789077	1.50145389605417	-30.7377576510442	-30.2497677220227	-33.0225201745774	-30.0506049664743	-31.1468367656897	-33.6532055974919	-32.3749533770289	-28.5873701397544	-32.0565567756116	-32.9224188919588	-31.98300647024	-33.2882530331266	-30.5943626607802	-11.2433297565399	0.972866450215174	-13.0594714007301	-11.4148857262015
70.8542713567839	23.0033447866426	0.752107246403939	24.3784523808727	22.8694505185684	22.7552068628571	22.0574341375527	23.03652490922	22.5482410195349	23.3486189190877	24.3476827233575	23.0162164499533	22.0541850847346	22.1607506911559	23.4216931395798	23.0490253898791	4.06359879156868	0.599867082492588	4.12804634532961	3.39010446775821	4.64696956574595	3.22768649342811	3.7927435178377	3.89764915043987	4.24047253042158	3.05165046922618	4.70586860208083	3.81518212318832	4.82445717729308	4.29516600234278	4.81078784530066	-31.6285719933808	1.49467106338013	-30.7523547586156	-30.2490516577821	-33.0453409354961	-30.0896901596062	-31.2073720923282	-33.6668128784535	-32.4203779719805	-28.6562985128231	-32.0552975235169	-32.9204181555253	-32.0429441252315	-33.3780463823555	-30.6874307602363	-11.525415031254	0.977786470380185	-13.3370753505427	-11.6978703282039
71.356783919598	23.3037782660588	0.752539923823176	24.7105139018804	23.17307879785	23.0874772862589	22.3606315645862	23.3387700773303	22.8200815372553	23.6374130984424	24.6480251363961	23.3491870448697	22.3600975236973	22.480758430162	23.6779964699733	23.3050865900631	4.0464101789456	0.590842720753613	4.12777936295472	3.39312015647754	4.61009518589083	3.21583554125374	3.72542018626436	3.89778284776018	4.18030150354261	3.05981679316675	4.67014978465612	3.83354293501387	4.79926376582322	4.28708091078657	4.80314335270228	-31.670398082948	1.47262442394399	-30.8070322651115	-30.2844900221924	-33.0990792303357	-30.1579282310092	-31.2756695598556	-33.6153996955352	-32.4115806914865	-28.7409494648849	-32.0901126799268	-32.9631232222663	-32.1229309981305	-33.4116852954144	-30.7351937221748	-11.8165011202311	0.984186908279633	-13.6441676566773	-12.0083091382084
71.8592964824121	23.6099863326935	0.750481700438956	25.0228885991045	23.4704510650063	23.4207946705535	22.6653789207341	23.6275206408558	23.1359117784457	23.9695836165284	24.924266970985	23.6741571905683	22.6590593703626	22.7795950276439	23.977616056812	23.6025984174153	4.02937543056113	0.584143375381353	4.12297236273877	3.39417193965929	4.57550451014828	3.20288920419686	3.65474539214981	3.90381493419369	4.12799927198913	3.06321983850379	4.6345326783627	3.85081376442953	4.76846096985	4.28334191550215	4.79941381557065	-31.7112811924618	1.4670556254618	-30.8310223242096	-30.3044911705964	-33.1498599800803	-30.2237654985572	-31.3120252765136	-33.6108290245781	-32.4462528640723	-28.7874788830329	-32.1066651735878	-32.9935974336939	-32.1610720505698	-33.4881616583243	-30.8314341641866	-12.1124968183051	0.988043082847209	-13.9408307537434	-12.3173133071092
72.3618090452261	23.9189296130352	0.753959123254431	25.3547855979634	23.7709282912514	23.7494397317382	22.9657374937207	23.9569749745678	23.4294178734963	24.2738269304888	25.2437480144005	24.0009989322433	22.9600788390116	23.1184800713645	24.2496130296494	23.8720551895622	4.01143410699427	0.577803382313344	4.11803516220495	3.39335971471364	4.53949029939168	3.18668708164364	3.59121067133298	3.90584621065666	4.07254324061197	3.06965764055604	4.59834034018068	3.8671450781207	4.74580531931467	4.27287659098159	4.7876460412163	-31.742031328683	1.44650960157606	-30.8591737691711	-30.308849199463	-33.1769072096957	-30.2677988283659	-31.390334094513	-33.5680369042494	-32.4362808000028	-28.8728600641625	-32.1048229330791	-33.0117959118422	-32.243750377838	-33.5163766239052	-30.8894205565913	-12.4127108384821	0.994012197449778	-14.253598755809	-12.6334477009169
72.8643216080402	24.2434178728376	0.749431783224551	25.6977017165399	24.1095531679628	24.117363247734	23.3047638942921	24.2510870789433	23.7459279466816	24.6053666717381	25.5291073311543	24.3640597465706	23.2964921772207	23.426254736613	24.5494069243318	24.1673477071067	3.99525898907881	0.573427496894957	4.11344923502227	3.39627518449406	4.51271048676622	3.1738694121524	3.52377373154938	3.90978281545592	4.02154534219198	3.07074505872381	4.57047134900108	3.88859534171596	4.71747459061703	4.2635034548375	4.7761708554969	-31.7814003840433	1.43681565843577	-30.8931237901878	-30.347861582554	-33.2472400162147	-30.3503846715821	-31.4145799893241	-33.5365316078516	-32.4423098457429	-28.9136411037936	-32.1378474151117	-33.0728577252298	-32.2768555841012	-33.5573881428153	-30.9675835180547	-12.7231864372546	0.997672224145411	-14.5737254900825	-12.9724110962499
73.3668341708543	24.5604451850283	0.753977053449638	26.0273618553904	24.4060631779688	24.4461148286511	23.6063608220253	24.5812927096441	24.0702316376166	24.9411503715781	25.8464920342516	24.6832412065738	23.5910874960751	23.7648357176155	24.8548039181465	24.4667516298311	3.97714835911265	0.570034493348326	4.10405733946746	3.39200929420951	4.4798432249457	3.15475664876139	3.46212544262557	3.91469749343356	3.97430118522705	3.07300145498687	4.53505998586933	3.90231995535839	4.69425149807595	4.25343438965623	4.76307075584738	-31.7989538460083	1.4244091615751	-30.8944353052957	-30.3219644032541	-33.2549292052538	-30.374677580757	-31.4672709009883	-33.5100112724388	-32.4475281129557	-28.9750881967521	-32.1006657943443	-33.0668145116718	-32.3325318293229	-33.5930207161015	-31.0474621689716	-13.0313006730496	1.00291677604755	-14.890989609544	-13.2903934422473
73.8693467336684	24.8949006030203	0.757341649882564	26.4033484790466	24.7476201337461	24.8154668828523	23.9478802055061	24.9105910869659	24.3852275847811	25.2691570604971	26.1651746219771	25.0454692043266	23.9274547383646	24.1046034249281	25.1536353785384	24.7580790377333	3.96080220171409	0.567359622966488	4.09965425997634	3.39161083264669	4.45510369659307	3.13847535313485	3.4037344881875	3.91647439908206	3.92632889470105	3.07407940594174	4.50768817747703	3.92087382391124	4.67283972074755	4.23915922312194	4.74440634676217	-31.8231959006399	1.4058743506733	-30.9380582381612	-30.3305967949598	-33.299094882245	-30.4301432003675	-31.5121955291492	-33.4520843043379	-32.424651401588	-29.0321122921404	-32.0988246366602	-33.1032988406051	-32.3830243229409	-33.5947820195095	-31.1026802456545	-13.3513083167199	1.00946719215554	-15.2382463679754	-13.6366899510772
74.3718592964824	25.2356495481865	0.753788086813646	26.7303283400294	25.0832132731643	25.180410535031	24.2860616002776	25.2380527213453	24.7431381028609	25.639706043748	26.4777255555974	25.3993639122725	24.2564278231589	24.4402096730138	25.4973733394776	25.0914332064477	3.9452691228379	0.56650560049016	4.08628410918682	3.38952777250836	4.43240172818591	3.12120163845815	3.34609489851254	3.92398641334435	3.88827088913185	3.07210212493752	4.48103398353381	3.93737265168988	4.64972847676989	4.23012690207819	4.73036700855539	-31.8447625075708	1.40307182636155	-30.9148092113697	-30.3230432464378	-33.3321337139184	-30.4730982475116	-31.5371948949711	-33.4417736053883	-32.4452145207365	-29.0675919574705	-32.0788982173605	-33.1255026055209	-32.4080375756117	-33.6344511887285	-31.2001636133955	-13.6754843569291	1.01149102726986	-15.5598193520329	-13.9789040628584
74.8743718592965	25.5769595174628	0.7613808312237	27.1099487691115	25.4230781374006	25.5462468101868	24.6258094170946	25.6073517346524	25.055918566868	25.9631331724686	26.8340964640993	25.7553316831665	24.5878209690852	24.8168739972291	25.7959411613856	25.3789228442686	3.9288623028295	0.564928509876067	4.07792757625672	3.38576853995066	4.41026622599799	3.10201264379389	3.29800580509242	3.92369674211458	3.84509873285564	3.07300111416144	4.45438776219881	3.95182017802562	4.63555658505706	4.21210841816957	4.70555961310906	-31.8507379553324	1.37868618894304	-30.9353222733815	-30.2997411111357	-33.3481792104986	-30.4977434629536	-31.6030118355068	-33.3609967438668	-32.3968236041308	-29.1403456388834	-32.0417541103035	-33.1339869874749	-32.4734048944981	-33.5974301628275	-31.23085338386	-14.0022611448086	1.01883077945313	-15.9177627307789	-14.3266168684176
75.3768844221105	25.9362537996172	0.753887398738568	27.4657315582546	25.8043920020148	25.9527893651621	25.0061439187795	25.9309851868238	25.4174830535905	26.3352735626217	27.1413843818792	26.1499745579494	24.9571329064979	25.1489613343757	26.1463133127829	25.7147342542918	3.9150426513502	0.565366081630986	4.06520177596618	3.386013892187	4.39794042813789	3.08690791561252	3.24658410308151	3.92899304379296	3.8118909193546	3.06688086408538	4.43622403386023	3.97017942683551	4.61354217387826	4.19970076276253	4.68549512799805	-31.8673372584694	1.3752580430097	-30.9238062576965	-30.312018273721	-33.4075411383815	-30.5583173748574	-31.6026351305933	-33.3289553077423	-32.3935875961332	-29.1513838306561	-32.0423606876936	-33.1845216563575	-32.4681810069311	-33.5984734340473	-31.3036026652908	-14.3400982292147	1.02083738404455	-16.2632260655276	-14.6975936387939
75.8793969849246	26.2857672348373	0.762894345695884	27.8456869131523	26.1410456318219	26.312918339621	25.3425313678359	26.3031066616578	25.7593017378236	26.6886531782336	27.4991842824785	26.4973299879089	25.2817215852014	25.5291280570693	26.4810140779532	26.0333522321271	3.89944075597022	0.565426649630407	4.05286066373605	3.37929892871498	4.37926372820454	3.06568416388204	3.20479015693964	3.93095723328633	3.77998802357258	3.06355990726108	4.41091756921487	3.97979327399203	4.60048006730621	4.18415851689904	4.6609775946035	-31.8594633291701	1.35936254353356	-30.9218967794353	-30.2605435526954	-33.3984157545698	-30.5534169618521	-31.6450136552441	-33.2683641988039	-32.3643076854054	-29.2008794498384	-31.9755788488891	-33.1671106290616	-32.5039385724581	-33.5654762706345	-31.3480809203234	-14.6735830492393	1.0283937930462	-16.6295540318161	-15.0428196993878
76.3819095477387	26.6561493896698	0.763218138023342	28.235091688638	26.5264222255558	26.7208616606521	25.7265345079683	26.6626774406928	26.1204725348506	27.0577699365499	27.8409021246843	26.8902214218227	25.6511206069706	25.8945019098456	26.8350503583236	26.3683156491535	3.88640758542271	0.56611543083581	4.04097459909002	3.37664193983553	4.37027830085844	3.04854702143573	3.1662717043842	3.93342350199428	3.75248825968537	3.05723579238856	4.39354922087228	3.99285989630298	4.58661942584505	4.16900246184409	4.63540648595869	-31.8629656613819	1.34850077813399	-30.9267498981214	-30.2461824742778	-33.4344253009845	-30.5853163251478	-31.6676032661137	-33.2162131050245	-32.3386812957839	-29.2278808934909	-31.9494623746398	-33.1926925542473	-32.5130216628184	-33.5274375763138	-31.3928868710006	-15.0208566960198	1.03370516961872	-17.0033107653375	-15.4178691954896
76.8844221105528	27.030936350256	0.763978467412294	28.6130140925624	26.9053113217953	27.1175360318499	26.1010822730813	27.0325249019992	26.4954300809613	27.4457276297291	28.1961145077708	27.2734731382856	26.0124230232198	26.2739232545681	27.2121244340039	26.7234878635014	3.87418257261477	0.567446470055764	4.0248486548497	3.37250184197866	4.36252134841486	3.03042404201486	3.13198915322829	3.9371736961092	3.73243588962286	3.04944772839886	4.37674318298425	4.00277567364946	4.57485282335308	4.15682373746554	4.61183567192232	-31.8630782207318	1.34289745179606	-30.9054654118227	-30.2186670501654	-33.4539435560112	-30.5983785405208	-31.6866649900529	-33.1812141232094	-32.3342695192705	-29.2530985765193	-31.910694864319	-33.2045537842475	-32.5179730651312	-33.502383617553	-31.4527097706909	-15.3711656223704	1.03875151168397	-17.3755583313845	-15.7867773665443
77.3869346733668	27.4109093199387	0.774050054861534	29.0391459392668	27.288951742179	27.5206382387722	26.4833283117448	27.4335877202776	26.8530048080317	27.8085396006691	28.5782777215866	27.6579976656136	26.376348795442	26.678526852734	27.5679727250744	27.0555010378114	3.86201640290474	0.567932998543601	4.01365550865859	3.36681241543378	4.35676128932446	3.01159316638816	3.10706774587662	3.93630222309677	3.71138769975278	3.04269948005815	4.3597570553789	4.00929632586567	4.56946517519475	4.13977846642523	4.58163668630783	-31.8559928273808	1.32523244038527	-30.9303800367059	-30.1790951208677	-33.4663937490224	-30.6006640470267	-31.7372906436112	-33.1135484138994	-32.2911039056791	-29.2994499999438	-31.8614865978943	-33.2041544837355	-32.5450153463761	-33.4291845264993	-31.4701398846894	-15.7269660532944	1.04842661656841	-17.7807643554663	-16.1605150554998
77.8894472361809	27.8099107057121	0.765137610714939	29.4142368426363	27.7167432264365	27.9597620601935	26.9022942656187	27.7981118229782	27.2575470397975	28.2195393672593	28.9287035389262	28.0827534146628	26.7807232725286	27.0543704003671	27.9772510537922	27.4368028690599	3.85260125987393	0.569828849556703	3.99404159589449	3.36530569725424	4.35978472643418	2.99673545386645	3.0814121476308	3.94011492997008	3.70113799950639	3.03043634798997	4.35054888737308	4.01834315735874	4.55941189317268	4.12943866619749	4.55710487571251	-31.864004026215	1.32735246913644	-30.8954437168476	-30.1799076244076	-33.518985158685	-30.6349176473645	-31.7373626446603	-33.1016714313901	-32.3005423439468	-29.302647722603	-31.8584967283528	-33.2482799936777	-32.5224208045571	-33.3999494806202	-31.5314270436827	-16.0951691048308	1.05054010393299	-18.1571808903851	-16.5596850243896
78.391959798995	28.1942778010049	0.778952176763484	29.8471438895442	28.09621475456	28.354532336056	27.2799475477573	28.2126700869398	27.6153422181339	28.588329964464	29.3317592916022	28.45562729045	27.1369200556254	27.4797035612526	28.3485495492288	27.7788708674494	3.84089350379445	0.570332809468677	3.97942926106512	3.35697190453004	4.3573740123608	2.97680046298404	3.06651751009347	3.93614260228417	3.6888734287132	3.02075281064763	4.3338919453755	4.01757073013875	4.55875120569684	4.11331869822444	4.52522097721392	-31.8469213993631	1.31080052463626	-30.9129462024642	-30.1213021766898	-33.5123427352681	-30.6115500188394	-31.7866409686049	-33.032300811917	-32.2625426122699	-29.3479953308696	-31.7952860293684	-33.2264461081497	-32.5459502443853	-33.3145358661448	-31.5401390867487	-16.4566709090415	1.06184204001169	-18.5749165298448	-16.9293866695712
78.8944723618091	28.6015263796872	0.775564756661958	30.2513928080527	28.5275165275513	28.79895548471	27.7078688845824	28.6012727299409	28.0200558531118	28.996479779877	29.7003169770681	28.8756467832112	27.5409784410524	27.8725541522093	28.7650408308885	28.1617636836782	3.83188432045425	0.571633156933759	3.96034679473894	3.35277967826469	4.36454479154658	2.96127966398483	3.05373835698336	3.9352791512932	3.68483850199111	3.00614462496704	4.32420460975846	4.01864889567169	4.55433405809655	4.10187380605619	4.49648323255264	-31.8489318232734	1.30964973552036	-30.9024385065046	-30.1058765878925	-33.5563641166161	-30.6293052865047	-31.8073031621638	-33.0149911833726	-32.2640651061153	-29.3553361422436	-31.7832199683469	-33.2516621089427	-32.5264703128289	-33.259565656657	-31.5795155643652	-16.8347110812395	1.06648404661619	-18.9753519669898	-17.3327639749262
79.3969849246231	29.0103801159891	0.782216768270463	30.6850031431586	28.9509810753746	29.223981275375	28.118987058036	29.0123917489605	28.4068876561981	29.3971231477816	30.1029903202221	29.2837997090016	27.9359701303009	28.2977829846853	29.1790983393677	28.539944919396	3.82313816957984	0.572807484864684	3.94187607347767	3.34725070351487	4.37143928700371	2.94441816599608	3.04736165419254	3.93075139539983	3.68418268068242	2.99150979875762	4.31419473114728	4.01548668805609	4.55523232551188	4.09048161629592	4.46661108450202	-31.850169255861	1.30340603552043	-30.9136876180477	-30.0827956229937	-33.5807412692099	-30.6255649259711	-31.8448552124885	-32.9846862200257	-32.2652634646826	-29.3832743648728	-31.7675208332107	-33.2666790139205	-32.5301136200103	-33.1966702691963	-31.6103478915625	-17.2156601850692	1.07579865085266	-19.4005760282509	-17.7297303239368
79.8994974874372	29.4263051029521	0.788651586312436	31.1258700119411	29.3788876217552	29.6610963142266	28.5441697810211	29.441643044488	28.8066811812078	29.7974423754442	30.5131816877	29.6914900876979	28.3335168620563	28.7290633786762	29.5986196541236	28.9203043380398	3.81448300717857	0.573462821119488	3.92360487780775	3.34027258038538	4.38100923555843	2.92761155563454	3.04850820687746	3.92392667945117	3.68563465121793	2.97599625596665	4.30305597211929	4.00744246382206	4.55917497310996	4.07816175648342	4.43387988488736	-31.8537606709757	1.29700234514696	-30.9379409117217	-30.053807042176	-33.6106423012871	-30.6223423736615	-31.9067709229588	-32.9664841211998	-32.2636555501703	-29.4171370156234	-31.751768475618	-33.274023616199	-32.541276920401	-33.1222086417605	-31.6308308299073	-17.6052872663342	1.08448235143193	-19.8312442389776	-18.1330879783672
80.4020100502512	29.8628717660994	0.78593022100641	31.5570568679641	29.8530903194019	30.1282742110036	29.0009693639135	29.844441963952	29.226079445327	30.2335631880962	30.9115515200156	30.1403387490761	28.774038767664	29.1491629143413	30.0600727259411	29.3386929225955	3.80823006160358	0.575336221883296	3.9013259850776	3.33757341620154	4.39757717237	2.91415911029721	3.05024413698795	3.91727374638258	3.69538378981482	2.95630009883714	4.29825306081028	4.00049235932355	4.56124965370641	4.0715683733855	4.40558989765196	-31.8805556560241	1.30171885946068	-30.9482201597498	-30.0720036143874	-33.679192970628	-30.6501763492045	-31.9374367215677	-32.9832253328749	-32.3112955383646	-29.4299340036635	-31.7934863563897	-33.3313723415664	-32.5304005298739	-33.0902829941161	-31.6901966159271	-18.0113619560025	1.09046342505101	-20.2609576820061	-18.5668263411003
80.9045226130653	30.2839766107501	0.803445602177817	32.0378426986031	30.2743014816198	30.5535300474467	29.4194323770314	30.2973606497259	29.6171265238083	30.6231562810327	31.3627296045811	30.5318874398243	29.1624722997286	29.6175723928197	30.4800929606405	29.7141911828889	3.79925054789943	0.575886169143548	3.88355144770427	3.32815891600016	4.4089763752902	2.89621525748938	3.06196070597936	3.90328890014646	3.70137551251986	2.93884021702646	4.28508013343742	3.98277979616976	4.57210355490066	4.05876603797166	4.36916026805691	-31.8897827812004	1.29167777155172	-31.013385426486	-30.0361883622527	-33.6996495536695	-30.6311104714307	-32.0253206699418	-32.9707012415765	-32.3134564529591	-29.4888825157292	-31.7836209227247	-33.326883438461	-32.5740211500797	-33.0057680767753	-31.6981878735187	-18.412646499975	1.10451834224853	-20.7263219169517	-18.9688865367687
81.4070351758794	30.7264476511219	0.798018667057272	32.4651558528687	30.7500987798094	31.0298642691755	29.8904167405844	30.7096033144614	30.0584462091258	31.0659400663802	31.7606255857494	30.9718753607249	29.6019319811184	30.0347534474492	30.9602012425465	30.1449066145907	3.79201382844036	0.577731399455388	3.85773464339135	3.32293663677178	4.42906121724248	2.88245120237459	3.07321728154816	3.89108953442945	3.71610988248142	2.91461782393381	4.27721540847041	3.96522948187528	4.57582797257533	4.05288878591976	4.3377998987109	-31.9242836613386	1.30237737218602	-31.0294651130639	-30.0505905343476	-33.7776049102246	-30.6598466778428	-32.0770057167589	-33.0268204710414	-32.3810977943852	-29.4959410690497	-31.836893491889	-33.3760549813431	-32.5624525001866	-32.9805496024188	-31.7613647348505	-18.8336691947475	1.1083638680413	-21.1593768071697	-19.4116505072786
81.9095477386935	31.166695693257	0.812484428230463	32.9552940982453	31.2160886731937	31.4777328797602	30.3362017945365	31.1569011161288	30.4509175449406	31.4741577254252	32.2136115271763	31.397436683863	30.0311294885385	30.502323775675	31.4106054321343	30.5446432727241	3.78388429283131	0.579371879059581	3.83675465395181	3.31651703016175	4.44678578500153	2.86652586893713	3.09119112203858	3.86999382652446	3.72894744226055	2.89165621689963	4.26761341689181	3.94247318134866	4.58706327702758	4.04353658557566	4.30143740018787	-31.9614027639755	1.29983261224995	-31.1104893296881	-30.062764320355	-33.8331627336234	-30.6657850831104	-32.1674929451617	-33.0411504664822	-32.4261799760198	-29.5467559914021	-31.8953953146477	-33.4201597373604	-32.6050388279057	-32.9282693430649	-31.7955918628596	-19.2590117852504	1.12179250259565	-21.641173553454	-19.8499492326458
82.4120603015075	31.6156978812907	0.81576840467978	33.4106137092127	31.6857330825008	31.9439241143235	30.8030203947718	31.6074340610543	30.8869579379662	31.908592383253	32.6526979714566	31.8206766762036	30.4627454718878	30.9545439800481	31.8939258424077	30.9732068316926	3.77523382646481	0.58145364744268	3.81111760898991	3.30871328296274	4.46718571222449	2.85093563938739	3.11322119941637	3.84770713106376	3.74545085858716	2.8658851209997	4.25534507998731	3.91341483075332	4.59728960469373	4.03668428469379	4.26508939028279	-32.0114721444734	1.30845841899618	-31.1693097909653	-30.0748847586859	-33.9075960148019	-30.6849086320333	-32.274290622717	-33.1136222725562	-32.5060185703334	-29.5880244681378	-31.9638593538135	-33.4626072530074	-32.6418509678904	-32.9054641412677	-31.8567010319441	-19.6988154143612	1.1279765918567	-22.1013976838086	-20.298850906821
82.9145728643216	32.0829846419939	0.822185102821583	33.9003471574685	32.2037891786994	32.4334141252622	31.2954337975385	32.0429787352756	31.3075911588457	32.3503051972346	33.1020797348225	32.2864081964183	30.9401235919886	31.414659576235	32.3897337945257	31.4119361016058	3.76764107272776	0.584829261338281	3.78633034920149	3.30519276567799	4.49224506385312	2.83764682572552	3.1356473436975	3.82011920299409	3.76445202223367	2.83727743109	4.24754231773979	3.88415739422587	4.60771061551946	4.03187047288884	4.22914214061356	-32.0886853094909	1.31847938878593	-31.2639771623781	-30.1398367900653	-34.0184671745136	-30.7342814353658	-32.3700934176037	-33.1896251128275	-32.6122529136008	-29.6314602413801	-32.0993435326625	-33.5614184384914	-32.6881333247686	-32.9068246614422	-31.9371948182822	-20.1591781034608	1.13820789236218	-22.5947415206148	-20.7862447874711
83.4170854271357	32.5369207965078	0.837412347943799	34.3939321707619	32.6636012499935	32.8842853372214	31.7532511375943	32.5278799318079	31.7333662363823	32.7719997685652	33.5888724739316	32.6895380704531	31.361165033001	31.9069682369757	32.8710206927895	31.8340900151243	3.75678916633847	0.587953302808798	3.76155737774885	3.29500429533792	4.51188752766303	2.82005831645728	3.16551231784568	3.78598082203794	3.78072927664031	2.80957357088317	4.23005239593313	3.84340886493796	4.62337801946686	4.02378143281102	4.18733494463698	-32.1593074825578	1.32564529547566	-31.3773659864247	-30.154494804781	-34.0921836198713	-30.7477210780923	-32.5290501310674	-33.2814648973357	-32.7074047126492	-29.7108048125108	-32.1893656563963	-33.6027260365085	-32.782674987463	-32.8938104371647	-32.0019301129872	-20.6209482537383	1.14881472680888	-23.0945002931032	-21.2415368705714
83.9195979899498	33.0145455009475	0.840239414560149	34.8791897142038	33.1810190555201	33.3877924998284	32.2659595535167	32.9568078493673	32.1863978544991	33.2452179351566	34.0317011650047	33.1433392273572	31.8367993094723	32.3553702406853	33.409582096684	32.3099150110221	3.74670645351656	0.593139806633988	3.73325510051176	3.28894566386951	4.53880212832716	2.80606772661775	3.19129622475605	3.74943101046672	3.80288430717925	2.77555511912291	4.21593330999321	3.80131109366466	4.63197945080628	4.02206254912582	4.14966021127417	-32.2633381681001	1.34817979197359	-31.4883474984563	-30.2243814323015	-34.228913744574	-30.8146897210291	-32.6427062592109	-33.4248712432438	-32.8734261432039	-29.7494594051906	-32.3511862426565	-33.7041743049141	-32.839429246381	-32.951071919889	-32.130739024251	-21.1110737596256	1.15590348735713	-23.5992683194388	-21.7481813532496
84.4221105527638	33.4837190713542	0.86167969664235	35.4143517468815	33.6866561871847	33.8533787669978	32.7444710366155	33.4341875140653	32.5990269505825	33.65793945764	34.5368530415933	33.58105004321	32.30109651126	32.8590476590357	33.8911450874436	32.7291439250954	3.73394567435468	0.598460690339992	3.7093191063211	3.28164202328028	4.56096072717951	2.78887558924517	3.22256778859183	3.70204886862154	3.81760093393952	2.74320494645076	4.19850366297972	3.75341156798287	4.64740623058996	4.01309526998292	4.10265705144566	-32.3695516190422	1.35838994114189	-31.6598258829031	-30.2947691580805	-34.3385284463739	-30.856026596689	-32.8146245095686	-33.5393881445294	-32.9931863720577	-29.8405188490282	-32.522658595647	-33.8046799001449	-32.9663341311602	-32.9619768520235	-32.2116536093424	-21.6073353599547	1.17149529781238	-24.1482178242322	-22.2545138647369
84.9246231155779	33.9635272301291	0.865198866590337	35.8928471480194	34.1953526686418	34.3447603472359	33.2521637556471	33.8989312540883	33.0671548810162	34.1242466394692	35.0057286792692	34.0157865977694	32.7679410813246	33.3250778422763	34.4317687251457	33.2040943717756	3.71972757698016	0.605394827501328	3.67802927310887	3.27281231811673	4.58541110599049	2.77203361180273	3.2535444516803	3.65232561654984	3.83636553076723	2.70642306975252	4.17681769530166	3.69818428420149	4.65739157479842	4.00927052946727	4.05784943920457	-32.4964754441007	1.38687171771503	-31.7897909332939	-30.3680871424795	-34.4786238203841	-30.9215388058819	-32.9908298526909	-33.73133014397	-33.1814422727662	-29.9047472859914	-32.7090686807024	-33.9081627695074	-33.0721396715198	-33.0420253305616	-32.3563940635602	-22.1265744710633	1.17563341891766	-24.6665475296824	-22.77847594926
85.427135678392	34.4586885731619	0.883504348189279	36.4385957938211	34.7553250828251	34.852420174038	33.7789497739405	34.361986442529	33.4863826690816	34.5682530116598	35.5089425987716	34.496092836876	33.2839553466439	33.8197546055237	34.9526463764085	33.6596467389861	3.70504301140383	0.613884503679332	3.65193659921592	3.26812008670118	4.61199946377495	2.75634315988815	3.28370023886577	3.59208574590649	3.85159833610043	2.66849467522683	4.15801993218023	3.64198030310804	4.66900965412542	4.00323403110362	4.00903692205275	-32.6502458145882	1.40930579464246	-31.991259044879	-30.4962925797817	-34.6498419944125	-31.0135236768136	-33.1735823869467	-33.8920401782982	-33.3673791564932	-29.9927608744498	-32.9656484417493	-34.0720806169439	-33.2181209318067	-33.1229186790552	-32.4977470280169	-22.6719811402175	1.19075552675589	-25.2491970738634	-23.3520512145011
85.929648241206	34.9422799171911	0.896922172896418	36.941886707402	35.2518656364876	35.3262576528473	34.2762922114869	34.8682498318715	33.9471952250362	35.0225389708042	36.0266286280621	34.9097786199426	33.7394029328897	34.3237962238384	35.4875179001577	34.1282283826585	3.68634143030539	0.623350443758219	3.62145907441973	3.25663599870492	4.63273093634587	2.73652254802505	3.31748506600957	3.52593467573666	3.86472966014734	2.63016687166372	4.1283979716701	3.57418670440935	4.68127050926784	3.99643598925231	3.95648258831766	-32.8039767574374	1.44001626344268	-32.1697165900861	-30.5743051304075	-34.792582145799	-31.0780204751544	-33.4145115464461	-34.1093919347968	-33.5751702523916	-30.0980743964242	-33.176445020685	-34.18016724054	-33.3954266866892	-33.2280457190798	-32.6598407081864	-23.2267240456508	1.1973290167859	-25.8108549582271	-23.8944010826115
86.4321608040201	35.4488832111546	0.912291065088089	37.484350549808	35.8100926112488	35.8549898069049	34.8315863934774	35.3137742268502	34.39877427615	35.5042278320349	36.5233949203074	35.3785885165941	34.2538405329298	34.8041557591506	36.0516454478184	34.6260608717358	3.66726964189587	0.635197489043081	3.59279094160049	3.24912425373576	4.65932567877054	2.71982142210578	3.34430491454427	3.45282295734434	3.87847265736942	2.5873248921809	4.10100797461917	3.50446528398276	4.68782250771279	3.99240067791795	3.9048211827622	-32.9906967239223	1.47707406860849	-32.3895172722818	-30.7084359910086	-35.0003108529031	-31.1978291817742	-33.6072920539556	-34.3386678472659	-33.8294355048709	-30.1818774701865	-33.4596336839526	-34.3511768653491	-33.5618035849906	-33.3852647201241	-32.8678123823272	-23.8178178638317	1.21042563837049	-26.4229325609302	-24.5017057228313
86.9346733668342	35.9493410489121	0.933441375787497	38.0259852333275	36.3552271121858	36.3363998114161	35.3434664405124	35.8172525954045	34.8492869288569	35.9438160406597	37.083459045187	35.8315476706092	34.7562696739572	35.3392009681523	36.5746354426486	35.0848866729407	3.64482763158076	0.647988069194658	3.56457621738342	3.24015369048027	4.67888153204134	2.69900877810753	3.37437991265009	3.36956462637217	3.88425899531757	2.54690947705052	4.06956141453974	3.42931147092153	4.69959611135832	3.98199083994398	3.8445661443834	-33.1829140747046	1.50997576118458	-32.6238940956882	-30.8416224623445	-35.1725682635225	-31.2854581981342	-33.8662870041615	-34.5769238805289	-34.0543710901157	-30.3172976177862	-33.7487579912172	-34.5213753780648	-33.802362300171	-33.5180567284967	-33.0489079609289	-24.4237239477366	1.22301210797109	-27.0480513548446	-25.1140383540739
87.4371859296482	36.4611550042005	0.945668264687354	38.5602013122036	36.903685556571	36.8526446053709	35.8944499446526	36.2918246989244	35.3401692380855	36.4435352497875	37.5848315690041	36.2830228695046	35.2619034890532	35.8148155047255	37.1587347480808	35.6051962686431	3.62033294782764	0.662861501594714	3.53417502613821	3.22951031382145	4.70054798138374	2.67885670198299	3.40001006011908	3.2820866354437	3.89236316891276	2.50103429882286	4.03351594339219	3.34705552872362	4.70176122985865	3.97634958010262	3.78706185305749	-33.3954912365166	1.56008429675518	-32.8564654429448	-30.9764374514761	-35.3835780157386	-31.4040274574558	-34.1115037906227	-34.8719499739392	-34.3521593778761	-30.4063383051717	-34.0487367702475	-34.6943772736482	-34.0020942146238	-33.7306970735552	-33.3030209274164	-25.0611753652689	1.23211066551947	-27.6916909572403	-25.7524930656116
87.9396984924623	36.9846719932799	0.97235703537838	39.1435296065161	37.5076445912758	37.3780412929495	36.4579001461696	36.7801221202841	35.7801698091253	36.8921024729456	38.1462743557541	36.7856023201787	35.8209554339393	36.3417083024321	37.6898742224646	36.0768112386041	3.5943264619886	0.679404927985147	3.50895644483975	3.2229962619364	4.72226547203254	2.65909371810642	3.42360371401945	3.18210366278077	3.89192530777612	2.45677363430561	4.0005653628679	3.26457297331108	4.70719633684637	3.96418958494261	3.7220015320868	-33.627720324854	1.60084727054495	-33.1415159307591	-31.1636709420245	-35.6162263287385	-31.5405132605558	-34.3748231894001	-35.125635065098	-34.6144034052859	-30.5365659617511	-34.4122179673354	-34.9262239944075	-34.2668848813846	-33.9156587326425	-33.5260245637193	-25.7296934731033	1.25212198606058	-28.3940911180201	-26.4529860274347
88.4422110552764	37.4998507032329	0.985377261188193	39.6664322599638	38.0475397234511	37.876088794274	36.9989474263487	37.2969798468813	36.2863603612289	37.383546994848	38.6974589991477	37.2192380478637	36.3152684507549	36.8542750701982	38.2629861106683	36.5929370563996	3.56454817243591	0.697449394649334	3.47794485618074	3.2119045002079	4.73818771685269	2.63572394742829	3.44689779097355	3.07737742766694	3.8907946461552	2.41161930929181	3.95717767962889	3.17192160718811	4.70920015147254	3.9535295683329	3.65684704028723	-33.8603923216592	1.65645683867668	-33.3800597897291	-31.2962528936039	-35.825931093177	-31.6538252595398	-34.6757654726419	-35.4507195658609	-34.9259218978074	-30.6612474611045	-34.7205476714954	-35.0985573126271	-34.5382649118306	-34.1578279884617	-33.8001788636903	-26.4160475855955	1.25893928746293	-29.0727406664891	-27.1228163660547
88.9447236180904	38.0364437536631	1.01266704238774	40.2602999375472	38.6439744915493	38.4318138604111	37.601948452719	37.7660787077127	36.749105003883	37.8710066962867	39.2586216112985	37.7148772099028	36.8740827129357	37.3672147122047	38.8284409443328	37.1063044568371	3.53381516418411	0.717794617661702	3.45367555038388	3.19900482136718	4.75937683145371	2.61564238155687	3.46245587645851	2.96136122537258	3.88581693555742	2.36737031220553	3.9176108122609	3.07820713571934	4.70759544307833	3.94134711822866	3.59013269075047	-34.1180238366358	1.70942812760794	-33.6801546003226	-31.4827987213986	-36.0987381629862	-31.8189886810268	-34.93589191028	-35.7422462704943	-35.2462698725238	-30.7805439290696	-35.0910880726289	-35.3301223669055	-34.8213357521988	-34.4187860340692	-34.0873455023607	-27.1451156064003	1.28162168172164	-29.8371098250172	-27.8717750412117
89.4472361809045	38.5705700068177	1.02944667650662	40.8026466868226	39.2326728863246	38.9305929307146	38.1521946947484	38.2951684036129	37.2525946768345	38.3501945613327	39.8649770938524	38.1965984418219	37.4204971545947	37.9239338027535	39.3818850874705	37.6134536677473	3.50084374902184	0.739083187477761	3.42626740417807	3.1880998098972	4.77197709316004	2.59108694653923	3.47924287682976	2.8463943994005	3.8750059447294	2.32254495309618	3.87568894621299	2.98138242191375	4.70928970187486	3.92504354603476	3.51894469341716	-34.3787013659818	1.76546926693757	-33.9420999119442	-31.6623519910368	-36.3242980772551	-31.9411341237974	-35.2541649409255	-36.0659957444021	-35.5628228320311	-30.9376416583993	-35.4544569030567	-35.5545393760843	-35.1636636240443	-34.6850763841693	-34.3748721906178	-27.8973766731301	1.29300885272019	-30.5827199608929	-28.6300838204969
89.9497487437186	39.1168539815722	1.0507557502701	41.3884497022584	39.8415824815483	39.4743940517019	38.7558933185144	38.7787333500525	37.7609295011475	38.8826567390275	40.4082423046133	38.679995330238	37.9699339997481	38.4204765326353	39.983358562112	38.1744558868407	3.46720464036988	0.762145593584625	3.40301992208484	3.18477858374052	4.78763289705984	2.56976089841918	3.48873940918191	2.72152661744797	3.86547255975657	2.27163852213028	3.83198528225657	2.88403453125032	4.70081629134577	3.91206428401232	3.45219052612231	-34.6505964633693	1.83272789972657	-34.2330469497237	-31.8360662658723	-36.5940754865024	-32.0956938919347	-35.5346936242635	-36.3973047604226	-35.9364610825215	-31.0432757975309	-35.8143821004143	-35.7718549179803	-35.4597808473241	-35.0191206294105	-34.7219976698998	-28.6862862344295	1.31253684240563	-31.3996429450959	-29.4220046477536
90.4522613065327	39.6736937697806	1.07368086319418	41.9673754256315	40.4855784520769	40.0195428407395	39.3630673758771	39.2931222542093	38.2686224178392	39.3485138768495	41.0466239943746	39.2216151254204	38.5792373756591	38.9824481330015	40.5114219506233	38.6708497848454	3.43112611373252	0.78685903531346	3.38173340679414	3.17186014200456	4.80238868278755	2.54777508251496	3.49628267240729	2.57768597909712	3.8455862820772	2.23660512346372	3.79526961464006	2.78423899606173	4.69749254985041	3.89000910639213	3.37771184043189	-34.9322143514831	1.89146187409953	-34.5184962096307	-32.0595570781401	-36.8729996518131	-32.2554377286476	-35.8377598044274	-36.718968278699	-36.2506286419162	-31.1928058239217	-36.221495821495	-36.0423479865486	-35.8280136006259	-35.3042568234543	-35.0160191199602	-29.5098963864219	1.33434007957322	-32.2353739126351	-30.2866893838636
90.9547738693467	40.2245214305789	1.08873212806263	42.5390247221369	41.0507691764108	40.5411770189566	39.9480984224156	39.8199944421588	38.8299578746126	39.8839328360621	41.6465668284093	39.692548802121	39.1208300118667	39.5060507166236	41.1020628502399	39.237764895512	3.39400203467546	0.812149969437166	3.36082176399214	3.1495579663763	4.81537778110324	2.51922331409005	3.50137748531114	2.4514338255508	3.82824245405344	2.20006890434877	3.75157505538922	2.67504985846446	4.68807773286599	3.87163748957147	3.30958281966392	-35.2087369336495	1.96530197593745	-34.7855947729333	-32.2231402422006	-37.1352450323191	-32.39361276179	-36.1513384799156	-37.0728782360376	-36.6288115894445	-31.3115139557992	-36.5560243610229	-36.245276815165	-36.171618896231	-35.6636164538293	-35.3749085407556	-30.3573835763371	1.35026538732659	-33.1027225779966	-31.1180618746917
91.4572864321608	40.7958277441826	1.11984146431326	43.1574415152492	41.7418940773648	41.130385979932	40.6145846902747	40.3143571864938	39.3295748212217	40.3826629161135	42.2427154652618	40.2333657364654	39.7274429817165	40.0551175242828	41.647190455727	39.7690273242713	3.36035812439547	0.837798870456482	3.34700689820249	3.16167122197186	4.82883277977374	2.50327772005064	3.4996154225454	2.32517232382982	3.80490766569052	2.14414857683053	3.71779821630289	2.58425025016792	4.68014102233366	3.84814570718612	3.23968781225558	-35.4920772586619	2.02810416269164	-35.0805918703845	-32.4248468715305	-37.4519868845888	-32.5738530372731	-36.4265545908255	-37.3514367159827	-36.9744423941846	-31.4405119778172	-36.9336132756706	-36.4857760284817	-36.5456728889811	-36.0015494736141	-35.7061683532699	-31.2470562284334	1.38307802529935	-34.0390722760936	-32.0394579488731
91.9597989949749	41.3727807005822	1.13091716670938	43.7128911869413	42.3916631066611	41.6521153915363	41.2246610899483	40.8700872803276	39.9228442744148	40.9107617825846	42.9045927401473	40.7622732410013	40.3242842042064	40.6258349989968	42.2123556413568	40.331784169446	3.32408868055423	0.86483252107872	3.33016192690166	3.15860114238617	4.83316015892653	2.48709047861807	3.49912804187131	2.16332036088964	3.78094188584217	2.11586966575971	3.68697640419589	2.48709827996808	4.67272019521097	3.82395984337197	3.17412446326288	-35.7735155043954	2.10292271857575	-35.3086985603491	-32.6167627346181	-37.7082191086402	-32.6968275593014	-36.74539113496	-37.6985264122225	-37.3394126334878	-31.5772735587038	-37.284747319579	-36.7119655869164	-36.9433687939016	-36.3678793748363	-36.0566287796239	-32.1643546383362	1.39879837417192	-34.957936406982	-32.970138277966
92.462311557789	41.9516243087191	1.15756935917054	44.3371693073435	42.9802805665923	42.2144242622267	41.8611453653326	41.3642510690946	40.4804297505954	41.4561203224986	43.5790630396275	41.2981864192149	40.9345640821265	41.1682201839593	42.7849964749293	40.9122651698067	3.28649556220386	0.895055367782365	3.32223188864404	3.11781900890619	4.85582327258387	2.45456095499337	3.49052819945742	2.00779479727518	3.75727838110239	2.11217134375888	3.66243415702742	2.37174095221527	4.65754793752533	3.8002342265981	3.1142771885627	-36.0511920822938	2.17754047539915	-35.5750976079731	-32.8066150251596	-38.0257466132843	-32.8559517348066	-36.99888625081	-37.9877938231458	-37.7177508382804	-31.6701480340387	-37.6110159187167	-36.9308844656701	-37.3062154260958	-36.7575305244705	-36.4218608073679	-33.1142079862824	1.43248102532722	-35.9666354755499	-33.939853992329
92.964824120603	42.5481448423973	1.17370367710102	44.9010715927945	43.7391813306944	42.7781872899689	42.5206198274393	41.9025351952123	41.0587835685342	41.967906274432	44.2304821713034	41.894674733487	41.5942207737906	41.7633104660478	43.3137129657355	41.4611967617248	3.25994457047843	0.918961223785423	3.31308709915637	3.14434210011142	4.86998421145242	2.43805938549276	3.48219615104797	1.91300166738648	3.72871552439586	2.06260811852501	3.65121739863116	2.29536503556569	4.65500088028439	3.77097321571829	3.05472862845174	-36.3267685282784	2.24515192568447	-35.7762150098468	-33.0197187793018	-38.3323406374257	-33.0016498526682	-37.2754820108237	-38.2423527940917	-38.0569988915137	-31.807435238477	-37.9651334691913	-37.1672247696539	-37.7370011349306	-37.1169951038076	-36.7494431758876	-34.0990348460378	1.45769554710562	-36.9519313473789	-34.9797751956447
93.4673366834171	43.1476874610339	1.19362795315558	45.5157068767855	44.4575134381834	43.3510628595894	43.2198702109629	42.4379019078877	41.6784551535748	42.5523259311885	44.8254361037792	42.4189750950063	42.1798001836021	42.2947424842175	43.9031850763759	42.0849616722881	3.23449682229012	0.942997187353939	3.31131737864514	3.18733155958487	4.86312410999359	2.44777612886985	3.47144973797671	1.77097490905714	3.70688529156597	2.01719194279658	3.64041664114921	2.22739545483026	4.64748530440597	3.74689659048053	3.01021364041578	-36.5813456589998	2.32976221065382	-35.9795305430178	-33.1587481854817	-38.6061970168765	-33.1170022356066	-37.5326246278108	-38.5134368437915	-38.4498191841059	-31.8873811314009	-38.2260922810965	-37.3142406200001	-38.1129836073767	-37.5354859484169	-37.1239513420156	-35.101377669294	1.48785773112069	-38.0254782378222	-35.9785082935685
93.9698492462311	43.7602060293809	1.21640005773722	46.113128721646	45.0486521466138	43.9469513765417	43.9115232617394	42.9619804768512	42.3195905020677	43.0713460944803	45.6510793415768	43.0252768008196	42.8636781395437	42.9085662699587	44.4148241812092	42.6460810689035	3.20060299404407	0.979980617324171	3.31287098022884	3.12098452926624	4.89801750195955	2.42129715222521	3.45687788927338	1.56348247898215	3.67994906624999	2.07140211705045	3.65186628227006	2.11176315488067	4.63491812939424	3.71609439208905	2.96831524870314	-36.8379792726444	2.40232012294778	-36.1516431283551	-33.3638825987223	-38.9684406950918	-33.2782205672368	-37.7506149401338	-38.7714063017222	-38.7721385859331	-31.9730148121762	-38.5075817150771	-37.5268625895825	-38.5137077197766	-37.8896611218255	-37.4265557687444	-36.1454613241443	1.52432031163259	-39.1030982741164	-37.0779534736625
94.4723618090452	44.3692023176005	1.22732184568833	46.6925830652013	45.7403165645395	44.455300216773	44.5220567816329	43.5362050254665	42.9868718310556	43.6388892794472	46.3672834487578	43.6181171062081	43.5232317261742	43.4961701274353	44.9661664274562	43.2564385286591	3.18491229413853	1.00320189961779	3.31652302877625	3.12348181348308	4.93535087917942	2.38675837671411	3.44560558759409	1.49342542659009	3.65833883861185	2.07449076717653	3.67369329658376	2.03679788316676	4.632594988173	3.68933461937287	2.9374643183791	-37.077469131358	2.4858728235808	-36.2867119210959	-33.5310063324492	-39.271058796316	-33.3702853950969	-37.9989782327056	-38.9782942095351	-39.1291864861334	-32.0503472741119	-38.7447517158916	-37.6864406643863	-38.9165085661178	-38.2835636745909	-37.7599654392228	-37.201789505462	1.55000477577634	-40.189253867028	-38.1742603593656
94.9748743718593	44.9948154046616	1.27602143014654	47.3262946757928	46.7496008451136	45.095615436726	45.3403769539098	44.0297441119619	43.5741080392719	44.1960165244702	46.8712682866237	44.2047052747108	44.1533873209613	44.0378254992747	45.493793809319	43.8598634824653	3.19110328322193	1.01166151060048	3.32951098939799	3.31217506757269	4.91628168450367	2.44045820791177	3.42718483556458	1.46715944667482	3.63941305924887	1.9705682369155	3.70597288156715	2.04651645188359	4.64669239757401	3.66243930311513	2.91997011995531	-37.2786238350615	2.56209740233734	-36.4165557982827	-33.6337038049402	-39.564858858706	-33.4731986008698	-38.1552134816896	-39.0562053041004	-39.461453377061	-32.1155774810045	-38.9416876915299	-37.7675468892445	-39.3234264847275	-38.6533179264416	-38.0593641572021	-38.2661912493307	1.59893156554656	-41.35793335305	-39.2776799576133
95.4773869346734	45.6546781211245	1.28338411494559	47.9004161886137	47.3401971024761	45.6761719863077	46.0743135733849	44.6015794803833	44.3592639888817	44.7729781394133	47.7906280625082	44.8766967927716	44.9034704848008	44.6993747492799	46.0260222154952	44.4897028103025	3.16950221151578	1.05393802779882	3.34192466537198	3.2303591226739	4.93778431212136	2.45522464560682	3.41317410393602	1.20231302748838	3.62600972752867	2.06707986482171	3.76994478053513	1.95321400407595	4.64811177812979	3.6368216898467	2.92156702756877	-37.5008948062192	2.64736989357259	-36.4540187499224	-33.8357705296255	-39.8851429367689	-33.5623281360971	-38.3315338546928	-39.3064484492138	-39.7860023696274	-32.1794677052562	-39.1443935985099	-37.9403103555235	-39.7411074504191	-39.0110728173508	-38.3340355278415	-39.390091444261	1.62992722936068	-42.5090975086	-40.4769554451915
95.9798994974874	46.2181939830347	1.25950957251728	48.5184821658767	46.9462463931801	46.1635941592874	46.6365513992487	45.1412820564122	45.1038561612579	45.3715148324642	48.842914345261	45.4824108475017	45.6072672543579	45.3083673383494	46.5733210390389	45.1407137872148	3.11986830566407	1.11470633217419	3.36231499855269	2.63025463526293	5.04397830363731	2.37183243606858	3.39800010983469	1.00068431123149	3.61953537943888	2.28358406513107	3.8472622636125	1.80942681031506	4.63849175978347	3.61677606200206	2.93614683876213	-37.6997298257236	2.73312428027828	-36.5202607703238	-34.0805552715701	-40.2808270952427	-33.6512480075399	-38.4634551244007	-39.4597378231342	-40.1259722260136	-32.1549501673378	-39.2352006945836	-38.050683184171	-40.0715029597168	-39.3835660310997	-38.6185283792733	-40.4996535580701	1.67149578335091	-43.6880356005147	-41.6304543683332
96.4824120603015	46.7261680538906	1.18791871811232	49.0693735505148	46.7775086263157	46.8369139410711	47.5390659726791	45.6578296155591	45.6305623201599	45.8989429416442	49.0301567876541	46.1275982664913	46.2394318171876	45.8693884551681	47.0399437952519	45.7234686108804	3.12668510208326	1.0844690255616	3.38224404208918	2.12155578014677	5.0362986692317	2.46233950424787	3.38290172139793	1.4535735536332	3.61230617949521	1.99008182473468	3.93886317968267	2.0257479549585	4.68837418858289	3.59357521864341	2.95904451023838	-37.8350934687726	2.78263796376562	-36.4965400106414	-34.3174621768164	-40.6076413843679	-33.7287380701636	-38.5654467895813	-39.1859153083758	-40.3919174516759	-32.2278339572343	-39.3455366406649	-37.9721790822062	-40.5175075626878	-39.6783155296461	-38.8211811299826	-41.5945273139161	1.71657346052392	-44.8224663000259	-42.8003291941744
96.9849246231156	47.2650700607238	1.06796390412374	49.7057599773082	47.518391030134	47.4762721076374	48.5341585690552	46.2474399121959	46.0813506906933	46.5396473008752	48.3089796506812	46.7847428742807	46.7772735829247	46.4402148760653	47.6007363282254	46.4309438893325	3.18839894996398	1.06795601293716	3.41326389331873	2.09962870222271	4.97905997549844	2.6507818256834	3.37330698575476	2.23248964377306	3.62393647878421	1.17675124374746	4.06038290784929	2.50816405021836	4.72635706403092	3.58187051060551	3.02319306804486	-37.9024997131079	2.85993346211762	-36.4403760751583	-34.3865309897155	-40.8218893902841	-33.7065855167666	-38.6686033522213	-38.6576331102287	-40.7205922312565	-32.3018957416394	-39.393520214777	-37.667745845714	-40.9019603598217	-40.0159849450723	-39.0491784977471	-42.7311812451493	1.75696265444017	-46.0949581601686	-43.9894346639982
97.4874371859297	47.8098484965871	0.989973331154204	50.2966289388047	48.4507093062961	47.8893412668788	48.7828892941011	46.7810158581442	46.6815289079999	47.1214820876249	48.2324684637996	47.4906344885973	47.4227338273558	47.2020076236368	48.092876244746	47.0837141476478	3.20219062261551	1.18016862891701	3.44540203044226	2.15931364406202	5.20457946417367	2.38063693045988	3.36011787737616	2.47830572526182	3.63915753385245	0.667948873050275	4.22478922990026	2.6875954999813	4.70690941742657	3.57040066397503	3.10332120403993	-37.9816765049159	2.96590832943506	-36.3457715889422	-34.4020842727219	-41.3624875236637	-33.8251138358543	-38.6756005858061	-38.3559825114456	-40.9856415819089	-32.2852902835758	-39.3748427404478	-37.4782662441162	-41.1941428444221	-40.2781483379282	-39.1984222130732	-43.8984112523025	1.80406823635707	-47.2982147503492	-45.2540900895417
97.9899497487437	48.3374580372386	0.931071262463372	50.8182043714805	49.0265999714034	48.3654571543942	48.2019102502729	47.3143770610447	47.4366177925105	47.6699961496765	49.1450962478735	48.1950046690491	48.1592453381495	47.7999331379847	48.5569072725498	47.697605067713	3.14960114350231	1.29313956156496	3.47567831566842	2.03853546509088	5.34065661825309	1.68571655234666	3.35368970141309	2.22308447648167	3.65856613427661	0.728766506446823	4.3938314005193	2.51996521122648	4.77581069526542	3.56436506096318	3.18614872757847	-38.1141209702115	3.07873713421478	-36.2273910989241	-34.4968219180248	-41.7938680003002	-34.0071431620705	-38.7161696511291	-38.4136004892652	-41.2397741519155	-32.1979276565372	-39.3811922847133	-37.5359337032844	-41.6091245794168	-40.5245100246724	-39.3401158924958	-44.9901272722616	1.84510067016005	-48.3819477066994	-46.4559781733305
98.4924623115578	48.9296223985412	1.01233063292233	51.4534997910221	49.5442704739015	49.6771109047403	48.1616523880136	47.821020099098	48.0609505800058	48.276358424461	49.937977213512	48.7991797285027	48.7662243006968	48.1446214091594	49.058364439944	48.3838614279778	3.09684153403761	1.31128364357816	3.51956607811823	1.94445071720017	4.77773673525458	1.30044067257031	3.34737803361105	2.08890462888133	3.69631191151152	0.784967039621522	4.57233685535916	2.41036027568544	4.93363615822576	3.56780747094198	3.31504336550786	-38.13780629313	3.16759778539091	-36.056562687975	-34.5001310776115	-41.5757946492581	-34.0737592103006	-38.6873069421077	-38.2972840514083	-41.5063077090465	-32.0634859177766	-39.2779916928154	-37.4622969833018	-42.0909844222892	-40.7514618948626	-39.4481145719367	-46.0400837342365	1.90410480617606	-49.6452676010664	-47.5376469890973
98.9949748743719	49.7699673534864	1.07345942435566	52.0953127434943	50.4322193465664	51.4678875841434	49.1532325570272	48.4537150955132	48.8334954138782	48.9661566713078	50.5330025631355	49.6347373881776	49.5397504182793	49.1107462021996	49.6106143876324	49.1787052239677	3.07445036531657	1.29214096270088	3.56830767900237	1.93099684268173	3.99486465097445	1.37480824159427	3.34617374277411	2.14312509714296	3.7569504010953	0.618433208692015	4.85099563255536	2.41167162647383	4.88260460185142	3.58019689475755	3.50872612952	-38.0795449822173	3.24143395080076	-35.7468279476727	-34.4972597014072	-41.2543983205139	-34.0113555415668	-38.6124035701649	-38.0152669322554	-41.7794817417138	-31.953126782554	-39.1385049976735	-37.2994134137394	-42.2941438982633	-40.9393542067372	-39.4925477145632	-47.2980136919398	1.94935066429269	-50.9961199054604	-48.9187922809838
99.4974874371859	50.5121008488779	1.08713603984789	52.5759880930806	51.1326740621347	52.4888208740954	50.0463261580495	48.9932765379997	49.5739130637947	49.5261811483727	51.2119159244954	50.39580130763	50.2515584941516	50.5750032332488	50.0677871205071	49.8180650178517	3.05767638026702	1.31592990128294	3.60618749636	1.86553700951421	3.83951873967662	1.39180754215438	3.34975557576946	2.085650725295	3.81280795902744	0.525787015731478	5.13220122231959	2.34014070110824	4.53274650684613	3.59826392447183	3.66938852519689	-38.0181524651211	3.31808012273463	-35.5705965733133	-34.4804478513395	-41.4708438736708	-33.8796006752592	-38.5537521359025	-37.7588064164625	-42.0251237628569	-31.7636310139412	-38.9613779286574	-37.1550868573231	-41.9537998926326	-41.1078829783637	-39.5550320868519	-48.3994968003913	1.98494712944619	-51.9309009629207	-50.1607871469285
100	50.7548146215359	1.12877789689395	52.5812952574883	51.3131242607292	52.7152779471699	50.3545446450779	49.0901951557085	49.9056947882248	49.5644321269164	51.7127179298447	50.6515212200793	50.4989244846741	51.4671872537644	50.0880256431449	49.8696493671442	3.04455531238381	1.34417848170681	3.60697803570238	1.81322528395699	4.08860110536145	1.26775054579522	3.34793479992669	1.99237608348407	3.81797780911884	0.561133382681594	5.2338612713893	2.27767203168691	4.28186420801833	3.59718403433111	3.69266046953667	-37.9961192287006	3.34933903366535	-35.5262718547669	-34.4683368301414	-41.9364960618469	-33.8696058745052	-38.5047871238965	-37.6862988681425	-42.0184257328879	-31.6695173413541	-38.8810285266972	-37.1097069547169	-41.6709559938738	-41.0885407330467	-39.5195780772318	-48.7872088228668	2.03449870552417	-51.9795617924988	-50.5860255413032
[truncated: 221 more columns]
