# Supplementary material for: Cranio-caudal and medio-lateral navicular translation are representative surrogate measures of foot function in asymptomatic adults during walking
Source: PLoS One. 2018 Dec 5;13(12):e0208175. doi: 10.1371/journal.pone.0208175 (PMC6281217; doi:10.1371/journal.pone.0208175)
Supplement: S2 Data — Oxford Foot Model outputs are provided in .mat files (Matlab). One file with all steps under consideration is provided for each participant. (ZIP) [file pone.0208175.s003.zip › S3_OFM_Data/EGLOND01_Walking_OFM.csv]

ST	RTIBA_R_X_Mean	RTIBA_R_X_SD	RTIBA_Resampled_Meas1_X	RTIBA_Resampled_Meas2_X	RTIBA_Resampled_Meas3_X	RTIBA_Resampled_Meas4_X	RTIBA_Resampled_Meas5_X	RTIBA_Resampled_Meas6_X	RTIBA_Resampled_Meas8_X	RTIBA_Resampled_Meas9_X	RTIBA_Resampled_Meas10_X	RTIBA_Resampled_Meas11_X	RTIBA_Resampled_Meas12_X	RTIBA_Resampled_Meas13_X	RTIBA_Resampled_Meas14_X	RTIBA_Resampled_Meas15_X	RTIBA_Resampled_Meas16_X	RTIBA_Resampled_Meas17_X	RTIBA_R_Y_Mean	RTIBA_R_Y_SD	RTIBA_Resampled_Meas1_Y	RTIBA_Resampled_Meas2_Y	RTIBA_Resampled_Meas3_Y	RTIBA_Resampled_Meas4_Y	RTIBA_Resampled_Meas5_Y	RTIBA_Resampled_Meas6_Y	RTIBA_Resampled_Meas8_Y	RTIBA_Resampled_Meas9_Y	RTIBA_Resampled_Meas10_Y	RTIBA_Resampled_Meas11_Y	RTIBA_Resampled_Meas12_Y	RTIBA_Resampled_Meas13_Y	RTIBA_Resampled_Meas14_Y	RTIBA_Resampled_Meas15_Y	RTIBA_Resampled_Meas16_Y	RTIBA_Resampled_Meas17_Y	RTIBA_R_Z_Mean	RTIBA_R_Z_SD	RTIBA_Resampled_Meas1_Z	RTIBA_Resampled_Meas2_Z	RTIBA_Resampled_Meas3_Z	RTIBA_Resampled_Meas4_Z	RTIBA_Resampled_Meas5_Z	RTIBA_Resampled_Meas6_Z	RTIBA_Resampled_Meas8_Z	RTIBA_Resampled_Meas9_Z	RTIBA_Resampled_Meas10_Z	RTIBA_Resampled_Meas11_Z	RTIBA_Resampled_Meas12_Z
0	-14.3304339966193	0.964853315502182	-14.1288691819392	-12.3128833323337	-15.1679974670589	-15.352009522742	-12.8547411701856	-14.7011431000498	-14.771344614693	-13.6629131600865	-15.0230383301277	-13.3334734948729	-15.5069489411868	-14.7138619346478	-15.3995968854855	-14.6733235549599	-14.2956693063203	-13.3891299492191	1.12901393140625	0.829485816095249	-0.0180002918779753	1.20352586696677	1.01468332875143	0.930357555151297	0.747504826251275	1.07808928900912	0.221595126371269	1.84512185424155	0.735122660350708	0.974980190484525	0.633566705409532	0.896145174251134	1.27594486465696	3.43168876099953	0.737381291310865	2.35651570017206	-15.2085419944627	1.66295228291692	-16.6270396627612	-17.3281347219511	-13.2519900756147	-14.8680304550916	-18.0191165305673	-14.6058097567211	-15.4533810544865	-15.0880044488291	-15.4699051772562	-16.660120949891	-14.8371908228497
0.50251256281407	-14.0262286452131	0.978746517388992	-13.7250983244664	-11.9606586984245	-14.9961274997623	-14.9702542681097	-12.4849634787194	-14.3903327173633	-14.3663804730256	-13.4547117610796	-14.7029972012196	-12.9708226398045	-15.2048214520489	-14.4388912514169	-15.1946689161467	-14.2788868320322	-14.0706892580138	-13.2093535517768	1.16189191124686	0.821331467865534	0.0311812031525459	1.23709871492879	1.03858370422661	0.962020688099912	0.851699398327148	1.10620552627922	0.258671744116547	1.86280370753783	0.766197022450339	1.01067637008601	0.652363905295391	0.935136093434135	1.29209303085132	3.44674600618857	0.759164781740487	2.37962868323483	-15.1941815244889	1.65567079255336	-16.6884088790801	-17.2633179648458	-13.3006316230469	-14.8703029168911	-17.8209315770918	-14.598039835824	-15.451636240691	-15.0953996722396	-15.4621839901872	-16.7196772171365	-14.9136841808015
1.00502512562814	-13.5804575146185	0.997026226936696	-13.2701800723996	-11.4708892186485	-14.641143864938	-14.5258897995198	-11.9452527438423	-13.9319760266358	-13.9188624342164	-13.0217110912662	-14.2496180885076	-12.5646236282132	-14.7772494677032	-14.047801999459	-14.7733871176375	-13.702081710334	-13.6092805231328	-12.8373724474428	1.21329758811829	0.814710116710921	0.0876177307082204	1.28848134791017	1.0905722310685	1.0002419750247	1.00082576857404	1.15233380068404	0.304284487841817	1.90448445724169	0.814453156364945	1.05385712164331	0.683494150738391	0.995425925357931	1.3285712242301	3.47165019086712	0.80703959698958	2.42942824464809	-15.1666075006034	1.64593854294892	-16.7323750615668	-17.1639585726712	-13.4091551126488	-14.8494397012073	-17.5601311214271	-14.5867771128429	-15.4165390361969	-15.1087913606201	-15.4516234509507	-16.7519531089324	-15.0311969380323
1.50753768844221	-13.1977357028493	1.00606421608114	-12.893142905904	-11.0853727099129	-14.291684622453	-14.1586670362672	-11.5101085543076	-13.542663746883	-13.5608561467444	-12.6046274478381	-13.8719035551444	-12.2322160592721	-14.4227115035891	-13.7195910551847	-14.3714506369545	-13.2404500752519	-13.1799212810831	-12.4784039087987	1.25767976171001	0.808078241031207	0.138645084764877	1.33243049431585	1.13626574028507	1.03662982346735	1.10329839866528	1.19298048874515	0.349980196260739	1.9430036220371	0.857537884938693	1.09742690139861	0.714481003871141	1.04968166085253	1.36133412713056	3.4910846955607	0.850759212358823	2.46733685270773	-15.12098001997	1.6420440714151	-16.757029274602	-17.0428076457155	-13.4725444489082	-14.8121561924931	-17.3745426319514	-14.5418310412036	-15.3595294878847	-15.0588307895763	-15.4157843479512	-16.7528565576777	-15.1164556307358
2.01005025125628	-12.8110352119841	1.00922029297294	-12.4711390300232	-10.6998203280652	-13.9648173894089	-13.7449594747436	-11.103333780652	-13.1544993229665	-13.1638310214972	-12.237841974463	-13.4743390392376	-11.8610843332668	-14.0364905304208	-13.3589787573797	-14.0050432071014	-12.7579165475073	-12.7958139298443	-12.1466547251675	1.30140451793541	0.798826850217506	0.196285377797276	1.37592447792624	1.17923355813159	1.07642782830787	1.17925689801238	1.23381292867338	0.403048521412324	1.98364864494622	0.901848168050638	1.14760980746979	0.748421330890173	1.10604313579393	1.39434266910548	3.50366381024736	0.893479939997995	2.499425190204	-15.0509452291062	1.63399003164296	-16.7602246858573	-16.8668297298375	-13.5132419225589	-14.7366446740067	-17.2236837303043	-14.4586561343724	-15.2682636550415	-14.9748501445625	-15.3364168674401	-16.7240270155657	-15.1654711928851
2.51256281407035	-12.3928364412877	1.01088271758989	-12.0226034168967	-10.2876492376943	-13.6006859138387	-13.2998718501447	-10.6729675029503	-12.7298721446842	-12.7463733084833	-11.833026235763	-13.0419958649698	-11.4679448459265	-13.6192070204764	-12.9677371583145	-13.5996257945033	-12.245747488961	-12.3721444109252	-11.777930866072	1.35162045015598	0.789234748815569	0.25897601669728	1.42764366760707	1.22972090576781	1.12198930465643	1.25274019596332	1.28302087510131	0.462451287257941	2.03383858776042	0.954241326386488	1.20363023589859	0.789885513213924	1.17209445581563	1.43473107100313	3.51940806696564	0.944247900284876	2.5373077921158	-14.9692094143587	1.62346518257068	-16.7376220860915	-16.6620387628594	-13.5585105339854	-14.6373741992958	-17.1001723768018	-14.3635854438338	-15.1404929493121	-14.8709762162598	-15.2449926176811	-16.6603694331805	-15.2200718883182
3.01507537688442	-11.9970735214591	1.00661652672016	-11.6077092412443	-9.91974757108457	-13.2251992604027	-12.8887320161751	-10.2862174776513	-12.3192474135936	-12.369942175672	-11.4150106137637	-12.6366264359931	-11.1078664165316	-13.2343942399397	-12.6035094246974	-13.1911660048477	-11.7900260182171	-11.9533126239555	-11.4044694095765	1.40008666768307	0.778588013193086	0.322249542991984	1.47859823255319	1.27745053836856	1.16994587492723	1.29826226234093	1.3312405806608	0.525289154802978	2.08264420692799	1.00659977821804	1.26391183173152	0.834731213341102	1.23919859618845	1.47416343351032	3.53468339919376	0.993986605689324	2.56843143148298	-14.8690405487692	1.61610494716127	-16.7036671022572	-16.4289206991698	-13.5645169645144	-14.5241059816842	-17.0163722252841	-14.2332422328704	-14.9948057069481	-14.7059754849333	-15.1299563662607	-16.5755870728237	-15.2601702152997
3.51758793969849	-11.5979547420398	0.995094543818926	-11.1756223472647	-9.55327664777044	-12.8527516788902	-12.451761596892	-9.92800699637745	-11.9126538412189	-11.9798491844445	-11.0228595261239	-12.216619555476	-10.7334175373268	-12.8221150655272	-12.2110868448501	-12.7940592249218	-11.3229842987905	-11.5519168321831	-11.0382946945786	1.44858186671154	0.766317192313302	0.38934036233788	1.52969459295222	1.32494453155774	1.2193760386279	1.32446845707535	1.38083858520638	0.592675560399901	2.13582180282137	1.05994938391245	1.32861567371196	0.881730033161401	1.30713143149941	1.51565156338829	3.54447392238448	1.04492425502868	2.59767367331918	-14.7431789121587	1.60590088203835	-16.6456929478759	-16.1430171635332	-13.5474252314202	-14.3689204644845	-16.9627912695599	-14.0714652653721	-14.8182084575228	-14.513685969625	-14.9724735257196	-16.4598657509097	-15.2573091688117
4.02010050251256	-11.1906877470996	0.981813043365408	-10.7290302306016	-9.1852307237684	-12.4689679203839	-12.0018744065391	-9.57320893047882	-11.498577970177	-11.5785477524156	-10.6217088401751	-11.7875928172626	-10.3469576810269	-12.4021441179998	-11.8092923630271	-12.3881646653283	-10.8545878963538	-11.1430913768079	-10.6620262612481	1.50157226085259	0.753642256324137	0.460091415127443	1.5869900446515	1.37652624386564	1.27409193462783	1.34884731591395	1.4362111722575	0.664424744487234	2.19507656272101	1.11890501256412	1.39761233668087	0.934930348636903	1.38174647542926	1.56247674985207	3.55529273894918	1.10072163102206	2.63121144685495	-14.6057261111346	1.59450476291539	-16.560533348421	-15.8334755668447	-13.5246629151155	-14.1954568040207	-16.9310283356341	-13.8995727552824	-14.6082896143922	-14.3014526000378	-14.8032833066595	-16.3096710640824	-15.2515413491363
4.52261306532663	-10.7948920202285	0.966206901342337	-10.3022721315974	-8.84285740402618	-12.0756335641676	-11.5736255322465	-9.23123158596856	-11.0834697676355	-11.2013050374642	-10.2062267861941	-11.3737336778353	-9.98032334345192	-12.0033160079672	-11.4245156110801	-11.9791284875791	-10.4225445716667	-10.7367706129766	-10.2813182017985	1.55495073513366	0.740407467305481	0.533140487595339	1.64526900139732	1.42594390193128	1.33217631137327	1.36436000688502	1.4908436269965	0.739781872715094	2.25265873697453	1.17874438303845	1.4713982125089	0.992122521975515	1.45893457368938	1.60890596061969	3.56798852100892	1.1557771112824	2.66116653214701	-14.4505575340233	1.5869793921392	-16.470261779962	-15.499090813842	-13.4661677127124	-14.0133542826725	-16.8897251382184	-13.6926984442666	-14.3876444657769	-14.0379043080567	-14.6144583623604	-16.146868236932	-15.2365514411032
5.0251256281407	-10.3959605680171	0.946027261694626	-9.8708891629933	-8.49864274301849	-11.6781643981681	-11.1254947870863	-8.89876974533811	-10.6727846516887	-10.8205378280906	-9.80509682849263	-10.947170171636	-9.60996948257348	-11.5868072886209	-11.0209284163056	-11.5716475488685	-9.99294150678608	-10.3361273697684	-9.89939715883874	1.60957889217445	0.726886942844289	0.608423786428482	1.70389669914149	1.47566651142283	1.39035289694906	1.38053250306536	1.54783320657357	0.817504973343923	2.31463773968679	1.23918674940257	1.54779529775609	1.05082076932458	1.53613216663052	1.65761558355161	3.57863561999314	1.21226909442618	2.69195867709497	-14.2718956426603	1.57847850392612	-16.360431703458	-15.1198270395727	-13.3845411482353	-13.7914489953626	-16.8400262942496	-13.4653640181335	-14.1451423583617	-13.7571838682926	-14.388800989926	-15.9598192059983	-15.1842096326258
5.52763819095477	-9.99670022895562	0.926241644392216	-9.43037445135797	-8.16065186396356	-11.2809771331063	-10.6760028500506	-8.56579921152856	-10.2677224903305	-10.4315106287509	-9.40532579669489	-10.5228923209588	-9.23169664441251	-11.1689509569592	-10.6136528436934	-11.1677124303962	-9.56548719490627	-9.9405390917482	-9.51790775443213	1.66822209681286	0.712980954755629	0.686221823419364	1.76753473573651	1.52798734515941	1.45330198998806	1.40825722589477	1.60900352830265	0.897655376895433	2.38014885244125	1.30378364685186	1.62676024924459	1.11425351758756	1.61765513551855	1.7106213259649	3.58856619667155	1.27193554232179	2.72786705700749	-14.0828328681145	1.56937130996544	-16.2270909858159	-14.726761882601	-13.2959498429318	-13.5616114456491	-16.7754864546868	-13.2344031296326	-13.8772513902988	-13.4644847965546	-14.1567973028151	-15.7442452984764	-15.1236878896816
6.03015075376884	-9.60299144113457	0.907956161031335	-9.00331530342182	-7.83739072790936	-10.8775874850451	-10.2427491088959	-8.21837157383204	-9.85379774067794	-10.0578688118101	-8.99174436720724	-10.1088584441041	-8.86687058106364	-10.7670741324444	-10.2188477330832	-10.7619354842259	-9.16137922121444	-9.54704432152364	-9.13302802169431	1.72845224355917	0.698916732299396	0.766679322375764	1.83233863990611	1.57846128034147	1.51926331019914	1.4442364119032	1.66865891970132	0.980601149700088	2.44322402430392	1.36915756410818	1.70990613871274	1.18145855128256	1.70189182408681	1.76333704276	3.6024233544237	1.33067771524116	2.76292064790053	-13.8794818094692	1.56305448987719	-16.0967120233238	-14.3187508631314	-13.1787306910781	-13.3309994427516	-16.6512449407976	-12.971666060952	-13.6090284467174	-13.1346437853039	-13.9124900107115	-15.5264406785724	-15.0597731578695
6.53266331658291	-9.20631492172886	0.887632537842278	-8.57846963660832	-7.50834051335787	-10.4671257360841	-9.79212526218081	-7.8636381061633	-9.44506577722415	-9.68575473652301	-8.58616808304399	-9.68328330583369	-8.50397056028583	-10.3561730360261	-9.81354506047503	-10.3524328442516	-8.76974867630207	-9.15288829610362	-8.74230911719835	1.79050549041131	0.685301377128553	0.848103592198757	1.89702391319896	1.62920517854027	1.58416072807477	1.49488519631157	1.73121859582823	1.06399910337193	2.51007091125199	1.43456660882734	1.79392520423892	1.24929314541356	1.78510428561431	1.81785226828517	3.61803616871391	1.39036472691276	2.80027821979848	-13.6586180882114	1.55607298478421	-15.9549417354674	-13.8786027501713	-13.0412400024354	-13.0680779218677	-16.4912825604431	-12.7023393225237	-13.3309838820081	-12.801310392477	-13.6401536013181	-15.2949145495239	-14.9670326438296
7.03517587939698	-8.81172179497265	0.869266357239886	-8.14651651790319	-7.18651085722625	-10.0627867446046	-9.34688688216688	-7.50426473940617	-9.04815641694673	-9.3056892342003	-8.18578699741529	-9.26486642440153	-8.13441580917479	-9.94455625052067	-9.40519385131526	-9.95138033876848	-8.37569254080104	-8.7685692476512	-8.35627586706011	1.85577143520145	0.671073765984507	0.931020912533908	1.96553994459089	1.68199620143822	1.65317106733576	1.56165950406268	1.79659295508933	1.14806364039511	2.57835638668889	1.50311363579455	1.87871862864417	1.3203784379285	1.87067551125449	1.87594012248678	3.63150243428417	1.45221323262243	2.84340034807338	-13.432328150674	1.54809489723364	-15.796122665114	-13.438187403171	-12.9009724406372	-12.8096037329397	-16.3013270674466	-12.438537379881	-13.0377273702784	-12.4674822113947	-13.3699299795787	-15.0437686052953	-14.8651346165222
7.53768844221105	-8.4200144530708	0.854538928424545	-7.72514658663937	-6.87271140554226	-9.65619887684918	-8.91426872466145	-7.1197996336357	-8.63706859500709	-8.93672094721483	-7.77252955828764	-8.85470118982328	-7.77532316631349	-9.54642586773	-9.00728148498958	-9.55026969143878	-7.99605327942633	-8.38700098385216	-7.96873125772162	1.9223645647863	0.657128456735516	1.01636563388162	2.03447091247329	1.73332871865085	1.72396163289737	1.637435821232	1.85922909182477	1.23382577564603	2.64352723709191	1.57188967024232	1.96657642001719	1.3946387440982	1.95852971397052	1.93362957877773	3.65049032720315	1.51288108502174	2.88705267355214	-13.199174857182	1.54300355948098	-15.6491310666948	-12.9963479899496	-12.7420653777057	-12.5574895271843	-16.0414728981694	-12.1476731927072	-12.7555670734451	-12.112050508214	-13.0966090083139	-14.8015760000922	-14.7664836941406
8.04020100502512	-8.02675942987373	0.838813414872264	-7.30985514098722	-6.55015220629637	-9.24178454527794	-8.46821725694418	-6.72946344502325	-8.2333526005815	-8.57204970290125	-7.3643924827325	-8.43404790268467	-7.42134008666542	-9.14640560517841	-8.6059272556925	-9.14249763315072	-7.63389591630525	-8.00142293055105	-7.57334616700736	1.99013572609231	0.644548191292328	1.10166287640461	2.10235935143658	1.78477084718263	1.79327993038475	1.72419088651186	1.92495151027699	1.31849341946756	2.71177158085619	1.64006410359862	2.05374070900333	1.46868217167587	2.04449137427232	1.99227417072682	3.67488788331164	1.5737352322832	2.93281557008399	-12.9589190524809	1.54037292826696	-15.5001268866635	-12.5373042133631	-12.5681848154674	-12.2863371866967	-15.7639544234665	-11.8651537946527	-12.4759583859323	-11.767069278069	-12.8054872989521	-14.5574214686216	-14.6494675092623
8.5427135678392	-7.63638860466889	0.825023949209537	-6.88835290870511	-6.23378426766219	-8.83657662706394	-8.03061931018182	-6.34086586292702	-7.84109715664657	-8.1992243727296	-6.96262633708434	-8.02259371336122	-7.06112637082878	-8.74418666869342	-8.20047453377847	-8.74460709888716	-7.26461170155238	-7.62704871400157	-7.18442203059871	2.05938350653794	0.631614934713706	1.18752532679566	2.17288594872985	1.83832052543588	1.86578184426002	1.81587468952012	1.99153465913764	1.40235951155344	2.77989280569754	1.71060568901043	2.1399871607401	1.54450152962009	2.13107349352509	2.053921309501	3.6956776951348	1.6361576191923	2.98403629675313	-12.7209504563449	1.53849033859265	-15.3408314439616	-12.0925406306462	-12.3989913825615	-12.0303902051758	-15.4776643046843	-11.5933360279768	-12.1909250585834	-11.4326234149655	-12.5260711532176	-14.3029388417498	-14.5243921201995
9.04522613065327	-7.24935947267909	0.814945172782997	-6.47662097162327	-5.92146851215497	-8.43315580720496	-7.60334393031574	-5.93895226039174	-7.43716318326173	-7.83591708847043	-6.54954038716255	-7.61850003263252	-6.71039158817932	-8.35424603209628	-7.80471608646499	-8.34859147021798	-6.90397307443298	-7.25669108729251	-6.79648005096354	2.12885082055815	0.619596662215423	1.27539491949918	2.24276371500931	1.89101493280249	1.93870334929171	1.90488029572262	2.05545058708434	1.48694129879313	2.84454742887733	1.78074624198248	2.22812525656582	1.6228640757406	2.2194174939877	2.11500425550513	3.72266786185367	1.69725650387698	3.0358349123379	-12.4872440334138	1.5439024327052	-15.2012727434979	-11.6598571703504	-12.222679821453	-11.7873886099686	-15.1621922939936	-11.3075794010459	-11.9272026039889	-11.0904550856133	-12.2527820199134	-14.0676823695418	-14.4092618658334
9.54773869346734	-6.86254936570271	0.803846529704736	-6.07242693059493	-5.60001999812188	-8.02296567933013	-7.16666164575153	-5.54366892915411	-7.04142334534019	-7.47786837769164	-6.14141355445187	-7.20595136640195	-6.36593053721317	-7.9674891237829	-7.4107906039489	-7.94513872712401	-6.55635432548912	-6.88163878114778	-6.40104792569918	2.19806028943373	0.609455702200469	1.36261970636651	2.31047303606811	1.9436060290571	2.00990369700793	1.99175131951163	2.12170423495657	1.5694367963152	2.91168585916817	1.84963964004551	2.31443642771252	1.70045368754628	2.3054924370156	2.17597454172034	3.75601901297074	1.7576530416726	3.08811516380487	-12.2571815105378	1.55630335374768	-15.0682143483737	-11.2240290169572	-12.0375846534197	-11.5377044423126	-14.869417134663	-11.0398836565749	-11.6765492971926	-10.7705065082366	-11.971472634936	-13.8413238815378	-14.2869597491533
10.0502512562814	-6.47925144251271	0.793350227115227	-5.6633026450655	-5.2826059020105	-7.62275991269842	-6.73958986163677	-5.16009951808563	-6.65431753430099	-7.11233977185758	-5.73903142575009	-6.80235709563935	-6.01614593750428	-7.57700463512083	-7.01186103007922	-7.55035090706295	-6.2079928894558	-6.51654493461924	-6.01171907931628	2.26733896761408	0.599731283679499	1.44956090803775	2.37988860701861	1.99886603217862	2.08362665969503	2.070603157591	2.18717256543488	1.64993452339616	2.97768635675124	1.92047208353058	2.39833076902224	1.77834647194949	2.39058050920442	2.23958757539168	3.78838024250792	1.819413260667	3.14497375944863	-12.0378824423875	1.56916061448145	-14.9300077512706	-10.8149965348443	-11.8660723964076	-11.312499180949	-14.6005384106025	-10.7862913085377	-11.4281561306092	-10.4692641140515	-11.7107795808291	-13.6124138457289	-14.1580674815672
10.5527638190955	-6.10043332895558	0.785966878389098	-5.2634012215381	-4.96810578488214	-7.22859872150429	-6.32161108030231	-4.77698690091081	-6.25933323839222	-6.75551985423806	-5.32800462364372	-6.40633812766517	-5.67524345180822	-7.19776589762283	-6.62203327051219	-7.1599972867648	-5.8600441544136	-6.15768865365592	-5.6262609954349	2.33578471738072	0.590662868107174	1.53823555408532	2.4476170396493	2.0539723560891	2.15647805984456	2.13796324103135	2.25010491242171	1.73055234123837	3.04018897125357	1.99029884840105	2.48323099732315	1.85829472649415	2.47709602858302	2.30247107917479	3.82438168279634	1.87980346426402	3.20186617544178	-11.8320431317515	1.5914862351884	-14.817218410206	-10.4286691675462	-11.698753215812	-11.1042012760846	-14.3420391684374	-10.530304556502	-11.2084754495387	-10.1709686839544	-11.4638108185525	-13.4107679988211	-14.0451335800236
11.0552763819095	-5.723426583361	0.777465133090711	-4.87223327225172	-4.64538398874341	-6.82913915078812	-5.89796163275361	-4.40832557193517	-5.87357494580718	-6.40506541729693	-4.92233896081144	-6.00386557452832	-5.34164368659279	-6.82559786057799	-6.23817361322094	-6.76218219047735	-5.52102901949713	-5.79423247962346	-5.23407796887048	2.40313428456864	0.583452580522453	1.62589261350832	2.51228626761746	2.10878075153001	2.2275887005825	2.19784751724437	2.31468645172019	1.80856711002164	3.10489527752644	2.05837414421334	2.56556447437007	1.93726894303029	2.56143880550268	2.3641118618084	3.86690733181838	1.93864339882657	3.25729490377756	-11.637906520808	1.62114668894038	-14.7169257082331	-10.0501394968416	-11.5285887745314	-10.8993264320795	-14.1306706551196	-10.2997077129062	-11.0091164434645	-9.9029831412092	-11.216928628291	-13.2261731193887	-13.9354781716827
11.5577889447236	-5.35026151306854	0.76892260997111	-4.47762615861398	-4.32592079354821	-6.44022215601354	-5.48500271753467	-4.0529682117013	-5.49425305704571	-6.0483084113996	-4.52251651997782	-5.61012359650609	-5.00389889046845	-6.44901316023853	-5.84925905385122	-6.37197021860575	-5.18603183415337	-5.43974250776081	-4.8473269216776	2.46991561669909	0.577038017033114	1.71252401978866	2.57799062716888	2.16687004572185	2.30072499138042	2.24749790455765	2.37698798212388	1.88372969383339	3.16767449995089	2.12814349608623	2.64428337670408	2.01511410768091	2.64326943321672	2.42808501384722	3.9107339431793	1.9987148336242	3.31630589832118	-11.4593680236311	1.64728518364224	-14.61413915325	-9.70719368185252	-11.3799604074179	-10.7250980338951	-13.9499160250485	-10.0836384153277	-10.8165936769574	-9.65788911937564	-10.9973109579606	-13.0441288307552	-13.8196967096358
12.0603015075377	-4.98213836418576	0.76364801892243	-4.09171027380507	-4.00953318059533	-6.06076890000801	-5.08026129078225	-3.69943801351845	-5.11079017672281	-5.69981758765027	-4.11688299018638	-5.22430725021004	-4.67459930367945	-6.08253192306178	-5.46866442850967	-5.98832457878238	-4.84687505086595	-5.09332979802315	-4.46637908057112	2.53573770084799	0.570689046963531	1.8007799354665	2.64125648800505	2.22558737820652	2.37187108675652	2.28951123324495	2.43718911260966	1.95881030352271	3.22713451349359	2.19649278355463	2.72348884962165	2.09472711372282	2.72642622066854	2.49131426079685	3.9547360107872	2.05750835707051	3.37496956604011	-11.2991671459791	1.68043169354374	-14.5395970111614	-9.39346969221439	-11.2453058792289	-10.568288115531	-13.7867925383063	-9.8743464222585	-10.6566468016287	-9.42291603696493	-10.7963190113949	-12.8942115477585	-13.7243106374189
12.5628140703518	-4.61672993851799	0.7583082519298	-3.71548076372037	-3.6867408001288	-5.67769158821606	-4.67330183069348	-3.35588377546278	-4.73767684346042	-5.35887228343675	-3.71732421819794	-4.83405614096946	-4.35352896861816	-5.72594029000646	-5.09700608639728	-5.59798375977548	-4.51347894926279	-4.74304856277194	-4.07966415516971	2.60048946094695	0.565904201287851	1.88783511157284	2.70089561330248	2.28366924668462	2.44147627555725	2.33024868355704	2.49857291979782	2.03120404323312	3.28871458463816	2.26274134734575	2.79981715340006	2.17350353172268	2.80793176286268	2.5521538448879	4.00474500637243	2.11391650815031	3.43040574206613	-11.1542440909264	1.71819863668129	-14.4805733086203	-9.09469108875034	-11.1119263354087	-10.422012536558	-13.6625833695019	-9.69448108215968	-10.5205174390145	-9.22230836765011	-10.6009173637222	-12.7659877896414	-13.6408989423611
13.0653266331658	-4.2549962576661	0.753584639062412	-3.33747622433705	-3.36743109690161	-5.30536371547807	-4.27802352827916	-3.01650954983018	-4.36940281513498	-5.0131762135403	-3.32416725637601	-4.45236842098446	-4.0296570619442	-5.365141979435	-4.72105283400105	-5.21449583126697	-4.18726342977174	-4.40092906656368	-3.69748109881309	2.66473993732384	0.562074925698423	1.973162742097	2.76126680879609	2.34552830564684	2.51272684688179	2.36812489946009	2.55638716912349	2.10019079931216	3.34772103284841	2.33056524207329	2.87168597341074	2.24969233989105	2.885437882632	2.61508408504804	4.05809245495333	2.17153631461838	3.48863610038874	-11.0253866826833	1.74719301792694	-14.4190068022773	-8.83611013079995	-11.0056064855422	-10.3088858956259	-13.5465525301015	-9.52644286905423	-10.3924009779668	-9.0448295721526	-10.4364063433109	-12.6420567438069	-13.5501471328765
13.5678391959799	-3.89846563311621	0.75291064948439	-2.96766878349031	-3.05220195073703	-4.94497656674903	-3.89040608569079	-2.67154596500015	-4.00054851755751	-4.67556256199666	-2.92794105770086	-4.07902243649363	-3.71384042137974	-5.01337089373028	-4.3525051152859	-4.83938780513394	-3.85585114509655	-4.06828748511364	-3.32233333870338	2.72843637354944	0.557370061860352	2.0600822324134	2.8188170007235	2.40869856152256	2.58094005604798	2.40879087316247	2.61281129778914	2.16919220292075	3.40368930314002	2.39666330610457	2.94392771434752	2.32750128969577	2.96434280841119	2.67744164710879	4.10754208352435	2.22814105948176	3.54640054039719	-10.9157831886995	1.77954440644353	-14.3857012740946	-8.6090295476678	-10.9202152552725	-10.210269746726	-13.4337147256428	-9.3716652176452	-10.2971928789161	-8.88131512994404	-10.2922457678718	-12.5514967998004	-13.4821435532397
14.070351758794	-3.54531969977796	0.753463201472096	-2.60825810358511	-2.7328379318592	-4.58274619282475	-3.5036261134522	-2.32768455653249	-3.64314271956239	-4.34662425997068	-2.53869128837495	-3.70319452818832	-3.40700729916186	-4.67332855354622	-3.99467210491494	-4.45914521577302	-3.52817307445527	-3.7330150922236	-2.94296816202239	2.79134837239017	0.553596591927267	2.14574016721123	2.87251232961861	2.47054632724657	2.6479390198159	2.4569862729023	2.67016731666237	2.23572112569229	3.46171710045438	2.46041350618277	3.01339089453337	2.4049389882216	3.04248171373944	2.73628814436097	4.16199436694679	2.28148883039291	3.59924785426122	-10.8216680858463	1.81407473766471	-14.3681927754403	-8.40019816043091	-10.8374242060594	-10.1262115130468	-13.3390303924596	-9.24694665385794	-10.2258069135782	-8.75264733593738	-10.1562081276444	-12.483699536449	-13.4326555136922
14.572864321608	-3.19575981314246	0.755250560100234	-2.24886958675469	-2.41773366276799	-4.23110251186934	-3.12938160618371	-1.97874919632819	-3.28950687976322	-4.01469841709298	-2.15678298132818	-3.33584632437043	-3.09881936114622	-4.33006377669345	-3.6340202866421	-4.08539874982731	-3.20829903773219	-3.40523009802773	-2.56765453375158	2.85373637844479	0.550495366996843	2.22895930837916	2.92696431691776	2.53634073394294	2.71627292362149	2.50891945282398	2.72283285864438	2.29847491898881	3.51650642229676	2.52570425488512	3.07782973927355	2.47829417319394	3.1150935908883	2.79704762735651	4.22045631742319	2.33604379163661	3.65404162484406	-10.7412566268265	1.83627114023004	-14.345685321843	-8.23216328232026	-10.784074512178	-10.0743292324192	-13.2270324631523	-9.12880234882162	-10.1605639155595	-8.64421094253431	-10.0515383373011	-12.4187414512229	-13.372831935801
15.0753768844221	-2.8519999845979	0.761201247878305	-1.89725032818043	-2.10821035908091	-3.89286654098861	-2.76258331597815	-1.61998678028034	-2.93849766013208	-3.69079454896014	-1.77434515686348	-2.97737802148196	-2.79829042731904	-3.99481429162046	-3.27981408324139	-3.72158099594218	-2.88711617709402	-3.08785518619534	-2.2006158802079	2.91594040457997	0.54587751771017	2.31373991900592	2.97852717263641	2.60389018443024	2.78055223396278	2.56996543050256	2.77503397188088	2.36153411607858	3.56857833676551	2.58901395511176	3.14282428266482	2.55320506999368	3.18919896711129	2.85755176732294	4.27326573889863	2.38998826558661	3.70817706132697	-10.6795001114082	1.85990652112347	-14.3491551522145	-8.09408418152419	-10.7552328430362	-10.0313476002466	-13.1100010336105	-9.02788890719321	-10.1256614204815	-8.55083104786333	-9.96598023059157	-12.3851924521942	-13.3361024223566
15.5778894472362	-2.51264003866782	0.768717437871938	-1.55651344830023	-1.79704749034893	-3.55452515271999	-2.39922868654374	-1.25987264976968	-2.59984700740373	-3.37653523160072	-1.39977040433851	-2.61830803207413	-2.50725999858587	-3.67220917617919	-2.93695569412734	-3.35488809690992	-2.5677352491914	-2.76949530434661	-1.83204899624516	2.9772186345636	0.541516477718569	2.39724452438188	3.02632403686311	2.66903241262325	2.84403503617083	2.64101618728385	2.82807909233422	2.42251891569012	3.62265017577851	2.64975996934615	3.20542808034844	2.62849841157355	3.26367789299314	2.91342143811274	4.32851101732443	2.43980821593782	3.75549274625552	-10.6318008489473	1.8856717381743	-14.366702977869	-7.97401068839721	-10.7271302214141	-10.0043556988444	-13.0023372351743	-8.95483981339755	-10.1119907131831	-8.49000227303655	-9.88841906821353	-12.3725625104082	-13.3224443204564
16.0804020100502	-2.17742582167226	0.777194338938816	-1.21762882937707	-1.49112531018107	-3.22622352506283	-2.04901332512975	-0.894435223616995	-2.26436076527664	-3.06111714663482	-1.03364571536695	-2.26762666190865	-2.21633283404164	-3.34801926479463	-2.59327453229516	-2.9946786375971	-2.25539918273353	-2.45803055891185	-1.4679016338275	3.03737561794006	0.537653198392726	2.47754450000992	3.07519943489481	2.73794641414947	2.9085644818633	2.71470938405386	2.8754088816999	2.47942122746114	3.67279507406394	2.71202098838763	3.26261595301066	2.69819343280501	3.33107087782947	2.97106156930426	4.38695813373732	2.49083924091471	3.80366029285555	-10.5943904672049	1.89850957577352	-14.3751876800351	-7.89177711360457	-10.7276017194682	-10.0059107273466	-12.8690112143742	-8.88159978873847	-10.1004618003644	-8.44442162889038	-9.84007775081918	-12.3588809614005	-13.2939974779294
16.5829145728643	-1.84913793697287	0.788935031345083	-0.886026776141482	-1.19236799751546	-2.91182574556519	-1.70626536546246	-0.524145037894911	-1.93417300008079	-2.75362503433776	-0.669155757496863	-1.9263597212851	-1.93256195532367	-3.03086490357778	-2.2549984702017	-2.64563198260292	-1.94733321197286	-2.15737048520802	-1.11350154689901	3.09744729776065	0.532648594044615	2.55934396899288	3.12134947428014	2.8088086980878	2.96798058389824	2.79576045216369	2.92332706514647	2.53698255775437	3.72062542327773	2.7720497203457	3.32075363920819	2.76945500026207	3.40001452377942	3.02887569983515	4.44124230919496	2.54176749258228	3.85082015536139	-10.5749360181774	1.91327989137281	-14.4059771167002	-7.83488190332239	-10.753017797	-10.0091270471628	-12.7409300466285	-8.82759863005989	-10.1148382580375	-8.41301625828567	-9.80732619002941	-12.3723214216207	-13.2874345558853
17.0854271356784	-1.52660215004768	0.801393010398834	-0.565486337477107	-0.89437882212298	-2.59895274430889	-1.3690053042581	-0.158729710339873	-1.61686398253104	-2.45645071414528	-0.313209493139816	-1.5862169213535	-1.65844423459309	-2.72538348194674	-1.92698146334534	-2.29647351221111	-1.64011796749599	-1.8575936541196	-0.76134605737437	3.15582501529817	0.527490687353817	2.6398961690905	3.16401223352168	2.87578168846802	3.02706064443823	2.88205414283398	2.97205718397161	2.5929783872992	3.77045469299	2.82933074289777	3.37713574175422	2.84131692857118	3.46962431246458	3.08090498258058	4.49380352154208	2.58771864293439	3.88907022941275	-10.5668830574711	1.93132832868329	-14.4480907530934	-7.79300252920518	-10.7745797556629	-10.0279800529028	-12.629889333615	-8.79743164861027	-10.1463425449419	-8.40999366030591	-9.78040962430024	-12.4028369114467	-13.3028949776032
17.5879396984925	-1.2095211987375	0.814006045321243	-0.248588898904358	-0.602518877560377	-2.29519704394893	-1.04515159538564	0.204382664472748	-1.30243780556713	-2.15987935005853	0.0331914309484447	-1.25432527622737	-1.38578751279962	-2.42223453656765	-1.60186849862642	-1.95396724322827	-1.33921686950139	-1.5640964468375	-0.414643320008085	3.21233550217279	0.523012930540142	2.71646397817672	3.20820603573022	2.94602227605102	3.08691584215791	2.96393528794063	3.01406189436079	2.64462604066414	3.81567916081903	2.88813451663752	3.42783749816874	2.90771282633042	3.53250083279664	3.13457281787836	4.54883827384273	2.63490354549199	3.92695720771777	-10.5664565324444	1.93854677665675	-14.4763526973861	-7.78350718787658	-10.8212530461278	-10.0702066330815	-12.4996022393661	-8.75990944378388	-10.1748503350269	-8.41607297930456	-9.77872919238917	-12.4269103230613	-13.3064670220123
18.0904522613065	-0.900291709121015	0.828234066935014	0.0616502238852731	-0.319184112911034	-2.00491913767628	-0.728945868834736	0.56276064196405	-0.995210482419541	-1.87097985186862	0.376349034283499	-0.932318390910147	-1.11965012455533	-2.12424313988247	-1.28036789755939	-1.62338227926137	-1.04605144532959	-1.28119957885288	-0.0789749360076766	3.26857316363915	0.518071130476099	2.79446509902741	3.2498991565702	3.01824194476861	3.14057426840823	3.04751153065492	3.05779854294902	2.6972853786348	3.85907863078574	2.94448366166778	3.4799705656685	2.97493679867789	3.59596436005998	3.18897393467109	4.60180232676373	2.68257783147716	3.96360658744137	-10.5823196641655	1.94792673022557	-14.5228022701065	-7.79280326308298	-10.8909917248576	-10.1063145444694	-12.3937037818315	-8.74234680907034	-10.2240687794627	-8.4342012560816	-9.78772864759367	-12.4726932074432	-13.3255100833345
18.5929648241206	-0.598147787357613	0.841971951030381	0.361088149249479	-0.03860580295578	-1.71763172122899	-0.419584020761907	0.908027483552767	-0.700171596619698	-1.59266155463397	0.710676633074153	-0.612872777761168	-0.862958161949496	-1.83670811991368	-0.967719428323323	-1.29566886271164	-0.754822903466532	-1.00109794266794	0.250346029395915	3.32214586415889	0.51266635586735	2.87129559963032	3.28842603660028	3.08486217085039	3.19441173852293	3.12870651995575	3.10127381150852	2.7489028596898	3.90454379467158	2.99794105915478	3.53110419753744	3.0431203616231	3.66040370287157	3.23647552997365	4.64893546987894	2.72443074799941	3.98950022607375	-10.6057944981677	1.96130475837306	-14.577750901959	-7.81242209200281	-10.9504344113524	-10.1567963995465	-12.3111179093045	-8.74021215530171	-10.2858944683993	-8.47555992312313	-9.79919871301408	-12.5309220370331	-13.3646307530912
19.0954773869347	-0.302587993817095	0.854807398694043	0.655302821529894	0.235402736117228	-1.43819173364914	-0.123435055448804	1.24306115289472	-0.409254016631543	-1.31652292596027	1.03453332427399	-0.301313144427149	-0.60891454832962	-1.55436585527014	-0.660637313080612	-0.974763128995472	-0.469062178495583	-0.726528340326132	0.57328030472512	3.37345429190181	0.507907846869675	2.94336181857612	3.32893694866427	3.15408731889323	3.24877325971084	3.20076953815131	3.13910613675392	2.79589243376318	3.94476861680759	3.052950865838	3.57637575314211	3.106320328231	3.71873640044201	3.28551016145402	4.69799568255669	2.76755134146314	4.01413206598149	-10.6347130189881	1.96542705195392	-14.614192028618	-7.85767736805787	-11.0299178278309	-10.2250381878129	-12.2251813733428	-8.73112589325562	-10.3393292573107	-8.51946783431704	-9.83102515862078	-12.5767546454108	-13.3941498481132
19.5979899497487	-0.0150777548534615	0.867860191127533	0.943685839066832	0.500051437718036	-1.1706353410794	0.164851798897988	1.56698315409366	-0.125791052960382	-1.0475698870841	1.35423449260208	9.89163328746242e-05	-0.36053990085241	-1.27593117397394	-0.356092289765083	-0.665666980444651	-0.192098868727132	-0.461554614857017	0.884730393377253	3.42422645140613	0.503337196603568	3.0168074332832	3.36712260747506	3.22475188647666	3.29584366298528	3.26984158839934	3.17878554476267	2.84421029498962	3.98375018768382	3.10530567960697	3.62362261646823	3.16953077158085	3.77653988269956	3.33537956227553	4.74767818136306	2.81134086719699	4.03711245525128	-10.6764647790003	1.97092896758524	-14.6650566569128	-7.9144041820331	-11.1271700344123	-10.2797439587526	-12.1717385389926	-8.73848567873464	-10.4083692763649	-8.57261619114237	-9.86814331645604	-12.6386715726162	-13.4322903011991
20.1005025125628	0.264389731318845	0.879757431477922	1.2219420324054	0.760641462077171	-0.908011755819607	0.445741927128595	1.87348341836544	0.146369278316118	-0.789006498961775	1.66533470091917	0.297878327102552	-0.120997104569741	-1.00653851329852	-0.05877991463555	-0.362865944054209	0.0803811950847352	-0.201586239173667	1.18624933021541	3.47191650088288	0.497848333204045	3.08922163802167	3.40238840774201	3.28922480060695	3.3436876978301	3.33190989925905	3.21706564671286	2.89197621940844	4.02490747846319	3.15466289156895	3.67069294639157	3.23415934674847	3.83565817746619	3.37848955151535	4.78769256815088	2.84946189348963	4.04946485075083	-10.7222866843018	1.97989890067833	-14.722178696584	-7.97605506919798	-11.2111590874566	-10.3474522602756	-12.1399168016637	-8.75310669591318	-10.4858787893616	-8.64351694347684	-9.9039636289134	-12.7085869892301	-13.4882174860902
20.6030150753769	0.536947385613792	0.890192381237909	1.49360453944621	1.01488668503555	-0.651345685267139	0.714135328413791	2.16707118553876	0.41394080988831	-0.533956086153234	1.96529306738282	0.588421115102518	0.114906119780614	-0.744173127175481	0.231384890789684	-0.0665814688103835	0.348376267429026	0.0539688775325626	1.48122565088705	3.51710281722446	0.492923740533226	3.15608990463188	3.43996451265358	3.35504982495042	3.39151656007408	3.38379165941351	3.25090839764795	2.9347638901377	4.06023151837257	3.20561018897112	3.71172893959227	3.29461169737435	3.88959780623736	3.42248060380129	4.82924970424045	2.88836346248859	4.05968640500415	-10.7701848727854	1.98044860439579	-14.7568145853687	-8.05640402748706	-11.30741561373	-10.4265325271308	-12.1118485827144	-8.76150071936998	-10.5500091688437	-8.71053108711228	-9.95521441858672	-12.760485044963	-13.5366142814131
21.105527638191	0.801919707573532	0.900225494206988	1.76044972887805	1.2595813766494	-0.404618490339981	0.974332540186772	2.44815951044	0.674370204338644	-0.285370558848417	2.26092529635488	0.868831262086193	0.346160652619208	-0.485056211940145	0.519401610428981	0.218369351785919	0.6086250909878	0.301204737756392	1.76534921979281	3.56165128930746	0.488414127093361	3.22425663381678	3.47526715897406	3.42184567966706	3.43168202578374	3.43144975819173	3.28672061728866	2.97911176300033	4.0950158850179	3.25370982263555	3.75524560889934	3.35416571052092	3.94181279696715	3.46744803984327	4.87198027032916	2.92809484847166	4.06861400951206	-10.8268113429339	1.98117060782109	-14.8030618568922	-8.1411376834835	-11.4160757015548	-10.4879328966057	-12.1156139265403	-8.78294962008329	-10.6253925459008	-8.78378101921943	-10.0066499297481	-12.8235256287782	-13.5866838143257
21.608040201005	1.05862639365856	0.909037064801328	2.01821542616991	1.49966872168657	-0.163929363569657	1.22740442621348	2.71165984605141	0.924502171142981	-0.0465827231306113	2.54868137504652	1.1449603512581	0.569524565501589	-0.233438628747403	0.801890379356551	0.49451817526704	0.861383623789914	0.54195190412068	2.0376120483799	3.60331106319174	0.483572402344794	3.29154995793645	3.50780541407302	3.48207739623062	3.47297530173283	3.47053204898208	3.31996056965091	3.02333877654923	4.13213635908978	3.29874781508302	3.79938133057126	3.41563875088066	3.9957182983549	3.50596044914107	4.9068356555065	2.96239850854023	4.06792037874534	-10.8844867792157	1.98499246856101	-14.8544416063229	-8.2255046556639	-11.5085716820694	-10.5602910790907	-12.132476400169	-8.80427593070784	-10.7061055858847	-8.86952849373204	-10.0532733399771	-12.8910995163027	-13.6523111544816
22.1105527638191	1.30863643335186	0.916392996709643	2.26818752371512	1.73430379110596	0.0725149174937704	1.46896125475709	2.96343123253748	1.17033654343365	0.187566865327646	2.82481875391343	1.41478483115996	0.788459494692407	0.0102575490533466	1.07659352826976	0.764344029047403	1.11048795555421	0.77919664944127	2.3039380141273	3.64226928615322	0.478899541616626	3.35248371554267	3.54283259575141	3.54246096043337	3.5132946910651	3.50088926161784	3.35009593436674	3.06215560784116	4.16280348524289	3.34543288198712	3.8372834992989	3.47399528914838	4.04561643201713	3.5446801648496	4.94033118111116	2.99690584200848	4.06504703616955	-10.9404445219303	1.98123901755438	-14.880402219699	-8.32225018998306	-11.6059485044151	-10.6371129675677	-12.1552531587529	-8.82057756292971	-10.7693211877225	-8.94553117472516	-10.1110331310765	-12.9359459791745	-13.7126965742443
22.6130653266332	1.55196004568998	0.923338193835861	2.51441959389011	1.95975213293952	0.30115348260437	1.70231021054177	3.20415422622293	1.40984164926967	0.41616119418625	3.09712271582491	1.67471699497171	1.00397083284857	0.250784406122084	1.34881130736438	1.02369362040767	1.35358084521249	1.00958667388558	2.56130084474775	3.68068982985437	0.474892558364266	3.41456062138481	3.57547419335023	3.60352064383137	3.54661094793723	3.52772797691172	3.38234826792407	3.1026785622949	4.19364370335262	3.3890833366328	3.87812268770894	3.53040682602239	4.09249641483408	3.58454200207386	4.97536144263615	3.03236710766432	4.06209254311046	-11.0014367001363	1.97690412176653	-14.9163956519914	-8.41723012003201	-11.7111275257749	-10.6963392334226	-12.2056398416772	-8.84702499678554	-10.8405304882702	-9.02516827044028	-10.1647330661089	-12.9881188183407	-13.7680306886558
23.1155778894472	1.78744958452393	0.929291659379227	2.75280398634523	2.18068173812622	0.523288962517845	1.92931096773812	3.42874774481835	1.64000576841009	0.635899605633013	3.36268380704919	1.93007557634173	1.2128238554783	0.485400907615366	1.6171765666851	1.27267500094148	1.58835744079987	1.23266164007708	2.80659978380592	3.71664891314982	0.471553605064807	3.47589428109432	3.6053995738851	3.65795341538805	3.58102940423996	3.54589574507738	3.41085369617311	3.1434839620727	4.2269926831203	3.42964842363767	3.92031851931274	3.58920842069115	4.14147427327801	3.61837345874315	5.00570505867897	3.06270268939358	4.05144900561093	-11.0609574613526	1.97600695366305	-14.9577006761404	-8.50716899254523	-11.7981528220615	-10.7638872945686	-12.2589288725459	-8.86701146947412	-10.9151407799622	-9.11280350473418	-10.2108496895448	-13.0427209915681	-13.8370213020905
23.6180904522613	2.01669245367684	0.934080288759033	2.98223787959665	2.3975857604133	0.742532446421856	2.1457386482876	3.64437327252837	1.86678399819081	0.850060468076167	3.61626074336531	2.18027228826682	1.41659292643926	0.712050457755075	1.87795520235279	1.51547964612808	1.81890977263553	1.45290872188398	3.0473370264878	3.74983822370722	0.467993834146041	3.53000145124963	3.63789346936646	3.71147532252238	3.61356001204854	3.55799212679453	3.43772966123284	3.17841415182616	4.25328891936977	3.47196779659611	3.95602241080274	3.64613519965729	4.18788017371523	3.65168263506111	5.03136797916087	3.09257616966124	4.03942410025065	-11.1154648368722	1.96888390445066	-14.9718021154667	-8.60410671149792	-11.8838011091326	-10.8303524001233	-12.3191649825436	-8.88377501176319	-10.9691871397454	-9.18562868250505	-10.2648339159016	-13.0711329638167	-13.9035290555367
24.1206030150754	2.24037884194621	0.938805951206075	3.20897684864047	2.60604568944456	0.956055562711426	2.35443460367163	3.85151725027405	2.08833281742391	1.0596802770854	3.86702083842943	2.42096354306979	1.6183087152479	0.93504848557989	2.13518964650581	1.74897420726321	2.04553236333597	1.66783521934661	3.28214540310935	3.78270855816198	0.465313320095431	3.58500359510605	3.66781980152	3.76560532781522	3.63990918016437	3.5683475756407	3.46691031882599	3.21512799723265	4.28049265585951	3.51112181260635	3.99506130435631	3.69992040128417	4.22991492135395	3.68630588467497	5.05895582353034	3.12351302962713	4.029327300994	-11.1719493485798	1.96110776018197	-14.9956301825395	-8.69425966111079	-11.9740381577307	-10.8805058476275	-12.4014389124864	-8.90847297302843	-11.0293012655636	-9.26020808805232	-10.3116391507991	-13.1044463451075	-13.9586556678309
24.6231155778894	2.45708897875386	0.942876098738347	3.42917635779315	2.81049475426317	1.16304038682758	2.5577944347274	4.04420743445025	2.30120808764555	1.2615898231712	4.11240905783322	2.65705149150958	1.81481697452815	1.15364377749474	2.3900935549112	1.9713435030017	2.26521713986879	1.87510352992926	3.50623335210687	3.8136956432276	0.464386140919623	3.63936762201039	3.69506154622517	3.81337880609309	3.66743266025364	3.57065974896842	3.49118714025796	3.25250308467732	4.3103363155514	3.54722849862627	4.03611098407259	3.75649936413756	4.27440217457237	3.7154425377684	5.08553769851668	3.1497366970052	4.01424541290515	-11.2252509479572	1.95770916505779	-15.0262123067994	-8.77557144584351	-12.045579763304	-10.9375818534524	-12.476076719289	-8.92144089655524	-11.0923015444274	-9.33943820395037	-10.3491372613141	-13.1396552459617	-14.0260092522035
25.1256281407035	2.66807601671524	0.946218836672772	3.63920641864063	3.01263996711612	1.36799616187677	2.75135352134541	4.23151577827064	2.51204992803131	1.45707860692072	4.3454355380271	2.88921621105694	2.00561483899655	1.36493158612603	2.63831566390769	2.18756670162266	2.47874875689234	2.07988527714291	3.72766131146997	3.8419609844529	0.462732637699918	3.68563221684741	3.72493604601222	3.85932881777304	3.69220664736307	3.57033115009038	3.51543812449724	3.2835555655554	4.33252241684783	3.58522703622571	4.07026496751143	3.81255867379264	4.3178996998216	3.74327966934992	5.10414922495175	3.17481378345927	3.99923171114755	-11.2710040188083	1.94989001564229	-15.0288532095593	-8.859657598751	-12.1110266482648	-10.9893724951379	-12.5576800003755	-8.93365037706929	-11.1327569686879	-9.39988688958891	-10.392559479548	-13.1466858139346	-14.09428976059
25.6281407035176	2.87469836185136	0.950036714355727	3.84742775540963	3.20727910056309	1.56904614433291	2.93802965582269	4.41342009745786	2.71884733479021	1.64910617899419	4.57701488675021	3.11228694079214	2.19574677055383	1.57160636330295	2.88127002369767	2.39584887089847	2.69041883488981	2.28088616310308	3.94693866826303	3.8702075739569	0.461896870336839	3.73249691282355	3.75206857441856	3.90604673845319	3.71178542569619	3.57069172356016	3.54222005948326	3.31648884132468	4.3563996152708	3.61997479785905	4.1080131018583	3.86409009527525	4.35564437482736	3.77258955491094	5.12499715993126	3.20108359189099	3.98873061572685	-11.3164604515623	1.94175375246779	-15.0419867495881	-8.93313387274638	-12.1796078157806	-11.0273130802349	-12.6547097380226	-8.95240563755634	-11.1785247182942	-9.46129519431382	-10.4269460515029	-13.1576523742372	-14.1453703560682
26.1306532663317	3.07542316866356	0.953538269300157	4.05039508201836	3.39867837795065	1.76369158991087	3.12049828336919	4.58231757533232	2.91718580448534	1.83474402392349	4.80460193907106	3.33087470734945	2.38225084324543	1.77528918272111	3.12319196567642	2.59294995313449	2.89790008037924	2.4743289184158	4.15787237163368	3.89719867064372	0.463548499550983	3.77884055537587	3.77658488022062	3.94701131271708	3.73274269554439	3.56394999587866	3.56298103938641	3.35050431713332	4.38301232721846	3.65181208226135	4.14837058189354	3.91867566492321	4.39619502456197	3.79706459313073	5.14782744520483	3.22318585563408	3.97642035921505	-11.3577910672572	1.93911113326833	-15.0642813131689	-8.99495272858118	-12.2307033931195	-11.0720175263271	-12.733647493423	-8.95522115078524	-11.2278910078326	-9.5254168719598	-10.4513788163224	-13.1713114575138	-14.2077056327711
26.6331658291457	3.27098981685755	0.956834698340321	4.24190644841804	3.58956700344868	1.95657080729279	3.29366863306872	4.75044960701721	3.11510893111327	2.01317722108329	5.01924264444387	3.54677508309645	2.56237207329995	1.97290957628721	3.35991078217916	2.78377556087155	3.09713025022725	2.66527797128894	4.36799447658445	3.92173971224178	0.46405686749832	3.81627207562381	3.80382837238683	3.98537403079721	3.75017950574928	3.55875086149743	3.58540721254047	3.37780663766637	4.40130440319563	3.68576279474984	4.1813530427375	3.97413950471439	4.43745687686389	3.81945419416558	5.16141429668731	3.24350398303594	3.96582760345708	-11.3901062595252	1.93390917842331	-15.0586005042566	-9.05657237754498	-12.2725887185456	-11.1084394827413	-12.8179124111669	-8.96049597300338	-11.253767160414	-9.56805006032998	-10.4810561454278	-13.1560279218294	-14.27497411055
27.1356783919598	3.46330242852847	0.961291231618114	4.43235717772751	3.77385180821192	2.14701305580275	3.46108955542325	4.91717701079086	3.31004992173228	2.18919705728599	5.2339783494156	3.75391775363368	2.74308252899211	2.16449647101507	3.5890396179181	2.96809274593429	3.29576804898911	2.85389268395213	4.57983506963096	3.9465534086238	0.464723887711454	3.85404547833228	3.82821791641931	4.02483280604068	3.76358645409267	3.55733533261753	3.61057523083256	3.40714877082953	4.42208527864656	3.71644449042649	4.21802482176278	4.02351728406187	4.47150339143144	3.84348933361164	5.17646402028482	3.26522820214156	3.96235572644901	-11.4205347947186	1.92858341126319	-15.0648272779682	-9.10496330013668	-12.3178276621556	-11.1345391740505	-12.9092731873059	-8.97177767843182	-11.2853068497542	-9.61212611811173	-10.5010532883192	-13.1451246688904	-14.3197145377317
27.6381909547739	3.65083049393378	0.965836912986315	4.61882765269595	3.95575753328917	2.3312623815675	3.62545828125752	5.07296728389449	3.49619035687752	2.3602136113848	5.44600908142103	3.95673304340659	2.92172485036586	2.35434220236556	3.81816769251232	3.14171180862642	3.49240871579984	3.03540275693988	4.78611065053606	3.97067973744927	0.467859223980438	3.89150149304451	3.85013130669852	4.05941949969357	3.77870340886651	3.5504325208092	3.62864398393374	3.438089446277	4.44572927523514	3.74443810106997	4.25777188926548	4.07605668880557	4.5086108466317	3.86345549022356	5.1942109811641	3.28350070731195	3.96018016015778	-11.4463995322188	1.92949620428478	-15.0831458154245	-9.1399703126197	-12.3484621134452	-11.1682416970719	-12.9706945790283	-8.96386962666201	-11.3221647416781	-9.65834177109107	-10.5115508682901	-13.1390003512709	-14.375153911203
28.1407035175879	3.83396574481149	0.970767994778615	4.79252066948374	4.1388690738541	2.51339301655025	3.78072030464841	5.23431609452953	3.68368256742717	2.52326827037316	5.64429142581926	4.15801517053899	3.09321956970992	2.53988146661399	4.04404099685109	3.30872854010981	3.68167385723479	3.21409785788995	4.99273303534973	3.99301983117817	0.470016168195017	3.91935122588012	3.87487382791863	4.09074071903652	3.78961350839806	3.55036432627159	3.65012580276385	3.46202976981898	4.46044128087956	3.77483321400901	4.28958039667487	4.13087527719887	4.54819391356757	3.88057426459981	5.20626335909911	3.29943361902272	3.96102279371142	-11.4631319380069	1.92930714206882	-15.0737902455676	-9.1731867460617	-12.3682284818159	-11.1915447349847	-13.0326857138868	-8.96234717934945	-11.3353356216277	-9.68151703254202	-10.5277595478164	-13.1041680865495	-14.4401025039263
28.643216080402	4.01450814934707	0.977410326175942	4.9658010618836	4.31609258140272	2.69419344193132	3.93161739320353	5.39716654417567	3.86783384441492	2.68491879704479	5.84429458079924	4.35079188039876	3.26639229237846	2.71763064333195	4.25950614292651	3.4706528092406	3.86919265116955	3.39181333618871	5.20423238906272	4.01561596635694	0.471120464885358	3.94735302351076	3.89663983699915	4.12360671883994	3.79782453481785	3.55632973632745	3.67318753960163	3.48824147077953	4.47847875501736	3.80200285716051	4.32505139270477	4.17788511559504	4.5790743292781	3.89955353271583	5.2165503580748	3.3170911055584	3.97098515472999	-11.4763991601612	1.92862189492347	-15.0780234301639	-9.19189685517473	-12.3929976754979	-11.2089527824199	-13.0873655457689	-8.96377639040798	-11.3553500707083	-9.70794373999957	-10.5346262240867	-13.0752100448119	-14.4777073038623
29.1457286432161	4.19160049809374	0.984679632042963	5.13607572467561	4.49171526119473	2.86909774990407	4.08060055329207	5.55491502578825	4.04472645912623	2.84281052842866	6.04183536286649	4.53942689388753	3.4387135174512	2.89471844693196	4.47572160407088	3.62281737404578	4.05675300258152	3.56317623998056	5.41250422527434	4.03833799641151	0.474081144198871	3.97509442338156	3.91608815817716	4.15268141103051	3.80817841208423	3.56171418020742	3.69073301623188	3.5163750100973	4.49882675559233	3.82677847872612	4.36363754549001	4.22796366521797	4.61315196899992	3.91535708453944	5.2300628710498	3.33219579150619	3.98456917025231	-11.4861488538828	1.9341039327999	-15.0962840955398	-9.19682199174805	-12.4074165125499	-11.2355255544907	-13.1075591602455	-8.95009918199171	-11.3823484860106	-9.73595302997993	-10.5333848972209	-13.0531541517039	-14.5258215602479
29.6482412060301	4.36485042117257	0.992866137799019	5.29297687051291	4.67004145038382	3.04102219183119	4.22036201568421	5.72246032065955	4.22362095081178	2.99232976992202	6.22605219298968	4.72755092290457	3.60342682149817	3.06883769166681	4.68973871816844	3.76791039698862	4.23931493861589	3.73109076785334	5.62087071827013	4.05975577203772	0.47635939132311	3.99326633738611	3.93849117926491	4.17787752822059	3.81370500391904	3.57768713330998	3.71208731925077	3.53775518757191	4.51090329560496	3.85427814513675	4.3942518957161	4.28045585408041	4.65008837791915	3.92759755569743	5.24174044266099	3.34448981690466	4.00141727995971	-11.4870840107728	1.93900602917489	-15.089353348374	-9.19991791246857	-12.4104086722624	-11.250089254569	-13.1187977838048	-8.9440892947251	-11.3876611086397	-9.74332083237725	-10.5392782938746	-13.0052897706203	-14.5842473837566
30.1507537688442	4.53588942954323	1.00285179532947	5.44976114317556	4.84293973470646	3.21242769736806	4.35738857490061	5.89239716831694	4.39827951798699	3.14120453165773	6.41280030864467	4.9072697659941	3.77046236138349	3.23478834830487	4.89273741080809	3.90928990452279	4.41736838001204	3.89927550285359	5.83584052205574	4.08149427974974	0.476783188055237	4.01128282485206	3.95779897374473	4.20511808460736	3.81799513602832	3.6008991540126	3.73375593981906	3.56137704131121	4.52654381814411	3.87862410463708	4.42802789201635	4.32578858678617	4.67947615322934	3.94195701215301	5.24828023026651	3.3588667844745	4.02811673991341	-11.4846541522697	1.94374278156511	-15.0964246213471	-9.1886923334661	-12.4210734745302	-11.2637567605718	-13.1100518752391	-8.93842515114469	-11.4007591879329	-9.75561725048326	-10.5369121073089	-12.9646870171439	-14.6195346240076
30.6532663316583	4.70447345098206	1.01373215371264	5.60455734621126	5.01485101358282	3.37836310823114	4.49361461978205	6.06147759454834	4.56739570492407	3.28748395642714	6.59699093253925	5.08302694127173	3.93762608757337	3.40017656889436	5.09567397428916	4.04221425274217	4.59716692249176	4.06213793123851	6.04881826096579	4.10387207222633	0.478397161267995	4.02921706200239	3.97488513536011	4.22979022679295	3.82490937576894	3.62757788264602	3.75157271042487	3.58722982518489	4.54400626849542	3.90090351472406	4.4648189151264	4.37266724285152	4.71074204819029	3.95415446971811	5.25839937495792	3.37167260317928	4.05940650019807	-11.4801195907738	1.95376271250962	-15.1191464558362	-9.16480015860774	-12.4265914828154	-11.2884807543992	-13.0638419634023	-8.92236331481149	-11.4229904505951	-9.76985941958149	-10.5284957923394	-12.9338054887972	-14.6612008524472
31.1557788944724	4.86952580081571	1.02587340579156	5.74647263546941	5.19060357221758	3.54008755441279	4.62024549080585	6.24184158053391	4.73897515024964	3.4251198853056	6.76836523586093	5.25918266788645	4.09667103847998	3.56389927579384	5.29734996873388	4.16750859882776	4.77564721385385	4.22064471251985	6.25979823210008	4.12518473340007	0.480079194087817	4.03715260665474	3.9949425032337	4.24998572102823	3.82639037656596	3.66686231735823	3.77347361247747	3.60658137744159	4.55397487204823	3.92620786868597	4.4935610191168	4.42192479039347	4.74514738551107	3.96212223553521	5.27069206333055	3.38122805698855	4.09270892803138	-11.4680276136389	1.96351720695684	-15.1187273208294	-9.14072811306622	-12.4207681934938	-11.2997586515798	-13.0025066388592	-8.91560488386641	-11.4259457825625	-9.76671456341021	-10.5292490208946	-12.8805783756427	-14.7143368979599
31.6582914572864	5.03220059641373	1.0393775649479	5.8859253665002	5.36095620407946	3.70193775927774	4.74603812637688	6.42289261000151	4.90497526131867	3.56273970952315	6.94290230404882	5.42690422638788	4.25837546349806	3.71965073438222	5.48799601341333	4.29047692371234	4.94555102594448	4.38055013667203	6.47733767748281	4.14682389659117	0.479597733236273	4.0470366975898	4.01171485376459	4.27267982552495	3.82815051461826	3.71307284073222	3.79430169191193	3.62803553629223	4.56774315926692	3.94838473350801	4.52483614714624	4.46475547662234	4.77321920001841	3.97246634531796	5.27452334709419	3.39322542271443	4.1350365533362	-11.4535914085689	1.97356198580336	-15.132792492048	-9.10408816291688	-12.4257840103592	-11.3153796290712	-12.9109338831614	-8.90678143028491	-11.4379942278917	-9.77106400956552	-10.5232566778017	-12.8365263788639	-14.7492367377642
32.1608040201005	5.1933421844106	1.05392907582697	6.02748140054201	5.53061207465037	3.85899785020364	4.87213352268179	6.60605982167608	5.06733160871431	3.69887074359465	7.11444048434104	5.59082922215803	4.42097695335912	3.87439935760625	5.67709032852678	4.40663380863659	5.11843075704699	4.53640022948372	6.69278678734823	4.16925207811744	0.479940232680931	4.05474953586342	4.02629472069236	4.29403910279567	3.83299332218193	3.76574491234377	3.81296930202102	3.65192496284199	4.58279558980507	3.96877509769502	4.55889969493417	4.50736786457097	4.8016020913198	3.98171815972387	5.28208393037955	3.40463992275567	4.18143503995475	-11.4391159009773	1.98809223569176	-15.1630380083606	-9.05750189118016	-12.4312536634003	-11.3438528983436	-12.7805328449568	-8.89267437266485	-11.4615927813486	-9.77835704698752	-10.5136346022149	-12.8054185202216	-14.7865802930502
32.6633165829146	5.35091345355686	1.06993926085832	6.15661268622691	5.7048357759031	4.01045537870691	4.98806257952847	6.80075034481119	5.23246512170814	3.8262125903214	7.27377296610223	5.75595584594489	4.57491149393376	4.02871766821611	5.86578526752229	4.51455450991226	5.29239681907948	4.68677534351535	6.9023508654773	4.19052026990451	0.481246936146517	4.05255734606127	4.0437420752389	4.31026620015929	3.83177959282884	3.83175924939066	3.83584695396993	3.66952198459925	4.59117972010421	3.99240928518881	4.58478104696294	4.5521994998999	4.83328656919616	3.98610783539281	5.29347020765627	3.41230074064995	4.22711601117305	-11.4186280171131	2.00267962874128	-15.1718114440812	-9.013963628051	-12.4255709420612	-11.3572487601899	-12.6307889815239	-8.88959177247396	-11.4685348783246	-9.77200815674196	-10.5153936922667	-12.7557426936415	-14.8368871007996
33.1658291457286	5.50586448975762	1.08649445188834	6.27782911345085	5.87328354868053	4.16267305632768	5.10533990487078	6.99391247700913	5.39034847433134	3.95405359787662	7.43681146738535	5.91253097096876	4.73158400673048	4.17579234986905	6.04407209125856	4.62158586691605	5.45750741671387	4.83961376091248	7.11689373282045	4.2124296331492	0.481187015599918	4.05723796524778	4.05759906085614	4.32934536251561	3.83235199641675	3.90360828547807	3.85611363826539	3.68895000982396	4.60361175761198	4.01285156514063	4.61247576112166	4.59143489901066	4.85995479893475	3.993103175002	5.29797138521685	3.42266749522332	4.27959697452168	-11.3979973748471	2.01864463333135	-15.195586538455	-8.96094855081709	-12.4338368493932	-11.3800672929376	-12.4413357899014	-8.88203764618358	-11.4860288185794	-9.77593739152689	-10.51189241666	-12.7173288263951	-14.8745168710648
33.6683417085427	5.66020454445038	1.10423497830894	6.40981119450135	6.04101952707292	4.31110191138038	5.22404908161909	7.19192061553805	5.54670687551087	4.08149431845731	7.59617313693347	6.06552080915355	4.88979076065754	4.32096288691381	6.21874480051022	4.7238300668519	5.6239290261994	4.98988491514456	7.3283327847617	4.23467196433651	0.481657355530658	4.05412747300748	4.06921613763128	4.34825673351451	3.83637218014382	3.9835189359378	3.87580629828489	3.71086058375349	4.61676398247308	4.03167094021785	4.64269327371946	4.6284988945531	4.88518779198392	4.00005865865211	5.30384004447937	3.43338197318474	4.33449752784732	-11.3795080159467	2.03863134020077	-15.2346128855441	-8.90191242927845	-12.4480083985901	-11.4170641067371	-12.2155529513252	-8.87461634798923	-11.5175398514738	-9.78372777706725	-10.5071492862831	-12.6949926754164	-14.9108186672099
34.1708542713568	5.81070192004426	1.12344771385428	6.52986558728985	6.21364845543094	4.45248964231709	5.33189328327405	7.40067704621781	5.70602408935899	4.20016603746283	7.74412122667118	6.22048930727773	5.03882064402952	4.46688432445856	6.39379504128477	4.81730497048083	5.79285802055302	5.13334868033412	7.5288443642669	4.25534175862068	0.484258387490087	4.04165949390582	4.0835273298983	4.36123351062357	3.83364115575395	4.0751915081723	3.89960883556356	3.72657630527778	4.62408313491372	4.05378787420748	4.66460125303951	4.6675140000983	4.91373415645184	4.00149876502179	5.31405522901207	3.43974578178553	4.38500980420534	-11.3569627551072	2.05930648257774	-15.2533587744054	-8.85006825879723	-12.4508073483223	-11.4369325682505	-11.9728251373494	-8.87988964590804	-11.5350074786773	-9.78156057341026	-10.515807036511	-12.657731572457	-14.9618334642173
34.6733668341708	5.95796249591633	1.14179311948866	6.62977019356043	6.37973566021354	4.59540129724051	5.4435350061169	7.60368969123839	5.85612052408158	4.31979487392208	7.8963483005295	6.36676789588331	5.19048034196924	4.6067831428629	6.55969952916238	4.91142538531269	5.95565537115585	5.28030007512377	7.73189264628828	4.27716076759194	0.486503036914468	4.04683872425779	4.09386263321867	4.37718889220354	3.83409945759502	4.16846164102595	3.91909532555324	3.74369701803935	4.63565061507878	4.07248789687957	4.68750607259096	4.7018681971237	4.93864660565284	4.00571697972086	5.32121496216186	3.44893251336422	4.43930474700473	-11.3376026449331	2.08354807404256	-15.2884702513883	-8.79252368518538	-12.470085919177	-11.47086210047	-11.6912766533848	-8.87827035504275	-11.5643774382438	-9.79208718195906	-10.5203477317529	-12.6337476792648	-15.0062850018983
35.1758793969849	6.10570289081556	1.16125486347892	6.75868964670518	6.54485159020108	4.73596101583301	5.55694240564138	7.81061258082457	6.00701086990316	4.44010298493278	8.04410176108473	6.50975526223254	5.34421181590987	4.74348077045993	6.7195247044821	5.00311748292712	6.1158219125893	5.42644554626813	7.93061590305409	4.29782807542642	0.489374679198294	4.03093378036136	4.10182891623833	4.39397892202556	3.83763531711432	4.26628592959657	3.93939182900842	3.76321033108352	4.64730080642568	4.08956104513282	4.71258145765532	4.73197759329649	4.96027973505001	4.01090617140569	5.32621720560515	3.4592833473081	4.49387681951533	-11.323261558542	2.11119043110065	-15.3354684621371	-8.73351528555475	-12.5000643693242	-11.5178888323256	-11.3939767603397	-8.88246332823231	-11.610003389163	-9.80672643609633	-10.5257457771991	-12.6287778305292	-15.0457431124375
35.678391959799	6.24903644682644	1.18148020786657	6.87611727253104	6.7149351081979	4.86810864262546	5.66028782673913	8.0218889626619	6.16095255560503	4.55182054019615	8.18144974102249	6.65550110287186	5.48834097531862	4.88208164754279	6.88045157206485	5.08560565581157	6.27967917528346	5.56431225241997	8.11305011833089	4.31610170733482	0.495252859383245	4.00671083112287	4.11227520507575	4.40387325105575	3.83473861496907	4.36789332450937	3.96341413655596	3.77652342855108	4.65389982574111	4.10980130127805	4.72923458581674	4.76367830185527	4.9851146172322	4.00988389944415	5.33588168741809	3.46458562510985	4.54011868162182	-11.3082745237542	2.13947792768872	-15.3629697707364	-8.68602312740351	-12.5176046692005	-11.548767285854	-11.1051799082031	-8.90088383919652	-11.6439189565797	-9.81453264207393	-10.5461515387331	-12.6121125862832	-15.1018301951396
36.1809045226131	6.38705422394828	1.19808005073766	6.94359951774925	6.87749233875984	5.00275115670294	5.76932536188853	8.21566327594812	6.30346175197181	4.66497090140157	8.32370566287379	6.79242954857733	5.6349772477499	5.01635506625243	7.0340827248381	5.17044527230363	6.44139763953946	5.70666037934532	8.29554973727049	4.33639318953098	0.500171414809641	4.02576755321883	4.11836946717704	4.41662389727993	3.83572407686476	4.45942416284701	3.98124933452483	3.79065218945931	4.66483706814484	4.12624877643622	4.74608975124212	4.79176876203231	5.00770108980956	4.01171944694671	5.34645826973693	3.4726801646594	4.58697702211578	-11.3014619896741	2.17283772574039	-15.4111271146197	-8.63634935014182	-12.5532321163332	-11.5960516752953	-10.8074028578758	-8.91002823874245	-11.6907038448832	-9.83667479056442	-10.5630513482835	-12.6100909557703	-15.1578754171892
36.6834170854271	6.52778709716293	1.21536263325783	7.08540449035107	7.03873021382582	5.13693815254282	5.87967606465606	8.40428291364692	6.44925174904683	4.77994703935963	8.46063040025233	6.92649660422752	5.78433818582469	5.14577596546975	7.17889676071599	5.25557663224287	6.59537563628454	5.85021497321202	8.47305777294798	4.3520555933592	0.506198812885011	3.98809535845233	4.1219770126014	4.43099507796778	3.83880046722241	4.54416816790314	4.00105654431813	3.80694984125801	4.67509816000059	4.14091602901495	4.76479131420769	4.81353631254425	5.02506747625922	4.01547251571482	5.351271843164	3.48262038467576	4.63207298844266	-11.3037545310769	2.20514812939741	-15.4621455461926	-8.5893559931972	-12.6034821521723	-11.6532979155915	-10.5464221878738	-8.93085203987429	-11.7555258322391	-9.86229180509274	-10.5824384264317	-12.6292721246098	-15.2052156060651
37.1859296482412	6.6638913613232	1.23203345511855	7.22680295863265	7.20496801985962	5.26142050548073	5.98213276959799	8.58351964766573	6.5981109548097	4.88666994647131	8.58842423526088	7.06416987961409	5.92388557433214	5.27821046742521	7.32558906478002	5.33116107314185	6.75390947889939	5.98390397495378	8.62938323024611	4.36356870776658	0.51513312371974	3.93446657472422	4.12788186900724	4.43735072781231	3.83651548072625	4.6185641523932	4.02393847149571	3.81699129398421	4.68098112648384	4.1584499544563	4.77499646857473	4.83651522877554	5.04540715569839	4.01229304348189	5.36079773402292	3.48671779525859	4.66523224736994	-11.3100858459462	2.23394257991747	-15.4923290089368	-8.55739707835627	-12.6392772760558	-11.6976877900453	-10.3467953782111	-8.9672914355411	-11.8104639346742	-9.8835121546672	-10.617946102335	-12.6392919124761	-15.2710659637169
37.6884422110553	6.78202811018815	1.23810294429345	7.12177563931269	7.36277340831118	5.38957837315578	6.09162359017537	8.72863987498296	6.73315699421406	4.99531834842463	8.72185238984366	7.19294158728124	6.06587555189151	5.40847557172332	7.46748817280369	5.41093576707649	6.91487638933303	6.12304738797861	8.78409071650224	4.38656571498291	0.513803260868944	4.09165595581154	4.12915520909945	4.44622534848232	3.83823533953031	4.66798661294966	4.03860957725695	3.82720255736874	4.69114148715198	4.17168273063584	4.78465415519427	4.85708960318473	5.06488169438118	4.01197165394826	5.3747222030819	3.4934702593803	4.6963670522692	-11.3318159546481	2.26878355155913	-15.5755073360025	-8.52561296691442	-12.6937557576579	-11.7589262275868	-10.1866386383268	-8.9923016012994	-11.8785564344724	-9.91982396990906	-10.6500736962648	-12.664479992465	-15.3435523283928
38.1909547738693	6.89393597530854	1.24327808917222	6.95476396060255	7.51916900445224	5.51964158497374	6.20173869349063	8.85952599479477	6.87414361505816	5.10702923514973	8.84905643935585	7.31942071569261	6.21144206590305	5.53197024183024	7.59772887667616	5.49401194860682	7.06319480628388	6.26563945458137	8.93449896748484	4.41166666401162	0.510524217281304	4.31786687401471	4.12794477567583	4.4573341216568	3.84090589702252	4.70018327730456	4.05621188423149	3.83933449344008	4.69972253942982	4.18289853546441	4.79597449559533	4.86940389040231	5.07715828335291	4.0144466760755	5.38012012942507	3.50267203768287	4.72448871341174	-11.3676370605753	2.29728389068228	-15.6730887849373	-8.49929127547569	-12.7658530907538	-11.8263892133834	-10.1183920922878	-9.03490777355609	-11.9657074881319	-9.95802334132524	-10.6858733257107	-12.7119823934642	-15.4033418058212
38.6934673366834	7.01522341031607	1.24941857358095	7.02498628955072	7.68084394721035	5.63879309732229	6.30635264406264	8.96910840829985	7.01572048215207	5.21101644211941	8.96869715964788	7.45042254981677	6.34732816526625	5.65956446193714	7.73072356905966	5.56721015466057	7.21597877793795	6.39667723196765	9.06015118404587	4.41988344098062	0.513244284752692	4.34225159700948	4.12896514513938	4.45925290546542	3.83923032586161	4.71167658024906	4.07466832536495	3.84521077009691	4.70445480229808	4.19663212291963	4.79892172179254	4.8826504378259	5.09210510300852	4.00926039381413	5.38958076033583	3.50519214834428	4.73808191616414	-11.4061078455597	2.31018611835822	-15.68870378893	-8.4898694926458	-12.8205524839833	-11.884153093067	-10.1440929476833	-9.09057725886787	-12.0440208720888	-9.99356481723604	-10.7383854241099	-12.7517531275707	-15.4832518271364
39.1959798994975	7.13953408259824	1.25050137350116	7.17085135434201	7.83344873857527	5.76296557862869	6.41924586976439	9.04258812427005	7.14597706978748	5.31748888806421	9.0948490997615	7.57248808678774	6.48578605251533	5.78758569397955	7.86207332580096	5.64648323053919	7.37235001783795	6.53414707635759	9.18421711456	4.4224455823284	0.516150462779547	4.30713855763195	4.12523994928442	4.46330718590211	3.84159381386426	4.69426851004231	4.08579235811608	3.85070574165771	4.71322939785306	4.2055474966568	4.80073617581523	4.89493414689951	5.10761035005943	4.00688857647492	5.40370629551376	3.51016509299534	4.74826566848744	-11.4593342861853	2.31892046215819	-15.6962799690568	-8.48121066979072	-12.8936050515726	-11.9587309394844	-10.2385143441568	-9.13998535403608	-12.1348095739447	-10.0442140154295	-10.7871636603568	-12.8061420736467	-15.5763643768684
39.6984924623116	7.25638088800292	1.24796192669203	7.2279701612946	7.98498030107143	5.89068941751702	6.53175622866159	9.10217728462776	7.2826240179522	5.42838852128925	9.21388759972097	7.69299621555904	6.62891493762425	5.90671779907248	7.97898408051575	5.73116603969604	7.5191976122111	6.67629131911469	9.30535267211849	4.42739837165057	0.514878645403959	4.35063065993482	4.11925195529315	4.4694324264165	3.84373468571579	4.65810447215526	4.09933138104513	3.85801519219801	4.71939840984298	4.21223672916958	4.80425232970333	4.89732264847972	5.11402227644281	4.00744370247506	5.41271041814146	3.51754742956377	4.75493922983167	-11.5287902943906	2.32293531552831	-15.7443195595463	-8.47896069247042	-12.983996752067	-12.0353537275947	-10.4335464519227	-9.20893823180561	-12.2446568834403	-10.0945037421581	-10.8404183542293	-12.8828528714688	-15.6521854196628
40.2010050251256	7.36937223763348	1.24395563339315	7.30171727592266	8.14246012599128	6.00850449100253	6.64132023675893	9.14194196676931	7.41722893619094	5.53232148707355	9.32721595433106	7.81905399754827	6.76282451305394	6.03105240544917	8.09973158486317	5.80771561531765	7.66572850246816	6.80754954459686	9.40358916479818	4.42626661273694	0.514596757086122	4.36626150347664	4.11560847452169	4.46689377335802	3.84258407431119	4.60190990356661	4.11157523819217	3.85925299693169	4.7221812248581	4.22117783840101	4.79984496935048	4.90059645190543	5.12282032945292	4.00112014243543	5.42186598745638	3.51874971719752	4.74782317837572	-11.6037144038649	2.3204948239562	-15.7710293528784	-8.49357272389843	-13.0582042318413	-12.1053492216804	-10.7078207561469	-9.28765946552	-12.345695207991	-10.1434382972886	-10.9105292851062	-12.9520563247609	-15.7490609027595
40.7035175879397	7.48415795507879	1.23640949255734	7.40344705903558	8.29053423261155	6.13172868628331	6.76027076996744	9.15811956041612	7.54352998260566	5.63942763524226	9.44806646020231	7.93621962083594	6.89965849679114	6.15886956299248	8.22265694849775	5.8910782177683	7.81684729805458	6.94496838705833	9.5011043628979	4.42236333395975	0.515457022526661	4.36079884321768	4.10722473584777	4.46542387223192	3.84547462479401	4.52418827676147	4.11761611326827	3.85974599082954	4.72871746391086	4.2249490246227	4.79403284938746	4.9046600337147	5.13373005053417	3.99687635566191	5.43570918664539	3.52161363205037	4.73705228987772	-11.6925730530632	2.31869616125861	-15.8003696223183	-8.50787333630228	-13.1471343752134	-12.1917835183386	-11.0316468055314	-9.36503226343201	-12.4573550760386	-10.2070408653238	-10.9760120486994	-13.0340468340213	-15.8652359775059
41.2060301507538	7.59681217656549	1.22716618156943	7.47621021872815	8.43825833288495	6.26029614674508	6.87750316285753	9.17455624665422	7.67684372054176	5.7524816549933	9.5609285993438	8.05274816331431	7.04254362267055	6.27554940922942	8.32852524541885	5.98182693038759	7.96288920084576	7.08831883115583	9.59951533927672	4.41859023869037	0.514478741688905	4.38697944578385	4.09694672732663	4.46606545724156	3.84697003046305	4.43768424802631	4.12578220051441	3.86217306634048	4.73161679533538	4.22651767606052	4.790229038924	4.89760695507857	5.13388757824074	3.99575041649064	5.44803425420113	3.52692150386346	4.72427842515515	-11.7932114951719	2.3148733575871	-15.85722939248	-8.52806050776381	-13.2523458281046	-12.2758727400739	-11.4157943042479	-9.46273137640649	-12.5869183370681	-10.2677418954119	-11.0462042066032	-13.1372429972668	-15.9586876714403
41.7085427135678	7.70621310777468	1.2182851965782	7.55044246892399	8.59294843553685	6.38029888231265	6.99442389316299	9.18492993967269	7.80552607206035	5.85950562645667	9.67023451731124	8.17598328443602	7.17695714748265	6.39855063016648	8.43950905955039	6.06621450445803	8.10271210312896	7.22169274900615	9.67948041072883	4.41047349916868	0.514970780890166	4.39883908187987	4.08932575642106	4.45889760249028	3.84629680965616	4.3430636026389	4.13079103191743	3.85899034874266	4.73164806577878	4.23032415127175	4.77923831803722	4.89169220761582	5.13624045304693	3.98865157108301	5.45647822758217	3.52668437023623	4.70041438830059	-11.8948331098026	2.31041794557286	-15.8980054086058	-8.56368915096424	-13.3419859195585	-12.3564341256194	-11.8196816448644	-9.56572575184791	-12.7066209408263	-10.3283307218461	-11.1328279273557	-13.2321573972069	-16.073189925827
42.2110552763819	7.81869435324414	1.20837179827107	7.6364496874311	8.73813974597732	6.50593405908383	7.12159341358933	9.19455911254282	7.9295674176281	5.9704398533779	9.78820036344355	8.29046572093055	7.31475144193119	6.52654957008084	8.55459329875677	6.15784895425606	8.24792512592673	7.36068596639224	9.76140592055784	4.40160202794229	0.517713318836432	4.40287430094173	4.07712198033656	4.45200882203421	3.84969582322485	4.24448295203158	4.13111380053518	3.85496992156217	4.7352484871144	4.22885399169464	4.76688127243319	4.88727188567365	5.14093408972373	3.98296644309632	5.46946666060602	3.52738507046356	4.6743569456049	-12.0052782887899	2.31060124379851	-15.9442275992549	-8.59691123655986	-13.4419502935478	-12.4528291996046	-12.2177324208988	-9.67141991713588	-12.8339610245936	-10.403054551161	-11.2134066191705	-13.3369690160753	-16.2074585125358
42.713567839196	7.93311202481957	1.19834006166182	7.71539660021434	8.88395048090195	6.63870605364997	7.24536954686316	9.22410704699018	8.06147364888018	6.08891161324467	9.89729791439944	8.40540887381281	7.46014434026172	6.64498220999574	8.65514929083653	6.25869211456072	8.39373505479105	7.50682023473104	9.84964737297955	4.39358227846936	0.519881391401259	4.42210511857778	4.06344633539666	4.44755951281173	3.85058026362276	4.15453038395334	4.13366091953884	3.85323270955878	4.73432803289233	4.22546714282662	4.75712522652208	4.87369555233614	5.1364442176137	3.98064319945267	5.48465962802311	3.53062412750771	4.64921408487557	-12.1224299734307	2.31183754314079	-16.0137213490504	-8.63485045169005	-13.556567483256	-12.5423555766951	-12.612742860931	-9.7965729078167	-12.9771397078411	-10.4723545831125	-11.2984461447369	-13.4609366240245	-16.3225361102726
43.21608040201	8.04529999832278	1.18986735813005	7.79056910546354	9.03788806249665	6.76445245315975	7.37155638017912	9.26065118462369	8.18622584722169	6.20234965845787	10.0052464595283	8.52829256309338	7.5980039445887	6.76888932589283	8.75973870016986	6.35489712277928	8.52672453448009	7.6440833194426	9.92523131158711	4.38268741915221	0.522320607577556	4.43275240615921	4.05277351180849	4.43651483963287	3.85049134681221	4.07112077658454	4.13162648107752	3.84654835262036	4.731210012499	4.22458047362468	4.74114665500922	4.8603896719642	5.13264748618598	3.97334785581534	5.49202836460115	3.52906574521211	4.61675472682838	-12.2345663332739	2.31292850521441	-16.0696317323761	-8.68633775296897	-13.655842580913	-12.6314240225039	-12.9648747755526	-9.92112266467859	-13.1087207895605	-10.543052190457	-11.3990542135284	-13.5751365017462	-16.4528130190873
43.7185929648241	8.16201349326184	1.18159162202462	7.87063721816398	9.18230122853556	6.89578295388356	7.50860555966018	9.31301381502551	8.31060158962971	6.32033349684608	10.1230348678528	8.64257213916385	7.73967565408176	6.89934622875773	8.87048427621609	6.458351301784	8.6656847656983	7.78615172012418	10.0056390767661	4.3725700696685	0.526290016830795	4.44130458669914	4.03776803650336	4.4252641880105	3.85454012739331	3.9986320523362	4.12687840465592	3.8391159991229	4.73162185521487	4.21855706511031	4.72401487372688	4.84949322213116	5.13154539103283	3.96685381740334	5.50366405361463	3.52779803028323	4.58406941145741	-12.3508383649577	2.31778921761872	-16.1311597623206	-8.73301517001869	-13.7605245699041	-12.7355033114616	-13.2728602441331	-10.0512653866333	-13.2442490034174	-10.6276589023224	-11.4918591237403	-13.6957314334989	-16.6025729555466
44.2211055276382	8.28319556813481	1.17327170292334	7.95427793774713	9.32842006703993	7.03594936832193	7.64023160100936	9.39337827309676	8.44387737675192	6.44736559878393	10.2309871277947	8.75849076859968	7.89048305299853	7.02222687571596	8.9698326399137	6.57256830904452	8.80903849805002	7.93649979964499	10.0975017956438	4.36412598859903	0.529140413848549	4.45773583107352	4.02180565469292	4.41702351844993	3.8550252655575	3.94434722314417	4.12480847015133	3.83446908125911	4.72679503241636	4.21110624207771	4.71023932768804	4.83173553749358	5.12311507884773	3.96397872208888	5.5194253972846	3.52920796397331	4.55519747138584	-12.4704674649692	2.32292415113612	-16.2137418221064	-8.7831999590523	-13.8780214823396	-12.8281192746519	-13.547263415528	-10.1985176758209	-13.3930611358003	-10.704637979009	-11.5886766234161	-13.832977078352	-16.7364367169474
44.7236180904523	8.40276264895054	1.16653953278204	8.03211263739039	9.48382329373707	7.17068369433736	7.77701045231079	9.47948350044439	8.56749332636569	6.57028239115344	10.3403762697799	8.88355275833831	8.03470188118865	7.14932489617879	9.07185899154388	6.6837507608913	8.93858081485484	8.07920522216626	10.1819614925277	4.35372536337889	0.531054621881954	4.46871234854945	4.00918304310377	4.40363450225675	3.85580471626134	3.89984004343148	4.11706397814236	3.82564422591302	4.72063800331809	4.20657761849339	4.69136213447869	4.81351455128212	5.11403519721133	3.95715623910967	5.52738416919236	3.52662687715655	4.52242816616179	-12.5822049447185	2.32585041654566	-16.2840130470746	-8.84532534341967	-13.9805046579718	-12.9233117953051	-13.7590711662423	-10.3383015253964	-13.5282911166244	-10.7848632334476	-11.7001162555055	-13.9586454440064	-16.8787353138715
45.2261306532663	8.52731626862182	1.16008490812382	8.11228094792331	9.62958448152764	7.31049726739084	7.92500550922899	9.58439655592988	8.69537861086157	6.69813707504094	10.4607576302548	9.00005323545602	8.1829587747887	7.28446393424697	9.18214211753617	6.80171832756127	9.07150286771325	8.22555946488335	10.2726234976055	4.34454464002269	0.533546278270528	4.47970905303564	3.99241941763777	4.38972911487414	3.86081574276022	3.86882496619696	4.10889098121468	3.81622515276473	4.71816830881591	4.19717968400343	4.67161958878948	4.79868277450808	5.10812664173074	3.95052458212657	5.53739686091023	3.52373604063572	4.49066533035874	-12.6957599027343	2.33143941607737	-16.3585096220224	-8.90067377231344	-14.0834563147039	-13.0324871467165	-13.9311256523057	-10.4857450414138	-13.6635686416348	-10.8790015625756	-11.801967856686	-14.0870434982693	-17.0397438855049
45.7286432160804	8.65745833624399	1.152976654949	8.20122797869601	9.77811346687035	7.46058136275651	8.06524609743648	9.71311682552881	8.83312270359941	6.8363337495422	10.5701876609441	9.1193508980673	8.34169780847042	7.414312913561	9.28461236780015	6.93171688978582	9.21026586631282	8.3812527989178	10.3781939916146	4.33728519172186	0.534846708628787	4.49556740404217	3.9752008981718	4.3795296838326	3.8612712540112	3.85383892098933	4.10402879262841	3.81013902980052	4.70991333165921	4.18695698085391	4.65596247203138	4.77942525205752	5.09694900010711	3.94774307057115	5.5517558353995	3.52370990130695	4.46457124008705	-12.8117787185474	2.33744940430387	-16.4525362373678	-8.95879500290595	-14.1975949795991	-13.125533650926	-14.0768447310477	-10.6471273238857	-13.809610587737	-10.9634946908525	-11.9074260451191	-14.2297368805201	-17.1882168635152
46.2311557788945	8.78629415573553	1.14725490489846	8.28389410868246	9.93693897957549	7.60675681722481	8.21339568193049	9.8367589148762	8.95856802291539	6.97114384233254	10.6837414861702	9.24888368314032	8.49463849437459	7.54659279089408	9.38799493343347	7.06013571092578	9.34057735480257	8.53069028981399	10.4799953806761	4.32847970517036	0.535570314908507	4.50774604036495	3.96166096355131	4.36574689209754	3.86331925160941	3.84194149821383	4.09254462646438	3.80068507317976	4.70134527643324	4.18015506233715	4.6363047094568	4.75897306711131	5.08388478087096	3.9420067543853	5.56198685474613	3.52055588025584	4.43681855164785	-12.9198015501804	2.34056425169471	-16.5347012618546	-9.02784724203678	-14.297490990251	-13.2241553549169	-14.1712191900248	-10.7940063778619	-13.9402765595357	-11.0532842159075	-12.0266659024685	-14.3592219235959	-17.3377607013657
46.7336683417085	8.91982754694623	1.14155258912922	8.36870506716761	10.0857351741134	7.756959514768	8.37286167239105	9.97635039427922	9.09308791898364	7.11096866203316	10.809319061762	9.36971921171589	8.65151427455831	7.68826402550415	9.50161062202303	7.19437604165476	9.46824178580008	8.68229505025408	10.5872322741313	4.3205846400017	0.536525264675672	4.51991650236626	3.94413999008014	4.35120622682754	3.86967133495345	3.83892177050898	4.08301819539695	3.79080384666263	4.69675051080267	4.16880074772585	4.61608509237205	4.74280338858397	5.07453659415737	3.93579558268792	5.57035780722972	3.51652321375711	4.41002343591451	-13.0286588302293	2.34682884227861	-16.6186856957026	-9.08883133058669	-14.3931959165317	-13.3356380408502	-14.2511946376889	-10.9503801481384	-14.0672322644653	-11.1570764959572	-12.1346453328565	-14.4878447903845	-17.5050208150682
47.2361809045226	9.0593941045788	1.13455038077758	8.4639411941084	10.2381434745665	7.91855312370385	8.5219625411176	10.1320569389889	9.23815610389154	7.26216535154852	10.922591661899	9.49443620931257	8.81993187731063	7.82718377472877	9.61129215114162	7.34164894725372	9.60313391066999	8.84421105479915	10.7108973582201	4.3146532935745	0.536994819254977	4.53672995141115	3.92660832358539	4.34107415808336	3.87050089861897	3.84482515251003	4.07741694889021	3.78477647077452	4.68594620910766	4.15726491939448	4.60064814255957	4.72462071052687	5.0621181063829	3.93360677084209	5.58322252321986	3.51557419175625	4.38951921952863	-13.1404283487069	2.35470533916957	-16.7209877622807	-9.15259465173589	-14.4989598797741	-13.4263821060834	-14.3258332481309	-11.1173717724912	-14.202835588515	-11.2492385943409	-12.2459811297603	-14.6287461390266	-17.6634045529771
47.7386934673367	9.1978998636738	1.12873201472975	8.55405177062137	10.4016069860195	8.0776712308457	8.68170681268604	10.2716112370378	9.3680877982482	7.41045698608367	11.0426907911467	9.63035865913744	8.98309984766198	7.96615287082235	9.71963857932637	7.48867649491508	9.73629741713199	9.00139972397354	10.832890613123	4.30731908849038	0.537709613881286	4.5501755435062	3.91304237589047	4.32889677205518	3.87422993939405	3.8450404775391	4.06426442333981	3.77616448002195	4.67596897738773	4.14964356810069	4.58224042921792	4.70445181556878	5.04666642585971	3.92941985967383	5.59591364167039	3.51241274768219	4.368573938938	-13.2449505915521	2.35931269562782	-16.8112160500156	-9.22700340766772	-14.5919864982118	-13.5257218724441	-14.3665014140772	-11.2632246004078	-14.3218451916206	-11.3487703948791	-12.3704517317623	-14.7552693309264	-17.8150629089928
48.2412060301507	9.34058898756198	1.12280533572309	8.64641681079514	10.5543951240124	8.2391896054768	8.85263331080072	10.4264152987055	9.5118977186506	7.56347822514119	11.1757090127453	9.75727639516096	9.14970784854303	8.11563516203772	9.84000055470271	7.64003648076693	9.85995569666476	9.15892026578103	10.9577562910069	4.30048851056601	0.538390262881454	4.56317082487481	3.89564947819406	4.31563788670083	3.8823103640518	3.84961490445466	4.05539068381501	3.76726532911324	4.67035240485248	4.13776369140123	4.56349226710306	4.68931749662167	5.03550652063302	3.92404134965759	5.60285604510395	3.50783967722161	4.34760724525706	-13.3495912095641	2.36747902031265	-16.9003532318737	-9.29259313770444	-14.6766857757391	-13.6367615571172	-14.4175753071028	-11.4206296031239	-14.4338320685232	-11.4622127409658	-12.4821300912553	-14.8776895033576	-17.9832878467577
48.7437185929648	9.48922001374789	1.11473096260027	8.75044697896861	10.7114443488397	8.41287473441778	9.01038599539342	10.5886347103255	9.66296737224749	7.72864962974109	11.2948710136254	9.88905854708378	9.32860901847637	8.26511989197605	9.96051488189571	7.80515459555948	9.99202614872986	9.32761669617937	11.0991456565068	4.29548971676743	0.539319339040116	4.58077936790435	3.87869588202093	4.30735991890884	3.88392697117613	3.85596869306752	4.04939732219332	3.76267498415059	4.65821435083417	4.12634123418111	4.55009008723606	4.67445477787727	5.02354972701002	3.92278338300265	5.61435012945187	3.5066010649613	4.33264757430281	-13.4571787661755	2.37804883321969	-17.0064317735858	-9.36150129814081	-14.7709739851578	-13.7225685312673	-14.4751389934618	-11.5815423454892	-14.5529517982003	-11.5617722600362	-12.5970360424228	-15.0109430094567	-18.1467216461438
49.2462311557789	9.63814764837658	1.1084806637296	8.85050302340929	10.8800106278018	8.58541132549632	9.18153283163545	10.7363679906314	9.80304709265858	7.89117995020851	11.4235526796494	10.0328378146364	9.50255502719279	8.41168118605269	10.0768938946717	7.97125183260543	10.1301901942691	9.49325946375887	11.2400874393475	4.2897443263706	0.540876580433353	4.59524976223475	3.86595871243903	4.29845378239651	3.88972400981446	3.85409501549008	4.03788165439283	3.75620072574751	4.64815075163071	4.119297083457	4.53461055866417	4.65667707855201	5.00747605396528	3.92043136022752	5.62976737150799	3.5041165996998	4.31781870171	-13.5592901071742	2.38398495794597	-17.100086709189	-9.44132513062886	-14.8548560583261	-13.8200935168785	-14.5170719706563	-11.7236669364443	-14.6550367650102	-11.670622065081	-12.7245546800456	-15.1293214416667	-18.2954553639414
49.748743718593	9.79007007748544	1.10200168816538	8.95282927539744	11.0369406676423	8.75816531774799	9.36176051691076	10.8985967474862	9.95802785392031	8.05780375574685	11.5658264024706	10.1670973370698	9.67905939373388	8.56964682093043	10.2067827198778	8.13965860840724	10.2514879717303	9.65706224037445	11.3803756103207	4.28399626246581	0.542038856962972	4.6087440831251	3.84951720699136	4.2880189178958	3.89912422724703	3.85375859426335	4.03129156548061	3.7495023492029	4.64286405068049	4.10822984764238	4.51893209964961	4.64448348537046	4.99625452257732	3.91612456671731	5.6357334319353	3.49971568618771	4.30164556448621	-13.6597712598058	2.39329673398435	-17.189541065322	-9.51193196640352	-14.9268281750486	-13.9257403424869	-14.5800006832939	-11.8757164389528	-14.74745903645	-11.7931068119545	-12.8378322677218	-15.2407944371421	-18.4595881125482
50.251256281407	9.94808860251748	1.09251487331123	9.06802108915732	11.1986289978685	8.9436008424164	9.52939469430575	11.0627222824174	10.1163707606622	8.23715159806907	11.6924334878918	10.3071229656707	9.86837558887275	8.73060233670814	10.3410485877406	8.32233231063038	10.3820469562624	9.83284370676744	11.5367214348389	4.28015924746489	0.543819657871951	4.62676403634778	3.83397606372241	4.28297237699968	3.90257170612778	3.85133912417779	4.02628439060972	3.74747146211252	4.63075661554664	4.0981792480716	4.50906673235296	4.63467055460684	4.98650937385936	3.91597403564974	5.64619281779289	3.49889729032746	4.29092213113307	-13.763252017985	2.40530815867192	-17.2944727168821	-9.5866355189267	-15.0085407111709	-14.0069204893319	-14.6515222602768	-12.0247717115777	-14.8462276349604	-11.8992394960787	-12.954318253195	-15.3621550298781	-18.6234690098316
50.7537688442211	10.1074244364187	1.08563447674602	9.18034498416057	11.3721575092342	9.12918527188611	9.71145859614875	11.2173937998708	10.268117686855	8.41398520759943	11.8312278694577	10.4598055374808	10.0528629858796	8.88511401427851	10.4678319749804	8.50718005681935	10.52097806093	10.0074422708626	11.6937051562554	4.27612600495864	0.545948449030809	4.64185543451451	3.82290922675135	4.27853704129182	3.91070706887174	3.84146707751452	4.01772056160852	3.74414653362545	4.62201618802185	4.09286817387918	4.49786739180113	4.62086964846194	4.97159297227989	3.91559830531746	5.6613290936126	3.49780263731808	4.28072872446814	-13.862135422155	2.4108910542085	-17.3866934273189	-9.67269205213209	-15.082966071859	-14.1005394165881	-14.7166996930027	-12.1583851148621	-14.9283197734247	-12.016372521999	-13.0830274341188	-15.4688159494236	-18.7645841801636
51.2562814070352	10.2691419026998	1.07892404129972	9.29480672661065	11.5329435257756	9.31226318620512	9.89950982950115	11.3874799912127	10.4353350441373	8.59398741448061	11.9841004609022	10.6022565164378	10.2386697475269	9.05173502308068	10.6093431732563	8.69176399032572	10.6482246246712	10.1776978096071	11.8461533794656	4.27210584330553	0.548328066298378	4.65541562618404	3.80823984022925	4.27194314864571	3.92134414258776	3.83300019035137	4.01449827192162	3.74054107744173	4.61849649888633	4.08369131243985	4.48645910031151	4.61297353142474	4.96206062797845	3.9124916637521	5.67034484872863	3.49428057184837	4.26791304015709	-13.9582535806367	2.419240495978	-17.4716418409565	-9.74918944518906	-15.1424377496688	-14.1977399724907	-14.8053667982136	-12.3008601448487	-14.9988218901707	-12.1465521908794	-13.196096257602	-15.5663955369191	-18.919950297135
51.7587939698493	10.436786063809	1.06817548143112	9.42326029388683	11.6989530781276	9.5083392192978	10.0771929163444	11.5552237216433	10.6014758163743	8.78714083131097	12.1192821621292	10.75127651275	10.4376364698695	9.22462200130546	10.7595629068626	8.89091390010081	10.7788208406286	10.3606622863296	12.0142140639828	4.26999828999519	0.550954149396115	4.67339221123798	3.79488763327697	4.27094626896845	3.92713917202522	3.82122005167332	4.01133256018009	3.74182672380591	4.60784342413192	4.07600862490972	4.48120737251035	4.60934588331607	4.95625547425349	3.91353606623595	5.68032590777457	3.49456343400731	4.26014183161578	-14.0567967178151	2.43072309250384	-17.570745721388	-9.8306677515412	-15.2123462332133	-14.273628433456	-14.8967804046391	-12.4345001336735	-15.0756693359063	-12.25764006476	-13.3123516053004	-15.6735415837379	-19.0801406871729
52.2613065326633	10.606733960512	1.06098821375398	9.54986668228594	11.8770583076223	9.70596994735061	10.2695420710418	11.7197892655276	10.7656053344559	8.97782357966908	12.2692977586208	10.9134961641834	10.6319068784177	9.38704567468936	10.8983463355442	9.09348909422342	10.9195820250458	10.5445317177831	12.1843925317307	4.26828635385667	0.553558651601714	4.68865459764822	3.78619442319043	4.27163339317763	3.93775337058999	3.80494053110258	4.0064554816958	3.74227744706325	4.60174388608044	4.07328406505269	4.47527749310531	4.60051188032468	4.94422703104189	3.915179052364	5.69541540660905	3.49552704659108	4.25350655606963	-14.151404803274	2.43395448458905	-17.6570788560068	-9.92403811940802	-15.2787317491031	-14.3617867368692	-14.9853955053178	-12.5569108260435	-15.1370239940324	-12.3812862659388	-13.440458741507	-15.7667032920449	-19.2096094125309
52.7638190954774	10.7783993789088	1.05440517687772	9.67826879095929	12.0412218591444	9.89792297551795	10.4645270214273	11.9010434554023	10.9453355139344	9.17050666292908	12.4336720419016	11.0646332017542	10.8261105025016	9.56214238649009	11.0527750138662	9.29272577428638	11.05604200277	10.7212617410812	12.3462011185748	4.26669159667173	0.557122572934201	4.70182803995246	3.77392335818313	4.26939805369508	3.94968445999261	3.79171850513223	4.00705278314285	3.74226099117308	4.60115999330477	4.06668795912489	4.46905028974303	4.59770304042099	4.93804047314705	3.91329359497882	5.70848535464771	3.4935341423407	4.24324450776833	-14.2420001769136	2.43947169990128	-17.7332295917022	-10.0074824040852	-15.3275134469493	-14.4490778962915	-15.0944521382442	-12.6876656474165	-15.1855358510932	-12.5172206693771	-13.5515692235177	-15.8489948721793	-19.3521389890575
53.2663316582915	10.9557579858338	1.04278670349668	9.82168081921595	12.2111565744419	10.1030603224578	10.6516997264814	12.0760794775739	11.1191260408612	9.37670306607737	12.5780837397206	11.2231047707858	11.0337784344802	9.74716538532842	11.2204126713982	9.50666373333226	11.1884779228158	10.911409135558	12.5235259528113	4.26703676867919	0.560424585482847	4.71931424380248	3.76333299824192	4.2728110169905	3.95789813572931	3.77562748766034	4.00598497475374	3.74721756434207	4.59305932468694	4.06190747770943	4.46920460742528	4.60084979898052	4.93777054765352	3.91553259570314	5.71865905911288	3.49550986852245	4.23790859755248	-14.3342187127818	2.44878144424244	-17.8225062588315	-10.0966949941395	-15.3878211931435	-14.5185324288392	-15.1952562788493	-12.8043033874098	-15.2410514117244	-12.6311662715786	-13.6658743520135	-15.9410681715205	-19.5049637733894
53.7688442211055	11.1364458733067	1.0357996745348	9.9641678136773	12.3935535840139	10.3113907667532	10.8537324372221	12.2546757427791	11.2956535791306	9.58049044432472	12.739937916582	11.3952180332479	11.2369017416671	9.91730087822026	11.3721074152782	9.7254168295687	11.3326899306765	11.10481265516	12.7050842046063	4.26837962668805	0.563267571423889	4.73432687725772	3.75754096476147	4.27881854747078	3.97099748315577	3.75910263738003	4.00492519539109	3.75166640208253	4.59061332535792	4.06215623038249	4.46919037778653	4.5974518349703	4.93021952247102	3.91917641126583	5.73423338448045	3.49905250500622	4.23460232778867	-14.4231238538584	2.44822331108855	-17.8993659866191	-10.198147233456	-15.4489030324488	-14.6001197218003	-15.2937748204043	-12.9145944856108	-15.2829494612381	-12.7590682232598	-13.7916273172153	-16.0205426420878	-19.6193707920784
54.2713567839196	11.3179680748672	1.02957819090307	10.107874155258	12.5608783576709	10.5105670914919	11.0548774918171	12.4510395404665	11.487540814016	9.78493622389498	12.9143436795568	11.5552432834656	11.4384371915874	10.1005600831714	11.5400331100652	9.93731673973012	11.4812607492005	11.2880050528611	12.8745756336219	4.2698881273338	0.567731479037969	4.74671072847469	3.74814971333467	4.28100754130647	3.9841694291347	3.74799017688733	4.00921797041098	3.75533054832879	4.59314048272941	4.05839441160721	4.4686561224887	4.60005219891757	4.92886184340441	3.91848297831026	5.7520625833135	3.49904196165833	4.22694134703381	-14.5065789605749	2.44981226450942	-17.9634472948072	-10.2890516289811	-15.4900113704891	-14.6764527268618	-15.4069890256472	-13.0331155365598	-15.3113324929105	-12.8963643467874	-13.8989670619998	-16.0878557852205	-19.745605109138
54.7738693467337	11.5047430543754	1.0179443918259	10.267492701336	12.7347252616626	10.7230956459071	11.2511230975116	12.6367688764958	11.6683431518932	10.0032454659136	13.0702647875876	11.7233666475726	11.6538250676328	10.2946923082823	11.7222035223589	10.1639785434052	11.6175953665392	11.4853289175562	13.0598395083516	4.27321349430618	0.571278052813229	4.76333109743832	3.74076812913346	4.28878530677703	3.99473877160725	3.73459578796519	4.00998397380876	3.76390067965801	4.58902068663712	4.05661120967496	4.474618410655	4.6087465459209	4.93395779781355	3.92186311499353	5.76309586918176	3.50307734490565	4.22432118272839	-14.5904853205309	2.4550237084513	-18.0399924104526	-10.3862510553102	-15.5438268293271	-14.738723695482	-15.5002246100845	-13.1326536632929	-15.347921960552	-13.0122939472795	-14.0094804512434	-16.1655540231645	-19.8821726136227
55.2763819095477	11.6966064824553	1.01144631065175	10.4270073043719	12.9216020444637	10.9407659120414	11.462387319174	12.8321394672057	11.8567659985928	10.2192713594513	13.2443015581177	11.905556682389	11.8650092298074	10.4755394680026	11.8906552984795	10.3971103496456	11.7669972124013	11.6885619092761	13.2520326058654	4.27834670421558	0.574201291415827	4.77776661768298	3.73829302407455	4.29996873729449	4.01017298175952	3.72430720709272	4.01231966374854	3.77214413803465	4.59079075670879	4.0597541461054	4.48082622421345	4.61228005814632	4.93361190274311	3.92743449296677	5.77958423663797	3.50947196747503	4.224821112765	-14.672990395249	2.45083153226351	-18.104958402821	-10.4957282057976	-15.6028632293155	-14.8130361822501	-15.5929176954932	-13.2312296349092	-15.3733106236822	-13.1415283559013	-14.1310225297637	-16.2324076464126	-19.9843633880209
55.7788944723618	11.8876635471561	1.00585006784318	10.5869086132612	13.0924334410846	11.1455557270952	11.6691045801749	13.0450807490094	12.0600245463555	10.4344842885396	13.4287968120006	12.0745477136457	12.0730371045585	10.6667353487433	12.0719858840492	10.6195134488982	11.9276913980707	11.8782357047302	13.4284813942805	4.2832929176024	0.579041823337684	4.7890748500384	3.732175003823	4.30632651041467	4.02439135022663	3.72085615057101	4.01967131467431	3.77915247664711	4.59681570672919	4.05860873178073	4.48616997431248	4.62023200291319	4.93811373693498	3.92784418126779	5.80125586409965	3.51162275141201	4.22037607579326	-14.7479035803087	2.44807819458372	-18.1549656199836	-10.593697227504	-15.6395981928617	-14.8777152737278	-15.6962434933622	-13.3381191207435	-15.3848641281362	-13.2771053039831	-14.2326785619746	-16.2860670115729	-20.0913832017682
56.2814070351759	12.0838236589401	0.994519460301352	10.7635110844442	13.2708587736403	11.3639428657087	11.8742539877991	13.2417212963841	12.2469552252013	10.6639704150851	13.5963720092867	12.252412287345	12.2954095805043	10.8698184589076	12.2684259612983	10.8567312199248	12.0728358711245	12.0827584650757	13.6212010413126	4.289966004732	0.582839039129496	4.80459528494412	3.72839410672502	4.31809603717975	4.03713026615453	3.71460260684776	4.0216023155674	3.79087449093293	4.59695836733341	4.05948392447132	4.4979701045769	4.63430652729477	4.9494009865843	3.93224065174901	5.81489700000698	3.5177850912858	4.22111831405801	-14.8226633165215	2.44880385623235	-18.2171936619938	-10.6980902235254	-15.6900917021633	-14.932245706495	-15.7707529764592	-13.4213530686593	-15.4060266058578	-13.3919378710881	-14.3373682154338	-16.3509482160914	-20.2088008072336
56.78391959799	12.2867663534791	0.988712335824339	10.94074805205	13.4631781679402	11.5898788401505	12.0946054782511	13.4531383723469	12.4465506977285	10.8914184791763	13.7826489810822	12.444787017656	12.5141183138142	11.0617533886193	12.4536536171977	11.1024339027712	12.2291361547866	12.2961895143721	13.8240226777225	4.29901505852812	0.585616012938405	4.81828888195205	3.72961911486809	4.33399405859348	4.05464349674759	3.71383787942357	4.02654776712757	3.80232029067529	4.60305844797656	4.06506333216179	4.51028505953687	4.64457640056686	4.95695196488218	3.93959023958204	5.83243564184648	3.5269902571212	4.22603810338824	-14.8979514686649	2.44100090935906	-18.2691647667354	-10.8143324602581	-15.7500854297336	-14.9986915481712	-15.849195303794	-13.5092778694374	-15.4186412150682	-13.5191598855538	-14.452571829024	-16.4069556109691	-20.2966463826156
57.286432160804	12.4867192414284	0.983808738960352	11.1172821640321	13.638669802867	11.7990704873646	12.3066171718468	13.680823938955	12.6602585545279	11.1164577924098	13.9770408031506	12.6228105797867	12.7280648267599	11.26080242745	12.6477464950443	11.3332519435501	12.3988553087436	12.4924898103415	14.0072657560248	4.30720513629241	0.590245041355455	4.8284006493068	3.72713470817621	4.34397924571133	4.06960915626405	3.72018995768082	4.03603586736982	3.81193053210257	4.61252024481914	4.06597509776512	4.52125637653201	4.65758401935066	4.96774634806285	3.94093597183072	5.85546009643061	3.5311649261275	4.2253589831483	-14.9632019699201	2.43411919701874	-18.3044198477192	-10.9176872278532	-15.785122278907	-15.0511359976733	-15.9364440703681	-13.6056333247538	-15.417255812119	-13.6494597107665	-14.5463772757036	-16.4487578465741	-20.3820717745909
57.7889447236181	12.6923515322484	0.972742568557665	11.3112119432991	13.8231309894624	12.0222166808248	12.5207792235229	13.8859805952846	12.8524257547834	11.3562653135019	14.1561642835237	12.8105486610315	12.9569575244287	11.4728718906761	12.857708741188	11.5790224469231	12.5606547363565	12.7044100435966	14.207275687571	4.31721224929974	0.594644220651474	4.84272719714667	3.72729834233425	4.35910445364561	4.08419950897773	3.72239437795083	4.03826413524893	3.82592485041198	4.61675544735924	4.06886947771935	4.53847466923568	4.6766354964961	4.98537014235734	3.9461221160222	5.8742027205671	3.5392079317525	4.22984512157035	-15.0285266496545	2.43044141159092	-18.3520478064341	-11.027190947398	-15.8344020139918	-15.0974247167105	-15.9883636808402	-13.6737530174972	-15.4268304342608	-13.75966451357	-14.6429843964275	-16.5025705795785	-20.4779396957856
58.2914572864322	12.9062719294006	0.967591520147521	11.506456264941	14.0226027199421	12.2557788081259	12.750373292744	14.1108507992921	13.0624754858643	11.5944564173947	14.3545101989402	13.0132694053688	13.1829152975001	11.676540186598	13.0593608123081	11.8357692234954	12.7255221996108	12.9286320345753	14.4208377237096	4.32985811798463	0.597195357106146	4.85561640493176	3.73256549581187	4.37899846675027	4.10341413606399	3.73177107545501	4.04484844324291	3.83957558330966	4.62687301837679	4.07619780895632	4.55626591852234	4.69317163389096	5.00071066483949	3.95497382849753	5.89255781030515	3.55087224466452	4.23931735413559	-15.0960011010627	2.41941812270951	-18.3911417165869	-11.1476512120711	-15.8969402540535	-15.1554068494963	-16.0500522081103	-13.7522231801094	-15.4304089358076	-13.8811908826944	-14.7494762662526	-16.5495230945536	-20.549767840612
58.7939698492462	13.114186305414	0.962797357132297	11.6996463612931	14.204638998143	12.4686051705851	12.9677373267896	14.3450919342952	13.2809126523208	11.8285317235178	14.5584730128485	13.2004510613902	13.4024664672924	11.8835907764061	13.2652422646063	12.0732563981097	12.9056939424902	13.1319267346788	14.6107160618571	4.34063115141953	0.601682627195859	4.86446628501517	3.73406759721358	4.39181921201963	4.11874561497597	3.74645530797662	4.05392295991602	3.85064751001055	4.63931760162466	4.07843761655396	4.5720238775586	4.71064297190334	5.01733074538101	3.95695445056909	5.91636455025799	3.55661929341595	4.24228282832037	-15.150275220219	2.40880979177843	-18.412068817892	-11.2533499082117	-15.9313456455788	-15.1950057076435	-16.113979847421	-13.834191215264	-15.4196651108298	-14.0024019624718	-14.8330067465366	-16.581147096638	-20.6118412849774
59.2964824120603	13.3298181328921	0.952228654759134	11.910854251557	14.3973168299908	12.6959002502431	13.1913131763256	14.5612219149433	13.482591583587	12.0779340942847	14.7490122585943	13.3982881924839	13.6377220119143	12.1048764533531	13.4877093832029	12.325941241512	13.0870347434481	13.3516274737246	14.8177462671097	4.35356499388205	0.606524535396924	4.87749462334849	3.73850937433665	4.40942911773528	4.13478972094595	3.75810676434963	4.05697712239828	3.86564283218987	4.64704597494361	4.08256767182744	4.59366489401395	4.73400814399246	5.04049673828192	3.96253826894061	5.93973990299249	3.56597349612549	4.25005525569075	-15.2061889940106	2.40110552161475	-18.4457757312353	-11.3644394193556	-15.9796473519743	-15.2324821039557	-16.1488108063385	-13.893188045451	-15.4209085477616	-14.1042783081205	-14.9190498016291	-16.6252160372722	-20.6843391232702
59.7989949748744	13.5540855619695	0.947495843521381	12.1240395074806	14.6062759572914	12.9345701273848	13.4305331264171	14.7965925236741	13.7026101943303	12.326310206252	14.9592335747417	13.6116164505904	13.8709929825815	12.3211502815045	13.7053002536596	12.5902495252463	13.261964767161	13.5848276707515	15.0391018424458	4.36887158465346	0.608951427740669	4.88943257467596	3.74809926277019	4.43155565933333	4.15524629744795	3.77641516001918	4.06417183630684	3.88015656462562	4.66039093681083	4.09083590786531	4.61578490155651	4.75613517239083	5.06261570090874	3.97166763355428	5.95817953393565	3.57878798505995	4.26247022719418	-15.2645697107919	2.38757274543702	-18.4729486216069	-11.4852178881564	-16.0412718969686	-15.28134952145	-16.194647627363	-13.9631670154396	-15.4183637768656	-14.2164752615613	-15.0142916409433	-16.6641338458208	-20.738902522766
60.3015075376884	13.770350950068	0.942491888494342	12.3335643149507	14.79719644363	13.1532689272998	13.6535243091036	15.0338500625752	13.9250079969408	12.5687564369257	15.1723421343167	13.808155446308	14.0961130676791	12.5365590748266	13.9219405438868	12.8355355976602	13.4536687596232	13.7982376816226	15.2378944037386	4.3814983030739	0.61320303790696	4.89679272488483	3.75383160271793	4.44702131628089	4.17047976796851	3.79742355391563	4.07181141210816	3.89128591500608	4.67490155346423	4.09359999034695	4.63492934680621	4.77728675698023	5.083727541813	3.9744573723178	5.98165471761567	3.58606207334526	4.26870720361106	-15.3078340594928	2.3733718653832	-18.4807157129589	-11.5890361946156	-16.0768327219247	-15.3074666452611	-16.2375072603284	-14.0313403321135	-15.4008278329853	-14.3250740307924	-15.0849792316844	-16.6864121870719	-20.7764441690669
60.8040201005025	13.9959422109116	0.931957515489422	12.5616739082518	15.0005799883107	13.3846368529217	13.8871219517508	15.2578193642404	14.1361572321837	12.827160438221	15.3740518774612	14.0164103416346	14.3377630254008	12.7674710207315	14.1558875755818	13.0940050632873	13.6568976498169	14.0262872312325	15.4511518535591	4.3962801436798	0.618485965119742	4.90817120204039	3.76274220273309	4.46601072124238	4.1874681910662	3.81590027350128	4.07476094943791	3.90580015588354	4.68507820736091	4.09816761795792	4.65931100446321	4.80409445909902	5.11069475112632	3.97979608118211	6.00843293993358	3.59589962890542	4.27815391294348	-15.3537099164761	2.36205005320499	-18.5018031366713	-11.6970960637078	-16.1221589900949	-15.3354941814033	-16.2592801889694	-14.0819546532347	-15.3958448890743	-14.4153031769628	-15.1578384691749	-16.7213751964279	-20.824387927324
61.3065326633166	14.230552360545	0.927163328993528	12.7924409273028	15.2215478672773	13.6285526151772	14.136537171137	15.5001657270234	14.365994837952	13.0852945296818	15.5959617445621	14.2407504452833	14.5785872293361	12.9974146390216	14.3889817146318	13.364986611144	13.8431382757285	14.2691264200237	15.6793570134376	4.41300128436003	0.620839337331313	4.91869723834559	3.7767444606608	4.48920163869387	4.20857713281804	3.83970508172933	4.08160888727123	3.91963391681816	4.70041219755127	4.10659013506117	4.68388577248059	4.8309268952883	5.13752863503611	3.98847646479021	6.02563617453784	3.60893912944475	4.29145678923325	-15.4024007256252	2.3464342651062	-18.5184928170931	-11.8132996489127	-16.1800251611681	-15.3745180297421	-16.2945800382477	-14.1438450170012	-15.3888327526316	-14.5149000728858	-15.2392183486745	-16.7526664365593	-20.8609992018395
61.8090452261307	14.4550671137834	0.921441796592326	13.0177006978049	15.4237182987833	13.8537494924068	14.3656064278164	15.7366455027078	14.592004310284	13.3355655701355	15.8179607105431	14.4469970686323	14.8094561684414	13.221699593121	14.6154011027512	13.6176812752667	14.0470170378831	14.4936479126131	15.8862226513434	4.42608680739674	0.624840327027009	4.92398874805407	3.78666040571339	4.50611530431592	4.22310171848299	3.86300755468076	4.08691954476816	3.92923716813755	4.71560341724453	4.10911093691353	4.70438550686419	4.85477143988029	5.16079185019458	3.99129934637365	6.04703912117983	3.61679414321271	4.29856271233166	-15.4340612728171	2.3289242192664	-18.514608874246	-11.910198541546	-16.2134161646159	-15.386467287475	-16.3227661216538	-14.1983107416109	-15.3657264754491	-14.6076560924064	-15.2945253220585	-16.765675986392	-20.8735343326629
62.3115577889447	14.6901925778907	0.910553034698483	13.2620916530861	15.6401092586823	14.0896559671528	14.6099695503824	15.965372261352	14.8129699884216	13.6025094293616	16.0308352152853	14.666111792328	15.0577607640837	13.4627779416408	14.8598718343727	13.8813646890027	14.2665921150585	14.7307298362845	16.1043589497559	4.44099778143601	0.630003890621353	4.9329853236629	3.79979689836738	4.52519916824432	4.24033656704671	3.88391005934436	4.08897078047632	3.94167671863252	4.7266546872157	4.11338487450075	4.72929397578361	4.88393222368512	5.18894788360131	3.9955286711497	6.07234248044657	3.6260967958205	4.30690739499829	-15.4688103046285	2.31436105157474	-18.5245556729398	-12.0100059077362	-16.2517055232827	-15.4043721897964	-16.3388863005881	-14.2406526598135	-15.3552245360201	-14.6832340171942	-15.3516832028492	-16.7912363988001	-20.8964409148246
62.8140703517588	14.9357055443865	0.904881960381021	13.5098884219994	15.8752180838521	14.3395013165614	14.8702487799146	16.2117503902855	15.0529335687238	13.8701256697946	16.2644180758219	14.9019698699341	15.3065739316653	13.7076053036483	15.1081920663775	14.1587113005552	14.4722371273187	14.9839599990353	16.3379548046968	4.45766451977652	0.632764662832119	4.94123904464754	3.81774457764182	4.54811184654233	4.26129323537078	3.90855964838728	4.09469204547838	3.95325858614173	4.74214775785208	4.12129823440594	4.75392715190235	4.91435367159566	5.21765517501398	4.00282199508989	6.08931070498928	3.6382569172677	4.31796172409763	-15.507602380443	2.29681626863879	-18.532251140868	-12.1163225388704	-16.3011520641781	-15.4328262998962	-16.3711408523262	-14.2941843520016	-15.3440351634793	-14.7675105657569	-15.4167144015399	-16.8144003477382	-20.9150223361819
63.3165829145729	15.1685191595023	0.897915072055032	13.7501195749455	16.0904779956743	14.5723673052338	15.105951243542	16.4448185286167	15.2827703535002	14.1278178732737	16.4951484400783	15.1184005455374	15.5435329049049	13.9414121869671	15.3436093465699	14.4190566080292	14.6884549060864	15.2206923435014	16.5516763955769	4.46946658748103	0.636375385788323	4.94348173894093	3.83111371455084	4.56511662554006	4.27424887245895	3.92965704573541	4.09698353514527	3.95979033445948	4.75599936496995	4.12296866794117	4.77320076306511	4.9396865742983	5.23999205655616	4.00472274368322	6.10641701443535	3.64555016102016	4.32253618689618	-15.5270321773208	2.27613676527222	-18.5182460829694	-12.2010164482892	-16.3275122883707	-15.429986997071	-16.3917127353085	-14.3344120072962	-15.3153323335342	-14.8419950515823	-15.4542635361843	-16.8175630130995	-20.9028850317847
63.8190954773869	15.413165826745	0.886338683974926	14.0100595760548	16.3215612544543	14.8137573142429	15.3619197560779	16.6767916363768	15.5143925233307	14.402978713207	16.7193254128297	15.3490093487642	15.7989085583866	14.193266361461	15.5978230619579	14.6879737440851	14.9221881706624	15.4675606490491	16.7731371469805	4.48260407622191	0.641041608449422	4.94896561673818	3.84737460551985	4.58286421470959	4.29073037203298	3.94870839853615	4.09753581564254	3.96865643916865	4.76572144797076	4.12637486590571	4.79589975997051	4.96989660045113	5.26599721261817	4.00685835813243	6.1268199608929	3.65311871337387	4.32614283788721	-15.5498236265151	2.25849207408861	-18.518540523376	-12.2872863279889	-16.3536230591453	-15.4372382611375	-16.4086391113145	-14.3679230676059	-15.2989074131047	-14.9007740075086	-15.4935007005723	-16.8330843907849	-20.9011093617308
64.321608040201	15.6698991454245	0.879169056686461	14.2742911506597	16.5722604287276	15.070644846769	15.630338084554	16.9263203485406	15.7652550002325	14.6799524357743	16.964809123704	15.5971240553731	16.0562949436742	14.4542582956001	15.8612762093097	14.971917791108	15.1509970318796	15.7319810649596	17.0106655159252	4.49733484401044	0.644185785073923	4.95369762427646	3.86780812481894	4.6040426244082	4.30949099370022	3.97024870047927	4.10158137333779	3.97656248877924	4.77901293316742	4.1332482066649	4.81775801837986	5.00256948603014	5.29310913919894	4.01176952026023	6.14214666124027	3.66315465324077	4.33115695618436	-15.5779585426247	2.23916394452128	-18.5186902843812	-12.3784988780254	-16.3893706499994	-15.4513521929775	-16.4429804126447	-14.412218481263	-15.2828650707508	-14.967769176195	-15.5401825363129	-16.8475255419958	-20.9023085334801
64.8241206030151	15.91155058124	0.870680044681622	14.5287245648049	16.8017184029353	15.3127674562267	15.8768454063119	17.1557740139448	15.9996478935902	14.9448173481045	17.2043985878851	15.824442220271	16.2998172532663	14.6983129868528	16.1051062517027	15.2407033521837	15.3793819588297	15.9820661525901	17.2302854503398	4.5060332681792	0.647105646033231	4.95154759726	3.88284391830862	4.61973223764894	4.32063787623218	3.98574658280279	4.10044079717696	3.97866948797792	4.78907395843856	4.13360178947443	4.83286229176852	5.02797426427389	5.31104000081519	4.01179921441652	6.15252229607279	3.66863250371905	4.32940747448089	-15.5847470541709	2.21547456301163	-18.4960097630448	-12.445911919253	-16.403592811915	-15.4369039539303	-16.4597623717835	-14.4371759191629	-15.2478395599963	-15.0222063924247	-15.558208916619	-16.8403670435063	-20.8667491234903
65.3266331658292	16.1661032352937	0.858339288028891	14.8035216144472	17.0484053062606	15.5609520587628	16.1453089628162	17.3919267094558	16.243207481188	15.2280543318129	17.4402818917005	16.0673909332504	16.5628393002683	14.9616126681297	16.3684603094235	15.5153968965586	15.626759520264	16.2394746021771	17.4540591781828	4.51547927677511	0.650932856083465	4.95205634476724	3.90000011640029	4.6347188260361	4.33506915863854	3.99994665679245	4.09917629925751	3.98270187694137	4.79485434725506	4.13576371938359	4.85031079846726	5.05771212989077	5.3313128297848	4.01094068690673	6.16537671846442	3.6731807856427	4.32454713377287	-15.5949857790641	2.19501192830527	-18.4880471179717	-12.5137503971583	-16.4125866936016	-15.4336657823203	-16.4801708861878	-14.4608125192524	-15.2247843971626	-15.0627379052255	-15.5780129024689	-16.8455199746843	-20.8416617497789
65.8291457286432	16.4346807513999	0.84941587136281	15.0836901728803	17.3153386357973	15.8263128839364	16.4218188845676	17.6460109198431	16.5061816350032	15.5144957726087	17.698094902331	16.3286979448805	16.8295754111517	15.2400999693413	16.6471596286371	15.8066617895954	15.8799740635123	16.5158741234203	17.6949052848921	4.52635892000642	0.654138801134635	4.95172925934613	3.92026225648238	4.65272803252921	4.35008877764748	4.01575953712847	4.10128880945773	3.98582156564928	4.80319895024385	4.14130781938893	4.86635307118025	5.09109974492795	5.35322158517573	4.01262941963054	6.17656942419488	3.6797906683749	4.3198937987451	-15.6119717751645	2.17426544497099	-18.4820256271928	-12.5852709298104	-16.4300605917237	-15.4333403667972	-16.5179367569632	-14.4946865724979	-15.203262279757	-15.1113943075972	-15.6051611940018	-16.8511655198273	-20.8270825177494
66.3316582914573	16.6858305257472	0.839479680260662	15.3516789029678	17.5592974851289	16.0795442169628	16.6807672306571	17.8736505387594	16.7463722787409	15.7865439662953	17.9468091850118	16.5678108769859	17.0802885964885	15.49514340633	16.8990462201489	16.0851506307156	16.1201780810363	16.7804457778474	17.9205610178794	4.53012418269492	0.656045301821608	4.94361392838076	3.93397349278973	4.66573518503215	4.35815735614849	4.02342645770347	4.09661301904517	3.98254793547218	4.8067020282748	4.14010860440433	4.87426128251628	5.11503229394378	5.363292856677	4.01005051189393	6.1778893482413	3.68219343484351	4.30838918775185	-15.6060359847078	2.14803983294395	-18.4520968378635	-12.6311670927895	-16.4282362439222	-15.4089276373992	-16.5316038157948	-14.5032914627088	-15.1615379241221	-15.14511036292	-15.6028968346273	-16.8340249706769	-20.7704646662502
66.8341708542714	16.950904745069	0.826611858889575	15.640791919588	17.821747174332	16.3359752288611	16.962698997642	18.1164563953416	17.0035477830523	16.0779728714333	18.1949362149442	16.8241880548164	17.3516344186366	15.77050800329	17.171089813425	16.3665967323215	16.3803923417641	17.0490550613486	18.1468849103075	4.53404505557187	0.658693775335625	4.93751993495158	3.94867462067483	4.67662876419731	4.36904563742991	4.03064125656558	4.09352545132885	3.980921765379	4.80573299778333	4.14084878085965	4.88342436196344	5.14267624987198	5.37439331627122	4.00557037868224	6.18073703118377	3.6825120919659	4.29186825004132	-15.603877494773	2.12547615050865	-18.4373329544762	-12.6767370109048	-16.4168818488367	-15.3968822957083	-16.5557217930696	-14.5161056294958	-15.1318881584302	-15.1671442041129	-15.6030342409906	-16.829642251284	-20.7246777345014
67.3366834170854	17.23142841384	0.816440952205938	15.9365868243968	18.1048972175807	16.6112884372598	17.2478703215031	18.3775919605861	17.2801716336018	16.3742544818866	18.4656660376046	17.0998923391978	17.6286199196093	16.0628879776155	17.4599873717162	16.66633228682	16.6569243412652	17.3380551398766	18.391828330919	4.53906770161531	0.661304144950208	4.93050778760525	3.96512752397598	4.69016509708821	4.37882818941393	4.03873467504797	4.09375866836705	3.97858474280827	4.80635883610522	4.14496947560898	4.89071186944229	5.17365602240405	5.38624050721446	4.00353505570314	6.18472918366843	3.68455794253844	4.27461764885335	-15.6094179269494	2.10317640770199	-18.4266361038502	-12.7252519949267	-16.4136167132644	-15.3843467663107	-16.5965144059855	-14.538674505718	-15.1054134915103	-15.1975668313922	-15.6109596606098	-16.8277980659665	-20.6912353103958
67.8391959798995	17.4937042148718	0.804916651316169	16.2176854450688	18.3630914660476	16.8775194505286	17.5203635503737	18.605985800855	17.5277701900981	16.6537898788668	18.7239347195037	17.3519720984147	17.887351882194	16.3346665303745	17.725081207351	16.9562027502233	16.9105685050397	17.6180852076886	18.6251987553203	4.53650793135235	0.662292503656167	4.91486846563947	3.97366485623223	4.69925472344276	4.38235906918089	4.03685603384775	4.08575689973074	3.96944401551965	4.80064793344029	4.14220513207199	4.88867063015797	5.19605591323955	5.38686994051507	3.99801825914623	6.17577523181667	3.68286017833534	4.25081961932094	-15.5925426139864	2.07646573819394	-18.3911032710556	-12.7469112263225	-16.3942738804794	-15.3531171754547	-16.606506455012	-14.530493202578	-15.0581186101053	-15.2110264281843	-15.5892593911598	-16.8024606676555	-20.6232434741132
68.3417085427136	17.7701200977094	0.791970694039731	16.5208093195938	18.6409891090873	17.1436579457764	17.8167893078241	18.8583167257061	17.8004766147148	16.9538824909852	18.9849675494315	17.6231057163114	18.1679566936427	16.6227311657667	18.0055317673407	17.2456889845057	17.1827216778002	17.8983943555237	18.8559021393411	4.53337782307077	0.66353935438671	4.90066594677113	3.98181636910315	4.70486670123626	4.38828509511313	4.03556757117727	4.08113319014257	3.96184576721643	4.79033422483269	4.14159388064171	4.88694793857307	5.22004065454642	5.38589118868256	3.98976127803044	6.16673633535123	3.67802462299394	4.22053440472027	-15.5794919785839	2.05312928955732	-18.3714106690304	-12.7682244081131	-16.3621766664298	-15.3362366746465	-16.6332572881919	-14.5325230933574	-15.0237686640226	-15.2156649032218	-15.5713475974973	-16.7909508129114	-20.5608623337893
68.8442211055276	18.062068579045	0.780663717546596	16.8322046263009	18.9399462681894	17.4303457713927	18.111288105907	19.1221003047494	18.0857368730343	17.2607732963836	19.2692619354799	17.9145969378364	18.4563125026833	16.9296956792532	18.3044691967793	17.5552678141182	17.4733843685386	18.2004452345146	19.1072683495593	4.53076417057202	0.664977100295136	4.88556733025071	3.99021919523297	4.71280943330343	4.39152208203728	4.03330310542527	4.07835809487886	3.95390776255548	4.78077452540301	4.14444082620857	4.88302588505821	5.24707199552976	5.38502411888386	3.98399309649397	6.15864637753535	3.67468495022171	4.18887795013389	-15.5744209578366	2.03081425737455	-18.358153143144	-12.792546646138	-16.3389123292163	-15.3161453675346	-16.6693425578261	-14.5389363303771	-14.9950256004385	-15.2296037453331	-15.5624825862031	-16.7847544867339	-20.5130661915848
69.3467336683417	18.3380855811708	0.768099765308113	17.1262714170365	19.2117840405461	17.7113394300345	18.3984951917691	19.3611260263673	18.3492999904703	17.5484887029962	19.5375773238749	18.1809442431419	18.7240342679222	17.2196900958496	18.5835243754147	17.8584134618237	17.7502417280634	18.4967075765595	19.3514314268622	4.52105627587422	0.665375349689023	4.86118618492445	3.98928797294275	4.71699534053659	4.38934158585244	4.02226477189983	4.06905004095882	3.93895006663725	4.76359329583485	4.14033781428757	4.86879455431709	5.26658311566637	5.37401306036697	3.97568888300977	6.14130523511101	3.66824078359773	4.15126770804401	-15.5505607562808	2.0050932484361	-18.3193955985104	-12.7895281699745	-16.3040260579387	-15.2838865627174	-16.6801778745454	-14.5203684375802	-14.9456511038333	-15.2250411104057	-15.5245592618551	-16.7551154935351	-20.4391360606618
69.8492462311558	18.6268408956688	0.755630399678892	17.4434320474877	19.5045953681584	17.9884552415977	18.7104620133175	19.6261847122884	18.6394744510198	17.8581183940113	19.8123154981492	18.4682714230166	19.0150069636988	17.5211375017045	18.8724905282581	18.1574206206952	18.0336025625014	18.7889511311571	19.5895358736387	4.50987382353372	0.665244796477331	4.83783009812726	3.9865672125674	4.71646780178513	4.38928029197459	4.01178831547192	4.06347759540691	3.92563317568609	4.74191356393632	4.13869204148421	4.85425223334472	5.28559775500246	5.3591096293283	3.96397348748137	6.11945468911788	3.65781685772915	4.10612642809585	-15.5300177786202	1.98278949649233	-18.2974861334166	-12.7870349697831	-16.2544436741357	-15.268943912166	-16.7074275616445	-14.5135247131679	-14.9110399727163	-15.2151830081278	-15.4928284437877	-16.7411484177932	-20.3661657411149
70.3517587939699	18.9312272248387	0.743745607391194	17.770769802379	19.818867328128	18.2877516687951	19.0149863694102	19.8955361014146	18.9347010501255	18.1768269983023	20.1109751821367	18.7770470778585	19.3161408223015	17.8434212217516	19.181725192126	18.4783671094627	18.3375732233522	19.1042349174249	19.8507115324502	4.4988295928711	0.6655870673381	4.81380559309217	3.98271894888276	4.71808425406597	4.38514306830993	3.9988764285671	4.0583011237515	3.91253726099741	4.7204796250629	4.14066142007141	4.83758321709439	5.30750689311906	5.34398971704654	3.95493415202804	6.09847730101858	3.64883689450207	4.05933758832771	-15.5183607714386	1.96223817490388	-18.2847663607612	-12.788566390539	-16.2157484491314	-15.2488324900995	-16.7360718598443	-14.5063214768967	-14.8853676540113	-15.2162503482259	-15.4724121833026	-16.735935275429	-20.3104991892295
70.8542713567839	19.2225112441555	0.730439424693087	18.0780441609824	20.1037814364591	18.5851106855983	19.3181063237174	20.1493937257279	19.2164018030413	18.473871046032	20.3899396450463	19.0590580503391	19.5941811163861	18.153215647895	19.4759399823895	18.796784322713	18.6393831598316	19.417286228033	20.1096825722963	4.48144632015446	0.665640231752356	4.78012760319249	3.96830056379076	4.71681844833271	4.37664259743536	3.97869873753885	4.0484498533069	3.89239990356765	4.69044854041769	4.13568554254812	4.81005184087561	5.32324381234132	5.32027312867706	3.94445670169552	6.07249620380705	3.63758961653995	4.00745802840425	-15.4924174550667	1.93929430311398	-18.2463561356486	-12.7632085065069	-16.171221217995	-15.2243298005821	-16.7452360760582	-14.4812224097919	-14.8401301256705	-15.1980052996163	-15.4244658642424	-16.7079610571625	-20.2379641920308
71.356783919598	19.5248445219524	0.719051087189677	18.409678763543	20.4110764092513	18.8742912007444	19.6466933891311	20.4314317538793	19.5258052721303	18.7943814301288	20.6793109920352	19.3640671037005	19.8970303378201	18.4688376552705	19.7739812191896	19.1068088989469	18.9337038885943	19.7214682465116	20.3589457903616	4.4619483468777	0.664550267100081	4.74733826370246	3.9508655056339	4.70982155292666	4.37022764530537	3.95934472305414	4.04274481373961	3.87421022690511	4.65630110368856	4.13356248615294	4.78199447483531	5.33654872496398	5.29091099122676	3.93006301219181	6.03813037006397	3.6217659247811	3.9473437308715	-15.4700913333072	1.91987448828162	-18.2263730835316	-12.7404252472137	-16.1114201346152	-15.2210521463335	-16.7704247236518	-14.4703297922333	-14.8125321351399	-15.1789904582064	-15.3863784217972	-16.6982512686362	-20.1624460087635
71.8592964824121	19.8429259156746	0.707171743163887	18.7537485247058	20.7403179853741	19.1872725202087	19.9620046191815	20.7103017634251	19.832163454581	19.1265982968069	20.9933402961102	19.6915936152941	20.2127799102488	18.8073339210037	20.0943375332422	19.4406157076804	19.2505443514651	20.0499309502566	20.6339312012099	4.44247449615655	0.664326740825637	4.71438864101693	3.93124527452897	4.70500768559142	4.35860744928294	3.93640986456392	4.03602996856508	3.85701284821393	4.62231031494531	4.13529835573213	4.75233406462811	5.35280388286108	5.26150278151928	3.91865664722746	6.00480140857154	3.60755673768256	3.88562601357422	-15.458301246743	1.9027182740477	-18.2188209767027	-12.7237872336187	-16.0659675525046	-15.2113319906396	-16.7892816312807	-14.4551419730134	-14.7980813972659	-15.1733134533869	-15.3630112053556	-16.701367779368	-20.1075056026744
72.3618090452261	20.1512454217234	0.69337183403396	19.0749098110051	21.0379233663307	19.5025369276987	20.2822959054043	20.9840156383397	20.1338202857083	19.434613534063	21.2838266569913	19.990562000076	20.5029070326092	19.1387524652928	20.4056569644371	19.7762740285766	19.5793488554064	20.3801598392129	20.9123234364225	4.41773634179267	0.664746355722501	4.67175770319597	3.9002549299664	4.69845199579297	4.34394603983753	3.90807997230044	4.02662981909648	3.83298761928915	4.57923577507846	4.13015924548387	4.71178587345765	5.36460132853932	5.22561602747713	3.90701777882002	5.97109679380961	3.5921304922824	3.82003007425538	-15.4375845856652	1.8840136446006	-18.1858569226946	-12.6816813259882	-16.0218056654857	-15.206209526079	-16.7950675649084	-14.4307068917321	-14.7657941607523	-15.148113772491	-15.3146174505088	-16.6828951978065	-20.0456843458383
72.8643216080402	20.4686644577817	0.683603387447728	19.4218868520093	21.3595405039288	19.8048623345408	20.6286473943292	21.2879261818633	20.4637787838323	19.767899698823	21.589051844263	20.3146094452225	20.8196270390747	19.4695342051775	20.7141045898282	20.0987376894908	19.8851038860309	20.6961601576709	21.1771607184215	4.39060468510188	0.663641256435212	4.63021315115976	3.8655252491303	4.68544289248291	4.33160793795687	3.88118214999331	4.02179582801264	3.81147321754474	4.53292600008804	4.12832047470005	4.6710503887094	5.37229506774089	5.18295216525343	3.89107697668051	5.92593016611329	3.57176987228282	3.7461134237812	-15.4215876934896	1.86880483928337	-18.173565097864	-12.6455134320836	-15.9630476798029	-15.2269340779353	-16.8168139605917	-14.4240535772392	-14.7548778542313	-15.1276407375092	-15.2810380506971	-16.6858230879656	-19.9775883959652
73.3668341708543	20.8019777233895	0.67222889156058	19.7839085388779	21.703752036629	20.1326455326037	20.9556061022166	21.5808119946641	20.7820660488057	20.1159029331511	21.919719123029	20.6621939896274	21.1523751087555	19.8253247818638	21.0471543153529	20.4467573735241	20.2149067001229	21.0376370002328	21.4708819947759	4.36370749396663	0.663898983641116	4.58933442048183	3.82811914558554	4.67495013114888	4.31321068230916	3.84981449597402	4.01458884858214	3.791938252243	4.48720371435761	4.13060973241737	4.62977524747595	5.38327702104019	5.14097359794295	3.87851556313059	5.88224662229918	3.55340451173818	3.6713579167395	-15.418510718664	1.85601322265171	-18.1775364083848	-12.6188764649005	-15.9234193846239	-15.2404039676151	-16.8252556201305	-14.410031949724	-14.7620270607518	-15.123777400949	-15.2666735798484	-16.7060061931048	-19.9338576879237
73.8693467336684	21.128879112214	0.658543347125797	20.1200406716909	22.0140300417733	20.4674686749147	21.2944090232373	21.8795995552923	21.1049607053432	20.4370728214472	22.2228713495949	20.9792114762515	21.4569358153102	20.1804923163564	21.3783302556886	20.8014736566379	20.5651435238564	21.3853463664434	21.7746795415855	4.3328384325671	0.665549043261403	4.53910990580978	3.77912424293092	4.66417043754614	4.29339832661476	3.8152104017467	4.00680774836115	3.76600588046557	4.43242048520208	4.12612056849438	4.57816256195458	5.3919047941211	5.09525952827138	3.86699588433806	5.8409254735956	3.5350808173795	3.59471786424197	-15.4122766692844	1.84239118355578	-18.1568127378073	-12.5693167494224	-15.8933590263499	-15.2683998722038	-16.8282815885078	-14.3969926838803	-14.7534828009193	-15.1008719650685	-15.2306244165163	-16.7058980517958	-19.8937561167131
74.3718592964824	21.4637158306852	0.650370115284707	20.4836218238202	22.3501801854606	20.7841897645534	21.6597613395329	22.2101013714912	21.4562113570732	20.7855415687039	22.5455316193322	21.3234190298358	21.7901513679504	20.5277350893838	21.699354151799	21.1376395716622	20.891661556148	21.712972534531	22.0613809596845	4.29997870754124	0.666110594966354	4.49051670650791	3.72636675092148	4.64654549313217	4.2764234890596	3.78278154381422	4.00401140646325	3.74343088652344	4.37584533086082	4.1254190269517	4.52730452371083	5.39506095447657	5.04234605279496	3.85087892076112	5.79017935355095	3.51170560536369	3.51084327576715	-15.4132312769716	1.83166745224662	-18.1595924404023	-12.5305267507346	-15.8502658880007	-15.3271085015115	-16.8483771117602	-14.4061743059787	-14.7705414276644	-15.0890625276516	-15.2154150161503	-16.7304847024927	-19.8444527137068
74.8743718592965	21.8141650743934	0.639879590465136	20.8652047264178	22.7097253126523	21.1281794174711	21.9993875234042	22.5212282128772	21.7867122506439	21.1521477806372	22.8945375789837	21.6920993816304	22.1429439412123	20.9021834646315	22.0475306009257	21.5010578165128	21.2351740295513	22.0672745774211	22.3812545753217	4.26780420674691	0.668172746871362	4.44371943962256	3.67123970486409	4.63208318030575	4.2527865323908	3.74501828963359	3.99753424029148	3.72408058329356	4.32084930417289	4.12912784665371	4.47751972914914	5.40216710660818	4.99141788623614	3.83857349689156	5.7395571871754	3.49089194234679	3.42830083831493	-15.4296797174465	1.82330750312234	-18.1829354485528	-12.5059431982695	-15.8320307488487	-15.3778655705385	-16.8496829728187	-14.405616907137	-14.8108368356139	-15.097676634417	-15.2246343719372	-16.7767376005823	-19.8235346573641
75.3768844221105	22.1616378651103	0.626887500679795	21.2177472887648	23.0330334466772	21.4846445493075	22.3581847326583	22.8498435850628	22.1314281938887	21.489201301278	23.2119368799318	22.0279312812592	22.4649470550087	21.2835225446945	22.4022212230152	21.8764622904299	21.6025369627223	22.4328416062354	22.7197229008298	4.23324265048686	0.672130952793919	4.38824752235191	3.60509739541009	4.61909297624385	4.22963583950328	3.70642014382803	3.99266600226879	3.69898335591161	4.25733851889982	4.12614185704663	4.41851275977511	5.40943259695081	4.94004014678963	3.8285837085376	5.69272531159891	3.47152558028971	3.347438692384	-15.448978461301	1.8147400709297	-18.1825341446454	-12.4620890636726	-15.8323676201768	-15.4535949688521	-16.8545360721147	-14.417645056848	-14.837481035627	-15.0882058337582	-15.2159381037916	-16.8036538951275	-19.8169113143342
75.8793969849246	22.5166254009332	0.620266016990658	21.5995345240779	23.3843820800473	21.817472267707	22.7438740854095	23.2112215370186	22.5040190310733	21.8557726259188	23.5540197225364	22.3930428145138	22.8179996043504	21.6487799968339	22.7388453192177	22.2273404688633	21.959063596252	22.7720243004496	23.0386144406613	4.19772053491601	0.675687341696982	4.33527526647935	3.53602676216354	4.59917430776564	4.21006146757045	3.67105315249335	3.9931388726113	3.67835817326823	4.19404977214268	4.1273946111348	4.36183414583163	5.41015722963955	4.88169485732784	3.81371855079266	5.64200604128598	3.44716398157403	3.26242136657507	-15.478723865289	1.80786029113381	-18.208841228461	-12.435265179768	-15.82150409778	-15.5645989977768	-16.8780622649081	-14.4567812979132	-14.8939490307951	-15.0969197049569	-15.2347844437238	-16.8580786405468	-19.7980304655678
76.3819095477387	22.8866108770537	0.611066257965986	22.0026286489559	23.7601585081357	22.1795335971182	23.0972782976698	23.5447495880552	22.8465043260264	22.2442465214099	23.9234473865444	22.7834641651984	23.1946314217332	22.0434555064063	23.1053705844642	22.6070579350801	22.3177116158234	23.1390762388526	23.396459691386	4.16364829300619	0.680364121599215	4.28548093851755	3.46575093998138	4.58336681964726	4.18343325969247	3.62995877985147	3.98866694721017	3.6624286660598	4.13382523385984	4.13327685653186	4.30838164998963	5.41575152818555	4.82716911668037	3.80308681435928	5.58893146799239	3.42605103581056	3.18281263372947	-15.5263753082267	1.80318763190178	-18.2602428815748	-12.4284269779715	-15.8415779891961	-15.6666512571877	-16.8776237811828	-14.4842088156399	-14.9785507647541	-15.1301410528239	-15.2835499704272	-16.9379300270524	-19.8113600515273
76.8844221105528	23.2574440551885	0.599328950030811	22.3733309796225	24.0974175138377	22.5602170222858	23.477573026372	23.9078523409622	23.2129586104617	22.6002787262935	24.2571013993129	23.1384916548896	23.5377362465062	22.4536418400263	23.4880523713266	23.0045291099624	22.7035208565646	23.5229965087549	23.7834066758376	4.12913773877696	0.687138306602974	4.22793465402023	3.38584902001248	4.57105532675892	4.15941603893057	3.59103619589618	3.98799370663078	3.64157282777422	4.06604315713402	4.13249330557652	4.2472759680574	5.42432811734513	4.77590349903149	3.79600682338482	5.54113327178366	3.40785318499643	3.11030872309846	-15.5828959206742	1.79889884268699	-18.2887632620744	-12.4068473593031	-15.8893525196419	-15.8039715715502	-16.8898821241881	-14.5365939957221	-15.0508565206852	-15.146336804805	-15.3180900371301	-16.9986094948423	-19.8493890837124
77.3869346733668	23.6354435274646	0.594729572429541	22.7752119750603	24.4651801673598	22.91133396143	23.8849403196692	24.3043969319005	23.6062379074394	22.9881761434994	24.6210816211458	23.5248679366783	23.9145020923954	22.838698638073	23.8440946200218	23.3708573367618	23.0945569959734	23.8738097129497	24.1491500790752	4.09506465702507	0.693630353920053	4.17399482546119	3.30470826724088	4.55195744546657	4.1398488978419	3.55692545358721	3.99289932024691	3.62653450316987	4.00093562955876	4.13634616665171	4.19055153273537	5.42551733737462	4.71837392202933	3.78372457090463	5.49513815825451	3.38478313955682	3.0387953423209	-15.6528650390895	1.79479674420359	-18.3472107941665	-12.4097120969518	-15.9272160547404	-15.9801101507894	-16.9219383154134	-14.6207466977718	-15.15658634268	-15.1879138208616	-15.3869326690331	-17.0887711253454	-19.8713830490148
77.8894472361809	24.0277497760857	0.587658206938412	23.2020368103084	24.8586120564684	23.2937797053083	24.2532905333443	24.6649108545604	23.9599016690366	23.4020046292994	25.013488333947	23.9372770364426	24.3192417650074	23.2552473869517	24.232865799875	23.7674358108561	23.4703582292817	24.2537181316878	24.5598276649956	4.0634971300404	0.700472253326174	4.12477382154683	3.22428559407456	4.5381522223168	4.11297561536828	3.51740219062838	3.99159979984361	3.61784600037126	3.94069729977508	4.14496261172597	4.13958436161952	5.4326804628884	4.66694012297623	3.77597687988203	5.44460959677049	3.36566014082999	2.97780736002895	-15.7426985646463	1.79278130828027	-18.4351376351789	-12.439026713057	-16.0015617386035	-16.1454834652816	-16.9242777003659	-14.6913601388977	-15.2944700200506	-15.2576734822406	-15.4908054612985	-17.2070447321385	-19.9286381229095
78.391959798995	24.4249112376525	0.578644324629617	23.5928614520077	25.2112914689305	23.7017139762639	24.6565693395248	25.0675289458215	24.3473156024843	23.7801763954885	25.3658331853309	24.3114733280702	24.6875098844279	23.6969263288518	24.6485962968058	24.1880114305603	23.8761451644227	24.6566940866493	25.0099329168001	4.03360162943909	0.709355401931163	4.06886601650004	3.13630944996129	4.53006745383729	4.09096302916388	3.48367454444193	3.99615498114876	3.6051593405276	3.87408528771256	4.14682997403901	4.08282872687561	5.44584093665657	4.6228215220475	3.77286780173101	5.40070964086337	3.3508677487203	2.9295796167987	-15.8468337167954	1.79199303570557	-18.500545479256	-12.4584296367089	-16.1119537834146	-16.355492570235	-16.9478253163455	-14.7993919356414	-15.4200521118179	-15.3110025367968	-15.5835090969411	-17.3049660704313	-20.020262638357
78.8944723618091	24.8271176929696	0.576490858473885	24.0168712628932	25.5972640832915	24.0736873902859	25.080289239764	25.4942667796496	24.7508585110994	24.1924952197592	25.754553115888	24.719075648124	25.0921645082203	24.1034738861346	25.0283239549313	24.5702132918283	24.3060580219939	25.0193583302747	25.4349298433762	4.00537454520339	0.717707227034188	4.01779279865575	3.0494936516242	4.51546740346698	4.07320241041652	3.45536353323245	4.00480151029773	3.5997965880906	3.81279939276485	4.15359371265156	4.03285069044314	5.45083678384777	4.57338965334459	3.76410529485393	5.36407018848359	3.33126155926656	2.88716755181395	-15.965376349933	1.78981147156358	-18.5987004316032	-12.5100202016829	-16.2121545556592	-16.601321095687	-16.9847203449347	-14.9366050077244	-15.5813226488858	-15.3963417343192	-15.7167905227937	-17.4328883326879	-20.0908374174387
79.3969849246231	25.2449772558864	0.574002940101829	24.4678590447383	26.0093298146317	24.4790439835959	25.4712009237404	25.8962642097562	25.123603072564	24.6329711754679	26.1688221677243	25.1523797620873	25.5274748749632	24.5432828277295	25.4434406197681	24.983891536335	24.701394423407	25.4122721882088	25.9064054694645	3.98102687814185	0.725619496114252	3.97269456153759	2.9657325575597	4.50747533503137	4.05015295453551	3.42510353915642	4.00899021434825	3.60221430048803	3.75763759600424	4.16494869665993	3.99106298613147	5.46292262715478	4.53254464920402	3.7600032204171	5.32091323069099	3.31618068738592	2.85785289396427	-16.1063780749353	1.79023627757057	-18.7286910811973	-12.5937418752028	-16.3528225532401	-16.8428883115334	-16.9988323139496	-15.0706330236608	-15.7760145010991	-15.5099768115502	-15.8886014603163	-17.588709170383	-20.1984582148131
79.8994974874372	25.6690356452182	0.571069219547266	24.8826056900635	26.3803041330798	24.9125099816667	25.8987070198754	26.3427982945192	25.5306676271807	25.0378073028435	26.5464881034669	25.5462938288891	25.9268573857993	25.0110258860803	25.889289609124	25.4234486167748	25.1285848959663	25.8301590025495	26.4170229456119	3.95977889768091	0.735637880352732	3.92258972274664	2.87708263090949	4.50662840989964	4.03317906701333	3.40285583260071	4.0193041113926	3.60211873904213	3.69854349973295	4.16962392532263	3.94612358347476	5.48235181713855	4.50172641472921	3.76069930062505	5.28541986606843	3.30604363696788	2.84217180523061	-16.2642310470927	1.79278595780848	-18.8385472432929	-12.672896438777	-16.5327192215176	-17.1317405391552	-17.0362359268641	-15.2474835053439	-15.9590796048939	-15.6115789661756	-16.052428328584	-17.7240529671793	-20.3424739100044
80.4020100502512	26.0977712548724	0.57365825836528	25.3306351009123	26.7865819123994	25.3125012341217	26.3392847174916	26.8023954639328	25.9423219357369	25.4768891461132	26.9629590782266	25.9747509732633	26.3632071802715	25.4479943657139	26.3048674981477	25.8263999398376	25.5841458661104	26.2098105102928	26.8995951553859	3.94134714562955	0.745322243174516	3.87823947897536	2.79219403604173	4.50130027274066	4.02016653124252	3.38609159911659	4.03193830095342	3.61056595434699	3.64687969490671	4.17913170985156	3.91014986619129	5.49610796170431	4.46959845425578	3.7565012814522	5.25862594723919	3.29226200584585	2.83180123520865	-16.4376284561392	1.79457561812769	-18.9816289032896	-12.7908074627053	-16.7064158563973	-17.4508642055298	-17.0807660039633	-15.4491196896366	-16.1769240685981	-15.7477689982588	-16.2612875257197	-17.8867956431038	-20.4716882679165
80.9045226130653	26.5425647503274	0.576090872224312	25.8076339203664	27.2193249146811	25.7429162840492	26.7539535188603	27.2482826779735	26.332974560971	25.9460162641668	27.4016850380285	26.4284077887521	26.8326405433396	25.9117048648084	26.7499887528934	26.256999104738	26.0182742635171	26.6158596129233	27.4143738951704	3.9275718230943	0.755283146817686	3.84102966159595	2.71280699112517	4.50300930887123	4.00391642033903	3.36998026621452	4.04174304682478	3.62812872254199	3.60247197319062	4.19290711833246	3.88474172539209	5.51618791036502	4.44714981732172	3.75614255389691	5.23027875706762	3.2827440175947	2.82791087883503	-16.6344066642251	1.79927977165782	-19.1578904215599	-12.9452108167149	-16.918529753391	-17.7708714493172	-17.1122960798165	-15.6578610596578	-16.427482983506	-15.9103717966623	-16.5106089768927	-18.0754791657753	-20.6316158730364
81.4070351758794	26.9926962284889	0.579540128117513	26.2480874426685	27.6106117305292	26.2038737254433	27.2064819350772	27.7383990772841	26.7579706783801	26.3791763987396	27.8076127247283	26.8413958461168	27.2664105039574	26.4058612728393	27.2292912208341	26.7152958957168	26.4677173437447	27.048792153094	27.9561617066691	3.91719663394505	0.767879288618768	3.80035111799823	2.63123183070106	4.51320533215505	3.99488734019165	3.36254269603821	4.05761241195348	3.64446370298653	3.55646858265196	4.19992921249866	3.85869913652249	5.54470130366524	4.43736030604572	3.76051403013131	5.20662962289098	3.27853311524221	2.82801640144808	-16.8479878563369	1.8085304313404	-19.3152154458896	-13.0988192898746	-17.1702554377003	-18.1380082204284	-17.1721395466278	-15.9128689005805	-16.664998483541	-16.0637410742966	-16.7535263372774	-18.2417885641604	-20.8283454623174
81.9095477386935	27.4459816523962	0.584764359367895	26.7215184476632	28.0391388631002	26.6340056704217	27.6639155918899	28.2273100183873	27.1754142361611	26.8458864084992	28.2546152328019	27.2899889879863	27.7370698400249	26.8744205900831	27.6847290780276	27.1392073237932	26.9492365077987	27.4460640576842	28.4531855840162	3.9096475991547	0.781401014677418	3.76623792388696	2.55605109692539	4.5208333732224	3.98938147210069	3.35867052225718	4.0737441095487	3.67032499472469	3.51984237146534	4.21156085279663	3.8437205339944	5.56987842616027	4.43007968315003	3.76054642714805	5.19249546368658	3.27158930359691	2.81940503181094	-17.0762159992336	1.81909509011427	-19.5049057175713	-13.2958168328595	-17.4169007720725	-18.5269441726301	-17.2366608114284	-16.1861516420883	-16.9340756523227	-16.2519864194156	-17.0441686082496	-18.430766635445	-21.0151572555965
82.4120603015075	27.9145908319709	0.587373950558144	27.2257322027833	28.4942406447905	27.0904662378616	28.1029175917463	28.7117085532682	27.5825978160107	27.3439281697536	28.719996201578	27.7631308676725	28.2426994377406	27.3614231784203	28.1619666407781	27.5861977323284	27.4259399097945	27.8651697690402	28.9553383579676	3.90640358195748	0.79677260699467	3.74023056072764	2.48862719179354	4.53569139347859	3.98272039472441	3.35604590283468	4.08847473650357	3.7063188243677	3.49130981919186	4.2269883949247	3.84138738197411	5.60014823965773	4.43331481057082	3.76341789541987	5.18133096720549	3.26840049942659	2.79805029851842	-17.3267930266234	1.83432176346623	-19.7277512770401	-13.5313034720004	-17.6964384463698	-18.9199056774591	-17.3033134197547	-16.4761234650362	-17.2330232968287	-16.4622881712493	-17.3751670906948	-18.6418572251071	-21.2242450120982
82.9145728643216	28.3863212732986	0.589638654311179	27.6929385131309	28.9073457178661	27.5794279056003	28.5805631810884	29.2367212359187	28.0237586358849	27.8051527933688	29.1566427119998	28.1942815166193	28.7123375005452	27.8808452096023	28.6761336520476	28.0626813994055	27.8975355226977	28.313010597615	29.461764279387	3.90574865287522	0.816088062404648	3.71202179354711	2.42146659039477	4.56008130607271	3.98431984706029	3.36071043681775	4.10885857841448	3.74196453947141	3.46333138944717	4.23547016808176	3.84048218913838	5.63947852647707	4.45153722956686	3.77081342372908	5.17138846057059	3.27063123506682	2.75942273214724	-17.5919099156996	1.85769274232989	-19.9313923443021	-13.767376210312	-18.0127482477167	-19.3566207072815	-17.4068768030141	-16.8132938890316	-17.5154378020074	-16.6640290195804	-17.6992832607657	-18.8270731935014	-21.4688925358478
83.4170854271357	28.8587605652387	0.588674705208839	28.1922854550728	29.359446675497	28.0402201183754	29.054139230491	29.743402408631	28.4448552192145	28.2982170773057	29.6363378327158	28.6620519661194	29.2177471793074	28.3805334358429	29.1732622104186	28.5075116408596	28.4039771368471	28.7282600901979	29.8979213669226	3.90682768041376	0.838646909652418	3.6909526476351	2.36312765335762	4.58348573438062	3.98883036354207	3.36535092889937	4.1271885425466	3.78763618280218	3.44642647396311	4.24826557714051	3.85227704022181	5.67744674747497	4.4756055742598	3.77431983105301	5.17105971011748	3.27079507433615	2.6864748048897	-17.8687441958475	1.8857325297499	-20.1649720540613	-14.0485977105809	-18.3220259153837	-19.8037567718527	-17.5158460935809	-17.1600736897275	-17.8240151844967	-16.8982316210767	-18.0714742190107	-19.0282984599631	-21.7072460026306
83.9195979899498	29.3451965473566	0.582516359367522	28.7239512867498	29.8378755036969	28.5218271432698	29.5172209054453	30.253735885236	28.8673046676142	28.8230951016428	30.1298146112826	29.1535705885941	29.7592059307488	28.8883232085127	29.6821287731694	28.9700645236055	28.9254337718161	29.1600137560418	30.3095791002791	3.91127764392865	0.86542866415099	3.6786522539587	2.31446222080669	4.61383321576342	3.99428416812679	3.37093120026153	4.14538549686351	3.84391025689297	3.43810107179313	4.26432989822443	3.87820479356066	5.71859667474515	4.51031033127055	3.779615962527	5.17756739988556	3.27400398147825	2.5782533767	-18.1652212946055	1.92054801542802	-20.4302366253169	-14.3671297110718	-18.6551474048563	-20.2557492447599	-17.6442776945422	-17.5316279171592	-18.1578080824607	-17.1475083066402	-18.4814602710996	-19.2461425184365	-21.9574045995715
84.4221105527638	29.8320726270622	0.575499048291517	29.2179179895531	30.273471441816	29.037159913195	30.0191823768897	30.7996292325716	29.3231106437343	29.3096163035584	30.5987384997317	29.6017372106223	30.2635878500107	29.4297122188835	30.2295954208378	29.4638869762789	29.4180184374567	29.6222668824367	30.7055306354181	3.91741022834856	0.898218779158344	3.6650374339045	2.26812936843661	4.65421136097585	4.00890680967833	3.38201022258591	4.16861875568606	3.90011041928391	3.4322348312629	4.27321092339213	3.90685121251611	5.76871933581018	4.56163720501259	3.78924675334762	5.18133599305468	3.28258846959205	2.43571455903761	-18.4725699999881	1.96583175191536	-20.6745528309236	-14.6846075342825	-19.0193158466918	-20.7449232097459	-17.8172622116664	-17.948267793253	-18.4699422145206	-17.3865775343284	-18.8817145285855	-19.4333241085001	-22.2405108315546
84.9246231155779	30.3177950494442	0.567540911969687	29.7425502425875	30.7494882646169	29.5268649936726	30.5073073467351	31.3098539783921	29.7462447804907	29.8250659991316	31.1121894719246	30.0874979579891	30.8013528993006	29.9578585402116	30.7670998235137	29.929401262524	29.9468439841715	30.0554920643433	31.0196091815027	3.92460256566011	0.937581386468329	3.65877781081623	2.23261592859454	4.69460125973821	4.02567832141262	3.3899359686149	4.18738462221605	3.9661024276967	3.43875841278416	4.28616184646766	3.94893678531915	5.81885562025701	4.62133218906113	3.795504261605	5.19409768151722	3.28963674359947	2.24526117086164	-18.7879197076756	2.01684461868807	-20.9448158367376	-15.0456076627538	-19.3720832362222	-21.2305565959091	-17.9940262444902	-18.363661484915	-18.8011943133718	-17.6531023745789	-19.3276829657689	-19.6284011380638	-22.5201432323619
85.427135678392	30.8166360455197	0.560744498092057	30.3006950108939	31.2511649282492	30.0302903548533	30.9932264973871	31.8334788218789	30.1832212889196	30.3718239376168	31.6339400027586	30.5960876490846	31.375393840037	30.4816493447607	31.3037641404334	30.4065230665893	30.5050486267198	30.4990380030573	31.3008312150755	3.93549146877897	0.982891425028451	3.6615585899379	2.2081110169715	4.74088058619833	4.04551275903992	3.39989097032095	4.20730681362025	4.04257812072497	3.45392227432507	4.30195614203668	4.00590498959366	5.86939824427528	4.69062039741121	3.80266944268878	5.21542041215079	3.29892161854374	2.02321112262442	-19.1196969258083	2.07194544208249	-21.2439772517838	-15.4393530197116	-19.7369110979933	-21.719590154042	-18.2023141037838	-18.8095694626575	-19.1515680027572	-17.9255402367842	-19.8062128314728	-19.8328193106062	-22.7994706755372
85.929648241206	31.31604607854	0.559851876085634	30.8201903169972	31.7088971396381	30.5678040369111	31.5176676205817	32.3888241275314	30.6528273480895	30.8770547964182	32.1352621701273	31.0599766089063	31.9115085937008	31.039225318266	31.8799387281759	30.9166999248326	31.0245418955356	30.9747003464053	31.5816182845221	3.94967704519089	1.03390197606037	3.66348218294126	2.18740955439152	4.79688296668459	4.07525568762282	3.41544837162417	4.23168809481531	4.12011930860038	3.47313999751663	4.31044329146382	4.06783646889375	5.92786791554209	4.77845607193307	3.81424902120964	5.23253225031023	3.31348683777485	1.78653470173015	-19.4586717400159	2.13237259917719	-21.5192012144983	-15.827194050481	-20.1252455029252	-22.2366039770224	-18.4544191973606	-19.2950830652106	-19.471513716074	-18.1841923548012	-20.2696332510676	-19.9953674248746	-23.108347813244
86.4321608040201	31.8152043917808	0.570960027391929	31.3681816131799	32.2081343959031	31.0821082171025	32.0177451029346	32.8934559375531	31.0773289709487	31.4105217706263	32.6818988828983	31.5623986037645	32.4728389027324	31.5905945192447	32.4530492020751	31.4025960443074	31.5717467507917	31.4254191198433	31.825252234587	3.96618396280917	1.08846636944073	3.67259081316915	2.17888623135636	4.85308798155218	4.10623535312616	3.42848739117118	4.24936689372083	4.19965174652702	3.50552001922019	4.32299512141651	4.13503446772721	5.98688091242969	4.87502474795733	3.82326812097752	5.25588442958197	3.32702586606451	1.53900330894896	-19.804332230327	2.19130178811925	-21.8151660480856	-16.2533471837198	-20.4967674676968	-22.734289580881	-18.696181268415	-19.7662011846104	-19.8136761894594	-18.4633248818411	-20.7735719041922	-20.1786544898196	-23.4165879148114
86.9346733668342	32.3295735718383	0.591503200557188	31.950530905229	32.7319273142505	31.601431381772	32.5241864749186	33.4234157618251	31.5290476635004	31.9700269770815	33.2303410521265	32.0865940030523	33.0751259015925	32.123103706757	33.0075120357932	31.8931912408176	32.1513089549996	31.8793941029187	32.096039672778	3.99018062653368	1.14050686491563	3.6906206851861	2.18195375097825	4.91312311553548	4.14240480571824	3.44161745599796	4.26986093437985	4.29654971617985	3.5459730786863	4.33826111450428	4.22565787515743	6.04252487177931	4.97229275469883	3.83268572263939	5.28682859913244	3.34202070673123	1.32051483723386	-20.1619646718137	2.24371105796428	-22.1364831321242	-16.7043108796195	-20.8673931706798	-23.2321417796065	-18.9842107271573	-20.2703367755199	-20.1556608398002	-18.737821495299	-21.3022202764397	-20.33828545275	-23.7115493346664
87.4371859296482	32.8519429808009	0.612391895791519	32.4930710134902	33.2104366080361	32.15435727216	33.0682582314107	33.9844283970351	32.0126936312711	32.4849750089083	33.7622603278961	32.5647590869193	33.6364959976905	32.6885325808789	33.6070655154964	32.4185714571844	32.708116085339	32.3669062535986	32.4701602254992	4.02404338277577	1.18509421258879	3.70784044813726	2.18956075659266	4.98156342951348	4.18904772848707	3.46786909463371	4.29463374862874	4.39283274680404	3.59153414797347	4.34642571209027	4.32019106145346	6.10390253246194	5.10197069897376	3.84709561433501	5.31593247621583	3.36229318872674	1.17200073938483	-20.5200550761637	2.29468149955104	-22.4302477600404	-17.1412406315577	-21.2538934529756	-23.7471463688935	-19.2901859515531	-20.8051007562722	-20.4617859179375	-18.9938765474212	-21.8079198686506	-20.4505498329372	-24.0328278346121
87.9396984924623	33.3796148746927	0.635987816806128	33.0612900516657	33.7312554118865	32.6865072870705	33.5768155095711	34.4827197468838	32.4392287597275	33.0303304268929	34.3393991129439	33.0823548521349	34.2085201686123	33.2553629728118	34.2061810360452	32.9243700346831	33.268604809771	32.8340915364596	32.9468062779232	4.06400593125825	1.2123940942532	3.73173612646985	2.20997922460909	5.04949556337524	4.23587632647369	3.49544441660125	4.31105356636632	4.4746593935008	3.65033866420123	4.35912628390905	4.40164425280095	6.16535067352368	5.22858588941342	3.86027530681079	5.34597702790351	3.38214656014493	1.1224056240282	-20.8838399891691	2.33838683819443	-22.7389332570044	-17.6076887164834	-21.6188861014213	-24.2262085186656	-19.5581299054522	-21.3099008147577	-20.8061234506617	-19.2627008613257	-22.3462787996464	-20.6214039337153	-24.3574788896186
88.4422110552764	33.9292729946204	0.655570331301571	33.6644728554167	34.2751157284992	33.2134760111612	34.100544994373	35.0206583527862	32.9071404326852	33.5897548094313	34.9107026494739	33.6205025972523	34.8333846134904	33.7835665422394	34.7654292184013	33.4271108468714	33.8636513483929	33.2965749904759	33.596281922976	4.12036065330253	1.21391051496136	3.7641439568734	2.24179922161917	5.1181313095175	4.28992615045964	3.51606362588433	4.33278737571804	4.59166632780865	3.71593002197921	4.37491805689538	4.52745435125648	6.21829940587885	5.34238612849264	3.87387081691882	5.38219452378195	3.40276910254621	1.23343007721015	-21.2481778937422	2.37537554965384	-23.0693509019961	-18.0880320506256	-21.970657145533	-24.7014286234305	-19.8927435475365	-21.8464087165561	-21.1124240845387	-19.516273996127	-22.8993012817401	-20.6977194373075	-24.6587808699938
88.9447236180904	34.4971506354331	0.671270968120572	34.2266446048145	34.7721216195976	33.7727554098445	34.6605108383332	35.5795080923991	33.3940801372827	34.1023609539527	35.4690394405461	34.1112508486316	35.412138616198	34.3523141062436	35.383030427843	33.9662350298939	34.4562281150097	33.7937955489947	34.502396377344	4.19818570308226	1.18659821750151	3.79548625616813	2.27813920064201	5.19276027683051	4.35470759361544	3.56272686215404	4.35771501368553	4.70302046678909	3.78684615553846	4.38434522228327	4.65209976147162	6.27449761408458	5.52117682561714	3.89366575312412	5.41882946423235	3.42884730452443	1.56610747855541	-21.5978067769104	2.41713413521985	-23.3687836834106	-18.5435578860713	-22.3326131382306	-25.182800637687	-20.1876161123046	-22.3934284708112	-21.383013869754	-19.7470992348632	-23.4195428723326	-20.7300841894178	-24.9773900882407
89.4472361809045	35.0758319189245	0.7116760561611	34.8111875154737	35.3119760678637	34.3138506606357	35.1733364072314	36.093519191855	33.8371188664281	34.6549376993202	36.071576846418	34.6421746601068	35.9747711214993	34.9224171310492	35.9940297553103	34.4910927813214	35.0259963986599	34.2759002754632	35.6194253241566	4.28604833620912	1.12072348800207	3.83271727221803	2.32720467788011	5.26528392593013	4.41837425056761	3.62422428972012	4.37705301815354	4.76598682031845	3.87001625358646	4.39942902155594	4.72515419032504	6.32879481941925	5.66132055400999	3.91416436462619	5.45089080724004	3.45531033945327	2.16084877434182	-21.9642878384816	2.43639709562094	-23.6776006424503	-19.0171680268639	-22.6711029445657	-25.6120052944881	-20.4084058611846	-22.9081771826037	-21.7367455293323	-19.9839637909031	-23.9625378632272	-20.9135734717858	-25.3116095999411
89.9497487437186	35.6710025733005	0.797128460417947	35.4312581281369	35.873038287244	34.8340976183011	35.7104455513511	36.6481560272016	34.3239634058335	35.1963978555968	36.6595058144219	35.1921598915112	36.6186881669752	35.4307122716877	36.5414325951946	35.0041637656013	35.6270780448929	34.7445251781981	36.9004185706598	4.40210552198983	1.04028218683683	3.87781974759037	2.3868141308033	5.33478959283443	4.49100232001245	3.65493250324176	4.40364041600547	4.90624051879138	3.95771034864162	4.418579875798	4.89132423022953	6.36852839821649	5.77145924576571	3.93558505585915	5.48733064957048	3.48194436124474	3.06598695723234	-22.3240024127503	2.43154542756846	-24.0053522746888	-19.4918908276335	-22.9869953855165	-26.0338819393491	-20.7417975844878	-23.4418918097292	-21.9755929527556	-20.1965373061081	-24.5087924970819	-20.8519562529056	-25.6154818186092
90.4522613065327	36.2776587522276	0.92401147862138	36.0093257613849	36.3855549452801	35.3953685284834	36.2820631313579	37.2142345545212	34.8162845120044	35.6907677591962	37.2375873196318	35.6932731687473	37.2080582940978	35.9993884855109	37.1771822168351	35.5549457293856	36.2542086066637	35.2488550044726	38.2754420180685	4.5505221805888	1.00018148866108	3.92135956813944	2.45028910221543	5.405712925352	4.57412425064899	3.73009629220188	4.43321991686256	5.03055889971909	4.0499381815738	4.4326726954169	5.0451306713934	6.40894460685032	6.01842837734437	3.96493132045848	5.52686733427048	3.51428066126592	4.30180008570777	-22.6625653501016	2.42579826620529	-24.2997008861904	-19.9296021942735	-23.3104641966727	-26.4522714481167	-20.9592555093191	-23.963673140825	-22.1892667950164	-20.3841188362905	-25.0113457096375	-20.7665512665648	-25.920861839966
90.9547738693467	36.8686306505447	1.04908356030659	36.606197122443	36.9412488278837	35.9344385618592	36.7946658004753	37.7560701733669	35.2796573410058	36.2561852036771	37.8578797360561	36.23508052361	37.7248852473875	36.5540379266013	37.7788201293434	36.0973625884143	36.8296031074579	35.7438626836957	39.5080954354388	4.6958425737796	1.03817863190609	3.96973531350204	2.5257855098838	5.47296745694482	4.65439048433401	3.8479134183445	4.46134935107574	5.02871082865622	4.1523180339877	4.45413998520528	5.05806439369639	6.44372276283345	6.13738835898891	3.99732734882164	5.55644018612855	3.54785909887672	5.82536864919385	-23.0600375088069	2.36424941379939	-24.598988916874	-20.3731516898108	-23.6133874744189	-26.803951541092	-21.0276972740038	-24.4489134445442	-22.6051900060238	-20.573767468917	-25.5258025232492	-21.0680196613972	-26.2688895554156
91.4572864321608	37.4373677030593	1.13112017254127	37.2393602079279	37.5160444080914	36.4290298963793	37.3410431598912	38.3296927176607	35.7888546843503	36.7467979555808	38.4537402117369	36.794124014572	38.4007486539888	37.0235977539322	38.2895412312677	36.6182621046641	37.4253308979555	36.2158212191332	40.3858941318163	4.87017278361072	1.22398931499993	4.02511509754605	2.61043264161862	5.53390892040952	4.74481889110397	3.87017161784371	4.49961905475813	5.21925348706934	4.25592077341736	4.48108002431845	5.29763807287685	6.45725241952083	6.20145757801884	4.03129801386679	5.58802133175753	3.58093804400515	7.52583856964037	-23.4185704013061	2.34321789928341	-24.9160217359383	-20.8052866826554	-23.8880282496406	-27.1469413664506	-21.3570663106814	-24.9382189484758	-22.7118531756693	-20.7332027155975	-26.0320347036882	-20.7361525861238	-26.5823323144361
91.9597989949749	37.9943926600103	1.14308018659525	37.8299967608999	38.0405392142311	36.989877801051	37.9186510877525	38.8996521385397	36.2892597318697	37.1823094916216	39.0426300258158	37.302656672805	39.0218762257732	37.5974489828651	38.9794534889056	37.1777931816226	38.06955854971	36.7242168664232	40.8443623402794	5.07048842068593	1.51828968167004	4.07821190833959	2.69778735228088	5.58832179443519	4.8446775366496	3.95667722073479	4.54137401389904	5.39575088371936	4.36209383935456	4.50461474850019	5.52883986540928	6.46969342804528	6.62040680766698	4.07503481611493	5.62373080489153	3.61984231988098	9.2207573910527	-23.6849151434767	2.48227067777324	-25.1989987965545	-21.1889443918404	-24.1730379898468	-27.4787941885984	-21.492303581232	-25.3925481193558	-22.7873768128072	-20.868982008938	-26.4838970851076	-20.3600062452321	-26.8678138176626
92.462311557789	38.5016462065393	1.04798383979411	38.4357802196443	38.6083473357882	37.5114069322163	38.4280813710495	39.4713085151273	36.7767988153384	37.9622635953514	39.6711458701358	37.8520916059016	39.2249070001081	38.0946742737895	39.4987084473774	37.7353640783772	38.6658734504994	37.2296669115054	40.8599208824194	5.15134513029429	1.77318586244313	4.13481644572049	2.79595249448092	5.63885635863411	4.93980771193055	4.18859721429137	4.58682211024103	4.92632964909403	4.47520228420611	4.53756529539396	5.00781888058022	6.46805685844045	6.5821379556016	4.12416413920273	5.64984162461726	3.66066208425189	10.7048909780219	-24.174021924998	2.39294568880514	-25.4842666422935	-21.5677935902469	-24.4462580802074	-27.7340293573136	-21.2166474113977	-25.8056176444475	-23.9175382508953	-21.0068088632277	-26.9373637638217	-22.0826858626351	-27.2456530725741
92.964824120603	38.9628379028611	0.91287866976433	39.0793275003656	39.1928633756584	37.9545223808252	38.9806409904282	40.0344832480479	37.3117891695704	38.8820970721261	40.2647190407804	38.4165885919574	39.4056235392901	38.5133048963547	39.5958828144786	38.2606869753486	39.2413283834462	37.7016797423406	40.5698687247587	5.11306954104865	1.99504382026191	4.19734243307332	2.90144396040382	5.68041430938509	5.04567388447113	4.06785207910167	4.64574691223452	4.33449522442854	4.58541976530621	4.57752726628325	4.30954418983791	6.4419038364127	5.63138020123081	4.17519322783024	5.67193154478705	3.69997456856025	11.843269253432	-24.8719625720819	2.10009175123314	-25.7884544354421	-21.9254180138915	-24.6910785101493	-27.9816263558862	-21.845778740028	-26.2083067293481	-25.2596238146385	-21.1122291932189	-27.3725341272908	-24.3097699214082	-27.5996958920389
93.4673366834171	39.4628765279825	0.838042212847533	39.6813446761223	39.7268129373916	38.5239001121738	39.5506342001536	40.522538018332	37.8230698601925	39.4787732152913	40.8555957380106	38.9303624635855	39.997896698179	39.1295355143462	39.9482705572594	38.8258410487362	39.9069203996133	38.2111259260837	40.2934030822497	5.13612373331426	2.17048061665974	4.25668950904974	3.00844811242558	5.70161692292312	5.15770190307715	3.54343578209025	4.7087669573929	4.37199319804237	4.6955640572413	4.61619811153468	4.30193211527552	6.41471098596278	5.10568232627633	4.23764909382351	5.70104829721553	3.74491864837064	12.6116237123267	-25.3232576574805	1.96847048382989	-26.0605499675911	-22.2261973619245	-24.9559302841258	-28.2093033955396	-23.4565429684438	-26.5548191195103	-25.5125417604516	-21.1994978035321	-27.7440964006093	-24.5305894176751	-27.8505253807087
93.9698492462311	39.9864821142032	0.860290761222224	40.2910373981549	40.2998850137536	39.0046283738373	40.0603729585865	41.0787909654185	38.3349537278408	40.0053185285984	41.4800486013017	39.4811619849454	40.7030787382692	39.4942972270652	40.6863673003472	39.39478348544	40.5220843541615	38.7234756947416	40.2234294747904	5.22640508216699	2.25801416120094	4.31774183355949	3.1237511902372	5.7228012832318	5.26495349488078	3.3210962779176	4.77980566382464	4.56523356059833	4.80865350989701	4.66524981572299	4.46846452117545	6.35632256620799	5.35766025730944	4.30707502453889	5.72140437454775	3.79202514562122	13.0502427954013	-25.530724060578	2.01266285351781	-26.3321993246785	-22.5158063333929	-25.2244540642343	-28.3650989585694	-24.2771325229942	-26.8585415935717	-25.4922638923166	-21.2922983113252	-28.109705983515	-24.2452008119278	-28.3272398303651
94.4723618090452	40.5132522942278	0.915735629775309	40.9440984250793	40.8896128926681	39.354102451788	40.6160800200057	41.7508960457092	38.8973837591414	40.6765460709148	42.0604125909622	40.0470408929619	41.2862098174551	39.7826340493957	41.2824387973902	39.9188767130271	41.0499673918243	39.1903652020038	40.4653715873174	5.27902619139391	2.27130359701129	4.38354166658896	3.24479732490086	5.73383100432236	5.38215699308205	3.47688206290798	4.86766750816253	4.53256912563525	4.9144653416221	4.72329243784949	4.37990192277481	6.26767437136165	5.40346897563965	4.37764144767983	5.72993360217152	3.83601627444487	13.2105790031587	-25.7562301997876	2.07438902634404	-26.6283062466329	-22.7791514916519	-25.4717870583556	-28.5127761932369	-24.1530130345243	-27.1407348216483	-25.851084724304	-21.3541218584455	-28.4492932284585	-24.6916375148527	-28.8052216981706
94.9748743718593	41.1392552411112	0.916825711898866	41.5562474217427	41.4291286559999	39.9753140328379	41.173473089062	42.3507471580814	39.4207903462993	41.2634364032137	42.6443170207256	40.5626413811832	41.8816610045489	41.0161044395746	41.8283847301708	40.4859520206808	41.7820929462151	39.6973722014952	41.1604210059482	5.31252324737302	2.23037406634361	4.44490390689636	3.36591863700285	5.69824623180157	5.50142554166094	3.51138540626297	4.95938201110394	4.57729221585388	5.0175294938934	4.7820740336119	4.37877680688516	6.24247958499933	5.30320992828776	4.46102425613733	5.75405830303179	3.88503260460929	13.1176329959298	-25.9428738067466	2.05290632877322	-26.8960739124347	-22.9822658424954	-25.7561930358264	-28.6360057856731	-24.2851780376993	-27.3500612674655	-26.0289854022855	-21.406612560636	-28.7186342310214	-24.8371956425593	-28.6140225145231
95.4773869346734	41.7903164274672	0.98586075347626	42.1644125491877	41.9988706274277	40.37098208447	41.676226441442	42.937193482084	39.9526995319561	41.81389011087	43.2528377244009	41.1070791783673	42.5100173252979	42.4947404172948	42.4856969952053	41.059868007786	42.3877729154136	40.2108237668993	42.2219516813722	5.35037256015289	2.13033129932567	4.50561624329155	3.49150423950186	5.67754886039772	5.61488909636852	3.4664872066033	5.06063020011323	4.67972998455355	5.11965889878631	4.85062267487869	4.44274902773075	6.28568221153767	5.40347624708341	4.5513263748461	5.76516535273734	3.93577832682094	12.7550960171953	-26.0571288690782	2.02701981760245	-27.160233912237	-23.1736063247948	-26.0684574822392	-28.6968577372325	-24.6089382988076	-27.5222538979178	-26.0905252298925	-21.4700720969311	-28.9783700779889	-24.7805097993042	-28.1920000531257
95.9798994974874	42.3528930530987	1.08178511659361	42.8285142057502	42.5883101021028	40.4729963667181	42.2328132146023	43.5930593754941	40.5415776790374	42.4508413782304	43.8087413584175	41.669635559615	43.1282460255671	43.0901461783081	43.0718689643446	41.5746165624221	42.4930883044682	40.6653439389795	43.4364896355226	5.35998544861851	1.95627635144975	4.56984455952384	3.62171600270432	5.6569430894711	5.73828985587752	3.53213630595207	5.18149231610542	4.70243323154859	5.21064782018649	4.93041770443478	4.41440230291648	6.319957088582	5.42462594580475	4.64066128566181	5.75797196310382	3.9811641319082	12.077063574115	-26.1708232902435	2.0536299503863	-27.460049679875	-23.3392702183736	-26.3812995631955	-28.7519021532128	-24.6665272894019	-27.6672022253281	-26.2934895555112	-21.5057592994188	-29.2072440597932	-24.9980974520315	-28.2334941124366
96.4824120603015	42.9715843260621	1.09649702344751	43.4497020605354	43.1295807399559	41.6289420592992	42.7717761235942	44.1774652736918	41.0764838709385	43.0233928591422	44.3799791460245	42.1840125204267	43.7224648249257	43.5225300378031	43.6448608181901	42.1400186742659	42.8253433789321	41.1666295633904	44.7021672658786	5.3433290502451	1.70789785123155	4.62788151526655	3.75055355875404	5.4900871120976	5.85876072774951	3.5672943672706	5.30430877299818	4.75441437240354	5.29723462471104	5.01279429527131	4.42015114518353	6.34692698858069	5.39714214824216	4.74435487091397	5.83625013705413	4.03068909109227	11.0544210763325	-26.2501499245629	2.08489938264895	-27.7354872118055	-23.4469240722413	-26.7221273521337	-28.7818532813966	-24.7357608678459	-27.7289833760692	-26.3975390779	-21.5430601231018	-29.3623682894841	-25.0692692253884	-28.3568246977546
96.9849246231156	43.6622066779078	1.12051570419983	44.0469137567512	43.6830708896353	43.4112538076348	43.2557597161785	44.7531931390444	41.61673703133	43.5580065987093	44.9608338220648	42.7104899245676	44.3052044480857	44.263005459986	44.2599936028898	42.7086294763398	43.6123603378132	41.672118189082	45.7777366464118	5.31767059782083	1.41350696959875	4.68220778871593	3.87780425843998	5.29375648574485	5.97094665997057	3.56281193027253	5.43282682447884	4.82647070831595	5.37971814714238	5.10129338306029	4.45020434816214	6.38648876473899	5.45172084866589	4.85217778749718	5.99268890971795	4.08064844199224	9.74096427821754	-26.2853695607024	2.09953947029794	-28.0010810860474	-23.5480858692935	-26.9524227092855	-28.7638062076995	-24.9055524895501	-27.7701903687258	-26.4436689608144	-21.596384672531	-29.5092374825502	-25.0517156292832	-28.2909795941588
97.4874371859297	44.26104014426	1.15687281487305	44.7265388672812	44.2653486410859	44.1905266457132	43.8120327153054	45.3998313718844	42.2261938675966	44.1754360169338	45.4806624463227	43.2639619127233	44.9367750484546	44.847083117824	44.8414361039516	43.2017658226567	44.2508406660515	42.1035730474263	46.4546360169488	5.29114147752128	1.11594450875144	4.73915116991527	4.01011649238063	5.31046940935062	6.09542470005537	3.60647143036653	5.58321898327033	4.87329278166074	5.44851124212239	5.20403679443724	4.44739885880638	6.41742954237031	5.46766017953742	4.95547142304945	6.12408463350721	4.12248673265663	8.25303926685396	-26.2870823839641	2.14107234402105	-28.3226221002012	-23.6286227350649	-26.9461966282089	-28.7427256225813	-24.968725428713	-27.784351016291	-26.5481907035154	-21.6247660619756	-29.6231085898145	-25.1443006322062	-28.276182534502
97.9899497487437	44.7963213043125	1.15749665507889	45.355467587839	44.806803410787	44.557188146189	44.326380771779	45.9692408904181	42.7723675166315	44.7305043403634	46.0399039837836	43.7765169647511	45.5233899409208	45.3832415749431	45.4239859270944	43.7634830811068	44.8520159747776	42.5975338102579	46.8631169473575	5.26928757927605	0.892511124934488	4.78768614158093	4.14101197671376	5.4314834233745	6.2111679731749	3.63810140267692	5.73315162284619	4.92958315246812	5.51349710652221	5.31168918441124	4.45742762293158	6.44268738968545	5.46873189706058	5.07637303138866	6.24747062423245	4.16786117335869	6.75067754599055	-26.2546347163002	2.19427516439617	-28.6215802130096	-23.6572756919416	-26.8830938979129	-28.6986604865834	-24.9856518999738	-27.7103161431749	-26.5903487907507	-21.666635733626	-29.6626001295467	-25.1563043231289	-28.2575441121958
98.4924623115578	45.3208917549798	1.13691094617777	45.9159451045711	45.3192653657688	45.2936335815425	44.7661026879429	46.5060730103674	43.2934894913181	45.2164542693876	46.5793855909588	44.2625495984808	46.0466168011477	45.9940650770233	45.9850754418812	44.3093387365521	45.5149524901949	43.080227016875	47.0510938156644	5.25225484723034	0.817567039719524	4.82827806406521	4.25931974878743	5.47624779966142	6.31220897239006	3.65144649451997	5.87481077141213	4.98624898459608	5.57199514233696	5.41497283361579	4.47317401297395	6.47320879316028	5.50025633786342	5.19396154465051	6.37383672086856	4.21138399456609	5.43472734021762	-26.2312110842671	2.23835324008937	-28.8915197895818	-23.6893742685797	-26.8690986176123	-28.627375284111	-25.0584772366059	-27.6477478128554	-26.6018438138645	-21.7260720236425	-29.7025109882243	-25.1319141813198	-28.185280746618
98.9949748743719	45.8530288251691	1.12512170256425	46.6341500212299	45.8867371350705	45.8761115767992	45.3344991271489	47.1236255857015	43.8971777081251	45.8354975162545	47.044538566629	44.8004823863578	46.7015408864357	46.5599722559504	46.5602404122141	44.7574118053013	46.1001060996115	43.4689122264864	47.0674578933898	5.25418713559618	0.863704910731761	4.87252051723914	4.38745661522779	5.51848514285558	6.43662634757495	3.68635443661485	6.04127396590052	5.04811502410686	5.61555707223179	5.53880298098536	4.48449129090624	6.49969590765124	5.51788629704857	5.30125173099277	6.4837033282881	4.24375185296028	4.39102165895489	-26.2044136593622	2.28605542205466	-29.2655250278691	-23.7077143641863	-26.7914578601789	-28.5484653815634	-25.0846772373522	-27.5503384150546	-26.6359858139797	-21.7608919473614	-29.7082858538536	-25.142137265909	-28.1243242023851
99.4974874371859	46.4118560910148	1.1228592972906	47.2901703349138	46.4620854907393	46.4595340644756	45.8360256584604	47.7366961735789	44.5057943029392	46.3865229179388	47.6251024208272	45.3435238725245	47.2941120503205	47.156520769837	47.182788694876	45.3395455212107	46.7560380467146	43.9777378980391	47.2374992388406	5.27925869358514	0.95914844545014	4.9059261040308	4.52401098261878	5.60517131541847	6.54703735169608	3.71824703147332	6.22118284556774	5.10892070993186	5.66067437336726	5.6792967317631	4.49824410808443	6.52096243044414	5.53211371210748	5.44067475163317	6.59936437111825	4.28190253810167	3.62440974000574	-26.1564215860344	2.31129606508344	-29.6168198643541	-23.6800763423489	-26.6867675730944	-28.4486841092232	-25.0614458745456	-27.3693511781296	-26.6298002495053	-21.8265049749868	-29.6361236692663	-25.1080300546124	-28.0177600281755
100	46.739562184391	1.11280776548961	47.4702268194955	46.7799878812879	47.046533079434	45.9668096709521	48.0782945086588	44.8453234697064	46.534214353637	48.0803716832477	45.6442951714657	47.4550090550998	47.5325631529609	47.5441410688325	45.8046884559863	47.1994701007376	44.3877605587643	47.4633059199888	5.29523237281288	1.02264523875062	4.91358394862807	4.59534375097134	5.65183362027331	6.57722600139027	3.73195804311751	6.31779934474491	5.12606679110857	5.69417547298907	5.75570806835187	4.50151632255066	6.53658389107378	5.54786171385965	5.5495145573214	6.67332525837723	4.31158481987806	3.23963636037036	-26.1347374860538	2.30788572666259	-29.712952149219	-23.6759348352876	-26.6331921568669	-28.405804088102	-25.0740608344542	-27.2871881758032	-26.6158212551655	-21.8975660797643	-29.6078800124877	-25.0852548276284	-27.9523816036214
[truncated: 281 more columns]
