# Supplementary material for: Cranio-caudal and medio-lateral navicular translation are representative surrogate measures of foot function in asymptomatic adults during walking
Source: PLoS One. 2018 Dec 5;13(12):e0208175. doi: 10.1371/journal.pone.0208175 (PMC6281217; doi:10.1371/journal.pone.0208175)
Supplement: S2 Data — Oxford Foot Model outputs are provided in .mat files (Matlab). One file with all steps under consideration is provided for each participant. (ZIP) [file pone.0208175.s003.zip › S3_OFM_Data/EGLOND17_Walking_OFM.csv]

ST	RTIBA_R_X_Mean	RTIBA_R_X_SD	RTIBA_Resampled_Meas1_X	RTIBA_Resampled_Meas2_X	RTIBA_Resampled_Meas3_X	RTIBA_Resampled_Meas4_X	RTIBA_Resampled_Meas5_X	RTIBA_Resampled_Meas6_X	RTIBA_Resampled_Meas7_X	RTIBA_Resampled_Meas8_X	RTIBA_Resampled_Meas9_X	RTIBA_Resampled_Meas10_X	RTIBA_Resampled_Meas11_X	RTIBA_Resampled_Meas12_X	RTIBA_Resampled_Meas13_X	RTIBA_Resampled_Meas14_X	RTIBA_Resampled_Meas15_X	RTIBA_R_Y_Mean	RTIBA_R_Y_SD	RTIBA_Resampled_Meas1_Y	RTIBA_Resampled_Meas2_Y	RTIBA_Resampled_Meas3_Y	RTIBA_Resampled_Meas4_Y	RTIBA_Resampled_Meas5_Y	RTIBA_Resampled_Meas6_Y	RTIBA_Resampled_Meas7_Y	RTIBA_Resampled_Meas8_Y	RTIBA_Resampled_Meas9_Y	RTIBA_Resampled_Meas10_Y	RTIBA_Resampled_Meas11_Y	RTIBA_Resampled_Meas12_Y	RTIBA_Resampled_Meas13_Y	RTIBA_Resampled_Meas14_Y	RTIBA_Resampled_Meas15_Y	RTIBA_R_Z_Mean	RTIBA_R_Z_SD	RTIBA_Resampled_Meas1_Z	RTIBA_Resampled_Meas2_Z	RTIBA_Resampled_Meas3_Z	RTIBA_Resampled_Meas4_Z	RTIBA_Resampled_Meas5_Z	RTIBA_Resampled_Meas6_Z	RTIBA_Resampled_Meas7_Z	RTIBA_Resampled_Meas8_Z	RTIBA_Resampled_Meas9_Z	RTIBA_Resampled_Meas10_Z	RTIBA_Resampled_Meas11_Z	RTIBA_Resampled_Meas12_Z	RTIBA_Resampled_Meas13_Z
0	-10.9672279919517	1.83499304626964	-12.8007505534128	-12.3917524785547	-5.38639599670636	-12.1693729175282	-12.2342550993273	-11.6555723672873	-10.4255051507618	-11.7173435280399	-9.01634782219287	-11.220679838874	-11.7354110560704	-10.5956802602033	-11.6591123449034	-10.0247695630718	-11.4754709023418	2.56903703096703	1.29940032378017	-0.397007285664635	3.82791416354794	4.3311022918018	3.25765168694415	2.79072676161509	2.97322101666209	1.70390325538084	3.24046151546513	2.22923165862998	1.0128246847871	2.92720657441031	1.36650460000831	4.09797127338498	1.63423333541736	3.53960993211498	-28.5331854986252	2.36803271572327	-35.1980098482133	-29.4978055850139	-28.3651182572399	-24.5645735828356	-29.0807484538164	-27.2753692651945	-29.7026664325869	-28.2630576981191	-26.9935660818723	-29.6181196844546	-29.1856189190847	-29.4459029458196	-27.0012026764074
0.50251256281407	-10.6248483730845	1.81782702259343	-12.309374169804	-12.0081793058249	-5.11535363569648	-11.8173890624012	-11.9933906194833	-11.3549891853187	-10.1587086920681	-11.3938668744928	-8.68507376570627	-10.8350076603304	-11.3092262783544	-10.1450902019385	-11.3550077431003	-9.60406934065467	-11.2879990610943	2.64266458713965	1.2646793238306	-0.21710976978042	3.90854716129191	4.35852204105204	3.32984937602977	2.85408134000931	3.0385770257802	1.75532337382449	3.27653035626542	2.29700587909043	1.12098962595161	2.99344542785315	1.45577525155474	4.13133736755074	1.76859807732704	3.56849627329433	-28.4112088294181	2.37391575692753	-35.1437641419722	-29.361778841276	-28.2728421950742	-24.4459711701791	-28.9141410180268	-27.1207944408324	-29.5536255378581	-28.0888627538024	-26.8917341314124	-29.5131236597289	-29.0615273680964	-29.2315736263457	-26.8038971647196
1.00502512562814	-10.227340659212	1.79821990510991	-11.7691553224288	-11.6181951748833	-4.77837760273882	-11.4517686698898	-11.6148440163514	-11.0338132843701	-9.74691237934633	-11.0113581727065	-8.33845658836215	-10.3765524685478	-10.8802894179152	-9.74833246549377	-10.9867365184636	-9.17771413016786	-10.8776036765145	2.71864008855109	1.23064968389887	-0.0330233405152126	3.97400775069265	4.39404328042176	3.38813550032308	2.95250151307595	3.09750320497864	1.8335502842744	3.31541776615398	2.35553075432683	1.24056652065057	3.04389588771253	1.52866925170486	4.16900026000731	1.88895241532581	3.63085027913311	-28.2314448525676	2.37979892750115	-35.0192996460373	-29.1643969049403	-28.1601960694624	-24.2672399423704	-28.6561599302118	-26.9091037835136	-29.3290673107711	-27.8570840057839	-26.7307406396882	-29.3585695194191	-28.8626340091515	-29.0169755938804	-26.5546734960779
1.50753768844221	-9.86307705727211	1.77961479411302	-11.2967334557637	-11.2468906466614	-4.49027248920244	-11.0979530459235	-11.2814287188939	-10.733036380646	-9.39266101930406	-10.674829498636	-8.01665488013833	-9.9711858511337	-10.4764588462391	-9.32985761513302	-10.6515564294526	-8.76937593212808	-10.5172610498259	2.78162727878186	1.20330879215336	0.11492914910514	4.03171940905062	4.42579755549366	3.43686751250517	3.03262259064628	3.14977374527589	1.89647970307331	3.34473710843085	2.40259558027755	1.33440371858407	3.08216633253341	1.59761342791022	4.19975297448904	1.99547686484458	3.67947350950812	-28.0394625357825	2.38212243127975	-34.8609882660214	-28.9584911525592	-28.0616144845144	-24.0676856684294	-28.4174836194069	-26.6912019442547	-29.1274219762829	-27.6156671578966	-26.5551754424228	-29.1766168864835	-28.6346539579362	-28.7407003066142	-26.3104652649971
2.01005025125628	-9.45323509264249	1.75861257145208	-10.763552908036	-10.8261639125123	-4.16750789718137	-10.6961815279383	-10.9004310467812	-10.3900031138104	-8.9928746001841	-10.2910506408612	-7.650812905595	-9.5094742611394	-10.0248906680854	-8.88552573549291	-10.2650884135497	-8.30771847968636	-10.1272502787837	2.84941651626486	1.17362888536477	0.27694748796912	4.09848617750472	4.45881266322049	3.48986129556063	3.11644897969291	3.20999937675619	1.96466185180771	3.37728031632001	2.45421508079511	1.4370346134031	3.12160494967666	1.66787837193292	4.23495937858839	2.11249219568522	3.72056500505967	-27.8057935508532	2.38680065565005	-34.6618509024407	-28.7241504286395	-27.9301298804275	-23.829063100013	-28.1188075993381	-26.4372301848853	-28.8870393223039	-27.3231942693685	-26.3457656120191	-28.9448986750184	-28.3589983625425	-28.4274646073596	-26.0189295055188
2.51256281407035	-9.04607004739654	1.73985781538793	-10.2329008916763	-10.4048247783151	-3.82879287055236	-10.3079625986849	-10.4879671350964	-10.0554756015704	-8.57279294965269	-9.91867158158478	-7.29838845321536	-9.06348132161021	-9.60170198378879	-8.462873552199	-9.88212015929738	-7.86684087038801	-9.70625596331637	2.90975790109789	1.14740969219081	0.42298606637582	4.15581408026362	4.48825458837336	3.53401320762779	3.19811819052611	3.26566718245398	2.02863430291532	3.40451098186484	2.49732812421057	1.5262585742604	3.15016007555358	1.73012935442036	4.26621132531822	2.21563875351777	3.76264370878666	-27.534561543192	2.37698109251678	-34.3732912795627	-28.4454909597823	-27.7538398148958	-23.569253266983	-27.762481203147	-26.1660720585727	-28.5894019128163	-26.9985530444069	-26.1111044994618	-28.66612094813	-28.0537068452325	-28.0981294379634	-25.7039814383807
3.01507537688442	-8.63067536752036	1.71862761150977	-9.71017074947456	-9.97452080650583	-3.50281776794311	-9.89628142265147	-10.0788004650732	-9.69865321468982	-8.15742889956756	-9.53046295489772	-6.93142719069891	-8.60525603022504	-9.16409085343295	-8.02142870538533	-9.47799855818682	-7.4069560161005	-9.30383687797256	2.9641494198909	1.12292166158473	0.554520834880803	4.20670269413871	4.51813991292333	3.5722598080305	3.27415357555748	3.3155434400116	2.088750012458	3.42505641641338	2.532657195409	1.6069383106679	3.17140157706414	1.79327412777832	4.29067017601049	2.31399574735328	3.79817746966664	-27.2158181055358	2.36679039844764	-34.0181973596666	-28.12000667055	-27.5768171000216	-23.2574900276957	-27.3897095880398	-25.831131864395	-28.2787709521737	-26.6047019780044	-25.8072310602725	-28.3038295810478	-27.6839106350904	-27.7344484732455	-25.3269036988465
3.51758793969849	-8.20241871066355	1.69666787568712	-9.17157226603821	-9.52752479192793	-3.16283501608393	-9.46649694013227	-9.64606920013296	-9.32754376964808	-7.72202449933532	-9.13155548716902	-6.5532759384331	-8.13871174577796	-8.71887607127874	-7.59338715949162	-9.05910513611486	-6.93420562295123	-8.88309701543803	3.01735816446037	1.10027802872827	0.684426988278169	4.26065013372482	4.55160818707623	3.6044499919483	3.35296454195842	3.36708431190021	2.15076094578399	3.44509622101346	2.56664969052462	1.68466041755428	3.18589244953647	1.85096865401778	4.31536129348789	2.40617674937587	3.83362189072507	-26.8622885939933	2.35749796823218	-33.6169257610696	-27.7715370449396	-27.3919329419742	-22.8974416607649	-26.9831455002913	-25.470796119195	-27.9428447998851	-26.1732452816085	-25.4723098962847	-27.8911678004169	-27.2543885087986	-27.3504427631055	-24.9154676455417
4.02010050251256	-7.78126262093064	1.67730742418791	-8.65751744664173	-9.09041858307593	-2.8217279431627	-9.0383558544168	-9.21224285965612	-8.96156486514341	-7.29594722908118	-8.74242182122568	-6.18532032689655	-7.68916380655524	-8.28817204067352	-7.16117060335229	-8.64546687360428	-6.46881780518644	-8.46063125528777	3.06464169169742	1.08005994644013	0.798482261652081	4.31017397877283	4.57733990143892	3.63108653801434	3.42614201902941	3.416534843944	2.2089998009875	3.46272921367469	2.59577145728393	1.75339219680181	3.19499451582857	1.90467924161897	4.33836675756949	2.48928087787681	3.86165177096791	-26.4776848900701	2.34659797914093	-33.1726015214076	-27.4015921030599	-27.1500894892456	-22.5111788472616	-26.5485898400088	-25.0973354715369	-27.5955092037921	-25.7162465972962	-25.1148552660457	-27.4349572952103	-26.7919622639318	-26.9211755207333	-24.4819516469842
4.52261306532663	-7.35514844571535	1.65564152191564	-8.13741646911474	-8.63923002456828	-2.48295620188616	-8.60184020766624	-8.76108295940178	-8.58989366197136	-6.86283762143112	-8.34995280408143	-5.81593845379014	-7.24178412211606	-7.85861387740119	-6.72738230099893	-8.22629837859058	-5.99840661235021	-8.03359299036198	3.10840542868447	1.06135691258394	0.902155968150981	4.35061109523491	4.60343879079387	3.65505379686026	3.49180417559192	3.46597739226364	2.26417024898134	3.48013161338162	2.62317101814435	1.81924125918249	3.20259830135386	1.95464782739191	4.36138368469292	2.56804619385435	3.88365006438858	-26.0531921847465	2.32152332600702	-32.6256419009527	-26.9630345810141	-26.8944314775125	-22.0980874457977	-26.0527312335295	-24.7056997926281	-27.2087069940787	-25.2309582408747	-24.7316950438405	-26.9352817234494	-26.2978342565329	-26.4517796876194	-24.0205379388168
5.0251256281407	-6.92913270868024	1.63441769784651	-7.62179638560627	-8.18633320004822	-2.14085702979339	-8.1668252931725	-8.30211206985621	-8.20286497295755	-6.42443124348936	-7.95906812349366	-5.44076660096335	-6.80441490845431	-7.44156725745812	-6.30049617000893	-7.80691361237464	-5.53542540957288	-7.60311835295414	3.14829246307369	1.04496501247104	0.999066951801572	4.39193747546072	4.63254259579157	3.67348126738259	3.5559864854584	3.50795787474626	2.31601553329603	3.49409143559508	2.64353394366145	1.87871210891159	3.2071344733907	2.00160854601671	4.38039781934485	2.63783080849597	3.90408962675187	-25.5940558255493	2.29825214251967	-32.0299006092721	-26.5054994429286	-26.6344738157674	-21.6590948743729	-25.5310173011767	-24.2564579422885	-26.7816899564855	-24.7094537927344	-24.2828127251545	-26.3815276505883	-25.7739416236197	-25.9628937339379	-23.5236238436647
5.52763819095477	-6.50519414463065	1.61280447964588	-7.12569541824386	-7.74577677503331	-1.80483619565852	-7.71895165170772	-7.84576462680053	-7.8144184970591	-5.99121700818952	-7.56293635421669	-5.06909153905751	-6.37017039482284	-7.02144269885536	-5.87757087868429	-7.38156121500121	-5.06788007419683	-7.18059884193249	3.18379952557908	1.02997801601537	1.08616727483419	4.43221625454924	4.65927137943303	3.68260719945087	3.61657036161093	3.54884967715416	2.36599371203395	3.50389040816229	2.66221118493831	1.93335791305036	3.20625203191272	2.04665564721532	4.39413759432401	2.69703925207728	3.92177299293953	-25.1014245315077	2.28023539750586	-31.3989011634411	-26.0388604348254	-26.3515672070997	-21.166383327717	-24.9934175235262	-23.7939377700554	-26.3413442200293	-24.1426268732117	-23.8114589713557	-25.7649832650916	-25.18866294333	-25.4572414558298	-22.9810078050304
6.03015075376884	-6.08419069462416	1.59165251574085	-6.64260965695124	-7.30054042659989	-1.46825910302759	-7.26893889314739	-7.39048526824016	-7.42484203089352	-5.56205940381977	-7.16828717149292	-4.70040547732612	-5.94438946010684	-6.60697099356314	-5.46273544690497	-6.95773101936694	-4.60212540129222	-6.76248066662967	3.2166836251654	1.01538309328545	1.16656111994378	4.46460477090813	4.68149903439977	3.68809620526805	3.67428593521717	3.58920279678597	2.41494582545951	3.51358037193536	2.68052396986887	1.9866858374832	3.20632569841888	2.08928809454369	4.40732457736931	2.74980045994422	3.93752967993513	-24.5854029660975	2.26024055656131	-30.7291585357798	-25.5192853768768	-26.0279135563766	-20.6520611789886	-24.44106135614	-23.3236128924217	-25.8900983126682	-23.5582827033353	-23.3237354692399	-25.11540533201	-24.5831115746147	-24.940464093496	-22.4174880608848
6.53266331658291	-5.66676611051541	1.5699791909204	-6.16134480507963	-6.85556137488472	-1.13236975160807	-6.82112453154787	-6.92581652209394	-7.03871676759532	-5.14201775178288	-6.77854166516307	-4.3391472872981	-5.53027637646729	-6.2011229823553	-5.05518773043959	-6.53951568831635	-4.14228302594682	-6.33846539715222	3.24693119920338	1.00183821907214	1.24037455434586	4.49519061362228	4.70663615492788	3.68994019913516	3.72273456958565	3.62795078936465	2.46217616529069	3.52322803688086	2.6981407861885	2.03899623100694	3.20830866300917	2.12982841970935	4.4198819658195	2.79565184942406	3.94492898974007	-24.0474218725605	2.2346760787664	-29.9824376586647	-24.9745923652461	-25.7036257812508	-20.1225752429115	-23.8368965035505	-22.8509009995602	-25.4321734183539	-22.9644605665672	-22.8251328461366	-24.4419410477417	-23.9669968983875	-24.415381013543	-21.8397918706817
7.03517587939698	-5.25336915990777	1.54855199965939	-5.69195173890062	-6.42119403168194	-0.802581022141991	-6.37751435175966	-6.4608031011109	-6.64166560338257	-4.72225195410451	-6.39423554945711	-3.97481085652341	-5.12745860401329	-5.80386490733757	-4.64614354521721	-6.12828738783074	-3.68988765329336	-5.91788709186168	3.27487423418499	0.989778423634992	1.31091888748766	4.52639601280959	4.73411138829235	3.68834591422673	3.76781870802288	3.65909511389302	2.50485611632756	3.53290180697192	2.7111855287091	2.09115674328281	3.21304401751893	2.16589419452136	4.43170048493645	2.83485655247926	3.95083204329527	-23.4910283718293	2.21390806445459	-29.2144246490038	-24.4285044073449	-25.3835425744389	-19.5828220924738	-23.2182305931894	-22.3367530894365	-24.93382439033	-22.3671123597626	-22.2780871218164	-23.7527232850002	-23.3481361693066	-23.8517036707081	-21.2525787893465
7.53768844221105	-4.84293184168324	1.52740141555651	-5.2373202761323	-5.99414391149384	-0.475259418838536	-5.93069470209944	-5.99947573521774	-6.24318919314362	-4.30691384289632	-6.00817670623381	-3.61217669571674	-4.7286464138631	-5.40628134409131	-4.24145642901703	-5.71766789942021	-3.23984832288988	-5.50272673419471	3.29963841748856	0.976982584037552	1.37903408404518	4.55412832764991	4.75476182101907	3.67951477697668	3.81003279306422	3.68859144631533	2.54606447311156	3.53908239017178	2.72458477753266	2.1418777405493	3.21726857245164	2.20050918940967	4.43824357844035	2.86508027680152	3.95580201478947	-22.9155460478708	2.19880251001073	-28.4393609960558	-23.8659814897278	-25.019465518206	-19.0135774332477	-22.5959162144074	-21.8195646581365	-24.4235736827358	-21.7480543659852	-21.7208433473385	-23.0309100727402	-22.7046059510985	-23.284962773007	-20.6381675958885
8.04020100502512	-4.43501298306475	1.50664653478531	-4.79272758702712	-5.56447238275224	-0.14807020329329	-5.48162291704639	-5.5446515705492	-5.84697217112528	-3.89907608444343	-5.62015524264683	-3.25352362147991	-4.33163817559132	-5.00734955622694	-3.84155765598468	-5.30777193832975	-2.79094885679725	-5.0946567826776	3.32259149428426	0.964068851412984	1.4447405339621	4.57640756630329	4.77683141248298	3.66565728679709	3.84911688584218	3.71693854450196	2.58670558163284	3.54327957821686	2.73910829007138	2.19280794195617	3.22344950667328	2.23389466829715	4.4412749146491	2.88858814845475	3.96007155442277	-22.3300088530347	2.18663904559816	-27.6435918335976	-23.2700892871425	-24.6514911735504	-18.4256903957644	-21.9765539299779	-21.3098894713453	-23.9143428353129	-21.1174653014029	-21.1650035780771	-22.2889193499868	-22.0523133490431	-22.721339693462	-20.0050615108756
8.5427135678392	-4.03113589937374	1.48619028238705	-4.3486961327039	-5.14327193647519	0.176146484658071	-5.03576255191643	-5.08913600452294	-5.45533833697555	-3.50046366648686	-5.2346955351197	-2.90024946063543	-3.93878227217767	-4.61030522045346	-3.44703110768023	-4.90347298900408	-2.34646804823563	-4.68951171287705	3.34483431927837	0.951477449291875	1.50954345006177	4.60021974128839	4.80207558198255	3.64927153742085	3.88058182789568	3.74380743885351	2.62682379076979	3.54793622711448	2.7547747347912	2.24546640958606	3.23391586290713	2.26612830375118	4.44372773355854	2.90752049410114	3.96072165509335	-21.7449430860436	2.17591470984026	-26.8163492174782	-22.683144910549	-24.2950284826935	-17.8362855858259	-21.3358022412465	-20.8130164816836	-23.4115474288461	-20.4962577082612	-20.6173039789624	-21.5508008189355	-21.4141738490481	-22.1664600870959	-19.3722281923025
9.04522613065327	-3.63127631143939	1.46569773694572	-3.91135584017808	-4.73470508266426	0.495497278168922	-4.59567256446674	-4.63341678713363	-5.05815362176237	-3.11045413883575	-4.8531477555121	-2.54556392947886	-3.55005546652631	-4.21580850537285	-3.05813002303353	-4.50646386661926	-1.90839671156921	-4.28331765660678	3.36570993519652	0.938595240767731	1.57565699527375	4.62524921971386	4.82609650042744	3.63081428160472	3.90725185803827	3.76335249474482	2.66554339698495	3.5531763414461	2.76724305315158	2.29965731282743	3.24863518340394	2.29723837937185	4.44568125594532	2.9225326036557	3.95752015135811	-21.1625859329249	2.17413136094432	-26.0044875553441	-22.1141703820074	-23.9335061320888	-17.2520211599593	-20.6878080005386	-20.2954601969238	-22.9109172596331	-19.892134761162	-20.0461738396344	-20.8273270767094	-20.7993740597133	-21.6246379907447	-18.7467327388431
9.54773869346734	-3.23461897140177	1.44618376311285	-3.48261254917426	-4.32338932833582	0.814589949180262	-4.16070547569911	-4.18277586350652	-4.66046932290689	-2.72266680900068	-4.47619110304416	-2.19045547886722	-3.16484257486336	-3.82187551923176	-2.67237117077024	-4.11765864508046	-1.47674711366683	-3.88111356605946	3.38488789429904	0.924685229660694	1.64302498469131	4.64140830662172	4.84598211708569	3.60915412608349	3.93156234575635	3.78083038325645	2.70053564441284	3.55885893641127	2.7805171868571	2.35489864262562	3.26581682131802	2.32591804895859	4.44694921813103	2.93321239542831	3.95464925684787	-20.5844692764552	2.17341325126043	-25.2224150720922	-21.5118776895814	-23.5488716772242	-16.6704006042833	-20.0529495242098	-19.7868470972907	-22.3885354830589	-19.3103198809788	-19.4820321865792	-20.1267534507399	-20.2049991420591	-21.0848820156127	-18.1336210570178
10.0502512562814	-2.83926574248518	1.42750544090906	-3.05574158059353	-3.91767408719561	1.13396556140965	-3.7237945642404	-3.73994228572292	-4.26647964482588	-2.34103620450209	-4.09607631509818	-1.83720064892306	-2.77600815936637	-3.42088610002961	-2.28738168156471	-3.7296320490154	-1.04653126614524	-3.48456711146434	3.40236070939116	0.911483732078708	1.70979617015557	4.65925660619278	4.86932104747979	3.58118874819854	3.95356474644645	3.79756452883467	2.73562147257828	3.56004413932477	2.79552921136233	2.40770148939538	3.28185370132534	2.35206300738364	4.44143249863994	2.93793028537783	3.95254298817216	-20.0111512799907	2.17933585261009	-24.4422560254038	-20.9283502338323	-23.1822152238109	-16.0747500336434	-19.4384703086294	-19.300487471236	-21.8794072665189	-18.7246262953903	-18.9398795899447	-19.4240015534613	-19.6111896059425	-20.5449021235542	-17.5090288146593
10.5527638190955	-2.44709848163542	1.40978489806188	-2.62608108680456	-3.52223214254571	1.45079508032463	-3.29084046730766	-3.30246964920248	-3.87867992154942	-1.96682731479412	-3.7162243290241	-1.48739747895364	-2.38424428991216	-3.01688922556854	-1.90547528411788	-3.34559690106187	-0.619678716395666	-3.09463549761809	3.41990745180363	0.898752015351264	1.77752006003317	4.67917901726481	4.8957683653908	3.55212476361214	3.97034016034547	3.81350159464864	2.77097843636953	3.56103221794932	2.8120584169684	2.46047037412984	3.30112044098559	2.37758383411493	4.43426611947363	2.94138950016728	3.95127847560095	-19.4583707526618	2.1903416368281	-23.678549742886	-20.3758464965709	-22.8389888880807	-15.4917020927315	-18.8316990518951	-18.8412397747093	-21.3898553618864	-18.1602742030567	-18.4264732091402	-18.747316158864	-19.0525614020219	-20.0255633698445	-16.8959583513438
11.0552763819095	-2.05754334298723	1.39200453481672	-2.19749502861634	-3.13189901796366	1.7639026266575	-2.86419475051152	-2.86577466794874	-3.49029827370945	-1.60105149026653	-3.33898005053848	-1.13754379280488	-1.99061629509108	-2.61137842304408	-1.52740858887311	-2.9678050855458	-0.198160238693812	-2.70444706785853	3.43569441117066	0.884468163552672	1.8470609577901	4.6944009942497	4.9157616454425	3.52269069766899	3.98129914350326	3.82328776794388	2.80654595801786	3.56302947282899	2.8257401281585	2.51322506421275	3.3232650108432	2.40268859231016	4.42688896448354	2.9445721725101	3.94495959759637	-18.9218979745359	2.20612110467615	-22.9650949938118	-19.8272862844352	-22.4743084751012	-14.9279764052855	-18.2256498001621	-18.3797004770812	-20.924039717618	-17.6283661293476	-17.9143157608534	-18.1104840378399	-18.536545322541	-19.5311841565501	-16.3053490044074
11.5577889447236	-1.67108901359839	1.37572741416008	-1.77221151452084	-2.74228148446829	2.07926457659894	-2.44572221243484	-2.43465707578095	-3.10304242436708	-1.24141192540266	-2.96590168193789	-0.786237849747187	-1.59614083345146	-2.20577186743749	-1.15407023192839	-2.59772626559607	0.216235686864975	-2.31666010036657	3.45138679391805	0.870548924299198	1.91751841315594	4.70736382972626	4.93734542750947	3.49327820519686	3.99090375558585	3.83132417298156	2.83977775479667	3.56620284246465	2.83967814808521	2.56526846634073	3.34754672272382	2.42745834077471	4.41947857281419	2.94818919578529	3.93946806082949	-18.4126762201801	2.22538964281303	-22.3116287298456	-19.2891435748652	-22.1245947683032	-14.3880958184535	-17.6465505867553	-17.9366521674831	-20.4636706154488	-17.1338334861593	-17.425292878445	-17.5205331375429	-18.0669837920587	-19.0648517233744	-15.7429357842956
12.0603015075377	-1.28789393969857	1.36117198109057	-1.34432721940163	-2.35984987664413	2.39507484034902	-2.03078665439229	-2.01165840613483	-2.72102560363572	-0.88531624503281	-2.59732749230408	-0.435577657735833	-1.20122518522978	-1.79625607746736	-0.786005280211032	-2.2354763389029	0.624585892428376	-1.93323779116362	3.46656925316062	0.85843225279778	1.98532967332321	4.72295192175374	4.96249596840915	3.45948471669616	3.99954342529751	3.83981003614755	2.8713715905618	3.56993725282087	2.85524950729005	2.6154737514163	3.36871505366142	2.45188459292189	4.41125875034115	2.94899751033471	3.93603504643383	-17.9289998255882	2.24456214432169	-21.674330030659	-18.7911169263517	-21.8053792883503	-13.851615881991	-17.1005124201938	-17.5266362157775	-20.0109267926851	-16.6755527112268	-16.9754723656557	-16.9777821661974	-17.6158873726803	-18.6277246051054	-15.2090647038217
12.5628140703518	-0.907554903201209	1.34756550760402	-0.912404814641556	-1.98632202998131	2.70744039291136	-1.61966248135035	-1.59745978877318	-2.34681903679175	-0.534308553867093	-2.22786902665552	-0.0876336455683009	-0.802294998781307	-1.38257926916952	-0.421173842104136	-1.87558464426167	1.02921189520544	-1.55586370418924	3.48068013517932	0.846653491058141	2.05342157191309	4.73852470274074	4.98679007732556	3.42497184384339	4.00604236714233	3.84895159509435	2.90381315049872	3.56967683856884	2.87223723803039	2.66036535166352	3.38989164496033	2.47321703348879	4.39663628624634	2.95074897881087	3.93491334736249	-17.4710054444692	2.26935957787139	-21.090028609308	-18.3282635876185	-21.5008177464793	-13.3330792940075	-16.5840466726466	-17.1529978999037	-19.5870866627695	-16.2276898789815	-16.5696250877545	-16.4559107446624	-17.2019183606993	-18.1947594574266	-14.6811623584072
13.0653266331658	-0.529925329703426	1.33488335068561	-0.479877485505795	-1.61291950361615	3.01880691268105	-1.21507227788925	-1.18653216799209	-1.9766250324401	-0.189507851905511	-1.86113986106722	0.258151298426847	-0.400485182687539	-0.967418029118733	-0.0598675184581211	-1.52116739322497	1.4286480625282	-1.18387391528201	3.4936223618267	0.833818174804733	2.12173323882232	4.74772858043943	5.00668264766065	3.39188356025945	4.00609999157425	3.85380778645993	2.93715447468368	3.57110159346513	2.88653821889269	2.70353429221533	3.41235462612897	2.49429730860739	4.38233307432625	2.95552457279018	3.93356146107481	-17.0404073380008	2.29567184325538	-20.5757132792393	-17.8677429805748	-21.1910462411528	-12.8434584400642	-16.0723264650173	-16.7895705956471	-19.1962290986659	-15.8185572337639	-16.1827136129467	-15.984673086955	-16.8365073309319	-17.7871002742204	-14.1856700927725
13.5678391959799	-0.155826293714444	1.32424322771374	-0.0496447700683228	-1.24383122084781	3.33307693448879	-0.819174424220698	-0.781439419266958	-1.6096839319007	0.148363321889218	-1.49878218298375	0.604568259840507	0.00236003980863779	-0.553484199557229	0.296912761475739	-1.17348142678859	1.82077862982071	-0.81393277740623	3.50732503434577	0.822263137996205	2.18901476303308	4.75992167509612	5.03020858911758	3.36077944126257	4.00619250537703	3.85778113932126	2.97123677021375	3.57467812191227	2.90054965094816	2.74486005472851	3.4357683920084	2.51576711205891	4.36892481178425	2.96388721242348	3.93030527590119	-16.6472825188397	2.32730351989705	-20.1299163510572	-17.4514203948543	-20.9147493723397	-12.3866088750374	-15.594714839829	-16.4487842023036	-18.8394983736186	-15.4513313593822	-15.8276926433361	-15.5674789413693	-16.5207727391887	-17.4099171618194	-13.7271431422407
14.070351758794	0.213362164384539	1.31570443774439	0.381920530421696	-0.883002710073701	3.64710243058059	-0.432017801154922	-0.384463016542094	-1.24956013345755	0.481112659684989	-1.14253659888255	0.950039441001677	0.403953466368386	-0.142089391645945	0.6480219758905	-0.833803145690971	2.2037508736605	-0.447996114392529	3.52158041353048	0.812853807708605	2.2517721627046	4.77509078574972	5.05703400314582	3.32985696954399	4.00687914558185	3.86385429564254	3.00183278914309	3.58057420581522	2.91627584554061	2.7841412489491	3.4576516240689	2.53779984480178	4.35665568189859	2.97425125670388	3.93003634366748	-16.288921472971	2.35552803152006	-19.7053522640337	-17.0847820637725	-20.6749753880782	-11.9551197152542	-15.1556150765829	-16.1456429767632	-18.4854195514801	-15.1269427138159	-15.5200141902752	-15.2049719587593	-16.2409553567379	-17.064303908704	-13.308268762693
14.572864321608	0.577429448747152	1.3082306565177	0.815460429572009	-0.526440137372827	3.95495447656105	-0.0502079425471881	0.00261217631163838	-0.898795370487356	0.810379246253068	-0.792365519459378	1.29212582827035	0.802632586850246	0.268982541233365	0.992410902411985	-0.501776804302485	2.5792804396528	-0.0878111217400077	3.5349840970246	0.802569804379995	2.31435484397828	4.78391265568219	5.07736140334725	3.29725807321622	4.00825822091871	3.87227382390447	3.03311018175246	3.58675507332514	2.93361487602665	2.81980925102978	3.47606171937567	2.56045272006953	4.34315998920808	2.98526700963455	3.93311161389999	-15.9601656401908	2.38179414883849	-19.3472096368833	-16.727515231098	-20.4280442133781	-11.5383350711685	-14.755973924875	-15.8817171491872	-18.1595726524675	-14.8341658276561	-15.2613659077264	-14.8846092358304	-15.981390820949	-16.7499346718559	-12.9205834928831
15.0753768844221	0.937134543782805	1.30303759594578	1.24691552378526	-0.171834163342668	4.26528185042157	0.324826718566426	0.382416864749093	-0.555855764385033	1.13540305608955	-0.445841867349097	1.62916512199342	1.19946437307536	0.678194936049244	1.32921795231296	-0.174731410325313	2.94922087456699	0.265174090534323	3.54807058131853	0.79276351771591	2.37642110579817	4.7939291461476	5.09904359949997	3.26753093376091	4.00397970563278	3.8784527212045	3.06590701382851	3.59142594638686	2.94891693319077	2.85080097437481	3.49526424525065	2.58253021518304	4.32627293007263	3.00114428091314	3.93943896853357	-15.6615034408734	2.41388262820807	-19.0582454302324	-16.4055682284604	-20.205320908186	-11.1541865521971	-14.3646649319271	-15.6337183062826	-17.8687570376375	-14.5604940941775	-15.0282827535169	-14.5919584661057	-15.7631011765441	-16.4566388574406	-12.5535075097562
15.5778894472362	1.29168996017682	1.3001276960438	1.67257674649202	0.176712517128613	4.57708098674576	0.691210721124301	0.756131498568122	-0.218568170379131	1.4550496631806	-0.104754844226076	1.9643206137227	1.59401507931223	1.08255393247494	1.65912011549826	0.146184703562774	3.31177915538227	0.611936684064952	3.56220430406116	0.784518122003254	2.43608533812845	4.80768126946229	5.12437982117319	3.24124808983395	4.00047141527863	3.8846018713413	3.1002006080491	3.59902552392071	2.96380098620954	2.88048272267478	3.51536007810943	2.60305549343004	4.31126384734006	3.02213045060819	3.94327704535774	-15.3973394010594	2.44910688616718	-18.8198096588835	-16.1323406768427	-20.0196220558137	-10.8053667465112	-14.0054938762202	-15.4069278733482	-17.6137390169526	-14.3245885797844	-14.8254611588716	-14.344664728784	-15.5851485142372	-16.1737028937903	-12.2246242234788
16.0804020100502	1.63976707798088	1.29882390362382	2.09485679254094	0.517470573394922	4.88443555411796	1.04748022712525	1.12193168759683	0.110558424418833	1.76834414194612	0.229219291059124	2.29709976879689	1.98381030957119	1.47932057481281	1.98275587820439	0.459745329540856	3.66529301922932	0.954184597357828	3.57762400187571	0.776710413628355	2.4921837681903	4.81987968285894	5.14900430746216	3.21854575139936	3.9990109862875	3.89433434143533	3.13460707813067	3.60988385009143	2.98082829208046	2.90924368538096	3.53614164227125	2.62472505538904	4.29865927159957	3.04800184351102	3.94931047204765	-15.1670176686545	2.48020743182446	-18.6053967940688	-15.8873551927385	-19.8539120404938	-10.4920577152877	-13.6837525674902	-15.2168468660101	-17.3850703670993	-14.1267066685341	-14.6674304696586	-14.1412106913649	-15.4435944850864	-15.9174249274149	-11.9355429135448
16.5829145728643	1.98056202377536	1.29871940749862	2.51424505707483	0.8555716437874	5.18713020566204	1.39418695879552	1.47795281861101	0.429241773468731	2.07619313391468	0.554518499626477	2.62502251780476	2.3663036044349	1.86710937934344	2.29922899877864	0.764880179085099	4.00610700894268	1.29073857730011	3.59315343989611	0.768712319353527	2.54858116306725	4.82911773580981	5.16874322736746	3.19415705789817	3.99979031488715	3.90780730664841	3.1665892470248	3.62393691483298	2.99996651545843	2.93728250569563	3.55212531613126	2.64774531840246	4.28863516472113	3.07358873519075	3.95923507530599	-14.9632843483782	2.50645133986182	-18.4460943334853	-15.6582922081524	-19.6865391176148	-10.1923903397954	-13.399586328195	-15.0636310713383	-17.1626438458629	-13.9650894705841	-14.5530819434164	-13.9778565294956	-15.3061715078354	-15.6880012063778	-11.6858380132892
17.0854271356784	2.31433123653912	1.30155519471374	2.92624608263373	1.18940453415259	5.49229384207515	1.73374354992806	1.82343405360177	0.737307149362931	2.38086362980183	0.870832946231496	2.94485004945858	2.73854643073033	2.24823929897587	2.60754331391523	1.06144690070285	4.3402598936446	1.61995687287176	3.60957261138056	0.761746092215053	2.60510293703209	4.84263345098852	5.19207493088964	3.17280933658754	3.99786578255941	3.9207383055428	3.20054022645785	3.63752923060395	3.01792239077955	2.96219777194592	3.5683712102675	2.67216969821039	4.27709796012462	3.10346000211407	3.9730759366046	-14.7878627339649	2.53766791859832	-18.339294914202	-15.4725257711135	-19.5527176418177	-9.92166271614264	-13.1313565163793	-14.9269292635745	-16.9707337283637	-13.8214520122907	-14.4607930813294	-13.8340751444789	-15.1928760021782	-15.4847051561007	-11.4600768672926
17.5879396984925	2.64078208152654	1.30631448293671	3.32614247968795	1.51529465214512	5.79656594137392	2.06497521103315	2.16169591204346	1.03744662045806	2.68139084535021	1.1798067638508	3.25935686754326	3.1022457554114	2.62062940124349	2.9070150642487	1.35133106258618	4.66738402394396	1.94045062197842	3.62718403462462	0.755900608925046	2.65883039899004	4.8596843550401	5.2186855005029	3.1556745722097	3.99591857005902	3.93395280959015	3.23666471838432	3.65172700956881	3.0353185068678	2.98532323721272	3.58589464819741	2.69796813999447	4.26528048840249	3.13825985601091	3.98857770833846	-14.6388121336741	2.57058757261204	-18.2539110384666	-15.3276236325433	-19.4524989707501	-9.68375594188884	-12.8850133562547	-14.8062738438342	-16.8097115551356	-13.6966989533786	-14.3886848809603	-13.7086151665599	-15.1059383680428	-15.3055305919685	-11.2587896864315
18.0904522613065	2.95894011360002	1.3112511588022	3.7173571733841	1.83408601976515	6.08990849101231	2.38628647437214	2.49246337548718	1.32860219406967	2.97661353966478	1.48079376170705	3.56972661618331	3.45757045737912	2.98165364663457	3.19539592381115	1.63442773823827	4.98593125155148	2.25328504073998	3.64554999903309	0.748585986294962	2.71098389833263	4.86960469353695	5.23862647400034	3.14287122394244	3.99707775559607	3.95162758382119	3.27479988265886	3.66944242828979	3.05521338588621	3.00925723548068	3.60461393979688	2.72221496374647	4.2568051738408	3.1775218062986	4.00258954026844	-14.512192916969	2.59660079853349	-18.1853864472691	-15.1797545451776	-19.3438640947165	-9.47855242769499	-12.6713772196764	-14.7181326735997	-16.6778202417639	-13.6017270950889	-14.3512614397964	-13.6105778995508	-15.0424743187143	-15.1303296138354	-11.0917137650735
18.5929648241206	3.26864856234808	1.31777683384512	4.09989230343401	2.14953999639647	6.38311414074337	2.69597481400215	2.81395367247928	1.60884380401101	3.2639475644071	1.77237058624199	3.87367016983847	3.8024532236557	3.32834017229709	3.47553014329551	1.90965939372312	5.29199721978609	2.56044123090985	3.66587616728465	0.742401230959895	2.76436584569913	4.88401854747757	5.25952324660624	3.1315611170911	4.00148802965073	3.97376315835868	3.31152885745943	3.69069070536105	3.07752188864261	3.03440566782807	3.62147856093296	2.74723213071157	4.2520187297484	3.21794343974707	4.02060258395517	-14.4106827764078	2.62037409920766	-18.1524461210388	-15.0675493459395	-19.2543795451539	-9.29493848009174	-12.4903420263586	-14.6618873839253	-16.5540829363445	-13.5355710704632	-14.3459268381417	-13.5373281724374	-14.9854042376663	-14.9702267876734	-10.958338944001
19.0954773869347	3.56914356869333	1.32615838934311	4.46971522037818	2.45805677157945	6.67634485998945	2.99607460343219	3.1239330394919	1.87691746981563	3.54610680982302	2.05345653139263	4.16708720074188	4.13513163689692	3.66226916577177	3.74798612460543	2.17616704573869	5.58721113400127	2.86069591674153	3.6876470023248	0.737652821339013	2.8186150099186	4.90309979521521	5.28392655295832	3.12101996889519	4.00586166864872	3.99637112419233	3.34817426576632	3.71512344594813	3.09919429332168	3.06089583489066	3.6359672397464	2.77410605988503	4.2508399257106	3.25875412485268	4.04275572492206	-14.3301201036996	2.64442481859385	-18.1502578432381	-14.9916203106434	-19.1950219783029	-9.12781867377101	-12.3285920213504	-14.6201797018462	-16.4407369909614	-13.4955711271999	-14.3538401818314	-13.484806502806	-14.9284134727341	-14.8302997317879	-10.8563913847979
19.5979899497487	3.85980854122823	1.33535840410793	4.82094095168173	2.7561272462345	6.9624199387736	3.28832649141231	3.42439386252352	2.13520022596782	3.82476337242214	2.32274983960129	4.4517219528882	4.45141081365721	3.98528891319792	4.01223001865347	2.43250304911884	5.87621436216809	3.15283708012275	3.70944125314165	0.732522593400708	2.86937253810163	4.91877937731857	5.30756716178879	3.11477870939304	4.00888397639934	4.01881653356711	3.38733584805707	3.73743387629506	3.11975073073934	3.08487435570317	3.65189429522806	2.80290350065463	4.24738289612913	3.30312767177789	4.06871732597191	-14.2626563036034	2.66571087615899	-18.1404959898599	-14.9217012765924	-19.1488222596982	-8.98817908074189	-12.1779691286194	-14.5877957316324	-16.3503864605893	-13.4590888989995	-14.3684396870535	-13.4295859592473	-14.8868920572736	-14.7100863503134	-10.7660311098405
20.1005025125628	4.1418251290774	1.34452566703786	5.15993850312385	3.04899313125197	7.23860773092097	3.57148089423331	3.71793314115869	2.38432559557842	4.09880063986613	2.58297258607172	4.73088209752163	4.75617104388183	4.29576578409993	4.26778978562148	2.68166412082762	6.15799791729814	3.43405396470525	3.73271825747643	0.726346410456295	2.92026608086551	4.93484100239207	5.32571199789144	3.1129215498367	4.01549141175323	4.04583058064551	3.42891918191955	3.76154507439465	3.14270473301124	3.10997065951687	3.66931658487894	2.83350763245242	4.24625825656138	3.35057492659857	4.09291418942838	-14.2127379057242	2.68210588525627	-18.1402524345539	-14.8665593632528	-19.0941971769281	-8.87577505706533	-12.0542886098155	-14.5827677133589	-16.2821640280106	-13.4399232749971	-14.4055469483461	-13.3841199474366	-14.8600114261508	-14.608349743172	-10.6981359174808
20.6030150753769	4.41540302458893	1.35521445790966	5.48615502850011	3.33589590307067	7.51541195501513	3.84450247552834	4.00316012700442	2.62282590833411	4.36721369742119	2.83397786720632	5.00267199781277	5.04990412980655	4.59243975751311	4.51334898414127	2.92370014881241	6.43149559619358	3.70834179247406	3.75877261064345	0.721198261829527	2.9726894133371	4.95587020928734	5.34719068824336	3.11510043128253	4.02580903302394	4.07722100754645	3.4725912755385	3.78871260935371	3.16786676131856	3.13754276008283	3.68791586142124	2.86485067054542	4.24922480748803	3.4002317462759	4.11877188490688	-14.1842649563939	2.69798775203397	-18.1586268260269	-14.8415733737992	-19.0650429554725	-8.78847402720277	-11.9574417427947	-14.604184215699	-16.2332075170278	-13.4427106762193	-14.4626298651399	-13.3524203874293	-14.8452600739113	-14.5182734905772	-10.6563134670473
21.105527638191	4.67758037612188	1.36627981952113	5.79671255366839	3.61244601976988	7.78980484753497	4.10351002077811	4.27811849983908	2.84887071399372	4.62479691251516	3.0748327870237	5.26280983224824	5.33159135267161	4.87059224086771	4.7470855394227	3.15776625785592	6.68822471089882	3.97654335274012	3.78514090533195	0.717701851949107	3.02605114656017	4.97815497185946	5.37170003883913	3.11530659282732	4.03833013417678	4.10935611236532	3.51286241245063	3.81865541475394	3.19247276680299	3.16764405260313	3.70128144865946	2.89479098148791	4.25631285748364	3.44573264682629	4.14846200228313	-14.1654475875137	2.71163656784464	-18.1911676032932	-14.8337278729852	-19.0604708120185	-8.70568185244233	-11.8813034488156	-14.6375652679075	-16.1742107980232	-13.4662897287257	-14.52444824568	-13.3332673924807	-14.8139296343819	-14.4264094469653	-10.6391259474192
21.608040201005	4.92921565374536	1.3762097304693	6.08405290254096	3.87888049097784	8.04860669616591	4.35518679105066	4.54038338072183	3.06377757763758	4.87842313089669	3.30480902120658	5.51137114290971	5.60027396779808	5.13825125383285	4.97380685811814	3.38307012686312	6.93974797144831	4.23759349401214	3.81140499950382	0.712826233906062	3.07445487189309	4.99588103944284	5.3892741543118	3.11925853562429	4.04766747329185	4.1401195954365	3.55498983277431	3.85049539259905	3.21490097737493	3.19983653356158	3.71602919549382	2.92657619662998	4.2668037840597	3.49305370525477	4.18173370480879	-14.1534182130067	2.71561747724013	-18.1955355832535	-14.821181716761	-19.0412957326989	-8.64420323686349	-11.8061116771823	-14.673439375901	-16.1287313967964	-13.5070009462598	-14.5808965881288	-13.3233596186641	-14.7931061983854	-14.3489652022909	-10.6428721785011
22.1105527638191	5.17229642904986	1.38748164747441	6.35919468524975	4.14015811321576	8.30443874678426	4.59891842932208	4.79653783601021	3.27009625534471	5.12808919423594	3.52143779123746	5.75405373584275	5.85071296259334	5.39508365808603	5.19355134252868	3.59673191746871	7.18582172314767	4.48962004468047	3.83892986807953	0.708303751494556	3.12419116872696	5.01833198442517	5.40723174506502	3.12707874946824	4.06054217761164	4.1748524133361	3.59947327498186	3.87827701714513	3.23918691007644	3.22940831869494	3.73243130575118	2.96029501066821	4.27406395122342	3.54196240020265	4.21662159381601	-14.1537230405582	2.7202180237934	-18.2089238647043	-14.8336749571346	-19.0337001622909	-8.60394021004192	-11.7522693814008	-14.7318522791951	-16.0990754156689	-13.5419439995314	-14.6502265664341	-13.3009426473988	-14.7839141719541	-14.2859199765088	-10.6478275957193
22.6130653266332	5.40728858194755	1.4000155620121	6.6207505447244	4.39327358059029	8.55920985497932	4.83373825338313	5.04574120634415	3.4668203473769	5.3727998832675	3.72961265061558	5.9895295364084	6.09170496242012	5.64047330664081	5.4061464047868	3.80387400136538	7.42549502059286	4.73015917571764	3.86864452450691	0.704406996235287	3.17521334531301	5.04506635287939	5.42838297586093	3.13844735015715	4.07713500800221	4.21324632379622	3.64601933833094	3.90800098851774	3.2651228687258	3.26164219860023	3.75033506248329	2.99589259564394	4.28499473740378	3.59182418246854	4.24834453942048	-14.1695419469149	2.7254704198703	-18.2326577395414	-14.8698365665995	-19.0487896513584	-8.5833938881335	-11.7197108341614	-14.8118452698361	-16.0840759482822	-13.5933841482831	-14.7308013316387	-13.287817048907	-14.7858189230969	-14.2365685111861	-10.6716599956309
23.1155778894472	5.63171769328228	1.41194427687368	6.86491854686947	4.63180006015128	8.80520769209736	5.05564486312327	5.28689445239766	3.65196749199565	5.60952501343617	3.92913016615845	6.21385286631603	6.32348201653726	5.87025608578091	5.6114435676468	4.00420533889444	7.65201607929079	4.96542115853865	3.89851068201654	0.700077713579011	3.22553216291371	5.06527068432824	5.44862543504082	3.14964471246354	4.09703813730479	4.2521557412311	3.69239935593012	3.93962787205553	3.29037194075458	3.29669968139578	3.76582203459813	3.03309789751735	4.29976265258049	3.63857274514999	4.28303917698392	-14.1924000446998	2.72644993072032	-18.2560879636339	-14.8942899702846	-19.0709923896282	-8.5707310403197	-11.7063317983146	-14.901652138089	-16.0736191286997	-13.6614153342342	-14.8110591782556	-13.2849673285345	-14.7827232831855	-14.1994978531276	-10.7139428928974
23.6180904522613	5.84508607752296	1.4222248008532	7.08792650946318	4.86455896328887	9.03720283792818	5.26746195119306	5.51354941779406	3.82529438474458	5.83605527458139	4.11956086396052	6.42472789715826	6.54587264421094	6.08806312224429	5.8051178887922	4.19716811029957	7.86885872639925	5.19487257078604	3.92734642432833	0.695922863596355	3.2715943413257	5.0879771246309	5.462666216518	3.16118214721309	4.11308476635251	4.28799397556578	3.73595631619437	3.97275134559161	3.31223992715444	3.33431693358468	3.7798178742916	3.06888694916987	4.31808126809932	3.68303685654384	4.32061032268916	-14.2160376671812	2.71925659262573	-18.2558744691696	-14.9349342632101	-19.079427341019	-8.566530696561	-11.6890820516256	-14.9874078214871	-16.0541626576799	-13.7446642046517	-14.8775273244969	-13.2923456799855	-14.7778378033377	-14.1596010691961	-10.7730855481457
24.1206030150754	6.05155199511915	1.43427485008197	7.30037170552421	5.09060402868293	9.26930005000108	5.47269057916108	5.73418812275479	3.9912674733653	6.05916355458753	4.29925666582896	6.63041901242192	6.75631900256379	6.29858100510603	5.99074691182091	4.38081992538875	8.08189717260947	5.41765471697058	3.95786548842063	0.692703325281827	3.31891468771899	5.11487033795494	5.47978230090459	3.17567337012543	4.13148234493285	4.3268327051237	3.78131335821218	4.00494377360997	3.33537084762024	3.37247192460418	3.79559310904655	3.10484278207142	4.33732107275519	3.72805562309189	4.36051408853738	-14.2516095461853	2.7134446627961	-18.2647197268971	-14.9973891650517	-19.1083180634587	-8.57830075627757	-11.6855368125062	-15.0914936558094	-16.0461645114934	-13.8341675248736	-14.9512010691906	-13.3026478600824	-14.7844752332262	-14.1229942235782	-10.8412789873081
24.6231155778894	6.24990464503352	1.44822831191365	7.50143701697236	5.30374397266277	9.49919194819242	5.670735188073	5.94946246548556	4.14933496881214	6.27833737237262	4.46728594770801	6.8301575132165	6.95281650843976	6.50177887347597	6.17118944036103	4.55392436100087	8.29056338700823	5.62861071172158	3.98877657982062	0.689289716005423	3.36719768338174	5.1393422210119	5.49976582597329	3.19286788537224	4.15327063812479	4.36836650878602	3.82834408391785	4.03335027349438	3.35966188799825	3.40885583377863	3.81318719556784	3.14248354312981	4.35421094822432	3.77332174189703	4.39742242665121	-14.2951537936162	2.7106207501772	-18.2837698211419	-15.0608126142802	-19.1569235151757	-8.60518904727328	-11.6983230089717	-15.2130724691478	-16.0499792794709	-13.9192466998142	-15.031398904245	-13.3064005004287	-14.8029482351022	-14.0967073194204	-10.9093595607297
25.1256281407035	6.43957667014144	1.46024190486617	7.68507165492355	5.506869932201	9.71109364323621	5.86003811809796	6.15847840586431	4.29776779473379	6.49272587209344	4.62857706264522	7.02060747838507	7.14364901700705	6.69641738351021	6.34653119719667	4.72152933297245	8.49249533911994	5.83179782013474	4.01964589391731	0.684516074321318	3.41292748904214	5.16095894661732	5.51266179658534	3.21157230982388	4.1780693345076	4.41007104598656	3.87657073228692	4.06268401940722	3.38333655105394	3.44756196261099	3.83153554646812	3.18175039348805	4.37396818042098	3.81756995264094	4.43345014781971	-14.3441646195184	2.70190286179136	-18.2949098047051	-15.123384252893	-19.1883007181237	-8.64334355288875	-11.7258582855851	-15.3428828526037	-16.0644364703862	-14.0169886192732	-15.1098745506358	-13.3208424540596	-14.8289608543917	-14.0807344902237	-10.9908395205274
25.6281407035176	6.6194103724558	1.47166813671588	7.85268441257196	5.70502357263025	9.91904380023536	6.03500334584139	6.35482275002235	4.43424874847384	6.69598546201739	4.7832130693341	7.19650358255933	7.32922044534214	6.87636404254717	6.51669360296879	4.88354941091456	8.67833739439175	6.03046194698657	4.04929232958037	0.681082254695405	3.45567931217323	5.18648195768474	5.52557091930599	3.22709375446751	4.20040681562076	4.44689408910199	3.92157583251062	4.09288845448174	3.40261796247473	3.48848609322687	3.84545405741481	3.22245026572249	4.39652541076331	3.85583479817895	4.47142522057787	-14.3932403275401	2.69055479168665	-18.294089381916	-15.2060782138483	-19.2277955380249	-8.6788064651442	-11.7512874796378	-15.4622468360189	-16.070678514452	-14.1270513486435	-15.1691401866358	-13.3469283258194	-14.8414713781793	-14.0744147395115	-11.08515862775
26.1306532663317	6.7939132279287	1.48467200790629	8.01302689398244	5.89516296506152	10.1269628867316	6.20477764908218	6.54343721187682	4.56517168904966	6.89231360450025	4.93110561930435	7.3686510321235	7.50952024512334	7.05263821575576	6.68061695383401	5.03970590310494	8.86158194329853	6.22402560610162	4.08017999648578	0.678340606932017	3.49957488341518	5.21414406787167	5.5417443399208	3.24449119390242	4.22257435123217	4.48574735910837	3.96521164068647	4.12362728658298	3.4228314498904	3.53125017642614	3.86116375991886	3.26374547791969	4.42141504493094	3.89414144233575	4.51103747314494	-14.4522108636978	2.68122581583595	-18.3062041404073	-15.3031061589741	-19.2871720555124	-8.72617681123613	-11.780306602081	-15.5962914687089	-16.0755989769986	-14.2477668139075	-15.2328815997719	-13.3842296859343	-14.8645958211804	-14.0742155119955	-11.190659197072
26.6331658291457	6.96121166215141	1.49877281293933	8.16562472284063	6.06956161151967	10.3269361108448	6.36934490933546	6.72838431291472	4.69038724176428	7.08589726263582	5.06880517036114	7.53671550561064	7.67892586632413	7.22564632116035	6.83249742032948	5.18627210203194	9.04226216552924	6.41091420906879	4.11061115391263	0.674753320537526	3.54421751876343	5.23370869733254	5.55731893634307	3.26372652027644	4.24760363813359	4.52644890078695	4.00999744359546	4.15104515930637	3.44400303926628	3.57237643290867	3.87886974174816	3.30212368162818	4.44425122814404	3.9325518227118	4.55092454774452	-14.5153652497619	2.6732327746788	-18.3318700725637	-15.3826776385293	-19.3519249812492	-8.7852662637428	-11.8214241676775	-15.7443022240359	-16.0903911452884	-14.3647096141263	-15.3011408841303	-13.4199823872602	-14.8988975227575	-14.0641351473354	-11.2955041595398
27.1356783919598	7.12104110387031	1.51156815470927	8.3009841864272	6.24065400536478	10.5110990336559	6.52822285239094	6.90901455866934	4.8086259429524	7.27631420588491	5.19811947456601	7.69821254714869	7.83978916624824	7.39513217301927	6.98072592583087	5.32498661598969	9.21958821266639	6.58414765724014	4.14026187602479	0.670497189333406	3.58453359947569	5.25680213080543	5.56646201057245	3.28439580728325	4.27522882656925	4.56720498877762	4.0557162231206	4.17558491751884	3.46494380070366	3.61224203407835	3.89832966820967	3.34170770628505	4.46531724610486	3.97076559479528	4.58469358607186	-14.5808229489173	2.66223043516765	-18.3444248164918	-15.4800860258707	-19.4005244292132	-8.85470629819038	-11.8735510592985	-15.8994876378137	-16.1149938092235	-14.4790411478539	-15.3685067508528	-13.4555114699465	-14.9431267995551	-14.0621106338981	-11.4004403312854
27.6381909547739	7.27374962458911	1.52500830372989	8.42672558538176	6.40705762658149	10.6969782795261	6.67468550104325	7.0803436816118	4.91519382479967	7.46279473109193	5.32324077248379	7.84439983402287	7.99854666990736	7.55344196120123	7.12565851774161	5.46010919864616	9.38326259858313	6.75380558621442	4.16914153294733	0.667805476257765	3.62332139072931	5.28333167222118	5.57899414956237	3.30221260077457	4.30183510297228	4.60145652932119	4.10182834735403	4.2006764296472	3.48077947591861	3.65373127491854	3.91470596162107	3.38250203645333	4.4881758425163	4.00407494942897	4.61949723077093	-14.6479968881189	2.65243498030742	-18.3579788972508	-15.5943082028859	-19.4680720137262	-8.92215436105344	-11.9259636962121	-16.0380093855918	-16.1478801142354	-14.6024437928244	-15.4129075729905	-13.5023277047231	-14.9779555175694	-14.0688494261948	-11.5146509035657
28.1407035175879	7.42088637986729	1.53949233940986	8.54883821776686	6.55936737249294	10.8829809448313	6.81385171669593	7.24139927430298	5.0183216320623	7.63479869769638	5.44435394835974	7.98857637139595	8.15533140832104	7.70657018782956	7.26730921777681	5.59174677614549	9.54002801314678	6.91982191918527	4.19760813059053	0.665102186207853	3.66317325829028	5.30407938883736	5.59486318016121	3.3191334726575	4.32559682321471	4.63705812492008	4.14173534242858	4.2263411635461	3.4974993154951	3.6966837271975	3.93045214073703	3.42432311346294	4.51268028971098	4.03510433970109	4.65539827849753	-14.7188295158864	2.64524663858565	-18.3883933138206	-15.6964785611436	-19.553706622983	-8.99325136984951	-11.9728646686616	-16.1879596394097	-16.1618114896575	-14.7342203265985	-15.4606294764633	-13.5603116584817	-15.0120467844509	-14.0844158923975	-11.6373617051328
28.643216080402	7.56403470146315	1.55229491287388	8.66687651626023	6.70567822652799	11.051077651239	6.94983659824821	7.40039370901756	5.11818833417357	7.80474000696299	5.56142899659692	8.13075053457459	8.30979016888988	7.85932033822178	7.40551439663613	5.71972362336492	9.6956347221504	7.08156669908305	4.22647293051057	0.661280940853802	3.70362418271015	5.32438186461905	5.60413653816602	3.33719670497455	4.35168817554902	4.67399112406077	4.18206478255188	4.25231538922363	3.51524726465152	3.7406393654982	3.9481172375212	3.4668760241346	4.5383706648821	4.06643733912259	4.69200729999323	-14.7958208995709	2.63612651935592	-18.4348819448144	-15.8024137143956	-19.6211420026433	-9.07377325667827	-12.0286160283727	-16.348921837329	-16.1829518215175	-14.8725196593529	-15.5121948898328	-13.6280940944232	-15.0547934903393	-14.1081567735155	-11.7668008159294
29.1457286432161	7.70113498502562	1.56589823012666	8.76712318798152	6.84982663940953	11.21611296498	7.08248023770851	7.55702940546743	5.21418935457678	7.97316595969948	5.66860311174925	8.26951120900054	8.45240195599981	8.01148340589638	7.53484951174068	5.83787784763484	9.8496752781764	7.23269470536318	4.25431577354878	0.658299282373153	3.73793210537289	5.34843374655533	5.61367106655124	3.356215512795	4.37999060848871	4.71125436292794	4.2230825992448	4.27329604983061	3.53343074148937	3.78071142324539	3.96759520230723	3.50722574484564	4.55929263755856	4.09802751201963	4.72457728999928	-14.8731547657832	2.62758768439738	-18.4619189068282	-15.9238337552083	-19.6947364553613	-9.16302431469709	-12.0928057754708	-16.5167879539101	-16.212880060422	-14.9974815745957	-15.5648766883223	-13.6871598067394	-15.1054590351442	-14.1282865038272	-11.8868867760145
29.6482412060301	7.83252180870229	1.58153733623498	8.86443894671699	6.98607399483786	11.3838925420464	7.20882470880773	7.70889572783086	5.2989858601093	8.13959530216171	5.77154057926244	8.39231144999943	8.5912274881737	8.15949011131606	7.65725297006508	5.95209975383147	9.99761977912618	7.37557791624909	4.28090499794301	0.656061259045554	3.77236989094924	5.37170502252078	5.62712259018797	3.37448824103812	4.4089130627187	4.74073997210081	4.2645124009389	4.29310864272943	3.54597367279446	3.82028762073993	3.98691698209587	3.54595247823715	4.57940632475089	4.12801658127215	4.75406148607077	-14.9499513099074	2.62155778772606	-18.5014380654928	-16.0457826825666	-19.786808103241	-9.25581187930988	-12.16071440641	-16.6620447434103	-16.251024522465	-15.122345195012	-15.5917436341681	-13.7493553583159	-15.1560912228103	-14.1471983920163	-12.0081185844405
30.1507537688442	7.95841705611156	1.59613688690836	8.96139115465624	7.11095321132589	11.546388250629	7.32357312753364	7.84733929373645	5.38262158993195	8.29925918940494	5.87293521717071	8.51487409818305	8.72995856194204	8.29694976804454	7.77769976060768	6.06511974950977	10.1312905227177	7.51590234627973	4.30624940503956	0.653773389731766	3.80790722442927	5.3895004784442	5.64081195550375	3.38874543428735	4.43242213058963	4.77124950515231	4.30366610635216	4.31370764723237	3.55953165120214	3.86092113976721	4.00220167879079	3.58527247478715	4.60069561894149	4.15273922647735	4.78436880363618	-15.0266068149269	2.61893384099397	-18.5595478158857	-16.1535804971046	-19.8831795185349	-9.34281681093211	-12.2150395999399	-16.816152512662	-16.2869151849334	-15.2533245096416	-15.6215730348196	-13.820387786859	-15.1912352085659	-14.1745993209211	-12.1352484761445
30.6532663316583	8.08178475578786	1.60845320992118	9.05538642166395	7.23588658178279	11.6929416136357	7.43700877288344	7.98514863469127	5.46554146217315	8.44882646767145	5.97298452840985	8.63753300860243	8.86839890132101	8.43555560235975	7.89639741891049	6.17700213349106	10.2647625236259	7.6533972655957	4.33188541094782	0.651043272850917	3.84318890495039	5.41122154466775	5.64832021840787	3.4037357645437	4.45777982714631	4.80295426412764	4.33828347831484	4.33513979806306	3.57437171729533	3.90241532455696	4.01909769239373	3.62512463378115	4.62308531153335	4.17807642113885	4.81548626329629	-15.1074151589544	2.61385300641501	-18.6296300221512	-16.2747770250741	-19.9605892420678	-9.43769254581137	-12.2761196080544	-16.9790987101515	-16.3108109356611	-15.3896190301429	-15.6553706743862	-13.8994514525545	-15.2320486832559	-14.2110466351697	-12.2673868481418
31.1557788944724	8.20358847081057	1.62147514500001	9.13381030365989	7.35976807257002	11.8440577202813	7.54945654075562	8.12246552071197	5.54751542669553	8.59808355973984	6.07158565052943	8.75953906414145	9.00583425617148	8.57537521458814	8.01324012752842	6.28754736406262	10.3981997660465	7.78734847467632	4.35829782586571	0.649606899373594	3.87239850862225	5.43651184399226	5.65994570443983	3.4195607476711	4.48514806991141	4.83536099804974	4.37342267171855	4.35713453766445	3.59022094920129	3.9443678539715	4.03770960082242	3.66527447380894	4.64617220696462	4.20423499615789	4.84700422498944	-15.1931629693529	2.60883324181646	-18.6805879868725	-16.4069249015346	-20.0551513878245	-9.54034159993752	-12.3441705511548	-17.1483151859005	-16.3420495248952	-15.529400237708	-15.692015100221	-13.9846054145283	-15.278711035559	-14.2563365771473	-12.4028193123579
31.6582914572864	8.31933211568871	1.63823211619814	9.21407611858775	7.4686083701774	11.9985646486334	7.66059618201287	8.25858288675602	5.61959960350162	8.74703876335032	6.16003583935402	8.86615599642894	9.12868508773187	8.7156341327779	8.12793548333489	6.38771798283554	10.5308335444696	7.90591709537847	4.38216476348062	0.647407340270336	3.90298673040254	5.45352653109744	5.67565999906451	3.43599394526948	4.51411932031281	4.8597622128083	4.4091462577903	4.37278721987839	3.60055659469362	3.98048438035637	4.05771846773775	3.70538539809376	4.66246868024047	4.23102341786826	4.87085229659535	-15.2732385973119	2.60695176406716	-18.7491889074471	-16.5135480641311	-20.1656094043426	-9.64954991570782	-12.417816083702	-17.2921055533851	-16.3810776728242	-15.6474174268835	-15.7029995689411	-14.0522781089661	-15.3298705247333	-14.3095070704118	-12.5212112568155
32.1608040201005	8.42995224409185	1.65130570803028	9.29659736478307	7.5778565879631	12.1364582278847	7.76066927566206	8.38123659036678	5.6924608382244	8.89503958897891	6.24883184960738	8.97367916543517	9.25197389490856	8.8447425200976	8.23013069215793	6.48832912458293	10.64874221569	8.02253572503523	4.40465157828688	0.645704894072655	3.93509078860052	5.47340845701813	5.68548970445769	3.4482700560315	4.53726114959426	4.88488160512261	4.44516684958912	4.38934591975478	3.61190972149077	4.0172430735326	4.07338266165818	3.74045874301863	4.67966285055649	4.25270469522884	4.89549739864915	-15.3508667370243	2.60726124425266	-18.8357462187497	-16.6278387674573	-20.2555894416838	-9.7511862463027	-12.4764764473383	-17.441676684782	-16.4269616459328	-15.7692886737369	-15.7162432808711	-14.1253911076538	-15.3636200688575	-14.3503213891661	-12.6431788437889
32.6633165829146	8.53922928653724	1.66324767230728	9.37426042344031	7.68867101873846	12.2728057057492	7.85824684513371	8.50270712202996	5.76711776619873	9.03226160745444	6.33866503166603	9.08333709224839	9.37619105040671	8.97223006660482	8.33128057224634	6.58997345664373	10.7631267223341	8.13756481716365	4.42748762546631	0.644853464131229	3.96558575900196	5.49751653771613	5.69595972466087	3.45992699993194	4.56103678750464	4.91142647416113	4.476402182207	4.40717182891341	3.62488194787368	4.05480937206956	4.08882958705644	3.77566859929053	4.69808949066963	4.27370141711895	4.92130767381886	-15.4311243390049	2.60789679452354	-18.9237745429424	-16.7526454382451	-20.3480953617138	-9.85561856104462	-12.5378822964333	-17.5987468558977	-16.4599734756818	-15.8956219221826	-15.7344073972917	-14.2042539333441	-15.395217337914	-14.399268518041	-12.7690886172507
33.1658291457286	8.64799593766825	1.67595187611357	9.44226962584747	7.79116391181644	12.4149048715173	7.95702115626711	8.62538128240192	5.84336483189024	9.16495491958932	6.42961984441132	9.1944390376025	9.50098728887036	9.10191469148448	8.43194275219919	6.69263573948393	10.8787259826796	8.25061312896252	4.45088632720606	0.644355450051739	3.99229854698439	5.51837944998126	5.71098223351528	3.47261498114776	4.58682643617062	4.93903795237298	4.50573600811401	4.42624672180364	3.63925539797892	4.09296688206627	4.10590235796386	3.81112179997236	4.7177076811061	4.29604543053196	4.94817302838157	-15.5142955446498	2.60803288891998	-19.0003938634036	-16.8645530408542	-20.4560748876555	-9.96712337333105	-12.6057083409702	-17.7611366990047	-16.4900799999345	-16.0256403124333	-15.7568148252281	-14.288008344551	-15.4317395159957	-14.4571859085546	-12.8981590676752
33.6683417085427	8.75441186345995	1.68974718379852	9.51453384713614	7.88845738563086	12.5544999009925	8.05695061887167	8.74875357425175	5.91198809480842	9.29840465882844	6.51905162272121	9.29218774368839	9.62206371786973	9.23326978178665	8.53222367494968	6.79347007388337	10.9951876135795	8.35513564290093	4.4736067939334	0.643436620268663	4.02123473464281	5.53709944090641	5.72696022466685	3.48634597463689	4.61436292693988	4.95947975780315	4.53590389932341	4.44461350903234	3.64887994280526	4.12977413212282	4.12450114458083	3.84679317032742	4.73639778608208	4.31974235710364	4.97201290802727	-15.5961192390559	2.60788469895953	-19.0937374643076	-16.9668203934956	-20.5656696051288	-10.084951776733	-12.6791904305859	-17.89862091891	-16.5275069272734	-16.1516281626519	-15.7569114465349	-14.3695411889322	-15.4729734793629	-14.52408130982	-13.0241538065345
34.1708542713568	8.85676335703236	1.70119295847261	9.59098790861663	7.98959659346436	12.6780745779839	8.15304162811727	8.8628421573087	5.98273142858901	9.4323420816018	6.60236673062726	9.39116293818871	9.73224097367125	9.36011556573052	8.63194175024029	6.88765316608437	11.1054018111944	8.45095104406695	4.49484478102213	0.642146072968791	4.05239183392661	5.56044485595364	5.73681182250703	3.49888465503749	4.63808756065779	4.98022779086175	4.56693918497978	4.45864714813823	3.65927147151085	4.16196131955379	4.14186612055849	3.88253438516788	4.75025511790234	4.34200441061384	4.9923440379624	-15.6740278557491	2.60950572008607	-19.2027588935013	-17.079001391278	-20.6513746088509	-10.2017817560739	-12.7428774559977	-18.0380746477593	-16.572336141414	-16.2603645545494	-15.7582182351273	-14.4365196270943	-15.5086736331764	-14.5992581321192	-13.136592125128
34.6733668341708	8.95749596840788	1.71176183574048	9.65978856813305	8.09088742686322	12.8085107356533	8.24173469847305	8.9727627524151	6.05769404445879	9.56554448485805	6.68853402467064	9.49422828636481	9.84415147063319	9.47807549430045	8.72572510848688	6.98442676194591	11.2040353116437	8.54634035721804	4.51600077469597	0.642677628760485	4.08069876292476	5.58600372708674	5.75110355471009	3.50837822098186	4.66025986251688	5.00284285983046	4.59834658427279	4.47418817044014	3.67160021144768	4.19481595200501	4.15565978662214	3.9157948865358	4.76550112219218	4.36054850244361	5.01426941642941	-15.7516784617516	2.61401904336891	-19.3015456264984	-17.1930358709304	-20.7504219499701	-10.312129921328	-12.8030232347703	-18.1843457597485	-16.6225756503839	-16.3726158369736	-15.7661992133888	-14.5074770961284	-15.5301207410945	-14.6726394173742	-13.2524048232335
35.1758793969849	9.05789578073981	1.72267476326601	9.72495126735686	8.18012560792521	12.9447203278345	8.33354096874277	9.08546516835665	6.13664963962397	9.68376332353691	6.77806334213344	9.60076825345423	9.95820784963582	9.5987471583003	8.8129155320324	7.08423228446927	11.3048116264029	8.64147436129199	4.53733790932465	0.643005023536192	4.1078972989555	5.60424510533096	5.76971693448004	3.51930546241929	4.68453466279862	5.02706913213145	4.62308528595108	4.49153725286177	3.68566996331747	4.22848009572643	4.17102683859113	3.94619740432545	4.78243629151715	4.38087985157045	5.0379870598929	-15.8297065566338	2.61754597483392	-19.3960928545068	-17.2802121347772	-20.8614529890759	-10.4287361337969	-12.8696596745578	-18.3355842307276	-16.6516301480905	-16.4887841267361	-15.7805350546635	-14.5829069800336	-15.5567474379707	-14.7420841656351	-13.3720108470659
35.678391959799	9.15825647227641	1.73124059434794	9.79623668693216	8.27490648047685	13.0650177561909	8.42887009593524	9.2007049324464	6.21024965468157	9.80300234868373	6.87088316925582	9.6961886749881	10.0740868682804	9.7221400830546	8.90078781805318	7.1869073170101	11.4079874246522	8.73587777350502	4.55908785682743	0.642897670497773	4.13817783977118	5.62714635647415	5.78264257835927	3.53191133317346	4.71079272688629	5.04515689431629	4.64891273378247	4.51062747431498	3.69568533414014	4.26282637475037	4.18809819975514	3.97697177241023	4.80095643502243	4.4032092286781	5.06320257057701	-15.9083329994761	2.61684098122875	-19.5052531300999	-17.37631298096	-20.9481482991575	-10.5513389385455	-12.9425018887422	-18.4632001629983	-16.6872739380071	-16.6079847212662	-15.7766753162888	-14.6620855446169	-15.5893566991291	-14.8198569324835	-13.4947589230691
36.1809045226131	9.25817897590123	1.73988258718361	9.87306682606392	8.37471544258737	13.1840539297747	8.52727065338811	9.31166916115903	6.28701564894142	9.92368335615816	6.96141524124388	9.79292704788634	10.183599982302	9.84736894401669	8.98980514138394	7.28659078671829	11.5127564284508	8.81674604844389	4.58079813350771	0.642651483041992	4.17129724768083	5.65457745446257	5.79584402803018	3.54607258755068	4.73544303007702	5.06315663762209	4.67617613971268	4.52770892936984	3.70604436521855	4.29431309185238	4.20655735926224	4.00828659016909	4.81709852950295	4.42727423701738	5.08212177508716	-15.9867946613466	2.6186753010816	-19.6269036522426	-17.4804655095104	-21.0321312871545	-10.6785862029457	-13.0117131464875	-18.5892146136893	-16.7307241321624	-16.7162879293841	-15.7735314672965	-14.7326892633462	-15.6271833069633	-14.9063601453351	-13.6093663206975
36.6834170854271	9.35430292917109	1.74787159315744	9.93879687964447	8.46457507042817	13.3102710889325	8.61582321424665	9.41492152747451	6.37017084305676	10.045296720194	7.05011144162811	9.89564422623396	10.2870546201401	9.95941427092966	9.0800353685224	7.38375685516158	11.6016151089049	8.89705670206849	4.60089865998434	0.643237875085706	4.20018882710395	5.67601206316298	5.81335419745332	3.5562741060757	4.7563096324232	5.08347084537791	4.70480555396126	4.5426607040962	3.71848917592488	4.32288887353707	4.21977968247345	4.04017838610057	4.83070270305038	4.4461831445994	5.10218200442484	-16.0590631118921	2.62291625717377	-19.7262639913705	-17.5609389948541	-21.1274657246096	-10.7934906289639	-13.0711913183372	-18.7216615271947	-16.7816671549528	-16.8130888236681	-15.7792204877915	-14.7942504423079	-15.6457734808476	-15.0012246455125	-13.715733920927
37.1859296482412	9.45267643326504	1.75421407835756	10.0069295481651	8.55625360936548	13.4352203071722	8.70749508672851	9.52240641883542	6.4593977108334	10.1609576583839	7.14390353918896	10.0037576314683	10.3941450786696	10.07274443167	9.1712409197238	7.48557545122496	11.6911407793454	8.9789783282008	4.62225962873692	0.643916618522357	4.23056906211797	5.69853903892201	5.83163965255548	3.56772559041616	4.77928856720107	5.10588355236351	4.73164908844355	4.559799334003	3.73280834879998	4.35256495261328	4.23368751240047	4.07251234582601	4.84630032354304	4.46631348483999	5.12461357700823	-16.1345940222751	2.62622467961781	-19.8284703677848	-17.6392127279957	-21.2211258082912	-10.9114467770292	-13.1373666130306	-18.8590175625808	-16.8283300802562	-16.9134961874188	-15.7936185659697	-14.8604458876278	-15.6672930963804	-15.1034577950031	-13.826422453155
37.6884422110553	9.551007006649	1.75724300768087	10.0825564523305	8.65515766345521	13.5425528283567	8.80484115429337	9.63417864666243	6.54539230306693	10.2672838041689	7.24307231138289	10.1031092867383	10.505239456658	10.1899406721917	9.25252798796499	7.59230404923794	11.7844443540491	9.06250412917818	4.6437231284445	0.644210054890646	4.26455679630551	5.72587839570533	5.8428923871625	3.5815423626746	4.80438458461614	5.12314916065043	4.7549438002339	4.57931365028811	3.7436013077713	4.38341310515957	4.24941224486473	4.10040920582406	4.86407599914522	4.48890737730849	5.14936654895766	-16.2087623032148	2.62440135608117	-19.9428884854289	-17.7263805421847	-21.285493749981	-11.0348492695628	-13.210467299006	-18.9745381987634	-16.8637480231224	-17.0176469918241	-15.7942065267017	-14.931801535279	-15.696353288309	-15.1939759283102	-13.9415694036468
38.1909547738693	9.65213570244148	1.76094910317856	10.1641380022787	8.75263529720074	13.6570246112487	8.9076994198677	9.74745389243145	6.63510171487317	10.3756228698875	7.34726689960455	10.2036129794272	10.6199119120758	10.3105702195204	9.33451763933649	7.70358530172183	11.8811856799173	9.14170909723068	4.66637258989755	0.644393509087572	4.3014207220683	5.75236743384197	5.85777855020786	3.59776345790186	4.83017684886981	5.13978636107616	4.78004473242526	4.60101937387052	3.75412133706538	4.41517218555218	4.2668333798005	4.1285348576049	4.88383699505205	4.51385191562783	5.17288069749868	-16.2860742693904	2.62357743516705	-20.065892567535	-17.8055366036626	-21.3595621757434	-11.1627435435359	-13.2866076255824	-19.0848103134082	-16.9069356962057	-17.1244079578702	-15.7949459420507	-15.0077241187009	-15.732910921316	-15.2898495952686	-14.0602839423832
38.6934673366834	9.75038337209815	1.76465408659273	10.2314479396954	8.84438731248171	13.7775095557669	9.0085297644142	9.84899614231598	6.73301928645522	10.4861977033724	7.44768647868658	10.3118322963427	10.7257092840463	10.4258926917368	9.4195239442715	7.81024859520886	11.9713960867897	9.21337349988791	4.68738490306972	0.644576918243172	4.33248253410199	5.77428377555579	5.87599811630349	3.61334515410393	4.84975139225361	5.15902250347878	4.80715511835264	4.61936833086656	3.76670119578504	4.44262263850486	4.28227714103033	4.15787277356459	4.89970970411493	4.53724681495858	5.19293635307064	-16.3569074858575	2.62404151629558	-20.1568778039158	-17.8656684233297	-21.4427053309135	-11.2851660203074	-13.3467230585194	-19.2011861133482	-16.958483186966	-17.2133259698735	-15.8064672812913	-15.0702654780407	-15.763647727553	-15.3941972006735	-14.1657825049778
39.1959798994975	9.84974322215604	1.76347795134315	10.3066735367247	8.94504964648219	13.8810159693242	9.10672891475479	9.95601026082621	6.83869474183064	10.5983964742957	7.55074657420484	10.4271699690534	10.831409902122	10.5350602210997	9.50797006587882	7.9189586550804	12.0537121440529	9.28855125660996	4.708801023117	0.644745165164744	4.36697534882334	5.80088821837931	5.88750398149819	3.62780046794939	4.87124932707775	5.18064768436687	4.8360023374544	4.63786498188607	3.78114191456497	4.46904483762917	4.2950116447914	4.18853227216422	4.91534999591521	4.55836995992009	5.21563237433459	-16.4279941254237	2.62317598958272	-20.257989296884	-17.9349084835293	-21.4992490526661	-11.4006098611662	-13.4136211931674	-19.322435423005	-17.0174980085335	-17.2969253690632	-15.8286416957089	-15.130902004184	-15.7859833862698	-15.5070895474879	-14.2686595118494
39.6984924623116	9.95206423192977	1.76075877851542	10.3902874406592	9.05337492372092	13.9814465745557	9.21237616631027	10.0689789979939	6.94292528449198	10.699404864368	7.66077090697821	10.5360845760895	10.9431151710202	10.6493722430485	9.59988365908669	8.03422508252776	12.140889942119	9.36782764597682	4.73116556542544	0.644856802571203	4.40494551055104	5.83152144210758	5.89761145589709	3.64514458714572	4.89482711897584	5.19798542476153	4.86058149220793	4.65904647568243	3.79251798427064	4.49672923884953	4.30951189776697	4.22047737516573	4.93344354670195	4.5819894307164	5.24115050058116	-16.5009978000017	2.61957442126292	-20.3698189203213	-18.0117229350772	-21.5499635966427	-11.5206234399103	-13.4879384332147	-19.4238651634247	-17.0625300080151	-17.3840657028936	-15.8408843823409	-15.1979934718014	-15.8168035487824	-15.6278059815482	-14.376235858812
40.2010050251256	10.0572601143599	1.75858670974885	10.475540120084	9.14893179263361	14.0884114820193	9.32567379883852	10.1870769438172	7.05089194402367	10.7982409848436	7.77780292015977	10.645572310761	11.0610332352952	10.7689515719838	9.69067495650142	8.15606523235006	12.2331484749123	9.45088594717509	4.75405927199677	0.644006927078124	4.44335988102635	5.85277472639139	5.91046178592496	3.66549589081764	4.92003097871329	5.21391742355903	4.88474143292409	4.68292548377987	3.80289017828489	4.52560690232671	4.32582039786774	4.25162276056055	4.95401949755005	4.60809507511242	5.26912666511261	-16.5749809035729	2.61371587912641	-20.4792861990664	-18.0558897136047	-21.6110564137009	-11.6448150635999	-13.5685041422434	-19.516246867777	-17.1068334123806	-17.4745772507273	-15.8519946758867	-15.2717157392886	-15.8565827304982	-15.7478826380313	-14.4882011572551
40.7035175879397	10.1644122240169	1.75463518425457	10.5518648638727	9.25373744315757	14.1936822452764	9.44577950782936	10.2942843250878	7.16849924263658	10.9008929525854	7.90124820733517	10.7641913363668	11.184538715468	10.8928593248192	9.77664997149805	8.28383856793434	12.329493179019	9.52462347736756	4.77715028108035	0.643025661113282	4.47758330128652	5.87772497587909	5.92268881724448	3.68852543192482	4.93903217646817	5.23252591116616	4.91104050126812	4.7091146330736	3.81520520879252	4.55528250124841	4.34353840258315	4.28019442623513	4.97667608960351	4.63617184849043	5.29194999094117	-16.6490138240207	2.607454796604	-20.5651918471529	-18.1072795119019	-21.6711020825254	-11.7716772391191	-13.6335485809883	-19.6142779560243	-17.1597300230558	-17.5670289738433	-15.8749174441043	-15.3511084478901	-15.9040499217664	-15.8602464252154	-14.6031608747989
41.2060301507538	10.2693331046063	1.74531324997899	10.6375077646988	9.36837963704713	14.2785492551275	9.55627729888597	10.4052832820127	7.2951544080327	11.0074806611867	8.01879390699454	10.8913219929218	11.2965627633208	11.0025955149688	9.86788538333468	8.40472457109444	12.4088051783073	9.60067495116042	4.7985282036927	0.642243616147611	4.51508201983281	5.9068509602101	5.92593302572454	3.70769043680213	4.95832345326135	5.25363580833967	4.93936295365383	4.73020312906803	3.82930422046237	4.57875506877964	4.35506989086575	4.31041946891481	4.99360993980469	4.65802162522358	5.31566105444722	-16.716776752569	2.60238804162667	-20.6615940881687	-18.1680223509278	-21.7007019313481	-11.880911245405	-13.7013946659012	-19.7169984752315	-17.2212031429469	-17.6344608595073	-15.9093472977311	-15.4124337327075	-15.931096248915	-15.9800751077072	-14.6985811071507
41.7085427135678	10.3788968795514	1.73667259269441	10.7323755822741	9.47846050802656	14.3698665177937	9.67532408020769	10.5237101092213	7.42193624953329	11.1160766873232	8.14364093220519	11.0141803926373	11.4151390524464	11.1185461721665	9.96514081022372	8.53236315076814	12.4936017643715	9.68309118407277	4.82073435981912	0.640914954490024	4.55560030619961	5.93131238475795	5.93109925663348	3.72975507187733	4.97948609890286	5.27120041092072	4.9686438493364	4.75333174153024	3.84075414033418	4.60283556558692	4.36812213037659	4.34240577140929	5.01231170350313	4.68191506848722	5.34224189743081	-16.7871413834931	2.59643037789569	-20.7684445532198	-18.2119782447841	-21.7414020085427	-11.9935578489043	-13.7766213133143	-19.8021054008848	-17.2877199953674	-17.7028379096404	-15.9367012735882	-15.4790562395322	-15.9661964602307	-16.1075851313589	-14.796159097864
42.2110552763819	10.4925085735954	1.72744198249224	10.8243365030016	9.58968569024612	14.4670836676763	9.80354937850398	10.6489218348734	7.55189188405116	11.2114810652783	8.27706088256488	11.1364319875767	11.5421617599276	11.2415569208316	10.0686568177559	8.66804444710751	12.5848322097805	9.77193355475538	4.84336359842853	0.639294078810578	4.59389707629286	5.95351851010686	5.93815787288282	3.75488989406398	5.00221730238142	5.28641090992785	4.99173930834329	4.77907064829108	3.85037598235535	4.62813754258546	4.38296740639339	4.37606811362193	5.03340952850961	4.70806694708965	5.37152693358242	-16.8584776112569	2.58731900242888	-20.863116361466	-18.2467371677071	-21.7936227627727	-12.109975161417	-13.8583709940237	-19.8741838492199	-17.3342655264184	-17.7744268315536	-15.9604187992294	-15.5532372957316	-16.0104236290098	-16.2420527785376	-14.8975399268885
42.713567839196	10.6104015840625	1.71346205545143	10.9134445297749	9.7125857885354	14.5468888896007	9.94025916876425	10.7683527856588	7.69255492530506	11.3122316021268	8.41872984895724	11.2688215025037	11.6774704524548	11.3711023952042	10.1782419029101	8.81139195821143	12.681984520371	9.86196349055924	4.86656530055826	0.636758681683717	4.62979704243331	5.9797188412416	5.93755148968577	3.78279422615781	5.02066188132431	5.30421305103329	5.01635870651393	4.80718381706242	3.86174322788577	4.65456109336925	4.39940886722075	4.41113704893504	5.0567169485942	4.73616614214533	5.40046712477107	-16.9317049721208	2.57429524944156	-20.9443909756669	-18.2920599249498	-21.8222233992079	-12.2291660627199	-13.9301722947452	-19.9513783632578	-17.3884624210465	-17.84877715659	-15.9957449270114	-15.6346602833212	-16.062974221987	-16.381976560755	-15.0019586011245
43.21608040201	10.7299110685367	1.6971852590644	11.0132814289902	9.84088847729775	14.6230104588943	10.074665753423	10.8872807068724	7.84319843294995	11.4192946337111	8.56512764410517	11.4106581444075	11.8164969648683	11.4952458383093	10.2828157642589	8.95868860945582	12.7718087063491	9.94620446415777	4.88898342294203	0.634253245673691	4.66872065617158	6.00646604529811	5.93428044436461	3.80927901340551	5.03669485263705	5.32445704364869	5.04255663040444	4.83563177532999	3.87471945549188	4.68029672193576	4.41281933899752	4.44264086233787	5.08014935772616	4.76116003488388	5.42487911149733	-17.0030048904436	2.56514932138332	-21.0372984160608	-18.3383861147669	-21.8471170619943	-12.338296510048	-13.9974985666806	-20.0331074413529	-17.4512610376534	-17.9189631575212	-16.0422456590225	-15.7170696913692	-16.1066413743717	-16.5088488544449	-15.1032283007089
43.7185929648241	10.8504070814503	1.68234786589902	11.1231268303408	9.96092830720697	14.7069219869744	10.2100323605071	11.0148627868387	7.99519837632224	11.5324834760266	8.70805177010451	11.5500067008871	11.9478761570856	11.6176480725823	10.3913587942247	9.10137626466044	12.8578552217904	10.0383791162027	4.90985103621993	0.631616443651849	4.71023439494661	6.02493792565166	5.93314474969011	3.83515710293294	5.05430222938203	5.34180112442678	5.06994023524908	4.85943897975074	3.88539654224624	4.70077531472715	4.4241696261554	4.47401759500023	5.09848906583717	4.78414335818584	5.45181729911694	-17.0696939016085	2.55845822319367	-21.1409400306335	-18.3592225999162	-21.8864180031939	-12.4405277428985	-14.0716069703041	-20.0997534331799	-17.5219083667822	-17.9671884794096	-16.0834076619858	-15.7846722165703	-16.1447660209287	-16.6352850199035	-15.1863744480381
44.2211055276382	10.9762697855566	1.66598092973126	11.2253729604978	10.0939547192201	14.7912562289557	10.3553270269751	11.1506676000829	8.14909266233693	11.6430286290876	8.86026914659505	11.6868539262061	12.0887594313173	11.7485538360814	10.5080097442873	9.25258408202643	12.9513385883427	10.1389782013367	4.93108127841109	0.629402762543344	4.74700595627961	6.04693761096942	5.93148761961089	3.86354642321484	5.07331459091044	5.35570193053703	5.09444004874733	4.88507185117069	3.89335810764666	4.72242301839154	4.43722162870087	4.50665454803753	5.11854190631743	4.80914376362654	5.48137017200559	-17.1374500844303	2.54733776790454	-21.2229434832103	-18.3911988508879	-21.9297366531497	-12.5460695953061	-14.1519819645289	-20.1495624486006	-17.5864827251378	-18.0174123847142	-16.1172666526988	-15.8589176683787	-16.1909438691956	-16.7665545010512	-15.2714152426128
44.7236180904523	11.1076067349699	1.64407577552456	11.3312915386665	10.2387693008098	14.8553781126671	10.5101354937802	11.2863475942592	8.31427407923117	11.7488780232795	9.02203785543353	11.8342769478868	12.2396714974	11.8878185827862	10.6330676682463	9.41251175256393	13.0522756121646	10.2473669653736	4.95265405460846	0.626243986962027	4.78343323265441	6.07214787550481	5.92071047565602	3.89419298393513	5.09008216845433	5.37194326693629	5.11459425353883	4.9125239723699	3.90280882587348	4.74546530079477	4.45197396956189	4.54038175657451	5.14038906876982	4.8360986089316	5.51306505957114	-17.206942457212	2.53191421804053	-21.3024692528818	-18.4343343068991	-21.9452650378904	-12.6545333884722	-14.2281529276804	-20.2041992274563	-17.6403347353207	-18.0703494280932	-16.1614473960751	-15.9401772715972	-16.2449322032532	-16.9020344583135	-15.3585440993259
45.2261306532663	11.2441231995102	1.6230091745	11.4491270509301	10.3747156265933	14.9285924116706	10.6709345092399	11.416333417294	8.48982732869813	11.8627681331368	9.19262415718503	11.9915042542746	12.3998682614646	12.0318705177451	10.7662872835546	9.58038984571037	13.1569189093765	10.3500862857794	4.97404274023148	0.621746304357995	4.82279083286487	6.08878019001394	5.91223317852273	3.92571751085372	5.10168991444648	5.39042504705124	5.13535396160722	4.94137394460653	3.91368062850178	4.76973451058352	4.46715650418311	4.57482276699506	5.16365083166759	4.86357114525496	5.53966013631949	-17.2777408548477	2.52105485270026	-21.394596715375	-18.453197887111	-21.9764844152283	-12.7620877935245	-14.292004909912	-20.2635639327289	-17.701584376683	-18.1253071988159	-16.2154828764257	-16.0275507386619	-16.3017977272986	-17.0402997173743	-15.4468163949985
45.7286432160804	11.3821183968508	1.60171510200512	11.5774126026505	10.5192437508616	15.0109624336143	10.823380182585	11.5557822647188	8.66755223547085	11.9850411577027	9.36441745810611	12.1476736529073	12.5594205870079	12.1647714073914	10.903632575895	9.74832733950616	13.2476466286716	10.4565116756736	4.99388333177896	0.618825432648131	4.86449121757868	6.10556058197967	5.90641366663804	3.95262900710494	5.11446975475159	5.40656009956184	5.15664886618619	4.96762493014665	3.92267260660654	4.79164055811698	4.47671007151155	4.60802231477217	5.1842073800928	4.88498259514858	5.56561632648819	-17.3442870281682	2.51601036256467	-21.497413028059	-18.4747008544788	-22.0240742879271	-12.8519492756699	-14.3616071891409	-20.3110442482036	-17.7703635210906	-18.168546583535	-16.2651166614682	-16.1083161407712	-16.3389397288092	-17.1744316323381	-15.5242375883703
46.2311557788945	11.5218944067265	1.5781613734554	11.6930807030295	10.6773532636903	15.0787434671452	10.9856983943989	11.7045297152132	8.84502494050279	12.1149344756258	9.53625157711854	12.2986750006929	12.7164007995492	12.3068966045244	11.0369953176103	9.91501156272133	13.3463328362782	10.5724874427964	5.01197981510331	0.616254408876895	4.89906752540643	6.12565282866828	5.89411961750758	3.98105681407576	5.12846318998865	5.41802583374371	5.17803154023028	4.99006760185005	3.92812751352814	4.81024867416969	4.48775508189395	4.63632930768816	5.20083328554206	4.90814425512118	5.59377415713566	-17.4048353670879	2.50370217843876	-21.5690738389742	-18.5092481613763	-22.052762769907	-12.9443832714488	-14.4369369304639	-20.338419774158	-17.8452299647559	-18.1961004646243	-16.3030452745042	-16.1787760017519	-16.3821936379951	-17.2910490310408	-15.587390193729
46.7336683417085	11.6686267359595	1.55278185290024	11.819080669822	10.8360505618765	15.1452343876717	11.1580137157657	11.8592061096623	9.03376846072153	12.2363645013561	9.71796064309031	12.4601461703888	12.8837154942916	12.4587273990242	11.1792101698559	10.0905401455577	13.4536935019411	10.6976891083669	5.03031852856394	0.612877372414334	4.93564884953437	6.14247625719459	5.87994394229762	4.01091268309198	5.14240000431619	5.4315042227181	5.19262798462182	5.01339422602003	3.93492540442668	4.83027581181182	4.50051743939563	4.66449889248359	5.21845358407259	4.93326486850905	5.62393375796502	-17.4675686377677	2.49103209747636	-21.6488478170102	-18.5372617167723	-22.0808006771599	-13.0397506909821	-14.5140825327566	-20.3709015405035	-17.9022607999886	-18.2257009841986	-16.3494466771025	-16.2547071907641	-16.4321429665783	-17.4083801248725	-15.6511264072946
47.2361809045226	11.8221286458828	1.5282555260779	11.9576875877898	10.9926446670704	15.2233976070099	11.3390586451151	12.0020402470589	9.2327358372296	12.3615979709768	9.90926774929706	12.6313178014886	13.0612443935073	12.619197546532	11.33067334717	10.274668572672	13.5688889490286	10.8275087662954	5.04869521298813	0.608790322917763	4.97519762301699	6.15351815821832	5.86907077330201	4.04169869041645	5.14850260657886	5.44696126809505	5.2050131893644	5.03751916467216	3.94309763960012	4.85185381693139	4.51476257737792	4.69242604910841	5.237039949371	4.96002050328542	5.6537461854835	-17.5325194418242	2.48348078814989	-21.7413238979053	-18.5510395400211	-22.1274230939381	-13.1371034792433	-14.5710042552613	-20.4089286372764	-17.957786979709	-18.2579238010596	-16.4040208057219	-16.3361067094528	-16.4875647033445	-17.5262993755552	-15.7155083612753
47.7386934673367	11.9791563240997	1.50273812876589	12.1029982992702	11.1638673239484	15.3061774255866	11.5143177085951	12.1546053922054	9.43438290810724	12.4963913217781	10.1089900841461	12.8026282584789	13.2477154784124	12.7724546625258	11.491070495242	10.4662354447385	13.6750723468964	10.9504377115649	5.06608202239529	0.605872329171835	5.0154236287207	6.16785149482539	5.85914897719296	4.06829022992874	5.15541895314853	5.4606215753802	5.21748781456943	5.06200865874616	3.94997643150805	4.87470900708712	4.52493344134762	4.71977657339081	5.2562129974264	4.98230835727872	5.67706219537852	-17.5953934259732	2.48006166806806	-21.8371294036963	-18.578523180185	-22.1826067965942	-13.2205304893852	-14.6325203089005	-20.4390677116314	-18.0196529457962	-18.2920258516403	-16.4550704525769	-16.4216744584176	-16.5278716131238	-17.6440060284552	-15.7795154905982
48.2412060301507	12.13599643648	1.47414596819519	12.2376992505412	11.3466303783395	15.3704972038057	11.6920737472907	12.3171488502886	9.63281776831927	12.6404077794941	10.3050652283831	12.9655191007858	13.4274870189688	12.9275255922692	11.6595760824485	10.6528577678538	13.7815160285502	11.0831247498617	5.0807970807376	0.60352971764888	5.04923465464505	6.18472779316222	5.84104689509339	4.0930288236028	5.16341867773898	5.46844339466886	5.23004053660752	5.08106836059564	3.95267197753623	4.89328418836368	4.53375647995186	4.74606661226971	5.26995442073027	5.00324140442856	5.70197199166926	-17.6493801707619	2.47024303254658	-21.9045011710917	-18.6176582773249	-22.2115640408415	-13.2983808813315	-14.699200869079	-20.4465772810805	-18.0873916030173	-18.3076084274234	-16.4901427509568	-16.4925435201131	-16.5629363360387	-17.760118750033	-15.8255525322849
48.7437185929648	12.2988192752533	1.44798823149174	12.3855060720857	11.514977115297	15.4477691248253	11.8798390542199	12.4881691257828	9.84199482014349	12.7897526557627	10.5044326830954	13.1384988961337	13.6089901990334	13.0928545628367	11.8245728530166	10.8416539467447	13.8974640187291	11.2258140010936	5.09489748728616	0.600257100495786	5.08603166754274	6.19027933085063	5.82628614792979	4.11832235151528	5.17216932690747	5.47797463971801	5.241288579045	5.09744003934926	3.95668628471364	4.91036229504075	4.54417378354701	4.76669418252095	5.28109464237753	5.02604691985919	5.72861211837516	-17.7030829849811	2.46336678270933	-21.9834387619758	-18.6259731865187	-22.259090325065	-13.3790772360305	-14.7697764320972	-20.4601447224094	-18.1557813084149	-18.3149678238776	-16.5321978516831	-16.5579133391259	-16.6033085964314	-17.8575240604834	-15.8623083270675
49.2462311557789	12.4685995695145	1.42203321595398	12.5459620282818	11.697953161612	15.5380129732197	12.0767085814436	12.6478372212159	10.0608452103948	12.9281930868665	10.7132681155293	13.3208757393358	13.8001267015244	13.2677496331537	11.9922732690393	11.0390638193419	14.0226219608269	11.3775020409314	5.10907801248674	0.597710453539179	5.12576388270661	6.19898811351266	5.81519359391254	4.14390700756663	5.17371760245944	5.48928811165305	5.24469704493095	5.11406502552242	3.96210894003834	4.92880195316625	4.55612170861116	4.78360514523562	5.29269733994424	5.05063782182157	5.75657689621967	-17.758850148657	2.46193943374453	-22.0741526567664	-18.6473335438292	-22.3254597099626	-13.4623310697292	-14.8212557692719	-20.4807082249737	-18.2015138626399	-18.3253761378618	-16.5813710470349	-16.6275736647345	-16.6486762273561	-17.9444504861576	-15.8991226846969
49.748743718593	12.642276081147	1.39362735728752	12.7067199858422	11.8942235876375	15.6165843103423	12.2761075378793	12.8131641295561	10.2827508964674	13.0760215227204	10.9308279531448	13.504678029556	14.0000321730574	13.4452678458792	12.1687479629491	11.2444620275158	14.1500003227595	11.5245529318982	5.122297985659	0.595337842544939	5.16369696358542	6.2111830503858	5.79877345424247	4.16766660231162	5.17433285414137	5.49952392229616	5.2481580607569	5.13090264566481	3.96690457611116	4.94846253791055	4.56739336881807	4.79895255205428	5.30472559887838	5.07456973561829	5.77922386210966	-17.8125739517621	2.45880990526746	-22.1565447703599	-18.682635665134	-22.3749867771282	-13.5417836980079	-14.8719864050582	-20.498086114068	-18.2517645794145	-18.3393386532406	-16.6287652428033	-16.7014684947411	-16.6910790116623	-18.029516005174	-15.9361190866446
50.251256281407	12.8153897952645	1.36463175077074	12.8626062103042	12.0834784441319	15.6960766466813	12.4667953017186	12.9886804262748	10.4977985672392	13.2335753037882	11.1555234981869	13.6764892523082	14.2067776007153	13.6128934225535	12.353830290826	11.456400646705	14.2662722787617	11.6736490387726	5.13272981826885	0.593527111217186	5.19759707639358	6.21722084715653	5.78085437183055	4.18560018479855	5.17602384331994	5.50287350957747	5.25214859495408	5.14754689812579	3.96687900959477	4.96888016315085	4.57353077800443	4.81269260556716	5.31676720716487	5.09296937696588	5.79936280742824	-17.8576836189531	2.45414597254075	-22.2196110840141	-18.7022225442552	-22.4240940863698	-13.6048466914836	-14.9275018541032	-20.4909429234198	-18.3072870905909	-18.3560231338009	-16.6567782268114	-16.778238095344	-16.7142368178288	-18.1126966752906	-15.9723073583892
50.7537688442211	12.9938862362183	1.33841177692951	13.0318399642697	12.275981009078	15.7905675438551	12.6669431804008	13.1730173887083	10.7228114849343	13.3998192630615	11.3704910421317	13.8579386036511	14.3988274549352	13.7903994042918	12.5466841298869	11.6577256133862	14.3923199724489	11.8329274882347	5.14243858907038	0.591962622325572	5.2346783122991	6.2212128637616	5.76664427876889	4.20334212003483	5.17871390695093	5.50775032494293	5.25669609185289	5.15646736202079	3.9680645199425	4.98262310574593	4.5808975035557	4.82460176825848	5.32098409343054	5.11303060001902	5.82087198447159	-17.9023333261302	2.45471997863697	-22.2936662603845	-18.7179855237175	-22.4928105716362	-13.6706472350843	-14.9871465064402	-20.4913115681658	-18.3672744551531	-18.3485287382002	-16.6912739746247	-16.8330465111325	-16.7416501306629	-18.1934859728644	-15.9845665433366
51.2562814070352	13.1792440105436	1.31205554363368	13.2129949623056	12.4825322548396	15.8929371222004	12.8762899441976	13.3506569524514	10.9568215589561	13.5628144351058	11.591943332271	14.0485554326891	14.5958500987382	13.9777063003062	12.7441025499545	11.865074254982	14.5285241544757	12.0018568046806	5.15231703626139	0.591252355534308	5.27465583189216	6.2293257084975	5.75391496383446	4.22092884261335	5.17667977468812	5.5143845585887	5.25758578600776	5.16438447798666	3.97060158589244	4.99614907052442	4.58959947551186	4.83366881735061	5.32428744928456	5.13491510828235	5.84367409296593	-17.9493949670054	2.45927817782837	-22.3779373737687	-18.7482042664679	-22.5712457985346	-13.7397212585212	-15.034065067735	-20.5005043381627	-18.4161325586725	-18.3414207596542	-16.7328514480599	-16.8884208931211	-16.7741223662411	-18.2681401593113	-15.9938758998804
51.7587939698493	13.3662841339702	1.28287715533217	13.3870942049164	12.6926022047081	15.9774332727246	13.093129987782	13.5268570781444	11.1944125975474	13.7218798485555	11.8218163516491	14.2422098490474	14.8001888230059	14.1731317506052	12.9323740096725	12.0806106586342	14.6735953172063	12.176926055354	5.16053961059162	0.590398237670127	5.31035202319865	6.23760572662123	5.73297625067717	4.23801739953361	5.1713886888002	5.52081903144215	5.25446631563766	5.17239349053082	3.97304518363161	5.01041661279229	4.59929660498361	4.83490808703904	5.3278172623192	5.15824970112715	5.86634178053995	-17.9918615468541	2.4576371251237	-22.4419930252671	-18.7804180547326	-22.6218225431977	-13.8112396820923	-15.0728132818492	-20.5115693382625	-18.4519227180738	-18.3392015799357	-16.775417723768	-16.9480525895316	-16.8107753368243	-18.3176446133134	-16.0038678511548
52.2613065326633	13.551971535933	1.25626002192805	13.5620301533091	12.8919895884971	16.0774363221582	13.2987222812815	13.712994902109	11.4210936445897	13.8902449052693	12.0589724672742	14.4200832867494	15.0105839770638	14.3563361473111	13.1279268595617	12.3034453916583	14.8065487832399	12.3411643289233	5.16586033299821	0.589975446400628	5.34462780701253	6.23847107187807	5.71516435787365	4.24879528235023	5.16733875963759	5.5194999310155	5.25259125146995	5.18046088672995	3.96988623214551	5.02528339178586	4.60351606560706	4.83415535236455	5.33154570683477	5.17581341543317	5.88075548283478	-18.0259917183766	2.45860820394666	-22.4961509199676	-18.7910590399734	-22.6907099962828	-13.8661797287443	-15.1162707727546	-20.4965173634556	-18.4920806951039	-18.3422266478324	-16.7960839099452	-17.011713785525	-16.8281568822163	-18.3644491897712	-16.0147671950556
52.7638190954774	13.7451188454562	1.23046293684299	13.7496493970256	13.105466523129	16.1926152109657	13.5076405736586	13.908038078903	11.6569405220228	14.0676124776014	12.2988400284919	14.6072746512021	15.22149541759	14.5427540269421	13.3309449592613	12.5291483145921	14.9432911995659	12.5150713008921	5.17174757146037	0.591085499843016	5.38231503542137	6.24391379230627	5.70070510382912	4.25736379167343	5.16467557478464	5.51970595614029	5.25233662495076	5.18706648875362	3.96769864101533	5.03915674781123	4.60667873263464	4.83172935371812	5.33390839708548	5.19281369344914	5.89614563833206	-18.0639068968969	2.4644044498336	-22.5605504750719	-18.8157777232463	-22.7777863517489	-13.9187212106286	-15.1643816699691	-20.4904680856922	-18.5370011171578	-18.3453332992753	-16.8234562418349	-17.0742045159779	-16.8432142362235	-18.4094878312038	-16.022114334272
53.2663316582915	13.9410497130231	1.20313436543851	13.9476151556681	13.3303201184253	16.2973449163322	13.7255744901489	14.101755006095	11.9011921996609	14.2524067354083	12.5276976985295	14.8035842485754	15.4155892298932	14.7385808436598	13.5407976970233	12.7437764659056	15.090637985454	12.6988729045666	5.17666190147482	0.592835009616855	5.42296488243907	6.25396134395641	5.68087332307484	4.26557841835025	5.16007405397252	5.52178712897414	5.25365750852689	5.18632486643939	3.9666530211999	5.04620784558901	4.61080774181742	4.82776892281702	5.32881841010989	5.21160474017143	5.91284631468416	-18.1001970276057	2.47131120959957	-22.6335797552053	-18.8540928342157	-22.8472623518355	-13.975361474203	-15.2070021745695	-20.4950166521698	-18.5855223379919	-18.3274014267288	-16.8585209182696	-17.1159971652685	-16.8640139176228	-18.4529354843948	-16.007735649088
53.7688442211055	14.138135775559	1.17581741553332	14.1304022600261	13.5386896385917	16.4034140648504	13.9512831139588	14.2858850561681	12.1499910054043	14.4244746718726	12.7638501733466	15.0049894436718	15.6148216855173	14.9426448791852	13.7562967981452	12.9661596982987	15.2478397749066	12.8912943694419	5.17992430368554	0.59359574160553	5.4569406156427	6.2558198720129	5.65879792640011	4.27339791533207	5.15015746466938	5.52469608410869	5.24942905986748	5.18556717543849	3.96592158886072	5.05353254482316	4.61578374026143	4.82226556205594	5.32382722012025	5.23207922552856	5.93064856016114	-18.1325589947564	2.47369862259998	-22.6749326548138	-18.8669355283806	-22.9139245615071	-14.0359946097065	-15.2343970519713	-20.5063949554908	-18.6118912622719	-18.3149779569378	-16.8979261376855	-17.1614935067373	-16.8906936732728	-18.494400576743	-15.994482696167
54.2713567839196	14.3361237819505	1.15142402780138	14.319568853658	13.7557419104461	16.5259246035925	14.1746595337981	14.4794428449976	12.383650446972	14.6002438329552	13.0071686293402	15.1868722854578	15.819211198806	15.1441846559754	13.9657974171615	13.1964341511359	15.4041603307492	13.0787960342115	5.18176441487129	0.596072219710923	5.49231474998274	6.26032229200723	5.63981821124177	4.27812880854835	5.14182409224851	5.51918050673928	5.24550569836635	5.18517412684372	3.95880135557023	5.06142651583168	4.61851813347197	4.81164031082288	5.31935184046628	5.25074795916659	5.94371162176174	-18.1611443213389	2.4782643714862	-22.7165699923549	-18.8863529709701	-22.9987014859281	-14.0915093720032	-15.2666486979221	-20.4898885311744	-18.6359700743736	-18.3095446734956	-16.9132861028934	-17.2116054408729	-16.9123244371808	-18.5194818390453	-15.9836945881672
54.7738693467337	14.5375505952275	1.12642260230059	14.5200864633526	13.9852734205954	16.6576198984287	14.3886923127599	14.6818833419247	12.6258448063466	14.7849095925143	13.2563056459614	15.3780130082357	16.027476790524	15.3353737336292	14.1721367127579	13.4334379544255	15.551411867683	13.2647933792741	5.18331064166156	0.600483644366906	5.53136927422663	6.27036648196512	5.62203943745335	4.27738537272453	5.13543174845413	5.51532088155911	5.24420718178686	5.18515157813765	3.95234467932873	5.06982134490134	4.61624784939149	4.79673614431896	5.31544655511652	5.26464797963539	5.95314311592362	-18.1902218682391	2.48769460293474	-22.7680947244858	-18.9205754786207	-23.0922098568613	-14.1342865313431	-15.3043264129632	-20.4835628937126	-18.6648485978075	-18.3111370283381	-16.9359408714216	-17.2658346252621	-16.9193282160477	-18.5313848996075	-15.9754975655574
55.2763819095477	14.7416660428373	1.09902397607672	14.7272607835905	14.2087936157273	16.7699384418957	14.6111670846985	14.8892771962595	12.8760805371363	14.9776819320814	13.5014420058263	15.5785796078099	16.2280846645376	15.5351601855893	14.3844934862732	13.66735397317	15.7092070323024	13.4604700956618	5.18434117720092	0.604759259404453	5.57280824451473	6.27851449719507	5.59549949325659	4.27633399856765	5.13014671746403	5.51358380511694	5.2457769667011	5.18212594609517	3.94682368037243	5.07532446175162	4.6144755405494	4.78076469385193	5.30868225946816	5.28024124920874	5.96401610390022	-18.2189141215954	2.49350009417112	-22.8246608053561	-18.9469240948384	-23.1544832793585	-14.1819761859314	-15.3444971698471	-20.4891704061244	-18.6985544517853	-18.3074055140607	-16.9671297124372	-17.3123195175177	-16.9329604182198	-18.5424638040517	-15.9594847208343
55.7788944723618	14.9458199190206	1.07389552181797	14.914128962947	14.4265618305053	16.8984137518467	14.8415864625828	15.0783098266003	13.131930270813	15.1727113376366	13.7385904133219	15.7863862714149	16.415789739217	15.7431672305806	14.6027164616137	13.8942161772455	15.8775607872458	13.6652292617386	5.18387077742236	0.608943948474967	5.60642432050666	6.28377444385932	5.57155121925374	4.27521523309132	5.11780399966417	5.51363517656982	5.24860733343564	5.17423349630349	3.94197983668435	5.076111660014	4.61333542181636	4.76406917546788	5.29715039332796	5.29766858127812	5.97650137006255	-18.2441299737447	2.49911033712992	-22.8443241227724	-18.9620703868863	-23.2331772960169	-14.2352403648235	-15.3628201487878	-20.5052925547141	-18.7307284158717	-18.2913852195573	-17.005553452337	-17.3446440241457	-16.9541795751742	-18.5536113871667	-15.9298136138527
56.2814070351759	15.1530214808458	1.05089279432637	15.1115704156151	14.6576200256973	17.0423577114246	15.0779560224287	15.276164241575	13.3693324030886	15.3535043528375	13.9822810983194	15.9721614359437	16.6079839739166	15.9574025855123	14.8260341722378	14.1289383294267	16.0547695505314	13.8772458941325	5.18339114802433	0.615313282696996	5.6437480212477	6.29510034661874	5.5506633463889	4.27386150857318	5.10750774426244	5.5051223472859	5.24691049308864	5.16708127991979	3.93040664778988	5.07772248767199	4.61252842367581	4.74679705810273	5.28664513620351	5.31654010901529	5.99023227052038	-18.2698019735976	2.50586477676197	-22.8727566264524	-18.9925524640566	-23.3280906436039	-14.2932712865576	-15.3863741087094	-20.4928716198928	-18.7404307126552	-18.2830368915491	-17.0191799005671	-17.3811736672726	-16.9820860009038	-18.5649761291008	-15.9038156324162
56.78391959799	15.3597429291463	1.0250594903096	15.3189795028794	14.8960143603586	17.1751950545421	15.2966403174358	15.4830220584828	13.614362889331	15.5427345297225	14.2321302128529	16.1669124641882	16.8047598557543	16.1527496077978	15.0532175426848	14.3712796953651	16.2152538085835	14.0728920372157	5.18193427354393	0.622851233411441	5.6849623094139	6.31099790656129	5.5246827578408	4.26578946556525	5.09984685076235	5.49827769412187	5.24868297170731	5.1610481749282	3.91926687296902	5.08055174672372	4.60481512853673	4.72884487143263	5.27761464570038	5.3285025912967	5.99513011559884	-18.2929410354961	2.51435998985869	-22.9113778570817	-19.0337670491682	-23.4037776340786	-14.3337650018045	-15.4164446515981	-20.4904502033477	-18.7546888455397	-18.2833770587409	-17.0400007820897	-17.4224743525134	-16.9898775380922	-18.5759724912113	-15.8826490637554
57.286432160804	15.5686535398575	0.999794180190597	15.5243667660764	15.1126940185856	17.3079859194542	15.5199161694157	15.6970262174938	13.8673770134364	15.7407419875684	14.486625004611	16.3717525244905	17.0049434109042	16.3525759026522	15.2637164693511	14.6198405800405	16.3827467410403	14.2774943727426	5.18023620129126	0.63012102392524	5.72595168528391	6.31839209855734	5.49636584579734	4.25680609823222	5.09477493193679	5.49386986993385	5.25452333713456	5.15613925603143	3.90911748141275	5.08461931372826	4.59642418031804	4.70393500654323	5.27010803499713	5.34092898180641	6.00158689765567	-18.3160944436402	2.51967234329436	-22.9446659924461	-19.0465501254414	-23.4734443965854	-14.3771123819365	-15.4523262519905	-20.500640809683	-18.7746737158741	-18.2919078559847	-17.070123631862	-17.4678626281212	-17.001455087142	-18.561678394102	-15.8662448732614
57.7889447236181	15.7793346492866	0.976274021257532	15.715244384644	15.3428652127426	17.4570696186369	15.7511698094436	15.8942001472649	14.1260761203267	15.9463448103356	14.730179202259	16.5846022473937	17.1907083054577	16.5606113563271	15.4792879834642	14.858831719205	16.5613442057622	14.4914846160351	5.1784589149276	0.638524099704639	5.76179740299055	6.33184037828278	5.47146259757433	4.24817624134136	5.08450989834437	5.49164846848201	5.2645456983962	5.14707208710329	3.89982637224812	5.08471264974641	4.58865836122536	4.67855979498319	5.25870983690578	5.3552317973026	6.01013213898766	-18.3396631171379	2.52636028080893	-22.9521090395308	-19.0743567841702	-23.5593484222702	-14.4273862958609	-15.4705810715387	-20.5221049960244	-18.7999696518153	-18.2890907203329	-17.1084302243373	-17.4988662926903	-17.0216530825012	-18.5479358203323	-15.8381391803133
58.2914572864322	15.9909015505789	0.954484969472638	15.916635871802	15.5846378308489	17.6152411830079	15.989002123508	16.0944550741808	14.3662671665662	16.1445197903966	14.9701041472747	16.776751636128	17.3704106650521	16.7755806617231	15.700635851382	15.0956629865367	16.7500075802639	14.713610690012	5.17659375010473	0.649073551321019	5.80166917131387	6.35150026013858	5.4486089681024	4.23999815387006	5.07510974010833	5.48200887930977	5.27393685846802	5.1359889224311	3.88465517289416	5.08321908332793	4.58153757256892	4.65310973250897	5.24560928773314	5.37125610177717	6.02069834701847	-18.3626644858609	2.53457194549413	-22.970044104578	-19.1178050913041	-23.653016762382	-14.4843922914687	-15.4896249670928	-20.5183222879413	-18.8135372832634	-18.2823589219424	-17.1247976900143	-17.5226541417052	-17.0502629088071	-18.5363463712816	-15.8048770001292
58.7939698492462	16.2017057638371	0.92961616624343	16.1273618792948	15.810918172705	17.7510641513292	16.2192184811912	16.3041983062945	14.611828152572	16.3374057869083	15.2163263884401	16.9758124598627	17.5561755843561	16.9826698257152	15.927552713104	15.340454140636	16.9338332625507	14.9307671525962	5.17406109263777	0.659479082369077	5.84537320686631	6.36635000037679	5.41780078893169	4.22887485859555	5.06905753384591	5.47343545238809	5.28327963730103	5.12660435978652	3.86956055184113	5.08409465958915	4.57132071114674	4.62790052017313	5.23461323745879	5.38440415532707	6.02824671593871	-18.383266066479	2.53885420158951	-22.9990878962305	-19.1441846458434	-23.7119933850817	-14.5358302786982	-15.5164356331035	-20.5213951426918	-18.8163784659867	-18.2846367618103	-17.1461811737449	-17.5514319681237	-17.0726541491802	-18.5276016565038	-15.777847367743
59.2964824120603	16.4149516101399	0.905917465555967	16.3279973096823	16.0387226260049	17.9026921695917	16.4402869767112	16.5220686693267	14.8656799570087	16.5395090125323	15.4682805097424	17.1857478717679	17.7481806798454	17.1801099662247	16.1592875453366	15.5926481230919	17.1109236219351	15.1421391132969	5.17194264586682	0.670264026826873	5.88589670228386	6.38215669235335	5.39068978036165	4.21404130632807	5.06641050815624	5.46753864007803	5.29770862813947	5.1192117383715	3.85577286659804	5.08786456761609	4.55717900068203	4.60304622613355	5.22596483513782	5.39370172950555	6.03195646625712	-18.4053756687582	2.54412759210441	-23.0129186797056	-19.1708210787047	-23.7856243901342	-14.579448194173	-15.5508705419484	-20.5370565739191	-18.8253692937552	-18.2963891023373	-17.177374568446	-17.5856942841096	-17.0856968184259	-18.5216374628016	-15.7578355548373
59.7989949748744	16.6336403295291	0.883886265385993	16.5218469860701	16.2799791343355	18.0693399860622	16.669168331206	16.7296736476358	15.1256317004429	16.7506329551802	15.7243405314518	17.4046148812037	17.9453917436164	17.3858118582526	16.385082368791	15.8505828658041	17.2994953877356	15.363012565149	5.17151042321858	0.682275494316882	5.92385081650131	6.40431151563778	5.36800467642045	4.19994508726747	5.06163190464494	5.46410801448352	5.31751411970735	5.11366251708205	3.84327978114474	5.09469365967545	4.54395691268558	4.57566659575475	5.21943154112802	5.40467635564682	6.03792285049855	-18.4328011598231	2.54972057785285	-23.0130673657963	-19.2142194765706	-23.8739657637397	-14.6308025194127	-15.5761166723581	-20.5639992120518	-18.8412321805579	-18.3164956239783	-17.2173617654852	-17.6245431850972	-17.1075191896978	-18.5067876435518	-15.7443015336024
60.3015075376884	16.8481945582701	0.86224186036782	16.7272648535642	16.5199113843763	18.2236332603588	16.9053072328348	16.9323844064097	15.367651174447	16.9691939086656	15.9626226729421	17.6044297246851	18.1231540918552	17.5994439112746	16.6035894693511	16.0919920400368	17.4993467965113	15.5929934467389	5.16996818635814	0.695828413036581	5.96566869546127	6.42753130961017	5.34210280131034	4.18686928795844	5.05588982106616	5.45429221779765	5.34244605978632	5.10272885654805	3.82597627367753	5.09759350706495	4.53195764976064	4.5451812467283	5.20756536567325	5.41736651353877	6.04635318939027	-18.4550483623246	2.55431311525181	-23.0255493507285	-19.2590566966542	-23.9419992711838	-14.6902830324245	-15.5958691220383	-20.5684228383102	-18.8629283589682	-18.3185202294729	-17.238132713224	-17.6431718387211	-17.1385686896552	-18.4806021524232	-15.7148074931337
60.8040201005025	17.0652288699205	0.84068277763382	16.9426186944797	16.7448287830335	18.3760092469265	17.1465259081084	17.1453750026697	15.6127390833306	17.1705085514485	16.2031700952071	17.8088541572724	18.3043674897091	17.818993590161	16.828600192743	16.3371309096508	17.7084606836928	15.8302506603741	5.16899541354187	0.709167821860493	6.01078404522278	6.44527357696746	5.31552632763625	4.1746618450902	5.05397640711516	5.44475573335217	5.36447812529015	5.09246723486547	3.80853200279749	5.10338621628934	4.52101097778411	4.51555610749956	5.19641027567022	5.43125839496438	6.05685393258334	-18.4786599786417	2.55675168266268	-23.0499452237958	-19.2860164998443	-24.0011254955138	-14.7566717055719	-15.6246632918352	-20.5758987538334	-18.8629655031183	-18.3242686114198	-17.2613040350357	-17.6628176418722	-17.1774190843775	-18.4586021108234	-15.6881667136918
61.3065326633166	17.2817365520863	0.819423979385334	17.14067446502	16.9844592193889	18.5445181493198	17.3635774718858	17.3678685237004	15.8667177385426	17.3768712017504	16.4504631985002	18.0249897116438	18.494784572863	18.0139609710869	17.0605773395588	16.5904853936676	17.8959941322325	16.0501061921331	5.16796885369349	0.723019604283764	6.04940659473981	6.46893359863499	5.2942894920012	4.15609434799924	5.055994044427	5.43790686601943	5.39056592044157	5.08451019737227	3.79275866208449	5.11429406745937	4.50330526779957	4.48727005589607	5.18747567008497	5.43684809895151	6.05987992149092	-18.501087749829	2.56078911989294	-23.0493228118915	-19.329732649205	-24.0750205725239	-14.8040534820538	-15.6628031409586	-20.5953145018861	-18.8646342611993	-18.3392935312374	-17.2943968740449	-17.6891340392713	-17.1936390062614	-18.4420196901623	-15.6695126523112
61.8090452261307	17.5056755100252	0.7994067028732	17.3416448625321	17.2357942127975	18.7223523531443	17.5879207853812	17.5882461691156	16.1275670848115	17.5932732733616	16.7037429523969	18.2509787034674	18.694290889259	18.2172194037554	17.2991559906093	16.8512067130387	18.0949974888365	16.2767417678706	5.16934034564187	0.737611588453715	6.0879028364872	6.49792250862765	5.27727524754234	4.13842386411841	5.05874594734816	5.43352955766175	5.42233199463385	5.07890208743991	3.77865914396813	5.13081694348907	4.48673724179849	4.46064516816093	5.18067300646192	5.44349851928489	6.0640411176054	-18.5307654387783	2.56493979395991	-23.0472463453449	-19.3891670533844	-24.1562833753408	-14.8590739430305	-15.7003535792344	-20.6254931988477	-18.8738775221733	-18.3634735990341	-17.3365047260872	-17.722383662748	-17.217837239179	-18.4312717841279	-15.6591143205978
62.3115577889447	17.7282716209889	0.778557742280564	17.5562967060975	17.4622037519505	18.8749231255854	17.8201468729575	17.7950413871786	16.3717180863473	17.8188624689569	16.9587542053261	18.459822762344	18.8985664809483	18.4297382980315	17.5433740560019	17.1148432044429	18.3063920186	16.5133908900645	5.17047947276245	0.751983738264796	6.12983423021105	6.51793218859512	5.25428430083996	4.12207943484934	5.05834501459739	5.42354928714219	5.45951606534698	5.07447034754307	3.76070359695264	5.15212355653773	4.47173633276092	4.43579477731323	5.17466889793796	5.45144666557526	6.07070739523389	-18.5580186269765	2.56310200643192	-23.058731222453	-19.4218944534693	-24.1998520008849	-14.9227279221702	-15.7258649059151	-20.6355249674924	-18.8907213234825	-18.3923541144798	-17.3617634948123	-17.7587895696135	-17.2512311262348	-18.4258690962216	-15.653515777307
62.8140703517588	17.9518320350624	0.760131010106159	17.7823330425869	17.6997030499767	19.0435814133369	18.0587588175389	18.0129130434172	16.6165451162519	18.0454581085228	17.1942907651689	18.6706513314182	19.0835558741981	18.6503042078517	17.7718192485179	17.3597713055931	18.5288358331643	16.7589593683924	5.17198619229509	0.767776174129436	6.17437148338484	6.54132153894494	5.23703076553938	4.1070481776198	5.06170375921437	5.41276455327598	5.49937350770542	5.06436019117135	3.74219952341639	5.17153644967068	4.45824866693803	4.40736226705448	5.16236536451895	5.46036015259749	6.07974648337424	-18.5856298531382	2.56527027653559	-23.0822340465341	-19.4656577295696	-24.2565080082714	-14.9942989644622	-15.7612499509521	-20.644373170286	-18.9072901013364	-18.4011088672909	-17.3864121310927	-17.7750354895672	-17.2930743417465	-18.4030767536181	-15.6316574548297
63.3165829145729	18.1765385123713	0.742148847368669	17.9844281720358	17.9515676876008	19.2276692408995	18.2847379517688	18.241743440092	16.8711315926561	18.256477680867	17.4368807184465	18.8940277240624	19.2787995453806	18.8593530562021	18.0047693016499	17.6128206981282	18.742492813554	17.0011780622252	5.17381016310676	0.783373815080889	6.20914310247977	6.56963760991113	5.22606639572034	4.08911043256911	5.06896603376763	5.4043198890534	5.53620358446914	5.05604129783618	3.72542305117733	5.19760682513283	4.44165668797682	4.38044780432163	5.1511545585262	5.4645003552529	6.08687481840693	-18.6132712217747	2.56556234118445	-23.0707604331562	-19.5260632555661	-24.3266024259394	-15.0578177140048	-15.8071000245006	-20.6641578762076	-18.905163505431	-18.4173756366506	-17.4207174735872	-17.7981595921757	-17.3248968414798	-18.3833935005101	-15.6172835812322
63.8190954773869	18.4036741764508	0.723474632442723	18.2004789609648	18.1929304496248	19.3989475399037	18.5035751663532	18.477764371315	17.1336497958048	18.4773458277687	17.6871540924346	19.1282032732437	19.4851390871216	19.0626947957823	18.245964565016	17.8745327536001	18.9530243574561	17.233707610373	5.17615980119976	0.798563128560612	6.24621471914498	6.5939569131316	5.21385195255655	4.06891871764939	5.07915919032165	5.39800318476314	5.57741060256428	5.04970703757104	3.71033013152468	5.23080288095386	4.42264610890367	4.3563520148481	5.14107229285189	5.4647897829259	6.08918148828573	-18.6420434795503	2.56352986485012	-23.0696183906114	-19.5769425590125	-24.375741584553	-15.1166623917881	-15.860794411858	-20.6939576901216	-18.9103061007319	-18.4419807459183	-17.4638634764654	-17.8294380850154	-17.350197348063	-18.3710978348483	-15.6114630508479
64.321608040201	18.6334624134483	0.705696601056852	18.432536176649	18.428489351958	19.5672450871512	18.7307968434203	18.6906627318599	17.3812765979474	18.7083363822933	17.9441282530106	19.3474255974587	19.7015219987556	19.2767703552852	18.4953517287542	18.1437599902632	19.1768129796839	17.4768221272336	5.17898158141225	0.814157428763051	6.28611402046477	6.61443687199582	5.20227078997982	4.04989230334384	5.08337097070012	5.38657775423332	5.62267699187682	5.04512177714984	3.69197342319634	5.27096143338473	4.40489624830363	4.33547093553669	5.13176379928409	5.46561596364181	6.09358043809212	-18.6719785470218	2.56030084929796	-23.0826402141083	-19.6195598771458	-24.4132776266123	-15.1836590139332	-15.8953501138856	-20.7058640130484	-18.9237640641312	-18.4741891938398	-17.4923660141791	-17.8685149460472	-17.3836659632744	-18.3668507262013	-15.6138605404408
64.8241206030151	18.869543752313	0.690050100885142	18.6703863729405	18.6805802058803	19.7528025987146	18.9657972956544	18.9151162156479	17.6270286790809	18.9479203193236	18.1965311511413	19.5656740249292	19.9152764377986	19.5012939708556	18.7520581618437	18.408917664853	19.4133541776804	17.7304190083512	5.18313766572693	0.830569634463216	6.32544979740818	6.63880484133054	5.19705148580998	4.0320994180013	5.09056428988688	5.37295740186145	5.67104975959851	5.03902200525232	3.67228513928646	5.31445059157054	4.38844157281116	4.31795262467157	5.11986338000964	5.4668968516013	6.10017582680415	-18.706837394594	2.55843877886488	-23.0986326826171	-19.6783567632474	-24.4642805948792	-15.2585913087891	-15.939617781886	-20.7122085144485	-18.9449158822564	-18.5022614178576	-17.516927345703	-17.904309025394	-17.4251623982348	-18.3704958776691	-15.61459680746
65.3266331658292	19.106191436878	0.675237475766741	18.8913658944254	18.9400727436846	19.9493070503057	19.2027368075139	19.1517012513058	17.8836086104719	19.1767983464268	18.4360726230731	19.7972888698636	20.1164632295239	19.730460933611	19.0061891591147	18.6616005018835	19.6565526307116	17.9926529012551	5.18676712636673	0.846379354944422	6.35611110948756	6.66419424976624	5.19683690047094	4.01442943298176	5.10078884336254	5.36101508933035	5.71622112108493	5.02837715544732	3.65395331527341	5.35812550863485	4.37204689166553	4.30172666257822	5.10214803041905	5.46705819063592	6.10847439436229	-18.7406150126345	2.55503379038416	-23.086956538807	-19.7454242764722	-24.5225304190494	-15.3367699648882	-15.9946207721086	-20.7284794031425	-18.9547156372351	-18.5157167760136	-17.5505989902541	-17.9271578831013	-17.4694735468386	-18.3726280246911	-15.6047992676977
65.8291457286432	19.338069817145	0.657456949931758	19.1305976426529	19.1748329797383	20.1184136639073	19.4165943957823	19.3983615425139	18.1493357187138	19.4003242179484	18.684075077154	20.0406768561486	20.3280674871186	19.9383801733831	19.2498862486879	18.9234425239482	19.8802628742303	18.2377958552472	5.18813575244567	0.861429390421292	6.38877952163249	6.67849116790201	5.19081617937118	3.99119507901672	5.11339630007025	5.35058369698939	5.7588855902306	5.01861585747958	3.63691319070297	5.40789969676818	4.34954051060175	4.28479912414349	5.08387860736458	5.45862973433944	6.10961203007244	-18.7673749825026	2.54745573396895	-23.0886907891634	-19.784725532072	-24.5404351300509	-15.3970963152122	-16.0591383133956	-20.7540565063866	-18.9569640470809	-18.5353503345542	-17.5927608933112	-17.9576217561946	-17.4923859780855	-18.3647374316456	-15.6022671708844
66.3316582914573	19.5762824500549	0.642540207070134	19.387474077526	19.4274631431999	20.3053919046229	19.6390610878726	19.6261001435345	18.4024843534225	19.6339197458374	18.9407521247604	20.2716430047866	20.5500723726638	20.1581094777668	19.5017949523017	19.1945330067426	20.1175492048478	18.4878881509381	5.18993200086212	0.877456730863488	6.42319146550526	6.6950786701135	5.19004957730217	3.96837936330349	5.12044063097457	5.33531497729334	5.80280965965538	5.00972717523332	3.61685167920814	5.46323389199916	4.32749084095976	4.2715357313457	5.06493594143486	5.44986884562884	6.11007156297439	-18.7979206811164	2.54317138800228	-23.1048290733911	-19.8383763303693	-24.5701397328999	-15.4640621266352	-16.1085802892929	-20.7641807251977	-18.967031888194	-18.5615600966733	-17.6224065059553	-17.9963609131438	-17.5214870267997	-18.3648910577271	-15.6074033178093
66.8341708542714	19.822210168577	0.629883817689446	19.641858847437	19.6959366861901	20.5097983370175	19.8707680560152	19.8579744949688	18.6509913279541	19.8771072891612	19.2047430069905	20.4983612688895	20.7807879577475	20.390466707892	19.7621988813023	19.4734282307464	20.3690693512563	18.7496620850861	5.19215143940358	0.893793393975996	6.45296555075424	6.71354895030552	5.19443422652981	3.94610850072376	5.1269073934198	5.31631103280602	5.84722630210986	5.00133130960875	3.59437973064273	5.5229759198276	4.306062960019	4.26218502517972	5.04486561571537	5.44099893646724	6.11197013694422	-18.8330928337498	2.53830397128929	-23.1129444607057	-19.9058816452348	-24.6124935211661	-15.5380934975261	-16.1606959603495	-20.7646719547104	-18.985125447692	-18.5932727353332	-17.6446256606841	-18.0425298738331	-17.5574119327774	-18.373957205261	-15.6193287827307
67.3366834170854	20.0695832105872	0.616818438490125	19.8897382848343	19.9441801136095	20.70227288766	20.1101326150035	20.102805533567	18.9114225537335	20.1277741053716	19.4569399333432	20.7392956675621	20.9990696360083	20.6339123905627	20.0303665728854	19.7407361305806	20.6330248030384	19.0220769310485	5.19270370121223	0.908347109571096	6.47578221294616	6.72189135819267	5.19630945641544	3.92411368217181	5.13470424785578	5.2981623591891	5.8909240612523	4.98833173912401	3.57256356771488	5.58065232546878	4.28500719542934	4.25673489734895	5.0185653566974	5.43175310654981	6.115059951827	-18.8665232263356	2.52740923074106	-23.104836399943	-19.9508204099949	-24.6339410104525	-15.6179263968381	-16.2227840579127	-20.7743576429631	-19.0098129239902	-18.6117053360202	-17.6753123211775	-18.0779890653663	-17.5989944224113	-18.3918271597699	-15.6220776574868
67.8391959798995	20.3156123792846	0.60105665907019	20.1580239722334	20.1984282044392	20.8920618091139	20.3325660855435	20.3590091559622	19.1823384108759	20.3552595433735	19.7037630594842	20.9930474270742	21.2111725113211	20.8629670109126	20.3048102599338	20.0030363682922	20.8836119050722	19.2940899656377	5.19069412412074	0.92273718170944	6.49946498715719	6.72678009527331	5.1965018783795	3.89747616256555	5.14326346884908	5.28078786409656	5.92452375673031	4.97152945412963	3.55134865399208	5.63680251642207	4.25900987393389	4.25486982062885	4.98661439176273	5.41557979516664	6.11585914272377	-18.8957876800056	2.51779962007401	-23.1112826327101	-19.995274972283	-24.6416706887644	-15.684010260606	-16.2938729757915	-20.7930220744316	-19.0116802995053	-18.6210461964635	-17.7140540990961	-18.1073269330628	-17.624310071747	-18.4175076572848	-15.6190116844898
68.3417085427136	20.5637813015811	0.588955336934308	20.444768946018	20.4717084526567	21.101970141814	20.5522111460797	20.6044485949288	19.4434960525352	20.5887746909778	19.9601952299267	21.237288818146	21.4332248833883	21.0922205594732	20.5630028622868	20.2756099077329	21.1355969984507	19.5522022393016	5.18663963153365	0.938028984119695	6.52351179583173	6.73243240474986	5.20009767980137	3.86796940418005	5.14681582633783	5.25881194426685	5.95523922277649	4.95438729300168	3.52708444774545	5.69451758895612	4.23010886374188	4.25153891533714	4.95233756019458	5.3953746500924	6.10936687599139	-18.9237992253852	2.51321290876827	-23.1322171409967	-20.052936568758	-24.6622465474395	-15.7457636285418	-16.3562422187208	-20.7992747660139	-19.0167371900396	-18.6352396516619	-17.742461542249	-18.1443858500751	-17.6435784844747	-18.4302889103263	-15.6217985922999
68.8442211055276	20.8167004504278	0.579346213471987	20.719554732936	20.7433171270447	21.3261660516685	20.7825364718795	20.8438984556571	19.6968913688563	20.8324463254714	20.2259524097787	21.4737488246589	21.6650469375407	21.3356362747182	20.8217077355295	20.5581954334932	21.4028697706727	19.822538836511	5.18052525718089	0.952634057268579	6.53873605857314	6.73284891880163	5.20548685560148	3.83785138141667	5.14538807944499	5.23162228957352	5.98360381137	4.9368218958816	3.49913128494098	5.75251512701303	4.20082974336437	4.24978989728292	4.91568150006619	5.37452824663888	6.10304376774396	-18.9518310209912	2.50636014884476	-23.1344318427098	-20.1051224470329	-24.6908548483811	-15.8130596270516	-16.4119973008935	-20.7923652243414	-19.0291975420135	-18.6544664197373	-17.7599532411315	-18.189468100984	-17.6680506831654	-18.4445539640003	-15.6304158658151
69.3467336683417	21.0759353701396	0.568458239944287	20.9989173632719	21.0010871391639	21.5219259873139	21.0229400983833	21.0968834068884	19.9634681176717	21.0852095598005	20.4992383406129	21.725378031703	21.9048895855914	21.592455722493	21.0880381705152	20.8489385366374	21.6844765707497	20.1051839212981	5.17219563062865	0.965716405618759	6.5488012497305	6.72265882562353	5.20150629192067	3.80702051929702	5.14305847034215	5.20449110576708	6.00883910180556	4.91841787938949	3.47086807218554	5.80909012671479	4.17111204327579	4.25078308642084	4.87628181133516	5.35309610308306	6.09690977253857	-18.9802982638049	2.48979756312416	-23.1322067473439	-20.1364532472099	-24.6775998083439	-15.8853228986671	-16.4762176198927	-20.7945721477476	-19.0487796147521	-18.677478731213	-17.7852107869497	-18.2414492722422	-17.6974083151701	-18.4668887217572	-15.6436183039904
69.8492462311558	21.3394008774526	0.557595484975787	21.300221539494	21.2802997111646	21.7391547294189	21.2631160363106	21.3624123720026	20.2420254753545	21.3359421796344	20.7525778625832	21.9910478158997	22.1233294199223	21.8517487776055	21.3617411345239	21.1199152713555	21.96928822293	20.3981926135897	5.16116916719321	0.978906382159669	6.55860837777154	6.71198876613134	5.19833027987018	3.77365943475575	5.13939703763984	5.17746323381033	6.02762361420949	4.89251878967522	3.44224721129895	5.85570277842781	4.13899275267905	4.25412669802324	4.82768594626716	5.32873276370577	6.09045982363241	-19.0089209949063	2.47930539186245	-23.1453292239422	-20.1794251014398	-24.6758188577694	-15.9546290394018	-16.5483993570221	-20.8061885098343	-19.0656993361951	-18.6789345398652	-17.8180847053945	-18.2754012463936	-17.7230579461538	-18.4973478971133	-15.6398240311845
70.3517587939699	21.6009569959542	0.548678507111164	21.6202720504224	21.5772326594147	21.9774871827338	21.4838438139295	21.6268766850106	20.5140445201681	21.568512968601	21.0087271719566	22.2506387073142	22.3448306145731	22.0935074240053	21.6416908074538	21.3945250521513	22.2371450471077	20.6750202344714	5.14571749190625	0.992357322734651	6.567537993973	6.70050026223572	5.19561368570383	3.73374222531598	5.13112465387103	5.14617099283815	6.03498902462179	4.86354668194891	3.4103080648637	5.89691990543102	4.10009140001683	4.25912158622072	4.77411649686248	5.29619102106717	6.07578838362339	-19.0320177695539	2.47527432734917	-23.1726344276987	-20.2323604924125	-24.6869461669129	-16.0054251286943	-16.6180824339679	-20.809162435119	-19.0641128223435	-18.6777776911087	-17.8428976733942	-18.3103380859672	-17.7275466635991	-18.535176211067	-15.6346165621103
70.8542713567839	21.861500972611	0.542628212305983	21.9183821828893	21.8436184135598	22.2060848376092	21.7165413975387	21.8741867172924	20.7749897896684	21.8114267532215	21.2752972391581	22.4987256501208	22.5781318269944	22.3500724953283	21.9196092735494	21.6805898865823	22.5206623288879	20.9541957967653	5.1250453334127	1.00350768756077	6.56387921256907	6.67374953753206	5.18621800948186	3.69199273712891	5.11363750067654	5.10837824079325	6.03770092689282	4.83310992557776	3.37329047621121	5.93354454339286	4.05962018528448	4.26352489617492	4.71726182945227	5.26261852806956	6.05715345195298	-19.047976967703	2.46329660134011	-23.170532021144	-20.2497871767555	-24.6784817735693	-16.059878178258	-16.6714837565673	-20.7962049702915	-19.0686697646408	-18.6810620820558	-17.8532707353629	-18.3531237406296	-17.7354908336885	-18.5732535608098	-15.6336623508132
71.356783919598	22.1328623370189	0.537209392414892	22.2329079292834	22.1300149958064	22.433465175147	21.9618867937824	22.1355561521492	21.050522481261	22.065195950072	21.5515616001004	22.7632003947278	22.8231574543726	22.6218015254669	22.1794712181888	21.9774018629835	22.8200737473883	21.2467177745544	5.10158268139813	1.01462170835516	6.55705785767152	6.64469079936464	5.17015456120033	3.648562337842	5.0930937331295	5.06993509016744	6.03566682370153	4.80113472780164	3.33475763313542	5.96441922318727	4.01768906568195	4.26335416827864	4.65732064353186	5.22841547611674	6.03748808016147	-19.0668609376593	2.44892955312046	-23.1755006207969	-20.2743068563564	-24.6555243237493	-16.1183025092348	-16.7314409177463	-20.7930417407618	-19.080249195029	-18.6889666030395	-17.8706701161141	-18.4036037994239	-17.74753048371	-18.5967680960161	-15.6367967598285
71.8592964824121	22.41749685459	0.533978653515843	22.5704252616163	22.4379728408334	22.6851841830174	22.2181607779769	22.4109081366387	21.3397050148386	22.328315918712	21.8336821311235	23.0432132177034	23.0764711491459	22.9065554050036	22.4462069632712	22.2810806247555	23.1330137687395	21.5515574254739	5.07588216552567	1.02569801351241	6.54908997948995	6.61470232981183	5.15233595876932	3.6033175369707	5.06935669832267	5.03103280457692	6.02854294599824	4.76687268594461	3.29472549366745	5.98775949364422	3.97407733128454	4.26234094559544	4.59388988129296	5.19352650252025	6.01666189499594	-19.0918708937103	2.4380849771811	-23.1959577225422	-20.3091325347699	-24.6461624466441	-16.1794310342742	-16.798014597587	-20.8004137106209	-19.0980491272809	-18.6988396965637	-17.8951487016593	-18.458842200132	-17.7625770964693	-18.6260687207984	-15.6414661485511
72.3618090452261	22.6946497556064	0.530818618831078	22.9221141736329	22.7335764580494	22.9556169944406	22.4542663942511	22.6965508156439	21.6262416220177	22.5768545431311	22.0902694218964	23.3211304302934	23.3050231156594	23.1718182689872	22.7206750757478	22.5596295602135	23.4265695505881	21.8594099095434	5.04352502492814	1.03606863256569	6.53822561876533	6.57525950079518	5.13177654728941	3.55131232167251	5.0417098587492	4.9883308614748	6.01034736001631	4.72332900847064	3.25097773094704	5.99489336540388	3.92328073333803	4.25975452125533	4.52042862502826	5.15090645868822	5.99234286202803	-19.1063514675334	2.43384440879441	-23.225118459014	-20.3255979501096	-24.6470152867708	-16.2205559036901	-16.8685791312289	-20.8036089449455	-19.1015303699996	-18.6831826906953	-17.9137506239939	-18.4913470069374	-17.7557570841669	-18.6615848073703	-15.6244041279644
72.8643216080402	22.9666962240018	0.531401146349548	23.249973973677	23.0284254550312	23.1965915714085	22.6949219973152	22.9532252903517	21.8981760629507	22.8210543823886	22.3571163525593	23.5836649205463	23.5476659498823	23.442905827045	23.0026411583325	22.8498598803218	23.7265054300026	22.147715108214	5.00387720735243	1.04438054878595	6.51373282171514	6.52759003006377	5.09781072291689	3.49542465640315	5.00163956361607	4.93809509307855	5.98284165958195	4.67715961700507	3.2007756205449	5.99333385392547	3.86837891583165	4.2547223576071	4.44353468803317	5.1052405744334	5.9578779355301	-19.108896150082	2.42045936452411	-23.2226780668553	-20.3295329932488	-24.6061224565632	-16.2576340400706	-16.9133774571774	-20.7887311852635	-19.0975443452575	-18.6714616863376	-17.9143551580561	-18.5300877444629	-17.7443531607211	-18.7027685776072	-15.6098373887001
73.3668341708543	23.2550530247882	0.534945627795209	23.6019665500797	23.3478387755362	23.463025802296	22.9508285212288	23.2247054035401	22.186367662974	23.0778862851217	22.635269622682	23.8640324551064	23.8063881005823	23.7304575680398	23.2911195615473	23.1528733240118	24.0434872087938	22.449548530283	4.96116107863209	1.05262405700141	6.48714487028035	6.47899058354913	5.06002991529116	3.43728918184327	4.95698243879224	4.88666481046305	5.94998932339609	4.62857791773624	3.14778349584408	5.98269432440755	3.81101035100945	4.24618414720974	4.36388476569305	5.05899077941163	5.92119927455433	-19.1177195744508	2.41023260655119	-23.233808247121	-20.3435761590257	-24.5781503382858	-16.297976687972	-16.9628095849169	-20.7849027776035	-19.1001040095856	-18.665259180633	-17.9210645941194	-18.5759944502263	-17.7365748682421	-18.7483267287516	-15.5987584124421
73.8693467336684	23.5567890200472	0.54117087972812	23.9770653952002	23.6772676346184	23.7541527935302	23.2212423801515	23.5120511001536	22.4902322124426	23.3473388591867	22.9236425571867	24.1616491106842	24.080864916267	24.0331994829378	23.5641671372647	23.467558858969	24.3760774517936	22.7653254103214	4.91510759952246	1.06070171776949	6.45886814918815	6.42725575255882	5.0187694898865	3.37717173197074	4.90803417719852	4.83443397926276	5.91207623508184	4.57756458034253	3.09213241368622	5.96250074518398	3.75129810992487	4.22954800086808	4.28198654218239	5.01240128595573	5.88257279954577	-19.1313390945516	2.40352165672808	-23.259629833514	-20.358013492522	-24.5651505058242	-16.341306398921	-17.0176312950828	-20.7931906260373	-19.1095457480475	-18.6646633846339	-17.9341858045059	-18.6283194287581	-17.7324350991718	-18.7798319952061	-15.5910323117839
74.3718592964824	23.8586107704305	0.546832836805476	24.3541549022454	23.9820978698202	24.036941275025	23.4902744894791	23.8130712378445	22.7960028554094	23.6274683932953	23.209475315798	24.4617394459788	24.3581290610302	24.3342409517898	23.8346584936154	23.780815208688	24.707046711036	23.0930453454019	4.86323580205585	1.06744593305523	6.42448511996265	6.36248134130618	4.96826213140789	3.31322997011783	4.85477202511268	4.77908224033288	5.86904463905111	4.52181805138468	3.03233876348435	5.92979310163627	3.68703587307327	4.20569773934992	4.19617881762739	4.96247481425289	5.84184240273778	-19.1390656959923	2.39394404460669	-23.2817985625205	-20.3411884924482	-24.5357627413042	-16.3768640887926	-17.0765228383275	-20.8021394102299	-19.1245874327127	-18.6600493127564	-17.9436424154682	-18.676719852306	-17.7204722927792	-18.8056672019898	-15.5784421370853
74.8743718592965	24.1494394044778	0.555868712667596	24.7179857976075	24.313314613775	24.3185882917343	23.746291106025	24.0929642101095	23.0835112122024	23.8810327393585	23.4781770433544	24.7422551647594	24.6231011848486	24.6212274557199	24.1155377695015	24.0777740145301	25.0240392439847	23.405791219656	4.80285049228295	1.07326805233765	6.37896858182403	6.29687911452747	4.90818680741977	3.24326096430703	4.79072787248855	4.71556757302255	5.812296700372	4.45788964606056	2.96495953503423	5.88053909086148	3.61564118160788	4.17571855728579	4.10353021348395	4.90603487842615	5.7925566675228	-19.13105398654	2.38544469346461	-23.2821996149243	-20.3337727853781	-24.4933437118015	-16.395398633308	-17.1146454280657	-20.7912016086722	-19.1144795892837	-18.6385581600648	-17.9315505348424	-18.7079146753547	-17.6903474805364	-18.8350052646397	-15.5500102842548
75.3768844221105	24.4562755552766	0.569965037538574	25.1066334689519	24.6677450346213	24.6273852701338	24.0200041068558	24.3789412187036	23.3893048427674	24.1469356992303	23.7590964413168	25.0421225370402	24.9078070289366	24.9253654295604	24.4077891291424	24.3887134579785	25.3588535466159	23.7174361172934	4.73856785171887	1.07881721426646	6.33123105964132	6.23147205878929	4.84399327811868	3.17118171179857	4.71971669110089	4.6506717465218	5.74994461480238	4.39066772298277	2.89364790042305	5.82069106397119	3.5412015970779	4.13907179530526	4.00918501065599	4.84891325714942	5.73692826744452	-19.1279686299842	2.38181380564338	-23.2958122627687	-20.3361409958328	-24.4675820880114	-16.4171099931979	-17.1488895433164	-20.7927536785278	-19.1083568007661	-18.6233430872858	-17.9246968232292	-18.7440729279646	-17.664003101855	-18.867799056589	-15.5247334287153
75.8793969849246	24.777686460375	0.585623037952533	25.5172674665091	24.9970589537831	24.9575776369567	24.311948977597	24.6835191370054	23.7131530898023	24.4289735373406	24.0529193921456	25.361094931247	25.2135743057379	25.2466353707821	24.7113005656566	24.7143014939286	25.7114054649908	24.0445665821426	4.67043729932656	1.0832188205127	6.28176075332096	6.15528464944204	4.7759666574304	3.09763612107873	4.64407320444662	4.58501903957201	5.6831216640162	4.32047950918016	2.81872188416327	5.75062112742466	3.46420557145162	4.09522366985275	3.91408146657236	4.79152931216169	5.67883485978492	-19.1292917973771	2.38038056115231	-23.322597673736	-20.3100502890251	-24.4565230072491	-16.4427916121997	-17.1876943062411	-20.808018968742	-19.1091740530632	-18.6158179860636	-17.9237823457773	-18.7855939896589	-17.6426487519939	-18.9033096953356	-15.5036819433944
76.3819095477387	25.1076200339574	0.599810421189939	25.916017791871	25.3405694034188	25.2544039581436	24.6199673622044	25.005379578642	24.0442545095444	24.7264837349749	24.3582843563342	25.687566354008	25.5393415986516	25.5822692651332	25.0213501398895	25.0530598366417	26.0788482224721	24.3865043974319	4.59782950488393	1.0864971137286	6.22354846669443	6.07571796757664	4.69437546906689	3.02301115876107	4.56417958686134	4.51730171393893	5.61229674071958	4.24747391784566	2.73948315832949	5.67065324481591	3.38489527313439	4.04303721167959	3.81895678107669	4.73384178029509	5.61867010246327	-19.1297989139365	2.36989701007956	-23.3332366623497	-20.2826543799895	-24.4062959228223	-16.4716309777093	-17.2304915928596	-20.8287790179509	-19.1168155467001	-18.6159005214519	-17.9217019866424	-18.8313735680602	-17.6257111206606	-18.9372723315168	-15.4867460048215
76.8844221105528	25.4300348480056	0.614417345206843	26.3127514566547	25.7111489528844	25.5784375776131	24.9051607818115	25.3184906411891	24.3532514003241	25.0248905387845	24.6527180411359	25.9897630079851	25.8613137453236	25.8917098376415	25.3123335749783	25.3817651046437	26.4199634414594	24.736824617655	4.51847703618989	1.09040350299375	6.15727469207943	5.99733904424492	4.60869772537876	2.94278683054131	4.47618652593311	4.44144895041607	5.53500679785389	4.16812884120096	2.65211290500701	5.57676580081137	3.29820422266149	3.97827214431442	3.72093806716362	4.66842439680605	5.5555685984359	-19.1187349619713	2.36594861010883	-23.332357176946	-20.2666509413002	-24.3732479450899	-16.4780617075836	-17.2597886308172	-20.8276831969538	-19.1202101461378	-18.606800279969	-17.8950622911728	-18.8637918180051	-17.5855937474658	-18.9491057473414	-15.4600728265164
77.3869346733668	25.7585341623448	0.636312358217031	26.7339602163332	26.079108498172	25.9283936555455	25.2052576177507	25.6276368181563	24.6829048541783	25.3097611851168	24.9407280164753	26.312888768983	26.1845103440347	26.2133938466086	25.6179409175711	25.7052098404539	26.7742453784583	25.0620724773353	4.43372979403884	1.09313395007098	6.08942646396963	5.91526857448372	4.52037611577231	2.86087743154491	4.37960231106013	4.36462830203393	5.44766425719416	4.08235238413563	2.56022492572089	5.4692194964501	3.20818598573163	3.90488951776129	3.62023116597584	4.60112934951596	5.48187062923252	-19.1053227291501	2.36963816543332	-23.3442727780533	-20.2420846256058	-24.3600191917375	-16.4853073024878	-17.2765216776722	-20.8401554687438	-19.1065807173277	-18.5904644668787	-17.8734061970058	-18.8842154588775	-17.5471487189663	-18.9621512271914	-15.4251812030239
77.8894472361809	26.1026412622909	0.658293575501465	27.1753381000451	26.4359129900707	26.2687995982327	25.527179118673	25.959172783944	25.03341399531	25.6138307004561	25.2440091478644	26.656998797052	26.5322106173305	26.5538972020282	25.9402427755743	26.0458344296498	27.1484346620436	25.4043440160893	4.34556382733034	1.09511954060085	6.02061287319677	5.82577918610447	4.4251302424237	2.77873003625041	4.27857530319328	4.28773667969501	5.35674511063159	3.99361490153939	2.46449121384833	5.35270105228029	3.11624630084554	3.82307391591323	3.52053370579592	4.53336600613415	5.40612088210304	-19.0958616491021	2.37160862045964	-23.3681116429853	-20.1984483668525	-24.3362516665485	-16.4983734640062	-17.2974061219808	-20.8675503856639	-19.0995042663877	-18.5833107979847	-17.8579728991424	-18.9080370311175	-17.5161166836503	-18.9772400055399	-15.3956664898463
78.391959798995	26.4612301336565	0.67620295361469	27.5901215855412	26.8227389309365	26.6055221450922	25.8696476133548	26.3127056225848	25.3973366100919	25.938155056981	25.5628814283765	27.0140386935552	26.9045747539652	26.9114332311885	26.2797369708174	26.4038780862376	27.5406953067929	25.7649859693319	4.25446105682823	1.09627061079224	5.94143203407891	5.73829002311839	4.32262357083666	2.69712075723097	4.17393665824165	4.21045610305933	5.26313796112594	3.90256126755092	2.36506603556224	5.22848316079557	3.02308649727771	3.73318452064432	3.42280228688164	4.46538766639926	5.32934730961999	-19.0898639968465	2.36781634090374	-23.3642720194043	-20.1674036299449	-24.3038496567865	-16.5175523566338	-17.3225742105113	-20.9047725271589	-19.1000609292799	-18.5863964905318	-17.8448561165269	-18.9354554739986	-17.4931695030202	-18.9944125243055	-15.3725949177809
78.8944723618091	26.826613264082	0.694608287485353	28.0153613526208	27.2339805872655	26.9704436260927	26.2096608621657	26.6727630546878	25.7349981157362	26.2812179318033	25.8956652377568	27.3415757074636	27.2993200278804	27.2620298962846	26.6357686251882	26.777468453438	27.9265081540157	26.1424373288313	4.16029140357379	1.09832783679027	5.8582985387106	5.65378018820329	4.21894066835169	2.61433734635862	4.064298830656	4.12588833237138	5.16743193462124	3.8096400897539	2.25817948975755	5.09769175096774	2.92678390052382	3.63559987733154	3.32762947784217	4.39364029443902	5.25223033371829	-19.0833420319928	2.36816794001637	-23.3602066609118	-20.1485804818596	-24.2942662346903	-16.5292413177	-17.3425996322507	-20.9174689202227	-19.1077052950877	-18.5991802419963	-17.8053289692894	-18.965396317723	-17.4639916283576	-19.0130797933655	-15.3558273957321
79.3969849246231	27.1878926578978	0.715815955112864	28.4647162903502	27.6059961391097	27.3581927309106	26.5452025818644	27.0178776970576	26.0960164819127	26.612664526187	26.2093358471142	27.6915066306336	27.6805994973529	27.6032746351069	26.9868240116063	27.1323641152586	28.303685677723	26.5101330062797	4.06113773539535	1.09960361209297	5.77531969524532	5.55888629156519	4.11547274896801	2.52977256918059	3.9457734151375	4.04159109211465	5.06443571227445	3.71042242270891	2.14745943238382	4.95530589515235	2.82650180220383	3.52824502868965	3.23086918660374	4.31677747594897	5.17023326275326	-19.0689785837168	2.37785571960007	-23.3693528943003	-20.0945759113189	-24.3066745115281	-16.5310209064194	-17.3421358571259	-20.9441043828894	-19.1006229900348	-18.5977274807232	-17.7719450425443	-18.9735861180138	-17.4259429985927	-19.0180621429693	-15.3259247726223
79.8994974874372	27.5615400040994	0.740354765049141	28.9326840976683	28.0094590376548	27.7067844068082	26.905480497857	27.3895316893736	26.4810076244789	26.949731665549	26.5296755179667	28.0642895322882	28.0756179696683	27.9648786305623	27.3396302085054	27.4954899222561	28.7027114626943	26.8761277981595	3.95956248024464	1.10102701513802	5.69316155873552	5.46658160545936	4.00333640410934	2.44683105832323	3.82403467468419	3.95874687337336	4.95645721577508	3.60793434916321	2.03405449941745	4.8058024709728	2.72565266817025	3.41175795335861	3.13536220337274	4.23936283251907	5.08436083623542	-19.0563273515097	2.38363982401033	-23.3900404627803	-20.0538655497749	-24.2848106033996	-16.5412616763434	-17.3458982346034	-20.9859709046529	-19.089127683551	-18.5988976910721	-17.7467513811749	-18.9765889989033	-17.3989226198325	-19.0126337401734	-15.296890795205
80.4020100502512	27.9541285877606	0.757600885483157	29.3596537178569	28.4422369116384	28.0840830862497	27.2903059650041	27.7882343154819	26.8862938504206	27.3109234976312	26.8693875765967	28.4559067427217	28.4970814040268	28.346553032211	27.7136132262635	27.8799913761991	29.1231126582223	27.2645514558855	3.85724556552349	1.10186318786473	5.60020865058916	5.37852705955862	3.89185892674452	2.3665326985871	3.70046002705323	3.87793890199052	4.84733822725241	3.50454385075094	1.91894690158747	4.65293181778934	2.62520535354409	3.28902044652992	3.04325190206523	4.16198915449164	4.99992956431821	-19.0509976472587	2.38655211300106	-23.3730949359814	-20.0287894112965	-24.2871250622918	-16.5612589185855	-17.3548803534652	-21.0409805751401	-19.0864611520633	-18.6118342170336	-17.7291873455013	-18.9834348776586	-17.384740309126	-19.0097465878897	-15.2766816149864
80.9045226130653	28.3588983657597	0.776325413663113	29.8115608008552	28.8577558516875	28.4889510164872	27.696499796739	28.2106965990091	27.2606456196041	27.696008382975	27.2283377174168	28.8120483307025	28.9436748565357	28.7451023019316	28.1097544671717	28.2855520795688	29.5614200339686	27.6754676317428	3.75453621501774	1.10324509875001	5.50832600849782	5.2870100937204	3.78315077590758	2.28951865906789	3.57600981249352	3.79161015453398	4.73815193892502	3.40122393288033	1.79870577468581	4.49881517126062	2.52579200352644	3.16133897125161	2.95526845786603	4.08482856916273	4.91829290148635	-19.0496552040996	2.39139642926339	-23.3683612703393	-19.9888974360728	-24.3162293711225	-16.5904773647996	-17.3680199102659	-21.0678538142676	-19.093502905346	-18.6370338927466	-17.6852458063911	-18.9947880386408	-17.3832119950214	-19.010473821755	-15.2661882712473
81.4070351758794	28.768221246648	0.791012429335523	30.2879962035688	29.2786087953482	28.883754003811	28.0755177444573	28.6052765427533	27.6611428349193	28.1022917814395	27.6043215697357	29.191976643317	29.4117638260675	29.1106864752072	28.5275209956974	28.7097101574654	29.9664137630492	28.1063373628833	3.65111126103349	1.10595924313311	5.41920786997714	5.19403674845951	3.67381515431177	2.21160109160713	3.44439645079496	3.70772603059034	4.62951336528084	3.29862563471175	1.67691958684594	4.34518981490793	2.42290718335653	3.03008240932419	2.87170402749497	4.00067871617964	4.8402648316597	-19.0477978292369	2.40079289367646	-23.3780822975905	-19.9455436480884	-24.3418665246503	-16.599994601961	-17.3538057131708	-21.1078472026336	-19.1094119807997	-18.6733029912651	-17.6509075646891	-19.0099768810323	-17.3637305655148	-19.0152508244717	-15.2649348285361
81.9095477386935	29.182194938825	0.812188050184657	30.7687770797099	29.7328515823563	29.2733350155674	28.4806502600496	29.0296871710937	28.0888066381551	28.4828761242785	27.9529463336213	29.5965587011367	29.8528687771968	29.4980778362326	28.9652082445699	29.1062961493379	30.3942213058585	28.5097628632101	3.54692842497558	1.10854226927649	5.33095820027297	5.10605914141907	3.56332674904154	2.13748714277823	3.31251318419177	3.6277037217173	4.51389718012273	3.19154972409751	1.55511979131598	4.18601918966374	2.32115321876321	2.8965589494589	2.78731849134125	3.91654177208859	4.75771991836091	-19.045189530394	2.41144871998051	-23.3891840859019	-19.9205565831681	-24.3642901979452	-16.6210167650314	-17.3445982766405	-21.1621972530108	-19.1022595443354	-18.6896945276459	-17.6291234131514	-18.9986776644469	-17.3596886319733	-19.0237079329738	-15.2479548268695
82.4120603015075	29.6140162713825	0.826794476780996	31.2224086902535	30.1976382350193	29.6944811935274	28.9132350771591	29.4853649110686	28.5398007446922	28.8893713307823	28.3234819919444	30.0216993544243	30.3186144095909	29.9090238707199	29.382770592289	29.5266905058381	30.8461911228787	28.93947204055	3.44459775750696	1.11112714754991	5.23710501441673	5.02098436828956	3.45790257828175	2.06822335604346	3.18223637941271	3.55236203696675	4.39936912257904	3.08580183556324	1.434661203404	4.0297758675021	2.22164004988315	2.75790627144311	2.70736712166732	3.83333842997906	4.68029272717243	-19.0506794301118	2.42007546819953	-23.3745610226761	-19.9024783180204	-24.4160640578794	-16.6558518263587	-17.3422672713797	-21.2287662532627	-19.1057750433608	-18.7177674955275	-17.6200773787526	-18.9934615298823	-17.3740002107522	-19.0101200396224	-15.241489874534
82.9145728643216	30.0603917932362	0.842068601465162	31.703837576465	30.6370188264108	30.1416265712704	29.3706788211946	29.9690668435478	28.9629252960988	29.3234938922693	28.7181302500755	30.4137105963276	30.8098254022322	30.3414045275188	29.823776552587	29.9729920964704	31.3196558253089	29.3977338207664	3.34488944562388	1.11426936135557	5.14747029567293	4.93105272708883	3.35903984079967	2.00454274284268	3.05510311392625	3.47515224290926	4.28740477152066	2.98269321930679	1.31317701125605	3.87901226394329	2.12526578809389	2.61921674608082	2.63270733453126	3.7516949439909	4.60980864239497	-19.0629588874794	2.42947462079843	-23.3744668510225	-19.8644898635725	-24.4954131039542	-16.7048090556174	-17.3465466972748	-21.2686806781426	-19.1224173668647	-18.7589492841325	-17.5922865030248	-18.9970936590547	-17.4073906980524	-19.0019161128422	-15.247291804037
83.4170854271357	30.5179465644518	0.855603505309363	32.210910986794	31.1123077764342	30.5478140329367	29.8207763982443	30.4368895490408	29.4103024258824	29.7834529455442	29.1360417815918	30.826087505359	31.3239858317482	30.7627454755827	30.2900103693427	30.4440549121287	31.7807893118182	29.8830291643289	3.2484903564063	1.11931275604513	5.06362905451084	4.84652311803275	3.25847328172257	1.94441383549755	2.92738608711703	3.40275279870471	4.17925995091063	2.88336595355008	1.19341947643635	3.73598456608634	2.03013744486842	2.4824202098872	2.56397607744788	3.66807605239834	4.54753743892376	-19.0803245693683	2.43619862111965	-23.3899356553742	-19.8467091572081	-24.5454605131778	-16.7504989700518	-17.3331103545788	-21.3165533029031	-19.1527439535781	-18.8128877902193	-17.5774276586738	-19.0108066161171	-17.4416806214876	-19.0011890336944	-15.265615756254
83.9195979899498	30.9876118464478	0.866160153967181	32.7076581908432	31.6181904186733	30.9863770263523	30.2732408139418	30.9219144518974	29.8876389556488	30.2483113033347	29.5631674638952	31.2647063644075	31.8446663136335	31.183372286782	30.781132685704	30.9249621653563	32.2398203614456	30.3690188948017	3.1560190118523	1.125073643571	4.98096271150668	4.7685403703247	3.1648021632272	1.88831727195337	2.80257948468411	3.33727096260241	4.07304397716823	2.78731680665775	1.0772750708354	3.60060878945725	1.93664173781909	2.34942877987037	2.50029198713476	3.58300871203928	4.49019635250393	-19.1045349985115	2.44595984769467	-23.396469047345	-19.8498062035948	-24.6236016203643	-16.7978489658191	-17.3184397790868	-21.376706785811	-19.1846044170974	-18.8704890021768	-17.5818908766004	-19.0271422210554	-17.4822759721388	-19.0091517163254	-15.2894355681741
84.4221105527638	31.4651148336515	0.874034190840482	33.1937419629657	32.0895999812814	31.4574415328373	30.7541169955156	31.4406258474485	30.3907790091473	30.7053368612123	29.9763067520618	31.7254516631417	32.3460874143246	31.6307203677741	31.2953807530006	31.3914506640316	32.7242763122933	30.8554063877363	3.06730670340357	1.12965763013415	4.898308131704	4.68684039131978	3.08006740331897	1.83879828679307	2.68425420823423	3.2795579771183	3.96669520171613	2.69215589400805	0.966160424786158	3.47002308487176	1.84756795123957	2.22197864443237	2.43918455046646	3.50022516506254	4.43778323598211	-19.1329847963947	2.4565532363997	-23.3896884891891	-19.8327861454683	-24.7320850464888	-16.8629411076212	-17.3128476943074	-21.4469698225561	-19.2091267083144	-18.9151736343441	-17.6062854239091	-19.0309820240768	-17.5464738076221	-19.0261378735869	-15.305452110632
84.9246231155779	31.9586376958688	0.885810790779712	33.7104315737906	32.5847409075385	31.9206032011327	31.2616192593352	31.9897976693821	30.8688043780068	31.19133605133	30.4167923602222	32.1554888786421	32.8709898144108	32.1038912733548	31.8109517329218	31.8865077263665	33.2324885626739	31.3751220489237	2.98480957087773	1.13549780719764	4.82325041883391	4.60895614476397	3.00087605185569	1.7964589489706	2.57424320514222	3.22378619471274	3.86620902199295	2.60276943789346	0.858362653859369	3.350901549696	1.7639975827592	2.09986763562961	2.38516278467655	3.42055194999109	4.39674998238863	-19.1704431900418	2.46339445121568	-23.3991818235588	-19.8289902264122	-24.8397114025432	-16.9467163388267	-17.3167285870332	-21.4912084575053	-19.2502240517658	-18.9714936040933	-17.621217244508	-19.0492612869923	-17.6354116999971	-19.0401230671127	-15.3339045572928
85.427135678392	32.4705032747766	0.897866359861439	34.2536163484685	33.1149191572136	32.3789975333805	31.7848001461462	32.5356022207857	31.3676219045067	31.706047301132	30.8857470698853	32.601558039146	33.4190965653397	32.5926179742702	32.3249057362732	32.4109468251533	33.7532323344624	31.9278399654866	2.9096559875405	1.14308774332819	4.75694205452175	4.53840525150639	2.92658273400066	1.76099152508288	2.47076572302193	3.17545430092746	3.77305255774134	2.5205773091596	0.755788718407815	3.24504909060316	1.68616760793828	1.98362351379446	2.33930711823549	3.34361932830032	4.368512979866	-19.2192559970038	2.46849063087833	-23.424782725421	-19.8488713471451	-24.9444416940738	-17.0447233514316	-17.3134002889202	-21.5371417054205	-19.3094906906107	-19.0398384727138	-17.6538287453242	-19.0845929340309	-17.7443575273378	-19.04901741905	-15.3752394278677
85.929648241206	32.9909418402884	0.897116714711407	34.7706348035074	33.6375296484753	32.8746015894793	32.2810128568672	33.0812054611414	31.8981076302345	32.2459764586184	31.3812266440275	33.0751190403884	33.9870170314897	33.0537774090592	32.8640526054815	32.9623411682629	34.2416890484835	32.5098362088104	2.84153976666144	1.15105107041323	4.69206228368154	4.47016278050708	2.86307063210566	1.72924485797119	2.37415865958762	3.13709324478382	3.68814234404565	2.44669239490735	0.660271399673845	3.15359653274616	1.61127251590735	1.87673055742816	2.30240376539106	3.2644944433974	4.35370008778765	-19.2746137561972	2.47584485623423	-23.4309369088903	-19.8690319214565	-25.0791472951357	-17.1333775122113	-17.3028397637059	-21.5923004946955	-19.3865341330799	-19.1188267604813	-17.7135042810485	-19.137722017104	-17.848333877616	-19.0694322838292	-15.4283414647277
86.4321608040201	33.5223189654758	0.897609017645522	35.2947873246889	34.1504081227832	33.4009418376257	32.8036942106188	33.6602163332631	32.4556890119284	32.7704968968838	31.8757049624486	33.571985611417	34.544468844372	33.5430181145858	33.4282972037159	33.5115242167474	34.7541678459743	33.0693839450836	2.78084440390388	1.1579791067619	4.63263326069783	4.40221636639915	2.81119481962695	1.70489019231255	2.28904604944963	3.10931052178128	3.60702032410355	2.37939704352387	0.572952567052842	3.07377034661831	1.5433254398204	1.78073683709292	2.27261633568338	3.1888149163843	4.34474103801117	-19.3380628474129	2.48491554397578	-23.4362549687441	-19.884156553778	-25.2403569778349	-17.2427732846485	-17.3037523538395	-21.6547012648774	-19.4572791130945	-19.1914147892982	-17.8005425672726	-19.1929561889224	-17.9787930422486	-19.1027014213753	-15.479134129033
86.9346733668342	34.0629176873238	0.906483820969611	35.8509788261101	34.7009931119071	33.8846767585261	33.3524210197599	34.2695559318447	32.9899906810538	33.3052327244111	32.3702957296827	34.0406034506631	35.0918027183674	34.0609537556991	34.0154794995011	34.0595239198528	35.2905355283409	33.6607216541367	2.72871380745908	1.16621358475714	4.58349225990231	4.34233405165717	2.76302329503101	1.68828323690697	2.21701782238088	3.08672112780939	3.5328353520197	2.31902571799796	0.492409823256275	3.00524783199727	1.48346338656985	1.69683666667188	2.25041188041965	3.1173450251355	4.35225963413038	-19.4070513964592	2.48755766786822	-23.4591861500073	-19.9237644208227	-25.3700591195009	-17.3745276746651	-17.3170222523675	-21.6911350996663	-19.5363392333002	-19.2556620695367	-17.8869944616992	-19.2502232710529	-18.1368772306886	-19.1491134759484	-15.525599489031
87.4371859296482	34.626526471971	0.915784964264336	36.4328462626488	35.2765471335463	34.404212220285	33.9226068582092	34.887993134264	33.5392313927648	33.8684096777711	32.8958823198496	34.5196644956238	35.6607748715709	34.6038840048771	34.6220474276778	34.6382921926889	35.8464082317689	34.2790968560191	2.68673441406317	1.17503025028967	4.54498412925283	4.29050230329788	2.7267201506037	1.67933552871249	2.15744564338158	3.07357062728437	3.46892145223692	2.26951329021304	0.41989416076501	2.95218897492299	1.43244392783899	1.62575069494655	2.23964040055431	3.05041737925382	4.36968754768299	-19.493092307034	2.49177920079138	-23.4983614479277	-19.9834753011461	-25.5239531659013	-17.5278808736947	-17.3339833329754	-21.7223834885343	-19.6357831329302	-19.3282483488493	-17.9946565230243	-19.3288597370823	-18.320935309554	-19.2078685646053	-15.5807788326004
87.9396984924623	35.1927428914222	0.907655691038925	36.970666999462	35.8042714087742	34.9602603073424	34.4708359686178	35.4834740949654	34.1200568194292	34.4574877446809	33.4519589412215	35.0268066000798	36.2499820241768	35.1279890571055	35.2039276468614	35.2468659185334	36.3764267190005	34.940133121082	2.65424428135741	1.18425679148822	4.50721670488454	4.2362099469217	2.70366656322062	1.67520752176726	2.10752642360477	3.07256761888759	3.41617154897175	2.23209272902381	0.357049624057827	2.91507899744509	1.38820441623882	1.56491598726025	2.24136239479507	2.98405268001344	4.41234106326854	-19.580564345855	2.49834119566582	-23.5076772269304	-20.019076790444	-25.7036854941783	-17.6800843619208	-17.3376790194228	-21.7594117642735	-19.7555229854268	-19.4083823588364	-18.1352992328506	-19.4298167439629	-18.5063113036681	-19.2545784393643	-15.6434622995042
88.4422110552764	35.7749887491653	0.90128705024428	37.5326924425896	36.3696531526583	35.5086544187895	35.0208534372395	36.1084926483623	34.7273855407432	35.0643994054056	34.0349550574772	35.5577727287216	36.855158757309	35.658259248889	35.8003400924967	35.8811132622107	36.9055021169936	35.5995989275936	2.63215448355013	1.19371464968792	4.47878155917056	4.19078571885626	2.6899911510995	1.67698692445811	2.0724378296601	3.08381313205487	3.37449663499405	2.2075159668511	0.304647920114741	2.89370552903397	1.35237790695668	1.51713521796411	2.25613549311774	2.91975456352655	4.46375170539357	-19.6802381726363	2.5035599076903	-23.5286911807173	-20.0774286918802	-25.8771616884859	-17.8440666455571	-17.355077325485	-21.8006262013773	-19.8918068101168	-19.4936691042517	-18.308074005331	-19.5518708980668	-18.7053249989318	-19.3108704344888	-15.7110493068773
88.9447236180904	36.3575249355317	0.907758222880233	38.1252036605378	36.9679169041626	36.0493310407348	35.5936771693461	36.7604074667381	35.31181107657	35.6360520289308	34.602316821334	36.0627063601807	37.4310500369414	36.2171560064981	36.4168007073879	36.4961291068725	37.4561576465439	36.236158000197	2.61896178643632	1.20240595793326	4.46126054419117	4.15535357649866	2.68507737971545	1.68590691855913	2.05283323734868	3.10202040924121	3.33774881537082	2.19264609959645	0.261423489297875	2.88297824048889	1.32711987169707	1.4831367263755	2.2807551180323	2.85980889229594	4.51635747783568	-19.785118163941	2.50769459150065	-23.568192455315	-20.1583261912797	-26.0396013807186	-18.0327358917073	-17.387686288219	-21.8161285226336	-20.0132504248773	-19.5594192006721	-18.4856954620172	-19.6699391836864	-18.929676607182	-19.3808474451513	-15.7628786726608
89.4472361809045	36.9568114033908	0.912027131251701	38.7295403202189	37.5349444503896	36.6292136420314	36.1856513439677	37.4317653762336	35.9023127794047	36.2312158430125	35.1822426711155	36.5709642374301	38.0069581083092	36.801663981248	37.0509959510633	37.1212745614623	38.025181314218	36.9482464707571	2.61901477673566	1.21537134035544	4.45263801630995	4.12223900511335	2.69411459531557	1.70162120707071	2.04850968080961	3.13004543223339	3.31267533479475	2.19046738879249	0.22829151438101	2.8853103772933	1.31304814095826	1.46292924666332	2.3184006559776	2.80443499926354	4.62049605605803	-19.891939397948	2.52217532267943	-23.6172376439639	-20.2264124811882	-26.2243355908391	-18.2456691480537	-17.4345637276211	-21.8198615187075	-20.1530892411538	-19.6180711230941	-18.6835695830671	-19.7987461276742	-19.1770107210498	-19.464489902788	-15.8081073853586
89.9497487437186	37.5608944729013	0.902693363559738	39.2887216753381	38.107789931694	37.2401704852013	36.776633593937	38.0549536352144	36.5219606438699	36.8492899040705	35.7924505825341	37.1070146885829	38.6013935119745	37.3915895425449	37.6989351432691	37.774755182479	38.592010983518	37.615747589292	2.62608533214908	1.22187143555714	4.44453294442429	4.09527959645668	2.71676558760053	1.72263760055146	2.05382698472066	3.17057347566239	3.29986100405282	2.20348766622669	0.206722071321516	2.9025504987334	1.30949516712535	1.45608259230395	2.37142651687184	2.75221608560945	4.68582219057514	-20.0185118852246	2.53029822640394	-23.6385514957542	-20.2976197113726	-26.4267551281559	-18.4730447105229	-17.4633756056754	-21.826403750668	-20.3115567270051	-19.6781906567742	-18.9153950948996	-19.9482514251136	-19.435311154699	-19.5607027593151	-15.8528498135828
90.4522613065327	38.1747018363457	0.897232471247761	39.8765260739409	38.7156193074636	37.8014687436164	37.33263180548	38.6984958174797	37.1652572178074	37.4856090982354	36.4303080695661	37.6665338604869	39.2117949794942	37.9522680558622	38.3387921793409	38.4534895651766	39.1211705308932	38.3705622403425	2.64725254468808	1.23608325294351	4.44538459144549	4.07947057720974	2.74497263524805	1.74649458849872	2.07362733066667	3.22298418044014	3.29918215733423	2.23221661225781	0.197095230887857	2.93419654626973	1.31464947634334	1.46074320750805	2.44005329572046	2.6996393077634	4.81807843272751	-20.1373608312079	2.54557358156563	-23.6775752823487	-20.3890313225299	-26.5880596305542	-18.6968950118699	-17.5076701415219	-21.8349012870774	-20.4866418086528	-19.7381907675336	-19.1785599078428	-20.1169340974036	-19.6840345172295	-19.6585909966861	-15.8950994731838
90.9547738693467	38.7930670908313	0.898979674657557	40.4891374256177	39.3236742548972	38.3956601499787	37.9055929583411	39.3620297244726	37.78448715185	38.1099559674213	37.0903094386733	38.2019659922957	39.8328268879877	38.5374785802769	38.953376900305	39.151521526693	39.6679127183312	39.0900766853284	2.67856628158481	1.25065226399682	4.45465141546491	4.07158377977863	2.78616601011855	1.77557508925271	2.10764176451782	3.28187968529156	3.30734864677645	2.27654948709987	0.198121235429057	2.97917234819915	1.33166810895007	1.47502923112893	2.52386136511998	2.65062721886012	4.95861883778427	-20.2606098236746	2.56985945035711	-23.7353994421733	-20.4835905581727	-26.7625771897724	-18.9462716100856	-17.5705028993093	-21.8191401267491	-20.661322323003	-19.7951075455887	-19.4461685734232	-20.3013799022289	-19.9499505646384	-19.7486128602924	-15.9318636667484
91.4572864321608	39.3958608390142	0.897243200825326	41.0879482131771	39.8952064819109	39.0239520532429	38.4936209304224	40.0383296695286	38.3977839797485	38.7111746239698	37.713797676975	38.731829866615	40.4030755782016	39.1455207821247	39.5781412781475	39.8072396472277	40.2313468680454	39.6789449358763	2.71136057791577	1.25109261725878	4.46731165582841	4.06644044727866	2.84038771093075	1.80920150343518	2.15463174532609	3.34854994999005	3.32264825579887	2.33154782695638	0.210450892238895	3.03085100209278	1.36057154596621	1.50000148096953	2.61752740707494	2.60534084238415	5.00494640246561	-20.4067186061354	2.57873190591497	-23.7911488794113	-20.5579189208955	-26.9524840258438	-19.2215716443072	-17.6515925958488	-21.7863950119888	-20.8276863193171	-19.8175344780227	-19.7265200736313	-20.4675209568149	-20.2306698773713	-19.8496139004777	-15.9375641479544
91.9597989949749	40.0285810112868	0.897625166641156	41.6527308866139	40.5011504304177	39.6383710938426	39.0908456298079	40.6705309202605	39.0355226146233	39.3286817996976	38.3583504784803	39.2880509341692	40.9828832973199	39.7703364536368	40.2116917213472	40.4807894964842	40.8064787116033	40.6123007009972	2.77056086534843	1.28629674076962	4.47924770811275	4.07308286142863	2.9026704110342	1.84633067707221	2.2092769518131	3.42562677685256	3.34893688766761	2.40236235526459	0.23533626341957	3.09410389629992	1.40076984259905	1.53449463515075	2.72630519449128	2.56357969080504	5.31628882821519	-20.500209775578	2.65484004622743	-23.8308377671222	-20.6482639170999	-27.1260328357851	-19.5206314440377	-17.7256565758879	-21.7552196764114	-21.0071008083731	-19.8324289495331	-20.0354045833347	-20.6455862273701	-20.5213995997534	-19.9617129346883	-15.9331019591467
92.462311557789	40.6287964753286	0.882063045521389	42.2394165906444	41.133036970391	40.2344276822855	39.6419888222043	41.2944119465688	39.6920847037004	39.959886712815	39.0263958685129	39.8663541174989	41.5753144921399	40.3548021584948	40.8505480508287	41.1745645169481	41.3360935329144	41.0526209639819	2.81238761949989	1.26897062380007	4.49572491749518	4.09139747749339	2.97173662204235	1.88342223458626	2.27283964229248	3.51174874820742	3.38563862868897	2.48914420528147	0.272614246990884	3.16835007481426	1.44884031587722	1.5770347178355	2.84990890960798	2.52108865088072	5.2463249004042	-20.684134977908	2.6307509498225	-23.8899241403611	-20.7520548075025	-27.2764360473168	-19.8140729251078	-17.8105997313338	-21.7258241062452	-21.1981392867066	-19.8413148550086	-20.3686409221118	-20.8367898914324	-20.7906792406216	-20.0840253924524	-15.9194540036724
92.964824120603	41.1788298010411	0.877595306468807	42.8415978481946	41.7043614995183	40.864175063269	40.1859267500731	41.9293489676425	40.3224441363758	40.5988737369458	39.7132706828834	40.4221653693771	42.1764213845697	40.9407626082768	41.4900541035929	41.8836616909289	41.8641373586185	40.7452458153496	2.82171582370154	1.18042203255319	4.51533924284159	4.11103711162333	3.05148429917397	1.92165749467199	2.34528616681792	3.60143395622622	3.43157782076912	2.59097808528268	0.320654453938575	3.25210783638905	1.50633055676279	1.62587620999661	2.98691142458313	2.48010604450628	4.58495665193976	-21.0033071689162	2.55075462316599	-23.9684486723895	-20.8238877747054	-27.439101284043	-20.126786284439	-17.9190393304065	-21.6759639945058	-21.3975241147231	-19.843150227325	-20.7002868162974	-21.0387390276551	-21.0581886898349	-20.2147948373253	-15.8957690742271
93.4673366834171	41.7705288991514	0.880836828561004	43.4008238794233	42.2966308150009	41.5182760471907	40.7447070303122	42.5691996049316	40.9325172131316	41.1926368019249	40.4000676215776	40.9616564503498	42.767481679543	41.543665678491	42.0840813676116	42.5883553901424	42.4083722688595	41.1494616387816	2.8723740161573	1.16069456625801	4.53079410200865	4.14130123451764	3.13995105211708	1.96018055372284	2.42498485276962	3.6944294452332	3.48071030682879	2.70537943248661	0.379705410944253	3.34227383381335	1.57311814979034	1.67726842874646	3.13428995184624	2.44190402874303	4.45931945879134	-21.1943063233243	2.58228401490891	-24.0339246027889	-20.9014599566975	-27.6103469550825	-20.4633258614181	-18.0513340187282	-21.6066970344151	-21.5761803131103	-19.8301377092398	-21.0313973921856	-21.2414279173392	-21.3305758973635	-20.3309776996189	-15.8560253116704
93.9698492462311	42.3719472949961	0.863358894848357	43.9369717239262	42.9135859923244	42.1101562223292	41.302635994316	43.1717838420709	41.5617871769049	41.7765516543206	41.0470003083055	41.5259888069559	43.3070755541035	42.159038510286	42.665255165596	43.2469588787471	42.9664236351937	41.8879959595615	2.94350656058801	1.16562555479055	4.54170813159776	4.1827503647819	3.22848367958354	1.99908348491729	2.50671622384773	3.79359347796297	3.53543873296603	2.82825297057282	0.451077233281266	3.43390680764952	1.64773076277625	1.73128400836117	3.28747238662811	2.40652170694731	4.57857843694652	-21.3268327947416	2.61749274501672	-24.0979760209439	-20.9902025853244	-27.7321216812502	-20.8314827933233	-18.1903678587186	-21.5407690169234	-21.7517211545989	-19.7825520349638	-21.3813769883195	-21.4228622601969	-21.6045159505299	-20.4485279977064	-15.7847530775038
94.4723618090452	42.952837744568	0.856241944505401	44.4837548839059	43.501437407837	42.7214065404463	41.8401047322226	43.7361774254664	42.2017768759967	42.3688762574641	41.7093959410078	42.1075490221391	43.8526149701461	42.7554434679386	43.2477434176263	43.9173049904754	43.508004259333	42.3409759765143	3.00402550234466	1.15078749065835	4.55158379178115	4.22952695708631	3.32286397871165	2.03453088324249	2.58347009204476	3.89675097311605	3.59651082318034	2.96374316827086	0.532823437401751	3.53071851480101	1.72714240661262	1.78701253800286	3.45060673682979	2.37221826405261	4.48087997003562	-21.5127955843432	2.66773061543588	-24.1830771106007	-21.0629305290062	-27.8583416593352	-21.2078110322257	-18.3416084567383	-21.4797930859271	-21.9340350542883	-19.7259009462282	-21.7437221481234	-21.6123857857237	-21.8633892661673	-20.5747111446758	-15.7021643848874
94.9748743718593	43.5358442033079	0.848070431958557	45.036696625868	44.0679797569075	43.3620307593415	42.3382765380607	44.2996164465536	42.8150125052265	42.9629655189386	42.3806514991898	42.6695501514797	44.4000152470497	43.3097641216379	43.8265973983344	44.5931686626246	44.0110869351806	42.9642508832257	3.07649642414529	1.14956323892463	4.55768419831328	4.28210294739867	3.42256343111362	2.0636967104854	2.67570859957158	3.99909691327587	3.6622712200083	3.10894148057125	0.623990562734402	3.63056198029281	1.80892947345144	1.84280314435578	3.62045738291293	2.33720184103665	4.51143647665741	-21.6678146857648	2.72507622125336	-24.2918229730422	-21.1194785783081	-27.9949198403445	-21.5798349054445	-18.5115766461723	-21.40554976606	-22.1205959280127	-19.6627962580905	-22.0967013199052	-21.8084255342573	-22.0946433899288	-20.7082775830581	-15.6113324162851
95.4773869346734	44.1053550602453	0.846359121271158	45.5173458986719	44.6512694673315	43.9759727538158	42.8187966059534	44.8655185330079	43.3957742053331	43.5497016515946	43.0615963966489	43.2066374593648	44.9492558085176	43.8775829243883	44.4040971473626	45.2751428551685	44.5353634646677	43.4962707318519	3.14677407926037	1.14652184569022	4.55149615050876	4.34342588559714	3.5211772799604	2.0922989444193	2.74257827636652	4.09919752554045	3.73060120557386	3.26349885456492	0.724956845187213	3.73182027661341	1.89444429274109	1.89729343419368	3.79623742732187	2.30461584674569	4.50796894357121	-21.8313525354689	2.78436677905341	-24.3804481108285	-21.1853921729068	-28.1116192196947	-22.0045332289642	-18.7330667534952	-21.3129459026231	-22.3066547428368	-19.592491747559	-22.4355888904256	-22.0118737782341	-22.325260575136	-20.8497173786958	-15.5117698573357
95.9798994974874	44.6580145904539	0.842382383088559	45.9804930458425	45.2481533549874	44.5500545325833	43.3343588616128	45.4028268635673	43.9787765737941	44.0730544283594	43.7123824767038	43.7535413255858	45.4618403353387	44.4442498219806	44.9589209255115	45.9223338998722	45.0661560666873	43.9830763443811	3.21537319989509	1.14374488132778	4.53893118375429	4.41436549891659	3.6164835277141	2.10924936109665	2.82003884541953	4.19894125524599	3.79513468782797	3.42130407398358	0.832345991505711	3.82955775961157	1.98046800765422	1.94847909975844	3.97154617492491	2.27503642539867	4.47871610561415	-21.9950074751048	2.85299533726265	-24.4802447729956	-21.2549961234559	-28.1998282855113	-22.4233294313845	-18.9659353943243	-21.229651170008	-22.4627157226338	-19.5029588596224	-22.7766128325591	-22.2037160902424	-22.5504649472961	-20.9894906642178	-15.3950776474105
96.4824120603015	45.1982091177358	0.826262813328971	46.4550557641223	45.7770651350848	45.161945038354	43.8164614807869	45.8673751234035	44.5805080124943	44.5900886239721	44.3218226411608	44.3293084580809	45.9272472556086	45.0183933929287	45.4590042658788	46.5235008450895	45.616149067163	44.5292116619093	3.28705225116019	1.14529923120153	4.51687954840206	4.4851121548041	3.71400314380591	2.12421779714931	2.90380904273911	4.29915009610755	3.85999607098759	3.57975026823457	0.951545399468561	3.92159380379819	2.0663983559375	1.99404718645185	4.14376923322338	2.24831169388774	4.49719997240539	-22.1488476907532	2.93654107438069	-24.6165210015585	-21.2890752157178	-28.3009593806381	-22.9035362932472	-19.1927677134952	-21.1569334730126	-22.6200262422909	-19.3915401112775	-23.1276245181928	-22.3790010316963	-22.7725466083346	-21.1114656043006	-15.2598326547321
96.9849246231156	45.722553595002	0.826410131858156	46.9145624376045	46.3052878437362	45.7720170257908	44.2244974364825	46.3401827508489	45.1477896370225	45.119245538071	44.9484461854598	44.8793180030375	46.4004970912732	45.5259892038007	45.964824927152	47.1384996091213	46.1100220630954	45.0471241725339	3.35039802266054	1.15041575335713	4.48922745189408	4.55978919790372	3.80822134346166	2.12802832813676	2.91119416862751	4.39322217784672	3.92555852368381	3.74613073303596	1.07448905534335	4.01167026427795	2.14713533879523	2.03554463423972	4.32018142549964	2.22074872071906	4.48482897644302	-22.3141208488723	3.02550702083786	-24.7714846443051	-21.3315986438009	-28.4097982593596	-23.3843228618759	-19.5166673950586	-21.0818256621804	-22.7874703026404	-19.2748542574168	-23.4587947016797	-22.5668476027056	-22.9557804998906	-21.2421786187841	-15.1178717930156
97.4874371859297	46.2230149436844	0.818685037006342	47.2785580777138	46.8778363346244	46.3038917232953	44.6892568411271	46.7839041833971	45.6546046121395	45.6308781150427	45.5512625319071	45.3771171032219	46.8543492976744	46.0105974980567	46.4463498412934	47.7286836595888	46.5909668156042	45.5669675205803	3.41642452747635	1.1577557924945	4.44553972218726	4.64738141984546	3.89240770563386	2.10919505458891	3.01548423265059	4.47799711407003	3.98826968234979	3.90715250801238	1.19921494375552	4.09527933827698	2.22246380115161	2.07179852856905	4.48824401958038	2.19616679046813	4.48977305100528	-22.4600210987474	3.10958909754451	-24.9032181631605	-21.3878376698704	-28.4706539907537	-23.8208164732229	-19.7937622080718	-20.9932234072459	-22.9538378272499	-19.1647395939486	-23.7557188015769	-22.7530940502574	-23.126076201467	-21.3724567747253	-14.9826991937497
97.9899497487437	46.7226535014537	0.839236282896312	47.6600436160614	47.3833626353788	46.8772359188486	44.9963309929714	47.2339636178129	46.1995909298997	46.1095793835776	46.1726027949708	45.9257209960721	47.3172623330128	46.5298454813858	46.9514317192635	48.3343005687508	47.1256530572253	46.0228784765736	3.47579674924601	1.16696504502053	4.38713309920309	4.73231499834208	3.97648788565082	2.10426125301439	3.01372638400862	4.56314276547152	4.0456818964943	4.0745398023864	1.34040413897178	4.17492664895217	2.2965461489616	2.10339813899141	4.65892542910222	2.17482053514924	4.4906421139906	-22.631249335669	3.20561886571349	-25.0851941985206	-21.4188123593122	-28.5417446195634	-24.4604249100643	-20.1922671747516	-20.9190767757504	-23.1102437233816	-19.0521973002402	-24.0709722344571	-22.9546400419579	-23.3049917713852	-21.516292711822	-14.8435655055573
98.4924623115578	47.1972938633583	0.817825350799638	48.0103860681706	47.8286234593473	47.4106588211899	45.522813458491	47.5980218754014	46.6989114639919	46.5568905845322	46.7341164483212	46.4340757633283	47.7190107824309	47.009285758177	47.4234120250051	48.8763694839714	47.6284751564981	46.5083568015178	3.5235012151092	1.18461949630678	4.33134841541517	4.81053833217787	4.05064575495138	2.05288433356968	2.96614928867257	4.63786107560016	4.0971588519832	4.23478943974356	1.47005462746116	4.24327439561721	2.36079736090744	2.1289471640724	4.81899053858819	2.15822997903425	4.49084866884382	-22.787011325759	3.30284360202953	-25.2724529048566	-21.4441578916326	-28.6205324240892	-24.9072670166167	-20.6242113599272	-20.8672156262338	-23.257491240109	-18.924009387103	-24.3570764858014	-23.1361660464323	-23.4695988272419	-21.6556681762878	-14.6930064357437
98.9949748743719	47.6821959957084	0.736876658744042	48.3490211757736	48.3815214348519	47.9385570454664	46.5217712893103	47.8947604906782	47.2020945917503	46.9552221582221	47.2261130473202	46.9585747097083	48.0621435265424	47.4654421291124	47.8502183328916	49.3483216034752	48.1242982531583	46.9548801473649	3.58309132835447	1.19857985698038	4.25936151907295	4.91258297736433	4.11912918816927	1.97109351047606	3.17524853040562	4.70830716078344	4.14095220998855	4.37920742006408	1.61178507332954	4.2994838983973	2.41863684781251	2.1474468583037	4.96088075010785	2.14379055100603	4.49846343003577	-22.9001519190837	3.38883812344175	-25.496885393446	-21.4932086854231	-28.6889562128001	-24.9559359647623	-20.8856952094566	-20.8222025304926	-23.3941470654816	-18.8006525472078	-24.6430221427201	-23.297836471379	-23.6196117116701	-21.7791226561587	-14.5505677570659
99.4974874371859	48.178218350729	0.713667609731584	48.6484041565397	48.8560555721565	48.4932309539507	47.1793774414836	48.2999557556191	47.6956222140223	47.4280128613616	47.8243996833472	47.4877715472627	48.4760454854015	47.9347689799365	48.3112939421855	49.9198512165121	48.6564618718513	47.4620235793042	3.60461888057547	1.23252822209401	4.16254984781501	5.00413331875029	4.1857042601304	1.99474987944187	2.67386839059493	4.77366402904686	4.18651515209021	4.55299270392752	1.77266752363618	4.35790551287129	2.47421927881529	2.1613394338292	5.12745345477491	2.130593369762	4.51092705314611	-23.0714340789631	3.47439419597808	-25.7489174868929	-21.5365405487515	-28.7418868269378	-25.2176051489551	-21.7359710336979	-20.7646396672848	-23.5727633797639	-18.662319478013	-24.9233789713521	-23.5106606077932	-23.7666860120911	-21.9135912246602	-14.3873527088658
100	48.4198171793238	0.716502262795414	48.7729310579475	48.9112038702241	48.7719176623525	47.2735879617012	48.6555373626253	47.8771131816152	47.810855138415	48.1930702417297	47.6838508428792	48.733880341925	48.108925743956	48.4560101912011	50.2723978851748	48.8562950929353	47.9196811151747	3.57296376712935	1.31180268369806	4.12288328444396	5.01793277284126	4.21712312201029	2.03114693678649	1.77285289995253	4.79677669014448	4.22037133653698	4.65737361736825	1.83212609880866	4.39115657769563	2.49375664549059	2.16500353272938	5.22658374700091	2.12653130852761	4.52283793660329	-23.2031377642544	3.52355869908348	-25.8589157862223	-21.5297345211197	-28.7775050211123	-25.4118337136503	-22.7285344951069	-20.7474086147267	-23.7264070803264	-18.5874227164406	-25.0260289310098	-23.6477947765235	-23.821661334387	-21.9558079104547	-14.2961086495557
[truncated: 257 more columns]
