# Supplementary material for: Cranio-caudal and medio-lateral navicular translation are representative surrogate measures of foot function in asymptomatic adults during walking
Source: PLoS One. 2018 Dec 5;13(12):e0208175. doi: 10.1371/journal.pone.0208175 (PMC6281217; doi:10.1371/journal.pone.0208175)
Supplement: S2 Data — Oxford Foot Model outputs are provided in .mat files (Matlab). One file with all steps under consideration is provided for each participant. (ZIP) [file pone.0208175.s003.zip › S3_OFM_Data/EGLOND19_Walking_OFM.csv]

ST	RTIBA_R_X_Mean	RTIBA_R_X_SD	RTIBA_Resampled_Meas1_X	RTIBA_Resampled_Meas2_X	RTIBA_Resampled_Meas3_X	RTIBA_Resampled_Meas4_X	RTIBA_Resampled_Meas5_X	RTIBA_Resampled_Meas6_X	RTIBA_Resampled_Meas7_X	RTIBA_Resampled_Meas8_X	RTIBA_Resampled_Meas9_X	RTIBA_Resampled_Meas10_X	RTIBA_Resampled_Meas11_X	RTIBA_Resampled_Meas12_X	RTIBA_Resampled_Meas13_X	RTIBA_Resampled_Meas14_X	RTIBA_Resampled_Meas15_X	RTIBA_R_Y_Mean	RTIBA_R_Y_SD	RTIBA_Resampled_Meas1_Y	RTIBA_Resampled_Meas2_Y	RTIBA_Resampled_Meas3_Y	RTIBA_Resampled_Meas4_Y	RTIBA_Resampled_Meas5_Y	RTIBA_Resampled_Meas6_Y	RTIBA_Resampled_Meas7_Y	RTIBA_Resampled_Meas8_Y	RTIBA_Resampled_Meas9_Y	RTIBA_Resampled_Meas10_Y	RTIBA_Resampled_Meas11_Y	RTIBA_Resampled_Meas12_Y	RTIBA_Resampled_Meas13_Y	RTIBA_Resampled_Meas14_Y	RTIBA_Resampled_Meas15_Y	RTIBA_R_Z_Mean	RTIBA_R_Z_SD	RTIBA_Resampled_Meas1_Z	RTIBA_Resampled_Meas2_Z	RTIBA_Resampled_Meas3_Z	RTIBA_Resampled_Meas4_Z	RTIBA_Resampled_Meas5_Z	RTIBA_Resampled_Meas6_Z	RTIBA_Resampled_Meas7_Z	RTIBA_Resampled_Meas8_Z	RTIBA_Resampled_Meas9_Z	RTIBA_Resampled_Meas10_Z	RTIBA_Resampled_Meas11_Z	RTIBA_Resampled_Meas12_Z	RTIBA_Resampled_Meas13_Z
0	-12.7375034208995	1.66796746365546	-14.5586758955441	-12.4371681949827	-12.6819924354421	-13.350285252988	-10.5220332169852	-13.8338853655786	-10.5862404137675	-15.1757744886323	-11.2593057582646	-13.1595320633928	-10.5803257932943	-14.6686821943539	-11.6997051916276	-15.0181701711958	-11.5307748774433	1.33128566821204	0.591620863151103	0.700662147491453	1.5936646295244	1.15553589004226	1.02059591136723	1.96994999463652	1.16901911577382	1.57102877721861	0.706745583175986	1.88624638797602	0.499514763875565	1.94733329681492	1.12106650355916	1.81377908410119	0.469867897798251	2.34427503982513	-15.8979548810813	1.0476255976577	-15.4670024255658	-16.6263425090004	-17.0955738992554	-16.0578809151986	-13.7595437109832	-16.4686605789764	-16.3777482553572	-14.5452643477274	-15.5462242984323	-14.5081661413674	-16.146848263919	-15.309905623142	-16.1538349447261
0.50251256281407	-12.4160597512168	1.63914311463723	-14.1599178225364	-12.0735048142236	-12.1706929957777	-13.0308936060463	-10.23357844984	-13.4721220477023	-10.2913136107889	-14.8341593292669	-10.9900233864853	-12.8386106787866	-10.3732229007552	-14.475802953628	-11.3666259309135	-14.6153506078179	-11.3150771336831	1.37732831665865	0.587334718440504	0.758435950671113	1.64764067364937	1.17805047533957	1.06850188397847	2.01782233193469	1.22384230395692	1.61311055308029	0.747948820604853	1.93063653343948	0.548950573767589	1.98276404203255	1.15867253753521	1.8588354011974	0.540468689774069	2.38424397891817	-15.8582645335995	1.03673165050051	-15.461768069363	-16.5129041788025	-17.1337306971525	-16.0956671764223	-13.7182952958773	-16.4259759512595	-16.3158842162073	-14.5206030809968	-15.5027753328926	-14.4995503257453	-16.0909090049255	-15.2906081101207	-16.0745958661162
1.00502512562814	-11.9524437128998	1.64714991984563	-13.6913454869247	-11.5915626112256	-11.6240955826304	-12.5371906344519	-9.78509837622244	-12.9902219173036	-9.78856526084945	-14.3746193639378	-10.5313553986779	-12.4035685856508	-9.96125234468649	-14.0933151475522	-10.852949465763	-14.1749975040027	-10.8865180136173	1.44782024540187	0.592594360735892	0.823999171745435	1.72168835537297	1.20295370436581	1.14709538339329	2.09696306259746	1.30090292064927	1.688802622432	0.806156582106198	2.01021775477847	0.617611639574639	2.05531824871146	1.23482507175821	1.93248387139478	0.612457904103364	2.46582738804476	-15.7991027796767	1.01350343193063	-15.4343414863045	-16.3609863390826	-17.1377960725712	-16.1712127051591	-13.669721178943	-16.3817479394796	-16.2204962072867	-14.5005254187465	-15.4409278567659	-14.5044065042731	-15.9870206086076	-15.2591653095668	-15.9616345956007
1.50753768844221	-11.5337397677416	1.66676272828964	-13.3035446241345	-11.1891975616776	-11.1999298234307	-12.0735104644039	-9.36765200724303	-12.580114783559	-9.31203170605034	-13.971106521411	-10.0897659429539	-12.0199735439529	-9.54470924299998	-13.691401171991	-10.3995761250143	-13.8112562668956	-10.452326730406	1.50632637856996	0.597365966452003	0.876027629479145	1.77760785197713	1.22665054982605	1.21393634138574	2.1608909360619	1.36322445572457	1.75196445330522	0.854090986670493	2.07509840744789	0.673466995539147	2.11904347246274	1.3034185282646	1.99136012684839	0.671729189968843	2.53638575358748	-15.7129150964311	0.992397126304207	-15.3860369355728	-16.1965287250387	-17.1107135393002	-16.1904813703655	-13.5934370183187	-16.3213398782055	-16.0788487354006	-14.464450058861	-15.3356626178017	-14.4936856851077	-15.8478176630787	-15.1887002529231	-15.8270438697867
2.01005025125628	-11.1455768786302	1.66117524320738	-12.8966995016176	-10.8064941904743	-10.7791476235131	-11.6696157791824	-9.00211656405674	-12.1827047153272	-8.91034036392241	-13.569188910168	-9.71332769806028	-11.6365059541533	-9.19327592121018	-13.3471832857381	-9.98847249457035	-13.4019709525545	-10.0866092249043	1.55783412495005	0.598836449588532	0.924828611397839	1.82491651366692	1.25119138464015	1.27276452650118	2.21547273246024	1.4202067142315	1.80547943137389	0.898867083357248	2.12857823717477	0.724856863962359	2.17208357682498	1.35937963907466	2.04297644263445	0.732255897756548	2.59365421919394	-15.6118195378895	0.96904952346213	-15.2923929453863	-16.0022692617433	-17.0296058993356	-16.1875606284406	-13.5206241142771	-16.2386863660976	-15.9384671505594	-14.4090102389553	-15.2311388708674	-14.465321829524	-15.7261083845766	-15.1195192165292	-15.6833918484472
2.51256281407035	-10.7186970967889	1.65614838176127	-12.4549567858243	-10.3890752299241	-10.3311684419559	-11.2221911604419	-8.59637859814691	-11.7475757607747	-8.46919356003819	-13.1271079924605	-9.2965491723515	-11.2120322566778	-8.80336283907486	-12.957081111026	-9.53378799636864	-12.9596971276482	-9.68029841912003	1.61390514251475	0.598358796346212	0.980607712100552	1.87867941317264	1.28483703644256	1.33613039599991	2.27277743934162	1.48580451706033	1.86122098949606	0.950637959368907	2.1831939696943	0.78326516669322	2.22535744859985	1.41639879917958	2.10168286589771	0.797941383648137	2.65004204102592	-15.4920600317122	0.944851818939875	-15.1918023837887	-15.7880213376191	-16.9467200119431	-16.1617656553953	-13.4267814233188	-16.1564306227146	-15.7601461466049	-14.3566575437407	-15.0936530794176	-14.4434640065916	-15.5695436206182	-15.0166175729329	-15.5225633348546
3.01507537688442	-10.2749594153901	1.65697872819709	-12.0075979550795	-9.96497816637002	-9.88919110257539	-10.7473717750034	-8.16356178224362	-11.2984008664019	-8.00331750852315	-12.6612248709827	-8.85253139631016	-10.7660500778696	-8.38345334838624	-12.5335558053725	-9.06771857224163	-12.5425255042783	-9.24291249921304	1.66806998557208	0.599577124663689	1.030911192388	1.92330154035893	1.31880582273878	1.40196806768893	2.33066021265067	1.54526008026365	1.91841570489112	0.998768601075245	2.23794059260583	0.837321536353411	2.2814359594844	1.4756081835917	2.15510017434366	0.857418179610087	2.70813393553673	-15.3373949394196	0.920490886134147	-15.0429461862858	-15.5220967981832	-16.7989064889291	-16.1066325256048	-13.3120900788163	-16.0279227074247	-15.5479717949661	-14.2637406392835	-14.9262817923234	-14.3813015748252	-15.3934228300673	-14.8920469780286	-15.3206946335985
3.51758793969849	-9.86109071993569	1.64862463413585	-11.5817257814001	-9.57592154388779	-9.50222854842418	-10.3140314361385	-7.76406686930348	-10.8801220613556	-7.58175795787645	-12.218908443219	-8.44549210930674	-10.3388499648327	-7.99319410078798	-12.1341882692097	-8.63957248416651	-12.1095368149984	-8.83676441412815	1.71822755026623	0.598984233217975	1.07826334026407	1.96269016650223	1.36011258218652	1.4628328191238	2.38262804124996	1.60177672224271	1.96974477049304	1.0454734296449	2.28527031099271	0.888110011187804	2.33160845940736	1.52732769023727	2.20561555763091	0.913829183572592	2.75813016925754	-15.1747715768394	0.895805365132831	-14.8743011793211	-15.2505640943811	-16.6366518942442	-16.029788984156	-13.196351401935	-15.9010249061314	-15.327638887009	-14.1721395896019	-14.7500383205432	-14.3194555326118	-15.2189383510634	-14.7567589041959	-15.121756127502
4.02010050251256	-9.43382577490986	1.63739325192389	-11.1401835450813	-9.17479624076713	-9.10810242924392	-9.86886300069304	-7.35296494062649	-10.4458131620217	-7.15517364872442	-11.7560528289354	-8.02749087688135	-9.89143306263491	-7.59131066790177	-11.7123138972349	-8.1978027101306	-11.6672296324201	-8.41785598035092	1.76578027013777	0.595525747493809	1.1258575307396	1.99984586995367	1.40461687634709	1.52019723196151	2.42836973373486	1.65790712305172	2.01575801125721	1.09265649916062	2.32540499952009	0.938798456799092	2.37616629607744	1.57357172468488	2.25450256976396	0.972953793006298	2.80009733600849	-14.9797312150644	0.871222909319335	-14.6782171829846	-14.9490472986804	-16.4275025875484	-15.9017506193192	-13.0472092841501	-15.7524861387623	-15.0611308510186	-14.0620690964887	-14.5294936565537	-14.2384856577034	-15.0106209877432	-14.5808098281563	-14.8950599608246
4.52261306532663	-8.99461762307962	1.62438833837498	-10.6806775070624	-8.76168454523701	-8.70967320141651	-9.41867467315435	-6.93069777952656	-9.99516986999029	-6.72155721011172	-11.2717272956329	-7.6003111900958	-9.42269899824789	-7.17784055429346	-11.2800857355059	-7.74359424516062	-11.2171519003021	-7.98771964045689	1.81505587539976	0.593322537758409	1.17321397975428	2.03423088998291	1.45812861190253	1.58196108679243	2.47847767383385	1.71333334435544	2.06561966625729	1.14024891310941	2.36847745293542	0.989120525928907	2.42506671253952	1.62185714843896	2.30344235459565	1.02740976439557	2.84525000617419	-14.7683085475441	0.849172076450499	-14.447295441609	-14.6142759768207	-16.1997572038594	-15.7671118837792	-12.8982488067656	-15.579496547811	-14.7844536756044	-13.9307116121368	-14.3001193085654	-14.1345684369644	-14.8031789634089	-14.3991008688605	-14.6460526502263
5.0251256281407	-8.56698908557726	1.61293215982067	-10.2442236509447	-8.37539126876821	-8.33437489899598	-8.96938589795135	-6.50822095167127	-9.56938379962465	-6.29799112279433	-10.8084075886602	-7.17688648655286	-8.97074137584348	-6.7659320099367	-10.8397897547784	-7.315641211047	-10.7698655607155	-7.55860070537416	1.86052156084988	0.588903517674553	1.21869220097053	2.0657190266926	1.51540760091541	1.63848048187825	2.52110519987784	1.76712940097438	2.10922037360767	1.18732177234821	2.40360997060459	1.03732394251423	2.46747169539691	1.66337269386627	2.35147275936484	1.07994106107583	2.88155523266062	-14.5382021543413	0.827982870960267	-14.2057650003061	-14.2796994021666	-15.9394175294093	-15.5833962894402	-12.7192756071918	-15.4110720692768	-14.4723999906052	-13.8026016768097	-14.0352900066455	-14.0306303947444	-14.5705814457566	-14.1834989178701	-14.4015164480478
5.52763819095477	-8.13549152585496	1.59496584430438	-9.78904953056105	-7.97485287554447	-7.96575285335589	-8.53350815234112	-6.09227645701594	-9.1249273997668	-5.88637911256224	-10.3212362112292	-6.7603061599811	-8.49770377974672	-6.35666492656588	-10.398208315282	-6.87674255526949	-10.3221044386323	-7.13266011997013	1.90368664680308	0.584043603279532	1.26110749596085	2.09058855361739	1.57912279739337	1.69443398004259	2.56269137298293	1.81583338248198	2.15135711064817	1.23150402303106	2.43603425262515	1.08207776950154	2.50866323312083	1.70158162760214	2.39389151978079	1.13180181912725	2.91461076413016	-14.2825074107388	0.811057615676578	-13.9184794243044	-13.9011528094718	-15.6501986043065	-15.3780179220471	-12.5345387589271	-15.1996987357846	-14.1432851793184	-13.635794385797	-13.7531122902029	-13.8846094638314	-14.3318447540652	-13.951276315111	-14.1182313711096
6.03015075376884	-7.70301820602621	1.57524866920914	-9.33646359691186	-7.57564519599484	-7.60081889939405	-8.09839763504758	-5.67403784807534	-8.68088616907364	-5.47884141774717	-9.83306678419355	-6.34439372712129	-8.02084531100609	-5.94677876766057	-9.95417911630269	-6.43769698357652	-9.856725086259	-6.70649655202902	1.94739969021688	0.578687202515704	1.30570192820404	2.11687746176068	1.64870834870242	1.74910479099232	2.60222330150542	1.86692143878319	2.19276431722173	1.27822882922794	2.46688194766263	1.12826970796443	2.55012098997625	1.73816417691013	2.43973315171007	1.18084045728677	2.94645450534527	-14.0179131586346	0.797585692703019	-13.6265141955302	-13.5190709644743	-15.3500539470745	-15.1466566753724	-12.3359895982353	-14.9920690130873	-13.7997549238348	-13.4713782295062	-13.4558840371665	-13.7372263226091	-14.0900005962627	-13.7081540665682	-13.8373098722405
6.53266331658291	-7.2677059585371	1.55829565239421	-8.88157283137487	-7.18411293729659	-7.22474698437473	-7.65497848707407	-5.24551237688181	-8.24312396571933	-5.06647378434045	-9.34879174695206	-5.91925286698241	-7.54738924810542	-5.52652831619909	-9.49131345547569	-6.00910410684509	-9.40352490819736	-6.26916336223753	1.98853306178884	0.572552269133894	1.34704420418242	2.13922398631083	1.7222454808546	1.80290524201806	2.63976388848705	1.91460945225984	2.23132329751882	1.32304271344611	2.49375839836233	1.17162907433877	2.58780117023154	1.77029627226365	2.48286904689899	1.22908591709409	2.97239778256548	-13.7315648269374	0.788046393201761	-13.3049575592419	-13.1245424576528	-15.0180973075303	-14.8815435680685	-12.1179134146534	-14.7703509169371	-13.424742087634	-13.292764318832	-13.127144322411	-13.5709952126487	-13.8227420581952	-13.4323312907882	-13.5478291240241
7.03517587939698	-6.83647694376099	1.53599046971426	-8.42473146284784	-6.78660211323142	-6.86398162949154	-7.23035417954547	-4.82944369639356	-7.79769844102708	-4.67168865961978	-8.85447840192607	-5.5086534792343	-7.06407116810525	-5.11596002825135	-9.03894403269034	-5.57523889735636	-8.94228132115481	-5.84302664553959	2.02959786373959	0.5670408833323	1.38862192852699	2.15937451584076	1.80194645624691	1.85625692126222	2.67731852109839	1.96095055309154	2.2706566486845	1.36762530054975	2.52112636898888	1.21398214216902	2.62727514128087	1.80124723982282	2.5245477021049	1.27415968322504	2.99887883320124	-13.439290513305	0.7846328706753	-12.9691285780222	-12.7119608008174	-14.6925793707768	-14.6081173050258	-11.9034325424191	-14.5318193825445	-13.0543945124008	-13.0972316373658	-12.8012918247006	-13.3830902559416	-13.5681064932719	-13.1589214217609	-13.2426134018855
7.53768844221105	-6.40367154892388	1.51587595787672	-7.97343011024081	-6.39837321847442	-6.48691298227088	-6.79449590459464	-4.40398684201207	-7.36266081276021	-4.27329719683264	-8.37118950921572	-5.09046503712594	-6.58900360436687	-4.70093046393668	-8.57418393249392	-5.14912373526779	-8.47524150938532	-5.41177837488025	2.06879816214131	0.56000269083432	1.42967053467076	2.18123711552934	1.88169292631492	1.90574063567718	2.70938430043512	2.00904084030583	2.30471983033305	1.41398274740795	2.54240681480495	1.25715419541709	2.66218640697165	1.82730927549887	2.5692902240248	1.31900372632866	3.01915285839945	-13.1335481954665	0.784934921514446	-12.6276277982302	-12.3112404210135	-14.3342264082656	-14.2917468202463	-11.6606761252284	-14.30587666001	-12.6512533601275	-12.9102206651175	-12.4419446710919	-13.1988843138279	-13.292121121855	-12.8584444356646	-12.9510145374651
8.04020100502512	-5.96724937804003	1.49388789089435	-7.50864166969978	-5.99864052139865	-6.11033078237002	-6.36669948752078	-3.98135580070824	-6.91440736913926	-3.87776834865143	-7.87258753084758	-4.6736125175793	-6.10185481650364	-4.28218575390552	-8.104650610982	-4.71871569077088	-8.01960560178856	-4.97768416873476	2.10773038223343	0.554347819544122	1.46951392396009	2.197985180758	1.96776247413243	1.95761141145944	2.74476694393121	2.05234570763803	2.34100731680958	1.45734549210003	2.5661450533416	1.29708799830075	2.69909548200311	1.85305563890127	2.60927640521665	1.36262683747793	3.04032986747129	-12.8195822293894	0.792857959549132	-12.2631196864003	-11.8842791201192	-13.9967528735305	-13.9767205093547	-11.4270766298395	-14.0476132997475	-12.2511268940408	-12.6918424702019	-12.0844833713905	-12.9784233133586	-13.0195339527768	-12.5537080280274	-12.638111881181
8.5427135678392	-5.53384717062636	1.47083714273846	-7.05656383403336	-5.60351958176727	-5.72053192241251	-5.93795617970291	-3.55943337674281	-6.4721296789882	-3.49077165148842	-7.38076794926963	-4.26320704555426	-5.61925569037802	-3.87143422104177	-7.64166891969229	-4.28894279063529	-7.54891011188723	-4.55261460580146	2.14604685668722	0.548393598103931	1.51080665658705	2.21741535390391	2.05109375465313	2.0054944972707	2.77534162861355	2.09848612384475	2.37455545564129	1.50327073394776	2.58731338109105	1.33880837920818	2.73541356828464	1.87662577068746	2.65229040213928	1.40366085801659	3.06012628641894	-12.5043341178742	0.803176200393164	-11.9116596095415	-11.4721904011354	-13.6380740649455	-13.6336665159299	-11.1766482114633	-13.8042106713382	-11.845529586828	-12.482864620814	-11.7195945674185	-12.7625763156474	-12.7526498810844	-12.2482982393177	-12.3366932312214
9.04522613065327	-5.09826529573708	1.44900023459871	-6.59160818645684	-5.21174064996793	-5.32305328729069	-5.50772510773266	-3.13428874886381	-6.03426459228618	-3.09881754993317	-6.89407095319429	-3.84648046074693	-5.14232998136771	-3.45230960054796	-7.16436949825785	-3.86684574427196	-7.08702393354762	-4.11905114159058	2.18378797560534	0.542850801305824	1.54901074737764	2.23567397087268	2.13857236481294	2.0547365622432	2.80770066610682	2.14305903746922	2.40737179715638	1.54822740203389	2.60819169902115	1.37927320481356	2.76962896771285	1.89758008817738	2.69532142193674	1.4456740652304	3.07679763911521	-12.1858931094108	0.821310611271739	-11.5370674385171	-11.0650898008606	-13.3019340690786	-13.2853659957438	-10.9286012191135	-13.5586577805972	-11.4314455719276	-12.2682642454084	-11.345376588544	-12.5366267275167	-12.4728100490286	-11.9253538707816	-12.0453419777116
9.54773869346734	-4.66380563011775	1.42489849292809	-6.13032290887309	-4.81178844023647	-4.91695903862414	-5.08519972874806	-2.71665868311392	-5.58860400591637	-2.71684394761554	-6.3996069494317	-3.43992503762721	-4.65884342796786	-3.03987554436501	-6.69683331405221	-3.43658176893704	-6.62484756957993	-3.6941940866777	2.22194949944907	0.538394818582917	1.58957338457647	2.25402737653706	2.22272155018245	2.10257562473472	2.8391317398763	2.1879510655339	2.44132872521909	1.59378995027314	2.63139850783537	1.42018214903292	2.80747213043365	1.91989498078667	2.73678383805728	1.48528865155512	3.09712281710188	-11.8727215965265	0.840405727252187	-11.1776887648353	-10.6580870280589	-12.9672402623158	-12.9344690971702	-10.6835038018444	-13.308640493608	-11.035142143701	-12.0453103273218	-10.9867901539188	-12.2983145893956	-12.2152812531328	-11.6185282166632	-11.7470440843037
10.0502512562814	-4.22894007203121	1.40312976643447	-5.67180003965402	-4.42134419379161	-4.49355127211032	-4.65290196811353	-2.29193153669361	-5.15536906625614	-2.32880580408299	-5.92007451324087	-3.02627377046611	-4.18851728211853	-2.62541469366319	-6.22069796537435	-3.01220855597988	-6.15807146601769	-3.26713895290526	2.25961644180768	0.533189907465554	1.62864441425881	2.27595253425827	2.30792206682455	2.14955565922962	2.86936447709062	2.23602866129942	2.47109915831937	1.64174104208282	2.65106083714896	1.46317544618861	2.84094787569152	1.93852056260927	2.78231716076536	1.52537706390416	3.11253966744385	-11.563043217253	0.86694596229752	-10.8211344633785	-10.2817571568481	-12.6511910665057	-12.5697963759029	-10.4312608869704	-13.0840616672519	-10.6240340199139	-11.8399199957544	-10.6123345128838	-12.074151629222	-11.9444202867052	-11.2963795335371	-11.4759600828394
10.5527638190955	-3.79359998684494	1.37979665984288	-5.20543539186321	-4.02152615699197	-4.06575389812198	-4.23090070211872	-1.87563680826484	-4.7127866657846	-1.94422940127883	-5.43095862982063	-2.61769995825464	-3.71268981038652	-2.209482931042	-5.74472454499382	-2.58770129366481	-5.70412947162143	-2.84034413846611	2.2976671789067	0.529713167888392	1.66861037814101	2.29439067268727	2.3901928846361	2.1985532408076	2.90306409254468	2.28046325564181	2.50387956267393	1.68702654814683	2.67559136562247	1.503944321499	2.87774266039487	1.95922797361135	2.82455818168199	1.56615570006884	3.13160684544277	-11.2611971951362	0.892802304735517	-10.4698684422059	-9.8973638564064	-12.3575999139012	-12.2251995012488	-10.1994978479729	-12.839923689402	-10.2385184866498	-11.612839753517	-10.2618041883546	-11.8253327233392	-11.6905461157602	-10.9867212667072	-11.2029950393774
11.0552763819095	-3.35915082676861	1.35683594068006	-4.74962004531224	-3.62417934876337	-3.61685059573314	-3.7990874743981	-1.45558903420924	-4.27541992428036	-1.56222711942228	-4.94930599312749	-2.21219406832748	-3.24326571244359	-1.80091089726855	-5.27644635218313	-2.15939534275939	-5.2405220174106	-2.42224847589021	2.33589174540973	0.525787490780358	1.70974520938698	2.31759020593904	2.47042537660703	2.24362442089808	2.93198920399179	2.32973191058785	2.53324908062806	1.73590823785262	2.69803280207085	1.54829350879405	2.91439005593493	1.97983792449241	2.86968410649281	1.60474048682504	3.15113365064447	-10.9699628501029	0.921742535770084	-10.1444153360069	-9.54531560991638	-12.0777843356851	-11.8619229178387	-9.95388146723569	-12.6231855538622	-9.85663799330003	-11.4041781479818	-9.9131338479042	-11.5929327347566	-11.4494252959761	-10.6878930299632	-10.9488716680532
11.5577889447236	-2.92560062773997	1.33502878343102	-4.28347204469289	-3.23140843403074	-3.16528430596808	-3.37123822651128	-1.03831773573151	-3.84487393543254	-1.17541428083149	-4.47641774954399	-1.8036992244648	-2.78403869216701	-1.38685217535402	-4.79963257678089	-1.73869295549213	-4.78533234582183	-1.99933473327633	2.37497345786727	0.522727944854392	1.74935485083001	2.34107468338291	2.54937264865079	2.29240602095608	2.96609764922323	2.37877019530665	2.56383824242172	1.78435727616375	2.72363911350143	1.5926061831141	2.9499780994458	2.00031471607285	2.9167860678982	1.64600089163745	3.17000522940417	-10.6934906586822	0.953812517107788	-9.81687970490878	-9.21433240533636	-11.8387542517496	-11.5261285607305	-9.73321224244371	-12.4160083173608	-9.49177006273599	-11.1990117948846	-9.58059989607315	-11.3627591694066	-11.2080431899757	-10.3874258313953	-10.7217823282963
12.0603015075377	-2.49355542231392	1.31257849802375	-3.8251792418738	-2.83235049827445	-2.69464333749265	-2.94464321007056	-0.626740289726939	-3.40947781093071	-0.795303998250751	-3.9995880522084	-1.40435016425	-2.32299819457975	-0.979248287517469	-4.33462812604738	-1.31273977382242	-4.33605703080558	-1.58538331885797	2.41479683271877	0.519962420407172	1.7923298177932	2.36590137491533	2.62335612861049	2.33840069495602	2.99738846553907	2.42941062164957	2.59460927190594	1.83389961245799	2.75151877144675	1.63853144708071	2.98986170525956	2.02478720827686	2.96116021297674	1.68612332297936	3.19467383493396	-10.4327916252305	0.981970002249966	-9.52633045229118	-8.89959382606469	-11.607701454524	-11.1925242808673	-9.51419478592602	-12.2159044850174	-9.15442475800492	-10.9943391369078	-9.27380237340928	-11.1326237981633	-10.9979714676769	-10.1160813019166	-10.4950342681179
12.5628140703518	-2.06328665796106	1.29219814971655	-3.36620397185553	-2.44171972610565	-2.22079711437793	-2.51321200468743	-0.212218558964599	-2.98612862794102	-0.409611271802937	-3.53787247739399	-1.00088452850383	-1.87627184693804	-0.572726689444992	-3.86564274438234	-0.889170375765764	-3.88424166665121	-1.17259826460059	2.45547998613973	0.516771713332118	1.83311915021633	2.39573202606608	2.69889189659355	2.38669553203346	3.03150251047902	2.48488509957776	2.62297206783574	1.88661842933368	2.77872153596203	1.68803184997564	3.02486367980399	2.04703889290091	3.01047996616075	1.72750766919682	3.21513948596013	-10.190679343471	1.01736682716201	-9.24290388609412	-8.62872120201411	-11.4321311925969	-10.8778223999216	-9.3109970151125	-12.0512132475815	-8.8239772261247	-10.8151811724221	-8.97322230820404	-10.9287527386499	-10.7805375901885	-9.83895875705787	-10.3046897754535
13.0653266331658	-1.63511708532513	1.27147367464204	-2.90642867271968	-2.04705729293004	-1.73490565589481	-2.08981290415763	0.192518044736169	-2.55948903191051	-0.0268350078150618	-3.07325943640616	-0.604108073483855	-1.43115195435083	-0.165923647939799	-3.40076357121192	-0.470899373736591	-3.44680605886545	-0.76183364319082	2.49687498879051	0.514511283761134	1.87697383176764	2.42251976908358	2.76688186448612	2.43527716662994	3.0667194962458	2.53712398381164	2.6548130135685	1.93654372124626	2.81202024043922	1.73568237696216	3.06398833294993	2.07415894491566	3.0575347239629	1.77133007424347	3.24155729154492	-9.96632809039135	1.04351007391176	-8.99052939024899	-8.3628946537685	-11.2579055328427	-10.5889419788228	-9.12755351842196	-11.8763691734153	-8.53513634081327	-10.6223773262398	-8.71315812453406	-10.7121670768161	-10.5906852526404	-9.58830377199866	-10.1269659214735
13.5678391959799	-1.20998279478851	1.25211486999135	-2.4562007112346	-1.654632915135	-1.24337693745057	-1.65954564554058	0.599426831865314	-2.13823624893794	0.354125878230658	-2.61641443602818	-0.210581209263655	-0.993514526117928	0.232017612607786	-2.94626463431037	-0.0488627756601433	-3.00633870359992	-0.361343501252587	2.5393132018272	0.511797325792871	1.92098734588234	2.45500979729237	2.8380101965258	2.48321419708113	3.10086904031041	2.59544849756133	2.68204669985561	1.99060348766695	2.84224976548116	1.78804136539114	3.10230408404257	2.10262998491942	3.1064435056205	1.81294821072074	3.26889184905647	-9.76355840446312	1.0755949643999	-8.76646917004729	-8.14037683895275	-11.1394971121003	-10.3088041404158	-8.94944793228784	-11.7371300046122	-8.25440604307331	-10.454845458594	-8.46023354535166	-10.5233934234279	-10.4170335805405	-9.35561577201311	-9.97081562848253
14.070351758794	-0.788733772169776	1.23441099634431	-2.00102226992225	-1.26946062649552	-0.750899277436287	-1.23707633686161	0.99928896719144	-1.7267378449185	0.738331855140691	-2.17133551798709	0.182449360500345	-0.569456630670785	0.632178718725694	-2.48890571335641	0.365720294346213	-2.57433444730926	0.0402528865066912	2.58331829170133	0.509566004772945	1.96560353650487	2.48812081870368	2.90357015344179	2.53533542024412	3.14046405155886	2.65397748357887	2.71245691253153	2.04417639515427	2.87808524099769	1.84075570684425	3.13980099746342	2.13305489584222	3.15890528861128	1.85839620512174	3.29707126892143	-9.58498368171057	1.10345548001156	-8.56057139982405	-7.94686092241977	-11.0357380799887	-10.0738446906404	-8.80603347497711	-11.6136186580355	-8.01089343991152	-10.2967998256407	-8.24434488928891	-10.346992985843	-10.2520903350256	-9.13321544196094	-9.85179394192946
14.572864321608	-0.371886575047203	1.21747248096172	-1.5573353473059	-0.881325689347186	-0.251545995256056	-0.813101483522626	1.39406916419701	-1.31397477906556	1.11530960212624	-1.72593911016324	0.565423580883533	-0.147500995472673	1.02533264544468	-2.04532975949291	0.778740843619369	-2.15341762671918	0.432296324366434	2.62818662382048	0.507029145614654	2.01353490374829	2.52273061008023	2.97173554302236	2.58312838570777	3.17458533251643	2.71435124491677	2.74171442240059	2.09864337468276	2.91459518735222	1.8952844677324	3.18127329136869	2.16915337253241	3.20672901041184	1.90348485798948	3.33185535284493	-9.42853601775109	1.12917947429615	-8.39969856860426	-7.77792157422306	-10.9746056277235	-9.83928815603627	-8.65914631763379	-11.5032446364819	-7.79630237407962	-10.1451485749789	-8.05644331230825	-10.1805514986533	-10.1223496583776	-8.94732114599533	-9.73440811929313
15.0753768844221	0.0402972750710111	1.20260654543789	-1.11296692714385	-0.501874675018723	0.240168915188111	-0.391370757034844	1.78730911643165	-0.913345136534102	1.49584737906148	-1.29533278266131	0.949347081574983	0.260219344526675	1.41300436293667	-1.60292245715823	1.19054593034991	-1.73307862214871	0.818908353695442	2.67421884941162	0.504126666905114	2.05877297146912	2.56249263869341	3.03716383476728	2.6361281099702	3.21469047937001	2.77995278142853	2.77048066726408	2.15628827353517	2.95239156746305	1.95371954169187	3.21651428651415	2.2034107987481	3.25964886710984	1.94972682829329	3.36190109485622	-9.29597174058906	1.1573586658047	-8.24572170481048	-7.65651821036105	-10.9390999869564	-9.6507777259024	-8.54670180413742	-11.43152385425	-7.60421958244866	-10.0230049211318	-7.89106007231849	-10.048318542274	-9.98679251435182	-8.76012514613819	-9.65564972538356
15.5778894472362	0.44661396861578	1.18868797884616	-0.674624721094248	-0.124480890772706	0.735913597886895	0.0222146618498033	2.16903996668794	-0.51563781182693	1.8714360800633	-0.868027265070883	1.32432248352418	0.660341025811237	1.79965270850359	-1.1677235279275	1.59221190089517	-1.32751024994693	1.20208157065378	2.72124710646673	0.501836814298075	2.10845402420122	2.5986201662911	3.10394206782589	2.68719120036194	3.2524167046914	2.84156317805387	2.80235484389382	2.21025037626744	2.99531481593747	2.00958493670785	3.25580994686671	2.24408291268317	3.31103655570609	1.99924799788886	3.39883686962403	-9.18659524859835	1.17702215655311	-8.13705120610322	-7.54422183345689	-10.9312498531542	-9.48265562023752	-8.44619731207992	-11.3526602346425	-7.45686437242334	-9.89153845343291	-7.76998019783714	-9.91077231762303	-9.88385584658696	-8.60743746387013	-9.59600877026626
16.0804020100502	0.846553137458164	1.17642715406637	-0.24634420244391	0.249835552048804	1.21877117961984	0.437535386732266	2.55091936196613	-0.123858767355641	2.2430029476788	-0.448482293433832	1.6938801379396	1.05296035774714	2.17490725486753	-0.745597096151479	1.99384964558124	-0.925953587669977	1.57287118474594	2.76896623972984	0.499181915494593	2.15656485561445	2.6401449267399	3.17126694904627	2.74071049928361	3.29220288764102	2.90914774279713	2.82950445516187	2.26797516020997	3.03440663356145	2.0700304735347	3.2927699650619	2.28600098455348	3.36232890185362	2.04576397480776	3.4356751860805	-9.09983986105689	1.20118378236889	-8.04816061186914	-7.47635726523616	-10.9574779299173	-9.34515672640487	-8.36642436547165	-11.3105401561721	-7.31962169451085	-9.78812414963621	-7.65853302644916	-9.8068330859634	-9.79510660875196	-8.47354388563362	-9.55377082592984
16.5829145728643	1.23969921778196	1.16627911558168	0.181124809670584	0.613660342998027	1.69915175726297	0.841401104618451	2.92127502463125	0.255360327727744	2.61515653773384	-0.0430684578412584	2.05991022784004	1.43004392850156	2.54922436938028	-0.325324664605499	2.38849177537539	-0.532595668794973	1.94167685223096	2.81820059295534	0.496820769039697	2.20694335500305	2.68147769883368	3.23769913265361	2.79562717978507	3.33350742537633	2.97611372843132	2.861093619005	2.32435704171123	3.07962472109176	2.13003274598634	3.32850879693123	2.33052119698554	3.417751585316	2.09611905684984	3.47363161037007	-9.0386481895571	1.21902397902696	-7.98917638177004	-7.43547299900459	-10.9954977544151	-9.2451512500481	-8.31207082250723	-11.2831346931167	-7.22688784122618	-9.69581638111688	-7.59163104717053	-9.71894850013362	-9.71863911711553	-8.35597996546436	-9.54885415356131
17.0854271356784	1.62448751242265	1.15695375391719	0.594439149472366	0.976627888782103	2.16504682631188	1.2440170527238	3.28700284057136	0.632257407699185	2.97689688360129	0.359458307456592	2.41362385378944	1.80226638561722	2.91558124157467	0.0802188519384503	2.77304164620247	-0.153683543114232	2.30051789371325	2.86772364313833	0.49430936243471	2.25843898158765	2.72334424104907	3.30792349885914	2.84907698502126	3.37217446561983	3.04392027817668	2.8899013368799	2.38059585903927	3.12269768609855	2.1908813821341	3.36676327758651	2.3802234298841	3.46693196342996	2.14600324656523	3.51697801514371	-8.99861321581897	1.23692806882659	-7.96367024502169	-7.4179909686295	-11.0736295848374	-9.16032327169261	-8.26476004097803	-11.2681082085058	-7.15497551037571	-9.6118247125794	-7.5445927530106	-9.64450435072489	-9.67347476128699	-8.27360750962702	-9.54316621173936
17.5879396984925	2.00206512115391	1.14952112578725	1.00473733387859	1.3303605273885	2.6191678162416	1.63825478997036	3.64684333886412	0.997134596699261	3.33992246503724	0.748158096219304	2.76576021122064	2.16167741426485	3.27216438505242	0.479246633464304	3.15620289282015	0.221431444556431	2.64991487163084	2.9179857087043	0.49140381431523	2.30864748325563	2.76934174011489	3.37403260094983	2.9072020160109	3.4159489919384	3.11608543412252	2.92015394593626	2.4391875051262	3.16806664678365	2.25482635824806	3.39789237306492	2.4275913659427	3.52009817578319	2.19585218555885	3.55485880772857	-8.98045670610147	1.2523576321613	-7.95123258163784	-7.44180333489656	-11.1475854622077	-9.1236650732731	-8.25145122386514	-11.2877755811022	-7.11196995779911	-9.55687585902633	-7.52625221550519	-9.60463258286113	-9.62266541576304	-8.19197417522928	-9.56921981281924
18.0904522613065	2.36993592297075	1.14290634092643	1.404348949589	1.67616033567101	3.06002779400433	2.02275663631952	3.99307742131163	1.35353121786732	3.69409254340268	1.12823408260667	3.10623911553242	2.50901555757925	3.62687910565143	0.86970708005281	3.52648660002316	0.583035558643785	2.99544684630626	2.96807380177389	0.489095347576483	2.36249610826212	2.81017518007761	3.44554412854028	2.9604259331264	3.45337551032965	3.18249651963841	2.95181870494959	2.49254633356881	3.21528923657065	2.31457106488573	3.43217644935612	2.48074542005968	3.57214975158487	2.24855392683774	3.59874275882067	-8.98096566098782	1.26399459065065	-7.97934231507438	-7.46999150400737	-11.2607811390349	-9.09223589928444	-8.23644904343118	-11.2970115977685	-7.10210167172973	-9.49306500717401	-7.54010783690722	-9.55982228983646	-9.6017906935695	-8.14436446795965	-9.61308017868553
18.5929648241206	2.72897924618306	1.13730467761634	1.79254203851272	2.01820992467124	3.47981329683576	2.40338540960344	4.33790749488168	1.70391390624638	4.04257050364396	1.5012648998614	3.43974185241439	2.85020668814093	3.96764412531179	1.24497108663384	3.89118486047118	0.934578192399815	3.32675441311735	3.01778085838918	0.486483186818658	2.41231680729584	2.85510588470732	3.51130828581318	3.01806254043785	3.49534916719385	3.25365583359215	2.98047145784986	2.54860390190622	3.25930118302877	2.37781672152633	3.46241301998052	2.53327839131539	3.62140093628366	2.29725033495974	3.64037840994703	-8.99819625032211	1.2747648616825	-8.01139833949457	-7.53466195571354	-11.3644477624085	-9.10257437328505	-8.25008466357261	-11.3376733004925	-7.10406407645948	-9.45601792637869	-7.56472089372453	-9.54676786895425	-9.58819228924166	-8.11029259397479	-9.66374101505792
19.0954773869347	3.07878277599734	1.13326966480696	2.17540746231186	2.34728144211035	3.88767891206132	2.76888642936036	4.66726023285648	2.03985336163532	4.38870492325428	1.85892298570757	3.76767544030699	3.1755230724622	4.30557837997741	1.61542126003239	4.24993342104321	1.27914668768936	3.654467629151	3.06803404209252	0.484244122646211	2.46524534437871	2.89823958189707	3.58081935604395	3.07312804141161	3.53428991127644	3.32251900534333	3.01360388140484	2.60198315614177	3.30790955522594	2.43913093077099	3.49103032125729	2.58747350764908	3.67414507283114	2.34856461029774	3.68242835545782	-9.03560071380871	1.2829066398292	-8.07564669110056	-7.6163240715876	-11.4955995704743	-9.13066073468105	-8.27231857197245	-11.386384661769	-7.14301017672055	-9.42785935466474	-7.62552787398487	-9.54609853241407	-9.58526595327085	-8.0925636510858	-9.74281482103653
19.5979899497487	3.41777790423058	1.12893043236698	2.54192586250758	2.67250156830354	4.26964185898079	3.13046631743799	4.99326335108286	2.3708805767388	4.72052595544987	2.21162299983879	4.08086049389252	3.49477094277938	4.63502760195367	1.97133587239885	4.59296205326475	1.60844468763448	3.9724384211948	3.11684237373315	0.481753122517839	2.51622415795678	2.94022146195134	3.64534278275175	3.12859791701671	3.57324970246877	3.3903952307388	3.04210412532356	2.65377339925919	3.35094803866542	2.49976818733136	3.52069145289036	2.64458090053554	3.72041456431737	2.39875012665076	3.72757355813956	-9.08479962083303	1.28880015766462	-8.15385857701679	-7.71275640036575	-11.6223663526529	-9.18127991225426	-8.30726231864946	-11.4415425723639	-7.1877692716156	-9.40638311833708	-7.69025227027398	-9.555367408181	-9.60452492767669	-8.10230917873241	-9.81755477912352
20.1005025125628	3.74824260182212	1.12567150059623	2.90335722697472	2.98905473405681	4.63919866794571	3.47803714828464	5.30820789067391	2.69118810585867	5.05264257045088	2.55265624610035	4.39195839590578	3.80419513294449	4.95204797564324	2.31726042119573	4.93359751965638	1.93155259562474	4.27868439601577	3.16549941814936	0.479089556177137	2.56675795285355	2.9847973868382	3.709825721557	3.18460852860805	3.61323524047111	3.46107919022887	3.07389977170316	2.70685929480508	3.39669586896307	2.56230034831189	3.54295782711491	2.69778686678524	3.76832526087556	2.44707909678089	3.76628291634388	-9.14962585062364	1.29445458123781	-8.24556723821737	-7.83762378087913	-11.7601536430688	-9.26048421118743	-8.36017664184176	-11.5228803942179	-7.25845660545702	-9.40993260723177	-7.77992090400545	-9.59264950434635	-9.61505389621345	-8.11071970682646	-9.90954417419958
20.6030150753769	4.06712200236467	1.12258920104768	3.25112151331909	3.29334689996542	4.98291380887502	3.8158504049517	5.61229556356893	2.99898817349581	5.37188197695937	2.88127252395708	4.68923317553322	4.09886841332317	5.26764164779172	2.65524004166034	5.26207752070693	2.24404186514495	4.58205650621731	3.2121387058345	0.476763878425813	2.61827309981583	3.0224152177458	3.77049405315247	3.23612001083285	3.64817569924503	3.52384407080625	3.1050708150111	2.75314085687919	3.44057680919728	2.61884166642686	3.56784884733496	2.75474511355133	3.81566566425416	2.49740316334877	3.80946549991555	-9.22224303521762	1.29564235126912	-8.36025569021091	-7.95645750787416	-11.8994848867565	-9.34316548115681	-8.41031906549516	-11.5868389347592	-7.34359670639222	-9.40202695745036	-7.88215908720637	-9.61958981085363	-9.6479787984521	-8.14669395970349	-10.0130498472055
21.105527638191	4.37691943255476	1.11984787419726	3.58743678106895	3.59473353213509	5.31191700186144	4.14554854784774	5.91321904382158	3.30207179509807	5.68549983695978	3.20493786353319	4.98024813088571	4.39027090000854	5.56765012523122	2.97724463282785	5.57939684127602	2.54332664514562	4.87028981062068	3.25743350664915	0.474270601380659	2.66507199619571	3.06270985375651	3.82676879932897	3.29048749537095	3.68719613046014	3.58971535086455	3.1350347574102	2.80110784909743	3.48179448944841	2.6777252973083	3.58753567960624	2.80830470604766	3.85736774495614	2.5426642479138	3.84801820197223	-9.30393167431063	1.29681421523022	-8.47036433299055	-8.09867707221551	-12.0343524825433	-9.45884032718488	-8.48263279726754	-11.6736896566914	-7.43598971834391	-9.41652122825704	-7.98994122851525	-9.67072545149534	-9.67841451327018	-8.18699981569019	-10.1089882752489
21.608040201005	4.67662929870398	1.11752486949353	3.91670202748287	3.8825100538818	5.61986751254395	4.45784522483595	6.19579333627489	3.59055754791458	5.99475802937558	3.51361553887352	5.26531587654751	4.66708516114043	5.86486429272778	3.29414089491176	5.89331759998504	2.83771934800405	5.15534703606004	3.30142846722	0.471612331105795	2.7142553958696	3.09976487203969	3.88094223214781	3.33756599865408	3.71884366775713	3.65150874461511	3.16905467300936	2.84534863843499	3.52566038686908	2.73337541571175	3.60590348769986	2.86188296780127	3.90197751288014	2.58909989207995	3.88624312273025	-9.39387664962875	1.29620400769718	-8.6036281049522	-8.24439318210223	-12.1774869122537	-9.56865890827786	-8.54510996358343	-11.7598823968455	-7.54987598408817	-9.43511759876868	-8.11779821201597	-9.72599962166836	-9.7145331923163	-8.23920380449159	-10.221419222073
22.1105527638191	4.96596357745417	1.11460956870007	4.22879827488837	4.16533541857971	5.9090957901744	4.76577219933925	6.47829765855636	3.8732633306455	6.2867182009063	3.81684724310729	5.53427245482898	4.93820164064432	6.15405460645098	3.59834443546043	6.1898698201279	3.11872970081941	5.43185288728341	3.34274510026642	0.46887888560999	2.75828967867628	3.13434949290252	3.92639678835866	3.38607000042126	3.7532610105585	3.71043360874857	3.19704232406475	2.8869259481709	3.56126980243104	2.7870487289992	3.6246244435037	2.91565330017148	3.94044178204954	2.63393230131205	3.92543729362789	-9.48575239837509	1.29393693040591	-8.73041320855933	-8.39268101571637	-12.302099633444	-9.70148791403145	-8.62204780433868	-11.8447938837773	-7.6536253103319	-9.45622642488589	-8.23305671960723	-9.78369358683519	-9.76165011106035	-8.30774212713681	-10.3231372807818
22.6130653266332	5.24714253512702	1.11178772409693	4.53677739956774	4.44202041985201	6.18590911759219	5.05642184812454	6.74559780718211	4.14819117394474	6.57986058678495	4.11202101917797	5.80315149078976	5.20376135035938	6.43019503712906	3.89174562725639	6.48283226723368	3.3923200601971	5.69633282171373	3.38286087470141	0.46575955325075	2.80266117156489	3.17065582209649	3.97203771821504	3.42999085614889	3.78418047774501	3.77077692551123	3.22990495925386	2.92927580562463	3.59998069086237	2.84180777797482	3.63654321451053	2.96392820341298	3.97830260813967	2.67524387308752	3.95762301637328	-9.5834280044141	1.29397327448156	-8.86759629260484	-8.55473282553821	-12.4422239053621	-9.83699676833919	-8.69736075519493	-11.9467790530809	-7.77386411897586	-9.49631727182641	-8.36365664485645	-9.85980239628355	-9.79503382681934	-8.36978689185223	-10.426259594983
23.1155778894472	5.51761937357059	1.10949376368666	4.82986313275789	4.70416905685119	6.43872830280701	5.34026205088762	7.00802277603338	4.40848799442253	6.85676875582441	4.39277393521867	6.05685330330683	5.45342036456134	6.7068144575215	4.18016088348237	6.76786911113025	3.65968389654725	5.96041258220661	3.41964668826109	0.462705192136301	2.84472912543224	3.19896545934908	4.00513842605267	3.47094188889023	3.8132279272902	3.82134580010519	3.26001730815485	2.96388627740168	3.63363297477598	2.8892965655653	3.6514094022666	3.01404935151058	4.0167972313016	2.718000351262	3.99326223455813	-9.67756215210426	1.28809181347393	-9.00629117306277	-8.69898400232367	-12.5514863614396	-9.97640495705693	-8.7720108825077	-12.0241955000842	-7.88890370767435	-9.52057083026407	-8.48688053065175	-9.91793416607746	-9.84198881178858	-8.44999223624165	-10.5336694760573
23.6180904522613	5.78028450953739	1.10670698913094	5.11485062868265	4.96605281211806	6.68621332899063	5.61300782552229	7.26397793601398	4.66698741944488	7.13034448921337	4.67203320539268	6.30749573194739	5.70371511014318	6.9670088849446	4.45333402506459	7.03671131347114	3.91331814004625	6.20921679206509	3.45459729558509	0.459443309627991	2.88322606280551	3.22949914566983	4.03855462947627	3.51104184033558	3.84342991037497	3.87374589907623	3.29088956019604	2.9998808143431	3.6658454657183	2.93853323485423	3.66071889438456	3.05847241421649	4.0473243144947	2.75519632580654	4.02260092202398	-9.7723874053928	1.28616605533094	-9.13797010315903	-8.85305257991144	-12.6745186059322	-10.1272191563704	-8.85350727873826	-12.1164475161311	-8.00396155478368	-9.56123819504688	-8.60855199591618	-9.99111922296938	-9.87678323385912	-8.52398303218385	-10.6192494680299
24.1206030150754	6.03435814475061	1.1039729634051	5.39375349369001	5.21552475097467	6.91181035790356	5.8715926045205	7.50554853514638	4.91238677953865	7.39637517131116	4.93804586526633	6.55104556694013	5.94168581562578	7.22627334627748	4.72377474729154	7.30590509310779	4.16465266264262	6.45699738102262	3.48710473511678	0.455436781099066	2.92299451086177	3.25648872453317	4.06165134320557	3.54349004617918	3.86685823555311	3.92089081931986	3.32373779981463	3.03193520226098	3.69788004889747	2.98391100280783	3.66994572998469	3.10189529711873	4.08069163487165	2.79252305471585	4.05167757662721	-9.86375951392697	1.28070141290799	-9.2794622777182	-8.99805455365489	-12.7739273586068	-10.2634400511725	-8.91990222128107	-12.2006941377033	-8.12076284749841	-9.60018948762204	-8.73051390934234	-10.0598151315218	-9.91183744137738	-8.60320280324262	-10.7103460978308
24.6231155778894	6.28080273220437	1.10145596156845	5.65541147261711	5.46061135317036	7.13441335046989	6.12698776371419	7.74943277656451	5.15266019013532	7.6482243926451	5.19946584535261	6.78236873009656	6.17524464880697	7.47861653249632	4.98463940865189	7.55959713037976	4.40644615119	6.69792123677497	3.51726669757276	0.452241477312117	2.95506009454629	3.2808671764754	4.08273741086291	3.57751009036819	3.89422292984694	3.96390297965052	3.35236917501838	3.06106546266832	3.72317188396024	3.02665139995861	3.67962098748415	3.14368260405382	4.10917397422508	2.82845798559806	4.08050630887443	-9.95055519181008	1.27814519660551	-9.39762060355189	-9.13413438611235	-12.8760082112712	-10.4135035570551	-8.99630258626674	-12.2771667536689	-8.22125594374347	-9.63637909710092	-8.83416090585118	-10.1232395224978	-9.94805071483543	-8.68711855319666	-10.7856983625164
25.1256281407035	6.52013904705677	1.09749903325144	5.91715747498976	5.70338758778428	7.34038799711782	6.36384487495654	7.97464235031356	5.38925953936942	7.9016976912378	5.45736134900464	7.01545258932946	6.4078784708075	7.71870788433698	5.23615303665187	7.80807035857669	4.64016430856091	6.92792019281432	3.54519532535133	0.447624568958545	2.98879479948314	3.30737046617737	4.09676851201378	3.6032253812304	3.91436430433819	4.00776432349113	3.38580371510658	3.09131218235267	3.75130785921223	3.07042505716415	3.68379264308526	3.17937168876129	4.13524242621778	2.85971878816214	4.10266773347377	-10.0317970611105	1.27514044779244	-9.5224586253052	-9.27204370352579	-12.9629077781795	-10.5439447014	-9.05496036690859	-12.364087352764	-8.32539940148132	-9.68518746114958	-8.94064564591957	-10.1966493385585	-9.96659694029374	-8.75856997169412	-10.8490894417871
25.6281407035176	6.75193690965495	1.09566073652781	6.16372790058438	5.93065744925474	7.54246661306147	6.59955196248761	8.20250223856999	5.61044658831662	8.13603632661331	5.69997473347262	7.23200152289535	6.62412624447253	7.9619707203984	5.48710461667175	8.05529714396323	4.87259163112506	7.16059795293722	3.57039065877144	0.444311350210125	3.01766539177981	3.32601366611671	4.10649054929491	3.62905761153262	3.93658089973078	4.04085736683732	3.41434579305292	3.11373782451719	3.77225629775456	3.10635647139509	3.69191404222945	3.21610112800885	4.16384789983582	2.89241203364542	4.12822290584013	-10.1038253128654	1.27206409498714	-9.63136389856824	-9.38264487538273	-13.0409466344138	-10.678026562755	-9.11612565417	-12.4213674274839	-8.40919985557268	-9.71335001500562	-9.02479933823926	-10.2457625371933	-9.99206870011607	-8.83878126057434	-10.9127861258928
26.1306532663317	6.9770055512461	1.09144639937754	6.40793518694703	6.16122194534688	7.73584136123609	6.82176543507011	8.41892538710615	5.83359665549849	8.37148688641076	5.94512364848395	7.45049989730159	6.84495822985677	8.18812759082353	5.72404769854969	8.28144311662573	5.09235407187734	7.37775615755742	3.59332278283462	0.43982732643511	3.04483971071832	3.3476657310533	4.11316788554025	3.65076699479444	3.9562659039156	4.07545893611626	3.44563269537626	3.13805451572647	3.7941148901289	3.14411540539745	3.69464565612918	3.24597449421322	4.18270094725447	2.91975535534383	4.14668262081141	-10.1675573962515	1.27084338380322	-9.73218640512571	-9.49297137991934	-13.1128618127352	-10.8011605040595	-9.16868519654039	-12.4882850536488	-8.4881811444944	-9.75204033731639	-9.10323134939662	-10.303010855561	-9.99856074906682	-8.90325785679785	-10.9443779488731
26.6331658291457	7.19683307324213	1.08831275861262	6.64503349255618	6.38129933370632	7.92133055511212	7.03772259556847	8.63013837262221	6.04583142637506	8.59661643575566	6.17927081935575	7.66049007976862	7.05566397824442	8.41620047823166	5.96215351524379	8.51186202887709	5.31199445139151	7.59688853582305	3.61442565593351	0.435508399959167	3.0709076573251	3.36657035775606	4.11324243722862	3.66879078983996	3.97344403324934	4.10467631984805	3.47660123797485	3.1589888098955	3.81399056244781	3.17809273111534	3.69902070007174	3.27493257449123	4.20469222594618	2.94660486567049	4.16582953614243	-10.2222127769455	1.26840375635391	-9.826413269879	-9.58613641435788	-13.1643509279707	-10.9114489921845	-9.21111169086151	-12.5431319010022	-8.55515978024164	-9.78389620186098	-9.16853244583574	-10.3500830672946	-10.0026809528308	-8.96680802949118	-10.9750774584051
27.1356783919598	7.4115166763659	1.08501889630546	6.8716296097862	6.59805213087521	8.10790840173792	7.25015721603285	8.84162736557687	6.25418700312527	8.81262203113959	6.41009581501356	7.86350371875382	7.26310808212333	8.63816062334618	6.19369391038154	8.73099455736975	5.52663476768584	7.81037491254051	3.6339175128261	0.431980448003502	3.09138770468149	3.38364255197323	4.11457223485932	3.68776974773714	3.99332693881965	4.12953578478474	3.50523983394664	3.17741058352083	3.82982570070284	3.20942559197652	3.70416024303129	3.3015843203713	4.22374362565287	2.97282531293245	4.18431251740123	-10.2676252683804	1.26933892424338	-9.89794156955643	-9.66300315286873	-13.2188004860571	-11.0206505145417	-9.25523401699169	-12.5867151979936	-8.60413197523222	-9.80833631265669	-9.21450501281828	-10.3870783507495	-10.0023080716946	-9.02570736677232	-10.9901291159397
27.6381909547739	7.62116865802064	1.07976121581476	7.10084505666916	6.81644256817864	8.28011790219225	7.44706676091973	9.03604760114804	6.46308346475521	9.03180466849721	6.64175796953176	8.07044081462644	7.47353220214181	8.84938180064962	6.41817416424871	8.94218634062755	5.73218991967773	8.01445863644576	3.65138624880471	0.426952739773032	3.11353856955396	3.40407797508705	4.10708943263163	3.69907403350174	4.00588570334745	4.15579547124068	3.53834135145436	3.19786586537606	3.84922911593591	3.24237297719267	3.70537090834768	3.32254927129532	4.2388087041156	2.99361436764832	4.19717998534227	-10.3016924673848	1.2680728305732	-9.96893248554245	-9.73559330706426	-13.2418285143913	-11.1014146261177	-9.27747003142427	-12.6380682232608	-8.65021846697609	-9.84057908389988	-9.25733955698363	-10.4297205496741	-9.98379585736426	-9.06768491984377	-10.9855594809926
28.1407035175879	7.8254846323222	1.07719603104073	7.31372398259487	7.01870101701579	8.46124779289121	7.64809696059981	9.23841211922974	6.6561200109174	9.22883748513639	6.85744632304007	8.25855216168936	7.66679246493174	9.06647861435165	6.64632894998598	9.15671009161142	5.9408111469351	8.22401036390254	3.66701752522628	0.424154012858884	3.1288740789363	3.41739844338459	4.10369147236109	3.71396573621222	4.02339881348565	4.17134917392238	3.56435234668265	3.21089964658347	3.86014005315914	3.26744882183037	3.71165288733237	3.34473728717098	4.25715349474451	3.01614489931871	4.21405572326983	-10.3239156816805	1.2702637406755	-10.0122778635431	-9.77635398384921	-13.2721161013836	-11.1835948427432	-9.30526489453235	-12.6579070670355	-8.66803009009128	-9.84872672600726	-9.27013370848401	-10.4452460299355	-9.97014167584879	-9.11187048046359	-10.9799044759986
28.643216080402	8.02417940508926	1.07090493938821	7.53103193074492	7.22757883254869	8.62586777623295	7.83301216728827	9.42351370122018	6.85462223481985	9.43308037642372	7.07921438775599	8.4544693094529	7.86762943927583	9.26524386352953	6.86081128971576	9.35127164202463	6.13829118401889	8.4170529412868	3.68052131500177	0.419518079478464	3.14490511990656	3.4349442532068	4.09223111047587	3.72282518032302	4.0350047713756	4.18919736233991	3.59487456403276	3.22666373283621	3.87515707250667	3.2949603053637	3.71261378209586	3.3596865913711	4.2672945519484	3.03394331189407	4.22351801534999	-10.3335070742003	1.27034554216931	-10.0501386918912	-9.81313208343543	-13.2700378463845	-11.2387599926453	-9.31438656652586	-12.6860918644761	-8.68252781719476	-9.86369983715787	-9.27954380642002	-10.4663773145899	-9.93512036314938	-9.133999461286	-10.9455674205613
29.1457286432161	8.22067256182898	1.06655419947397	7.73892546598476	7.42757812391833	8.80044922516065	8.02057573017336	9.61293898195396	7.04404836428413	9.62390721701711	7.29167503296978	8.6392366014982	8.05959488488465	9.4691015219037	7.08020818313387	9.55016891079443	6.33657937097326	8.61510081278448	3.69354853953457	0.416296960896241	3.15783956554042	3.45074648186868	4.08445867721819	3.73343504705456	4.04883458081806	4.20257567901998	3.62255251933421	3.23982416821739	3.88690867433401	3.31924613921585	3.71690943463395	3.37452954556996	4.27947605142708	3.05073761999807	4.23515390876814	-10.3342063839077	1.27322877446849	-10.0712322585571	-9.83118836842137	-13.2701157409341	-11.2859044497947	-9.32247548958599	-12.7019870918764	-8.6793231724958	-9.86924239743305	-9.27037532330051	-10.4761298924542	-9.89959757609663	-9.15228561532868	-10.9068921916911
29.6482412060301	8.41266473989642	1.0610096887539	7.94363739428157	7.62508765523539	8.96355563245408	8.2004670806631	9.79521840916559	7.23057697455981	9.81205975168048	7.50153889091462	8.82286504958993	8.24863979153169	9.66689746853654	7.29443216290271	9.74328813005948	6.53407569966214	8.80763100720917	3.70515073729835	0.413142349121036	3.16775578161422	3.46558527168957	4.07252017421155	3.74318787914688	4.06193437082155	4.21237306626471	3.64973605045674	3.250983686102	3.8980210094276	3.34123332273433	3.72206003789469	3.38696675523547	4.29099942333512	3.0678485224405	4.24605570810031	-10.3233529872262	1.27445129615084	-10.0749623496758	-9.83173860520427	-13.2472675031918	-11.3174045569813	-9.32374056189441	-12.7066239986898	-8.66303397264245	-9.86521862495476	-9.24750634688036	-10.4752035395675	-9.85877420848275	-9.16099611846391	-10.859388110992
30.1507537688442	8.60274721565937	1.05417242378421	8.15059255532414	7.82746674526775	9.13212054072073	8.37468603627174	9.9707930065196	7.42110277432138	10.0009695865063	7.71553179444594	9.00807821106018	8.4433026966113	9.85577632643533	7.50340463051001	9.92450955443142	6.72048228580369	8.99239149066109	3.71623312371865	0.40970216469588	3.1787611426847	3.48491293886917	4.06190852337799	3.7507508651619	4.07240821284752	4.22505722608054	3.67910359137797	3.26504129343381	3.91191529504183	3.36568598369114	3.72474439114303	3.39451627200468	4.29707013657538	3.07887218847805	4.25274879501197	-10.3038008723077	1.27764617478112	-10.0745157513097	-9.82918289662398	-13.2167665066197	-11.3276804544234	-9.31377688869057	-12.7202978887431	-8.64167924405595	-9.867526457564	-9.21963587419395	-10.4804298613026	-9.80349719728036	-9.15212039754627	-10.7911800725988
30.6532663316583	8.7878668475797	1.05004844745884	8.34236670580076	8.01261032449459	9.29633434770608	8.55339479079457	10.1528745128864	7.5949444464172	10.1727343471285	7.91227408347161	9.17869578149607	8.61930301576787	10.0528463668644	7.71877083364483	10.1129795669627	6.91308357537955	9.18479001488032	3.72585547421941	0.408199952028899	3.1828818086153	3.49758629876414	4.05118807033205	3.76302296660701	4.08763408482063	4.22794194403909	3.70249101280622	3.27201566930368	3.91989958767014	3.38251106652145	3.73332363870396	3.40380615158042	4.30722562628876	3.09194082557595	4.26436336166238	-10.2726166340121	1.27946023576689	-10.0458283233968	-9.79649714905164	-13.1742233717618	-11.3350172149281	-9.30990963111389	-12.7037324088008	-8.59812328049692	-9.84523477056935	-9.16842196549812	-10.4596091704511	-9.75574642790665	-9.14397991366473	-10.7267718708479
31.1557788944724	8.96922119367975	1.04210803375634	8.54311214761491	8.20678588641868	9.45887271566105	8.71487792983155	10.314369083038	7.77696046018541	10.3544430755988	8.117465514701	9.35922234243586	8.80469887749989	10.2297299443322	7.91897052490951	10.2841234084903	7.09586718809935	9.35881880637974	3.73426873551958	0.405395199037148	3.18947193593666	3.5153209484208	4.03904144423707	3.76888449331896	4.09530579161213	4.23469248661318	3.73025742192323	3.28232018425691	3.93359897248707	3.4025318547213	3.73635356833384	3.40561105809038	4.31119730390121	3.10102509874434	4.26841847019668	-10.2319523140933	1.28132944360961	-10.0176521425289	-9.76310455569006	-13.1145316920577	-11.3092441975069	-9.28524742953074	-12.6977469772615	-8.5563390552315	-9.82962296867681	-9.11951038117191	-10.4463275652752	-9.68815315067624	-9.11210610715677	-10.6432379949944
31.6582914572864	9.14882586340409	1.03600278804395	8.72998424785995	8.3928658027635	9.6258243224292	8.88661119008313	10.4878955602356	7.9510190005192	10.5187732997154	8.31399687341118	9.52448894360345	8.9815318125167	10.4150534029041	8.12672576344081	10.4579077974946	7.27881336364786	9.54089657043666	3.74278756100956	0.404415573477948	3.19102667033908	3.53185611028936	4.03079491916514	3.78123570418414	4.10914840582214	4.23849193435605	3.75257446779975	3.29050548869248	3.94266492956746	3.41994324634143	3.74418150649095	3.4082996236511	4.31611704534579	3.10856023632996	4.27641312676862	-10.1852631009208	1.28499456123483	-9.96861965546635	-9.71576188098828	-13.0545418252703	-11.2838468633261	-9.27080339672945	-12.6822899660333	-8.49746126535692	-9.80541662433184	-9.05275822509825	-10.4244288527906	-9.62594484491253	-9.07855274016086	-10.557441690651
32.1608040201005	9.32489457184061	1.02879760775681	8.92074639273913	8.5764729543525	9.78210101473866	9.04491700373354	10.645670612031	8.12261499118244	10.6877104224499	8.50776430239842	9.69471377280141	9.15507284222499	10.5935997982802	8.3285594190993	10.6323281862342	7.46442671149318	9.71672015385029	3.75036831305107	0.403383770631782	3.19236930455912	3.54778501812294	4.01817301209555	3.7903199070004	4.11862273388262	4.24006121665081	3.77613631331769	3.2969108330065	3.95458842843022	3.43545742770707	3.7525765110972	3.40852202799671	4.32293403358512	3.1173937087877	4.28367421952642	-10.1306630981673	1.28459090621795	-9.91339248947733	-9.65584881348842	-12.9689550516303	-11.234643501084	-9.24439155901416	-12.658363566229	-8.43644406362213	-9.77286719564375	-8.98410641589296	-10.3948294332625	-9.5610926950796	-9.03573127797762	-10.4746541609093
32.6633165829146	9.50041011043505	1.02065894041568	9.1080478171793	8.76701090949298	9.95262821832796	9.20761437526192	10.8075371998735	8.30076733202387	10.8532117661177	8.70768049956857	9.86203616918613	9.33588601877933	10.7653498381411	8.52594956222527	10.7899960915508	7.63586773956821	9.88656811922914	3.75851078824408	0.403024903611317	3.19292726081278	3.56871766774949	4.01313465193268	3.80263328690974	4.13040219333938	4.24636662667264	3.79916550673046	3.30667573963769	3.96783393544699	3.45424429303269	3.75974347777026	3.40479175191116	4.32307874363424	3.11958994788947	4.28835674019154	-10.0734900359486	1.28909213177337	-9.85219006859294	-9.60003669959863	-12.8951464369313	-11.17734981227	-9.22108725064531	-12.6474241284738	-8.37291645855401	-9.74877784260302	-8.9132455645441	-10.37543454152	-9.48843837651692	-8.97940568854626	-10.3744952374011
33.1658291457286	9.67029264151866	1.01514790346375	9.28724613214863	8.93861513290663	10.1024938696357	9.36766089441848	10.9661669709254	8.46106105862488	11.0086566204537	8.88839950991584	10.0206174477091	9.49618391110837	10.9472303111991	8.7306928865388	10.9582736202118	7.8152963906331	10.0657948663504	3.76512915227816	0.40397970907166	3.18936195480229	3.58298486139915	4.00084970995025	3.81693245329723	4.14323406247126	4.24407322110565	3.81794433232973	3.30940225644723	3.97842845390996	3.46564159247969	3.77324176004441	3.40345677190642	4.32826630297419	3.12414587134276	4.29897367971223	-10.0081292976247	1.2861555562683	-9.77525907940996	-9.520544609133	-12.7889121487838	-11.1115861015653	-9.1996671354516	-12.6095176310661	-8.29899897426725	-9.70246851481361	-8.83163717109722	-10.3336861266349	-9.42867196020632	-8.92758350375554	-10.2864073607459
33.6683417085427	9.83947947806444	1.00718254471318	9.47552297706848	9.12070754066744	10.2691083384215	9.52084887091119	11.1154329836372	8.63156785903656	11.1757078579202	9.07889993922777	10.1899330533554	9.66707842857588	11.1066016763807	8.91716723305407	11.1133510150739	7.98587901511844	10.2243853825177	3.77222888987872	0.404760942672963	3.18888060924839	3.60261341725844	3.99640236753605	3.82971034011864	4.15319547769254	4.24737752878286	3.84056769805669	3.31567680462048	3.99562834842479	3.48087713378096	3.78067785264385	3.39450584273453	4.32975614693391	3.12565025725018	4.30191352309847	-9.94240807409254	1.28758836430922	-9.70619873870919	-9.44850994642524	-12.6973077348037	-11.0275154576535	-9.17164249148897	-12.5864631787571	-8.23550943958452	-9.66589564128999	-8.76160332376148	-10.3041477183906	-9.35231962786766	-8.85458498606951	-10.1917401038545
34.1708542713568	10.0048290346266	1.00021990130576	9.64375155697458	9.29465215493041	10.4203943865135	9.68502602943687	11.2767422542897	8.79468662841763	11.3205052548612	9.26061085942207	10.3388969461462	9.82933353168107	11.2779293043097	9.11287721094252	11.2681139880113	8.15466912539406	10.3942462880683	3.77892007219804	0.407269664084125	3.18151768725666	3.6210721157037	3.98797326033885	3.84984951823918	4.16974567687229	4.24922950192125	3.85520265815729	3.31999058121368	4.0064496139631	3.49401022034154	3.79401600861387	3.38771655655061	4.33120403147589	3.12521612015096	4.31060753217174	-9.87408106488758	1.2872197284832	-9.6159694075922	-9.37105941270671	-12.5863835941587	-10.9509276551547	-9.15958723000647	-12.5581773125044	-8.1579296378941	-9.62423651927222	-8.67689980378915	-10.2706750299648	-9.28882527500735	-8.7866055053104	-10.0987233590784
34.6733668341708	10.1686242778278	0.993218261209748	9.82268756414233	9.46554383385618	10.5822127295421	9.82881292157277	11.4133980627735	8.95546541850375	11.4776402873151	9.4388012068674	10.4992496091183	9.98776558784431	11.4411301748626	9.30035699903869	11.4307611364486	8.3290031175826	10.5565355179484	3.78568037553253	0.409901478776253	3.17709863554007	3.63885716755222	3.98411472981915	3.86356648847342	4.17831802522594	4.25017408483134	3.87286493717654	3.32249456063071	4.02334044325947	3.50557183117349	3.80717379275142	3.37860886299315	4.33734751942462	3.12723276408663	4.31844179004981	-9.80608655599986	1.28538484689789	-9.53519604363777	-9.28926313370731	-12.4835227931073	-10.8472406499186	-9.13146211653834	-12.5254736282515	-8.09190609047257	-9.57784429220338	-8.60490681811456	-10.2340549758249	-9.22596039045345	-8.71331234879955	-10.0213506080323
35.1758793969849	10.3306884394619	0.984808382398347	9.99079837281887	9.64470150861398	10.7362239816689	9.98678059313005	11.5651211119324	9.1247903059546	11.6259318253467	9.62438552880183	10.6511647204485	10.1548359620989	11.599952953233	9.48378777740622	11.5714308145336	8.48532102881617	10.7151001071247	3.79297098207738	0.41357097267612	3.17005802846699	3.66169388439248	3.97966152883155	3.88509130503344	4.19383836533022	4.25744121663553	3.88735747794239	3.32851715952357	4.03948793406255	3.5210360946221	3.81995592691828	3.36686019324214	4.33586538270084	3.12234424323047	4.32535599022819	-9.74076400875329	1.28616786253379	-9.44892871185209	-9.22102138323662	-12.3758019469246	-10.754500809601	-9.12165365755013	-12.5104627992136	-8.02653712047468	-9.54414175058472	-8.53396768770601	-10.2127826447121	-9.16236881795841	-8.63390070246488	-9.93022895210441
35.678391959799	10.488767315729	0.980413743268894	10.158335473689	9.80299427658095	10.8925565936594	10.13335096063	11.7030756591352	9.27496926648779	11.7719292119969	9.78864448986801	10.8010111156019	10.2997467473974	11.7700980426048	9.67431237195701	11.7256659052159	8.6505860717011	10.8842335494099	3.79951059686315	0.418392209439427	3.16214130538201	3.67753242355712	3.97616847626818	3.90461859935226	4.20626402093762	4.25709711226497	3.89951043920881	3.32743022378284	4.0559971882322	3.52927984198157	3.83881590091141	3.35832393586185	4.34033529857354	3.12031590093522	4.3388282856977	-9.67517588854398	1.28159021710867	-9.36274602291573	-9.13701570067373	-12.2693034896537	-10.6511777752911	-9.10856646414067	-12.4721555011726	-7.96370621316861	-9.49209153100871	-8.46605348056539	-10.1733349587419	-9.11626099627459	-8.56521521986185	-9.85839610414499
36.1809045226131	10.6461722808281	0.973613094290194	10.3285255750825	9.9728242873164	11.0504423074913	10.2839021729356	11.8439804966451	9.43707635070093	11.9267135201076	9.9635748334939	10.9585100392888	10.4564770569395	11.9159060626552	9.84350177411895	11.8720836364659	8.8080812584814	11.0309848406981	3.80688666863176	0.423578146534417	3.15620114967463	3.69864779047105	3.97542530615442	3.92704529256655	4.22054113942926	4.26367450328169	3.91384175134251	3.3299464596447	4.07785835380158	3.54178808743944	3.85096250604601	3.34258775907562	4.34371361528859	3.11646104294978	4.34460527231061	-9.61573059516321	1.28086287387783	-9.28731982440632	-9.06941027009704	-12.1728508593047	-10.5495195696077	-9.1037654729212	-12.453133905837	-7.9163247785513	-9.4541997364331	-8.41501464891667	-10.1509104362403	-9.05663261198673	-8.48025709635281	-9.7909416640105
36.6834170854271	10.7995124379518	0.967783900118035	10.4833635684066	10.134315334295	11.2009054428777	10.4357933557693	11.9858127775398	9.59215508297686	12.0613652689929	10.1293817880477	11.0972395085638	10.6046758855326	12.0768921167114	10.0232508559607	12.0142901090527	8.96114998266936	11.1920954918802	3.81377595241806	0.430017399823531	3.14554174759325	3.71834118913324	3.97193963791994	3.95252772694658	4.23714022995514	4.26977446281449	3.92042255617257	3.33057873857141	4.09398283171756	3.55250148862155	3.86940008439234	3.33049581611967	4.34593450073059	3.11052046005657	4.35753781552594	-9.55904498633152	1.27890358502032	-9.20235313301294	-9.0043745867196	-12.0707605967275	-10.4548983543758	-9.10943860182273	-12.432693477575	-7.86200752221814	-9.41534385802457	-8.35691393253875	-10.1286255561915	-9.01570608407917	-8.40838881571151	-9.72661912224259
37.1859296482412	10.9534831253178	0.963412602932716	10.6503445802248	10.2922675227739	11.3634818348036	10.5781317757931	12.1153505020993	9.74494820083904	12.2123812232961	10.2909257497976	11.2507223190878	10.7488875987853	12.2278693342567	10.1920817680867	12.1695426979508	9.121368206576	11.3439435653965	3.82171001026242	0.436795345076676	3.13941003421973	3.73705101770861	3.97437352201638	3.97543119403775	4.25002957309868	4.27578917143975	3.9308025083665	3.32938550952245	4.11731868382914	3.56179232731456	3.88641361649713	3.31638012153051	4.3544506168521	3.10789541694192	4.36912684056107	-9.51049041408561	1.27647840916386	-9.13728702726871	-8.94232947918094	-11.9930370091018	-10.3521748814371	-9.11201960480256	-12.4113777185793	-7.82827230476856	-9.37577804810355	-8.32115883840111	-10.1069977803914	-8.97664711945452	-8.33559051696817	-9.68476470716628
37.6884422110553	11.1044298283549	0.956820621298868	10.7987897133732	10.4598304559653	11.5078965941108	10.7347796245666	12.2603605151626	9.90802672452006	12.3481683351291	10.4610405016415	11.3897005845947	10.9033684997001	12.3772003864672	10.3578134804206	12.3025177803542	9.26229565704357	11.4946585722745	3.82970226650089	0.444745449050549	3.1289201429096	3.76058434242238	3.9705833130323	4.00571014538893	4.26975281871909	4.2889644333735	3.93565901636613	3.33184025223346	4.13717599372005	3.57529037247757	3.90343768826084	3.30115441566373	4.35609386916642	3.09923122293846	4.38113597084095	-9.46817708465275	1.27650177240051	-9.06564222596223	-8.90104255403223	-11.9028722216174	-10.2713908415625	-9.13649144944325	-12.4113411632933	-7.79481189634574	-9.35298316257728	-8.28607755593012	-10.1044310704789	-8.94192002165118	-8.26441445792975	-9.63393872740411
38.1909547738693	11.2521394600114	0.95523791782429	10.9550626499054	10.6049531462928	11.6710581440029	10.8708487500393	12.3812462737507	10.0507375627317	12.489880312299	10.608033301437	11.5340263399298	11.0345593891518	12.5369252675984	10.5290846822479	12.4487595679091	9.4117587639788	11.6551577488964	3.83719167942377	0.452972391309422	3.12123547852519	3.77664242605459	3.97416148348223	4.02946278407761	4.2820171913336	4.29485643410385	3.94045870137255	3.3272101266648	4.1598819477232	3.58150408287143	3.92515667910325	3.28949674817683	4.36308574567447	3.09357605528026	4.39912930691263	-9.43098347578427	1.27286227626692	-9.00934593965071	-8.84938774739983	-11.8451714592672	-10.1776984909571	-9.15014322825245	-12.3905178348261	-7.77394895935144	-9.31513422233541	-8.26479972812628	-10.0862232028078	-8.92505859954521	-8.20825353017363	-9.60287617079463
38.6934673366834	11.3989893963859	0.950771937741956	11.105647761345	10.7628826618884	11.813637197728	11.0217347748054	12.5178476794617	10.206934969834	12.6337686286905	10.7667873079034	11.6798309036235	11.1791399263768	12.6739280601111	10.6793308506879	12.5934128119114	9.55520259366558	11.7947548177558	3.84539422858931	0.461907601148127	3.11388630005936	3.79766336380063	3.97147512293308	4.05977923430749	4.30020339188535	4.30814080121125	3.94522819932218	3.32629572666903	4.18493517257803	3.59208944335264	3.94024762092314	3.27204747706847	4.37120517237354	3.08739202276724	4.41032437958821	-9.40313811569193	1.27162404775587	-8.96170215162609	-8.81959150604601	-11.7778779606899	-10.1067010242009	-9.18435111786279	-12.3918268898491	-7.76659317211045	-9.29496484586002	-8.25825484202948	-10.0878320606205	-8.89805203539691	-8.14230257699129	-9.58250440861517
39.1959798994975	11.5432244613315	0.948137442475416	11.2499764135286	10.9126083715777	11.9720511632179	11.1631781119294	12.6435555778839	10.3563435865826	12.7652296275977	10.9164661011563	11.8140189200229	11.3156897673616	12.8276554110898	10.8408058114796	12.7288839944401	9.6916671913518	11.9502368707526	3.85342315392996	0.47127294081435	3.10540452115666	3.81684051530962	3.9743802795001	4.08803054213492	4.31573641021018	4.32106508088244	3.94455182243286	3.32366676539706	4.20636379982971	3.6008933902494	3.96092169055191	3.25916486633753	4.37645685723308	3.07900306556129	4.42886770216266	-9.38252586019235	1.27197593957119	-8.91764169279276	-8.79616441823251	-11.739626481067	-10.0393307428435	-9.21930542123001	-12.3935993277636	-7.75966869832595	-9.27653075433921	-8.25246859380913	-10.0912911043032	-8.89113825687275	-8.09481319641452	-9.56219348855686
39.6984924623116	11.6879952397854	0.946893638282105	11.4047837621427	11.0587348253334	12.117467358443	11.306967993884	12.7708563851817	10.5035259507993	12.9138410172904	11.061664241581	11.963752395155	11.4485526580764	12.9691117285077	10.9890724011806	12.8803238676273	9.83696998053511	12.094304031044	3.86226855890449	0.4807859740559	3.10200244448794	3.83454308410425	3.97435947788591	4.11744931688628	4.33152348524302	4.33388961535485	3.94786854722172	3.31931599559126	4.23434793373559	3.60810915523268	3.9785429844126	3.24434388557569	4.38815417073134	3.07458283024321	4.44499545686105	-9.3717586112682	1.26909866591686	-8.89665756146599	-8.77883769002859	-11.7038722354395	-9.98322276452658	-9.26227987510951	-12.3961843107365	-7.7749885631325	-9.25992060379575	-8.27069891411279	-10.0969023937512	-8.88426439559022	-8.04856194289469	-9.56458401387187
40.2010050251256	11.8302162755534	0.943185693424853	11.5369655023003	11.2161118665091	12.269507001741	11.4558022483162	12.9038459565377	10.6625856331351	13.0401629597216	11.2170613897329	12.0925637428161	11.5936022199447	13.1119786979546	11.1362924699184	13.0133272604313	9.96336270075802	12.2400744834843	3.87104808594297	0.4911222288989	3.09368298779021	3.85669374713048	3.97649499193504	4.14980827787535	4.34979421169992	4.35375722614562	3.94364912095298	3.31882725116655	4.2556312866618	3.61948638422284	3.99608960918814	3.22979245429594	4.39450965101737	3.06518477497979	4.46231931408252	-9.36937593411792	1.27365353704343	-8.86741514109296	-8.78420252846597	-11.6869910849196	-9.94724269025204	-9.31830449805414	-12.4212915941027	-7.78532909402472	-9.26213049020959	-8.28388098822973	-10.1225435838348	-8.88398759180468	-8.00974354115259	-9.56151250024015
40.7035175879397	11.9695800445587	0.945059124855808	11.6844732932766	11.3499118391681	12.4177690978376	11.5916313445297	13.0216087620664	10.8000572349458	13.1807456315625	11.3482234350388	12.2345611926443	11.71461416878	13.2638916032226	11.2879807067724	13.156174299769	10.0977114739011	12.3943465848654	3.87919572416208	0.500973207786157	3.09142447555123	3.87083332819319	3.97911981517182	4.17749306282419	4.36242266384297	4.36592456087323	3.94197407804079	3.31144286880813	4.28149265964012	3.62332550140697	4.01654083130153	3.21879781284257	4.40410545289612	3.05867268081452	4.48436607022389	-9.37282911706674	1.27072061582634	-8.86324125249308	-8.77981466065347	-11.683825382567	-9.91020066718655	-9.36866427873426	-12.4259853838122	-7.81356282946567	-9.25055249848293	-8.31626612968881	-10.1326258402969	-8.89874852260823	-7.98730216384166	-9.57272103794553
41.2060301507538	12.1093812298174	0.943943074387959	11.8178124485343	11.4981331040682	12.5616490760396	11.7442966949583	13.1582256535212	10.9524653801797	13.3157652951432	11.4928041350038	12.3710896465944	11.8508628779856	13.3951440283413	11.4201221271853	13.3040537473586	10.2288085049988	12.5294857273488	3.88805771592688	0.511560214003347	3.08768028696601	3.88947082004292	3.98031306309971	4.21154674785765	4.38081874217473	4.38509783387239	3.93826269433598	3.3079946343085	4.3059849458084	3.63138747150213	4.03016569223133	3.20312659908231	4.41627572410916	3.05274563696791	4.49999484654403	-9.38664247525131	1.27396340143812	-8.86053585683609	-8.7973991991073	-11.6878892078982	-9.90394105435853	-9.44002504709325	-12.4532792512131	-7.84798264146756	-9.25795059623857	-8.35528323894586	-10.1627183369053	-8.90417699123829	-7.95907084539987	-9.59681064326124
41.7085427135678	12.2460821251133	0.944445963101684	11.9550649820954	11.6385962017146	12.7122101467644	11.8765991103127	13.2721857351273	11.0982461930796	13.4467301020468	11.6289388053307	12.5039772027956	11.9798086984218	13.5446114128067	11.5649696232187	13.4366825267609	10.3507256661307	12.6818854700937	3.89614196834018	0.521232422869347	3.08652242778772	3.90577302468592	3.98516599882486	4.23845698547321	4.39128744780884	4.4032961533954	3.93176768608038	3.30309620237893	4.32847468393299	3.63748442918251	4.04829179886828	3.19257733696298	4.42312669367217	3.04433852036668	4.5224701356818	-9.40632647821353	1.2763482282577	-8.87095254117228	-8.81997721110642	-11.7155231404161	-9.89287045764733	-9.49983424903727	-12.4805555745386	-7.88644262267112	-9.26742921205103	-8.39859623500421	-10.1938446290157	-8.92831092873709	-7.95156509174192	-9.61455794252253
42.2110552763819	12.3838583284895	0.946357417803563	12.0939695310235	11.7757396482257	12.8462248117191	12.0232123757938	13.4020149442322	11.2418382141448	13.5923547800728	11.7610100957987	12.650318319389	12.1056062519559	13.6792520957166	11.6948019515258	13.5875130391989	10.4836590136683	12.820359854878	3.90469714307881	0.531129756692948	3.08856955635502	3.92003580754024	3.9849974133852	4.26985910079837	4.40535656465998	4.42071337101264	3.92890117197117	3.29668641124115	4.35531371855192	3.64174531103432	4.06152592126281	3.17980426237599	4.43572466968982	3.04034130012563	4.54088256617784	-9.43456374810205	1.27614149930171	-8.89575400808546	-8.84703503828027	-11.7379094221322	-9.90811561679554	-9.57582122284143	-12.5081261318314	-7.94214186732447	-9.27907815589032	-8.46015770288885	-10.2263789659306	-8.9484250475104	-7.94432624022553	-9.6520467913606
42.713567839196	12.5200515650816	0.945332206471755	12.2203101654342	11.9260260062974	12.9980666320036	12.1624522201349	13.5243703314569	11.3987858203622	13.7133172168025	11.9053874748775	12.7737367943784	12.2455897173084	13.8187399429738	11.8267454180349	13.7244567253829	10.599088255803	12.963700754974	3.91292215462271	0.540617408052445	3.08896834656831	3.93831123256444	3.9912564640171	4.29867195192438	4.41630820291922	4.44438945643821	3.91815833887171	3.29440207838756	4.37350491529478	3.65005936201591	4.0743990887861	3.16839216474612	4.44400305736071	3.03229804162915	4.56070961781695	-9.47010980768911	1.28458321184848	-8.91926065963787	-8.89390442969596	-11.792141448514	-9.93225100705551	-9.65082230784347	-12.5571936562488	-7.98796769185131	-9.30925547095474	-8.51104844355528	-10.2776641868911	-8.97527970920989	-7.94743851377741	-9.68512628004007
43.21608040201	12.6535533067762	0.950009259053002	12.362683739258	12.0519367967008	13.1209922186826	12.3014848180104	13.646548264893	11.5329443195662	13.854407796501	12.0249541008281	12.9160006377539	12.3609481809245	13.9655642402224	11.9624560704633	13.8664504478916	10.7220400259091	13.1138879440378	3.92001956200706	0.549383630434656	3.09603024517586	3.9480174959402	3.98912508601701	4.32628443648774	4.42502399030899	4.45945819993718	3.91203626792328	3.28545010396405	4.39667835806087	3.65058883265362	4.08834077092741	3.16018012845341	4.45271197608147	3.02686560347783	4.58350193469698	-9.50863119396477	1.28190954078713	-8.96612767256289	-8.92787700821995	-11.8287079420271	-9.96771838335577	-9.72789422271468	-12.5843865734955	-8.0515422847283	-9.32493622634391	-8.58057570733399	-10.3116743562386	-9.01245788242331	-7.96488717871346	-9.7250263136032
43.7185929648241	12.7880116069246	0.951366677535243	12.4822997746129	12.1941579335618	13.2632489142408	12.4492188299794	13.7794843860951	11.6834495067374	13.9815866092174	12.1600122298212	13.0452260634284	12.4934426806919	14.0941317916781	12.0810393725168	14.0204697833108	10.8452984620421	13.2471077659344	3.92736154930364	0.558338174796062	3.09934997043048	3.96173823449551	3.99284931320611	4.35634171573946	4.43573430557069	4.48060188113112	3.90199200939776	3.2806236341847	4.41461955191818	3.6552284875755	4.09522566381502	3.14825301287543	4.46489347650758	3.0230088786688	4.59996310403823	-9.55521201202314	1.28935018408133	-9.00374895818019	-8.98019963727002	-11.8944292548752	-10.0254826471858	-9.81550108470687	-12.6327698253637	-8.1113376170519	-9.35892838345934	-8.64580768779379	-10.3642235458403	-9.03996860302228	-7.97794292392943	-9.77839589501905
44.2211055276382	12.9197693420161	0.954075138818168	12.6165018527499	12.3293042072465	13.3843312833962	12.5798438002364	13.8939432117205	11.8274464559098	14.1136424644166	12.2875705457869	13.1792898802487	12.6193166654541	14.2423029772658	12.2144065282833	14.1523701893655	10.9573055976232	13.3989644705388	3.93340798653421	0.565671037031173	3.10823907803378	3.97273535674276	3.99086890100016	4.379266254569	4.43849452832083	4.49976871505996	3.89204847888466	3.27455830931171	4.43203690730391	3.65783858888001	4.10560926542724	3.14177009868214	4.46906209146424	3.01637636807034	4.62244685626244	-9.60410293315588	1.29077069471368	-9.06003073661954	-9.03314041230527	-11.9496155626228	-10.0786867423531	-9.89053138468906	-12.6790930761865	-8.17677724336372	-9.39357003967606	-8.71665386915301	-10.4156714592531	-9.08360270965461	-8.0109540220563	-9.81808609548626
44.7236180904523	13.0533158641983	0.958104984784525	12.7427951143196	12.4617579194689	13.5155190198636	12.7293143557291	14.0303485556461	11.9693283447089	14.2520179148364	12.4118121301608	13.319206488163	12.7426021663758	14.3728110018633	12.3311635202162	14.3041062089527	11.082784472866	13.5341707498049	3.9395341191751	0.573100023234159	3.11750849531813	3.98119819846655	3.99100875310679	4.40720313620974	4.44567801988491	4.51710588495134	3.88396733539866	3.26714356603254	4.45000684775442	3.65854109175184	4.1095451508371	3.13258282535561	4.47785522338923	3.01454938566495	4.63911787350469	-9.65897338880902	1.2946431633089	-9.11816083844083	-9.08654966939526	-12.0207787002076	-10.1598253229026	-9.98173237322809	-12.723943736199	-8.2491768038427	-9.42921499517281	-8.79448234373477	-10.4667791614061	-9.11854897873662	-8.04069170757316	-9.87390639925586
45.2261306532663	13.1852065897941	0.958449233616373	12.8678053876342	12.6094431995187	13.6356434948643	12.8589087822398	14.1459542508832	12.125997505835	14.374054885319	12.5506157028998	13.4441001115018	12.8819515932975	14.5118114076314	12.4539836976732	14.4471935031434	11.1928849483228	13.677750376147	3.94460645861239	0.579058158914113	3.12772333240591	3.9933372962564	3.98832826271725	4.42734593521224	4.44466626028338	4.53965001601301	3.87072532080529	3.26402663959684	4.46087482988119	3.66338346315416	4.11311896080279	3.12574075034341	4.48322898363528	3.00959873175174	4.6573480963269	-9.71664460628084	1.30109885915662	-9.17988842709014	-9.15504526503977	-12.0892712850459	-10.2337077836464	-10.0578579286585	-12.7881988193446	-8.31285086626169	-9.48172610590374	-8.86263813487543	-10.5346357087021	-9.1599563161158	-8.08137068944189	-9.92609856785979
45.7286432160804	13.3169547503253	0.965780977124894	13.0031960514601	12.732137834776	13.7551995595463	13.0014567798063	14.276906830266	12.2586790172122	14.5167054200853	12.6642002988139	13.5884348416993	12.9960030399098	14.6559509547892	12.57991168193	14.5893787435628	11.3099628395432	13.8261973614789	3.94878157218041	0.584569711006239	3.14243064973747	3.99650825892338	3.98397127842498	4.4497027672174	4.44521971824106	4.55255522935139	3.862731498648	3.25441436041232	4.4758065203247	3.66047936499619	4.11637088684886	3.12158667510461	4.48614342307187	3.00700476141819	4.67679818998568	-9.77595361033779	1.30082441036515	-9.25513790315979	-9.20645060955251	-12.1602712205762	-10.3265250729549	-10.1430683385626	-12.8283296244263	-8.38976226057055	-9.51795059332218	-8.94435672050307	-10.5830640044413	-9.20699620769453	-8.13211718058286	-9.97762848828337
46.2311557788945	13.4473870181525	0.967427731059233	13.118932701333	12.8731994299928	13.8757758523821	13.138988002686	14.4040374001624	12.4091410795044	14.6368496193187	12.7953936302867	13.7117673279301	13.1289565466528	14.7844769360801	12.6918484198985	14.7498154227253	11.4313780512527	13.9602448520813	3.95190344349572	0.589171212443097	3.15334037393108	4.00335908871172	3.97971806029663	4.4691309609617	4.44284019708156	4.57047938652364	3.84896914590885	3.24906071411447	4.48223363781417	3.66190854458409	4.11282209213731	3.11461191470493	4.493040019308	3.00699445326172	4.69004306309587	-9.8374469423808	1.30770952666791	-9.31872065878132	-9.27186961515533	-12.2370723979258	-10.4233838494245	-10.2241337718286	-12.8877159694588	-8.45359466537642	-9.57084514859263	-9.01174052244155	-10.6483752678707	-9.24420172600222	-8.17832727146106	-10.0427861915811
46.7336683417085	13.5792152436176	0.972201467083695	13.2544126711282	13.0079443764452	13.9841245164538	13.2732253794036	14.5285911691492	12.5532000403629	14.7712211099595	12.9199530799295	13.8487330437944	13.2557716593571	14.9337559799014	12.8208989371849	14.8827846594926	11.5393875725097	14.1142244591915	3.95435872718158	0.592523569493695	3.16995067557784	4.00729587713013	3.97019403089886	4.48508426877242	4.43652097402421	4.58547489860694	3.83825148495947	3.24262102523217	4.4901628657148	3.66156533282862	4.11239873208072	3.11327482779563	4.49012024256644	3.00393895019069	4.70852672134482	-9.90055813885455	1.30880223646598	-9.39955047225566	-9.33358011863132	-12.3033443568323	-10.5222138696589	-10.300164345135	-12.9428221410846	-8.52480023531774	-9.62226522650445	-9.0864328175735	-10.710556719528	-9.29530703526502	-8.24213092185573	-10.0889597626415
47.2361809045226	13.7102444413748	0.976560425663458	13.3721531435033	13.1406945436402	14.1069667455751	13.4202028660793	14.6690185645988	12.6952265453605	14.9028293340713	13.041943868966	13.9830738298444	13.3804425494264	15.0620907283569	12.931618520056	15.0355177920756	11.6633602560266	14.248527333041	3.95573577193533	0.595528201734513	3.18319229690878	4.00839463106263	3.96361646291591	4.50340724932853	4.43268455548784	4.5976903953285	3.82747975457431	3.23494776588305	4.49557557707368	3.65959004682976	4.10460928075414	3.10871839746589	4.49046422051117	3.00607952254221	4.71958642236363	-9.96429993101479	1.31379480880403	-9.46940480210878	-9.39208534367705	-12.3842754867162	-10.6369114284282	-10.3841184921292	-12.9945423593182	-8.59363535170606	-9.6729829017605	-9.15815554810023	-10.7708694621044	-9.33379515780931	-8.29820259333337	-10.1475128589652
47.7386934673367	13.8423773119038	0.977875086225102	13.5007708711102	13.2906884180089	14.2055925614233	13.5456471500765	14.7871049527015	12.8534496735714	15.0274203219604	13.1805876215954	14.1111237223502	13.5228272832052	15.2026475963163	13.052874486656	15.1854795727965	11.7744644068287	14.3949810399572	3.95621728907024	0.59682411985637	3.19884507100166	4.01305493329331	3.94858697746924	4.51261343475737	4.41980326671693	4.61429924156684	3.8143130870824	3.23167557220891	4.49627667404336	3.66219846771371	4.09710574230699	3.10742287894159	4.48862035696173	3.0060228668207	4.73242076516887	-10.0288864189956	1.3173316033024	-9.5470603952657	-9.46189872497664	-12.4425715126691	-10.7364392129556	-10.4486953069342	-13.0637647733337	-8.65640162999099	-9.7386155583708	-9.2228793962174	-10.8464543639494	-9.37911306283187	-8.36499248680539	-10.2040782535925
48.2412060301507	13.9751891316179	0.986555716866691	13.6294143627932	13.4150604325409	14.3273881578626	13.6920183792428	14.9298826775766	12.9864992166603	15.1719900460921	13.2934751254012	14.2579970721717	13.6390544157934	15.3456193504289	13.1762781123118	15.327518299034	11.891692917683	14.5439484086758	3.95582619783182	0.598025309049116	3.2147927552709	4.00860223823466	3.93777932364616	4.52599697525362	4.41127656209192	4.62052860282471	3.80661318743732	3.222045815647	4.50071404441119	3.65744243815126	4.08863294892478	3.10820068363239	4.4818012300365	3.00806545729997	4.74490070461488	-10.0929835988488	1.31805478775959	-9.62518142544557	-9.51147194497748	-12.5197155231444	-10.8548457074882	-10.5255372727761	-13.1069251586735	-8.72877162698265	-9.78593265526852	-9.2972266679784	-10.9009226076269	-9.42632244456176	-8.43714731185535	-10.2532994730053
48.7437185929648	14.1043665595486	0.986729225383844	13.7506014133568	13.5597725936871	14.4239554101505	13.8197442588768	15.0538603466246	13.1387871762983	15.2867422838103	13.4259540206495	14.3769186178456	13.7757861712096	15.4757692949113	13.2891892603521	15.4895151511206	12.0175490789815	14.6813533153542	3.95323422235955	0.597355910497707	3.22809928771759	4.00776431868438	3.91870860248234	4.53167979892037	4.39571766196873	4.63108180963781	3.79157455650749	3.21675882161298	4.494636458621	3.65752908702651	4.07433354872899	3.1070024132905	4.47849174820521	3.01363763188176	4.75149759010753	-10.1541835062487	1.32108610505787	-9.69621568556219	-9.57208570223145	-12.5727937946128	-10.9590374244894	-10.5853811661513	-13.1678881476465	-8.78171687688492	-9.84825209426514	-9.35057132145211	-10.9712937544965	-9.46445652065351	-8.50452166230656	-10.3143674680032
49.2462311557789	14.2408736057182	0.993194803232951	13.8921962390636	13.6986679738703	14.5408693643531	13.9590338028717	15.1919085105926	13.2847294013774	15.4246971731922	13.55243603069	14.5178593335002	13.9066309125398	15.6276009926117	13.421444314204	15.6276624616407	12.1275362032516	14.8398313720143	3.95139561567037	0.596384902739971	3.24523714281673	4.00411111549873	3.90222418723997	4.53797910996258	4.38113400869254	4.63822631249013	3.78210271678607	3.2104890453804	4.49276385813139	3.65633092079728	4.06354377583065	3.11147643705886	4.46673731048238	3.0157839107636	4.76279438312422	-10.2188047556739	1.32208375240816	-9.77994191799967	-9.62639148309696	-12.639277640464	-11.0711483908175	-10.6489563965473	-13.2229613316965	-8.84508814314558	-9.90714652772062	-9.41432921632591	-11.0372573821693	-9.51536597895806	-8.58711594985922	-10.3581835163324
49.748743718593	14.3701123272916	0.995672059938984	14.0065335865343	13.8360569961181	14.6441363607344	14.0966093546078	15.3298940682384	13.4287921542173	15.550358495126	13.6769617385291	14.6471317248377	14.0356675599136	15.7548783360485	13.5333117802818	15.7801834458438	12.2558513764743	14.9753179318694	3.94656848132349	0.594472089721169	3.25504940503795	3.99761725928762	3.88085367053335	4.54196159781417	4.36529825009572	4.64207431302915	3.77037681829219	3.20309118174122	4.48617406900429	3.65400831656947	4.04514556206403	3.11207395481029	4.45607651902287	3.02339687792129	4.76532942462881	-10.2768908012677	1.32359869896017	-9.84213650835789	-9.67537882061286	-12.6910677963895	-11.1806607225165	-10.7077675049035	-13.2733750762549	-8.89914561461165	-9.96375915119384	-9.46770736934998	-11.1004480844425	-9.55073733014836	-8.65787787258513	-10.4086157670606
50.251256281407	14.5089235169658	0.997996161989331	14.1442285024441	13.9924137549992	14.7577015878842	14.2279314013388	15.4622610042945	13.5905325833936	15.6792009902504	13.8199755660699	14.7796546833106	14.1839130262136	15.8982680405923	13.6603610961956	15.9364538960195	12.3740265072532	15.126930114227	3.94281753268845	0.591581852557226	3.26800078316827	3.99490830390194	3.85904110076538	4.54105945140002	4.34535373570317	4.65001562920502	3.75891875003584	3.20016547702303	4.47816154200471	3.6568374786776	4.02840960715513	3.11661391612487	4.44499395603237	3.02958529490271	4.77019796422669	-10.3397032588798	1.32637646507411	-9.91690207498844	-9.73384885635748	-12.7456903628723	-11.2817723833369	-10.7567368914338	-13.3403289195763	-8.95190104722895	-10.0337684110233	-9.51900836939339	-11.1782922133579	-9.59442968266982	-8.73946011566035	-10.4599887685168
50.7537688442211	14.6431352490941	1.00512890293846	14.2709787003298	14.1222158497316	14.871047141724	14.3771459980379	15.6157866924374	13.7259320124089	15.8188666606336	13.9365147269189	14.9223182660117	14.3050182610553	16.0409995554122	13.7879836041186	16.0769285511989	12.4970365929623	15.2782561234311	3.93697219730822	0.588672751494416	3.27694230155442	3.98331173087705	3.83591788842405	4.54343057786869	4.32983186128572	4.64732237251975	3.75080958430655	3.19100131671259	4.47210143965528	3.65272963733052	4.01071345017955	3.12234856609867	4.42715913322151	3.03738890650326	4.77357419308569	-10.3965865309452	1.32462711171673	-9.98107618245015	-9.77050668257453	-12.7961312060613	-11.3932126623087	-10.8143820680552	-13.3799818184237	-9.0082436297022	-10.0837614535254	-9.57352767440676	-11.2339418509284	-9.63749583702217	-8.82230570297976	-10.4982234292536
51.2562814070352	14.7778852986938	1.00425472671069	14.4037364296274	14.2739825186239	14.9828256178642	14.5007171757191	15.7424487327722	13.8821607091759	15.9379804387991	14.0745107672278	15.0457181237622	14.4482480125167	16.1741248856519	13.9088103341143	16.2388156232882	12.6330860216168	15.4211140896471	3.92972044851116	0.583739284295062	3.28421133195022	3.97559435787764	3.80950897383724	4.53574092280581	4.30564058574735	4.64876976535688	3.73765448039514	3.1862435947898	4.45883712452647	3.65397005079959	3.98875951955395	3.1266412837718	4.41297917321387	3.04942626871309	4.77182929432855	-10.4517823990188	1.32533600608637	-10.0445214557554	-9.81711312340864	-12.8385843140888	-11.4802116055362	-10.8487456672687	-13.4368915056442	-9.05033991744666	-10.1476618460318	-9.61234688132146	-11.3052558820444	-9.67330158222601	-8.90063188400854	-10.5476286179607
51.7587939698493	14.9210975819093	1.01114890412825	14.5459786979748	14.4200075351173	15.1091079254041	14.6481894046524	15.8964211961078	14.0321762845514	16.0812573278271	14.2069196828752	15.1920604086367	14.5857610057065	16.3298709076853	14.0508598190267	16.3814657110854	12.7503453801461	15.5860424418427	3.92378234663657	0.5796343211781	3.29112749364183	3.96549669819993	3.78538437665508	4.53247033080032	4.28705542774768	4.64684063664718	3.73025827040395	3.18059039933515	4.45090295362238	3.6543589583529	3.97127184065727	3.13627613044004	4.39254084496026	3.05738084447863	4.77477999360596	-10.5098874214501	1.32418451060062	-10.110410669182	-9.8566354337693	-12.8879428841924	-11.5798417949915	-10.8949668913235	-13.4872603203799	-9.1034028081793	-10.2068098317455	-9.66195530233185	-11.3715620552542	-9.72197134782353	-8.99241404895724	-10.5828431396007
52.2613065326633	15.0536674319812	1.01062285406708	14.6736198707378	14.5647070427938	15.220673316051	14.7794734678287	16.0339130063818	14.1806225359339	16.2026808630327	14.3379077788841	15.3176687475011	14.7218317531853	16.4573399165326	14.1699179992186	16.5322215047273	12.8880864717523	15.7243472051568	3.91396649811131	0.573941700751754	3.29171358376827	3.95295660387137	3.75550925268891	4.522839474849	4.26382347434102	4.64159533213565	3.71831651870653	3.17391255390924	4.43660540725604	3.65398988133606	3.94641538172629	3.1410916854575	4.37177390583118	3.07077386453099	4.76818055126162	-10.5582567448715	1.32282720690397	-10.1614492888473	-9.89015874570637	-12.9186210082358	-11.6618334313164	-10.9257410523349	-13.5325157037917	-9.14232031954775	-10.2626214263815	-9.69603740483776	-11.4346689405303	-9.75321061693069	-9.06888049166657	-10.6198303769284
52.7638190954774	15.2029297885592	1.01259017561256	14.8260683302256	14.729724741254	15.3619940763615	14.9213992843352	16.1837638752849	14.348385717304	16.3382030906236	14.4891126934399	15.4569058960121	14.8786720119131	16.6052870612607	14.3088159054328	16.694180804291	13.0185150459403	15.8829182947092	3.90716080636601	0.568362546909442	3.29400141951676	3.94476942192884	3.73133733126229	4.51344387853403	4.24203413165378	4.64067642414928	3.70911798801231	3.17177234689241	4.42465709297992	3.65909510135789	3.92503279077223	3.15016300658139	4.35305095655661	3.08319864902306	4.76506155626941	-10.6153098138379	1.32434639766078	-10.2239922038969	-9.93305978302127	-12.9672374304328	-11.7447645479688	-10.9583670180934	-13.5943306762891	-9.18671883570057	-10.3311295016055	-9.73499429755324	-11.512429912987	-9.79549244408858	-9.15679949253602	-10.6620633433023
53.2663316582915	15.3400447012864	1.01641669583009	14.9565230018818	14.866830582322	15.4749476804208	15.0662352759514	16.3377116308161	14.4887262078609	16.4746952978752	14.6130253797606	15.5970021569959	15.0074192170676	16.7494368680296	14.4460488031237	16.8320778223253	13.1519886658466	16.0380019290187	3.89673860038619	0.562791882546143	3.2887536697693	3.92826749516012	3.69940180829322	4.50368062625907	4.22148622414634	4.62936648219095	3.70086559230101	3.16354199912125	4.41304451849675	3.65746780039785	3.90297260147742	3.15925885652336	4.32668802361457	3.09639314110303	4.75989016693863	-10.6609011043917	1.31852187461582	-10.2674831332671	-9.95386768755548	-12.9871313467195	-11.8237094717883	-10.9895477109846	-13.6283647179446	-9.23030705754594	-10.3784953675089	-9.77245266663863	-11.567259677082	-9.83563410569328	-9.24251545942035	-10.6865044698179
53.7688442211055	15.4862007515048	1.01390466766995	15.1069315743013	15.0272239456978	15.6204688445351	15.2022638661511	16.4825522284399	14.6517159826632	16.6013805028107	14.760258875515	15.7281340861466	15.1600783445384	16.8877251383948	14.5802542713047	16.9929861905922	13.3030093253797	16.188028096102	3.88710356442332	0.555916811664103	3.28331379310813	3.91624044449875	3.67353581689027	4.48899777178069	4.19741605042854	4.62256585411732	3.68987407158023	3.15978804981389	4.39783396477006	3.66135169970512	3.87850623510951	3.16720494960484	4.30472643735799	3.11420492283485	4.75099340474961	-10.7101741692082	1.31808327114669	-10.3183723902327	-9.98493550088007	-13.0259225987944	-11.8885607816022	-11.0094335973193	-13.6800040467305	-9.26676002753156	-10.4394579903687	-9.80152857789517	-11.637883319221	-9.87139253895746	-9.32446470735274	-10.7226253637632
54.2713567839196	15.6384012743129	1.02017088748582	15.2546006619384	15.1816294151082	15.7484945262409	15.3627131418756	16.6544548310383	14.8087147790913	16.7527849440337	14.9022149565552	15.8829416496896	15.3072262741117	17.0497075924485	14.7371209642789	17.1406599481431	13.4317447183111	16.3610107118283	3.87864878898234	0.550892168533118	3.27432027632368	3.90257539244561	3.64358884577667	4.47981689503265	4.18007903016037	4.61296736634687	3.68453339500206	3.15523430847021	4.38892298224825	3.66444153875263	3.85958196623501	3.17995746673872	4.2793767535234	3.12692521623019	4.74741040144879	-10.7604154991129	1.31267934708984	-10.3633373202556	-10.0093464659905	-13.0457569173976	-11.9643568686833	-11.0426213736602	-13.725257398425	-9.31587718888629	-10.4951219403265	-9.84309771448514	-11.7032029134111	-9.92118137251654	-9.41870363429021	-10.7491375114058
54.7738693467337	15.7793079064513	1.01589562533754	15.4019141285271	15.3346770449797	15.8981178445564	15.4935696183021	16.7945059955318	14.9646249861384	16.8730911016078	15.0433555219669	16.0084330547601	15.4534941363191	17.1797773062183	14.8679034311589	17.2897229624857	13.582947874753	16.503483589464	3.86629051561396	0.543628431207303	3.26098147519701	3.88709864812818	3.61702387591119	4.46103034260681	4.15475581025535	4.6005815138703	3.67238859503406	3.14976393323373	4.37191430122247	3.66674875197046	3.83359209818765	3.18684882056052	4.25287986269369	3.14469108696057	4.73405861837743	-10.8009413823563	1.31056697338727	-10.4024769402596	-10.0281662829703	-13.074964081174	-12.0115301344722	-11.051824723463	-13.7656266687132	-9.34723370048466	-10.5471216072478	-9.86527098747436	-11.7650381521347	-9.95242724526653	-9.49454112658349	-10.7736639656993
55.2763819095477	15.9402711580796	1.01655331806988	15.5692790809247	15.5091955129437	16.0432524600523	15.6521852955113	16.9646584552916	15.1416546360228	17.018886378964	15.2064779662252	16.1587015730428	15.6222899318228	17.3351985401853	15.0231335641941	17.4587255478798	13.7297741035722	16.6706543245617	3.85809425919351	0.537964465146682	3.24817811529617	3.87664327777884	3.59002023394879	4.44811974986833	4.13615954590151	4.59328614947827	3.66516138994194	3.14885495973525	4.36072122861143	3.67441057695586	3.81290018750787	3.19817103367638	4.23122469801891	3.16165328821917	4.72590945296392	-10.8520700213068	1.30779045988507	-10.4503627941316	-10.0574635483588	-13.0961782922796	-12.0710741333394	-11.0760624201091	-13.8233108260371	-9.39195437816263	-10.6120261457741	-9.90046436955303	-11.841712161196	-9.99840653572339	-9.58289724219036	-10.8091714905562
55.7788944723618	16.0862510942541	1.01667739531439	15.7134127219789	15.6542486050547	16.1966932175366	15.7981004305776	17.1210761333015	15.2901928005458	17.1553903052328	15.3414227618104	16.3003376443788	15.7620515225507	17.4835332861225	15.1737646507265	17.5954296576959	13.8772704996515	16.8308421766471	3.84592806953409	0.53196317553883	3.22744467624667	3.85856046383497	3.5635354683306	4.43135413102333	4.11506317632849	4.57636707264735	3.65631284710905	3.1419567902974	4.3477249410694	3.67515178974863	3.79170614057892	3.20834819334708	4.20157156072036	3.17819800529091	4.71562578643821	-10.8908118595473	1.30136242266056	-10.4788481521917	-10.0652150323801	-13.1162953810325	-12.1152136620857	-11.0897023520407	-13.8532875752807	-9.43190187753474	-10.6553112685702	-9.93003736510387	-11.894732914385	-10.0413504172146	-9.66601785599848	-10.823351185605
56.2814070351759	16.246154128778	1.01199410886224	15.8862224975848	15.8240058845605	16.3602998124423	15.9539563298948	17.2878015303981	15.4634157280959	17.2940651975206	15.5016588048295	16.4447909158999	15.9277699632074	17.630269441411	15.3252309600619	17.757092053081	14.0459388274846	16.9897939851985	3.83589505680798	0.525769401229527	3.2082995582409	3.84545630001792	3.53997506481548	4.41532542110033	4.09547805608935	4.56477184808851	3.64692593183463	3.13950866062986	4.33434216410308	3.68108259437037	3.76980491938039	3.21763206813848	4.17718475067524	3.19921317354161	4.70342534109361	-10.9364238377853	1.29811808256041	-10.5210634966376	-10.084476812745	-13.1400335233357	-12.1585594337491	-11.1061224237499	-13.9017516830833	-9.47281040642043	-10.7127137576268	-9.95967119834903	-11.96365803928	-10.0836048845998	-9.74648052600273	-10.8508380946266
56.78391959799	16.4089420965951	1.01569885570395	16.0432859068696	15.9875482456188	16.517093642831	16.1183217301695	17.46337321163	15.6309125105318	17.4497697214034	15.6568829241455	16.6059615942536	16.0882807037291	17.7998790340405	15.4986422584962	17.9130638889709	14.190414895841	17.1707011803955	3.82649997099156	0.521584636820606	3.18369883131058	3.83122475303649	3.51402931537544	4.40145301870867	4.07887813456945	4.55129397735762	3.6411430206589	3.13625226154188	4.32554599496114	3.68585592981319	3.75374736983438	3.2308018673505	4.15234931578274	3.21434107670513	4.69688469786725	-10.9816546176625	1.29068631262874	-10.5502392662578	-10.0983061390396	-13.1518362700719	-12.2022768216649	-11.1271858673678	-13.9444128351639	-9.52381575815305	-10.7650234435404	-9.99922723196904	-12.0269870751606	-10.1404472317138	-9.83740765772312	-10.8747549178353
57.286432160804	16.564811009374	1.00930119879603	16.2148860826841	16.1498535136349	16.6998215083125	16.2711801852661	17.6257882663538	15.7979237449149	17.5811990202983	15.8119190825989	16.7446863695537	16.2486296440685	17.9378127915861	15.645907309152	18.0634176757988	14.3581405553937	17.3209993909937	3.81441220106406	0.515753145760064	3.15785386816906	3.81551168940686	3.49390537294066	4.38307100565377	4.0585840388934	4.53581818106128	3.62963684960868	3.13201581297356	4.31036712918841	3.68937223184435	3.73149671873887	3.23782364504936	4.12556103156072	3.23361699724615	4.68154844362572	-11.0206378481407	1.28758876644081	-10.5839652287118	-10.1076634537457	-13.1789168131203	-12.2307459983956	-11.137713477518	-13.9826928075279	-9.56214607139974	-10.813980595807	-10.0247893288498	-12.0864249260205	-10.1802007990702	-9.90920600268279	-10.893630107056
57.7889447236181	16.740777658787	1.00833044107339	16.3928674739784	16.3350917673654	16.8595804977223	16.4528774588028	17.8184353633395	15.9880128773453	17.7418843712342	15.9907154399282	16.9122188310497	16.4334413788755	18.1042581168858	15.8204632996815	18.2382397598365	14.5245693452935	17.499008900466	3.80646728453982	0.512402989843145	3.131046457466	3.80504397807779	3.46868504131809	4.37159848596118	4.04538472157942	4.52627557582948	3.62334177271575	3.13216887837819	4.3018126048219	3.69765218573644	3.71545471335625	3.24906898869377	4.1047768172047	3.25208890094475	4.67261014601357	-11.0704641993561	1.2817299108828	-10.6194250403191	-10.1291921549914	-13.1834438228723	-12.2736873536391	-11.1661580069834	-14.0392190470207	-9.61723113892744	-10.8767150488027	-10.0671258962829	-12.160736695703	-10.2375553095415	-9.99385983614428	-10.9269422200717
58.2914572864322	16.9000118585477	1.00539021596733	16.5620041709123	16.4895407921722	17.0546875904076	16.6068233669899	17.9802724684964	16.1485310915466	17.8828058412813	16.1403007862156	17.0614196160562	16.5882638797145	18.259982368494	15.9869046157867	18.3834525141513	14.688788202771	17.6664005732204	3.79425267175166	0.508030729265654	3.09943365592616	3.78720365769417	3.45035058175107	4.35254884934052	4.02548318551218	4.50788309748499	3.61291844483025	3.12627112593269	4.28878318150386	3.69844900631227	3.69851704250484	3.25806994734639	4.07788938657508	3.26872654543399	4.66126236812644	-11.1079650767837	1.27506415007293	-10.6455641504419	-10.1301778345796	-13.209483597124	-12.2920159799027	-11.1753701452287	-14.0681884226542	-9.66298215263481	-10.9178335779005	-10.0993467452698	-12.210527665341	-10.2908792513671	-10.0704947092128	-10.942708087813
58.7939698492462	17.0763518626918	0.998961302336179	16.7599160839197	16.6705948614617	17.2238034378953	16.7896011852075	18.1717790383216	16.3359866356515	18.0386481330896	16.3171685169695	17.2260256319943	16.7713004649608	18.4186738731783	16.1581645731489	18.5503205044964	14.8763044135405	17.8369905865406	3.78474115206009	0.504747183062008	3.07056162896053	3.77427600681022	3.42708298950274	4.33952230547663	4.01140142777757	4.49545048454388	3.60406353977339	3.12453949235725	4.27812244572805	3.70368348720232	3.68198165325742	3.26638696025096	4.05532399884402	3.28918040438515	4.64954045603119	-11.1543352131921	1.26816148001092	-10.6871179419504	-10.1443294813534	-13.2129576271156	-12.3242675964119	-11.2016090205876	-14.1163346729371	-9.71755979491257	-10.9741087666908	-10.1400524837839	-12.2760809349978	-10.3472118638975	-10.1458331380227	-10.9705198483925
59.2964824120603	17.2535809310272	1.00000073463512	16.9291792286879	16.8455310905882	17.4232461843704	16.9635257632115	18.3526547416384	16.5179885565933	18.2007839543271	16.4891176141334	17.3973181002678	16.9493822146889	18.5976585641207	16.3488995683519	18.7204455899919	15.0408062755597	18.0271765188775	3.77529881845568	0.502952670666506	3.03489197673794	3.76023542391134	3.40876031875991	4.32456659838411	3.99571162633119	4.48177484126044	3.59628036387985	3.12176060402145	4.26923417470702	3.70706389212319	3.6705984249817	3.27743361764367	4.034524912408	3.3036028447164	4.64304265696902	-11.2000960331499	1.2607223606035	-10.7089497503976	-10.1544728232944	-13.2334331720089	-12.3469556657204	-11.2227278210743	-14.1589983955496	-9.77721255262266	-11.0258674011676	-10.1858260320919	-12.3355785334961	-10.4173537484973	-10.2292574910394	-11.0013646463006
59.7989949748744	17.4267177915067	0.992159037023846	17.1276923121083	17.0198263015575	17.6090968244911	17.1461564742376	18.5411918442612	16.7002243778152	18.3507670581513	16.661426761257	17.5580433227669	17.1280480847585	18.747947756378	16.5158286446214	18.8773635413155	15.2274735086378	18.1896800602439	3.76369035803019	0.500428594338701	3.00164507176123	3.74458343115223	3.38838947467937	4.31010878891518	3.98035530190626	4.46654274908699	3.5847887705462	3.11769083760234	4.25639282264066	3.70839623793495	3.65382102922707	3.28250937291789	4.01037762500984	3.32075121665634	4.62900264041629	-11.2415150023187	1.25402048368783	-10.7458030309093	-10.1614433741894	-13.2423294978724	-12.3697407604477	-11.2474267095783	-14.1973486075628	-9.83122632576433	-11.0748581722375	-10.2252624818853	-12.3904954144173	-10.4730113686118	-10.2945211484645	-11.024203705912
60.3015075376884	17.6210092178475	0.989127572220343	17.3176423005995	17.2190454025852	17.811244580055	17.3433183831566	18.7438185871494	16.9076380483525	18.5309782068046	16.8592037752825	17.7487025957043	17.3331752312109	18.9284569137059	16.7115706324482	19.0621578926389	15.416284629743	18.3819010882765	3.75597982512433	0.500028727874781	2.96627131689437	3.73386385232255	3.36961230937144	4.29937227494155	3.96835750114608	4.45756922050348	3.57824245263879	3.11757413385041	4.24991407569474	3.71366930651065	3.6430700098274	3.29124483813134	3.99221452740218	3.33704442579319	4.62167713183679	-11.2948781322297	1.24735583293259	-10.7768449760359	-10.182269071764	-13.2578048368919	-12.3996939580293	-11.2822986374021	-14.2542330938728	-9.90274234101606	-11.1387271552052	-10.2826755642216	-12.4600397759944	-10.5475920134226	-10.3724237720364	-11.0639658213824
60.8040201005025	17.7967352810385	0.98460318209257	17.5144273518747	17.3863730508793	18.0146102566843	17.5253390902303	18.9283901838964	17.0842881452865	18.6808150793476	17.0264181474807	17.9109073796891	17.5071171281192	19.0941174937988	16.8951685167712	19.2238958974045	15.5994739146263	18.5596875794885	3.74356160747922	0.498823832148354	2.92983949201195	3.71563801174144	3.35157566932703	4.28374636748129	3.9514709163062	4.44003702051276	3.56525160036094	3.11109428758797	4.23615586685225	3.71078848282243	3.63037203734173	3.29656054346311	3.96976833762108	3.35000352831962	4.61112195043845	-11.3353118983111	1.23868147463381	-10.8091733784562	-10.1835769338568	-13.273576272459	-12.4147786491283	-11.3062914348294	-14.2831035499918	-9.95932272673823	-11.1811190680369	-10.3245117866323	-12.5040752706419	-10.6161776622473	-10.4396492110302	-11.0917042463642
61.3065326633166	17.9940485742026	0.977565325890115	17.7277342339259	17.5827320568992	18.2180283009772	17.7405209026642	19.146503273178	17.2902778405834	18.8585182197749	17.2228663056235	18.1010952560958	17.7115474359776	19.2675083957902	17.0877877131527	19.4017463762849	15.8081816254601	18.7456806766515	3.73423420160667	0.498901360831102	2.89590960271082	3.70185467483203	3.33191262781898	4.27524472858507	3.94079301596102	4.42848423158204	3.55590034735356	3.10820916163831	4.22710108628078	3.71151704076491	3.61853659435249	3.30120795201473	3.94962429213175	3.36603917341783	4.60117849465576	-11.3872417406855	1.23093446883342	-10.8511437091988	-10.1995415610291	-13.2849434642947	-12.4488365139869	-11.3508638834979	-14.3308850884791	-10.0312535881106	-11.2396738965214	-10.3820782047971	-12.5633489318912	-10.6905541032689	-10.5071077171039	-11.1286211248179
61.8090452261307	18.1882857354571	0.976027904981543	17.9214595327604	17.7733697117876	18.439560838341	17.9296203532475	19.3349648914208	17.4910140096961	19.0307185725675	17.4142537756539	18.2865687489985	17.9110638151754	19.4580669475147	17.2968846153681	19.5928041911866	15.9952821080543	18.9486539200837	3.7238059497232	0.499601251201418	2.85788017189651	3.68666308763278	3.31559011562769	4.26026367154444	3.92374707956441	4.41569589705292	3.54518381676291	3.10383439715103	4.216707497127	3.70977673181686	3.61052445235212	3.30729579968362	3.93259398864973	3.37589965842293	4.5954328805631	-11.4363881140224	1.22218136117191	-10.8797792265242	-10.2126652405482	-13.3087128235106	-12.4631499611032	-11.3793469508183	-14.3726627487321	-10.1014756667097	-11.2941836844557	-10.4381418145243	-12.6158977902705	-10.7766011590744	-10.5803021334728	-11.1748131367668
62.3115577889447	18.3829959654594	0.967666299433752	18.1475938124865	17.9642957554307	18.6433445247529	18.1478429897831	19.5521698640069	17.6927131488802	19.2039752278954	17.6063550358095	18.4742246428486	18.1117706670675	19.6231990228889	17.4847867999159	19.7621376547698	16.2031128855915	19.1274174497642	3.71176036430539	0.500007220126834	2.82467194268256	3.66942852200579	3.29471109385668	4.25019989669295	3.91061877264235	4.40117636567737	3.53283513502132	3.09761981837122	4.20465930597371	3.7053555745252	3.59739696592157	3.30738686534824	3.91040764181959	3.38698034274182	4.58295722130054	-11.4835928977988	1.21310854527259	-10.9265006176812	-10.2236174475562	-13.3171108865451	-12.4923543932291	-11.4239398384737	-14.4091637873823	-10.1722219274369	-11.3463138251955	-10.4946213141764	-12.6628604774097	-10.8498654384514	-10.6365524880452	-11.2090395578049
62.8140703517588	18.5970088788066	0.962219808760017	18.3498928836957	18.182514689168	18.8834351714281	18.3610110804867	19.7621831975591	17.921730760041	19.4014675523695	17.825534037368	18.6859653322375	18.3408245451028	19.8201438838867	17.7029021279724	19.9625613350358	16.4169398389747	19.3380267467731	3.70266446153115	0.501762967750454	2.78849991800892	3.65655810890495	3.27946908108723	4.23898304213183	3.89593444028791	4.39258652308659	3.52407354032317	3.09470804003323	4.19710286781172	3.7043246142604	3.58959483407406	3.3103891533278	3.89354788679676	3.39720695020591	4.57698792262679	-11.5413236331785	1.20591019585175	-10.9593326051425	-10.2495048589613	-13.3495414791961	-12.5172702061267	-11.4662193075644	-14.4632971132868	-10.2560657704833	-11.4140430839837	-10.5649788322551	-12.7238135104082	-10.941935256701	-10.7052421799852	-11.2612626307082
63.3165829145729	18.7930991585468	0.957501470548344	18.5751771433522	18.3677916270749	19.0873425887305	18.5805020753106	19.9764925541215	18.1185602398614	19.5698411532439	18.0124774773947	18.8703978420629	18.537080433375	19.9977220161777	17.9044180013735	20.1474035981684	16.6211598763924	19.5301207515627	3.68876697012298	0.502908096173298	2.75549395035072	3.63597129040337	3.25720309180119	4.22689811471244	3.87981280329541	4.37522967821578	3.50891198057242	3.08499179537219	4.1820138835323	3.69480205829996	3.57850849957769	3.30871578405251	3.87372504045168	3.40263084667391	4.56659573453313	-11.5860554548658	1.19428307369764	-11.0034606573424	-10.2564079958326	-13.3562696836351	-12.5417081090185	-11.5094649038259	-14.4880532010689	-10.324447406327	-11.4600411607035	-10.6196174889508	-12.7580586396653	-11.0247132230414	-10.760659383743	-11.3062055383811
63.8190954773869	19.0128245787464	0.949912272499875	18.8003704038422	18.5848148322043	19.3309533924644	18.8206580381052	20.2108243805288	18.347217068054	19.7730193119983	18.2306092668135	19.0893862314912	18.7660647362023	20.1881851814949	18.1194948727199	20.3414925434307	16.8532842610668	19.7359941607799	3.6777633008131	0.504652553075267	2.7242286605868	3.61918862476019	3.24019261718094	4.2187616093325	3.86681907306693	4.36335623148708	3.49832313836489	3.07818671170573	4.17239322789045	3.68845396673206	3.56836446799277	3.30630108449185	3.85393007600849	3.41044632360113	4.55750369899472	-11.6426414157954	1.18580969261238	-11.0482565355551	-10.2786073067608	-13.3875815897846	-12.5782306547804	-11.5647729841895	-14.5302144358278	-10.4098070609762	-11.5225166566775	-10.6921431047282	-12.8064734142037	-11.1146644151597	-10.8179670628981	-11.355595553674
64.321608040201	19.2270443050962	0.946556264983508	19.0224757235715	18.7964598534306	19.550773501557	19.0405029846404	20.4212692468864	18.5706351712005	19.958229173855	18.4433164386415	19.2913783262637	18.9899119211023	20.3922869734998	18.3476140289789	20.5595189981518	17.0654288242025	19.9558634104615	3.6647708051853	0.506630925411868	2.6926854242474	3.60059029644946	3.21896723321302	4.20431463434486	3.84750143696461	4.34988113381646	3.48406915958227	3.06940680749028	4.15836816995616	3.67947193419632	3.5604861399996	3.30410613548863	3.83822753748883	3.41217553746995	4.55131049707167	-11.6939964628844	1.17429976590578	-11.0890402242938	-10.2983064006787	-13.4036266182145	-12.5981803882951	-11.6053471256486	-14.5649133684196	-10.4853512782801	-11.5807852765741	-10.755119799824	-12.8471898076831	-11.2125669205875	-10.878667008366	-11.4187839724137
64.8241206030151	19.4474125309257	0.939184164743838	19.2729486755939	19.0093289582049	19.7969183210526	19.2974056856397	20.6688386623551	18.7956163460364	20.1585075565021	18.6569965597657	19.5090192682865	19.2153659712309	20.5746463285888	18.5575504889759	20.7461123860264	17.2964472586339	20.1554854969919	3.65087646815108	0.507844246440149	2.66695999324664	3.57947912764031	3.20010870598418	4.19593165985067	3.83320562290714	4.33429352114868	3.47038917808203	3.05823044558451	4.14491942107309	3.66761170426503	3.54761616868953	3.29601080492318	3.81562276879492	3.41375406553367	4.53901383454267	-11.7456799888213	1.16454279276801	-11.1454090962256	-10.3158552473459	-13.433475900531	-12.6383386615101	-11.6648342396083	-14.5923292529863	-10.5662041046792	-11.6362076462851	-10.8238879055559	-12.8807802013313	-11.2981820541821	-10.9238453003832	-11.4642958017773
65.3266331658292	19.6805279034601	0.930187033047518	19.4910872125583	19.2518820583171	20.0350287548258	19.5293839178768	20.8881790544834	19.0499933807325	20.370499530439	18.8994228547932	19.7383480313223	19.4710129324936	20.7904150481701	18.7990899040404	20.966607138593	17.5378573766969	20.3891113565586	3.63819486729047	0.510088541202972	2.63787329181043	3.5621654803574	3.17999095971079	4.18121679973313	3.81280656343851	4.32417599911678	3.45814997992327	3.04982517467954	4.13295627212011	3.65906814253269	3.53920888711903	3.29036400121744	3.79754925783233	3.41471685006549	4.53285534970011	-11.8021711340561	1.15428022121818	-11.182366738189	-10.3481293073443	-13.4591765328357	-12.6612361232195	-11.7080096304818	-14.6354642825221	-10.651279835621	-11.7068703204587	-10.8978055399824	-12.9271193156184	-11.4007672824238	-10.9812123115539	-11.5266213001372
65.8291457286432	19.9032167333416	0.927686867214996	19.7454277661688	19.4600582793746	20.2832419522637	19.7894495006551	21.1349217329134	19.2703678981996	20.5664561378116	19.1076692003498	19.952836225425	19.6919163658739	20.9820101721943	19.0192155805842	21.1799168232074	17.7650105162236	20.5997528488798	3.6218685078239	0.511143867773899	2.61488174927275	3.5369516383086	3.15947076028254	4.16932032361286	3.79456834740315	4.30511799397094	3.44160215714483	3.03437320192319	4.11557203175356	3.6421492024072	3.52616970971083	3.27917880885949	3.77784657457381	3.40972405112773	4.5211010670071	-11.8488054951458	1.14215439515458	-11.2366719072444	-10.3609148635268	-13.4867792267777	-12.6961839398004	-11.7618815911009	-14.6472546968092	-10.7250615756543	-11.7546561839948	-10.9606279523388	-12.9452307811397	-11.4894099082636	-11.0227762542835	-11.5847294319302
66.3316582914573	20.1449129266165	0.918644315171123	19.9826696152441	19.7026566064601	20.5421091360666	20.04794749686	21.3785054219737	19.5250339588224	20.7981759322515	19.3492407409896	20.2025585888851	19.9478344672959	21.1921009566318	19.2579122610399	21.3941815478621	18.0226388340393	20.8301283348257	3.60723281210635	0.51267942365738	2.59172534750345	3.51494107060772	3.14063792307668	4.15617660690309	3.77505333844364	4.29114341223914	3.42969017830054	3.02138870779668	4.10332530793897	3.62846655863525	3.51407010117402	3.26765427342911	3.75624119527087	3.40668149792294	4.51129666235311	-11.9021973506921	1.13098169361424	-11.2809269123116	-10.3881180400762	-13.5212416781556	-12.7288553429158	-11.8125934391945	-14.6740030360593	-10.8129760124749	-11.8179336699368	-11.0387416491704	-12.9757258589921	-11.5850868083075	-11.0678608808803	-11.6401380782882
66.8341708542714	20.3846282707122	0.915374155598277	20.2351505188044	19.9398828201795	20.792388995434	20.3086330042101	21.6222572958632	19.7741802745368	20.999344616688	19.5849980357859	20.4228165930095	20.1981814551354	21.4119224082551	19.5058358587391	21.6406325649779	18.2622515756851	21.0709480433789	3.59086358136111	0.513955803556108	2.57108186524025	3.49089697588284	3.11889165455063	4.14022435466252	3.75278256136701	4.27538111807641	3.41213864035109	3.00627817125097	4.0839556408646	3.61245546759865	3.50277833264392	3.25573576024933	3.73923355563579	3.39798025055947	4.5031393714832	-11.9502961517473	1.11878704431926	-11.3287538711581	-10.4117739229404	-13.5452331101451	-12.7566652369774	-11.8577319093367	-14.6912997607494	-10.8822757162246	-11.8757225338797	-11.0984758767092	-12.9971206218759	-11.6835974495389	-11.11387109277	-11.7099918136884
67.3366834170854	20.6307053938842	0.909583839948269	20.4986992027846	20.1789679481667	21.0741675164268	20.5959854119781	21.8929149435945	20.0253188348484	21.2301886994136	19.822091114841	20.6726533622262	20.4504813180027	21.6142255596314	19.7391071742455	21.8513847210958	18.518483362529	21.295911738479	3.57363095909543	0.514476303532353	2.55401152034815	3.4641116817827	3.10166448842337	4.12792333512751	3.73383550775625	4.25733294373225	3.39744671821566	2.98864596876404	4.06749754355974	3.59386161998241	3.48664162294432	3.23864573202373	3.71515593904867	3.38805373280609	4.48963603191656	-11.9965217611153	1.10778952616377	-11.3805875230868	-10.4316995045012	-13.5863031566616	-12.7973396745384	-11.9130722074764	-14.698731382662	-10.960332641516	-11.9288565442325	-11.1678836727375	-13.0092930743627	-11.7690943414536	-11.1457694255647	-11.7582641645507
67.8391959798995	20.8883123461777	0.898082657427744	20.7476813837515	20.4498921698494	21.3269992635401	20.8556345127362	22.1328202167082	20.3079198391334	21.4591205680462	20.0898959468058	20.9205192988083	20.7349151842894	21.8515878196261	20.0054714708314	22.0951695130802	18.7902223330582	21.5568356724007	3.55692239659786	0.515612185923578	2.53561209481632	3.44079995076257	3.07933698824536	4.10779431772497	3.70782314159824	4.24452054358059	3.38215327856302	2.97373949703251	4.04982331701425	3.57902906052816	3.47424092680062	3.22425915706682	3.69462865690376	3.37807126714022	4.4820037511905	-12.0435723737055	1.09524024870171	-11.4194822053271	-10.4644721453733	-13.6048266110398	-12.8164062334493	-11.9468636134858	-14.7195099708135	-11.0329356801387	-11.9954824372555	-11.2326412450243	-13.0324438670716	-11.8682969554145	-11.1892931163364	-11.8180786524387
68.3417085427136	21.1401811084325	0.899419842393573	21.0333950667586	20.6844434574292	21.6247354054082	21.1554604733144	22.4138048718765	20.5543316268251	21.6867890732359	20.3215104841277	21.1676939767917	20.9823560459486	22.0596348310423	20.2453120646112	22.341199920266	19.042376851797	21.7896724770553	3.53757517183764	0.515353092907959	2.52305306998343	3.40971644925587	3.06295822833702	4.09263114214444	3.68637075416271	4.2228536842677	3.36482923074707	2.9520057178102	4.0292300974704	3.55640659322221	3.45612987962569	3.20418207004826	3.67412488975474	3.36136982344145	4.46776594729334	-12.0812598285711	1.08287914617189	-11.472465452053	-10.4759624125846	-13.6443602441614	-12.8523962110697	-11.9944057098143	-14.7068787623827	-11.0977821037556	-12.0370400250166	-11.2901022717568	-13.0256287673195	-11.9479986749031	-11.2143020173342	-11.8752111315682
68.8442211055276	21.4049291963707	0.888162246391872	21.2857115167854	20.9559907514185	21.8894881309951	21.4307858561348	22.6683094522397	20.8376025712997	21.9467993770809	20.5890761793287	21.4464386617964	21.2673004481712	22.2922959441136	20.5093358260287	22.5783812205973	19.3279415792199	22.0484804303508	3.51873564898294	0.515910735750016	2.50750652313351	3.38167915334802	3.04202936283778	4.07153427839629	3.65983867862782	4.20613819315115	3.35170294528683	2.93282361956202	4.0130976799858	3.53760832333292	3.43913446270531	3.18490035521359	3.65028732638401	3.34649027836383	4.45626355441516	-12.1186258547022	1.06858455482367	-11.5037374291156	-10.4991549066056	-13.6599660120814	-12.8704633027014	-12.0233345444382	-14.7064683314367	-11.171343567096	-12.0916328062358	-11.3574016462462	-13.0289512085758	-12.0334647506308	-11.2440390846965	-11.9209533017966
69.3467336683417	21.674165740685	0.886673058929762	21.5724907492273	21.2218069252155	22.1942107525741	21.7314704379808	22.9483768910962	21.1149326995527	22.1707752477542	20.8506163953064	21.6900412356422	21.5461971108955	22.5304041251205	20.7784398365025	22.8512680358315	19.5980151371424	22.3134405304328	3.49924350189004	0.515625025156153	2.4962019450339	3.35183266389342	3.02592870925938	4.05173683777494	3.63465103284509	4.18769871965406	3.33220028944879	2.91188301962784	3.98886960950989	3.51723624124797	3.42187013016122	3.16531351520174	3.6310293753943	3.32680084523945	4.44539959405865	-12.1514645958338	1.05701989145831	-11.5439992028775	-10.5163239380621	-13.6892480411863	-12.8935475779671	-12.0548665312866	-14.6947964376416	-11.2206833667262	-12.1383819914344	-11.400651261076	-13.0216991834218	-12.1159467355946	-11.2718062682818	-11.9776137158536
69.8492462311558	21.94467867942	0.880658562581819	21.8518906969614	21.489918596056	22.4816606975883	22.0337643904485	23.2301376464844	21.3947060284803	22.4358054140503	21.1141712809546	21.974040236823	21.8274188303521	22.7558050636189	21.037107231807	23.0945431422082	19.8820547205025	22.5671562149644	3.47837486099748	0.515211331172881	2.48532589068672	3.31939941839694	3.00836257156864	4.03131103100323	3.60929721410828	4.16708114457574	3.31729967308184	2.88877514562067	3.96957128010582	3.495033631839	3.40027222740511	3.1419239296424	3.60660734716168	3.305237675769	4.43012473399721	-12.1763954504533	1.04293693592711	-11.5754521551585	-10.5267373640253	-13.7037888104538	-12.913125189917	-12.0808587203321	-14.6708715083764	-11.2798164020421	-12.1775058602123	-11.4548063357894	-13.0030685329923	-12.1840663157509	-11.2864175196869	-12.0132817181871
70.3517587939699	22.2338332010452	0.870003286683948	22.1372566848013	21.7920236837562	22.7921680619695	22.3321224027752	23.5070623206905	21.7082213406126	22.684506120899	21.4109585423843	22.2417062138685	22.1429369298703	23.0180115069918	21.3305502711051	23.3638761869041	20.1876567687945	22.8584409802548	3.45898258587239	0.514907885103462	2.47461476369268	3.29055984936231	2.99321311714196	4.00718008293714	3.58082346413548	4.15177502768069	3.29986467384952	2.86879666345827	3.94679883094267	3.47742172549488	3.38215217969252	3.12208759073829	3.58425432912996	3.28457360765718	4.42062288217229	-12.2021903991241	1.03117124346236	-11.5994245900333	-10.5467590685374	-13.7188980024566	-12.9203161467261	-12.0934035109832	-14.6583043718088	-11.3239617812244	-12.2273340597479	-11.4945502250168	-12.9937558057458	-12.2621758175547	-11.3114497681398	-12.0515957526153
70.8542713567839	22.5134504583081	0.874126204505651	22.4481485630051	22.0554057129598	23.104611843437	22.6635086120917	23.8189393421853	21.9831591999893	22.9478972687777	21.6696112734583	22.5241414302012	22.4190115166784	23.2455052376796	21.5920872916045	23.6461617245073	20.4676826814004	23.1158851766451	3.43700522516582	0.513861484932192	2.46745043819716	3.25456954158793	2.97966496101661	3.98748560281399	3.55668457367955	4.12795501046652	3.28271800404296	2.84262701043981	3.92393729996313	3.45292031763799	3.35772987259446	3.09689898083068	3.5636656196956	3.25698957180329	4.40378157271762	-12.2141748338221	1.0173909274353	-11.6280030298363	-10.5426947713556	-13.7287216127976	-12.9378744049567	-12.1133602099043	-14.6109956496518	-11.3636323257473	-12.2492378362385	-11.5304842784524	-12.9532059401512	-12.3152258350168	-11.3148000062535	-12.0885263964738
71.356783919598	22.8066884097598	0.862051762091504	22.7310771419991	22.3585441689284	23.4195963255309	22.9578047874859	24.0920227347234	22.2979033647196	23.2293765948326	21.9674647165496	22.8239735304076	22.7353820367697	23.5043883979098	21.8841667383724	23.908349159604	20.7845208335912	23.4057556149722	3.41557200483012	0.513160835533433	2.45678879700726	3.2218704178357	2.96609681714948	3.95978324761864	3.52566802198032	4.10926457934462	3.2679162481841	2.81951904323917	3.90350355582031	3.43314420742661	3.33507864172243	3.07404836586985	3.53867031137868	3.2315788303201	4.39064898755447	-12.222264021185	1.00355679391201	-11.6331291074953	-10.5464400115447	-13.7259586118318	-12.9269864553197	-12.1051088960271	-14.5739479530122	-11.4024880795801	-12.2808405976961	-11.5665169654514	-12.9210025931869	-12.3727013643606	-11.323368921822	-12.1054123090895
71.8592964824121	23.1077993473979	0.862634029122589	23.0572386863787	22.6554982075244	23.7587034929206	23.2953308055375	24.4107270698452	22.6063639391788	23.4892796769452	22.2593402105292	23.1027420346239	23.0452202753564	23.764085993217	22.1768954167916	24.2097833190012	21.0891103740648	23.696670709054	3.39447448584015	0.512044031626804	2.45030764415791	3.18790295538333	2.95699061556567	3.93729485552434	3.49954489875049	4.0891933058565	3.24885665580858	2.79534521229325	3.87770624752473	3.41272909385334	3.31167525962885	3.05122806717371	3.51828838470956	3.20271521889908	4.37733887247285	-12.2248494101174	0.992032877279837	-11.6468333488372	-10.5411564266174	-13.7270096436041	-12.9272211532603	-12.1052683942655	-14.524949323961	-11.4204929132172	-12.3019381906244	-11.5820222293905	-12.8775274270146	-12.4218571549924	-11.3265549514708	-12.1295471591201
72.3618090452261	23.4069435567533	0.856459090524347	23.3572740529754	22.9552448889737	24.0770318235705	23.608928699405	24.7053588847436	22.9179026763847	23.7913914111061	22.5543446389695	23.4230079721976	23.3578593309421	24.0166123270428	22.4642238433434	24.4890205605124	21.4046140687631	23.9813381723694	3.37185434794993	0.51112512616511	2.44110254342378	3.15189958370304	2.94550640746534	3.91061721086156	3.46998912678522	4.0673541312164	3.23458613355552	2.76968999045208	3.85739598807439	3.39142294768581	3.28491305517872	3.02613316410345	3.49462105615917	3.17193370519477	4.36065017538972	-12.2147500478743	0.977346837730964	-11.6395657797086	-10.5255274414679	-13.7031698295782	-12.9079102823933	-12.0856060711413	-14.4625149998441	-11.4453491311711	-12.3121552343414	-11.6054125147748	-12.8214903034251	-12.4557462637219	-11.3170396373369	-12.1343544294781
72.8643216080402	23.7304787148189	0.847371921569979	23.6852931716153	23.2914267809671	24.4436909086746	23.9443977026566	25.0232015087319	23.2658593174354	24.062305580381	22.8856950302577	23.7122745846988	23.7072740554685	24.3078481533391	22.7882248132258	24.7858490143635	21.7488998253039	24.3049402751644	3.35169968212818	0.510145564531911	2.43335358743705	3.11996034774116	2.94098272300425	3.88515906504445	3.4415765362058	4.05119236657869	3.21589004951709	2.74784887636722	3.8316761528793	3.37563164302705	3.2618842175596	3.00546837068637	3.47163358752636	3.14350132716275	4.34973638118559	-12.2052734488204	0.96760569361724	-11.6302893050494	-10.515968750127	-13.691421626107	-12.8853174430105	-12.0615312253634	-14.4108834313289	-11.4467576325015	-12.3302604686266	-11.605632709561	-12.7742880655411	-12.4967796429793	-11.3162896256506	-12.1335997841856
73.3668341708543	24.0370809839056	0.850751797972314	24.0186605317446	23.5863798991659	24.7647928160293	24.2858522897198	25.3486956228661	23.5727477124995	24.3644260277959	23.1769489183139	24.0326228497727	24.0146009845576	24.5587353057048	23.0746633119441	25.1079331553883	22.0608301849143	24.5883251481677	3.3285926735339	0.509076828441826	2.42603875533914	3.0817321852144	2.93188795921738	3.86092041385618	3.41447103476811	4.0270870585434	3.19970552507178	2.72065387030015	3.80884376462685	3.35390847970976	3.23249238002586	2.97971189230843	3.45197957633979	3.10856868138708	4.33088852630012	-12.1766308440935	0.953122425495395	-11.6138090576307	-10.479685954161	-13.6442170891195	-12.8576369733972	-12.0314660735558	-14.3248187028189	-11.4475475015937	-12.3179641197599	-11.6060109018669	-12.6959555548193	-12.5082657400964	-11.2904855991455	-12.1337657796289
73.8693467336684	24.365414627066	0.840890006198619	24.3461842085485	23.9242486244695	25.1392399641297	24.6164671456733	25.6634270337122	23.9228275402592	24.6685996883269	23.51129388102	24.35463533281	24.365374044395	24.8485145595787	23.3988299117454	25.3971865473632	22.4134009708023	24.9109899531556	3.30724697345748	0.508156509277312	2.41650137896336	3.04721396047809	2.92951778758698	3.83328450945181	3.38430912074706	4.00860296988439	3.18391920001799	2.69720151261	3.78650538619589	3.33777826917069	3.20594639617483	2.95766618195674	3.42687742859509	3.0767120610885	4.31666843894078	-12.1451218907951	0.942232466019697	-11.5798594256448	-10.4477105790612	-13.6071927846567	-12.8104796182043	-11.9823927216238	-14.2487682767596	-11.439302846696	-12.3125474564129	-11.5979176705781	-12.6257916073643	-12.5240481896844	-11.2702213314185	-12.1071348614296
74.3718592964824	24.699372189283	0.841218834831789	24.7169263979002	24.2555422391001	25.4832213991457	24.9886172741105	26.0227179658043	24.2663263716495	24.967479544085	23.8399184068231	24.6718301041786	24.7091450674966	25.1341295890134	23.7187989035377	25.7292026196275	22.7577345136428	25.2289924431294	3.2864024687157	0.507430822936213	2.41022039249095	3.01212120713035	2.92498522326657	3.81177366894438	3.35959379223044	3.98931316863944	3.16593779206964	2.6734386243221	3.76167306956137	3.32182175999197	3.17856237285629	2.93568617045721	3.4061809291264	3.04327106120389	4.30145779844446	-12.1055377575625	0.930587541997547	-11.5520960276603	-10.4045936430455	-13.5443745733698	-12.7717307341691	-11.940451207447	-14.1618428482542	-11.4148406590521	-12.2949388983834	-11.5738936610952	-12.5453807376247	-12.5277373797464	-11.2413123097806	-12.0855470506626
74.8743718592965	25.0325295774619	0.835790132229366	25.0434866843224	24.590310693336	25.8633874326794	25.3136488775973	26.3339175199038	24.6136859208837	25.3081608055476	24.1730418801367	25.0303702397015	25.0562312622556	25.4189375166566	24.0391762453127	26.0480211020274	23.1092426994368	25.5463247821318	3.26445821340732	0.506792984069954	2.39866490771188	2.97561371759206	2.92430976166561	3.7829732883097	3.32836278608713	3.96889576276813	3.15268119356145	2.64894004292154	3.74272227701181	3.30581328769267	3.14907475153887	2.91266172409068	3.38385741053975	3.00844786070037	4.28385442891812	-12.0523094459922	0.918988522796031	-11.4935401779093	-10.3486054167553	-13.4802832710066	-12.699657055718	-11.8670659831174	-14.0622492507919	-11.3958930200239	-12.2642814853157	-11.5561449891486	-12.4532367616833	-12.5168302797772	-11.2004003331953	-12.0484767171101
75.3768844221105	25.3902666214817	0.824726602708535	25.4201013305624	24.9643531001782	26.2328925478373	25.686679273366	26.6958295163502	25.0004884231885	25.6027467429718	24.5460189336955	25.3434019786815	25.4428250098993	25.7444788875952	24.398237522132	26.3742596093518	23.4978173389977	25.9038691074174	3.2451767354048	0.506498079316863	2.38986352955382	2.94356231296517	2.92377174280337	3.76009532209567	3.30221407240309	3.95471102551229	3.13320703784741	2.62888697654137	3.71661047764784	3.29596330451245	3.12380996755357	2.89452667826662	3.36067962095902	2.97782290777118	4.27192605463919	-11.9984866718563	0.910198358378739	-11.4403783560723	-10.2967300406497	-13.4011362128862	-12.6346213994523	-11.8001872409608	-13.9748890871768	-11.3468588271971	-12.2401998608577	-11.508159295066	-12.3715318056981	-12.5122629976313	-11.1671687226018	-11.999856214823
75.8793969849246	25.7305749698689	0.829424588196744	25.7804018777878	25.2944972361406	26.6170970409282	26.0383512748873	27.0367788241699	25.3434832667604	25.9449721144796	24.8767492152532	25.7041634449808	25.7844172791687	26.0237510289303	24.7137026920062	26.7396730883817	23.8461692675935	26.2144168965654	3.22325998948959	0.505999931882812	2.37886490804135	2.90601705708094	2.92403039244554	3.73493831270833	3.27402424281992	3.93328637524098	3.11811417108679	2.60421579979471	3.6961446825279	3.28081904515765	3.09233122574869	2.87117685916529	3.34192877375219	2.94160869956762	4.25139929720591	-11.9255397351944	0.899605804161763	-11.3708673741157	-10.2173201050808	-13.3098162699396	-12.551224978966	-11.7162336655642	-13.8553121992932	-11.3029617748182	-12.1850290727859	-11.4660137485333	-12.2608904606677	-12.4755801601808	-11.1063274937282	-11.9566126059805
76.3819095477387	26.0952106613716	0.819642259757695	26.1592389564914	25.6711195083178	27.0146840958532	26.4090682779703	27.3977058670732	25.7333766852261	26.2718414140119	25.2548348139368	26.0497114369811	26.172822580136	26.350102114354	25.0748029889019	27.0579064062529	24.2392619773283	26.5716827977388	3.20348208721292	0.50598562073799	2.3671591931376	2.87239289561538	2.92642160415989	3.71084938583193	3.24650317978069	3.91812185452842	3.10127590689175	2.58386232950268	3.67407463140082	3.27172221680212	3.06479313126681	2.85251452947092	3.31664391853037	2.90970563634374	4.23619089493063	-11.8504275131276	0.891748476058174	-11.2926291795276	-10.1409379925924	-13.21453997617	-12.4596733154252	-11.6252195322921	-13.7475647694739	-11.2440413694866	-12.1359412215778	-11.4088845931571	-12.1607624509902	-12.4454286044175	-11.0524388940503	-11.8829174243696
76.8844221105528	26.4631197071879	0.81739080237627	26.5591817711628	26.0408105381978	27.4017375634021	26.7930520282135	27.773340258911	26.1163212124198	26.6109843615936	25.6273092208808	26.4083405865641	26.5536218055452	26.6668033808651	25.4262614268489	27.4221771022059	24.6288595782008	26.9179947728074	3.1840218377824	0.506106226309587	2.35630404960809	2.83859467600559	2.92651624378195	3.68938865369593	3.22121316328011	3.90275609287592	3.08409630601687	2.56375049340925	3.65214531033475	3.26312144243221	3.03636632478554	2.83356406031023	3.29519173858304	2.87825483582415	4.21906417579234	-11.7670632475201	0.88320754610103	-11.2132914589614	-10.0536786982054	-13.0974546834932	-12.3651550551623	-11.5321687528218	-13.6318657509698	-11.1757784645874	-12.0751342039911	-11.3427092212068	-12.0536505228062	-12.4017277294129	-10.987935764186	-11.8145756091243
77.3869346733668	26.8357290291487	0.814949792024539	26.9377895613832	26.4147213447242	27.8295548270455	27.1595283104448	28.1307862984621	26.5038620478378	26.9749516435017	26.0055603950165	26.7919381952627	26.9381583855167	26.9897336080631	25.7847601966491	27.7838932189823	25.0208476519233	27.269849752417	3.16415067205173	0.506472244649431	2.34162690502837	2.80363240519497	2.93031109681689	3.66425853126931	3.19249816743354	3.88694508863081	3.06958271850752	2.543454494026	3.63396377582887	3.254709905557	3.00696555899148	2.81452754732392	3.27333963618572	2.84617248010543	4.20027176987607	-11.6736006124311	0.876595058795212	-11.1123405717554	-9.95376426903024	-12.987296851387	-12.2486586043327	-11.4195294004472	-13.5062917394552	-11.1083593676851	-12.0015663250737	-11.2778566254623	-11.9381829136291	-12.3466229359505	-10.9137568806167	-11.737477536105
77.8894472361809	27.2328001664539	0.80329981810759	27.3674513455775	26.830943985272	28.2189846582966	27.5741118283088	28.5381931867296	26.9339677322098	27.3082590365252	26.4272105276589	27.1458775813737	27.3649921095781	27.3500970478713	26.1789835934461	28.1407229819829	25.4543103255256	27.657896556453	3.14672438186637	0.507271060149396	2.32936650781702	2.77302317048364	2.92890004182641	3.64511137298663	3.16893015156759	3.87791105828429	3.05047198992794	2.5279693580006	3.6108212872544	3.2523844828627	2.98148065368033	2.80000575194363	3.24893732230012	2.8195269138772	4.18602566518309	-11.5807038940516	0.870416710104718	-11.0197170893155	-9.85910671544917	-12.8474188743898	-12.1412780900343	-11.3168087951141	-13.3961790167394	-11.0180950036509	-11.9359373110242	-11.1901004703823	-11.8372288847078	-12.2976782086115	-10.8461876188483	-11.6460401053331
78.391959798995	27.6107465459977	0.807382443374608	27.7588307343864	27.2001608427205	28.667171628822	27.9419066234471	28.897163703465	27.3170168270949	27.6900591606187	26.8038543500687	27.5490174836173	27.7433725697303	27.6681004186244	26.5329835522505	28.5411924641474	25.8482849050005	28.0020829259713	3.12655602314745	0.507741199134155	2.31279624391753	2.73724249548776	2.93124679402206	3.6196273397011	3.13978375981709	3.86225177187375	3.03551443059275	2.50835030662489	3.59337066582722	3.24476484846972	2.95080934286191	2.781120253593	3.22841027900105	2.78919174062599	4.16386007479599	-11.4713042018551	0.8651888185103	-10.9047947513029	-9.73905139123027	-12.7202402346498	-12.0053923501753	-11.1886157184606	-13.2576950024569	-10.9358170386561	-11.8410939854507	-11.1111637642647	-11.7117693076617	-12.2207474694975	-10.7542199049087	-11.5631352452493
78.8944723618091	28.0144482833672	0.796779961880901	28.193707401842	27.6195356895835	29.0705973067991	28.359188290109	29.3064782715005	27.7507299308843	28.0383181635707	27.2319834755924	27.9193799456681	28.1718889075261	28.0365289298954	26.9362243910131	28.9003154755688	26.286170529319	28.3956775416365	3.10834873638264	0.508798523943665	2.29711602279278	2.70498852873252	2.9277882570131	3.59864326772278	3.11443634558067	3.85335746347958	3.01667838738588	2.49337544807413	3.57185156611466	3.24286585083544	2.92419256995475	2.76725113415519	3.20251362896732	2.76360526704091	4.14656730788992	-11.3626741562468	0.86049466507593	-10.7937184856411	-9.62428568312006	-12.5663628696226	-11.8762308645955	-11.0687651538357	-13.1347255590383	-10.8348596315579	-11.7544828251721	-11.0135007499536	-11.6017409188844	-12.1534781505165	-10.6712208272808	-11.4577553408582
79.3969849246231	28.4206442765453	0.79362583399803	28.624725710608	28.031309582967	29.5266963428515	28.7597945587552	29.6983541434033	28.1767937920922	28.4172810924892	27.654035016014	28.3217548898233	28.5918484655036	28.3889001113341	27.3237024692313	29.2971703903617	26.7259946101733	28.7713029725719	3.09010056769941	0.509649252574746	2.28017564121081	2.67238523131124	2.92576756230434	3.57574855053755	3.08756737975996	3.84463742340688	2.99912881171335	2.47889146451058	3.55258061245076	3.24100241973836	2.89624840219724	2.75271077166007	3.17839574334928	2.74007054584237	4.12619795549837	-11.2495555050233	0.857499925236494	-10.6771653354254	-9.50214551248326	-12.4215165798541	-11.7354508730966	-10.9397349584458	-13.0080775546602	-10.7343047585484	-11.6593610089467	-10.9172376451743	-11.4898740470058	-12.0737208782626	-10.5779557078539	-11.3570429935643
79.8994974874372	28.8328186486574	0.790617605038146	29.0605881179528	28.4476878177053	29.9582422552782	29.1764273036729	30.1053534188317	28.607849779212	28.801947230075	28.0825307676619	28.7304971668405	29.0155578510975	28.7548388126839	27.7255968354873	29.703804551796	27.1620969680052	29.1592608535614	3.07129200903784	0.510904225630797	2.26098933264108	2.63828749827438	2.91946495854572	3.55219988833904	3.06014201113026	3.83591799418531	2.98201964139187	2.46454858003916	3.53444647979724	3.23881968541023	2.8678724328211	2.73908874573509	3.15478871849433	2.71622134060064	4.10457282816213	-11.1308108914322	0.854560469089054	-10.5521876167691	-9.37113388826555	-12.2631949472202	-11.5882757947578	-10.8070302458772	-12.8759068058534	-10.6322131828935	-11.554723653431	-10.8201615395317	-11.3752651562674	-11.9887659300354	-10.4800246581208	-11.2572181618017
80.4020100502512	29.2714190051722	0.78016255429296	29.536402182991	28.909247057565	30.420378280339	29.6157082138532	30.5349540749455	29.0844460210538	29.1739439024873	28.5574386830248	29.1279908110056	29.4841294519713	29.1537171179699	28.1594264146338	30.0908954522947	27.6440576903636	29.5785497230848	3.0545390691537	0.512244976329024	2.24329461346304	2.60781495675524	2.91125032688255	3.53090359802972	3.03492427207227	3.83418551382482	2.96175453182459	2.45513019091401	3.51323054234887	3.24190799710138	2.84255112703608	2.72961274935122	3.12701499035048	2.69839566134643	4.08611496600473	-11.0180125566857	0.853978809563955	-10.4382835218582	-9.25009015401297	-12.1058855939782	-11.4463537690628	-10.6815149919485	-12.7636572226125	-10.5174463319862	-11.4622006115914	-10.7112256793685	-11.2810640264956	-11.9124738925866	-10.3902755534838	-11.1435409209236
80.9045226130653	29.6896604217967	0.782004882594316	29.9709209033021	29.3199530672949	30.8834467898314	30.0294936940866	30.9368282520049	29.5100550825135	29.5938876309176	28.9834768280807	29.5743992644295	29.9001045290322	29.5143030759033	28.5571356986872	30.5259064627912	28.0873420293831	29.9576530186921	3.03477206478741	0.513484997755486	2.22068550776009	2.57197594245131	2.90025656245122	3.50425874955761	3.00527038903588	3.82605397407873	2.94515769953932	2.44182913316896	3.49721388026062	3.23903263326487	2.81246724198824	2.71670729292719	3.10245631962532	2.67809566875036	4.0601199769514	-10.8939223584799	0.852685678285789	-10.3054051640168	-9.10890271722645	-11.9489208605501	-11.2865906557559	-10.541546047688	-12.6278914509734	-10.4159967512482	-11.3448177142318	-10.6173435185277	-11.1680930504701	-11.8148831739437	-10.281858370228	-11.0442292956061
81.4070351758794	30.1380429987922	0.777121670608989	30.4639729639602	29.7842781170556	31.3500033654721	30.4986348832602	31.3940816425389	29.9899035371557	29.9623054216103	29.4644495501592	29.9701973876561	30.3692509860634	29.9279909187191	29.0075647004784	30.9270390461015	28.5723563430203	30.3886161186326	3.01667178486801	0.515037359387904	2.19990369007074	2.5387769113348	2.88427565938286	3.48207121719512	2.97967586632091	3.8247969325062	2.92258602526877	2.43328697887313	3.47460134213432	3.24088485626626	2.78579443521862	2.70913721585801	3.07371399828317	2.66226637373963	4.0383052705676	-10.7775646222678	0.853533219379115	-10.1891190520454	-8.97887098316562	-11.785516108326	-11.1431217537714	-10.4198604589153	-12.5124713124906	-10.2941836296968	-11.2406417032229	-10.5037003812774	-11.0770272813024	-11.7329779920799	-10.1872608200002	-10.9330579377304
81.9095477386935	30.5820372529439	0.771309570309589	30.9270364105364	30.2397783735813	31.8474865392556	30.9215008922971	31.8025597355432	30.4608860032549	30.3806002986843	29.9378814891711	30.417142731767	30.8283468319656	30.3179117484387	29.4352300568081	31.3552383360913	29.065205777591	30.7937535691723	2.9975239651674	0.516401263887248	2.17591830743084	2.50467593458449	2.86700441771704	3.45335778421116	2.94884533258547	3.82367236397681	2.90259058124963	2.4252830128135	3.45607787378003	3.24181822944045	2.75668331382553	2.70053764718197	3.04500430669614	2.64920819488521	4.01218217713275	-10.6606672678353	0.855408123556765	-10.0646340222217	-8.84772051582288	-11.6364134295639	-10.9815759559961	-10.283336552209	-12.39807954828	-10.1853963804162	-11.1332401672298	-10.4054633171884	-10.9898827046458	-11.6417392746057	-10.0848223385111	-10.8283701845076
82.4120603015075	31.0372544856276	0.772398842241788	31.4226777159869	30.6997748511838	32.3173750591034	31.3939377131295	32.2597939758122	30.9367110320752	30.7843686143886	30.4173248732194	30.8500364503724	31.2906193530074	30.7286833295727	29.8852532589704	31.8075945641343	29.5462071151401	31.2184593783181	2.97776641015838	0.518183013403144	2.1513649181928	2.46845953801099	2.84218452118649	3.42699216396346	2.92012173504739	3.82256740001535	2.88071937274256	2.41760018482521	3.43599877276634	3.24148767214977	2.72696539118233	2.69380400964589	3.01783595215763	2.63537576614348	3.98501875434602	-10.5462035880554	0.857047642735	-9.94825799420288	-8.71450947376704	-11.4742991399251	-10.8330832312057	-10.1623449439667	-12.2832645376541	-10.0741701337079	-11.0218301678606	-10.3061701268033	-10.9064059288277	-11.5541911157567	-9.98534377266226	-10.7360650016791
82.9145728643216	31.5159288470761	0.764638124877243	31.9301422806061	31.207625755785	32.8511811118284	31.8547018274412	32.7038718894994	31.460731429777	31.1959632211585	30.9452920520695	31.291854772948	31.7999660173848	31.1663981409142	30.3622974967183	32.2234717880105	30.0768313884883	31.6686035335123	2.95931097352844	0.520220475738302	2.1265911130478	2.43497262402162	2.81758384548304	3.39853661293039	2.88998453478224	3.82822451199774	2.85702095585577	2.41480599132961	3.41467197584761	3.24529860616111	2.69886629947157	2.69072987376818	2.98541049039302	2.62731824263509	3.95964892520179	-10.4436569924986	0.862240450181998	-9.84160844277835	-8.59847101440242	-11.3403335588714	-10.6846102611042	-10.0436983874389	-12.1930844230595	-9.96312701264914	-10.92854756529	-10.2094003107912	-10.8494088603324	-11.4796064202598	-9.89754661070087	-10.6322375531835
83.4170854271357	31.9746883400031	0.765726546921915	32.4237262332028	31.6600778995544	33.3240382145358	32.326084221436	33.1565326590635	31.9290268675489	31.6410045888542	31.419195036442	31.7674657791356	32.2517859838759	31.5699600873831	30.8078180677174	32.6913867577161	30.5694587992817	32.0827639042994	2.93765706410028	0.522247140662619	2.09855380370963	2.39590128559171	2.78357922678608	3.36788049607167	2.85798747279434	3.8273438140769	2.83528165156032	2.40827868434443	3.3966353054017	3.24230885865946	2.66583678912867	2.68501807118761	2.95591126512983	2.61717559296246	3.92716364409934	-10.3367632142397	0.864145275678962	-9.73147728521748	-8.46929255007085	-11.1876985901445	-10.5372448814777	-9.92923601340711	-12.0840997906573	-9.86769689140171	-10.8160438148029	-10.1308083475913	-10.7790685856624	-11.3923584170503	-9.79859182350158	-10.5500628249266
83.9195979899498	32.4676011631124	0.768986084742721	32.9741827975884	32.1694065256832	33.868093136165	32.8300307119794	33.6410105748904	32.454652312657	32.0433468145576	31.9504042367496	32.2007319033271	32.7593358517208	32.0284590839305	31.3088853350657	33.1350804218002	31.0995101392225	32.5508876013483	2.91761265075692	0.52474974601847	2.0726469651555	2.35867620031521	2.74960478929678	3.33952340906676	2.82803074047435	3.83307948985008	2.80789502113408	2.40652370062211	3.37272254925729	3.24299863762238	2.63522865161303	2.68466026980495	2.92377476017151	2.61052139536316	3.89830318160654	-10.2465085709594	0.870194822025825	-9.64655003638901	-8.35918096842112	-11.0672025088284	-10.4075884568151	-9.83424316466753	-12.0003254715122	-9.76058533259809	-10.7232358910818	-10.042220814699	-10.7368723534177	-11.3283789078876	-9.72009332349224	-10.4675849056136
84.4221105527638	32.9489252276432	0.761036200595939	33.4687553102294	32.6682876281765	34.370934785175	33.297459412985	34.086285086759	32.9695320724612	32.5021850760801	32.4714237430382	32.6907932544607	33.2547439362427	32.4541372379213	31.7788957380804	33.5927313003181	31.6433162080314	32.9843976246887	2.89576583647903	0.527680862857943	2.04208138771031	2.32018514388777	2.70879826884107	3.30516557566849	2.79286768514791	3.83857705480884	2.78328830542606	2.40526910021032	3.35340482533115	3.24190285618776	2.60101209585899	2.68261667552837	2.8905509081452	2.60663898249867	3.86412868193462	-10.1598347619614	0.875147755769164	-9.55107794957094	-8.25505788696688	-10.9424660551053	-10.2683707149939	-9.73266693059908	-11.9215768639846	-9.67633835117304	-10.6329870617086	-9.98005965857895	-10.7031933504604	-11.2587875312279	-9.63707753101572	-10.3942268354692
84.9246231155779	33.4487822208837	0.77526748236579	34.0229353966339	33.1711112695841	34.9221034352976	33.8267127870732	34.5927481460803	33.4883151786595	32.925868120276	32.9967125063038	33.1451783808877	33.7520064084952	32.908024538637	32.2791415705646	34.0911174508084	32.1646240629524	33.4451340610024	2.87377324398445	0.530942827527787	2.01325890480493	2.27930871710199	2.66635575531934	3.27517149944182	2.76100043128933	3.84378786772296	2.75486237179179	2.40438807849893	3.33022900274362	3.23873660843637	2.56599085096651	2.68290897319261	2.86023803535801	2.60098642332454	3.82937513977398	-10.0859127964866	0.88165158407067	-9.48143232229443	-8.15666249937056	-10.8438456588346	-10.156502613685	-9.66001548054605	-11.8470590166576	-9.5889095878138	-10.5450765632421	-9.91660087638619	-10.6786534309712	-11.2028070764447	-9.56612632681088	-10.3450573080082
85.427135678392	33.9609811996039	0.765057621801407	34.5581597088107	33.724228748219	35.4579175029697	34.3097891559799	35.0507680957191	34.0573234037439	33.3796688559353	33.5715568653562	33.629619401486	34.2980079779551	33.381537830858	32.7996922605689	34.5339586449793	32.7381347174243	33.9243548240532	2.85219502597444	0.535235367756204	1.98311635288093	2.24075480578811	2.62023647314091	3.24001136299573	2.72459190641021	3.85523964058538	2.72629518301134	2.40819654625568	3.30818534423374	3.23889027869464	2.53142973702389	2.68585906104582	2.8242576344881	2.60040147173112	3.79545959133102	-10.0267948803525	0.889839084233198	-9.41856256884605	-8.08285032070238	-10.7563675794143	-10.0390943070488	-9.58391847980818	-11.8009857263967	-9.51617857857219	-10.4815874207705	-9.87134637200416	-10.6850850392148	-11.163747680167	-9.51072922619949	-10.2865529756329
85.929648241206	34.4621774838205	0.778472247353115	35.109033022226	34.2166580412916	36.012755897284	34.8400577141996	35.5546995364811	34.5648414106691	33.8456302474139	34.0856956575583	34.1252176659736	34.7806542009023	33.8253474113282	33.2931791626398	35.0326055441967	33.2739311663918	34.3723555787511	2.82836587220811	0.539365026650962	1.95228052013065	2.19689504697944	2.57138443403112	3.2073279108579	2.68938494814116	3.85976798139679	2.69803723469647	2.40822585563694	3.28751888614217	3.23173275362758	2.49219212490112	2.68637154456408	2.79145236581779	2.59772586787494	3.75519060832349	-9.97376915971762	0.895575254356642	-9.36911896334822	-8.00250436081908	-10.6883557758991	-9.94402650777096	-9.53194392062891	-11.7395859746762	-9.45888856841856	-10.4042453517801	-9.84416424277793	-10.6815950235932	-11.1206270242324	-9.45244099310817	-10.2567752558997
86.4321608040201	34.9907444764502	0.783650980865194	35.6901943519629	34.7687820895556	36.5835041627123	35.3637783477758	36.0509747628571	35.1318808215601	34.2902608402748	34.6582321836476	34.5985840004044	35.3208701696245	34.3253715443182	33.8435707822676	35.5190460527968	33.8401046552677	34.8760123817274	2.80594497633014	0.544538663612031	1.92340675148286	2.15479770191855	2.52247876505396	3.17455330791236	2.65345090208499	3.87031790267683	2.66594539424009	2.41271749446996	3.26333210759666	3.22764348971359	2.45508916843094	2.69154922935315	2.75797368032078	2.59737884189467	3.71853990780276	-9.94202967928615	0.90467787873648	-9.34428300621851	-7.94877589264686	-10.6475621134831	-9.86139182296412	-9.49327739282504	-11.7073874389005	-9.4029393533868	-10.353247032274	-9.82092405072489	-10.7105593827436	-11.1074282316751	-9.42163424671431	-10.2373565171826
86.9346733668342	35.5122388714969	0.785798300060314	36.2323782814042	35.3081998079436	37.1384670227176	35.8896179617224	36.5474534708999	35.6853639812816	34.7917851249269	35.2167713340768	35.127568210427	35.8461390502212	34.782604419383	34.3526941115324	36.0034643048077	34.4257425014475	35.3353334896609	2.78244271828727	0.550379685788823	1.89186980205909	2.11179102371907	2.47029029044709	3.14061164188498	2.61533475125897	3.88001632204402	2.63713295634858	2.41730392585181	3.24425912275705	3.22138409929686	2.41399038349701	2.69377743165115	2.72301309141984	2.59971553815468	3.67615039391881	-9.92138606813774	0.911755754465711	-9.31974672721903	-7.90667526919589	-10.618886349866	-9.78877348662411	-9.46629676293851	-11.6826436514977	-9.37715852372657	-10.309836349561	-9.83146715647142	-10.7500768813699	-11.0908191062084	-9.3892458352903	-10.2286293302355
87.4371859296482	36.0479724346024	0.811409623053922	36.837438879573	35.8501105650648	37.7446116164988	36.4582765320573	37.0864375307768	36.2405122391845	35.2372548513488	35.7763525385419	35.5986064133147	36.3709871367132	35.2758072675394	34.8990394490626	36.5388550041197	34.9753724951927	35.8299240000475	2.75918800727432	0.556215453202247	1.86406312373873	2.0669546285872	2.42194859569885	3.1114806679627	2.58010509944113	3.88881559319795	2.60334030111679	2.42180365011002	3.21985531905478	3.21276622071872	2.37282180531599	2.69810090879122	2.69215651017774	2.59935463785436	3.63425304734856	-9.91913939927572	0.92084350508077	-9.33000421787711	-7.87687286105533	-10.6337898216649	-9.74614153882148	-9.46926116206706	-11.6656030006297	-9.34676839137709	-10.274847321482	-9.83876277417676	-10.8017302792385	-11.096347702073	-9.37829884322898	-10.2519931978704
87.9396984924623	36.5919311013178	0.805513765414941	37.391595167589	36.4440411620987	38.2966162725595	36.9760182248573	37.5725022470457	36.8467687931008	35.735672396221	36.3853444038534	36.1208904602725	36.9455192083839	35.7802888111912	35.4565554825357	37.0140996909684	35.5781365857657	36.3349176133248	2.73661213162695	0.563735155929235	1.83459240016882	2.0249513186476	2.37018901755718	3.07809847009255	2.54009519948107	3.90303119617663	2.57190681515169	2.43023741373331	3.19960065608638	3.20729047980721	2.33206805904435	2.70355712843899	2.65704451500576	2.60354584401994	3.59297346099277	-9.93526590665719	0.930645183090474	-9.34164208659007	-7.87706430357377	-10.6525662380164	-9.70128084405742	-9.47092528524895	-11.6795040114225	-9.34520747300219	-10.2698580562667	-9.87834472377043	-10.8859678901884	-11.1201041601071	-9.38577158724259	-10.2711649126701
88.4422110552764	37.1286224056293	0.833780443830224	37.9903949599753	36.9708666868029	38.9222142696893	37.5607205013671	38.1254303923029	37.3844233544546	36.2228132019657	36.9256514209977	36.6293911018161	37.4499208037888	36.2601485530611	35.9906744657162	37.5395687008381	36.1431401519397	36.8139775197243	2.71316271324356	0.570166076067533	1.80792749495715	1.97871513199633	2.32520146282142	3.05155410404112	2.50403686488293	3.90968151069062	2.53994467688412	2.43422296359868	3.17930503705378	3.19450950337979	2.28791511765422	2.70634663984735	2.62532163200813	2.60588616494644	3.54687239389131	-9.96497206765271	0.938297204081401	-9.38245958522592	-7.87492218431813	-10.7256475748302	-9.69365606354612	-9.50932125649926	-11.6799178613561	-9.3564099127297	-10.2553088091082	-9.93221395154275	-10.9606952144621	-11.1464066945384	-9.39823844727436	-10.3214445182607
88.9447236180904	37.6832693489107	0.835550225694004	38.5835279864576	37.5592601411967	39.4840849157095	38.0988891111511	38.6308490873745	37.9822607232705	36.7121116181586	37.524115504484	37.1376845996019	38.0128351843182	36.7971420126372	36.5809647668675	38.0670232019417	36.7284314834555	37.3498598970366	2.69124908439819	0.577915815598445	1.78314699048311	1.93513680032888	2.27882558863818	3.02314845569894	2.46511520742443	3.92136654299053	2.50698966416209	2.44166595864165	3.15863604356815	3.184890599424	2.2467541795726	2.71282590523298	2.59523942834675	2.60974082929471	3.50525407216591	-10.0172155893577	0.948612990418571	-9.44107683467971	-7.9044837101588	-10.8042359722795	-9.69016154155964	-9.55134838756997	-11.7124951950592	-9.38186128433718	-10.2731847128222	-10.0024211926286	-11.0692190167222	-11.2061727049194	-9.44400784764208	-10.3902388127315
89.4472361809045	38.2376051899436	0.854576984945942	39.1676996048056	38.1317302385701	40.1097239561628	38.6784646130617	39.177152823287	38.5624293870732	37.2466897451518	38.1037473921139	37.6884555757492	38.5572631591696	37.2805616716137	37.1175280386044	38.5733024331215	37.3386404603126	37.8306887503562	2.66987437278302	0.585420201455562	1.75903144673393	1.89176785730719	2.23990359071409	2.99934493486446	2.42817235080784	3.93132966409976	2.47791634858891	2.44818642716067	3.14321386058518	3.17334000192478	2.20224946688666	2.71511356735304	2.56378611208707	2.61653600631276	3.45822395631894	-10.087187805312	0.957116173309652	-9.51389337606868	-7.9481401504454	-10.9355491306764	-9.71560079010859	-9.62155659031941	-11.7534008418863	-9.43851234257583	-10.3023024882955	-10.1056556777185	-11.187106728208	-11.2616314185941	-9.48941546382171	-10.4679097534929
89.9497487437186	38.7929388719739	0.876782604202443	39.8022970079674	38.704030796821	40.6973178164301	39.2565013203072	39.722121227793	39.140284348257	37.7235857635613	38.679809056413	38.1783712351729	39.0979677095867	37.808087128634	37.6968994954548	39.1349885310948	37.8967326365697	38.355089005546	2.64892762992558	0.592455465278069	1.74006290579388	1.84792330932941	2.20359570146544	2.97871680490065	2.39256128505111	3.93936734466671	2.44498313651527	2.45354414146118	3.12329041038206	3.15979047535209	2.15954789140027	2.71924849624106	2.53756269181836	2.61999163016017	3.41372822434605	-10.1749398195759	0.967157195842673	-9.62187072281778	-8.00754619878804	-11.0848008663184	-9.76139030048715	-9.71013889952864	-11.8044152271923	-9.49353269282998	-10.3450063307894	-10.2072911609159	-11.316968301586	-11.3444734580607	-9.56433341912389	-10.5805386043842
90.4522613065327	39.3664239334625	0.886184137256542	40.3662312045593	39.3291755893495	41.3176925699926	39.8242859107032	40.2561110732384	39.768590125697	38.2657175751118	39.3041730682786	38.7304702878949	39.6885744239125	38.3375267113012	38.2757716726936	39.6441690566944	38.5072293886007	38.8806403439104	2.63042969302836	0.600566964679503	1.71979246507913	1.80816991801598	2.17401644634683	2.95902389882455	2.3561055929542	3.95158189319964	2.41713785523843	2.46159076601515	3.10999670137812	3.14994762716373	2.11818732741229	2.72323155330372	2.50948115343325	2.6277184242071	3.37046377285335	-10.2870237440635	0.979148489094049	-9.72745996091196	-8.09870974427785	-11.276981677085	-9.82135140943465	-9.81158602372508	-11.8879219733264	-9.585483346364	-10.4220050770459	-10.3473065101589	-11.4778911250054	-11.4429402517045	-9.65800577315778	-10.6939445785463
90.9547738693467	39.9213002594337	0.916193908737954	40.9956504346896	39.879682265461	41.9322289358785	40.4450332354793	40.8440519077184	40.3196719946709	38.7712197077465	39.8508744758426	39.2424373967438	40.2014935076806	38.8479887390778	38.833875419943	40.1892149101489	39.0800425919272	39.3860383684976	2.61162019155914	0.606651481297846	1.70534591228449	1.76568633206319	2.15082165708421	2.9472639826579	2.32491540949258	3.95525040247376	2.38863119141242	2.46409085491544	3.09548173854616	3.13334779845681	2.07555281077588	2.72446903122367	2.4848504308218	2.6339460359723	3.32464928520648	-10.4113052961986	0.988294373532166	-9.87215435046288	-8.18802300390493	-11.4995246470741	-9.91778004105226	-9.94655378581336	-11.9583265396659	-9.68423858102097	-10.4920845606411	-10.4931254392477	-11.6265557465366	-11.5472144360814	-9.76284405047767	-10.8347423481077
91.4572864321608	40.4958281735516	0.922441803688538	41.5816739141726	40.4925912160511	42.5435049307434	40.9968284328166	41.3624687410355	40.9296473231123	39.3030568492361	40.4544102322586	39.7773266071476	40.7729942436471	39.4159988978828	39.4452707929727	40.7524623421986	39.6603550684449	39.9488330115541	2.59542632952288	0.613374708497632	1.69208974272065	1.72739738435192	2.13334775923611	2.93286576861765	2.29057535950539	3.96242453503889	2.36279339115212	2.46882646667656	3.0841517600036	3.12081587271018	2.03763440372352	2.72855044823866	2.46409690357253	2.64082396235869	3.28500118493671	-10.5601543652184	1.00263375687856	-10.0237296457039	-8.3101473606987	-11.7527753999333	-10.0124087978664	-10.077554375083	-12.0633212443492	-9.80785138528352	-10.5993309395231	-10.6635140679005	-11.8072280655497	-11.6841282623496	-9.90412103531088	-10.9981100047154
91.9597989949749	41.0654159610527	0.951139918585767	42.1906223713457	41.0855805162499	43.1842165569946	41.6192780632145	41.9525467126126	41.5165093674631	39.8538791102779	41.0337299695857	40.3276642307479	41.3219602306815	39.9187539018651	39.9883908596048	41.2720294753249	40.2711769094056	40.4449011404166	2.58074352711557	0.618903615658066	1.68261028457002	1.69071863407228	2.12535640953916	2.92750077103559	2.26283572392252	3.9666331754829	2.34098904017235	2.47156282450527	3.07706004912774	3.10722085898317	1.99758979857079	2.72731197881513	2.44209766624888	2.65074161064188	3.24092408104586	-10.7254597033307	1.01432304797148	-10.2015758946838	-8.44466167754427	-12.0469568457094	-10.1469716847389	-10.2451056274267	-12.1764966361837	-9.95530904396772	-10.7194712089075	-10.8561856058368	-11.9931382100073	-11.8120995447194	-10.0434794426911	-11.163265759663
92.462311557789	41.6296605135964	0.967831751224481	42.8087106574214	41.6762979424336	43.7773141600623	42.1957067035882	42.4971228317362	42.096319294661	40.3711491740791	41.6051946808366	40.8407272274753	41.8643915340614	40.4747964343197	40.5792541260913	41.850632421195	40.8133599696966	40.9939305462873	2.5670680284937	0.623384316653671	1.67729812502599	1.65541927529473	2.12100727500203	2.92257735772667	2.23524450967152	3.96717499926917	2.31891496170163	2.4721065639107	3.06881063959266	3.09293586725126	1.9619312866438	2.72748036411836	2.42654295924515	2.65634328764955	3.20223295530229	-10.9067464035297	1.02906027635937	-10.4008876363371	-8.59487883859834	-12.3535999756572	-10.2873713774463	-10.414994961163	-12.3026920335859	-10.1101178159939	-10.8575178693976	-11.0533876413775	-12.1884388455698	-11.9687545666494	-10.2186446161516	-11.3614900772365
92.964824120603	42.2180638861261	0.988703378855621	43.3849530867382	42.316801267097	44.4434915025701	42.7999023513372	43.0700909167321	42.7219757097031	40.9481788835223	42.2208259407939	41.4103915151775	42.453788362314	41.0216769896893	41.155502025363	42.387335170423	41.4028788448737	41.5331657255567	2.55735811742177	0.627905642767181	1.67291943995594	1.62544216579922	2.1296403043284	2.92288588005703	2.2116139714958	3.97062699104857	2.30370747690058	2.47443175546286	3.06808320081073	3.08347074282444	1.92877408065216	2.72614472325419	2.41133786064728	2.66556977033002	3.1657233977593	-11.1121832801637	1.04695204642239	-10.6056844987881	-8.77284069579917	-12.7149418567787	-10.452422347097	-10.6061185721437	-12.4602420864702	-10.2991211353124	-11.0297858268491	-11.2828751809332	-12.4092732066841	-12.1341094120476	-10.4092451550467	-11.5607232562915
93.4673366834171	42.7697782818202	1.01289447222399	44.0232530923089	42.8753027818072	45.0231464468424	43.4110162103537	43.6513549787704	43.261045086511	41.4633966364051	42.7501766706016	41.9146285070262	42.9582141558608	41.5529083850264	41.7108157620363	42.9380024130408	41.9575790038656	42.0558340968471	2.54719818347146	0.62992440800409	1.67530566770159	1.59443074944924	2.14053586568624	2.92830355303883	2.19301224026597	3.96415682459621	2.28788772543605	2.47051687288866	3.06509924007155	3.06855260211844	1.89665235419508	2.72179855307817	2.39927771475306	2.67310419953683	3.12933858925601	-11.3223209055958	1.06189098964312	-10.8477791396158	-8.94538859222976	-13.0730478562922	-10.6373244876618	-10.8127799453172	-12.6047669613192	-10.486391147709	-11.1957518363703	-11.5058538709747	-12.6126434637862	-12.3037172063796	-10.6128457734776	-11.7763160675977
93.9698492462311	43.3548446110113	1.02290031893816	44.5842639815073	43.5000470439522	45.6674088666224	44.0008471546141	44.2116884000252	43.8586764423803	42.0323132052532	43.3376705353889	42.4692744070448	43.5238208627071	42.1442383261505	42.3175186442955	43.5276411006264	42.5085947291877	42.6386654654137	2.54153062960458	0.631756670268775	1.67773638677803	1.56985361384394	2.16239105040826	2.93548612105611	2.17709164044221	3.95886616635256	2.27876711699781	2.46823575178243	3.06934800178307	3.05988805519965	1.87143920030921	2.71905881025241	2.39357832850543	2.67979299771151	3.10142620264602	-11.5589912470137	1.08295870698476	-11.0850505239332	-9.14898189077094	-13.4730757210473	-10.8317949894336	-11.0254186165798	-12.7888104334384	-10.7068602293605	-11.4033780851708	-11.7574424518348	-12.8451255838843	-12.5018239074958	-10.8550902454073	-12.0148872750263
94.4723618090452	43.9182899546411	1.04647776198857	45.185545724865	44.0988779150856	46.2488395189838	44.6432354532524	44.8266209816278	44.4253976109762	42.5880744325652	43.8943901526475	43.0080300527239	44.061356366308	42.6617533063624	42.843286140811	44.0527196092663	43.0898897835965	43.1463322705447	2.53717166863893	0.632187097701056	1.6850325304316	1.54830317358807	2.18822977976997	2.9508165282686	2.16885065883745	3.94943148174231	2.27313567388303	2.4636035611041	3.0761560517596	3.05167972328354	1.84582904467779	2.7094284246371	2.38716122828681	2.68922468632648	3.07069248298743	-11.8018519837506	1.0995765188944	-11.3464424860272	-9.35824409235388	-13.8715592666591	-11.0542211066873	-11.2617670991552	-12.9793199809083	-10.9373723519557	-11.6214233726731	-12.0138675600063	-13.0758621749026	-12.6841328045597	-11.0944338045247	-12.2438308149916
94.9748743718593	44.4697656909888	1.06530474208939	45.7621489490802	44.6801191429626	46.8832031555442	45.1967778578142	45.3533203572317	44.9694772289441	43.1237912275363	44.4287238060562	43.5243025902242	44.5787531379468	43.2265464153768	43.4095284025452	44.625549862789	43.5826983573675	43.701544873413	2.53457191899472	0.631053417678914	1.69536765647401	1.52920513465343	2.22558650004643	2.9632121552441	2.16036442596634	3.93592847663745	2.26966587029944	2.45670742512449	3.08406215147552	3.04389967349326	1.82603401371941	2.70142982194692	2.38697840288706	2.69290185992348	3.04723521702942	-12.0534659487642	1.12512307595296	-11.6170420051498	-9.57304867909026	-14.3101898405113	-11.2639797496337	-11.4818439516555	-13.1766896090592	-11.174190984817	-11.8500447515164	-12.2713770163544	-13.3059412817092	-12.8873816858198	-11.3614117055094	-12.4935743540831
95.4773869346734	45.052904399866	1.08065811192987	46.3425773685754	45.3254748686896	47.4766791744618	45.8341564784746	45.9655234920405	45.5667129338252	43.7240633027942	45.0178255269751	44.1027941865215	45.154759181689	43.7784356785296	43.9527536834766	45.1748222446443	44.1335640677251	44.2434238095673	2.53721235958723	0.629363488101119	1.70975752271031	1.51857344623887	2.2670213209448	2.98606973230841	2.16405676423684	3.92203335076419	2.27527144642298	2.45168614135122	3.10175142309803	3.04441766377693	1.81068891195298	2.69014897986199	2.39001388206108	2.69886391228211	3.02783089579769	-12.3279897329691	1.14546194535643	-11.9074258793168	-9.81532081185009	-14.7434648429345	-11.5096273960515	-11.7337719688035	-13.4166581809448	-11.4455621122038	-12.1209769614321	-12.5556314686943	-13.5613931948097	-13.091865504239	-11.6443390452095	-12.7422821152491
95.9798994974874	45.5938440534741	1.09751503626927	46.9357201443882	45.8875938584991	48.0495077644838	46.4224820715093	46.5303304470923	46.0715826062611	44.25175293753	45.5176862751388	44.6062336797236	45.6438121464316	44.3353917035611	44.4888239464621	45.7314635940223	44.6455121621867	44.7897674648209	2.53978308858153	0.624923402230539	1.7278742891853	1.50959505331298	2.31152125031871	3.00941803296741	2.1713577370539	3.8961015315111	2.28103046597911	2.44080549341492	3.11784647857344	3.0422596567287	1.80029665586885	2.67477025795691	2.39815366837553	2.70281642763123	3.01289932984494	-12.6000682167469	1.16658713241317	-12.2063726389318	-10.0474025103981	-15.1716612801887	-11.7496653383316	-11.9766172269492	-13.6481203715914	-11.7093910156408	-12.3866427315195	-12.8230814081343	-13.794819076638	-13.3016306100977	-11.9530893876036	-12.9986853187256
96.4824120603015	46.1474824185661	1.1032300635306	47.4452821424137	46.4807241690814	48.643688674239	47.0018012364467	47.0879535158872	46.6050982414973	44.8168343579814	46.0463141867024	45.146987884906	46.1645433959534	44.921933717402	45.0482362146958	46.3175286292998	45.1187584038867	45.3665515080986	2.54675336236916	0.62100586429951	1.74544756909535	1.50614701721847	2.3653514627846	3.0350905789729	2.18291138167082	3.87373462971747	2.29302430727031	2.43242528733143	3.14029970860665	3.04602456369104	1.79630148191037	2.66154206182221	2.41213881557526	2.70472265119509	3.0061389186755	-12.8795969115038	1.19289480508059	-12.4894394557631	-10.2880706167096	-15.6173002315846	-11.9903699296439	-12.2175712622503	-13.8971250409432	-11.9869104043635	-12.6689065014286	-13.1005032617288	-14.0375942529681	-13.5221402859444	-12.2764988813849	-13.2628064447037
96.9849246231156	46.6818114225242	1.13511798264884	48.0455770733552	47.0626979913329	49.2164594472293	47.6157668500531	47.6823104424586	47.1145092124914	45.3526076198567	46.5554762256347	45.6572286385395	46.669139543152	45.4206577772033	45.5113980675659	46.8136969739855	45.6548983452039	45.8547471298004	2.55623444330082	0.614905877889019	1.77218027984215	1.50940418077697	2.42532991963178	3.06817571430449	2.20663599051101	3.84381023645087	2.30869041964307	2.42267731859675	3.1657808819672	3.05437733902733	1.79324902916522	2.64134352361098	2.42553684375329	2.70819522983771	2.99812974239342	-13.1641174058291	1.21721820015953	-12.8194994753395	-10.5339830556886	-16.0666661180123	-12.2480506298282	-12.4722402113547	-14.1659206687284	-12.2669605417983	-12.9688611413747	-13.3700715608648	-14.2790538279236	-13.7158985577436	-12.5873568485734	-13.5002063264252
97.4874371859297	47.2351460220074	1.14054732490139	48.5721123211878	47.6626708618529	49.7857056403011	48.2104998019879	48.2586752908198	47.6226676215687	45.933188781024	47.0701430830857	46.2106229263895	47.1825151982592	46.0185368192814	46.0539922146781	47.4003260624824	46.1031589708991	46.4423747362933	2.57012243658542	0.607015385671642	1.79935309164624	1.52122129860425	2.4859376586069	3.10413243976811	2.23938390834892	3.80365643118628	2.33263548831491	2.41182164308646	3.20079521218849	3.06947183237554	1.8024289753912	2.6202891941394	2.45153269656908	2.70510869708458	3.00406798147098	-13.4651132031501	1.23890095946111	-13.1346386862784	-10.7952489723465	-16.4922841819827	-12.5068772709495	-12.7256418342049	-14.4714945047783	-12.577234688572	-13.3013774970905	-13.6566037492019	-14.5294198738012	-13.9404869285606	-12.9614831770183	-13.7664180174794
97.9899497487437	47.7635245810345	1.14034411329398	49.0652718340867	48.2601524594486	50.2397522576195	48.8085480955405	48.8416626504098	48.1313188581259	46.4950549073539	47.5860921257349	46.7473317900909	47.6994966903906	46.5674836764265	46.5406465775671	47.9474207640164	46.5411755619747	46.9814604667317	2.58651408784907	0.600625924554051	1.82614881726696	1.53777480984449	2.54168678983532	3.14295158837835	2.27646200254615	3.7695377738467	2.3596337025493	2.4048240687952	3.23843413029017	3.08996781969776	1.81540987064912	2.59684046594729	2.48008154574369	2.70447936131139	3.01347857103424	-13.7501437751996	1.2550290215401	-13.425897545163	-11.0464907555264	-16.8632513996058	-12.7584100789278	-12.9708462454528	-14.7754392744365	-12.8753991877888	-13.62704294422	-13.9275504571709	-14.7727882437672	-14.1472278600983	-13.3258981298636	-14.0137607139973
98.4924623115578	48.2302592388983	1.17255619502509	49.5892278360008	48.7448439848042	50.836631089412	49.3039960560447	49.3240748588726	48.5208445671669	46.9638463599654	47.9885134046289	47.1926010096977	48.1046319199927	47.0562314993932	46.967429349079	48.4168038440346	46.9828379241898	47.4613748801917	2.60341977356908	0.592199959772263	1.8600994138971	1.55642668513242	2.61729876592283	3.1781936353528	2.31597241815779	3.7247970881127	2.38493121810056	2.39401644492567	3.27293182034794	3.10867653383579	1.83000263129587	2.5740317676026	2.50776634770914	2.7014080241654	3.02474380897761	-14.0196185557367	1.29002312674418	-13.7458632551144	-11.2690843525274	-17.3017861311267	-12.9794042404426	-13.1844596088391	-15.056410649074	-13.1415878505219	-13.9256069491462	-14.1610760652862	-14.9782561815835	-14.3305337757813	-13.6604176798996	-14.2285381575305
98.9949748743719	48.8097927443774	1.18239372725744	50.1569788224565	49.3980964485967	51.3611738210721	49.9667408678382	49.9751994733786	49.0364963238191	47.5879796528782	48.5317955810728	47.7914429133093	48.6555953707603	47.6603001624486	47.4820401275808	49.027250894766	47.4589945555151	48.0568061501692	2.63196567470409	0.582089722493324	1.90363367372679	1.59548248962629	2.69473576385385	3.23234367604589	2.38405166917916	3.66592051228944	2.42717895249586	2.38744187019698	3.32916019665233	3.14838803993173	1.86053813183342	2.54849996499506	2.55480716928527	2.69397221209599	3.05333079835325	-14.3467901820893	1.31391878200328	-14.1154216481207	-11.5544258137403	-17.7118822720781	-13.2580570164536	-13.4535303443178	-15.4550842399076	-13.4806275366613	-14.3258304877394	-14.4463894728775	-15.2433761577844	-14.5465530355009	-14.0763749590247	-14.4872360758328
99.4974874371859	49.3184770242422	1.16778712940789	50.6216007277978	49.973834503207	51.7030626569597	50.5569516838782	50.5565674879734	49.4754919588547	48.1583409787911	49.0030832740395	48.3374436494558	49.135830766406	48.2472266978371	47.9554138734526	49.5834607737949	47.8346076110646	48.6342387201208	2.66002950200236	0.573690882993777	1.9392994383781	1.6378579258323	2.74234055889829	3.2850126460681	2.45577433848915	3.60561577443514	2.47193104235928	2.3823804368945	3.38831413055986	3.19001584085758	1.90039047860228	2.51396267229041	2.60700350887945	2.6912716505266	3.08927208696436	-14.6350394178544	1.31488961789218	-14.3986260517341	-11.8096984171927	-17.9562535709724	-13.5076788756146	-13.6938849962912	-15.8319238231077	-13.8093266417588	-14.6942523823547	-14.7088533653752	-15.4766090702919	-14.7537579104964	-14.5296251208194	-14.7246050235238
100	49.5238066803945	1.11177191363	50.642412041123	50.1616029757892	51.6851553128632	50.8017556341175	50.7979388171731	49.613394942806	48.4601075013995	49.1535409376678	48.627731521982	49.2895730671005	48.6353423164974	48.2730569479323	49.8646763127264	47.8333080912267	49.0175037855128	2.67193171004009	0.57218536528955	1.94307590306052	1.65318580027382	2.74154065323624	3.30748594214125	2.48715951372268	3.58223478789344	2.49614741783373	2.38001066217766	3.42033304367354	3.20448401502531	1.92827176477611	2.49606831202141	2.63415508554051	2.68858571277898	3.11623703644617	-14.7455190270996	1.29621652158583	-14.4300952213285	-11.8963318341673	-17.9501634384534	-13.610907831577	-13.7933032266572	-15.9628265823192	-13.9771903180154	-14.821127522102	-14.8424354133596	-15.5539637588736	-14.8866628466655	-14.8115373342966	-14.8403949138799
[truncated: 257 more columns]
