# Supplementary material for: Cranio-caudal and medio-lateral navicular translation are representative surrogate measures of foot function in asymptomatic adults during walking
Source: PLoS One. 2018 Dec 5;13(12):e0208175. doi: 10.1371/journal.pone.0208175 (PMC6281217; doi:10.1371/journal.pone.0208175)
Supplement: S2 Data — Oxford Foot Model outputs are provided in .mat files (Matlab). One file with all steps under consideration is provided for each participant. (ZIP) [file pone.0208175.s003.zip › S3_OFM_Data/EGLOND16_Walking_OFM.csv]

ST	RTIBA_R_X_Mean	RTIBA_R_X_SD	RTIBA_Resampled_Meas1_X	RTIBA_Resampled_Meas2_X	RTIBA_Resampled_Meas3_X	RTIBA_Resampled_Meas4_X	RTIBA_Resampled_Meas5_X	RTIBA_Resampled_Meas6_X	RTIBA_Resampled_Meas7_X	RTIBA_Resampled_Meas8_X	RTIBA_Resampled_Meas9_X	RTIBA_Resampled_Meas10_X	RTIBA_Resampled_Meas11_X	RTIBA_Resampled_Meas12_X	RTIBA_Resampled_Meas13_X	RTIBA_R_Y_Mean	RTIBA_R_Y_SD	RTIBA_Resampled_Meas1_Y	RTIBA_Resampled_Meas2_Y	RTIBA_Resampled_Meas3_Y	RTIBA_Resampled_Meas4_Y	RTIBA_Resampled_Meas5_Y	RTIBA_Resampled_Meas6_Y	RTIBA_Resampled_Meas7_Y	RTIBA_Resampled_Meas8_Y	RTIBA_Resampled_Meas9_Y	RTIBA_Resampled_Meas10_Y	RTIBA_Resampled_Meas11_Y	RTIBA_Resampled_Meas12_Y	RTIBA_Resampled_Meas13_Y	RTIBA_R_Z_Mean	RTIBA_R_Z_SD	RTIBA_Resampled_Meas1_Z	RTIBA_Resampled_Meas2_Z	RTIBA_Resampled_Meas3_Z	RTIBA_Resampled_Meas4_Z	RTIBA_Resampled_Meas5_Z	RTIBA_Resampled_Meas6_Z	RTIBA_Resampled_Meas7_Z	RTIBA_Resampled_Meas8_Z	RTIBA_Resampled_Meas9_Z	RTIBA_Resampled_Meas10_Z	RTIBA_Resampled_Meas11_Z	RTIBA_Resampled_Meas12_Z	RTIBA_Resampled_Meas13_Z	RHFTFL_R_X_Mean	RHFTFL_R_X_SD	RHFTFL_Resampled_Meas1_X	RHFTFL_Resampled_Meas2_X
0	-17.7891264746286	0.768531880161561	-18.9154375903322	-17.1545859604443	-18.0603892901405	-17.8362666412365	-16.5865695440693	-17.1454137477539	-18.0608895691701	-17.8656090654322	-18.2075769567147	-17.6390225384535	-18.0438309342102	-19.121400383004	-16.6216519492103	2.75963983868132	0.621321884897644	1.99237609914293	2.01573325033292	2.63024777177109	2.46816688899029	3.55261202298	2.58673314652366	3.68702191781829	2.85605543660503	2.11923812471289	2.64066136704476	2.6698906457383	2.7031452281148	3.95343600308221	-13.0374680331692	1.38123181076918	-13.3502756749581	-13.7970126326294	-12.8949251006075	-12.7730402370662	-13.3057662982258	-14.6262955994138	-13.4923587706447	-11.0671674642342	-15.4578881684575	-10.9555736236088	-14.242084333783	-12.2855941224718	-11.2391024050988	19.3949373736588	0.921993595785996	19.0086201415204	18.9018423312522
0.50251256281407	-17.4716331383474	0.764651892182738	-18.6308415997037	-16.7603050502778	-17.8357702194066	-17.6433924917198	-16.3701855560918	-16.7005868963997	-17.7914554279998	-17.4472942628098	-17.841775625822	-17.3119408094896	-17.6233757761729	-18.7874994460466	-16.3868076365766	2.78125183344908	0.615474707763486	2.00978518302798	2.0468402234539	2.63948927223359	2.47761153282118	3.57769969232674	2.6376307397514	3.69157642283356	2.88490139475911	2.16161746333803	2.64912319331079	2.69725206983574	2.72146568073111	3.96128096641488	-13.0945217496214	1.39083378793237	-13.3348219969365	-13.9491046481582	-12.9388889227729	-12.8486999526865	-13.3593375254107	-14.7469683186882	-13.6374163116666	-11.0753156879395	-15.4552254601123	-11.0244294501095	-14.2700048812707	-12.3170111781702	-11.2715584111568	18.7480022256099	0.883179609627844	18.3483105312016	18.0978736206903
1.00502512562814	-17.036043347791	0.771618117014667	-18.2525160859105	-16.328260531035	-17.4123936154968	-17.2816654174413	-15.963443135962	-16.2230191121984	-17.3576658600448	-16.9896891534537	-17.3592336046034	-16.8816166402274	-17.1249760081197	-18.3478924263257	-15.9461919304648	2.8115283756652	0.612153937056483	2.03837397365491	2.07590775741112	2.6614596220999	2.4995099581459	3.62986902618441	2.685167321423	3.70514308755799	2.90833643515336	2.22327203613622	2.66297875550436	2.73098694097605	2.74862522130003	3.9802387481003	-13.1944112353666	1.39074893537609	-13.337266467326	-14.0914512407628	-13.051854394603	-13.0219642022382	-13.4884004584568	-14.8432283327236	-13.9054273702527	-11.0976698051584	-15.4757425491828	-11.1421797507112	-14.3085555357149	-12.3940633133688	-11.3695426392672	17.8395904037491	0.849004903126898	17.4471791739362	17.2166537102279
1.50753768844221	-16.6436305367975	0.783147034112014	-17.9151929703862	-15.9685832751437	-16.9777294840816	-16.9031823618839	-15.5515151099481	-15.8330556884605	-16.9570359163117	-16.6090435397833	-16.9470216808094	-16.5128537052576	-16.7157166627406	-17.968358604584	-15.5079079789771	2.83489080986327	0.606759310460122	2.0649138771232	2.10123919004874	2.67655677651771	2.51448179922768	3.66669991236186	2.72385475783394	3.7138195385293	2.92602414226159	2.27554972324988	2.67221529734117	2.76373266934248	2.76843746349469	3.98605538089031	-13.2885087411588	1.38396260408471	-13.3469641979573	-14.2199688752769	-13.1477952715983	-13.170650167025	-13.5923887102836	-14.9135084405949	-14.1309927604188	-11.1591808083615	-15.4969300067547	-11.2531372926249	-14.3597327612014	-12.4843027226554	-11.475061620312	17.0200466529098	0.823515323935053	16.6605848151084	16.4468740760318
2.01005025125628	-16.2478709144806	0.785258236061014	-17.5473583677317	-15.5606489231567	-16.5973427389375	-16.5706759712248	-15.1961662735989	-15.3947549499357	-16.5764429919843	-16.1777943166791	-16.5158858959588	-16.1247703093155	-16.2595931382813	-17.5664549189446	-15.1344330924991	2.85619254658484	0.601129380432674	2.0910948478264	2.12628394896738	2.6931099878473	2.52977729230535	3.69739938981918	2.7609132280266	3.72282252611828	2.94023739950879	2.32516952078921	2.67681421099605	2.79324186427017	2.783113516228	3.99052537290015	-13.3814601326966	1.36807087328697	-13.3463539677324	-14.340442838509	-13.2637505963329	-13.3269076198578	-13.7073676962281	-14.9609447876203	-14.343086870426	-11.2262072175471	-15.5017518410974	-11.3577890883198	-14.3869694513575	-12.5772558361334	-11.6201539138946	16.1957025781862	0.787644600898664	15.8424537000112	15.5822437782251
2.51256281407035	-15.8145551093109	0.78908425207834	-17.1441553549698	-15.1213977553638	-16.1694221368958	-16.1953339619661	-14.7987767668204	-14.9247916947743	-16.1589237659322	-15.7136422949125	-16.0451236866019	-15.7019040958986	-15.7680325542688	-17.129769264621	-14.7179430880167	2.88079285652023	0.594508500005715	2.12476113464394	2.15305879747965	2.71196649580872	2.54652857135282	3.72953691697108	2.79747514284064	3.73770852723911	2.95326091284644	2.38412089881102	2.68471784250791	2.83044934452577	2.8027158078925	3.99400674184344	-13.4907607569351	1.34926107276941	-13.3604422676045	-14.459747553062	-13.3967550118125	-13.5012622683278	-13.8360564218977	-14.9894868572535	-14.5944873770254	-11.3071398087516	-15.5215025837589	-11.4885849284637	-14.4318885054818	-12.7009724561751	-11.7915638005422	15.2820761952588	0.745719478813112	14.9274382521149	14.6456146128293
3.01507537688442	-15.3789890359842	0.786760625696782	-16.7267871477733	-14.718832398979	-15.707875873161	-15.7867541575216	-14.3737753874695	-14.4973765962302	-15.7177883840757	-15.2883881650266	-15.5742901342508	-15.2766149840158	-15.2945305602909	-16.6888739701492	-14.2749697088515	2.90200860736393	0.586780043902504	2.15700361445856	2.18013315794487	2.72983549548873	2.56129881756151	3.75652425224399	2.82965220018196	3.74615260201871	2.96466509896136	2.43796553393706	2.68795803862945	2.86587431327471	2.81697625327375	3.99207251775646	-13.5916970906319	1.32356489170886	-13.361393688484	-14.5720909771257	-13.5281163020689	-13.6696357409545	-13.9574113628549	-14.9963911155281	-14.8097502411051	-11.4125305020253	-15.5211493288446	-11.604708883827	-14.4678380786563	-12.8186250005184	-11.972420956222	14.3711261124769	0.701682645496997	14.0197530550939	13.7598724286775
3.51758793969849	-14.9477759770452	0.784720214729711	-16.301691614301	-14.2843725718169	-15.2804920741209	-15.4072197222765	-13.9852227022323	-14.0391478598665	-15.2981315753806	-14.83005089956	-15.1071637240218	-14.8534491793202	-14.8122235031103	-16.2499584597596	-13.8719638158211	2.92222200218869	0.580021858857415	2.19122601580712	2.20368887534981	2.75116300823588	2.57785388013778	3.78178796673742	2.85369719460132	3.75859137521398	2.96891749829997	2.49046319061485	2.68984551455593	2.89995423674665	2.82992571259076	3.99177155956146	-13.6866619239257	1.29269014668191	-13.3601843942809	-14.6477721436462	-13.6758513881711	-13.8432246819665	-14.0876592440081	-14.9530274804056	-15.0182361675178	-11.5038671799265	-15.5131762253112	-11.716432119343	-14.4888789100518	-12.9408356991219	-12.177459377283	13.472569276113	0.659672546908432	13.1155616893215	12.8356527916662
4.02010050251256	-14.5025767883993	0.785591906575559	-15.8671598203811	-13.8415515159296	-14.8241998327276	-14.9982151710317	-13.5727456596398	-13.5706065202288	-14.865633642645	-14.362870417952	-14.6325578187698	-14.4240059856923	-14.3225951513557	-15.8062424575882	-13.4451142552496	2.9436172324138	0.571084541379641	2.2311191685104	2.23115798110703	2.77061770845022	2.59144358150457	3.80112426125749	2.8780278509258	3.77394090993126	2.97511809494773	2.54765154579148	2.69462467991641	2.93937608076117	2.84697200535893	3.98585015291689	-13.7810420474009	1.26253107589981	-13.3683226130753	-14.7243643859825	-13.8103724795405	-13.9983399708508	-14.1997070344229	-14.892035965921	-15.228888533432	-11.6073971157389	-15.5127657093824	-11.838599588795	-14.5195792018984	-13.0786001166042	-12.3745739005682	12.5460607638246	0.61949265881186	12.1838886373127	11.8858042109634
4.52261306532663	-14.0447685330736	0.775329648383834	-15.3966776701533	-13.4147935227455	-14.3520406891102	-14.5733901110246	-13.1482170804148	-13.1198521480982	-14.4079901686123	-13.9128837345778	-14.1319156713677	-13.9677587887288	-13.8181004116231	-15.3333993417105	-13.0049715917901	2.96267416911975	0.563039988639365	2.2679599675863	2.25891536892082	2.79333262583677	2.60655079306141	3.82104680840636	2.89760627862875	3.78505684574114	2.97988648184117	2.59846145148767	2.69334902791154	2.9736541146058	2.85800970701089	3.98093472751808	-13.8576442105057	1.22984134078121	-13.3454901245985	-14.7833645963626	-13.9507497605915	-14.152439786705	-14.3118322397735	-14.8000124025172	-15.4047288426574	-11.7134610642286	-15.4728989827582	-11.9300161940343	-14.5190432827547	-13.1880749422851	-12.5772625173075	11.6139898585311	0.573958794157738	11.236074575639	10.9715318915683
5.0251256281407	-13.5956851064255	0.770261372158309	-14.9343823657816	-12.9692754211549	-13.9012485670301	-14.1659806263755	-12.746446260306	-12.6502992143583	-13.9688337762795	-13.4436725290839	-13.6477022583577	-13.526277193941	-13.3242646218492	-14.8774111354131	-12.588112413601	2.98260857723525	0.555787377925448	2.30941830881943	2.28449968456342	2.81944086648078	2.6233309769454	3.840771918017	2.90959528772546	3.80156537589363	2.97977317893746	2.65039173626425	2.69455369878122	3.00981071578294	2.87225237523474	3.97850738061254	-13.9258516650777	1.19930258942777	-13.3285381550682	-14.8053391384951	-14.0955569217307	-14.3004093034229	-14.4221221577242	-14.6569634771247	-15.5711539928695	-11.8002303097558	-15.4354363716063	-12.0200817541764	-14.5152076533505	-13.3030370293802	-12.7819953813061	10.706753007522	0.536566256354899	10.3133562281894	10.0520162618782
5.52763819095477	-13.1385081261394	0.765330280829028	-14.4647787493129	-12.5286952245277	-13.4250782195528	-13.7307645687387	-12.3232818938624	-12.1835355516737	-13.5212451250856	-12.9797927481357	-13.1610550446088	-13.0817927808575	-12.832118592132	-14.4192872371812	-12.1491799041437	3.0016732532193	0.546652966016056	2.35278430084581	2.31404651785155	2.84235690037012	2.63586224981087	3.85286291467189	2.92145935025016	3.81782358546679	2.98275438383075	2.701615119489	2.69610980378343	3.04680571516889	2.88761139799935	3.96966005231236	-13.9764676349918	1.17197707979611	-13.3039876631838	-14.8228980491582	-14.2112344583164	-14.4112074138413	-14.4977278495452	-14.4927191037073	-15.7129172969768	-11.8891820162869	-15.3864809398315	-12.0980843189252	-14.5037793186893	-13.4080179311401	-12.955842895291	9.80326239660513	0.5043655479856	9.39776608336034	9.14637162354578
6.03015075376884	-12.674177954488	0.754355438145425	-13.9710037107973	-12.08889952511	-12.9532571843994	-13.2984403058763	-11.9054931897626	-11.7176931949334	-13.058369200391	-12.5172707501196	-12.6567349498544	-12.6191964780675	-12.322243145782	-13.9423844083063	-11.7133273649445	3.02048401364431	0.539414864103041	2.39574557382867	2.34223172046199	2.87098464338692	2.65235767706544	3.86923869248898	2.92727873742919	3.83343870402092	2.98316413820337	2.74918354431894	2.69526857816321	3.07970473445331	2.90118725058961	3.96650818296549	-14.0074729680297	1.1500058190966	-13.2563738653437	-14.8097433763595	-14.334483535049	-14.5199578735543	-14.5750826772519	-14.2873672237047	-15.823504329393	-11.9591509366767	-15.3081880468077	-12.1490354825329	-14.4611234090077	-13.486430403944	-13.126707424761	8.90936387261847	0.470304397303295	8.48029732377062	8.27244101085622
6.53266331658291	-12.2167195950985	0.749054725428233	-13.4890243182176	-11.6417303014822	-12.4854909712381	-12.8663729532419	-11.4925751738415	-11.2435170730547	-12.6123364350697	-12.0476059763783	-12.1698335178178	-12.1723914366549	-11.8311828358968	-13.4837486492215	-11.2815450941651	3.04021135296109	0.532310909829407	2.4431509220228	2.37032135501259	2.89969473006273	2.66794956678967	3.88277119514966	2.92849389148193	3.85495595423469	2.982363485561	2.79776419375969	2.69803480557027	3.11537299721137	2.91917046809216	3.96270402354563	-14.0223510407019	1.13619250919387	-13.2116088841492	-14.7681150409176	-14.4398846534575	-14.6012783713932	-14.6296999567146	-14.0393552367462	-15.9202185648719	-12.0090208640213	-15.2303572831577	-12.1920401133045	-14.4177657742832	-13.5600753554353	-13.2711434306722	8.04785301316683	0.446372609336172	7.60090711301683	7.41712337400601
7.03517587939698	-11.7548323781446	0.739235850337025	-12.994169550374	-11.2079628852734	-12.0074833164958	-12.4210369335885	-11.0709237728541	-10.7812507384783	-12.1543601883765	-11.5924631101014	-11.6756180168349	-11.7170593475561	-11.334924631079	-13.0162520547025	-10.8393163701658	3.05880420574901	0.524875738619394	2.48902700852641	2.40150436939831	2.9286284064091	2.68287951166361	3.89381532501526	2.92970149790276	3.87323816560803	2.98512482288313	2.84161327077909	2.69875486449871	3.14683377731421	2.9353418910734	3.95799176366506	-14.0117065779035	1.12812118664619	-13.1437506169143	-14.7182315248621	-14.5244610273754	-14.6515205331259	-14.6580067144349	-13.770106102652	-15.973798412174	-12.0511418366339	-15.1243635355013	-12.2047499704068	-14.3464014183393	-13.6019167778536	-13.3837370424726	7.20869318248311	0.425313971437467	6.74259591002349	6.60438573601262
7.53768844221105	-11.2920619737352	0.729727063783811	-12.4907714383148	-10.7626862308012	-11.5440564570057	-11.987271707616	-10.6627252655191	-10.3075800804638	-11.6931810602059	-11.126078852172	-11.1770727269241	-11.256683382452	-10.8357676016912	-12.544560460493	-10.4083703948992	3.07829823613404	0.519744664431975	2.53694326846343	2.42897392287288	2.96260243283691	2.70188002653261	3.90926417004804	2.92376933430776	3.89453917992878	2.98358888166647	2.88445796420434	2.7008244947495	3.17796989982977	2.95347511885583	3.95958837544622	-13.9796416746624	1.13289154498757	-13.0629301849165	-14.6265287742807	-14.608780889665	-14.6907253450215	-14.6813357280459	-13.4524528212234	-16.0015539423526	-12.0568264622294	-15.0016704758563	-12.1950468484556	-14.2572843675429	-13.620728009564	-13.4794779214581	6.3955471111968	0.405173842155446	5.90359413299435	5.8197167004555
8.04020100502512	-10.8349985307934	0.725393382206224	-12.0037475384475	-10.3210636611671	-11.0690273115214	-11.537987061434	-10.2435079428881	-9.83649929648923	-11.2499175305716	-10.6642879370215	-10.6984999477641	-10.8144112771839	-10.3571193358872	-12.0934268211767	-9.96548523876121	3.09824306366571	0.513861020618948	2.58849597239071	2.45814732488441	2.99287697740977	2.71728671575846	3.91837855735941	2.91709899263133	3.92185678480864	2.98437633548157	2.92801837000112	2.70716525491501	3.21067950497565	2.97624723989532	3.95653179714288	-13.9257478729837	1.1455738111067	-12.9831024117027	-14.5179016470759	-14.6557649951725	-14.6839968357435	-14.6639799183196	-13.10536491506	-16.0125479247154	-12.0440714594318	-14.8788897921425	-12.172483690063	-14.1632341282047	-13.6268411127955	-13.5265435183616	5.62086300074348	0.395404925826606	5.1154251746918	5.07255558685147
8.5427135678392	-10.3733180739313	0.712740105998455	-11.493330452833	-9.89421531978007	-10.5988247262813	-11.0901368819123	-9.82811769346169	-9.37990323186443	-10.7871782314837	-10.2187371600812	-10.201754798087	-10.3527346041544	-9.86261949379729	-11.6210731497757	-9.52450921759512	3.11689744295406	0.509020683147214	2.63560715649231	2.48841867895079	3.02647157088333	2.73574387742584	3.93010293376775	2.91029372447475	3.94319238783746	2.98774042338043	2.96416974708714	2.70929233873423	3.23658106918984	2.99437734927978	3.95767550089917	-13.8416519974292	1.16595942085178	-12.8670971072109	-14.3961664023551	-14.6925076206085	-14.6553931481889	-14.6317675540503	-12.7384315221211	-15.9685043087768	-12.0134194096032	-14.7141646024784	-12.1060117552435	-14.0286103990438	-13.584290706915	-13.5451114299834	4.87565486460803	0.382222915412189	4.34644951663024	4.38137058778463
9.04522613065327	-9.91728957245326	0.705390506007398	-10.9921310212861	-9.45266233280029	-10.1432527518068	-10.6529123830708	-9.4250561055356	-8.90910704210194	-10.3341055078131	-9.75875613341077	-9.71674473853602	-9.90123210445285	-9.38287012128716	-11.1611906629173	-9.09474353687365	3.13711952136709	0.506074198569183	2.68689734804534	2.51442024622607	3.06189940652766	2.75635421954078	3.94346551598754	2.89777241662237	3.97106495173042	2.98708140976395	3.0020387368597	2.71636550293974	3.26535728821133	3.01762534120238	3.9622113941149	-13.7368046608711	1.19964153251323	-12.7500014233852	-14.2333490019295	-14.7158064070621	-14.6034645089197	-14.5834346347359	-12.3267671304306	-15.9066197089846	-11.9410631877707	-14.5474595643452	-12.0236371350507	-13.8894166355218	-13.5247561390463	-13.5326851141417	4.16975199748603	0.371031854289472	3.61953458995399	3.7174774242404
9.54773869346734	-9.46440621210263	0.699066655154385	-10.4997863668717	-9.02340299996206	-9.67425578065923	-10.1984189661882	-9.00834244617756	-8.45026352159167	-9.89287519880428	-9.31248732392025	-9.24343915893636	-9.45921203000922	-8.91225067674586	-10.7118279786958	-8.6507183087719	3.15696785422873	0.502432029080671	2.73828846544906	2.54283503675043	3.0936943832391	2.77428717537389	3.9515936674148	2.88768344011578	4.00193496823779	2.99078191768507	3.03790858111795	2.72526656557971	3.29157788867712	3.04216672740091	3.96256328793185	-13.6062698761488	1.23692792299534	-12.6225306034018	-14.0625062253681	-14.701525569621	-14.5051397499737	-14.4951156045539	-11.8997083690696	-15.819524168654	-11.8516315500852	-14.3691189586695	-11.917397853262	-13.7303768425638	-13.4382230743593	-13.4687098203527	3.5034567911702	0.366112504346043	2.94254433138306	3.10505867174268
10.0502512562814	-9.01251161241056	0.68815280748916	-9.9946708439839	-8.60135195195334	-9.22054591028753	-9.75556456038834	-8.60404115258072	-7.99962433651619	-9.4391848444892	-8.87464620150019	-8.76093822421136	-9.00626601725572	-8.43684237514515	-10.2509618553781	-8.21801268764752	3.17710114902828	0.500470735094568	2.78774772602912	2.56957342780606	3.12960772023454	2.79687503586008	3.96461356446698	2.87666016371713	4.02986746367828	2.99457010818178	3.06982101845033	2.73336960630836	3.3154879379605	3.06513861202494	3.96898255264958	-13.4505075039077	1.28174808310778	-12.4702582023395	-13.8713817819881	-14.6810620195924	-14.3896103371068	-14.3978568267302	-11.4534804903679	-15.6867916396617	-11.7342350964488	-14.1625381028728	-11.7749722173651	-13.5454997394659	-13.3107924403034	-13.3781186565578	2.87412208294316	0.356752544818109	2.29376708175158	2.54403691513031
10.5527638190955	-8.56716534144436	0.681951809658977	-9.5048525614771	-8.1725760168515	-8.77061752242533	-9.31244303029014	-8.20134663456477	-7.54322904798338	-8.99913092793984	-8.43070219934672	-8.2950834162565	-8.56748756948711	-7.98182768142989	-9.80667764575118	-7.78717518497316	3.19827212299822	0.499117899829916	2.84075125608691	2.59420642911581	3.16288993204385	2.81829182988509	3.97476003379712	2.86421528202685	4.0648403921803	2.99745871763249	3.10394339670911	2.74707634850449	3.34249969228013	3.09312644958292	3.97347783913178	-13.2736939789681	1.33273712176008	-12.3194150917537	-13.6524875535838	-14.6315814280348	-14.2378626530867	-14.2712720173683	-10.9790131054685	-15.5394160626462	-11.582259638997	-13.9580262841654	-11.617371038931	-13.3589234280803	-13.1657418719683	-13.2446515525018	2.28746051176579	0.349070012696373	1.69627169164949	2.0176795165139
11.0552763819095	-8.12420909958156	0.673616570057281	-9.01441078733836	-7.75903333723262	-8.31818183091535	-8.86326045194559	-7.79431036379404	-7.1027724126952	-8.56420889821864	-8.00343514155907	-7.83136992027714	-8.12814811220452	-7.52230076877222	-9.36138423165475	-7.3519020379528	3.21904817867472	0.49773882413396	2.89048849427066	2.62119879659446	3.19586045359821	2.84065461432522	3.98468766679526	2.85619681831214	4.09942905236745	3.0051713800236	3.13367226285269	2.75991675531449	3.36343675091999	3.11880841423946	3.97810486315771	-13.0721623218631	1.38406365038494	-12.148148558817	-13.43076050764	-14.5579563361079	-14.0528639644697	-14.1189333945681	-10.5025574094947	-15.3606431170905	-11.4141953093605	-13.7314192425728	-11.4276921727869	-13.1388348061519	-12.9833616359392	-13.0707437292214	1.74031017261414	0.34378357796176	1.14163909592494	1.54650345378676
11.5577889447236	-7.68635255633277	0.664559377654198	-8.52309571225297	-7.3441185977537	-7.8848705363551	-8.42989991269716	-7.40246635058112	-6.66314036106734	-8.12469558153609	-7.57552893038549	-7.36866431955487	-7.68714549214483	-7.07170563488809	-8.91530103100868	-6.93195077210065	3.24131171777544	0.498359486639535	2.9410601311467	2.64429279556673	3.23220480841709	2.86751439968285	3.99979498053384	2.84631511062233	4.13474291598913	3.01042160224227	3.1635274404115	2.77564200183793	3.38699954990083	3.14626448594885	3.98827210878063	-12.8515346154036	1.44143962299076	-11.9658058715218	-13.1823158136175	-14.4782278439869	-13.8537438941779	-13.960008067635	-10.0085837280583	-15.1493214237009	-11.211791823165	-13.4928407563311	-11.2122960532807	-12.9107906396805	-12.7710764258784	-12.8731476592127	1.23363315306854	0.335030504792974	0.623791967967036	1.1168239317025
12.0603015075377	-7.25410533808367	0.659217950190578	-8.05134975645152	-6.93055257662584	-7.44277854613339	-7.98406680310096	-7.0003224978296	-6.22627643612319	-7.70126001223719	-7.14972778286413	-6.92573700369142	-7.26252793027301	-6.63749369465887	-8.48801675777661	-6.50325959732202	3.26400659903219	0.498016512786993	2.99440511643761	2.66824602168094	3.26215479456067	2.89001229305764	4.00797748050029	2.83949286512746	4.17713527884295	3.0182274903627	3.19627106043202	2.79714132775336	3.41115773032202	3.17833195923547	3.99153236910537	-12.6112187171996	1.49611778908265	-11.7883036855359	-12.9209373409821	-14.3562309957681	-13.6082519492528	-13.760100492385	-9.50685556483447	-14.9289751349826	-10.984942357747	-13.261065912273	-10.9854053239707	-12.6755662759431	-12.5441937384598	-12.6250145514598	0.768091013221954	0.329846881316009	0.159886008934908	0.727044737392051
12.5628140703518	-6.8240425996788	0.648699715111714	-7.56851580731465	-6.53297516444903	-7.01006786301655	-7.54494796473302	-6.60410412528282	-5.80706205541337	-7.27569323884098	-6.74109099784974	-6.47473994550685	-6.82654516809169	-6.19827601545324	-8.04761787043131	-6.08091757944112	3.28692537402492	0.498280142184095	3.04161192012764	2.69476235359529	3.29558364032139	2.91700129246077	4.02153615899775	2.83836655696558	4.21586380239162	3.03092584208866	3.2227482919574	2.81522083478399	3.43181858862525	3.20493650215748	3.99965407785112	-12.3504349953693	1.54919427421621	-11.5816098105631	-12.6615239611859	-14.2250393475468	-13.3464479140618	-13.5504553436655	-9.01722823801297	-14.672732128244	-10.7456017043128	-12.9976685618093	-10.720049889022	-12.4131219934408	-12.272241088169	-12.3519349597677	0.340194741636904	0.325955258055726	-0.271310097228861	0.389423631522913
13.0653266331658	-6.4000533773892	0.640966222588518	-7.09725573202236	-6.12633205161497	-6.5901279949375	-7.1160143021376	-6.21696534331584	-5.38186511162817	-6.85301051975431	-6.32352286492732	-6.03521885356526	-6.39833468507625	-5.77556849614771	-7.61732490668279	-5.66915304424947	3.31148801741215	0.500100809160191	3.09242736799137	2.71637776479251	3.32894860265752	2.94528070176202	4.03674594270136	2.83457431291818	4.25909961024538	3.0394329865182	3.25364616201699	2.83972955491461	3.45731266264727	3.23679869664864	4.00896986054386	-12.0751183787316	1.60532119138787	-11.3792928926993	-12.3705977753313	-14.0780139416783	-13.0661363340271	-13.3268514866187	-8.5130776476033	-14.399232690065	-10.4688872758798	-12.740279646315	-10.4423915869872	-12.153527163106	-11.9846665311793	-12.053583952021	-0.0485204694070425	0.321077252708503	-0.659301930635058	0.08255681633997
13.5678391959799	-5.9812095079673	0.634537536520198	-6.63945977799649	-5.7281155199931	-6.16388819050826	-6.67826248761991	-5.82131720422276	-4.96687340597576	-6.44688440339329	-5.91502102630325	-5.6092726550349	-5.97970653536072	-5.35867567770143	-7.19764045017893	-5.25060626928615	3.33705813109553	0.501247757425143	3.14253389923331	2.74219577639243	3.35919128584441	2.97184419879569	4.04946336477677	2.83766668048231	4.30877588060667	3.05380771908635	3.28505502561252	2.86692034903639	3.47971045388803	3.26972522338588	4.01486584710119	-11.7853682426835	1.65565333699632	-11.1750176263442	-12.08161693397	-13.8987782416552	-12.7515244185976	-13.0724348084576	-8.02343037253762	-14.1229910143285	-10.1799503431278	-12.4824474315898	-10.1504036355496	-11.8762145845177	-11.6785957534798	-11.7163819907304	-0.399580169765259	0.320811469769221	-1.00108159767472	-0.183062353576076
14.070351758794	-5.56611672421535	0.624374142883397	-6.17662096771494	-5.33990392414828	-5.75120267839444	-6.25264348960714	-5.43499956333535	-4.56454230036705	-6.03256157234117	-5.51707067660593	-5.17962823893012	-5.55336852766845	-4.94470677861137	-6.76983319091131	-4.842435506164	3.36412638293861	0.50266643512748	3.18978952460152	2.76898470953681	3.39387607596093	3.00339008850127	4.0694919729744	2.84453785721016	4.35240284756416	3.07052997188484	3.31468851041337	2.8941074042854	3.50413367016351	3.30092328042791	4.02678706467767	-11.4829940808532	1.70240464778435	-10.9547112617973	-11.7900145173216	-13.7157128795526	-12.4311221958992	-12.8152253939021	-7.55111607042622	-13.8089857198778	-9.8774202405218	-12.2077394442719	-9.8315236511634	-11.5897830623624	-11.3401021382406	-11.3654664757553	-0.71557069240767	0.323104299912276	-1.31159793599877	-0.407769109273114
14.572864321608	-5.15635512395974	0.616737889198032	-5.72926884744189	-4.94571450791219	-5.34134999327727	-5.8281291989882	-5.04855843529682	-4.15932131344021	-5.62727531681592	-5.11297857107691	-4.76408306657782	-5.13681543544001	-4.54842339552574	-6.35421941351364	-4.43647911616999	3.39277688547026	0.504616136009308	3.2405533311436	2.79477517166683	3.42506284015424	3.03256740475091	4.08719676098553	2.85208239728964	4.40377422704241	3.08653519606197	3.34978429704192	2.92784066714853	3.53296494094583	3.33761310004434	4.03534917683766	-11.1706919434329	1.74697451421418	-10.7445476465249	-11.4794118240005	-13.5054338079753	-12.0864101228232	-12.5341345756071	-7.0815498189939	-13.4938058231045	-9.5487883954186	-11.945656203561	-9.50816431767833	-11.3102804146784	-10.9940277224327	-10.9867845918288	-0.996982060604203	0.326745984934371	-1.58088612449833	-0.605352159660446
15.0753768844221	-4.7502405890843	0.608898092085835	-5.28737936002846	-4.5612386259149	-4.93148155763518	-5.40281693589807	-4.65891231387897	-3.76610692826301	-5.23345264848151	-4.71876699527989	-4.35422645561816	-4.72173326828003	-4.14869136280753	-5.93963320432409	-4.02868800168611	3.42285535386978	0.506425930864142	3.28742891920633	2.82614506413132	3.45818037595574	3.06390199801772	4.10886805579513	2.86705673073644	4.45774316728925	3.10901028572915	3.38279654674715	2.96089268958529	3.55698109577065	3.37196410005624	4.04615057128675	-10.8491224143385	1.78525278293476	-10.5248814586676	-11.1772228615857	-13.2784081415655	-11.7264358676135	-12.2379115893724	-6.64114913060771	-13.1743368733962	-9.21595051517289	-11.6744939024954	-9.16763422767769	-11.007039425772	-10.6258603756969	-10.5872670167775	-1.24639038407175	0.335131368507973	-1.81454793189522	-0.767728589979534
15.5778894472362	-4.34929217127824	0.599280559534566	-4.84763228770919	-4.1801101173236	-4.53574584372132	-4.99175773546149	-4.27916422544651	-3.37962640128118	-4.83443201247524	-4.32775715751775	-3.94581885312129	-4.30369108928313	-3.7598973404144	-5.52301114381057	-3.63215401905144	3.45560665303157	0.509068845758708	3.33511039465916	2.85695798841174	3.49560822135316	3.099376036581	4.13793599712921	2.88293588664461	4.50922714741292	3.13108332059691	3.41860443012817	2.99731815233459	3.58738537790287	3.40870054377182	4.06264299248427	-10.5236207127238	1.82101900327585	-10.3041092845507	-10.8662793279288	-13.049796226823	-11.3693381358747	-11.9428260962007	-6.21938503283763	-12.8315380145715	-8.86847101178096	-11.4026152800493	-8.81449821885321	-10.7126943065906	-10.2408692369521	-10.1846490923957	-1.46517670388211	0.345842483620336	-2.01878428950155	-0.901624840493195
16.0804020100502	-3.95197774991965	0.592092952475893	-4.42585721376748	-3.796699482004	-4.1339283762506	-4.57392576125033	-3.89105705517213	-2.9939244553863	-4.44550594592064	-3.93396985575301	-3.552784453215	-3.8967770729118	-3.38177235575513	-5.11974724030086	-3.22976148126819	3.48969016446439	0.51105986989047	3.38607191390336	2.89096038161261	3.52786443856512	3.13022543359894	4.16250476662813	2.90236957984405	4.56834199680909	3.15596474746983	3.46021766993015	3.03963697881464	3.61782203653021	3.45080698998152	4.07318520434939	-10.1924758607631	1.84959408186869	-10.0984934124034	-10.5500498023962	-12.7861469279366	-10.9850413591395	-11.6167938033952	-5.81795729993656	-12.4963690058134	-8.50827490881838	-11.1485177324565	-8.46578040300585	-10.417170911105	-9.85786343550103	-9.75372718801268	-1.65590316176688	0.358199546912623	-2.18772315813501	-1.0126786789597
16.5829145728643	-3.55775699930123	0.582683452126979	-4.00119847957325	-3.42391476069935	-3.7387136535611	-4.16387668466983	-3.50575513839343	-2.62145116697755	-4.06263270298648	-3.55057590822441	-3.15729728271064	-3.48336145683513	-3.00294377048459	-4.7081212119428	-2.83099877385737	3.52579121898233	0.513311740444799	3.43041896063536	2.93145411651769	3.5664574901729	3.16645028308784	4.19652681299937	2.92867483256718	4.62594046928951	3.18726274048953	3.49700613487721	3.07789907579493	3.64878956067693	3.48749476626918	4.09091060339269	-9.85893711846643	1.872508851705	-9.87555517513897	-10.2481215684456	-12.5216389420555	-10.6064057829878	-11.2923257709808	-5.45647363504512	-12.154223851631	-8.15294827512709	-10.8758580525358	-8.0967582547757	-10.1140845326432	-9.44903372783653	-9.32275497086036	-1.82079569750429	0.373886580704724	-2.33110158345579	-1.09699457357168
17.0854271356784	-3.16822830126614	0.573600797084545	-3.58655103731627	-3.04828094328575	-3.351830043718	-3.76319592069159	-3.12553656654625	-2.25014123202072	-3.6777713035388	-3.16365250786638	-2.76888194667919	-3.07304294813719	-2.63734478842072	-4.30167987269078	-2.43905880554813	3.56403580314635	0.516508409621704	3.47919671136483	2.96973788113074	3.60570869322422	3.20282801739051	4.23327395103951	2.9525013182017	4.68464901528405	3.21528156972093	3.54065314621443	3.12230026883796	3.68620888202614	3.53039498241268	4.10973100405489	-9.52641230214381	1.89313396727713	-9.66718769274551	-9.93066239744774	-12.2469725186695	-10.2283962282127	-10.9622735983838	-5.11126639685635	-11.8040878981919	-7.78158318261401	-10.6189047027692	-7.73221461324928	-9.82744289676782	-9.04216911020224	-8.89019869175944	-1.96152858077324	0.390023933249784	-2.44861161295771	-1.16370659207874
17.5879396984925	-2.78215540847504	0.566367322584331	-3.18576475818887	-2.67507211372224	-2.96075320313859	-3.35950675776599	-2.73870042928615	-1.88410673793427	-3.30376826224986	-2.77836306408497	-2.39178278527307	-2.67065906022285	-2.27371703688425	-3.90379472463044	-2.04203137679401	3.60433391383968	0.519541088293759	3.52780363646778	3.01500619227693	3.64500807860941	3.23859352970936	4.27154691951122	2.98216779937807	4.7503231655803	3.24922186807216	3.58634213409136	3.16832936184425	3.71913179707557	3.57474501096595	4.12812138633345	-9.19569970376417	1.90672934761089	-9.46759753446259	-9.62305352726837	-11.9520382324387	-9.84125830182594	-10.6161909409241	-4.80243447006544	-11.4696999271337	-7.41311553709583	-10.3718349373552	-7.37281365934138	-9.52930355221118	-8.63797482671798	-8.44678070209382	-2.08061954671355	0.406830247885756	-2.53993100189313	-1.2128215260064
18.0904522613065	-2.40033921527977	0.557143628696304	-2.7846573301751	-2.31116094005016	-2.57854704462025	-2.96735184367267	-2.35755235541882	-1.53029139730536	-2.93082174565383	-2.40181235195036	-2.01308476550729	-2.263347787641	-1.91437026312913	-3.50019515619262	-1.65121681732039	3.64729965178378	0.522343360400634	3.573783135535	3.06492981176796	3.69105328272735	3.2795997605511	4.3195130889497	3.01549628682258	4.81037365672474	3.28680191751784	3.63109099572465	3.21306277446868	3.75755999618568	3.61755548807848	4.1540752781354	-8.8712230243466	1.91524513177359	-9.2630967888373	-9.32837993573935	-11.6631410579257	-9.47209167332906	-10.280397387464	-4.53381901299139	-11.1242428310173	-7.05360478014767	-10.1184736296596	-7.00617221444097	-9.24219360825054	-8.22253996217455	-8.01774643452836	-2.18013125588924	0.424782270582283	-2.61213197757277	-1.24488910323498
18.5929648241206	-2.02231554105115	0.549067441671266	-2.39638330454243	-1.94414414715548	-2.19804957082589	-2.57844661708862	-1.97629659681666	-1.17721494954118	-2.55950609313858	-2.02118297376978	-1.64328629323627	-1.86228852037255	-1.56639904223604	-3.10474173639238	-1.26216218854915	3.69118336318112	0.525701766387198	3.62434787525422	3.11455375525125	3.73389619406286	3.31691469275312	4.36501040180895	3.04686394332022	4.87492972117092	3.32229428640061	3.68247439856671	3.26296234506134	3.79836843452206	3.66640263165548	4.17636504152683	-8.55107576339431	1.92009439424937	-9.07858243903475	-9.02509853779524	-11.3547391070772	-9.09866192967232	-9.93143878148256	-4.28693290404502	-10.7865507470739	-6.68651703862637	-9.88569307224594	-6.6548134669117	-8.96806504331664	-7.82117302137256	-7.58571883547173	-2.26218994189302	0.441852771476254	-2.66517950084672	-1.26616905764567
19.0954773869347	-1.64836583572113	0.542201256705034	-2.01687602555974	-1.58313903616979	-1.81745866795848	-2.19247550748315	-1.59306325894909	-0.832568622835194	-2.1991443878423	-1.64559637467426	-1.28024051201376	-1.46594633072188	-1.21757113852056	-2.71301793885056	-0.871658062795905	3.73747249796419	0.529639040825843	3.67127086859646	3.17202361054921	3.78171140569024	3.35769400684352	4.41741720398938	3.08391980929461	4.94436681173868	3.36408960334236	3.73164374040143	3.31007455353686	3.8367933915236	3.71256041149663	4.2035770565315	-8.24042650872709	1.91995322938212	-8.89473862947328	-8.7416877114112	-11.044209793168	-8.73731940405261	-9.58576364195622	-4.08385530212555	-10.4689910647963	-6.33467989580911	-9.65279275002518	-6.3074219633374	-8.68871865146994	-7.42129356176283	-7.16407224406447	-2.32894523881949	0.458476487792918	-2.70039472818857	-1.27643422582378
19.5979899497487	-1.28000684215677	0.534067112880296	-1.64093073553485	-1.22976580766402	-1.44653123568276	-1.81950722566376	-1.21776465525258	-0.498481934586967	-1.83724154568557	-1.27692355592015	-0.917792060022471	-1.06844800015555	-0.876563336196522	-2.32048489888436	-0.489653956788471	3.78575138197188	0.533091687420634	3.7196281825162	3.23071105885025	3.83397308593771	3.4015271916663	4.47615694045222	3.12051345883539	5.00611309873453	3.40556759412565	3.78356464878824	3.3585598067963	3.88165282463204	3.76103092156041	4.23576915273926	-7.94215461839376	1.91617014832871	-8.71975040372125	-8.46658546056212	-10.7415313585737	-8.3994276345857	-9.2543602055736	-3.9142762649751	-10.1398786426424	-5.99252948382219	-9.42696312459867	-5.96857827109139	-8.4306591151374	-7.0278599010084	-6.76561017282694	-2.38222514780696	0.474702855390321	-2.72288167382469	-1.27764718201406
20.1005025125628	-0.91601550006412	0.52794659371931	-1.27990293210456	-0.876484786063669	-1.07382046231755	-1.44693264944932	-0.840319170695319	-0.167351102098595	-1.48041125507536	-0.907152780878105	-0.565877998934711	-0.680895677589733	-0.542523860393565	-1.93943890705869	-0.107089918174399	3.83481945124928	0.536866532802331	3.77225095727661	3.29196923801631	3.88273563142441	3.44142316605271	4.53136439742872	3.15730349008036	5.07454536382151	3.44763577794537	3.84104661828887	3.410742233862	3.92323711333168	3.81472701374448	4.26367186496761	-7.65432165063966	1.9080893168434	-8.56828178189828	-8.19725726862662	-10.4205998960127	-8.06052697742811	-8.91272277720069	-3.77471991228998	-9.83185644895488	-5.65682979242719	-9.22444176936063	-5.6547681934623	-8.1752936217007	-6.6596770768404	-6.3692059421131	-2.42402451395182	0.489512824078478	-2.73365138638561	-1.2731396731489
20.6030150753769	-0.557450785663141	0.522077854867553	-0.922703720293119	-0.532871054766668	-0.705845718068135	-1.08325560586049	-0.467197820344848	0.152673139328397	-1.1332593810697	-0.546023610490591	-0.216631801016014	-0.295564494660314	-0.209303249794502	-1.55816070833156	0.271283811746713	3.88551913905428	0.541183461243368	3.81795715442445	3.36003068671122	3.93862317022361	3.48691196605666	4.59534942577272	3.19860104861778	5.14299765593087	3.49498087923584	3.89209973089194	3.45612982981534	3.96720226595507	3.86181969933205	4.29904529473812	-7.38189047700348	1.89653957186491	-8.40905920113011	-7.95533611800916	-10.1134381410303	-7.75123215020594	-8.59227203729996	-3.67975813099132	-9.54017407500744	-5.34647902779032	-9.01141012049473	-5.34266231218464	-7.92999857935779	-6.29056867387601	-6.00218763366753	-2.45607611200337	0.503081518270907	-2.73257298902598	-1.26368404313721
21.105527638191	-0.205987581036685	0.516031762283195	-0.57378289015958	-0.19600640335351	-0.346134308355778	-0.730787956668221	-0.102650082439449	0.463480902524884	-0.786194734104166	-0.190864399005832	0.128607659692115	0.0852576258602406	0.114072436298489	-1.18287899934259	0.640042595576489	3.9366334302804	0.545430857107035	3.86881312485616	3.42535293794728	3.99362555855237	3.53105002348609	4.65860689545202	3.23562984067821	5.20715345294007	3.53805875857292	3.94905642056225	3.50531041276223	4.01529557559788	3.9146768938357	4.33360469840197	-7.12546655143966	1.8829371073415	-8.27269487480272	-7.71711739723102	-9.80785403027269	-7.4604304879301	-8.28210413741914	-3.60897958617545	-9.24878207307829	-5.04516320972128	-8.81920071025354	-5.0562886570221	-7.70763386623192	-5.94749099625871	-5.65732514231857	-2.4797879972668	0.51580657766866	-2.72554450490786	-1.25025835172825
21.608040201005	0.139421901060027	0.512162060309154	-0.23862895670694	0.136015049853972	0.0136726545060785	-0.381528222647733	0.260723848584323	0.768455505664365	-0.446523185094667	0.160796657822578	0.463309606848893	0.454126608662208	0.434600984436732	-0.819544897378285	1.00700905922883	3.98866278043575	0.550258496064521	3.91970435594954	3.49537078623839	4.04939767895845	3.57551103808173	4.72258968249943	3.27503335118022	5.27719576009431	3.58422071910411	4.00639294720125	3.55351582926657	4.05713978594001	3.96795239129099	4.36859181985977	-6.88671226573839	1.86584905805951	-8.15201243604203	-7.50121983885407	-9.50186878230404	-7.18607512933342	-7.98108646080352	-3.57492599701586	-8.98468518007633	-4.76583734138339	-8.64124227671085	-4.79481488501656	-7.48140432467502	-5.63001311118775	-5.33207369119617	-2.49695812146647	0.526870050050167	-2.71208511906115	-1.23533196498365
22.1105527638191	0.476643239137432	0.508322303368921	0.0922840905883954	0.45490911768939	0.364687490571553	-0.0452523793076673	0.613747825414805	1.06032467709212	-0.115741897437641	0.500269902011897	0.795754335376879	0.819197459100672	0.75090456103515	-0.458700727517988	1.36397765416904	4.04227637314488	0.55481652218203	3.96756448623345	3.56917349201304	4.11100886030913	3.62503363241237	4.79306235375333	3.31666507965953	5.34245757282605	3.63319728237371	4.06065958966441	3.59775667044545	4.1046323360396	4.01837023508356	4.41001126006988	-6.67104213317945	1.84625176410096	-8.03474283944659	-7.31597844895966	-9.21898623713258	-6.9499148227348	-7.71241799561547	-3.57982329297798	-8.73133109851949	-4.51768882626882	-8.46326781866112	-4.54756342150347	-7.27867110872885	-5.32589828791943	-5.04726353286455	-2.50918083878816	0.536732991602202	-2.69315975772743	-1.21974560590261
22.6130653266332	0.805596011879861	0.504852535837557	0.412408585619877	0.766396173879626	0.709083382246259	0.282380330140155	0.957875294498293	1.34364419364788	0.212625360377465	0.833209326341192	1.12148868068821	1.1747144831524	1.05731362098992	-0.108812279094083	1.710421001951	4.09381416432206	0.559478413977334	4.02021295721399	3.63831592191987	4.1664086941904	3.66909755451487	4.85583352695684	3.3527204556307	5.40701853077331	3.67645285038288	4.11974170546511	3.64485578131508	4.15008495823665	4.07394772203762	4.4448934775495	-6.47175562356605	1.82465189291277	-7.94389070978118	-7.13673536407845	-8.93044951286291	-6.72439440543916	-7.44880048146232	-3.60399869768486	-8.49083737825748	-4.28195464679013	-8.30954199316832	-4.33494695464584	-7.08874292147948	-5.05849362897675	-4.78003641173182	-2.51652328094469	0.54570012434079	-2.6736945454792	-1.20299721429617
23.1155778894472	1.12605894529164	0.503116392807512	0.720640668285177	1.06804389737917	1.04972455654737	0.60235136367135	1.29516563188803	1.61852603089804	0.53114668574012	1.1576334922124	1.43701564013471	1.51699583611021	1.3618522996842	0.229300985606047	2.05036920063451	4.14653674747462	0.565165168133682	4.06853780564672	3.7124218044745	4.22631000862248	3.71758770731146	4.92288402513579	3.39218799737294	5.47642067205446	3.72392588565896	4.17409066951012	3.68671585559944	4.19419463920049	4.12526902107805	4.48443162550466	-6.2977514043238	1.80088470244356	-7.85946338184422	-6.99344252493565	-8.66227416553876	-6.53358626838126	-7.21622506543433	-3.66676381657736	-8.282124270253	-4.08123483041331	-8.16010619600614	-4.14396794450941	-6.90702175631294	-4.81358057624593	-4.55097745975712	-2.52133367674322	0.553226802676196	-2.65071171794526	-1.18800875176318
23.6180904522613	1.43580547333128	0.501116239415096	1.02336820483545	1.35432467378934	1.37829600954043	0.90727076094282	1.61715091162307	1.87936570438608	0.841094473787336	1.46733451867762	1.74963842167193	1.85275785038912	1.65903892729708	0.560868724362934	2.37496197200345	4.19892258232114	0.569640667192272	4.11769487228276	3.78508315760394	4.28702023965089	3.76742479753911	4.98994774491328	3.42996243098717	5.53650786421957	3.76989451500705	4.22881393051094	3.72772400355203	4.2429766869114	4.17762037946791	4.52532294752869	-6.14906263788861	1.7748546206807	-7.79077611279946	-6.8765873803388	-8.41626390296338	-6.37739011824877	-7.01598073377869	-3.75673742526584	-8.07790377250552	-3.91051188412404	-8.02325472732928	-3.98078329964849	-6.75197989699483	-4.59790414875518	-4.36174088979966	-2.52418706234653	0.55999538959589	-2.62807016008781	-1.17417546287748
24.1206030150754	1.73587079739735	0.499944609613465	1.31351763276073	1.6311390233954	1.70089185284696	1.20418436176738	1.92915066854141	2.1320640747044	1.14598741473	1.76854842944874	2.0530396157331	2.17463075393825	1.94736395198892	0.87723730552683	2.68856528078347	4.24966902481221	0.574438355613875	4.17073462274013	3.85490097880817	4.34278684972863	3.81369596861522	5.05007169105702	3.46458074344237	5.59942634100832	3.81280137579476	4.28688262080006	3.77060238842263	4.28412438305756	4.23411314852832	4.56097621055558	-6.02288055507516	1.74690653571772	-7.74977617325789	-6.77971772103265	-8.1742346603143	-6.23877053017098	-6.83135520578031	-3.86916485382695	-7.89914950302477	-3.76389146959491	-7.91263998424068	-3.85737269864291	-6.59820027499368	-4.42579613798938	-4.19737800310762	-2.52541505380236	0.565838903689378	-2.60898665736342	-1.16148675161641
24.6231155778894	2.02514030483958	0.499669949392966	1.59373796726324	1.89433021367502	2.01520003118343	1.48939277241344	2.2283372394456	2.37473444884071	1.43891243391596	2.05717293739893	2.34664895500901	2.48266735731641	2.23299088338566	1.18243864318733	2.99026007987984	4.30018141479061	0.580201977653098	4.21532232851	3.92760358103542	4.40293451895681	3.86507132101724	5.11369978503583	3.50178517099478	5.66437502662702	3.85893722595538	4.33563549085397	3.80458723664573	4.32885572736347	4.28215435876576	4.60139662051655	-5.92476306994938	1.71728828634809	-7.70627492626161	-6.72453615631992	-7.96532866548365	-6.14340061403685	-6.69036994650002	-4.01533151144341	-7.75152158075457	-3.65862347423724	-7.79728156260806	-3.75089266691792	-6.46622217187203	-4.27150448997109	-4.08063214293559	-2.52634523854048	0.570671650852532	-2.58703619426944	-1.15228837205474
25.1256281407035	2.3018236483808	0.498962464029013	1.86689959176549	2.14097585299119	2.31558687253655	1.75944783716691	2.50942590974737	2.60330887716537	1.72312847178115	2.32953801448146	2.63616685426395	2.78122512255596	2.50814686432164	1.476693290477	3.27316386969635	4.34803684799009	0.58424667124876	4.26429361939201	3.9938868100671	4.45771563674436	3.91291100639376	5.16979600845243	3.53366776864238	5.71904701365504	3.89950058641502	4.38800938289218	3.84080261913893	4.37337010098675	4.33483834223508	4.63664012885607	-5.85123386664076	1.68546667383958	-7.69035723017351	-6.68942915904891	-7.77134975005437	-6.07210195026239	-6.57426568368155	-4.17689001939705	-7.60888616933395	-3.57949335962954	-7.70778854942057	-3.68442529077127	-6.35384681879521	-4.16148371159992	-3.99572257416164	-2.52676657632743	0.57515186567972	-2.57073930326305	-1.1442398971215
25.6281407035176	2.56771030103464	0.49925310609332	2.12665462056085	2.37653376501455	2.6093653353543	2.02072306836695	2.77874019793922	2.82478343204776	1.99989935660985	2.59174741765093	2.91374882372296	3.06251854250241	2.77726090734524	1.75367387684917	3.54458456948614	4.39484817168821	0.589146121021248	4.3122030907045	4.05911615321882	4.51143701921786	3.96139738292859	5.22278057356987	3.56492011674599	5.7782830946732	3.93975107380317	4.43841635014113	3.87472241202099	4.41284594399446	4.38658806453727	4.67056495639093	-5.80582549224614	1.65229560711595	-7.69226656443595	-6.68778252146509	-7.59959624626142	-6.03208539434916	-6.49134731415408	-4.3632440359615	-7.50030492161864	-3.5355984431195	-7.63608525927064	-3.65185025537255	-6.24744228302215	-4.08964405895099	-3.94848410121819	-2.527925195438	0.578926121488705	-2.55795839160621	-1.13903042779268
26.1306532663317	2.82146206483365	0.500122054522245	2.37853583881619	2.59648106730863	2.89114009358598	2.26774811922111	3.03109893196737	3.03596865837844	2.26313778788643	2.83886713386271	3.18390692156637	3.33125932692094	3.04121653855436	2.01930257384563	3.80034385092331	4.44137513957183	0.593705654868658	4.35545330442863	4.12510449277562	4.56773739306536	4.01392712588748	5.27682473312367	3.5978788023339	5.83453824878943	3.98215145558191	4.48316969624079	3.90315331905488	4.45676656153785	4.43376699429979	4.70740468731445	-5.79207026836904	1.61756478788586	-7.70170477186764	-6.72924253152491	-7.46698012316594	-6.03585678000845	-6.45606253484375	-4.57599546964803	-7.41597324940219	-3.53501953778656	-7.57097727973158	-3.64478424962395	-6.1679546332709	-4.04647303769935	-3.94988929022425	-2.53084771907132	0.582225600212869	-2.54648387485868	-1.13792964274451
26.6331658291457	3.0616499392177	0.500534393697948	2.62209147556561	2.79980150071607	3.15833236189448	2.50053426235096	3.26448224729094	3.23361993588883	2.51781028266495	3.06917256156016	3.44789214138039	3.58782322665591	3.29284415829939	2.27104432863963	4.03600072692284	4.4822778086589	0.597252143772009	4.40245194232978	4.18031939808151	4.61316575752529	4.0583794803908	5.31673882797876	3.62229118737846	5.88428212044077	4.0153287440932	4.53069012745951	3.93345342433248	4.49464010698216	4.48483784213549	4.73303255343747	-5.79871731371228	1.58121666051693	-7.73951688141582	-6.7831876146759	-7.34081528362356	-6.05238169702549	-6.43624736249112	-4.7936904795839	-7.34636662288638	-3.55534801442263	-7.53491454342203	-3.67928768271543	-6.09680136797408	-4.05122538176243	-3.9735421462609	-2.53310154924811	0.585357625975376	-2.54262564952413	-1.13698868871426
27.1356783919598	3.29070400346441	0.502150631263501	2.8522572729702	2.99177457994116	3.41784500707029	2.72367686848542	3.48488325056103	3.42618754195998	2.76326312994982	3.28881597665857	3.69815933233573	3.82564776015624	3.54089605992749	2.50521823550176	4.26052702951965	4.52273147886544	0.601713287545835	4.44355557998212	4.23629778193221	4.66117280465899	4.10723856435725	5.35726739418334	3.64860212233966	5.93785275458127	4.05081814668012	4.57125657504222	3.95750116338184	4.53297013087796	4.52997366684847	4.76100254038529	-5.83726216572148	1.54423393323977	-7.78421101463879	-6.88081274441409	-7.25459528109202	-6.1118126306722	-6.46454430891475	-5.03613878356378	-7.31324153543668	-3.61910490987708	-7.50755450760339	-3.73878204343772	-6.04344065829243	-4.08551299930938	-4.04465673712692	-2.53771604300844	0.588127060783703	-2.54048684014073	-1.14012408051768
27.6381909547739	3.50672555435474	0.504270583032573	3.07657693719229	3.16728343045042	3.66174287521583	2.93107454195782	3.68565981606182	3.60780522856146	2.994178074055	3.49174266751664	3.94340912456628	4.05277637734003	3.78077415249099	2.72820820866435	4.46620077253875	4.56062373311705	0.604617912427779	4.48400582666225	4.28820284989651	4.70554062080849	4.15468632969566	5.39177991407157	3.67308032610435	5.98351224898987	4.08432084096081	4.61009434835901	3.97961730481006	4.57355953539451	4.57440444645641	4.78530393831213	-5.90350952569578	1.50593026990989	-7.84661457171267	-7.01041755284838	-7.19812086048226	-6.2011330538778	-6.52806286575144	-5.29111001072784	-7.29648722754843	-3.7179345960456	-7.49946677793142	-3.83116724750067	-6.01442424213828	-4.15891476899766	-4.15177005848272	-2.54400036119778	0.590795180941299	-2.54349243723774	-1.14597270700696
28.1407035175879	3.71091766742328	0.506976489806222	3.29218842273065	3.3290182174556	3.89420619723917	3.12724320894065	3.87079843632181	3.78037254799296	3.21721741396716	3.68062297780795	4.18122963632717	4.26684356257708	4.00924117229841	2.93626383862084	4.65668404422318	4.59461069489097	0.607207527082317	4.52731505573266	4.33182816746594	4.74317859863878	4.1980765463139	5.41650426135596	3.69177452425979	6.02656214397051	4.11145410249499	4.65076351789269	4.00310165236646	4.60565859162602	4.62153971238456	4.80218215908036	-5.99422746054725	1.46737003011802	-7.93534108751036	-7.16011329517679	-7.1618816867152	-6.31248158678375	-6.61830815675462	-5.5518397637388	-7.304101981743	-3.84309659008147	-7.5212859615604	-3.96162857469195	-5.98824112152477	-4.2785877666879	-4.28804941414524	-2.55126815944526	0.593207290673546	-2.55466022990483	-1.15276359520005
28.643216080402	3.90391112154639	0.510899991158007	3.49485388622043	3.48007074302913	4.11701676273317	3.31300776085696	4.04237947472717	3.94916304831374	3.43031364749168	3.85889705681932	4.40433051284133	4.46200803910501	4.23510701646344	3.12762252524144	4.83607410626028	4.62662483628867	0.610837301736273	4.56037772364398	4.37522542244754	4.78237358528424	4.24496253237998	5.44077385331241	3.7121743444419	6.0725989473754	4.14036003283114	4.68009080513167	4.01670943302249	4.64210694227837	4.65805217589425	4.82031707370931	-6.11303587924456	1.42926642213328	-8.02043107423974	-7.3504975017081	-7.16849012577194	-6.46380769362077	-6.75498655953035	-5.82923370586135	-7.3478617467707	-4.00921823679732	-7.54332087394393	-4.10737739712253	-5.98839131725697	-4.41850714604198	-4.46734305151362	-2.56060494795108	0.595622297901928	-2.56485259278387	-1.16335865518676
29.1457286432161	4.0840964773966	0.515752728368736	3.69392254236837	3.61536090188717	4.32247459595831	3.48310006653837	4.19425103839831	4.10694991743321	3.62840577387689	4.02042122910517	4.62504548193354	4.64934676157538	4.44894573123467	3.30899116232997	4.99603900351642	4.65375680067302	0.611872620402861	4.59675441053783	4.41042163392712	4.81225415581876	4.28516118627146	5.45278585101144	3.72747643862975	6.10608665899688	4.16333016397043	4.71163542183231	4.03194169856492	4.67477996422908	4.69742198300831	4.82878884195094	-6.25285145855544	1.39043651575704	-8.13157914619962	-7.55857130514718	-7.19250285331242	-6.62957610785779	-6.91125485801787	-6.10563799280602	-7.39969062313963	-4.19913635203813	-7.59613796549044	-4.28959145798088	-6.00130878759998	-4.60451557470857	-4.66756593692211	-2.570686237281	0.597792937749922	-2.58346032373233	-1.17483506430873
29.6482412060301	4.2548732489893	0.522107792039001	3.88265187125891	3.74107076559797	4.51992262283809	3.64528453173921	4.33512095232241	4.26086943409012	3.82021426338014	4.17199057786857	4.83508268582613	4.82193876350672	4.65699790361183	3.47496419751269	5.14724366730811	4.67839051337021	0.613650453364108	4.63109025511676	4.44047815821425	4.83995903581887	4.32539832307476	5.46010167703317	3.740186696625	6.14090770954001	4.18307196308358	4.74014594494476	4.04457670561836	4.70466688416319	4.73412611622455	4.83436720435552	-6.41778227717987	1.3535108793762	-8.25594033920326	-7.79180363386862	-7.24990713815826	-6.82532080202929	-7.10311327231501	-6.38721432309644	-7.48390644689005	-4.4183096111048	-7.66846688459777	-4.49610726957483	-6.02702530710981	-4.82322292405873	-4.90083165133144	-2.58272043266499	0.600069223170079	-2.60679938726617	-1.18796145008723
30.1507537688442	4.41641641259724	0.529991334554831	4.06336477699489	3.85844014042097	4.70631448708512	3.79703174756548	4.46343068198023	4.41281645174176	4.00139710390809	4.31471518621542	5.03599000814234	4.98165829979784	4.86117369178607	3.62863276480005	5.28844802332588	4.70124715432933	0.615472526561312	4.6594421375257	4.4698427418873	4.86699139176464	4.3666694346043	5.46497092748827	3.75455991194416	6.17553147455375	4.20410742603975	4.76155363136722	4.05097841942847	4.73846796518201	4.76398091636808	4.83911662812767	-6.60710023074262	1.31844709533905	-8.38433083795542	-8.05755524090751	-7.34442271420549	-7.0505781482672	-7.33036345210012	-6.67567376280929	-7.59714783895072	-4.67075781340131	-7.75107625488269	-4.72033357056577	-6.07786913036994	-5.06770546345992	-5.16448877177871	-2.59711387695932	0.602468074302775	-2.63191745955008	-1.2041656510878
30.6532663316583	4.56636186058478	0.539320884468126	4.24099216705407	3.96153341789595	4.87681773838233	3.93539743787813	4.57528084318614	4.55376222859989	4.16960582865169	4.44157783601637	5.23458401766437	5.13504782530204	5.05091699879373	3.77359507381531	5.41359277436211	4.71734497512655	0.615425538588842	4.69094200383266	4.48766935885289	4.88256069330679	4.39901752777985	5.45545806136245	3.76099511631844	6.19808224043575	4.21568386802503	4.78507110209163	4.05912649905323	4.76290286017062	4.79595588787469	4.83201945754118	-6.80930309743688	1.28434522712945	-8.5354073766387	-8.32550055577419	-7.44979280483496	-7.28162028512879	-7.56728505878558	-6.95082937540617	-7.71823616244078	-4.93435740689766	-7.86388023667441	-4.97319869405869	-6.13000903749116	-5.35220994483922	-5.43861332770906	-2.61094739059638	0.604486480055556	-2.66513232109046	-1.21939995968543
31.1557788944724	4.70981132359153	0.550347340857969	4.40711626962427	4.06046634725339	5.04238546726739	4.06908466167445	4.68149160844909	4.69628171309335	4.33312975384476	4.56382845036008	5.42010917735009	5.2731090338933	5.24008109483447	3.90391039473235	5.53655323431285	4.73206914533504	0.616553182760725	4.7157601696695	4.50412949996322	4.89941509863983	4.43409597934707	5.44575372615865	3.76833415959138	6.22361673937903	4.22749659471344	4.80100862607887	4.06088753930022	4.79030803062822	4.82009495400057	4.82599777188547	-7.03305586260891	1.25431336279663	-8.68595801065299	-8.61958863447879	-7.59458424592735	-7.5436452006997	-7.83993282593792	-7.22860781828303	-7.87264069876528	-5.22581022977133	-7.98418101436957	-5.23522602441234	-6.2041739253582	-5.65398836879401	-5.74138921646527	-2.62712231561473	0.6067776750166	-2.69917988743847	-1.23698028971393
31.6582914572864	4.84537409662252	0.562766450491271	4.57035161494855	4.15278786189458	5.19449752526914	4.19154910951162	4.77548771283941	4.83648063326225	4.48527193770992	4.67836924033662	5.60260285455823	5.40516129753326	5.42112737429171	4.0272541878208	5.64892190611673	4.74362280417033	0.616538883937127	4.73925127442938	4.51794914876655	4.91043013796469	4.46482228780855	5.42868830523666	3.77559977677935	6.24418103660887	4.2383220488352	4.81458210847358	4.06056268803321	4.81673582575017	4.84153048590059	4.81444132962744	-7.27126184768205	1.22710987745537	-8.84740062245207	-8.92926538510323	-7.75930887506074	-7.81590928433739	-8.12622275207084	-7.50000983520415	-8.04385858830611	-5.53536936494283	-8.12355497594948	-5.51464152949978	-6.29273146392097	-5.98427390129962	-6.05385744171937	-2.64456195034937	0.60892909730934	-2.73784970822933	-1.25605333594525
32.1608040201005	4.97418714257996	0.577380921445176	4.7312718908177	4.23569992548835	5.33792987851552	4.30707235707741	4.86188851566646	4.96963057113534	4.62886432954329	4.78193409665085	5.78325636162398	5.53328417644607	5.59354099822679	4.14445152051624	5.75560823183154	4.75100002192055	0.616116112080734	4.76559790956912	4.52193375666265	4.91540916346336	4.49111311656112	5.4038566772321	3.77625948993313	6.25707680669076	4.24089099233661	4.83016979880269	4.06219389913431	4.83713455625031	4.86440134095987	4.79696277737116	-7.52041600850856	1.2034986754247	-9.02563056857987	-9.23567967091832	-7.94299504090325	-8.09922406842189	-8.42569200760431	-7.75359555373052	-8.2277033269194	-5.84982695357719	-8.28872267662531	-5.8110114855308	-6.3865020344557	-6.34332888120262	-6.37549584214206	-2.66256230008979	0.611252776445139	-2.7834854040728	-1.27397564886862
32.6633165829146	5.09836318816171	0.592665305179587	4.8796459010544	4.31901797444373	5.47785551266815	4.41982091679929	4.94682267688545	5.10741067092279	4.76935158816838	4.88530000644728	5.94888169828442	5.64585914483779	5.76640004923749	4.24818052001296	5.86417478634009	4.75655070721911	0.616896118364291	4.7811252736001	4.5268282278758	4.92209549723669	4.51963099312998	5.38051061035511	3.77958898275517	6.2730263022463	4.24545820949886	4.83412978791412	4.05414755203827	4.86180826999148	4.87493261628709	4.78187687091951	-7.78108739318859	1.18538675712273	-9.19043584823712	-9.56006629811923	-8.15903785383552	-8.40353989320538	-8.74805511632682	-8.00280933260351	-8.43952475549835	-6.18252543057172	-8.4492168766647	-6.10202922539313	-6.50168502499967	-6.70448188957837	-6.71072856641822	-2.68201156515478	0.613605661435647	-2.82625806479407	-1.29417381845216
33.1658291457286	5.21596195377381	0.609118839190739	5.03021554344188	4.39635918120187	5.60288772013639	4.52092611170193	5.02033872218288	5.24058804523448	4.89801267447469	4.9811035311547	6.11762468903821	5.75979538158612	5.92680351714691	4.35112652386954	5.96172375788996	4.75759688730049	0.615752722059591	4.80005326615236	4.52639797010877	4.91838784460507	4.53893928052189	5.34576532794522	3.78011375174694	6.27955856992145	4.24591883837565	4.840736790239	4.04858634835404	4.87958268792421	4.88725292393817	4.75746593507362	-8.04452361524969	1.17058327688566	-9.3709476936903	-9.87962887661648	-8.37713005627686	-8.70019701072076	-9.06268994302185	-8.23227061076763	-8.65479470459302	-6.51509657337411	-8.63428184037481	-6.40620764631895	-6.61798965615302	-7.09172643469973	-7.03584595163842	-2.70140284616953	0.61566921662593	-2.87613326694469	-1.31404675815575
33.6683417085427	5.33138235217301	0.627091545632261	5.17544837876097	4.47138372953601	5.72693238092922	4.6217707411058	5.09584419057857	5.37292223918947	5.02332321925409	5.07335634386177	6.28046570746306	5.86798878125499	6.08646861870553	4.44791599586148	6.06415025174824	4.75705388832479	0.615306929067831	4.8172785877086	4.52105666011875	4.91478270353734	4.55862445532793	5.3112925092432	3.77783834119081	6.28336243242666	4.24240204550487	4.84519702107643	4.04173532505054	4.89754497447104	4.89640414284391	4.73418134972217	-8.31396110715919	1.16131545058798	-9.55250309835109	-10.195277997098	-8.61918183035334	-9.01067816544377	-9.39026054417453	-8.44346756024083	-8.88537879048644	-6.84846809849263	-8.82899594473266	-6.70859205684775	-6.74711702600525	-7.48649049548181	-7.36508278536133	-2.7221409137619	0.618174419225167	-2.92855365672951	-1.33377863098682
34.1708542713568	5.44512885508693	0.644861821212881	5.31477956132118	4.55022536543797	5.84652459502321	4.71955083317705	5.17128188725273	5.51080764394077	5.14755810242015	5.1686514518754	6.43619940921434	5.96923572663843	6.24449851197624	4.53887553736967	6.168486490483	4.75570314304755	0.615546302850791	4.82847203386455	4.51807179780357	4.91074070649911	4.57752044195405	5.27739785322965	3.77881807124716	6.29049970891028	4.24173909369103	4.84309988985144	4.02981775263255	4.91783750267407	4.89801415291825	4.71211185434246	-8.5857880306408	1.15764973519223	-9.72627774848841	-10.5159692302824	-8.87660836260213	-9.32491575821728	-9.71970802762796	-8.64240970181575	-9.13575116094606	-7.18601567194388	-9.02421039415762	-7.0033930124566	-6.88977990337309	-7.88258099341262	-7.68762443300672	-2.74429851885393	0.620690390239902	-2.98075096584677	-1.355359425712
34.6733668341708	5.55423350520183	0.663784587087105	5.45722806811019	4.62290971349045	5.95611361427222	4.80992365289798	5.24143915630521	5.6410077508633	5.25947569530948	5.25587041539347	6.59607606162144	6.07462999942406	6.39022143173261	4.63246869005595	6.26767131814741	4.74967024963515	0.613902811507724	4.84341600067504	4.50740676543463	4.8981690660202	4.58816680543187	5.23523563760304	3.77426217594453	6.28430274976967	4.23421509221633	4.84450437265503	4.021601627492	4.92912435589308	4.90206812861112	4.6832404675104	-8.85018875902461	1.15742512894219	-9.9098961786046	-10.8132767991987	-9.13112343370978	-9.62719860528888	-10.0335323160419	-8.81087560712629	-9.3760631088839	-7.50656706360302	-9.23701264847021	-7.29870648227641	-7.0270572532728	-8.29035815127052	-7.990786219573	-2.7655518839869	0.623139905765237	-3.0389916959868	-1.37508778104631
35.1758793969849	5.66440865904203	0.682496625622157	5.5910631306242	4.70027213626076	6.06952829177862	4.9041572637584	5.32015246670809	5.77601175479788	5.37372392276911	5.34689854589544	6.74588528035577	6.17184482106132	6.54047652445775	4.71951701238375	6.37778141669535	4.74393366206223	0.613582609267606	4.85214790678433	4.49728578428035	4.88945651297342	4.60150047540895	5.1990737665663	3.77073063346019	6.28079291994146	4.22744674522496	4.83971475928063	4.00898635388722	4.94509770229983	4.89884717135465	4.66005687534666	-9.11260104319488	1.16315113494129	-10.0796615829646	-11.1053049903192	-9.40433546943036	-9.93767866294865	-10.3510765159279	-8.9615592981902	-9.63183897303281	-7.82219195970896	-9.442757220428	-7.57548828007988	-7.17989352546795	-8.68527462996316	-8.28675245307186	-2.78833851849126	0.625948800309663	-3.09544153255773	-1.39592801965582
35.678391959799	5.77396186884569	0.70010806196508	5.7255823823138	4.78286477034229	6.17528732109365	4.99279651036891	5.39698321908927	5.91515558312449	5.48639025854317	5.44216832597035	6.89655612578455	6.27069266866014	6.68263683788181	4.8086553431135	6.48573494870805	4.73716205127703	0.612769792013435	4.85994966834378	4.48998845043033	4.87616583201799	4.60931446368232	5.16018680431162	3.76987265849159	6.27795712285412	4.223467395822	4.83399971529293	3.99651294038811	4.95737031096532	4.89374584330661	4.63457546069462	-9.36613684457908	1.17341454001767	-10.2471445148127	-11.3882274291371	-9.67136505995083	-10.2324094452568	-10.6475983833478	-9.09330542511603	-9.89258867376989	-8.12695645738901	-9.65260500332124	-7.8415004165317	-7.33151007079004	-9.07818394627748	-8.55638415382742	-2.81167213619035	0.628574587162204	-3.15434050434912	-1.41803521596957
36.1809045226131	5.88331757841786	0.719267063097469	5.86352615729081	4.86032528374868	6.28063198146742	5.08186208288457	5.47875771478083	6.04548652453322	5.59106293301297	5.53023677083003	7.05168814128969	6.3755053188579	6.82194896687343	4.90321499793753	6.59888164592508	4.72864831589655	0.611442692198207	4.87152716650698	4.47480392890217	4.8612227417624	4.61422683833431	5.12186221469076	3.76236364202472	6.26478526572819	4.21201326637993	4.83245536893598	3.98878391537172	4.96703665785629	4.89191836476303	4.60942873539863	-9.60762304118191	1.18666423130866	-10.4180781471255	-11.6368035586748	-9.93876717141406	-10.5193453740354	-10.9296812614683	-9.18962562219411	-10.1402583151454	-8.40349905370555	-9.87093556063085	-8.09610016992155	-7.48448737385575	-9.46706911506842	-8.80444881212509	-2.83506741490124	0.632099739768457	-3.21772368890968	-1.43785280986418
36.6834170854271	5.99472516618858	0.736117389619703	5.98942924590525	4.94777156210483	6.39169495415625	5.17633659099536	5.57190786467234	6.18413450416267	5.70121714366039	5.62758841826527	7.19249392180428	6.46897151289387	6.96560125223879	4.99015249946079	6.72412769013142	4.72087427003933	0.611193262991477	4.87264049165673	4.46475498026628	4.85160907121886	4.62203969514579	5.09251345233709	3.7586074885294	6.25686767164911	4.20515243197607	4.8209128174837	3.97378135484588	4.98149821981167	4.87931826847838	4.59166956711235	-9.8373554019472	1.20520996212305	-10.5623033316778	-11.8771468523111	-10.2130349235348	-10.804281032043	-11.2027294305123	-9.26938271421317	-10.3965837639693	-8.66798642751858	-10.0669663705497	-8.31880411502482	-7.64741122990544	-9.82555022267617	-9.03343981137736	-2.8592893833822	0.635335224114523	-3.27546301315136	-1.45984457293155
37.1859296482412	6.10503182836782	0.751848997737847	6.12208514174561	5.03760025116624	6.49158515368373	5.26224207612737	5.66014275587204	6.32114492477095	5.80773234107602	5.72582916807765	7.34152815803712	6.5719046812156	7.09516680741333	5.08667901322785	6.84177329636815	4.71114885749564	0.609698414239367	4.87786411483692	4.45498444144821	4.83344192814079	4.61991248109999	5.05690846509888	3.75433130439162	6.24590189037706	4.198235355715	4.81412926592487	3.96419222744196	4.98651387918407	4.87089878720468	4.56762100657932	-10.0478142422061	1.22633006476939	-10.7093269375243	-12.0919173149042	-10.4626175080398	-11.0577459244246	-11.4369486960846	-9.32298869824544	-10.6416994621077	-8.90623715773855	-10.2691483941297	-8.52770319241927	-7.796177427656	-10.1767645964532	-9.22230983895135	-2.88282224317382	0.638665690834585	-3.33792721451047	-1.4818042171956
37.6884422110553	6.21876647972838	0.767818215912341	6.25266648163213	5.12863553839946	6.59999866357117	5.35590370741379	5.76242194290884	6.45485042673262	5.9125016621606	5.82357092272027	7.48838762833259	6.67552479639128	7.23066661475266	5.18559877319689	6.97323707825664	4.70260828038357	0.608521910743506	4.88222353599531	4.44252973454408	4.82073400928102	4.62036877038008	5.03077937034042	3.74662686972449	6.23047652036176	4.18829445229082	4.80744547353354	3.95617947003294	4.9955004000701	4.86211422543673	4.55063481299519	-10.2428406147166	1.25060956492648	-10.8454062998496	-12.2760317635924	-10.7147097608266	-11.3070278074425	-11.6589280792361	-9.34695284298393	-10.8744315879356	-9.11520368441589	-10.4621745758316	-8.71095193456945	-7.95215464090086	-10.5032985472467	-9.38965646648502	-2.90723612183603	0.642835686256849	-3.40010719957097	-1.50318487540574
38.1909547738693	6.33497735949637	0.780777878882357	6.37820154575207	5.23078893033153	6.70924987061589	5.45084080266843	5.87133153574906	6.59599195467266	6.02427892167631	5.93157905354023	7.62920108469006	6.77581218729261	7.36349516110756	5.28459710795546	7.10933751740098	4.69521189698817	0.607885177796801	4.88091198394042	4.43673548493451	4.80989951721645	4.61978954525805	5.01047051208438	3.7427749025732	6.22169856621607	4.18387115827015	4.79602773119933	3.94565421544074	5.00437784580253	4.84834335704248	4.53719984086792	-10.41933104996	1.27857710156714	-10.9617166309518	-12.4460663503805	-10.9542991094361	-11.5377553233585	-11.8550131392381	-9.35500524307644	-11.1071257090511	-9.30396386717009	-10.6370873529414	-8.86343699908461	-8.10495765787766	-10.7990686798067	-9.52580758710723	-2.93207147920366	0.646623182714192	-3.45929137839681	-1.52696231819106
38.6934673366834	6.45151678081211	0.793699155189134	6.51052887308085	5.33123960381022	6.81477145310973	5.54342138610262	5.98239018004083	6.72927194952804	6.12952526491608	6.03586156616886	7.77821008537007	6.88628218906964	7.48919257817547	5.39485693147087	7.24416608971415	4.68687838536364	0.606244503464069	4.88408024491145	4.42811469472972	4.7954786312737	4.61314704312302	4.98990459469727	3.73490558207033	6.20618193807607	4.17610990545412	4.79029454889712	3.94156843368693	5.00785526551639	4.84024193454487	4.52153619274627	-10.5726545829637	1.30780290703084	-11.0772519648026	-12.5786548960937	-11.1717266813941	-11.7414907225822	-12.0165315571041	-9.33280823777397	-11.3143910434039	-9.45589027450393	-10.8112692770412	-8.99583141106501	-8.24737699321372	-11.0760131183265	-9.62527340122326	-2.95617997225459	0.651237087096032	-3.52192032025017	-1.54951494248955
39.1959798994975	6.57194193617048	0.804837278994166	6.63491037734441	5.43882217515537	6.93066744609336	5.64539986120565	6.10903748197587	6.86459064434143	6.23900085330255	6.14588407817679	7.91787299391711	6.99107864694122	7.62209753181318	5.50322383262873	7.39265924732055	4.6806088123075	0.605427034275342	4.88159740758923	4.42202306893609	4.78872299849965	4.61040265925474	4.98173337611954	3.72681177147563	6.19236706771094	4.16970808008393	4.78021029837477	3.93533430502208	5.01688404400653	4.82785070977712	4.51426877314727	-10.7066448928455	1.33993951794709	-11.1694765767322	-12.6875679857907	-11.3854635528344	-11.9368601222877	-12.1626495718039	-9.28996430301879	-11.5106835229974	-9.58028750677997	-10.9613068051368	-9.09295092172047	-8.39467770270849	-11.3125725308415	-9.70192250433931	-2.9808665860613	0.655862462225227	-3.57978548511664	-1.57336633796769
39.6984924623116	6.6940816562019	0.812568313995615	6.76118532578301	5.55717724576036	7.04052573429792	5.74299779335061	6.23502647145674	7.00570540785472	6.35604500512377	6.26574293132238	8.05961007217556	7.10023402751701	7.74381004417052	5.61905270795079	7.53594876386136	4.67519377244238	0.60468113618665	4.87854189720761	4.42331131528304	4.77896437122697	4.60184171789231	4.97397840889698	3.72228517152263	6.18620871482277	4.1690739299756	4.77089814337603	3.93134947361825	5.01966291285645	4.81651228177558	4.50489070329671	-10.8181385641907	1.37407883383698	-11.2502439644971	-12.7808751358143	-11.5702016039231	-12.0995960225957	-12.2704494998922	-9.23542613525327	-11.6999132393393	-9.68105094425376	-11.0988092622796	-9.16307731407319	-8.52595850703302	-11.5197174415447	-9.74048226397986	-3.00530613460303	0.660178715285958	-3.63738195813989	-1.59976012659456
40.2010050251256	6.81807582726334	0.821695399691017	6.89340071927317	5.66917914897666	7.15546608386889	5.84591330686944	6.37117467860094	7.13290561954698	6.46302509088046	6.37675598480759	8.20839466810748	7.21876522665182	7.86819304910176	5.74616236952323	7.68564980821502	4.67027632686445	0.603471425880492	4.87992174591306	4.4183253598794	4.77217517302472	4.5928188154506	4.97324727401323	3.71030984947228	6.16967649479315	4.16160042612233	4.76758478097518	3.93396291725694	5.02376977207036	4.81161803120715	4.49858160905942	-10.9066455761961	1.40881055658205	-11.3279287849117	-12.8292536165835	-11.7404827181246	-12.2444296630277	-12.3548643792996	-9.14896428289863	-11.8523089577491	-9.73881788408399	-11.2303716811176	-9.21129520812627	-8.65484110840543	-11.7007458317864	-9.75208837443455	-3.02939324735306	0.665898205754682	-3.69692734532622	-1.62384679998827
40.7035175879397	6.94454659877794	0.826823673688836	7.01195237949348	5.79345708177131	7.27872756338006	5.95682355192641	6.51993832536908	7.26715076464446	6.57957087766108	6.49902072339162	8.34077188171563	7.32501585788653	7.99558716346426	5.86659908577752	7.8444905276318	4.66713050048464	0.603496392258694	4.87108690194289	4.42076751656675	4.77264877257124	4.58729274225887	4.98412203011215	3.70131341837119	6.16085473766859	4.15955387363199	4.75552488450844	3.93048706399572	5.03141302578622	4.79836761202061	4.49926392686571	-10.9740820152864	1.44588720633193	-11.3723465392764	-12.8647575731449	-11.9006296325175	-12.3762706921705	-12.4227026645923	-9.05443227474284	-11.9968191070111	-9.77471630137567	-11.3262481642626	-9.21867333943506	-8.78167737903212	-11.830678712126	-9.74311381903674	-3.05325381960762	0.670326421799328	-3.74771940715321	-1.65107343587438
41.2060301507538	7.07113975140227	0.829776708989784	7.13877779264685	5.92253190304187	7.39093914053787	6.0596284168549	6.66247248430484	7.40011421105371	6.69908816113893	6.62474335705602	8.4825805648528	7.44246804520028	8.10973096834329	6.0008650168594	7.99087670633877	4.66399868793926	0.603321094956115	4.8667878934099	4.42708018913012	4.7664587230411	4.57275430776213	4.99092907164207	3.69273311757718	6.15611997729482	4.15974577195436	4.74959109949929	3.93358883059369	5.03092195679056	4.79192000487357	4.49335199964157	-11.0180075795841	1.48252940496571	-11.4149093113147	-12.8794762348026	-12.0234524094598	-12.468200133649	-12.4481721647129	-8.94924154918547	-12.1238107083197	-9.7832858375372	-11.4168884835913	-9.20658730451488	-8.88846678978237	-11.9357544464317	-9.69585316129135	-3.07612088569027	0.67516951310901	-3.80076361978789	-1.67954128031612
41.7085427135678	7.20066223016531	0.833085818083311	7.26390094873226	6.0496404376177	7.51467019264585	6.17370722875392	6.82025980366332	7.52391936874329	6.81278963341113	6.74638004130518	8.62211149545878	7.56065401349014	8.23250325184116	6.13928351840517	8.14878905808123	4.66282531664846	0.603590908180542	4.86216055664513	4.43075160203538	4.76844882174739	4.56273210513893	5.00995891974427	3.6791127985455	6.14531521704809	4.15601574003107	4.7449232310043	3.93885598084919	5.0364590228804	4.7873619465402	4.49463317422014	-11.0429273333017	1.52010963924706	-11.4444195297865	-12.8611632458202	-12.1403513551451	-12.551758251051	-12.464031694235	-8.82414849561796	-12.2184169439224	-9.75680639582207	-11.4901466980495	-9.16902047658664	-8.997902423676	-12.0051053330603	-9.63478449014929	-3.09904896336769	0.680467974226998	-3.85109620507671	-1.70735883909081
42.2110552763819	7.33095397689667	0.832009033003366	7.38261976507189	6.18863670078664	7.63697350354131	6.28798998524268	6.97988893668874	7.65433174704109	6.93643648456337	6.87898769374867	8.75347879368388	7.67385191801731	8.3478049546294	6.27784114812179	8.30356006851992	4.66276281578899	0.604781433372218	4.85213341083177	4.44283905512117	4.77182113799846	4.5514250430055	5.0331753765218	3.66897692999082	6.14372227139095	4.15826250138714	4.73638940849195	3.94188886638463	5.03919955083539	4.77950730268447	4.49657575061277	-11.0483119992065	1.55800365104129	-11.4516828004818	-12.8366573463431	-12.2353205119498	-12.6116263381108	-12.4570389862809	-8.70076713557518	-12.3045903711297	-9.71347894523534	-11.5375744973432	-9.10082205897184	-9.09356739779878	-12.0324539875263	-9.55247561293755	-3.12123043216884	0.684413582941464	-3.89570909171723	-1.7387577325223
42.713567839196	7.46217423401464	0.83087330519892	7.50893997925819	6.32546981297069	7.75658799584079	6.40198297995845	7.14038413582198	7.77607744046178	7.05717579090734	7.00773661336503	8.89328268405813	7.79718855317328	8.46041423647713	6.42934341149973	8.45368140839778	4.66365585304008	0.606309287149348	4.84713796836569	4.45450924738281	4.77393324352783	4.53654025713047	5.05758393812788	3.65588818712587	6.14159672821072	4.15863199004532	4.73445625012898	3.95145798359902	5.04042173711967	4.7789827892769	4.49638576947987	-11.0357238608372	1.59479186172502	-11.4589104064049	-12.7880568663389	-12.3067957449205	-12.6456952163053	-12.4258801010047	-8.56797172507142	-12.3652158904866	-9.64216886621931	-11.5803162498702	-9.01882399227985	-9.17984850634945	-12.0366206313227	-9.44810599431025	-3.1429097956061	0.689183806403557	-3.94175299965491	-1.76986130375841
43.21608040201	7.59476223867842	0.828264497313387	7.62587468883713	6.46583992944323	7.88614893743839	6.52646676513501	7.31291621498259	7.89513343645408	7.17729741242429	7.13840006024634	9.02148082932964	7.91240324949564	8.58045541558631	6.57728507669926	8.61220708674757	4.66622923867586	0.6088844024774	4.83700457809116	4.46825742471503	4.78400650856313	4.52691278236067	5.09285946399379	3.64123596278641	6.13872302000821	4.15898077423482	4.72881040581212	3.9584429110215	5.04780243450655	4.77520618455297	4.50273765213983	-11.0082434192987	1.63167112882747	-11.4446667711298	-12.7232457747298	-12.3743465858836	-12.6741437531218	-12.3928918730631	-8.43122393644368	-12.4023695017867	-9.54868173980466	-11.5970359324978	-8.91065839352328	-9.26787269642417	-12.0001699101004	-9.33985758237439	-3.16427591760775	0.692940475900829	-3.98081417670534	-1.80241677677599
43.7185929648241	7.72624789559425	0.821233017706159	7.74386127950429	6.61632772502494	8.00460506467719	6.64343200732411	7.47661088857768	8.01969359429841	7.30629864402981	7.27841060049769	9.15011623994519	8.03015745944116	8.6834084724268	6.73198088743001	8.75631977954799	4.66906880846707	0.611793630539816	4.82679641487437	4.49052469850996	4.78916489131844	4.51120334852073	5.12430489645034	3.63033990976235	6.1452946948096	4.16522770566238	4.72452315323981	3.96730766892239	5.04628162936788	4.77335823916166	4.50356725947205	-10.9652023139673	1.66632667832337	-11.4214361691007	-12.6603748909503	-12.4114806320064	-12.6706690665606	-12.3327952849486	-8.30629233231096	-12.432844587261	-9.44668762287385	-11.6006116933353	-8.78602307297607	-9.33261781098527	-11.9352421027354	-9.21055481553089	-3.184537014881	0.695641763185055	-4.01765434282843	-1.83863603244793
44.2211055276382	7.8592230448343	0.81643643748615	7.8680809097317	6.75795059573086	8.12877133514031	6.76788176400254	7.64770498468573	8.12889215250003	7.42618021535787	7.40750548551214	9.28553663363359	8.15608899002562	8.79407077722536	6.89728427988171	8.90395145941842	4.67373012835944	0.615516353184299	4.82180623444017	4.50821908114951	4.79854933933816	4.49785102529201	5.16185323353115	3.61346126129468	6.14634618995519	4.16569341752724	4.72673224274918	3.98215719344871	5.04998506870366	4.77858080680438	4.50725657443865	-10.9119867472136	1.70000053946141	-11.4011281049553	-12.5711847991917	-12.4414397248987	-12.6582652017667	-12.2698185779108	-8.17290309075945	-12.4325493363647	-9.31804849242871	-11.6022210586332	-8.65656013896747	-9.39966163997872	-11.8537931429044	-9.07825440501699	-3.20508313779405	0.69930882864026	-4.05533862019796	-1.87304376930557
44.7236180904523	7.99019395081514	0.80758259063288	7.97583417234601	6.90839601717289	8.25686363051664	6.89789559174709	7.82300582029973	8.24228612650838	7.55045496867684	7.5443169190427	9.40091597352566	8.26577612098466	8.90226401954679	7.05170168060705	9.05281031962237	4.67860988024531	0.620295109040943	4.80727058573292	4.53283731206481	4.81267438962764	4.48800547876268	5.20526430770722	3.5988981931592	6.15175621778508	4.17028104406716	4.72052479219277	3.9900652908451	5.05438425886263	4.77549531031368	4.51447126206809	-10.8477439806767	1.7322428783737	-11.3524587624806	-12.4847646855429	-12.4659756127419	-12.6397530772834	-12.2085146274171	-8.05303661697674	-12.4206384857391	-9.18372366549809	-11.5715077857406	-8.50175638172898	-9.45992428842368	-11.7299644916139	-8.94865326761047	-3.22444909301787	0.700245662627935	-4.08251606748006	-1.91109782004424
45.2261306532663	8.12112407239886	0.796695441578537	8.09172006656327	7.06351006507817	8.37274641747254	7.01991848018431	7.98710993965007	8.35665961449259	7.68164140543855	7.68497737869315	9.52523641510812	8.38521408547411	9.0015462948798	7.21856478467768	9.18576799347284	4.68470245501666	0.625618287823977	4.79815815896371	4.56343761794413	4.82060080735337	4.47180492176626	5.24238301670093	3.58676631219249	6.16585112882624	4.17854533657239	4.72080973008116	4.00401870395568	5.05423741506607	4.77944459778195	4.51507416801224	-10.7768428082578	1.76037592727345	-11.3097620900046	-12.4033018716769	-12.4635702112924	-12.5931257474949	-12.126959061835	-7.94990214719915	-12.4058895254604	-9.04755432129337	-11.5427062910564	-8.3482366489778	-9.5065976426722	-11.595845959778	-8.80550498861047	-3.24390231073383	0.70127907834179	-4.11146493157511	-1.95177832739239
45.7286432160804	8.25152405487925	0.787883388182155	8.20503932287409	7.21015162925637	8.49855505116543	7.15324947521597	8.16056779587352	8.45712547190453	7.7982722519411	7.81518004412883	9.64616609312363	8.50304945129336	9.10993431902292	7.38626178963366	9.32626001799687	4.69188985647336	0.631145571131119	4.78970460397519	4.59016769967035	4.83559715339176	4.46182065126287	5.28728602943774	3.56945176880063	6.1699931328752	4.18153563248515	4.72254415457594	4.01929820691161	5.06062734067773	4.78509281682277	4.52144894326676	-10.7018931655115	1.7872007453353	-11.2634464113935	-12.3040678739328	-12.4666102676886	-12.5513750384537	-12.059924966874	-7.84650451331023	-12.3578785140498	-8.89460218059497	-11.5061789178352	-8.19268684095051	-9.55927335974461	-11.4459245208819	-8.67613774594016	-3.26360323771798	0.702027386071285	-4.13759462441001	-1.99128257235159
46.2311557788945	8.37912852257664	0.774303737333561	8.30983846054104	7.36726425705257	8.61761526853952	7.28287339423638	8.32614605462032	8.56536654746379	7.92374084818176	7.95510274103126	9.75664938787826	8.61276598357973	9.20497263647367	7.54985074862941	9.45648446526865	4.6991508232296	0.637221299808411	4.77684473204801	4.62616039295987	4.84884490561375	4.45047908054432	5.32957641403596	3.5569016009793	6.18295621266551	4.19087609514404	4.72059608847288	4.03174721914455	5.06115097149901	4.7872302338529	4.52559675502468	-10.6229677976599	1.81036309351095	-11.203462211797	-12.2215307323683	-12.4562384617354	-12.4966015776267	-11.9896311014277	-7.76932247636113	-12.3120192419047	-8.75099916576575	-11.4528083955007	-8.02872354959153	-9.59602758512539	-11.2723599119577	-8.54885695841635	-3.28273159672698	0.70035650832176	-4.15780898376665	-2.03568258643068
46.7336683417085	8.50780033780129	0.761714195818473	8.42215286175966	7.52096233893437	8.73431649465413	7.41326298333374	8.48847510979647	8.66739909470856	8.04878957312811	8.09051883225243	9.87591245517604	8.73137719646184	9.30330389910228	7.72377526033439	9.58115829177471	4.7085677887413	0.643947496392407	4.77021890963333	4.6634680702621	4.86120264726255	4.43860290226769	5.37021707465395	3.5440778124838	6.19906309262601	4.19999440897216	4.72534609144841	4.05039254913513	5.06386339559536	4.79664198448147	4.52829231481489	-10.5471273789691	1.83000445220942	-11.1550759053507	-12.1404656785728	-12.4375378783506	-12.4333634059681	-11.9211580963788	-7.70721905529989	-12.2609171463906	-8.60835940231964	-11.407953866781	-7.87821686013266	-9.6339593159105	-11.1010591669843	-8.42737014815889	-3.30345976044868	0.699162875439178	-4.18074844905215	-2.08078382246085
47.2361809045226	8.63426116623958	0.74912660411593	8.52332186469582	7.67269235599452	8.85966262208796	7.55357795087236	8.65692347359178	8.76413554382797	8.16453755358028	8.22236195865694	9.98216263303803	8.83905182318343	9.40598060846473	7.88906402738191	9.71192274573882	4.7185276362436	0.650769515854018	4.75958454906221	4.70169173618217	4.87993987272329	4.43355285768652	5.41645445483147	3.53018458918272	6.20948457062488	4.20821090474444	4.72635271376202	4.06588375011297	5.07061840594194	4.80239926740109	4.53650159891108	-10.4736724304741	1.84785061903371	-11.0962038108512	-12.0593453890194	-12.429981116576	-12.3822250399739	-11.875921182294	-7.65909893311166	-12.1908287920859	-8.46655557028506	-11.3498016007163	-7.7271094619799	-9.67598110978606	-10.914763679277	-8.32992591020682	-3.32472568852888	0.696064584969863	-4.19774760522587	-2.12743098103236
47.7386934673367	8.75733340877694	0.73248723004936	8.62444127694231	7.83347944264375	8.96874865718971	7.68180270389368	8.80721382813942	8.86925661104257	8.28817205013264	8.36271127647769	10.0885702411481	8.94758334397386	9.49361837580965	8.05730736824833	9.82242913845847	4.72826844366754	0.657125843390402	4.7501531438271	4.74903367694667	4.89082408056318	4.42229786070342	5.45246856968966	3.52204986155376	6.22842312825595	4.22320173122021	4.72870629057268	4.08327481730622	5.06970322742298	4.81020373530235	4.5371496443138	-10.4025182871402	1.85906916675236	-11.0400078468193	-12.0022096785197	-12.4009373389674	-12.3108915526159	-11.8202778364348	-7.64291837721645	-12.1303798036917	-8.34543200749667	-11.2925258563143	-7.58651834975064	-9.70237208888572	-10.7266689376559	-8.23159805845369	-3.34636728226461	0.691702293580595	-4.21442069272585	-2.17940282172984
48.2412060301507	8.88233593345763	0.719656872901773	8.7319782275121	7.9833692027321	9.08555378894973	7.81948608111605	8.96256791498808	8.96154201020101	8.4041744236791	8.49078829443246	10.2032345545956	9.06383537639467	9.59259711077977	8.2330702367658	9.93816991280272	4.74084154469455	0.664000563879901	4.7472742218324	4.79297619808508	4.90617208231174	4.41654496462818	5.49162043093953	3.51098935779664	6.2447877015041	4.23425203902484	4.73735036220143	4.10673722754425	5.07535251185587	4.82524985858464	4.54163312472052	-10.3432697267236	1.86848745387155	-11.0001303123452	-11.9403787180658	-12.3833227565358	-12.2520464196075	-11.7882482646036	-7.63657928677782	-12.0620009480536	-8.22588301853669	-11.2501182436221	-7.47001141438836	-9.74131995971463	-10.5535566289517	-8.15891047620438	-3.37126930579015	0.687950775813742	-4.23501926495486	-2.23042268306698
48.7437185929648	9.00142723598929	0.703682563873317	8.82063827783469	8.13821693120705	9.20278279701277	7.95927650949414	9.11483595916632	9.05801594010394	8.51675915642865	8.62271015188908	10.2964641301756	9.16106358700952	9.68423525829582	8.39194108102201	10.0516142882212	4.75205173993079	0.670431166728506	4.73599850001952	4.84254054083357	4.92308876535539	4.4141346574561	5.53013417853697	3.50328683474216	6.25995604759792	4.24917175301502	4.73734170484663	4.12316742521117	5.07828960608774	4.83201327006876	4.54754933532931	-10.2883746343081	1.87470505696244	-10.9428407403794	-11.8953135018173	-12.3718957735753	-12.2016208489812	-11.7747126260086	-7.65626965018873	-11.9903030790312	-8.12492350438777	-11.1889705710321	-7.35250361746283	-9.77501711947642	-10.3651115297766	-8.10938768388841	-3.39617769142016	0.680817186869651	-4.24715458823925	-2.28618238554411
49.2462311557789	9.1219667084928	0.686580206084893	8.91768954790545	8.29933542664069	9.30918183883131	8.09176570360081	9.25378366572383	9.16206653299482	8.63611439275065	8.76055512592971	10.4007782480526	9.26835702469611	9.77451706345186	8.56061544167746	10.150807198151	4.76560959094332	0.676304208412336	4.73152176928826	4.89960756490894	4.9341340863138	4.40811298838978	5.5600775157953	3.50143564226943	6.28283935089292	4.27038551935853	4.7435440229474	4.14641749714874	5.08016909611703	4.8467114947137	4.54796813411934	-10.2474557381113	1.87438240759712	-10.9047362084611	-11.8759434470707	-12.3499431959928	-12.1424392590769	-11.7616370322723	-7.70720714156622	-11.9354011613874	-8.05144583883919	-11.1471062787508	-7.26414378383763	-9.80952852764537	-10.1978529320028	-8.06953978854429	-3.42475763731766	0.673860335132179	-4.26510779910659	-2.34718317235052
49.748743718593	9.24088124596343	0.673874841011622	9.01201961284925	8.44561270860295	9.42617702457089	8.23573747222963	9.39982355476392	9.25027316214979	8.74106502719098	8.88204211564525	10.5033694333939	9.37387234550474	9.8762151503806	8.72649264852358	10.2587559417191	4.7800484051414	0.682050765622868	4.72890297899407	4.9503811875135	4.95085566321672	4.40981779300459	5.59380954959537	3.49532481727726	6.29755166648869	4.28581097971909	4.75075682581999	4.17145340793499	5.08852665157356	4.86372669080682	4.55371105489354	-10.2196069938403	1.87337176387874	-10.8751520929812	-11.8474326813136	-12.3493582503195	-12.1064708727136	-11.7813441522765	-7.76288437064963	-11.8691472432347	-7.98054503185084	-11.1140132013085	-7.19824819778384	-9.85974878155251	-10.0452989205808	-8.06524712335825	-3.45623848136285	0.666662353206629	-4.2841326060346	-2.40676078868489
50.251256281407	9.35500680103275	0.656653586337673	9.09669761094672	8.60262556256852	9.53304857013939	8.37200079255227	9.53243714669009	9.35108509497761	8.84889346992813	9.0137672506393	10.5962499440645	9.47057335174987	9.95997080482678	8.88396610265889	10.3537727116836	4.79354753312183	0.686470704856912	4.72304579305932	5.01014977815142	4.96283907148377	4.40963522128717	5.61970684589762	3.49639116976833	6.31546826107152	4.30925889761717	4.7538576808084	4.19440874433039	5.08774025852569	4.87831226769822	4.55530394088473	-10.2010908466287	1.86680569143839	-10.8428703308673	-11.8480271261793	-12.3444908165822	-12.0688602076488	-11.8067208664403	-7.85123827293647	-11.8155952314845	-7.94228232262405	-11.0791240809869	-7.14645427488269	-9.89580752360768	-9.89678055853711	-8.07592939339552	-3.48922405005628	0.65683249514191	-4.30088645047066	-2.47397658925572
50.7537688442211	9.47336975537882	0.641691434142679	9.19002430859019	8.75772172617229	9.64096848095755	8.51138767381408	9.66346411264401	9.45227353355468	8.96119344461536	9.14321784597454	10.7014166133013	9.5780228035641	10.056259467932	9.05010922709189	10.4477475817126	4.81069738126544	0.691019185727944	4.72463297169029	5.07182429879461	4.97427003574273	4.41182082468555	5.64276217602911	3.5004816569371	6.33899265212885	4.3352378933145	4.76310800972795	4.22482686244989	5.09268866376445	4.90181294805514	4.55660696313053	-10.2037720528439	1.8567485210167	-10.8340595906936	-11.8633098957867	-12.3487604850986	-12.0418119072044	-11.8503544201279	-7.9590891841268	-11.7824063072016	-7.92703789514583	-11.0698929534301	-7.13069715810639	-9.94962460641085	-9.78011285750186	-8.11187942613661	-3.52820373482124	0.647763736411192	-4.32551160627287	-2.54427552706003
51.2562814070352	9.58818553860507	0.628879322871076	9.27182078269414	8.90646920145203	9.75894024297737	8.66104993439193	9.80125660930804	9.54812610343862	9.05570133089951	9.2652622821442	10.7950865826891	9.67472039933095	10.1530877020748	9.20404705897716	10.5508437714881	4.82741232168723	0.693923824918927	4.72312525765399	5.13147501467111	4.99055702475284	4.42189184443836	5.66873782383453	3.50442151473912	6.35105514768745	4.36028997176377	4.76799912012024	4.25282154539391	5.09828690235694	4.92283150593131	4.56286750859047	-10.2194539436959	1.84613823163381	-10.8240080580741	-11.8810555445528	-12.3779790009316	-12.0414483206995	-11.9268919945452	-8.07748606692575	-11.7371822920393	-7.92629741215281	-11.0612228042741	-7.13125357777685	-10.0100642931966	-9.67334030905921	-8.18467159381912	-3.56996019738676	0.636978056284793	-4.34811455606423	-2.61688160238934
51.7587939698493	9.70038677311666	0.612751942190718	9.35418001881621	9.0660230640334	9.85751762648935	8.79455226428617	9.91737559083929	9.65844409323754	9.15843043841747	9.39812476545758	10.8919155090485	9.7740700183986	10.2434252604614	9.35911689395007	10.631852507081	4.84391602307486	0.695638525508565	4.72390940064096	5.19927187172134	4.99627918266885	4.42519703623968	5.68086807365417	3.51640053079956	6.36952736121157	4.39411773636982	4.77368201462092	4.28421046714134	5.09965638194298	4.94796536378698	4.55982287917504	-10.2476466531648	1.82750993433169	-10.826161096154	-11.9278384791319	-12.3918764467251	-12.0277970794826	-11.9943677586654	-8.22423684752313	-11.7176552662175	-7.96113373219363	-11.0680765299797	-7.15948451839307	-10.0697202111705	-9.58936077671353	-8.26169774879248	-3.61511426697801	0.625658337192305	-4.37533484193159	-2.69788934030545
52.2613065326633	9.81841982901326	0.601855890465757	9.44507420048293	9.21597278858789	9.9690582152516	8.9414153769156	10.044298940883	9.76178777842256	9.25867043675068	9.52106331465178	11.0015102432064	9.88444189637054	10.3488922643504	9.52161360214098	10.725658719158	4.86447335971033	0.697212596880577	4.73215271805487	5.26322460639087	5.00662549506734	4.43683325639682	5.69628762294632	3.52827703532803	6.38779306325689	4.42661778773426	4.78503193586538	4.32319598811207	5.1079484501348	4.98240403862484	4.56176167832186	-10.2997550506955	1.80884067668455	-10.8530665188621	-11.975352804782	-12.4337717690022	-12.042339019293	-12.0948726931531	-8.37610266806101	-11.7123520565262	-8.01005701649975	-11.1036947915	-7.22496060089205	-10.1517528221255	-9.54272864379832	-8.3757642545466	-3.66772241780854	0.615428895692864	-4.41189042391951	-2.77974398865234
52.7638190954774	9.92913072889004	0.589288868041912	9.51662600256109	9.36904725515944	10.0794445597658	9.08776557066909	10.167922480147	9.87111205803379	9.34851963363339	9.64669891046882	11.090783353226	9.9762320503708	10.4426874573382	9.66400068082011	10.817859463377	4.88230319889275	0.697004959410751	4.73261878794789	5.32930405115841	5.01560585224733	4.45100611624815	5.70840541080342	3.54428547346328	6.39866712688803	4.46335163197714	4.78711528721351	4.35595332953929	5.11030121285354	5.01003650964953	4.56329079561622	-10.3591993157747	1.78860204405106	-10.8682027040652	-12.0355892934235	-12.4871829271187	-12.0694077633988	-12.2098391114348	-8.54233845774926	-11.7077637094159	-8.08281045803446	-11.1305534762946	-7.29771496093683	-10.2287636839509	-9.49781048212193	-8.51161407712617	-3.72186770988967	0.602308605153882	-4.44340657669688	-2.86802726458727
53.2663316582915	10.0461457812896	0.57698841227661	9.59930677321474	9.53274846429643	10.1834059053728	9.22960505047506	10.284000202587	9.99584620401689	9.44726728557281	9.78352994416665	11.1961416718882	10.0824225565075	10.5455043635707	9.81729163590185	10.9028250991939	4.9037377813928	0.695929419488416	4.74077705945663	5.40193401426018	5.01908743901994	4.46411366018443	5.71317998497826	3.5685533026186	6.41537480195289	4.50900672036938	4.79486302166657	4.39739307272986	5.11557748395644	5.04813220016389	4.56059839674936	-10.4400044280613	1.76261249521273	-10.9090063146252	-12.1212085740975	-12.5425267109034	-12.0983342033984	-12.328461990207	-8.72914493715426	-11.7322510425547	-8.18859566221421	-11.1884244796562	-7.40787240093968	-10.3218468826092	-9.49129756911482	-8.66108679732249	-3.78397427927473	0.590180270766331	-4.48642321766101	-2.96498729167565
53.7688442211055	10.1638994071095	0.570464386114471	9.68145859847888	9.68000761536826	10.3013095245415	9.3848248995556	10.4129420640879	10.1065166862286	9.53690329417411	9.90367344998717	11.3035730037429	10.1901642998988	10.6580795693992	9.96817783033801	11.0030614566219	4.92617381546454	0.694295624622555	4.75125221260705	5.46520138944718	5.02697646670104	4.48597851919359	5.72193686300449	3.58961765561622	6.42617091966042	4.54963587039661	4.80305209376847	4.44177093356005	5.1252003697187	5.09025611607312	4.56321019129206	-10.5362285334043	1.73883036305022	-10.9619289288877	-12.1928682491816	-12.6276097560243	-12.1558124583366	-12.4763339220796	-8.90648530803739	-11.7620920438999	-8.29677342050423	-11.2629331465976	-7.54224148285991	-10.432154651522	-9.51092653130495	-8.84281103501997	-3.85160148617823	0.578808082051084	-4.53482857485309	-3.06074003211094
54.2713567839196	10.2779292129358	0.561279907571854	9.75543872941833	9.84010859334428	10.4072746141633	9.52929586946601	10.5291571884307	10.234362387776	9.62473858735221	10.0370666240144	11.4040818942071	10.2917359476196	10.7582375673475	10.1102381139497	11.0913436510762	4.94700244977538	0.690871251433231	4.75900854660389	5.53430297443091	5.02741463584754	4.50491117259486	5.72169083508823	3.61882646845564	6.43395904841537	4.59935091892702	4.80669521162524	4.48517710498258	5.12777844179837	5.13170197942347	4.56021450888684	-10.639804318671	1.71016683161902	-11.0149139354936	-12.2857326607725	-12.708758644955	-12.2091561150281	-12.6184304354831	-9.09993026154991	-11.8043247916575	-8.43430445653313	-11.3420545644671	-7.69112447054781	-10.5364763804606	-9.5438744397344	-9.02837498603993	-3.92269970006568	0.565893281763908	-4.58496586208881	-3.16703092409007
54.7738693467337	10.4023988164791	0.555415362252515	9.84211925848685	10.0038208009637	10.5209312482724	9.68166676629746	10.6532369372478	10.3703821617601	9.72234457815147	10.1749645058468	11.522342550373	10.4094532609596	10.8771480382898	10.2639156764076	11.1888588311726	4.9727621235623	0.687500993523544	4.77478560645767	5.60432679542537	5.02791061470544	4.52881289559799	5.7214834714763	3.65317732569935	6.44687836599017	4.65417948496147	4.81616668716598	4.5375103053743	5.13791137762764	5.18402664114321	4.55873803468503	-10.7654853426051	1.68024569097629	-11.0932769135249	-12.3893998307293	-12.8086005885538	-12.2787365371993	-12.775663024241	-9.29846288315951	-11.8755965484637	-8.59125420912468	-11.4522279845253	-7.87305627636153	-10.6663069270312	-9.6147632480832	-9.23396448286927	-4.00390381885572	0.55465542730503	-4.64818067232588	-3.27932681361177
55.2763819095477	10.5239952760188	0.553342173499644	9.91936500843002	10.1585745671187	10.6452136706537	9.84340759458708	10.7880683530639	10.5001683807475	9.80484131714757	10.3041156427567	11.6317262345368	10.5191560003595	10.9919401926698	10.4058680446234	11.2994935815495	4.99710985971015	0.682479953222968	4.78759652615223	5.66722681475072	5.03090046892407	4.55958416048498	5.72425417252309	3.68675110295989	6.44859894786912	4.70707901274984	4.8209577516254	4.58786164044177	5.14577980734823	5.23467696964222	4.5611608007604	-10.8972010410472	1.653035144351	-11.1695604747449	-12.4826660525998	-12.931616779354	-12.3691653468766	-12.9503528955109	-9.48697651371284	-11.9414439774448	-8.75109680309372	-11.5641839933539	-8.06329147188537	-10.7980167693162	-9.69635523080851	-9.45888722491255	-4.08888616524198	0.543162698039347	-4.7122655219387	-3.39377165007288
55.7788944723618	10.6479630660387	0.550142234742588	10.0009271646111	10.3288894842204	10.7548611810995	9.9916701567102	10.9087846925323	10.6501661318091	9.89501829182461	10.4499608001502	11.7486269759096	10.6361286467628	11.1108901926759	10.5513861158217	11.3962100243762	5.0219469669169	0.67693932748863	4.80318282067467	5.73561572320435	5.02410206542591	4.58536380661475	5.71654419149136	3.72913424647142	6.45196881796662	4.76979835389936	4.82643513582978	4.64250569667098	5.15383405290669	5.29069183084287	4.55613382792093	-11.0371683818835	1.61932909757808	-11.2576006485441	-12.5952354149065	-13.0435590982622	-12.4468095295296	-13.1081042164386	-9.68570308438028	-12.0292004542162	-8.93520667528685	-11.6927099114523	-8.27316193966256	-10.9390196195105	-9.8007557691766	-9.67612260311945	-4.18040180685466	0.532007525134613	-4.78534562885664	-3.51992289610493
56.2814070351759	10.783672149722	0.552118191668568	10.0961038225855	10.4941005000766	10.8828175271463	10.1565752155811	11.0491160719436	10.798638519763	9.99332098182969	10.5918056227844	11.8835456356167	10.769751523072	11.2485320949299	10.7086366183093	11.5147938127476	5.05165391610734	0.671794251047419	4.82650763788973	5.79869997800332	5.02170398500366	4.6201666796418	5.71486759857434	3.77251491054099	6.45821743424379	4.83254807599982	4.83757905413251	4.70533663423622	5.16960398469811	5.35670551319994	4.55704942323123	-11.1946767249106	1.58848210951969	-11.3679477341976	-12.7019729090076	-13.1836853818435	-12.5486423771461	-13.2856676871783	-9.87380362148989	-12.1392332184486	-9.12180044508967	-11.8479155535721	-8.5073319725983	-11.1030364274705	-9.93716747042678	-9.91259262536946	-4.28246649542637	0.523308196269899	-4.87192702199168	-3.64853968294964
56.78391959799	10.9119160745031	0.554825132449297	10.1739088361746	10.6617701260255	11.0093555783763	10.3188925488965	11.1889564480768	10.9526373527782	10.0767355203036	10.7369536485868	11.9994501348079	10.8865320307659	11.3693103824036	10.8459348645332	11.6344714968117	5.07709759770159	0.664985932995815	4.84201446699132	5.85894572476951	5.01626140206432	4.65574501992986	5.71084524724682	3.81875724215205	6.45197339790307	4.89778059352097	4.83944095305884	4.76138434712924	5.17688723594021	5.41537330613259	4.5568598332819	-11.3465173817452	1.55853488405491	-11.4624688730176	-12.8067356368658	-13.3271910926323	-12.6516032835986	-13.4577982944729	-10.0552083241161	-12.2390056994002	-9.3138100802863	-11.9893207129388	-8.73400003778627	-11.2535749974255	-10.0677247739625	-10.1462841561844	-4.38600746983875	0.513209213778838	-4.9550365720661	-3.78422209194171
57.286432160804	11.0533841104307	0.55929110164746	10.2688193827995	10.845319202057	11.1368632111094	10.4815408132489	11.3314270017536	11.1267456333714	10.1752074336755	10.8996807205009	12.1370399564568	11.0237404914713	11.5106193957845	10.9992088050687	11.7577813883014	5.10710263583337	0.658945425904733	4.86568950945889	5.92335149430407	5.00709223190141	4.69194564917831	5.70414126092289	3.87303350037955	6.45066976044996	4.97173488147251	4.84728075295031	4.82619704612341	5.19161030726228	5.48451302652564	4.55507484490456	-11.5114523910911	1.52534058468917	-11.5790376920834	-12.9261869366409	-13.4732166768606	-12.7538198598012	-13.6231978662196	-10.2399347391464	-12.3640415110101	-9.52111463888756	-12.1561965535601	-8.98241291296349	-11.4264452517027	-10.2271805068423	-10.3760959384658	-4.50108481850708	0.504985296602312	-5.05402663618098	-3.9314078423931
57.7889447236181	11.1999268566277	0.568048711834367	10.3677796545522	11.0152961990731	11.2837271643222	10.6606115313723	11.4951948610774	11.2895610627234	10.275451136645	11.0500474684769	12.2800844398506	11.1663452783102	11.6564079890668	11.1536410873936	11.9049012632959	5.13829213195334	0.652980022917343	4.89168139115532	5.97679972087692	5.00297262133697	4.73655877371072	5.70488800579376	3.92406378223493	6.44740470981047	5.04040209952973	4.8558557742313	4.8930617358504	5.20784007989564	5.55645509519238	4.55981392577491	-11.6801504013948	1.49821728527744	-11.7018240195439	-13.0248275300901	-13.642624218504	-12.8756187931078	-13.8010972042609	-10.4010563767152	-12.496513934082	-9.71475718371946	-12.3305962439776	-9.2356402285382	-11.604639874889	-10.398716680502	-10.6140429302019	-4.6231177015731	0.49900509812101	-5.16049454199322	-4.07754471857662
58.2914572864322	11.3443331613476	0.576890081265946	10.4625323574413	11.1991926144849	11.4176895863859	10.8258673372197	11.6473137274875	11.4694555375321	10.3714941744372	11.215928316997	12.4186691202287	11.3057358449774	11.7997425931448	11.3015769701364	12.041132917046	5.16678366328809	0.646808233021935	4.91511737334956	6.03177625189369	4.99069296161686	4.77584085868898	5.69794860290115	3.98111412209305	6.43676427704464	5.11523962173254	4.86020637710746	4.95762019988774	5.22124772261133	5.62601567233238	4.55860358148575	-11.8416197829805	1.46718144007007	-11.818939821833	-13.1305394244968	-13.7953754946735	-12.9794908932991	-13.9528431849503	-10.5599270900841	-12.6250149335292	-9.9155973376384	-12.4997582612724	-9.48464826573165	-11.7797525523106	-10.5698355561649	-10.8293343627627	-4.74908603159584	0.492712472979715	-5.27064148805478	-4.23550405048389
58.7939698492462	11.5065181607446	0.588440881664962	10.5766082320975	11.3939174382537	11.5687309196481	11.0054381397026	11.8187714297933	11.6633749025834	10.4853189612284	11.3947086896315	12.5800360113072	11.4667806473181	11.9654106400022	11.4669061471021	12.1987339310121	5.20100802008553	0.642001987837309	4.94689209926566	6.08744292603864	4.98148749656727	4.82103515031439	5.69640561765485	4.04311054873139	6.43179225217675	5.19476872800717	4.87090837648851	5.02973731834821	5.24299884116816	5.70459098110455	4.56193392524639	-12.0141117023284	1.43843867530043	-11.9552027691549	-13.2417148368745	-13.9626039080972	-13.0945479421399	-14.1083868576766	-10.7133741943941	-12.7737611306723	-10.1189136727282	-12.6883971096423	-9.74625055063133	-11.9741630020416	-10.7620189555006	-11.0441172007154	-4.88828420634803	0.488833260173381	-5.39707735917488	-4.40214021398837
59.2964824120603	11.6662822201157	0.602264246226426	10.6848580855979	11.5759446074334	11.7312748160284	11.1930908968726	12.0034289666126	11.8460954508887	10.5944585404445	11.5622717694803	12.7338977218424	11.6215574434081	12.1202104144558	11.6227456076578	12.3718345407818	5.23244547691707	0.636795524792103	4.97550882385512	6.13143459509357	4.97486396108977	4.87009322677828	5.69942952535443	4.10088198059254	6.4203977674468	5.26759064650318	4.87733780586593	5.09746136074576	5.2593049996681	5.77845220620673	4.56903430072172	-12.1764612040131	1.41582008020658	-12.0817365044678	-13.329432296411	-14.137232318546	-13.2153135997974	-14.2612224179886	-10.8406493550876	-12.914338609466	-10.3023488830766	-12.865192438397	-9.99469880015437	-12.1547842988509	-10.9465140221041	-11.2505321078235	-5.03027758443892	0.486419046827639	-5.52456335991565	-4.56827852961723
59.7989949748744	11.833680012876	0.616608219603868	10.8031852601976	11.7782035640152	11.8858378723988	11.3710595397952	12.1814697610485	12.0518572352948	10.7111649293601	11.7523237136617	12.8988780443846	11.7875790816579	12.2904474821009	11.7865442004943	12.5392894829785	5.26440761593456	0.632925231939538	5.00718185716656	6.17906894175209	4.96186377219545	4.91415585737245	5.69666370962841	4.16546955094266	6.40743075492005	5.3473475809814	4.88499706860692	5.1670071281176	5.27992697725769	5.85469834493961	4.57148746326845	-12.3349835348151	1.38901138652907	-12.2132945669846	-13.4287716759384	-14.293573966235	-13.3176134569412	-14.3872561503915	-10.9679296278681	-13.0566261471874	-10.4911416601604	-13.0449587325568	-10.2424982736657	-12.3446013016552	-11.1360582350711	-11.4304621579415	-5.1807968645809	0.484440511921418	-5.66329824272008	-4.74847664967663
60.3015075376884	12.0178182498468	0.632531850661825	10.9415071084669	11.9801617147773	12.0648430572437	11.5692193840835	12.3859443881806	12.2591431846911	10.8476829524202	11.9442916195433	13.0858776772875	11.9746038948981	12.474666008764	11.967800625804	12.7358956318486	5.30105427706584	0.630273199876637	5.04668868083956	6.22153902505756	4.95580178147002	4.9655873509347	5.70324982073533	4.22964148587855	6.40096290414756	5.42500793702862	4.89887957200201	5.24195128348226	5.3054846998197	5.93755286326578	4.58135819719423	-12.4980245254682	1.36859176362183	-12.3596943102423	-13.5196964386784	-14.4654352294331	-13.4341359029657	-14.5197497465943	-11.0792782553209	-13.2127385431704	-10.6673338387976	-13.2365258554973	-10.493694731949	-12.5408871936458	-11.3375758949232	-11.6075728898688	-5.3432349818179	0.485376335714137	-5.81734809750787	-4.93176400511038
60.8040201005025	12.194138393615	0.649858170504529	11.0648081205965	12.1816495482824	12.2411777550885	11.7616798578362	12.5884880464436	12.4673110754914	10.9732352396396	12.1378270308119	13.2533683200521	12.1445171636003	12.6476675901356	12.129796552777	12.93227281624	5.33180052653189	0.627170121879898	5.07798930693325	6.2571758482114	4.9474170832885	5.01388256680095	5.70810928680786	4.29229152133268	6.38414927759973	5.49919831976393	4.90377899593436	5.3063793052865	5.3245736801838	6.00876469535464	4.589696957417	-12.64056527491	1.35074193943552	-12.4821906962687	-13.5984237164335	-14.6225003591072	-13.537420400967	-14.6307248633793	-11.1732689172258	-13.3457496432596	-10.828743622672	-13.3990559306421	-10.7172434197451	-12.7183532768945	-11.5145453849865	-11.7591283422488	-5.50547901585918	0.486304261406299	-5.96659633150278	-5.12006947845029
61.3065326633166	12.3892706575427	0.667901329277234	11.2121040629089	12.403047549346	12.4268115984574	11.9601337323338	12.8014816089067	12.69746469854	11.1184397876966	12.3539157700667	13.4468797235127	12.3394228575682	12.8459174031493	12.313815650662	13.1410841049071	5.36684688405466	0.625960948064219	5.11759963945232	6.29587036880156	4.93976991244172	5.06229144454179	5.71456240015867	4.35994077410797	6.37201548375603	5.57810952587899	4.91518017685786	5.37606833020364	5.3518822668463	6.0866146991425	4.59910447052123	-12.7852925038481	1.33254637156925	-12.6199673696768	-13.687901805928	-14.7732540375396	-13.6356909990757	-14.7292972853585	-11.2670611317002	-13.4855053271197	-10.9907489209348	-13.5721390095744	-10.943909932907	-12.9089828913244	-11.7017608855587	-11.892582953327	-5.68134986895688	0.488511426517277	-6.13412483613078	-5.32144344501346
61.8090452261307	12.5922897699157	0.685774962886015	11.3675540610478	12.612894132306	12.6362638801329	12.1776181097105	13.0392486750766	12.9167057422191	11.2799543756649	12.5606645263032	13.6472377973863	12.5412880526768	13.0401900876611	12.5025362366615	13.3776113320574	5.40245861443564	0.62480891998953	5.1591231070867	6.32385189762785	4.94013891620037	5.11653099898108	5.730470326925	4.42182456198648	6.36474266317685	5.64840685576808	4.92766291041472	5.44389692667763	5.3765762157863	6.16302382127904	4.61571278575315	-12.9229620536104	1.32353974184282	-12.7565095700412	-13.7567894516763	-14.9329972333323	-13.7447820755355	-14.8319200434274	-11.3370194358036	-13.6276865345238	-11.128436057737	-13.7377832077928	-11.157768077632	-13.0854417454364	-11.8824642654906	-12.0189089985066	-5.8638781871234	0.493080355845324	-6.30872897556226	-5.52027784605841
62.3115577889447	12.7924217411581	0.704395382055348	11.5222280050173	12.8347257551297	12.8297488094435	12.3768658133975	13.2605908925123	13.1491723925203	11.433609031839	12.781945148973	13.8437531059267	12.7406114383014	13.2424310952944	12.6869860270303	13.5988151196697	5.43328589373276	0.624255610548558	5.19764360807255	6.35000422823718	4.93348527513864	5.16120411279657	5.7381489322239	4.48453025193275	6.3484140953498	5.71834082316303	4.93620684862777	5.50503885246013	5.40172975401359	6.23258566892926	4.62538416758066	-13.0411185993404	1.3104601617167	-12.8803916710557	-13.826153273944	-15.0583493413331	-13.8244363501269	-14.8978763201799	-11.4006159514565	-13.7433964191194	-11.2586963508508	-13.8837413125734	-11.3511623759197	-13.2560550471258	-12.046207171777	-12.1074602059636	-6.04871570268561	0.496765358961937	-6.48658302707661	-5.72966500159693
62.8140703517588	13.0161503421478	0.723490954190171	11.7021027362048	13.0737669054697	13.0489184539507	12.5972861351622	13.5081398006019	13.4001494419193	11.6137452756856	13.0231702466099	14.0663358133694	12.9648434512342	13.4680580217143	12.8943255025676	13.8491126634319	5.46969767328243	0.624850512371544	5.24411123577516	6.37810798577081	4.93465830516012	5.21083387555701	5.75430847239631	4.54964704213356	6.34053691574237	5.79016379560441	4.95145813109788	5.56956910593342	5.43439913187797	6.30705260612406	4.64122314949856	-13.1636316753037	1.30184082823184	-13.0174713483032	-13.9047495002317	-15.1894478675549	-13.913291973963	-14.9674878815693	-11.4647353475789	-13.86618808273	-11.3863624218403	-14.0357312193454	-11.5432957012243	-13.4341716918622	-12.2152483274086	-12.1890304153369	-6.24889375514038	0.501993098310624	-6.68216580968705	-5.94981756050763
63.3165829145729	13.2347214692537	0.740658453636762	11.8777063819681	13.2927816084977	13.27690329315	12.8226983268971	13.7638590298668	13.6309438281147	11.8012967846355	13.2464747619163	14.2803102002258	13.1816556248989	13.6736039864355	13.0932304027819	14.1099148709098	5.5010555025886	0.624473044289608	5.28640802219902	6.39130816115775	4.93943160245472	5.25986646330209	5.77352803975378	4.60467110645964	6.33343767543275	5.84836430470502	4.96250566122278	5.62538104915055	5.45742427107467	6.37253103426896	4.65886414247005	-13.2661412231237	1.30000932836771	-13.1384341201106	-13.954507008777	-15.3109733689627	-13.9979969465953	-15.0278063164706	-11.5008052140978	-13.9768911295742	-11.4829421527781	-14.163458679671	-11.7099046006332	-13.5803873829311	-12.3624237061999	-12.2533052738066	-6.44863637877729	0.508128035364632	-6.87662575313506	-6.16329826996323
63.8190954773869	13.4639976328325	0.758836086374829	12.0676626849678	13.5345599640418	13.5019462742913	13.042505190709	14.0156067932136	13.8856011997254	11.993006237613	13.4953092944115	14.507047114989	13.4112117825157	13.9054757619533	13.3036176183085	14.3684193100831	5.53199083779479	0.625003820147081	5.33091248672663	6.40722897804357	4.94198447678442	5.30280551865249	5.78884452722227	4.66215784695623	6.32323888637937	5.90873743119192	4.97491413376097	5.67853670349904	5.48766883197948	6.43620601916243	4.67264505097348	-13.359852071505	1.29460110590127	-13.2592972606695	-14.0168853215033	-15.4074384099624	-14.0642932343777	-15.0646073135236	-11.5421646925322	-14.0683197282832	-11.5805731981903	-14.2826748626425	-11.8653168683473	-13.733484524155	-12.5023975378895	-12.2906239774887	-6.65778039298417	0.513556337883153	-7.08297086313803	-6.39192467585108
64.321608040201	13.7119916103573	0.775303425514768	12.2818455965914	13.7797872380456	13.7541084618527	13.2851811997402	14.293840047698	14.1440350684687	12.212256717768	13.7499518312485	14.7577832043487	13.6634884882689	14.1415149515203	13.5357313208263	14.6563668082669	5.56636548218868	0.625572727583261	5.38218795014541	6.4195976612192	4.95390139313787	5.35046118564388	5.81314016084561	4.71633256128788	6.3225421637816	5.96443079450388	4.99360810382316	5.73310455902891	5.51815484887541	6.50279535202903	4.69249453413099	-13.4541117255344	1.29495237376444	-13.3909244682056	-14.0770531610465	-15.5093043898701	-14.1419142742832	-15.109413507346	-11.5777657805637	-14.1639104399033	-11.6670374865126	-14.4043405394556	-12.0170630123806	-13.8752894160554	-12.6441738328879	-12.3252621234371	-6.87907370387736	0.52048463692527	-7.30523373664051	-6.62367224015026
64.8241206030151	13.9490329626566	0.791162774412764	12.4801938277716	14.0180697595483	13.9976536928606	13.5170584659915	14.5614548270021	14.3954057115605	12.4290309214319	13.9997804813909	14.985823590036	13.8951865487448	14.3754715696083	13.747198240447	14.9351008781422	5.59276243171393	0.625118568277046	5.423600304358	6.42213822184443	4.96349184628861	5.39066607618455	5.83272935872499	4.76287604457663	6.31811024347625	6.01006743449172	5.00307060736843	5.77293890464177	5.54486940091116	6.5537250902566	4.70762807915791	-13.523359786362	1.29600300520849	-13.4937150809546	-14.1219070547198	-15.5834270268794	-14.1998460721269	-15.1309916105062	-11.5983943880005	-14.2351930369353	-11.7337339482876	-14.4880998162102	-12.1339730322054	-13.9980043971832	-12.7524195221045	-12.3339722365922	-7.09707118858491	0.526147119947004	-7.51927823000316	-6.85555272969688
65.3266331658292	14.2074589463565	0.807185752890446	12.7072241784855	14.2785447868161	14.2558920776708	13.760750497992	14.8423283298823	14.6695735685297	12.6619608181549	14.2742014416789	15.2424303261226	14.153941258356	14.6356671643774	13.9850174511705	15.2294344033972	5.62207640829651	0.625167360942131	5.47190581543556	6.42752193367438	4.97703444472092	5.43016263188591	5.85461057977126	4.81024925414938	6.31640360257747	6.0564526078874	5.01890026786023	5.81410040765867	5.57879176965142	6.60765377866297	4.72320621391904	-13.5939908451929	1.29611655578292	-13.6091335744966	-14.1811697023422	-15.6486588841132	-14.2563782375706	-15.1485650482727	-11.6284191392056	-14.2963981414966	-11.8036850801386	-14.5756280569692	-12.2503796505739	-14.1261329534006	-12.8645869470608	-12.3327455718677	-7.33018577348964	0.532227651940688	-7.75327502213209	-7.10171760174887
65.8291457286432	14.4727661978714	0.819883487521683	12.9433831350379	14.5286421105706	14.5354561954573	14.0227562731341	15.1428278703842	14.9329235650938	12.9214931661394	14.5399433183132	15.5050721002208	14.418355203762	14.8806393909079	14.2285606695522	15.5459075737548	5.65033454883488	0.624187160046124	5.52027841520279	6.42399213873406	4.99849557488913	5.47230704932454	5.88309583125029	4.84910246901541	6.32438527171444	6.09221056298053	5.03546383195199	5.85015579496531	5.60536275201092	6.65698967752728	4.74250976528677	-13.6576640872364	1.30193885090501	-13.720932035453	-14.2269262214183	-15.7156966110722	-14.321939015385	-15.1741704767969	-11.6463937209769	-14.3605277941661	-11.8554766151849	-14.6512318837862	-12.3529100650797	-14.2256920516313	-12.9660947553019	-12.3316418878214	-7.56876209325308	0.538962102372486	-7.99296297856328	-7.34370764048828
66.3316582914573	14.7326893359449	0.832596456711005	13.1790991992133	14.7858906099524	14.7953264751291	14.2644841499249	15.420818138754	15.2034172380653	13.1684147675788	14.8147632509122	15.7622494027518	14.6780124916221	15.1443910161564	14.4675248419052	15.8405697853183	5.6717206587158	0.623006504542954	5.56351128628081	6.41614906820749	5.01315051511254	5.50264092980989	5.90133189701593	4.8831304980609	6.32383180356894	6.12185051234486	5.04756775586236	5.87597049044644	5.63507220764353	6.69590563769671	4.75225596125505	-13.7017795939327	1.30239327213891	-13.8175775323872	-14.2718377131101	-15.7446866475548	-14.3586323152509	-15.1686210608498	-11.6632770224324	-14.3907705082876	-11.9004758740242	-14.7028209481653	-12.4334509873802	-14.3222456168221	-13.0472332356195	-12.3015052592415	-7.807903734527	0.543964065716833	-8.23428732513206	-7.59367231493892
66.8341708542714	15.0174099013253	0.844689685206913	13.4432683802578	15.0635149103124	15.0835031686347	14.5320483039534	15.7253735675529	15.4944494608671	13.4425895905587	15.1116809784239	16.0472464345767	14.9635344540996	15.4222767037288	14.7324023670174	16.1644403972449	5.69699887824294	0.621794097075662	5.61259367373037	6.41125166410596	5.03629003496899	5.53683744880253	5.92670469637167	4.91666635577819	6.33120843413949	6.151068763648	5.06583667513805	5.90232274461164	5.66784725482031	6.73675898209408	4.765598688949	-13.7532546801911	1.30419894239636	-13.926877238534	-14.3320340986374	-15.7801833523752	-14.4090391046045	-15.176724825701	-11.6927752883028	-14.4221301685133	-11.9515107329152	-14.7590455206506	-12.5152402861861	-14.4150685045469	-13.1334113542965	-12.2782703672212	-8.06396952222705	0.550061456459856	-8.49463262210664	-7.85672164404099
67.3366834170854	15.2936708455004	0.852310164127782	13.7012499871238	15.3179400392439	15.3721872209225	14.7992617132481	16.0277865131953	15.7612420507111	13.7336179725001	15.3863515014771	16.3204567707066	15.2377543840613	15.6856191420248	14.9868123232077	16.4874413730831	5.7155976765965	0.619384416023077	5.65508901135591	6.3924693462554	5.06024555597633	5.56711298641807	5.95055222232728	4.93728990218961	6.34437018690258	6.16444396251103	5.07918199783269	5.91766080338436	5.69241280757989	6.76595423660234	4.77598677641904	-13.787977457199	1.3088836362159	-14.0188683614595	-14.3678655525145	-15.802089752888	-14.4534762347334	-15.1790483939506	-11.7035009499146	-14.4504008258991	-11.9782441238817	-14.7907584764314	-12.5743878609486	-14.4788105586915	-13.1982645815027	-12.247991270772	-8.3173435666885	0.555023106569718	-8.75077891022169	-8.10941495771267
67.8391959798995	15.5799968995831	0.861703720516492	13.9752458586764	15.5936096249131	15.6598244796039	15.0650640631242	16.3264997962618	16.0493753741767	14.0163328267498	15.6837347397019	16.606666469344	15.5239907875473	15.9779867260451	15.2536354141818	16.8079935342541	5.73183518017568	0.616855923780791	5.6972057718388	6.37518926558113	5.08228793500562	5.59144814358091	5.96985780718453	4.95632371148328	6.35037889322499	6.17594437461879	5.09307386351996	5.9277489661727	5.72346886763762	6.79027538197814	4.78065436045737	-13.8177944892241	1.30899420165501	-14.1103588111037	-14.4171511208376	-15.8049091807085	-14.4867450286648	-15.1698306068883	-11.7265147371367	-14.4505610166672	-12.0115797484906	-14.8143943083084	-12.6257382978536	-14.5487369009716	-13.2576473107409	-12.2071612915413	-8.58087793162429	0.560464947233765	-9.01911601989416	-8.37836605711513
68.3417085427136	15.8850352363998	0.86824391544454	14.2753303642531	15.8776092599873	15.9730232741256	15.3552593713286	16.6486467143918	16.3454402445925	14.3288878248707	15.9902252087904	16.9179485419694	15.8330031914829	16.2620359994555	15.5438819097024	17.1541661682472	5.75000902495941	0.614359902249114	5.7435604459456	6.35738180484691	5.11154450143504	5.61938455909407	5.99520830673082	4.97152117084142	6.36555558661276	6.18303845452316	5.11241671546624	5.9378014607688	5.74960692515053	6.81543557992028	4.78766181313667	-13.8541577655296	1.31054264621755	-14.213677229196	-14.4729906819888	-15.817094997171	-14.5353695302406	-15.1776739430491	-11.7567697568852	-14.4580159527417	-12.0465335756238	-14.8440890046473	-12.6804232614947	-14.5984584399486	-13.3235760168414	-12.1793785620571	-8.85795074939409	0.566827035673981	-9.3042659027092	-8.65383678387894
68.8442211055276	16.1734936631444	0.871866162106913	14.5555423676849	16.1463187581115	16.2671249023028	15.627394225825	16.9485210186434	16.6251867875525	14.6441201275587	16.2819003158031	17.201536080651	16.115606808766	16.5549436554666	15.8090053519278	17.4782172205835	5.75818255220189	0.611215448491786	5.77720413404562	6.32841486971375	5.13434165159859	5.63736749544237	6.011271076595	4.97544538180565	6.38051280521185	6.17624663269825	5.12158409136448	5.93166985446998	5.77429291200474	6.82261118721286	4.78541108646143	-13.8691298477564	1.3107440420065	-14.2872724872168	-14.5113209345906	-15.8015851091662	-14.5632828214845	-15.1653266832828	-11.7748752321739	-14.4544980709214	-12.0648149768166	-14.8384324359303	-12.7045441788289	-14.6373814300705	-13.3590468950331	-12.1363067653172	-9.1286531676697	0.570367871879499	-9.57672415914761	-8.92485890823417
69.3467336683417	16.4845680830442	0.877043809665808	14.8674578284665	16.4402009160412	16.5792819804038	15.9173629252599	17.2641383063801	16.9300118110216	14.962735811479	16.5994830329615	17.5159111788082	16.4262661536517	16.8738724754455	16.1027851909748	17.8198774686811	5.76780170171873	0.608314548628258	5.81488900691375	6.30332948273129	5.15997677073409	5.65563013618275	6.028785870098	4.97888257372491	6.39260609344165	6.16893825131215	5.13607739304393	5.9256329878557	5.80445925795368	6.83066958294869	4.7815447154029	-13.8920914666325	1.30899399896453	-14.3746150537094	-14.5677771965845	-15.787691393205	-14.5983109396885	-15.1615588259279	-11.8100483985637	-14.4365035147373	-12.0955395365096	-14.8414634921649	-12.735209735694	-14.6828348284236	-13.4043082262918	-12.1013279247226	-9.41746443003743	0.576390260381624	-9.87131503107545	-9.21495253412047
69.8492462311558	16.7992562074022	0.877950967030384	15.1873472655484	16.7267012746629	16.9046740739815	16.2208702422583	17.590677895122	17.2264861733879	15.3088169810803	16.9095542794128	17.8350106217296	16.7402438581703	17.1650480978727	16.4011010645633	18.1737988684393	5.77471944205638	0.605527972892509	5.8499796839842	6.27291152044346	5.18850179684051	5.67464362710579	6.04821627103437	4.97476891761164	6.41293831295888	6.15248456419824	5.1502858923862	5.9144009824833	5.82237403155535	6.83306968691002	4.77677745922099	-13.9134458910632	1.30825792646173	-14.459432956896	-14.6178593283487	-15.7787377378918	-14.6421621613956	-15.1692037152379	-11.8424893468901	-14.4294661511284	-12.1196582125904	-14.8391195338379	-12.7600360065104	-14.6932672265557	-13.4456475635844	-12.0777166429549	-9.71114695305023	0.581904227412406	-10.170349409805	-9.50319027825347
70.3517587939699	17.1073806864452	0.877924296337714	15.5050987277028	17.0148458466539	17.2100458333437	16.5061356601012	17.894086309292	17.5238056909188	15.6433028020137	17.221405730069	18.1463878828919	17.0461327118484	17.4874925029197	16.6925440416843	18.5046651843477	5.77398425919097	0.603144327490676	5.87692305442997	6.23736589040677	5.20852520742095	5.68313567537814	6.056752327421	4.96366517252261	6.42690973405862	6.12719370607796	5.15893720869477	5.89237904032957	5.84541232533882	6.82340525235084	4.76119077505262	-13.9218959154883	1.30429643481692	-14.5288851363781	-14.6640897333464	-15.7431397890039	-14.6644944111831	-15.1562068320559	-11.8740091733391	-14.4040543146549	-12.1396387211921	-14.8180243196841	-12.7684155163595	-14.7116260211171	-13.4717839858762	-12.0402789471572	-10.0057918000966	0.586255968823595	-10.4690379538626	-9.79847178035754
70.8542713567839	17.4398022670236	0.878416433563727	15.8537528198255	17.3274082254763	17.5433106905412	16.8193494634768	18.2234273580443	17.8452204906628	15.9932701368045	17.5576827910238	18.4879100070888	17.3790164388784	17.8115393746418	17.011924640624	18.8636170342193	5.77539863519576	0.601306915515834	5.90686171398672	6.20666467482229	5.23334522769634	5.69549625087678	6.06987920118196	4.95264101656141	6.44223645834526	6.10192589919671	5.17259329071935	5.8711801109116	5.86615197272651	6.8149098712965	4.74629656922337	-13.9427541011503	1.29994676321613	-14.6122921737606	-14.72819946812	-15.723034653478	-14.7046096819353	-15.1638485867401	-11.9223416228912	-14.378672917432	-12.1735023547199	-14.8092323713513	-12.7861108565576	-14.721227584264	-13.5105046243144	-12.0222264193899	-10.3197842917986	0.593405565859583	-10.788902706678	-10.1129208164962
71.356783919598	17.7612749778503	0.873509192070733	16.1926092767775	17.617875158487	17.8673530699756	17.1250413435943	18.5410388441909	18.1430930407104	16.367192381088	17.8710660309555	18.8142909382097	17.6964058866368	18.1321552960659	17.3173799835242	19.2110734618382	5.76970632939737	0.600463170838002	5.92765806806368	6.16596513797847	5.25364859071193	5.70246414103315	6.07735967752396	4.93083599602629	6.46441480332215	6.06323257099478	5.18021351346592	5.83994799626323	5.88074349174336	6.79468598232779	4.72501231271113	-13.952703310389	1.2966516074425	-14.6785923920047	-14.7726553674735	-15.6932993067276	-14.7370446477207	-15.1662304497233	-11.9566353365939	-14.3673787025636	-12.1912487330273	-14.7832337568465	-12.7878437377534	-14.7133432636161	-13.5341721030586	-12.0034652379485	-10.630284230418	0.596980762302063	-11.1013478742866	-10.4178754180649
71.8592964824121	18.0924565754929	0.87222634501015	16.5484622154306	17.9277471862035	18.193851942141	17.4344158700397	18.8586658493725	18.4597853923787	16.7163241000131	18.2037074110942	19.1545548491496	18.0255693831535	18.4833190048864	17.6357632362979	19.5597690412465	5.76057246961881	0.599876268368758	5.94509896257684	6.12654400966931	5.27012477530806	5.70513559047032	6.08004675776685	4.90678512821418	6.47448354575689	6.02140619701336	5.18708287595111	5.80406470112044	5.90021595870204	6.76911371556621	4.69733988692898	-13.9622807426746	1.29127042044056	-14.7442423897978	-14.8262585413011	-15.657483624453	-14.7652713743616	-15.1663709613489	-11.9999719433067	-14.3303150187267	-12.2162625075309	-14.7559444893422	-12.787387479438	-14.7160270525377	-13.5581649190374	-11.9859493535872	-10.9527756020749	0.604514344842599	-11.4267751643948	-10.741889462392
72.3618090452261	18.443794428237	0.868723883016726	16.9323185273837	18.2548630996362	18.5456690013061	17.7695294397106	19.200008306151	18.7930718395655	17.092971420957	18.552944107695	19.5223819523606	18.3790243002921	18.8127593124571	17.9796020718949	19.9341841876712	5.75292547286747	0.600567725633571	5.96432218594183	6.09090305222468	5.29000770558754	5.71160124543724	6.08667112623874	4.88226666621842	6.49002102472403	5.97887707162571	5.19820241734204	5.76992609590082	5.90976723982673	6.74522324714899	4.67024206906034	-13.9833792797137	1.28634958955598	-14.8225292549807	-14.8913215156172	-15.6401978134093	-14.8110950040496	-15.1875367249923	-12.0540432233345	-14.3074848600918	-12.2508628790033	-14.7431297891517	-12.7974692643544	-14.6940382040954	-13.5957840796356	-11.9884380235619	-11.2918893372572	0.613201765316707	-11.771112762621	-11.0808209221008
72.8643216080402	18.7735495264995	0.860999466029154	17.2908131457292	18.5582616044991	18.8684183478026	18.0781105835054	19.50963653429	19.1010301823626	17.4792007587882	18.8774009441665	19.8575735323184	18.7005696133669	19.1653827849357	18.2933368858964	20.2764089268323	5.73467743881521	0.602800772112546	5.96847642512717	6.04448760487193	5.2987007798638	5.70670157312229	6.08068244207809	4.84671606209211	6.50709181216723	5.92246146028059	5.1979753550323	5.72136914347205	5.92015551115853	6.70416976775853	4.63181876757304	-13.9851193966223	1.28133921596568	-14.8697798933601	-14.9325190136723	-15.5982141483566	-14.8326035918488	-15.1861710749336	-12.0895788893776	-14.2921070614482	-12.2662097340949	-14.7012755777957	-12.7809865987933	-14.6741168443856	-13.6069594745632	-11.9760302534605	-11.6215459805733	0.616692414692483	-12.0978747564729	-11.4106752772941
73.3668341708543	19.1284924707369	0.857762032891677	17.6846984766671	18.892870406124	19.2164715663531	18.4122279708391	19.8429820173596	19.4397630933981	17.8501718157569	19.2327339603018	20.2276729751185	19.053402052588	19.5331867835057	18.6394493035728	20.6447716979949	5.71738849114745	0.605448085600029	5.97400238612959	6.00397970206814	5.30849472866669	5.70369085460987	6.07633657001172	4.81257205565526	6.51454652489776	5.86756439504244	5.20168138802779	5.67480866764298	5.93131358351595	6.66500670020741	4.59205282844121	-13.997821186661	1.27645976150685	-14.9303143379927	-14.9900212120401	-15.570607765405	-14.8668386429431	-15.2002131665739	-12.138944972848	-14.2602755011618	-12.2949311505263	-14.6750771995008	-12.7758515361955	-14.6575160183148	-13.6329821841374	-11.9781017389542	-11.9731706115444	0.626785686096122	-12.4504331907284	-11.7673575294605
73.8693467336684	19.4876004532845	0.850826828054154	18.0856076290643	19.2271805873872	19.5715260500083	18.7542826758544	20.1819159605923	19.77710676054	18.2498753328487	19.5866586272806	20.6026082795788	19.4092783891379	19.8827996647323	18.9900735697297	21.0198923659436	5.69775915635889	0.609677222602904	5.97513858835391	5.96270179166046	5.31658340163654	5.69996823761894	6.07082685565128	4.77505910798603	6.52768219723809	5.80856875104921	5.20400154580962	5.62596579700197	5.93213630686792	6.62236751743076	4.54986893436078	-14.0113089611315	1.27258193984371	-14.9877971511779	-15.0436406738303	-15.5504425005828	-14.9054510456078	-15.2216059496249	-12.1854262305781	-14.2471980818952	-12.3208850718302	-14.6503412462381	-12.7694864952451	-14.6170393427976	-13.659485413503	-11.9882172917984	-12.3306874254115	0.634674496147674	-12.8071923116692	-12.1276649285209
74.3718592964824	19.8406644230014	0.843714959468715	18.4824508753489	19.5581556961524	19.9108506026335	19.0822305257138	20.5030098660836	20.1098435873653	18.6429753422032	19.9364043303837	20.9686012539492	19.7555273725399	20.2682375523566	19.3326733268591	21.3776771674288	5.67102919418627	0.615422674123702	5.96593739025857	5.91656650923871	5.31526382903674	5.68730812981487	6.05527848345486	4.73123316091986	6.5365238978374	5.74172911413824	5.19950261358165	5.56882827196732	5.93742105556309	6.56939930198651	4.49838776662374	-14.0138190798063	1.26878240297499	-15.0278170565767	-15.0847589120499	-15.5141679465904	-14.9262735657428	-15.2267966641578	-12.2215358451022	-14.2317279630461	-12.3365326821749	-14.6117268757987	-12.7488867287607	-14.5897990641224	-13.6728928567294	-11.9867318766296	-12.6895752843984	0.641777509943454	-13.1621507106109	-12.4929695906049
74.8743718592965	20.2201878671032	0.839235279073647	18.9139327839111	19.9210011513252	20.2819342357057	19.4413463402036	20.855067072763	20.4739977219682	19.0365579803326	20.3175314209614	21.3694382922992	20.1331204255319	20.6415950285055	19.7078123330667	21.7691074857679	5.64620475469408	0.621395646884056	5.95776075362284	5.87751047364248	5.31627563006786	5.67835112649077	6.0435431054182	4.6901374686639	6.54024147852559	5.67850731876691	5.19879595171212	5.51557576711799	5.93601089074167	6.52007061329242	4.44788123296027	-14.0279275702129	1.26625095806975	-15.0805002345895	-15.140114407336	-15.4992475138732	-14.9642621140564	-15.2514930278916	-12.2687605469001	-14.212051146533	-12.363737423145	-14.5905804360847	-12.7405596939603	-14.5489047273759	-13.7015641875257	-12.0012829534967	-13.0705886567532	0.654501096736349	-13.5423633589884	-12.8848845487811
75.3768844221105	20.5884729458668	0.830506500241675	19.3320184998896	20.2664151646835	20.6366688549094	19.7853821063958	21.1894302294621	20.8192673233119	19.4576218635051	20.6799041368124	21.7529030641334	20.4932059783747	21.027243123064	20.0671536937062	22.1429342580202	5.61531854423593	0.629484690820946	5.93931089815134	5.83288655745098	5.30939805976787	5.66241757360604	6.02399866484283	4.64262851590002	6.54919497275676	5.60784475283911	5.1912247295659	5.4558303376596	5.93145276956236	6.46209656803409	4.39085667493011	-14.0310051719779	1.26477996123466	-15.1142333365923	-15.1759908228256	-15.4740053222703	-14.9881881059519	-15.2638933280282	-12.2995034864184	-14.2119696399057	-12.3750779083238	-14.5563410673402	-12.7181667575023	-14.5029696449126	-13.7163046448239	-12.006423170818	-13.4468872248031	0.661045102674175	-13.9125520543663	-13.268814140724
75.8793969849246	20.9704943250611	0.826830751805204	19.7689700276181	20.6302241618003	21.0034712424893	20.1410500201183	21.5347534355244	21.1820988959138	19.8570070179607	21.0602431282126	22.1529780306531	20.8678753418853	21.4455313141303	20.4425543310384	22.5296692784495	5.58198563361526	0.637957483358621	5.91562912543187	5.78959789082631	5.29868206264291	5.64344403948448	6.00132348103981	4.59375311003094	6.54855386667641	5.5360837136389	5.18174168140434	5.3945689253767	5.9311422651935	6.40144898898024	4.32984408627198	-14.0334821957298	1.26463029105696	-15.1446612207934	-15.2106791960348	-15.4509011994341	-15.0109140401298	-15.2759048516649	-12.3283289763855	-14.1983430846333	-12.3848012404257	-14.5236045212775	-12.6943234194299	-14.4712272035178	-13.7313513616816	-12.0102282290792	-13.8378767575675	0.673404023548849	-14.2980274302045	-13.6721422096596
76.3819095477387	21.3770388796023	0.822697958680489	20.2374877001542	21.0249222522353	21.4002821762466	20.5252146103923	21.9100883658075	21.5754282946496	20.2739976972628	21.4710373440732	22.5854410149191	21.2719835036274	21.8282749692996	20.8486386563987	22.948708849764	5.55096356993036	0.646370046575795	5.89265548620471	5.75401243794607	5.29011742778381	5.62787822384736	5.98280767690591	4.5486647529921	6.54768306438086	5.46997873571128	5.17568740433373	5.33877452363017	5.91726252640894	6.3460195555203	4.27098459342947	-14.0453718555387	1.26608219060668	-15.1859539923557	-15.256450940444	-15.4484330506453	-15.0491569198275	-15.304425518381	-12.3650798479606	-14.1919936172856	-12.4031485521095	-14.5079298306453	-12.6822956158168	-14.4091213464788	-13.7601714449891	-12.0256734450636	-14.2486092939704	0.688803829048124	-14.7067009504467	-14.1000626380313
76.8844221105528	21.7589488852417	0.814731142895314	20.6747640539108	21.3866784327118	21.7607149904937	20.8742038507544	22.2477499407795	21.9340194418603	20.7168063292303	21.8474895288868	22.9808421215241	21.6405220146376	22.2523036896743	21.2211203177725	23.3291207959052	5.51046499148427	0.657467375351151	5.85401237753355	5.70820964843273	5.26825179518859	5.59932001453459	5.95056431575265	4.4941021331177	6.55162943820259	5.3932971633164	5.15783180417287	5.27234533934467	5.90765667319006	6.27702611095113	4.20179807555793	-14.0347837067285	1.26791038284401	-15.1933737657662	-15.2680941938426	-15.4177761968224	-15.0561263019521	-15.3016796918578	-12.3730715852345	-14.2041612652036	-12.3931232028863	-14.4644604238055	-12.6436882774275	-14.3610155313251	-13.7609117839512	-12.0147059673952	-14.645392333703	0.694608414625029	-15.0931122749344	-14.5091504152717
77.3869346733668	22.1718749204999	0.814668831580212	21.1529112988719	21.7881559041106	22.1604959731203	21.2595845153182	22.6249458175122	22.3320495615873	21.1246225089153	22.263729571822	23.4176427260628	22.0473008837607	22.6778429049641	21.6331754804268	23.7519168200262	5.47188597276163	0.667003045304135	5.81542667802653	5.66982409752643	5.24857312229066	5.57340809658507	5.92263766982937	4.44307864664805	6.5413296037219	5.32253109444911	5.14313114238861	5.21141961784508	5.8952797246105	6.21340385623363	4.13447429574619	-14.0322307793572	1.27196165300448	-15.2113868289036	-15.2896324031256	-15.4063901989624	-15.0786747893047	-15.3133786385631	-12.3879354936001	-14.1913009108643	-12.3901730691566	-14.4370066881807	-12.6163690229913	-14.3099135783964	-13.7748123378999	-12.0120261716952	-15.0681982125414	0.712892084550221	-15.5114547039803	-14.9511999741897
77.8894472361809	22.5926983514754	0.811682205124812	21.6381605782285	22.1999528547631	22.5638542266083	21.6470543508479	23.0059699622144	22.7397728101265	21.5676525161212	22.6896958290869	23.8608448893667	22.4596480929345	23.1012654368743	22.0522314737133	24.1789755482942	5.43275787084915	0.677332806840544	5.77239797698676	5.63444217725543	5.2258609566455	5.54480706007517	5.8930816223284	4.39288299437297	6.53599197360042	5.25458539082089	5.12682710936557	5.15208172820332	5.87636484402866	6.15040212417125	4.06612636318455	-14.0277905827698	1.27710109062153	-15.2244784396184	-15.3069095312155	-15.3963033311165	-15.0986785404321	-15.3214912855732	-12.3983329173668	-14.1958629471718	-12.3831904217318	-14.4110930748199	-12.5880267057945	-14.2459019823596	-13.7873284430782	-12.0036799557295	-15.497995454484	0.726768833937949	-15.9352734799292	-15.4018576651132
78.391959798995	23.0106626514134	0.810488445192931	22.117771300777	22.602022764592	22.9618778837354	22.0275190734342	23.38138869468	23.1365317069266	22.0192038247601	23.1051918643111	24.2947959916461	22.8630160914691	23.5644938097642	22.4641427728846	24.6006586893939	5.38850968069615	0.68913572351792	5.71856704722186	5.59410952603821	5.19573681680152	5.50821001160293	5.8568677954674	4.33729924313161	6.53074519650505	5.18200691644507	5.1034481831747	5.0880650741427	5.86230018783596	6.08086038322589	3.99240946745708	-14.0102686450405	1.28343605402848	-15.2171934849071	-15.3009624555182	-15.3731977746683	-15.1038796439324	-15.3119876217893	-12.3890411286445	-14.2062419057968	-12.3563730477228	-14.3703451220118	-12.5449252964097	-14.1975365266439	-13.7839179256378	-11.9778904518442	-15.9294411971011	0.738730105102381	-16.3569420133616	-15.8497944615691
78.8944723618091	23.4595108832263	0.813362599704816	22.6375215379522	23.0450139895192	23.4001890572626	22.4437381938439	23.7981833595573	23.5742128062929	22.4553226840816	23.5618721751887	24.7702423326438	23.3052143240943	24.0002055184784	22.9162226312085	25.0657028718189	5.34708875412205	0.698925926263465	5.66538516602055	5.56205734724644	5.16889787274363	5.47445137386069	5.82651089702359	4.28627764919217	6.51625106902589	5.11757398019616	5.08364345706831	5.03135935517435	5.83853845191431	6.0188390848087	3.92236809931188	-13.9996499830609	1.29191095186112	-15.220377330765	-15.3041658776235	-15.3682767101796	-15.1259043171801	-15.3146649920489	-12.3864142668504	-14.2006211033162	-12.3361676670204	-14.3454797861756	-12.5140269373449	-14.1283732202653	-13.7933135670048	-11.9576640040175	-16.3859377816568	0.760667170099527	-16.8107449844291	-16.3300597714351
79.3969849246231	23.8987083195829	0.813530852372119	23.140465533994	23.4771876252812	23.8167090489286	22.8364326904565	24.1934920959167	24.0002272998585	22.928340131457	24.0069764123927	25.2264580789676	23.7293518387306	24.4679412678519	23.35187232216	25.5077538085829	5.30184536678974	0.710246383120067	5.60270835044007	5.52790466507505	5.13407611036867	5.43288675675992	5.7888199724471	4.23265017657801	6.50749262225148	5.05238129043362	5.05732654355155	4.97175100699517	5.81588251170288	5.95230533060402	3.84780443105903	-13.9755160911238	1.30017468332461	-15.2030416593627	-15.2885477548909	-15.344585990309	-15.1294832673325	-15.2937804622099	-12.3681580874245	-14.2113421420227	-12.3003174307709	-14.305987974149	-12.469266773841	-14.0653521044547	-13.7862761885485	-11.9155693492936	-16.8365121910046	0.77290230105462	-17.2528004635302	-16.8027073628777
79.8994974874372	24.3568766176708	0.818912106051414	23.6649826995724	23.9245537188524	24.260705013846	23.252805841494	24.617121925133	24.4410330321441	23.3923003821109	24.4673072168707	25.7031217856896	24.1728488766423	24.9549020131179	23.8085967079978	25.9791168162494	5.25540547366729	0.721342536775675	5.53463761136012	5.49428579774251	5.0986294522313	5.38210796317146	5.75239234242145	4.17771721206833	6.49426550456533	4.98849214135717	5.02907963684228	4.91377913324936	5.79472782831734	5.88680012706707	3.77335640728111	-13.947656660226	1.30988975331602	-15.1800458854016	-15.2626204763095	-15.3235940544015	-15.1297204718578	-15.2700794473797	-12.3413061492004	-14.2145660911293	-12.255478507295	-14.2656639462056	-12.4231165755976	-14.0094706573568	-13.7768743275774	-11.8669999932261	-17.3048050867812	0.791675599274241	-17.714833501942	-17.2904927740777
80.4020100502512	24.8436443334003	0.82554021421362	24.225959317895	24.4112728691207	24.7348024551558	23.693125393539	25.0724795523546	24.9216846671324	23.8626352974857	24.9675007787454	26.2182779199187	24.6528064792737	25.4212080694968	24.3030369498475	26.4825865842389	5.21283812660385	0.730926296444929	5.46786867802761	5.46909619233781	5.06600568675241	5.33786140046729	5.72114286717976	4.12777253386903	6.47742203361061	4.93389812063794	5.004535419402	4.86409834784199	5.76425459006444	5.83015683334467	3.70278294231447	-13.9259796160549	1.32137124776006	-15.1668458625941	-15.2457534877873	-15.313081242655	-15.1492126491771	-15.2511135176009	-12.3217379871512	-14.2112672119955	-12.2179331305716	-14.2399407680847	-12.3895412795488	-13.9333912946021	-13.7793549651642	-11.8185616117811	-17.7960460600132	0.815396568588159	-18.2073765518179	-17.8083741148209
80.9045226130653	25.3084820571137	0.830784157973846	24.748996382525	24.8669896674274	25.1809106863465	24.1018849524459	25.5002846428582	25.3703851049449	24.3700315446501	25.4357733130674	26.6912630285936	25.0934606992471	25.9343457980531	24.7600345462707	26.9559063760486	5.16402922383771	0.742850304430821	5.38686971925821	5.4366751578515	5.02392658215481	5.2865870120123	5.68073628947352	4.07149470349137	6.46703393148812	4.87428358870307	4.96886544291199	4.80686644989274	5.73907070071867	5.76375849741054	3.62621183452346	-13.8828648167354	1.33269352264253	-15.1188012513873	-15.1974065030353	-15.2741577422145	-15.1502185950457	-15.1993907182787	-12.277100776636	-14.2224743895455	-12.1551899584975	-14.1845902940301	-12.330457639357	-13.8739760032545	-13.7519415762479	-11.7415371700306	-18.273165801229	0.826847769158504	-18.6734347797648	-18.3037762071348
81.4070351758794	25.8094302387007	0.841514682430081	25.3192821216411	25.3621593741274	25.6770372927509	24.5571094122317	25.9798993557668	25.8593003308309	24.851221603355	25.9443661986945	27.2131066480377	25.5805221896029	26.4317867482251	25.2648988376288	27.4819029902161	5.11656477259243	0.752691847776299	5.3063649405241	5.41000568271073	4.98687401075839	5.21515767536663	5.64788272279136	4.01768269027946	6.44784874979482	4.8212766900013	4.93647507015876	4.75735235999341	5.70847647060934	5.70587820122031	3.55406677949298	-13.8435552873007	1.34407933769856	-15.0802191068125	-15.1537039756123	-15.2487925758229	-15.1458391405698	-15.155858113985	-12.2365622088968	-14.2134154367968	-12.0966143066044	-14.1426999446045	-12.2840902794146	-13.8042251796507	-13.7365447386374	-11.6676537275019	-18.7813836786041	0.852203022732339	-19.1816434311204	-18.8326700332304
81.9095477386935	26.3207767434002	0.851633793543597	25.8967654495657	25.8789562436068	26.1720189171394	25.0049559604132	26.4598647861164	26.3706795108054	25.3612053460882	26.4750245692271	27.7428345107503	26.0755562474476	26.9472088671573	25.7789860990737	28.0060411568115	5.07076701551493	0.762786682141183	5.22317745940283	5.3882687686827	4.94819998357926	5.14887713405441	5.61462678450226	3.96651034420854	6.43098041657293	4.77474419442027	4.90320253050458	4.71146641109562	5.67592399075411	5.65166862035862	3.4823245635579	-13.8026280724254	1.35556396795374	-15.0370386950085	-15.112236534491	-15.2142850440699	-15.1510811724846	-15.0990069483475	-12.1983930811792	-14.2076140893712	-12.0409850660698	-14.1004939704606	-12.2387514154214	-13.7331770166239	-13.7195013760843	-11.581600531918	-19.2993266692704	0.872755415795329	-19.6991465794551	-19.3780684782464
82.4120603015075	26.8317829820566	0.863625743649639	26.4660908736956	26.3739455188227	26.675003924539	25.4514215494318	26.9489696676975	26.8601701861836	25.9037007120778	26.9835127937477	28.2622552192015	26.5614702747031	27.5035156111527	26.2856965315272	28.5374259039552	5.02356339775412	0.775427406397283	5.13075896858292	5.36014735438668	4.90679473193878	5.09771458049875	5.57965921817383	3.90931616975679	6.42037451408285	4.72386729729927	4.8633630021767	4.66289445749189	5.64885515033877	5.59389499316324	3.4086837329131	-13.7521842882253	1.37074403764406	-14.9733686490329	-15.044946802419	-15.1663713438397	-15.1805348429557	-15.0249779873866	-12.1400218610613	-14.2125920229484	-11.9657575203602	-14.042138783295	-12.1810725147725	-13.6794860217305	-13.6865523013744	-11.480575095753	-19.8218152992506	0.887315904322857	-20.216672421473	-19.9096758353332
82.9145728643216	27.3773490130991	0.878733153218059	27.0809257962732	26.9162500122367	27.2263088486748	25.9465704966581	27.4885066532031	27.3989733613681	26.4098123900364	27.540755733998	28.8298057517533	27.0933052556114	28.0161130099433	26.8394908735903	29.1187189869422	4.97597442976341	0.785029486450718	5.04042703228952	5.33942108375029	4.87204379253916	5.00047770626307	5.55348964055201	3.85580457723601	6.39842100965836	4.68126329461182	4.8273394594073	4.62266316428175	5.61007203634574	5.54589824135414	3.34034654863518	-13.7043838614086	1.3820132108141	-14.9208632583309	-14.991408475125	-15.1309702228375	-15.1778388960608	-14.9598250227692	-12.0931095429403	-14.1890747958867	-11.9034293879024	-13.9984476685919	-12.138659114527	-13.6000754248269	-13.6675570642366	-11.3857313242772	-20.3757771576448	0.917586931449797	-20.7782878493998	-20.4821828987647
83.4170854271357	27.9130568960533	0.891909428539911	27.6740369491388	27.4530216977181	27.7469056622104	26.4076444962601	27.9984144434326	27.9334075359268	26.9631059900663	28.0926610223156	29.3747727997912	27.604643166462	28.581463657947	27.3739299048553	29.6657323225695	4.92583741046634	0.797208760270251	4.9433311157875	5.31792638925994	4.83101186511118	4.89115398095914	5.52092598565577	3.80093818637724	6.38393755543561	4.63982963595696	4.78564346729487	4.58068467805007	5.57663579473602	5.49568795133312	3.26817973010498	-13.6455362568942	1.39074019621359	-14.8495346273236	-14.9299755183291	-15.0679952628505	-15.1580835166458	-14.8650276097343	-12.0403485079301	-14.1773514390981	-11.8369530673397	-13.9400101431711	-12.0856702281053	-13.5386991416454	-13.6338174853352	-11.2685047921168	-20.9257129277932	0.933583141215246	-21.3287888517269	-21.0514667795587
83.9195979899498	28.4698779023658	0.909211184157399	28.2898457659811	27.994545155561	28.3107400424158	26.8924501257453	28.5532449425988	28.4742659841161	27.526461302526	28.6500215781212	29.9428942561646	28.138430573766	29.1470007428973	27.932201581073	30.2563106797894	4.88157273022504	0.81030350893434	4.8427761376923	5.29417829338059	4.79437648276527	4.85139926071756	5.49415562497244	3.74271921755838	6.37137379949221	4.59760907054233	4.74226361832324	4.54093035414095	5.54198847653864	5.44841652500334	3.19825863179825	-13.5938929525677	1.41011746236594	-14.7738569605852	-14.8607045680997	-15.0085053317428	-15.2455716996475	-14.771672802036	-11.9812780398981	-14.1646670911534	-11.7665098522428	-13.8809341496798	-12.0352725093581	-13.4782398044797	-13.6001925820983	-11.153202992359	-21.5011628020261	0.954161261641983	-21.9092522156373	-21.6313070394402
84.4221105527638	29.0570418694944	0.928186616880267	28.945578618269	28.5797154650477	28.8990984829118	27.4088153526117	29.1344138862165	29.061958756214	28.0769191271253	29.2527606484344	30.5545092922628	28.7137712283739	29.7106466475097	28.5327063583651	30.8706504400857	4.83466246878875	0.822718879451596	4.74587711340854	5.27703999121707	4.76234362628171	4.731712828344	5.47291617085517	3.68785009247839	6.35285427933113	4.5629092375312	4.70287117685026	4.50915264622246	5.50231852942941	5.41112594009825	3.13164046220612	-13.5438190328358	1.42000512330204	-14.7106346122795	-14.8108261492249	-14.9514478813827	-15.2581981363645	-14.679891562233	-11.9374581815644	-14.1335638488001	-11.7146726908598	-13.8372777062125	-12.0018732755073	-13.4103725245439	-13.5820267606203	-11.041404097273	-22.1074611552465	0.983028037106401	-22.5335914965548	-22.2522115688124
84.9246231155779	29.6236082791146	0.942847980300325	29.5534977168232	29.1324818550727	29.4666369634198	27.9122501089677	29.6956433779341	29.6188761913975	28.6743306788864	29.8230725787546	31.1159974350499	29.2427179799789	30.3234274208882	29.08784294128	31.4601323800377	4.77754837614892	0.840294692369858	4.63830881912226	5.25329364275928	4.72554377279207	4.53179366293703	5.44628285708259	3.62761668535113	6.34272313284893	4.52383108915349	4.6531341029352	4.47027101947683	5.46870812557405	5.36576490417204	3.06085707573101	-13.4727544156267	1.42072854986697	-14.6155203945769	-14.7443111170841	-14.868834146873	-15.1802771022291	-14.5628223718925	-11.8798363284225	-14.1148381467486	-11.6522658721456	-13.7661923542741	-11.9473090846191	-13.3632375542292	-13.5374593480638	-10.9129035819882	-22.7047193339523	0.995739632312859	-23.1298836234304	-22.8517888048913
85.427135678392	30.2240064657317	0.965343754204784	30.2123672593192	29.7159145045792	30.0898355423931	28.4308792058994	30.3142082960208	30.2101722511964	29.2579886415036	30.4258653136643	31.7320198871549	29.8234179086023	30.8984892218009	29.6954510020284	32.1054750203491	4.73840598149374	0.853810429673129	4.53359661030574	5.23114721843281	4.69691267880328	4.52925169108129	5.42878334054909	3.56673293075597	6.32983442332924	4.48736890988457	4.606659515291	4.4381638557817	5.4269107037164	5.32953456425141	2.99438131723605	-13.4312153441312	1.44853964058125	-14.5331342671062	-14.6904203845165	-14.7988332368631	-15.3751244350983	-14.4593439650874	-11.8309813129804	-14.0842108949383	-11.6033435940606	-13.7109540113794	-11.9109638719697	-13.3003073231733	-13.5098671654451	-10.7983150110872	-23.3445198570269	1.02188474353817	-23.7864907357737	-23.4886841211928
85.929648241206	30.8337669504315	0.987679309526938	30.8754038043311	30.3293503382633	30.6993177652742	28.9431449973832	30.9200928743164	30.8355428676907	29.8531185640568	31.060406794074	32.3548315528714	30.4109782175731	31.5132944444575	30.3100995969136	32.7333885384043	4.69507776754233	0.869477309420846	4.42960313281166	5.21306486676959	4.66775041825705	4.45474130625366	5.41004280296246	3.50790321641943	6.31649313236365	4.45609744701496	4.55979446910806	4.40862688621635	5.38742448245203	5.29731319818635	2.92715561923503	-13.3877282204538	1.46716288222844	-14.4505383734491	-14.6578503376734	-14.7151544784841	-15.498445219235	-14.3443982649659	-11.7976473176259	-14.0467798837866	-11.5751452503339	-13.6585216733927	-11.8807836241785	-13.2499878508707	-13.4857457419685	-10.6794688499348	-24.0027048747349	1.04535347972792	-24.4615957955066	-24.1600847524512
86.4321608040201	31.4472684823527	0.99184686947589	31.5234216001592	30.8992013915752	31.3263589714127	29.5738843003941	31.5442558114272	31.4198188728739	30.4918192702527	31.6514582615495	32.9629534764376	30.9850237721863	32.1481732228293	30.9118382118787	33.3762831076083	4.60547022814311	0.916204649649836	4.32000103611575	5.18511896646302	4.64012101797646	3.80855737974256	5.39221999409393	3.44156088153399	6.31180536992413	4.41740922414567	4.50682323962167	4.37569096114846	5.35055199492085	5.26217184106755	2.85908105910635	-13.286306401953	1.41096313486928	-14.3518080105241	-14.6083532520362	-14.6246034069467	-14.9404007826468	-14.2259037620286	-11.7486864894948	-14.0225828617837	-11.5363581915281	-13.5939346982338	-11.8439183651876	-13.2119894520339	-13.4511562915448	-10.5622876614005	-24.6729758154354	1.05783328945468	-25.1445208170053	-24.8071917822731
86.9346733668342	32.1010666752757	0.992196505876033	32.2181825782854	31.5162612969832	32.001965176125	30.302366938887	32.2180360872855	32.0565565489452	31.0928082839478	32.2921255384616	33.6231033569512	31.6078095595503	32.7550921793038	31.5622980472057	34.0672611866522	4.50866856244861	1.00478435795458	4.21547813549331	5.16112792112305	4.62121127146017	3.02733850982096	5.3830987358106	3.37650467557918	6.29950869067415	4.38349025486144	4.45785176990892	4.3491469644061	5.30593103206309	5.23627447692697	2.79572887370398	-13.1844131239779	1.3503128946584	-14.2696356093007	-14.5886834609329	-14.5493824133348	-14.1987178717879	-14.1272109579548	-11.7208432665896	-13.9767205563266	-11.5257011502883	-13.5483144584304	-11.8287624845882	-13.1609253424725	-13.4372220696196	-10.4652509700864	-25.3925152232904	1.08904486436415	-25.8918091839619	-25.5131418393714
87.4371859296482	32.7322884699814	0.999113897616182	32.8816888494818	32.1296948486157	32.6286904379625	30.9229068646698	32.8429988738689	32.6936560490382	31.7285993637298	32.9302337642916	34.2536039546455	32.2027759159775	33.4168632539644	32.1846861929351	34.7033517405771	4.45159595690921	1.0466449370753	4.10837034292802	5.13546282523421	4.59631909511216	2.78599837131842	5.36577147807904	3.31023286138865	6.29195051931734	4.34965746553817	4.40401529264721	4.31959999502567	5.26756299660208	5.20802810714581	2.72777808948297	-13.1245652968971	1.33670802396782	-14.1743194209045	-14.5812969317092	-14.446423144282	-14.0415691633807	-14.0058189367179	-11.7000694960502	-13.9367987579046	-11.528448980559	-13.4927439943628	-11.8084316112586	-13.1329265351703	-13.4143789354623	-10.3561229518996	-26.1144409730775	1.10537640787315	-26.6328608028012	-26.2306611673032
87.9396984924623	33.3799936861257	1.01080252674957	33.5633984552588	32.7275320936145	33.3079639947869	31.5575338624456	33.5208078312362	33.3191100160635	32.3944990046634	33.5535544279408	34.906283967232	32.8177901671417	34.0530210901327	32.8270662416077	35.3913567675105	4.41528249928955	1.05601205252338	4.00132200015618	5.10311721494716	4.57890164867109	2.80942887107705	5.35529919955612	3.23855837802618	6.29111533662682	4.311216517381	4.3489987815148	4.29045058332407	5.225065761693	5.18212907383299	2.66306912395774	-13.0968214821514	1.34308785553124	-14.0809604055655	-14.5762427512507	-14.3577281798612	-14.2098071394825	-13.9053255066103	-11.6777646852173	-13.9080227207177	-11.5368243213722	-13.4418038736065	-11.7976661909224	-13.1000195755232	-13.3987796618913	-10.2677342559471	-26.8777271370294	1.1213942794	-27.4213003744971	-26.9576293401086
88.4422110552764	34.0528872946331	1.02417788583779	34.2833038791178	33.3677213043885	33.9949565780451	32.2271910853724	34.2063831233389	33.9922509134647	33.0141206932077	34.2210832714344	35.6041973663922	33.474026915978	34.7077628393189	33.5098402253569	36.0846966348145	4.36576884483458	1.09083704013682	3.90112705206007	5.0738518902567	4.56530787522657	2.62938004655932	5.34720929472601	3.16808020184332	6.28070006855837	4.27676011973465	4.29860201287604	4.2666603352428	5.18204507621717	5.1646116937003	2.60065931584823	-13.066524498678	1.33167987243022	-14.0072640026608	-14.6063268590611	-14.273585792675	-14.1525390969271	-13.8165343004074	-11.6803036086192	-13.8553352046914	-11.5783287462319	-13.4114192089917	-11.8106135221022	-13.0732233630506	-13.4060407232834	-10.1933040541119	-27.6864354877042	1.15500922038313	-28.27398554513	-27.7476841359178
88.9447236180904	34.6997251488861	1.03251894416983	34.939631767577	33.9713844906957	34.6622606342949	32.8823084088725	34.8716346924389	34.6320184015182	33.6822435743265	34.852029829418	36.2395485250805	34.070675209514	35.4062103053296	34.1324034209557	36.7540776754977	4.31052952530945	1.13220895847794	3.7949429181433	5.03736609607327	4.54921779934819	2.4180099274117	5.33428590329239	3.09326913466771	6.27826018352352	4.23756496063841	4.23921979867761	4.23461479984057	5.14554428322363	5.13863040511617	2.53595761906636	-13.0288456229822	1.31762998387169	-13.9085833569537	-14.6374833855572	-14.1768424058325	-14.0580925400146	-13.7229972807739	-11.6803377146624	-13.8184904825565	-11.6240441907905	-13.3589539367834	-11.8078130562342	-13.0689916671581	-13.3927492746	-10.1196138068524	-28.4993339209554	1.16579105791102	-29.0994875879063	-28.5273326353965
89.4472361809045	35.3756186131423	1.04481472037795	35.6441438465069	34.5886171189083	35.3808926222499	33.5720018609257	35.5876887324915	35.2896168166808	34.3491912579549	35.4971705039742	36.9315433469827	34.7178687686842	36.044855124914	34.8045700161872	37.474881954389	4.266496287237	1.15732415620441	3.69447071284007	4.99764354346141	4.54132551739388	2.32790370459633	5.32848752868299	3.01519469904862	6.2770285575909	4.19663212435147	4.18414522607972	4.20635799867096	5.09934754605342	5.1196095421554	2.47630503315587	-13.0204201358559	1.31355160985108	-13.8313568331092	-14.689197714022	-14.1025495529023	-14.1300908472456	-13.6609382610839	-11.6936959059861	-13.7836731489302	-11.6916653307449	-13.3275649199938	-11.8310464953916	-13.0455074670373	-13.4046800148942	-10.0734952747858	-29.3733760794175	1.18862519763028	-30.0102601845423	-29.3540059820129
89.9497487437186	36.0514319032757	1.05704803883144	36.3442040295711	35.2411096366291	36.062405161248	34.2347504201219	36.2657191643843	35.9864716291335	34.9942737107446	36.1780324026534	37.6257069082985	35.3647807383235	36.7416368338867	35.4749660499151	38.1545580576746	4.2191845041014	1.18896581241772	3.59800246920825	4.96010439979759	4.53096403862128	2.18839032129997	5.31768189060216	2.93808864849141	6.27047940190189	4.158653436717	4.13014620472052	4.17815886825769	5.06013772862445	5.10248743530571	2.41610370977029	-13.0182413024743	1.30429835503168	-13.762267790982	-14.7768646161296	-14.019526912945	-14.1414775491425	-13.5985252670148	-11.7337108067312	-13.7373871028212	-11.794108294203	-13.3036633667852	-11.8662219159	-13.0459788692193	-13.4266627924968	-10.0307416477949	-30.2783730765578	1.22007980870055	-30.9514825398008	-30.2453832637929
90.4522613065327	36.7134868226501	1.06841848841389	37.0157338182068	35.8272582622951	36.7640924025652	34.926260368823	36.9625767275085	36.6183186331097	35.6827130932939	36.790727477289	38.2988443467381	35.9868820483604	37.4294513568545	36.119311184005	38.853158975402	4.16643730237773	1.22803128944125	3.49947047909684	4.91032843079119	4.52311058569984	2.00630463571547	5.30742657709969	2.85368382246147	6.27141161178811	4.1115179544535	4.07603527077102	4.14438338721675	5.02142410829693	5.08063082217923	2.35795724534047	-13.0150786223608	1.29368607777029	-13.6861445053418	-14.8525551826259	-13.945932418323	-14.1218518774431	-13.5553612870572	-11.7616011786692	-13.7096675666528	-11.8906500656705	-13.2706110169341	-11.901082186244	-13.0510938968414	-13.4449013288241	-10.0045695800626	-31.2101461307277	1.22690137549528	-31.9097673267982	-31.1074333705169
90.9547738693467	37.4060215082946	1.08479000436509	37.7289053594423	36.4554775361479	37.5000955374924	35.6479278652083	37.6924456510302	37.2950494998663	36.3381552995331	37.4446030581804	39.0192770674078	36.6537760458951	38.109287420681	36.8066185602975	39.5866607066475	4.11999827654386	1.25899688687927	3.40783650534561	4.86109524249435	4.52175243233799	1.87961340647826	5.30225166789648	2.76791904919239	6.26778114333829	4.06514551652887	4.01820425031045	4.11331258669424	4.98487076017089	5.06445211300308	2.30574292127933	-13.0406766078105	1.28844002994679	-13.6372491726577	-14.9631663499381	-13.8965122191788	-14.1911708169439	-13.5459392563424	-11.8173550008966	-13.6744567445105	-12.0237062525377	-13.264586524172	-11.9650015933551	-13.0527482489707	-13.4917555650674	-10.0051481569655	-32.2123865823437	1.25394420603234	-32.9544033300763	-32.0537515397223
91.4572864321608	38.0696233596611	1.09666003070241	38.3960922324621	37.0847414264157	38.1707701450196	36.3119295313877	38.3553163169574	37.9736677658378	36.9966903069225	38.0973631720604	39.7015132177963	37.2796314521273	38.836171011763	37.4509192023541	40.2502978944901	4.07009987893498	1.29039288606116	3.3163586775613	4.80998577460066	4.51322132198854	1.74366088632695	5.28679675813554	2.68087550013517	6.26298061216032	4.01769718607477	3.96110268371312	4.07694886608607	4.94681434616676	5.04340557447208	2.25145023873346	-13.0679133552845	1.28404771506769	-13.5843340913412	-15.0937420428791	-13.8302331644725	-14.2399688281437	-13.5281949987414	-11.8897137242412	-13.6410101505555	-12.1795418000898	-13.250248896459	-12.0281456250744	-13.0825068476484	-13.5348247367267	-10.000408712326	-33.2245039527734	1.28071067692227	-33.9948560748858	-33.0376079928006
91.9597989949749	38.7423184421069	1.11127961202705	39.0685681619074	37.674537957668	38.8919370359066	37.0348506497897	39.0665971597511	38.6121214809744	37.6908746981445	38.7069592945917	40.4117607701334	37.9161364915632	39.5056726715941	38.1038414661028	40.9662819092628	4.0194967622471	1.32591043203265	3.22871742563038	4.7494405919797	4.51103914946122	1.58429160246494	5.27634821758073	2.58714165843929	6.264607087627	3.96237072734361	3.92345604785157	4.03738527969404	4.90407381794808	5.02078937368143	2.20379692951035	-13.1069809269205	1.28036410300838	-13.5441195307033	-15.2213520331988	-13.7927865462479	-14.295663604513	-13.5492392814175	-11.9611866239871	-13.6279085290128	-12.3402902421478	-13.2360632679543	-12.1079559644461	-13.0981635812153	-13.5926660134792	-10.0233568316427	-34.2966629635933	1.28374490904841	-35.0968899685516	-34.0287456201116
92.462311557789	39.4285550839414	1.12987023109894	39.7766158674205	38.3073278068517	39.5958507212377	37.7448256045232	39.7588159305398	39.2925411423579	38.3213939597094	39.3554260270047	41.151866797197	38.5877453089648	40.2250323743928	38.7892648387804	41.6645097122587	3.97092907575514	1.35876495472549	3.14323414305386	4.69034764303252	4.50881423672342	1.44481428990902	5.26394644531884	2.49152167517636	6.25608860884211	3.90676949834778	3.86709209756362	3.99892750465746	4.88878778444976	5.00156226961065	2.16017178813137	-13.1685479227514	1.28094811249578	-13.5376160811659	-15.3807981711829	-13.7652592547505	-14.3839244161573	-13.5880256887091	-12.0644155116095	-13.5976686922434	-12.5392742838273	-13.2551644652148	-12.2175986495835	-13.1230540735707	-13.6803196366785	-10.0580040710752	-35.4285870382178	1.31021540073817	-36.2777639506108	-35.1122222489865
92.964824120603	40.0784144702275	1.14413150951632	40.4040141617832	38.9054243813718	40.280018697615	38.4435479380316	40.4286070547449	39.9351531830652	38.9802423283211	39.9639251912471	41.8124033479419	39.1827839677156	40.9457274160798	39.3956081319579	42.341932313083	3.91653746684367	1.39025016287709	3.05140399273226	4.62555316611357	4.50347892707401	1.30629299707393	5.2460346462775	2.39191911476484	6.25011081250183	3.8456186755276	3.79826039388026	3.94933107833579	4.85783198423773	4.97007224922175	2.11907903122658	-13.2317143370148	1.28527992759314	-13.5181315765597	-15.539417604562	-13.7405990551447	-14.4851227027397	-13.6381583831547	-12.1721980533689	-13.5829429499307	-12.7459631869223	-13.2562006642244	-12.315983190179	-13.1676309946951	-13.7525746550703	-10.097363364641	-36.5670149670556	1.32869308227061	-37.4268222221906	-36.201840997545
93.4673366834171	40.7494934703126	1.16604415155071	41.0571916069637	39.4961961508028	41.0027651896212	39.1884532185693	41.1348472906537	40.5669259749823	39.6513349646468	40.5592255500462	42.5572992600434	39.8179293539132	41.6106530742056	40.0394429282509	43.0611505513643	3.86691850761941	1.42079499207601	2.9784102140441	4.55626966815606	4.50366089410338	1.16228712087784	5.23280731850415	2.28720847757866	6.24737720685371	3.77891283229788	3.79517673784773	3.89974770144757	4.80134408829057	4.94059416690963	2.08614417214111	-13.3138492790218	1.2921859031545	-13.5249501108577	-15.7035306492318	-13.7470759607309	-14.6109465010527	-13.7266263872079	-12.2918807775393	-13.5837792802753	-12.9685221967882	-13.2537914868148	-12.4446548433008	-13.2082247183601	-13.8552066736348	-10.1608510414893	-37.7805925284547	1.32577537523567	-38.6636519656757	-37.3335359511333
93.9698492462311	41.4077436736637	1.1856573491085	41.7063994396092	40.1285658579163	41.6624021493146	39.8799012808838	41.7756538204174	41.2339832976108	40.2556318454113	41.1876936292536	43.2768846132052	40.4440447804227	42.3628305139934	40.6710850843097	43.7155914452796	3.81673130487783	1.4535606156396	2.89673723902426	4.48949331334916	4.49732556284738	1.02161318257359	5.21080336061045	2.17879117287766	6.23327183178823	3.70950592945012	3.75261294177132	3.84533785418405	4.82005751065072	4.9065778626228	2.05537920166203	-13.4077939019548	1.30438737547152	-13.5581193994649	-15.8903526415038	-13.7474312076823	-14.7368238992883	-13.8141534408666	-12.4459381014599	-13.5681952152714	-13.2285827733899	-13.2769176604162	-12.5908751683834	-13.2508685354745	-13.9745193560449	-10.2185433261669	-39.0371082489096	1.32717499162364	-39.9347762199951	-38.5606923140548
94.4723618090452	42.0453694670877	1.20595858803432	42.329396927113	40.6958424499411	42.3497421760652	40.6095375500822	42.4402722419265	41.8276351281564	40.9011670116797	41.7415400016215	43.9359073652465	41.0332814954569	43.0628236447597	41.2625897793419	44.4000673007491	3.75608506442473	1.4865461944624	2.79333038307435	4.41393006613043	4.49227768949668	0.88204764624315	5.18861750154493	2.06222598662927	6.22281413949828	3.62888573717301	3.6523452415371	3.7796560653839	4.82014213098503	4.86037276779771	2.03246048202762	-13.512269782112	1.31936232333508	-13.6086168121628	-16.0537109620632	-13.769557617309	-14.8988381209034	-13.9304040162353	-12.595292226883	-13.5772573439169	-13.4835866534476	-13.3167564133637	-12.744851459151	-13.2928732817225	-14.0990464555469	-10.2887158047513	-40.3007512373717	1.36025813821119	-41.2249410861707	-39.7682422407688
94.9748743718593	42.6960368072256	1.23737039655443	42.9437916332919	41.281875992228	43.0430293567893	41.352136613053	43.1090102782081	42.4343683915699	41.5221675041799	42.3075479299935	44.7123048324602	41.6508043862772	43.7181800305002	41.8796601773183	45.0936013680631	3.70470217520369	1.51066383398424	2.73639489027887	4.34050769260275	4.48954165473171	0.746284354661	5.16836412537301	1.944162830277	6.20990810851249	3.54674053149464	3.70157838531528	3.71479726123418	4.72947094102897	4.81601109999272	2.0173664021454	-13.6325242560699	1.33947809026851	-13.6734225558277	-16.2278551682452	-13.8139765451632	-15.0838824318079	-14.0716708728982	-12.7653419085269	-13.5913565919716	-13.7596533204346	-13.3165039117431	-12.9253669253883	-13.3718007493359	-14.2513678094144	-10.3706165381512	-41.5807785600484	1.4597546849707	-42.5717583882887	-41.0297455263501
95.4773869346734	43.3171976213652	1.26648783873943	43.5104425383333	41.8927270085512	43.6655808375496	42.0346992462965	43.7046160802653	43.0531990202087	42.099210117703	42.8847413382224	45.424397080343	42.2162750421782	44.4813842575881	42.4411965741199	45.7150999363877	3.65576392847606	1.54245689240167	2.66604368309209	4.26895809038772	4.47884683562147	0.610344219971638	5.13841101887746	1.81803570914285	6.18984385051196	3.45644062882763	3.71756930265268	3.63903596891074	4.77775630609545	4.75889332226591	2.00475213383116	-13.755061937632	1.36567321198269	-13.7532864122469	-16.4053863884239	-13.8482352331391	-15.2622237250467	-14.2045826277842	-12.9676026645148	-13.6003377738984	-14.0668488739564	-13.3217951403519	-13.1109358724548	-13.4287147552557	-14.4072065835235	-10.4386491386192	-42.8883634829397	1.53056715130729	-43.904414669367	-42.3717532799921
95.9798994974874	43.9414203745641	1.29300877494878	44.1365692166095	42.451735431284	44.3481080157532	42.7900537390008	44.3544112299226	43.605547489503	42.7202116205709	43.3949781115979	46.0461885203936	42.7903094497438	45.1926823670225	43.0071409192381	46.4005287586933	3.58608139081826	1.5821228890908	2.52775015254774	4.19016391252334	4.47175277632736	0.473257243100482	5.11121798580702	1.67872868420111	6.17121393278342	3.35008412110013	3.53022562599991	3.54987932354731	4.87311605304192	4.68734787609047	2.00432039356721	-13.9027083386805	1.39296621729551	-13.9001880122799	-16.5511080904523	-13.9135950273846	-15.4942427766382	-14.3732575001997	-13.1744148026752	-13.6390327795905	-14.3754624356335	-13.4230936240739	-13.3287738852684	-13.447989821268	-14.594713854783	-10.5193357925992	-44.2844047505736	1.52506941807319	-45.3152960792903	-43.7158229946893
96.4824120603015	44.5538996778592	1.33259468605868	44.7018925815758	43.0274881919254	44.9849702464187	43.5076572748665	44.9564981092085	44.168789007789	43.2829297335739	43.917551822275	46.8473052558601	43.3757160394964	45.8067336864909	43.5822552348239	47.0409086278663	3.52787934122701	1.59875163431043	2.47906463988012	4.11961299744168	4.46123894633007	0.340328617749887	5.08010946347901	1.54393636256402	6.1440812396809	3.24761932447229	3.64019987634138	3.46314453573342	4.71566684888803	4.61801401766327	2.00941456572698	-14.0548839745063	1.42856565185033	-14.0373753155693	-16.7038362084767	-13.9802237677003	-15.7313358625031	-14.5415347224704	-13.3977482296407	-13.6735443139185	-14.6955924262574	-13.4177596382049	-13.5654256006876	-13.5737847305978	-14.8036873774392	-10.591643475116	-45.6678506224108	1.54489146990383	-46.7332386058005	-45.072695807895
96.9849246231156	45.1277137209248	1.39102874081853	45.1435191709024	43.5961649328262	45.5823312947037	44.1908929798054	45.5179629095263	44.7061753535831	43.8171149757027	44.4146935517444	47.6391543830898	43.8633399418292	46.48979302318	44.0565409304586	47.6425949246707	3.49117750672662	1.6292561939377	2.44899042059796	4.04888796062196	4.44824025214318	0.212008221947324	5.04658075827951	1.39556542913108	6.11543669580784	3.13004321108493	3.90094238981769	3.36210839258285	4.72709820067086	4.53044595784207	2.01895969691888	-14.1944392143518	1.47319807421449	-14.1575306670972	-16.8346174799043	-14.0475960420437	-15.9702837185735	-14.7074117001056	-13.6463843713817	-13.7127132703018	-15.0355141457374	-13.322212776235	-13.7909069298158	-13.6469535476978	-14.9997599858663	-10.655825151814	-47.0181248809531	1.56851476270901	-48.0676920412787	-46.4720693786421
97.4874371859297	45.733433054806	1.40576473778421	45.7948914568115	44.1728912361579	46.2533299289668	44.9637258231726	46.1440479392328	45.2274663780966	44.4042448284419	44.8953093237201	48.0064926846679	44.414335965257	47.3484955123692	44.5888495782296	48.3205490573538	3.39387024017851	1.69347973994155	2.2372429068543	3.97534173981698	4.43839390539589	0.0795742855047044	5.01516659711913	1.22433435425087	6.0846041174974	2.98887381395167	3.2458259076557	3.24094959316285	5.12550426437519	4.42122971663536	2.04327192010061	-14.3945920048185	1.51303010646113	-14.4331411739894	-16.9381713018655	-14.1428542868655	-16.276188391991	-14.9043214351267	-13.9319554126039	-13.7890958480669	-15.4080333277045	-13.6456161582903	-14.0830843835727	-13.5883475691462	-15.2637662904907	-10.7251204829277	-48.5032360378052	1.5630686628342	-49.5641830794282	-47.9583270766106
97.9899497487437	46.2291696801678	1.34984644339817	46.2918135872023	44.7320072226123	46.8463802507679	45.6697659857073	46.6873283140101	45.7296925633031	44.9092478986931	45.361541097322	47.9738639454943	44.9220226824917	47.8619639068297	45.0765969355915	48.9169814521568	3.20275894744861	1.73548493418821	2.15859434221394	3.91569927759111	4.4200016859594	-0.0530010717160835	4.97374370077274	1.06876692203225	6.03802089855487	2.86111476868773	1.95318607044759	3.12014986734889	4.7977722015622	4.30991147494758	2.07190617842965	-14.6249775618805	1.54568464571666	-14.6577210378152	-17.0395462199185	-14.2184804640293	-16.579978858072	-15.0784945007879	-14.2131672703123	-13.8568471240088	-15.7647029028463	-14.249418197469	-14.3737617110903	-13.7957173145984	-15.5290633856631	-10.7678093178356	-49.9116833992508	1.54332197677048	-50.9745812967274	-49.3489716659367
98.4924623115578	46.6466991807509	1.31800694419116	46.5160262339438	45.2384385523343	47.4020592662524	46.3292117051784	47.1968718413473	46.1588888341597	45.3798630914683	45.757037085375	48.3049123233641	45.3415074874392	47.8286718497737	45.4757191106554	49.4778819684695	3.00215640752164	1.7152865841687	2.29646051378887	3.85494011845055	4.40634074818026	-0.169440442580275	4.93997645789659	0.899459483053096	5.99877013134243	2.71632509734425	1.43410715020102	2.99814556754867	3.3561723901737	4.19378898980513	2.10298709257699	-14.8459794584193	1.5735053686846	-14.7693995723744	-17.0966761132862	-14.2996794901619	-16.8724933540506	-15.2464472279279	-14.5039985395124	-13.932782709238	-16.1208326559504	-14.5311956529633	-14.6434832975702	-14.395946140147	-15.7751370956383	-10.8096611106307	-51.2056961605142	1.53105291707849	-52.2356334058382	-50.7005030177816
98.9949748743719	47.2433293996284	1.36332088257428	47.3153183933736	45.8754904357217	48.0171935119267	47.0679456835688	47.7524385535409	46.6696561737264	45.9048572440737	46.2305944576857	49.2148299711833	45.8687566147098	48.1756314004944	45.974621963659	50.0959477915045	2.82708616789753	1.74393282351464	1.86202577425139	3.79060875612735	4.39242730393189	-0.295100230616543	4.90359254562464	0.673197696319405	5.94873887061698	2.51886493607811	1.60166257027773	2.83327034000534	2.34267207353487	4.03136678058789	2.14879276592889	-15.1175163860839	1.63757205688432	-15.2598217755296	-17.1321324072512	-14.3913778332406	-17.2355677663527	-15.4280757213444	-14.9102378231335	-14.0518088296299	-16.5917153662664	-14.5885940816101	-15.0288546413352	-14.9295065547336	-16.1375025091189	-10.8425177095442	-52.7411452254187	1.54298937901947	-53.7900291913754	-52.3783972224543
99.4974874371859	47.8613606617962	1.46497879497914	48.5685515212779	46.400132000606	48.6632451462283	47.8659261009711	48.3206343313467	47.0859091813025	46.4096884516421	46.6198931543095	49.8979805274769	46.3232542736144	48.9057141842127	46.3991936872715	50.7375660430912	2.67253518510623	1.82827956637769	0.801903706292455	3.74864538711434	4.37122967621555	-0.438733721082823	4.85518062540051	0.494000243287986	5.87359812830353	2.36240945629192	1.49465141176097	2.6555731934711	2.46470475528198	3.85123683321646	2.20855771082708	-15.381833533932	1.73192716496519	-16.0545660274537	-17.1578423390726	-14.4726436541045	-17.6691245068328	-15.606093320374	-15.2507223430095	-14.1898460385292	-16.9763406664518	-14.7546768666931	-15.417619130648	-15.0594139094861	-16.5050822650044	-10.8498648734567	-54.2057800538561	1.45465617651592	-55.2452624065985	-53.7010198674715
100	48.1260336485997	1.57217966669461	49.1549513311572	46.4361233850485	49.0972632391188	48.3933279202555	48.7045096218109	47.1037137074744	46.7144854313364	46.6339209307466	50.0670410466509	46.4929851151492	49.1136679805023	46.5570943614281	51.1693533611176	2.60491576861027	1.89094704438663	0.264141046611264	3.73809631628258	4.36282187296978	-0.525121811498411	4.83062984176636	0.464630989394015	5.83486457525559	2.33476155119708	1.2968616598578	2.58463113953181	2.64907503562883	3.77872153036252	2.24979124457432	-15.4898450330808	1.77686262857465	-16.4250928311986	-17.1437444633107	-14.5339944338504	-17.958700299683	-15.7251430588716	-15.2895089376268	-14.2825311212954	-17.0202911049767	-14.8838103211139	-15.5704636475173	-15.0248337826243	-16.6499932078483	-10.8598782201328	-54.8217527442602	1.34753595944723	-55.8014179872517	-53.8561452392092
[truncated: 221 more columns]
