# Supplementary material for: Cranio-caudal and medio-lateral navicular translation are representative surrogate measures of foot function in asymptomatic adults during walking
Source: PLoS One. 2018 Dec 5;13(12):e0208175. doi: 10.1371/journal.pone.0208175 (PMC6281217; doi:10.1371/journal.pone.0208175)
Supplement: S2 Data — Oxford Foot Model outputs are provided in .mat files (Matlab). One file with all steps under consideration is provided for each participant. (ZIP) [file pone.0208175.s003.zip › S3_OFM_Data/EGLOND08_Walking_OFM.csv]

ST	RTIBA_R_X_Mean	RTIBA_R_X_SD	RTIBA_Resampled_Meas1_X	RTIBA_Resampled_Meas2_X	RTIBA_Resampled_Meas3_X	RTIBA_Resampled_Meas4_X	RTIBA_Resampled_Meas5_X	RTIBA_Resampled_Meas6_X	RTIBA_Resampled_Meas7_X	RTIBA_Resampled_Meas8_X	RTIBA_Resampled_Meas9_X	RTIBA_Resampled_Meas10_X	RTIBA_R_Y_Mean	RTIBA_R_Y_SD	RTIBA_Resampled_Meas1_Y	RTIBA_Resampled_Meas2_Y	RTIBA_Resampled_Meas3_Y	RTIBA_Resampled_Meas4_Y	RTIBA_Resampled_Meas5_Y	RTIBA_Resampled_Meas6_Y	RTIBA_Resampled_Meas7_Y	RTIBA_Resampled_Meas8_Y	RTIBA_Resampled_Meas9_Y	RTIBA_Resampled_Meas10_Y	RTIBA_R_Z_Mean	RTIBA_R_Z_SD	RTIBA_Resampled_Meas1_Z	RTIBA_Resampled_Meas2_Z	RTIBA_Resampled_Meas3_Z	RTIBA_Resampled_Meas4_Z	RTIBA_Resampled_Meas5_Z	RTIBA_Resampled_Meas6_Z	RTIBA_Resampled_Meas7_Z	RTIBA_Resampled_Meas8_Z	RTIBA_Resampled_Meas9_Z	RTIBA_Resampled_Meas10_Z	RHFTFL_R_X_Mean	RHFTFL_R_X_SD	RHFTFL_Resampled_Meas1_X	RHFTFL_Resampled_Meas2_X	RHFTFL_Resampled_Meas3_X	RHFTFL_Resampled_Meas4_X	RHFTFL_Resampled_Meas5_X	RHFTFL_Resampled_Meas6_X	RHFTFL_Resampled_Meas7_X	RHFTFL_Resampled_Meas8_X	RHFTFL_Resampled_Meas9_X	RHFTFL_Resampled_Meas10_X	RHFTFL_R_Y_Mean
0	-13.5694844825488	0.549151670826275	-13.0984129600121	-13.7149110608242	-13.6079746187018	-13.8144033988886	-14.1477720030258	-14.4842321610872	-13.5682171703393	-13.5545935505709	-12.5288348807272	-13.1754930213115	1.69648458902726	0.625260853958555	2.58762229070126	1.94067252752908	0.741527085953003	1.77191626898892	1.47312041696895	2.65299540730269	1.20941305005722	2.05189061482263	1.42807887295636	1.10760935499247	-7.70497046991292	1.03845743469075	-8.48473014713083	-8.53031788648406	-6.08208435022514	-7.55019283728173	-7.18244956306509	-7.98586841031605	-6.22450930021858	-8.36317264881831	-9.327502539863	-7.31887701572639	16.1704956834538	0.549115888145113	16.2320364481266	15.9848385452221	16.3514980854407	15.8367062465506	17.074807261521	17.1618678354537	15.880429267656	15.8173609860964	15.8343685681859	15.5310435902856	1.28858047448695
0.50251256281407	-13.301722922141	0.571053245357362	-12.8922270323557	-13.464390912851	-13.3460163695958	-13.535913069415	-13.8891501011105	-14.2798299300277	-13.2679510250824	-13.2503065435401	-12.2026922630682	-12.8887519743642	1.75626292926559	0.621520607614391	2.62920647131698	1.98278957880957	0.797415261588905	1.8362248396821	1.52465988478282	2.71047545340065	1.27450647575069	2.12525415861978	1.51461710107936	1.16748006762502	-7.74454064402139	1.01150890561638	-8.50442112367945	-8.45542900749173	-6.07723907510679	-7.4732403484751	-7.26070444980323	-8.08803576562221	-6.37650730666426	-8.44197939601563	-9.31784852461173	-7.45000144274379	15.5704709350674	0.619773591088768	15.8113884094629	15.4368186466127	15.8093157256134	15.1119625285189	16.5606976170146	16.6336631045213	15.1445423989057	15.0765040123841	15.2275386679971	14.8922782396434	1.31480472846068
1.00502512562814	-12.9139497358726	0.594438154334766	-12.4838811026921	-13.0372979377557	-12.9385107395998	-13.1790552928503	-13.4898559504294	-13.9591137737812	-12.902741928437	-12.880122698811	-11.7679654255385	-12.5009525088312	1.84356939483558	0.621058815151991	2.71501539621776	2.05873411779145	0.887400069402275	1.91742847871382	1.60946515595906	2.8030970001545	1.34969525223558	2.20807635792827	1.63501193321236	1.25177018674073	-7.77718975846087	0.989125128151965	-8.53062539686479	-8.31672674091304	-6.04970308447869	-7.35921075612428	-7.37318155114877	-8.22370155966188	-6.51834161214864	-8.50152636520139	-9.28962938473025	-7.60925113333701	14.688909338538	0.643149583266844	14.9541687197632	14.4760465064431	14.933927308564	14.1823940876273	15.7401868368493	15.7766700336778	14.255229333444	14.1750320529528	14.3813173581959	14.0141211478631	1.32508883522058
1.50753768844221	-12.5557435882646	0.608257818692755	-12.0652324472799	-12.6097490320629	-12.5569865745396	-12.8595579386925	-13.1178243045682	-13.6405781582605	-12.5896601532944	-12.5624353929988	-11.3973806574684	-12.158031223481	1.91538442668195	0.620137356466807	2.79074163947856	2.12094670189262	0.962953623781899	1.98402479087661	1.68051095767506	2.87381871429979	1.41187505505956	2.27429151410902	1.73171437510582	1.32296689454054	-7.75398393940282	0.977397123231456	-8.49584626814362	-8.13850576406498	-5.97230198770451	-7.23210312442834	-7.42323476365905	-8.26749380257294	-6.58684240340718	-8.50869669796535	-9.2184172728897	-7.69639730919251	13.8735532512234	0.639604959657843	14.0626509633709	13.5350483475978	14.104882715739	13.36444622959	14.9726232465883	14.9536362002643	13.4872135250103	13.3876618969589	13.6233583934427	13.2440109936718	1.29810492704028
2.01005025125628	-12.2011693463995	0.61793818688391	-11.7128458816403	-12.2345962480698	-12.1933521506854	-12.5150915390283	-12.7662676341366	-13.3228958258104	-12.23401909678	-12.2017522001434	-11.0379415391223	-11.7929313485789	1.98040501722319	0.616934159722537	2.85515338096106	2.17291639939157	1.03099021209031	2.04653383484013	1.74565238627364	2.93271258565683	1.47221077689964	2.33537807734933	1.8198105732593	1.3926919455101	-7.68547635105536	0.971371211507148	-8.40913504607482	-7.94374359731633	-5.8483836678364	-7.07355900638156	-7.42553258753194	-8.23069700029004	-6.61158387239094	-8.47048084995829	-9.10512520592499	-7.73652267684832	13.0609453147924	0.660627708698085	13.2613749131487	12.689796176579	13.2899733358705	12.5173160105298	14.2292552275214	14.139964704315	12.6518701785914	12.527700564019	12.8573561317732	12.4448459055758	1.24328484462125
2.51256281407035	-11.8075907946134	0.627042937375239	-11.3186768827002	-11.812241758681	-11.7873910583276	-12.1336421568442	-12.3754197891095	-12.9651873359761	-11.8447659642123	-11.8064426980251	-10.6445752293118	-11.387565072946	2.05350524543495	0.611718049019935	2.92018860951655	2.22630897597882	1.10784881776918	2.12001441811275	1.82035330503544	2.99920679658304	1.54109459065243	2.405053889647	1.92081426765845	1.47416878339581	-7.5913622538544	0.971845903105216	-8.27975110160255	-7.70803159867141	-5.69081781624215	-6.89001063821427	-7.41500561463196	-8.15871148046659	-6.61862863845849	-8.41412653611338	-8.97030526316679	-7.76823385097638	12.1489495054923	0.680604771548267	12.3621096367608	11.7473969466183	12.3632534208369	11.5688075631601	13.3883818409266	13.2200548003905	11.7260622789351	11.5721139511141	11.9926834909081	11.5486311252725	1.16787517759008
3.01507537688442	-11.3952485381409	0.631005786362458	-10.8941247020503	-11.3549634048827	-11.3547401799467	-11.7274560847411	-11.9588676054259	-12.5712518800063	-11.4602508431598	-11.4156877099503	-10.2383829842921	-10.9767599869533	2.12218259234563	0.607057646237988	2.98921196269426	2.28006085941036	1.18175666512978	2.18666538201728	1.89181857373146	3.05703382907456	1.60436633152557	2.46647276477265	2.01310199008455	1.55133756501588	-7.4513284044272	0.978217246610465	-8.11009826798542	-7.43305143368866	-5.48772100887593	-6.6758775641266	-7.36182308007217	-8.01554512904297	-6.57428446853771	-8.31590432812769	-8.78860736696818	-7.75037139684666	11.2089904063599	0.68229159711224	11.3788223776644	10.7345220339253	11.3857780420254	10.6078655073981	12.5036474459924	12.2517687005142	10.8277987383953	10.6404376595172	11.0965318929562	10.662731665211	1.063287593748
3.51758793969849	-10.9939349946013	0.631512264410831	-10.4994997868568	-10.925316946858	-10.9436439543151	-11.3251259666647	-11.566843673156	-12.1866626578811	-11.0608865341641	-11.0097029640136	-9.86024247838161	-10.5614249837219	2.18695758093031	0.601369721292841	3.0520168143671	2.32702655473541	1.25126609908824	2.2519638815812	1.96136659707897	3.10951631643203	1.66504081740666	2.52296693992405	2.10029496639771	1.62811682229174	-7.2738690721439	0.989234822774519	-7.90026562994403	-7.14196796365162	-5.24706500248482	-6.44428145389249	-7.27374507032236	-7.80231852493036	-6.48238907714082	-8.17629898454582	-8.58102612215109	-7.6893328923756	10.2896553871902	0.692867787583689	10.4341817924363	9.77964976175634	10.4312599508116	9.67294287143092	11.6490261253065	11.309361241766	9.9197268060801	9.69615617303845	10.2224503540671	9.78179879520875	0.929715185165633
4.02010050251256	-10.5743635609657	0.628902674805528	-10.0888439596482	-10.4733943470195	-10.5107562473446	-10.9000665335384	-11.1542449964852	-11.7752826961289	-10.6493523751337	-10.5908766760348	-9.46781464267993	-10.1330031356436	2.25164039315577	0.593384147596884	3.10818574534492	2.3669911712402	1.32037897795385	2.3181223400487	2.03080889954416	3.15879050044237	1.73032339287091	2.58421642462756	2.18741674229409	1.7111697371909	-7.06573875418409	1.00559875053305	-7.64332808155161	-6.81621910080791	-4.97289350836528	-6.1909659619808	-7.15740570684644	-7.5356844987608	-6.36682127179093	-8.01829596699507	-8.345875117951	-7.60989832679103	9.33941369093014	0.701101201857888	9.46173187547664	8.80702558236727	9.43668910614582	8.71008253851626	10.758622513601	10.3288894745704	8.98280912416569	8.72131802871815	9.31323355727588	8.87373510846433	0.774760669681868
4.52261306532663	-10.1367086150401	0.623508584012156	-9.66904786483548	-10.009348702374	-10.0578747306546	-10.448443723259	-10.7237989898658	-11.3387651236318	-10.2210793404448	-10.1551754444361	-9.06094815148989	-9.68260407940972	2.31548911683829	0.586595436062615	3.1700118512014	2.40941207199971	1.38987362481739	2.38402298900988	2.10176551001956	3.20657110288687	1.79073488268938	2.63802846138233	2.27388318670445	1.7905874876719	-6.82269634436326	1.02687047925783	-7.3614983477007	-6.46999294131086	-4.66313779196607	-5.91268187564524	-7.01319774260322	-7.21234064962693	-6.20743409970697	-7.8210317145818	-8.0799896575687	-7.48565862292208	8.36847069215605	0.702626110736056	8.45791906689603	7.81044881944881	8.40741215549331	7.7260074212317	9.83741356340976	9.31579644426048	8.04861061048084	7.7491489243121	8.37380654957535	7.95814336645208	0.596483531481482
5.0251256281407	-9.70642187577262	0.618245734975307	-9.24686993309116	-9.53964732766147	-9.62141465719811	-10.0064524818521	-10.3123542408488	-10.910444960625	-9.79291526213784	-9.71928628891268	-8.67695793608169	-9.23787566931734	2.37686720034997	0.578604361039433	3.22391471006133	2.44374714377413	1.45628829010427	2.44978353671521	2.17213884331869	3.25185432626495	1.85073802799602	2.69091463026787	2.35736914065844	1.87192335433875	-6.5525974190681	1.05214634831623	-7.04398127377842	-6.10256686187828	-4.32816768135888	-5.62681191869325	-6.84591263499799	-6.83831010385497	-6.01167362735038	-7.59722331348331	-7.80001645829812	-7.33131031698741	7.42588003959763	0.708870032108982	7.46630759601585	6.83649719972914	7.41149271981367	6.78762680806668	8.95028451263809	8.33834115780119	7.13460122968653	6.79749493451348	7.46805311913691	7.06810111857473	0.399082611531791
5.52763819095477	-9.26362294856116	0.607079057360876	-8.82726721853776	-9.07101908371882	-9.16324119205299	-9.5375168024564	-9.87928046701029	-10.452983057114	-9.36104506467681	-9.27953140243324	-8.27632801601151	-8.78801718159984	2.43478888896254	0.5700140519695	3.27625622802375	2.47445096725897	1.51810519417651	2.50990821069669	2.23771765673026	3.28849395002172	1.91085869384841	2.74383579768218	2.4340866258763	1.95417556531062	-6.25484566430937	1.08238753654252	-6.69755037923148	-5.7195070926803	-3.96380565515925	-5.31836475818079	-6.64608458459193	-6.41203758006264	-5.79218527435193	-7.35629955206405	-7.4884945099745	-7.15412725679679	6.48856978634578	0.708363836406157	6.49211892594089	5.89036179369505	6.40816516376679	5.85088074505456	8.05138534038708	7.3548220117922	6.23417045143682	5.86124563489648	6.55359184799822	6.18895594848971	0.190994188477094
6.03015075376884	-8.81404314922389	0.595959491361822	-8.40725941668039	-8.59983006562538	-8.70233425770834	-9.0632761273095	-9.44656793135319	-9.98913803491476	-8.91108871529235	-8.821738700097	-7.87679871416873	-8.32239952908926	2.4929509377549	0.562017791677655	3.328542406376	2.5025008618065	1.58088838599986	2.57396140511815	2.30698519418685	3.32739324961393	1.967832077007	2.79228298439086	2.51376444735256	2.03535836569729	-5.93699423793904	1.11662308734342	-6.33587522776543	-5.327826013485	-3.57907338075402	-5.00250360378522	-6.43346972276753	-5.95123091119938	-5.53986731498405	-7.08699673945728	-7.16757549836053	-6.94552396683194	5.56378680554703	0.708542694243856	5.53616467661563	4.96635608475347	5.41460298418944	4.93275576747396	7.16061694722932	6.38697030709507	5.34149589427282	4.93553521711595	5.6476068232849	5.31576335343977	-0.0246231814001437
6.53266331658291	-8.36462557752191	0.585299233672656	-7.97309991970083	-8.11363658194126	-8.24488709827552	-8.5849264363209	-9.0183458132085	-9.52214975647802	-8.46885356946613	-8.37167088844117	-7.48340674887911	-7.8652789625077	2.54813971609881	0.553370240170573	3.3754033914067	2.5250467555468	1.63926838385136	2.63379231438555	2.37321155753758	3.36108169195428	2.02511920433105	2.84193707146414	2.58820896538206	2.11832782512856	-5.60206327851772	1.1553059017873	-5.94922014710261	-4.92054310331214	-3.18055944365397	-4.67975584157231	-6.20341624606071	-5.46033480176604	-5.26617258943759	-6.80675303383305	-6.83520037029057	-6.71867720814826	4.674195874313	0.711020561201359	4.5931508991499	4.05824335603214	4.46144691123989	4.05748450227081	6.30273563198748	5.4631890549685	4.49103586463605	4.0553815781398	4.77676979940147	4.48252114530394	-0.240348348381325
7.03517587939698	-7.91049477823645	0.570317659492071	-7.55115381025194	-7.64175494319048	-7.77651333888367	-8.09502993280166	-8.5805864528968	-9.03823375851574	-8.01989793924393	-7.91518927644133	-7.08378499837442	-7.40280333176453	2.60097143070807	0.545672432171294	3.42382428352276	2.54605885596885	1.69459412346858	2.69279438081395	2.43782701129022	3.3901292058921	2.07866170879164	2.88731829924645	2.66013174197824	2.19837469610797	-5.25249214458005	1.19738514957391	-5.55617296325409	-4.5173480788954	-2.76489107190337	-4.34909222385738	-5.95518478966813	-4.93935030379734	-4.97238295497798	-6.51098798014626	-6.48905186661469	-6.47045921268593	3.81684418351228	0.707800230217737	3.70286991946563	3.20818379858882	3.53151139810899	3.21307680036669	5.45978464962654	4.56619791556028	3.67225967400116	3.2113296969774	3.92535214703234	3.67787583539492	-0.4507492811474
7.53768844221105	-7.45596636907203	0.558773036048885	-7.12077303000318	-7.15712125383567	-7.31574111426436	-7.61057814009195	-8.15294769502173	-8.55836327480323	-7.5637497911494	-7.45172251516508	-6.69447511720345	-6.93419175918223	2.65276477365771	0.537776485532221	3.46551653021215	2.55923905741164	1.74912129822095	2.75257788366854	2.50460364571357	3.42017796441445	2.13145541209635	2.9325731917308	2.73322311726177	2.27915963584688	-4.89610210306402	1.24266754796455	-5.15164560838891	-4.10663951334986	-2.3453035360276	-4.02333540220499	-5.70514736335362	-4.40947651824508	-4.66111332964436	-6.20449639711974	-6.14836470792268	-6.20549865438335	2.99909172349147	0.708620430536819	2.84895480914565	2.38939851096703	2.65048717973138	2.42119521599961	4.65755901989883	3.72240958772559	2.88223891548284	2.40086553525672	3.11868946577795	2.89911899492907	-0.652496374370412
8.04020100502512	-6.99872667948291	0.544160099024147	-6.68794717288809	-6.67522415588451	-6.84520447721683	-7.11016217578369	-7.71509962886258	-8.06274820476556	-7.11898045730613	-6.99999428406603	-6.29378550037589	-6.47812073767974	2.70149462940198	0.530438684255504	3.5083588778585	2.57195519778874	1.79785359844102	2.80716766180815	2.56582912046727	3.44155768220458	2.18361170713645	2.9787953524728	2.79897392897283	2.36084316686941	-4.53409880407994	1.29104286365774	-4.74450999936447	-3.70136429643319	-1.9205514324481	-3.69182839189483	-5.44107799462061	-3.86769689856408	-4.34316193378609	-5.90011628563357	-5.79539633735937	-5.93528447069507	2.22470717474894	0.704909487883254	2.03784067157513	1.61554480068071	1.81047101909909	1.66375862625499	3.88305603058802	2.9185834234988	2.1496963895074	1.6532553510935	2.34083780456215	2.17402763062959	-0.843462840663383
8.5427135678392	-6.54084357643936	0.530015101538799	-6.2636523486943	-6.19954777338236	-6.37601850418067	-6.6165386210074	-7.28091834783405	-7.56461368195646	-6.66088932467894	-6.53554142872805	-5.89973771796198	-6.01097801596943	2.74834157144797	0.524457179802507	3.54921850381963	2.57977069682289	1.84547561971779	2.86418452853486	2.62890338114359	3.46276230088897	2.23038924031206	3.0190785809905	2.86655076918946	2.43708209305994	-4.1712002958616	1.33961687381816	-4.34415330537692	-3.30576942529095	-1.49484043830285	-3.37076385930974	-5.17708866294296	-3.32473215255585	-4.01157920290481	-5.58409238838804	-5.45141272957818	-5.64757079396567	1.49786232415024	0.699290220494159	1.29348206193326	0.900757739561132	1.02111653759736	0.965891193366119	3.14886260602986	2.16444674170389	1.44966334114359	0.943946247863297	1.61120694752236	1.47924982478149	-1.02606858167434
9.04522613065327	-6.08568710359534	0.519543832986123	-5.82887349724844	-5.71769662016866	-5.91505644443286	-6.12102536865441	-6.85560376568632	-7.07115989404686	-6.20939267337371	-6.07803839396678	-5.51052846031744	-5.54949591805792	2.7933162415534	0.518656430784513	3.58585076980467	2.58420116451551	1.88968407706146	2.9163530121265	2.69038488786059	3.48093518496134	2.2778393323396	3.06232025587482	2.93024681832097	2.51534691266857	-3.81336436005363	1.38938245275466	-3.94298175195215	-2.91533615773838	-1.07868276209269	-3.05588607233007	-4.91704133899712	-2.79421597218589	-3.679253054732	-5.27573429097361	-5.11534026629622	-5.35917193323819	0.824036448399313	0.695798160338537	0.593018249234461	0.227358334440186	0.298134730223296	0.32136019039158	2.46834678862732	1.47141076689725	0.801407114429354	0.2924188888314	0.93601478297333	0.830894637944948	-1.20167121474233
9.54773869346734	-5.63128953888385	0.504912746773805	-5.40490172535301	-5.25041475937397	-5.44511130664074	-5.62226368248805	-6.42134563076285	-6.56445047009701	-5.76397103012954	-5.62725279186552	-5.1154646641878	-5.09771932794007	2.83633232873772	0.514546250874993	3.62541791792735	2.58793302341103	1.92995378431887	2.96893411888671	2.74902513931228	3.4933241804188	2.32192293559894	3.1032745587942	2.99208005474375	2.59145757396532	-3.46281843372464	1.43962461764543	-3.55980486467063	-2.54610851046492	-0.666565165101491	-2.75039193444974	-4.65455663039339	-2.27038892750136	-3.34953388787179	-4.97424150437914	-4.78388171504964	-5.07271119736433	0.201976074252996	0.684374360412445	-0.0359021991557019	-0.378914518407914	-0.378714128621984	-0.273804402552333	1.82065517164508	0.816316402669393	0.209050989569101	-0.297151488718234	0.300713353824913	0.237511562277647	-1.37168366278576
10.0502512562814	-5.1796248601763	0.495685588021123	-4.97594436379599	-4.77537361993707	-4.98592770432616	-5.13530691350558	-5.99948731528047	-6.0665277603442	-5.31295022982731	-5.17142037178388	-4.73301207047667	-4.64029825248568	2.87756511503353	0.51120628601764	3.657978811457	2.58549160098793	1.96928628912093	3.02064406866602	2.8098232700667	3.50680330494964	2.36337807347954	3.14267462234985	3.05518139224216	2.66438971701557	-3.12332335940256	1.48847352766324	-3.18521661711368	-2.18512043849254	-0.269685288069325	-2.46368003338607	-4.40611676266603	-1.77027205229247	-3.01960873300138	-4.6762594357767	-4.47544936310061	-4.78182487012679	-0.366057485611785	0.675027902701729	-0.609622515961235	-0.943019571091467	-0.987150068766783	-0.802152155480895	1.23045385662215	0.223244480299621	-0.342899924292987	-0.840169414667214	-0.270414164243725	-0.318845378535319	-1.53796924811483
10.5527638190955	-4.73124492939843	0.486500875846652	-4.54918901666712	-4.31169731124467	-4.52701526033536	-4.64094955503177	-5.57649573663623	-5.56576242054743	-4.87519913187046	-4.72931169407862	-4.34291817619187	-4.19391099138072	2.91679053378721	0.509015420560084	3.6928610175822	2.58445085783776	2.00338948819287	3.06825311990022	2.86563184070814	3.51341060635844	2.40514782866272	3.18517481755006	3.11105031628571	2.73853544479401	-2.79836883548402	1.53583960348261	-2.82962542292574	-1.84853214941945	0.111031934368856	-2.18609684712893	-4.16251022522419	-1.29259168331293	-2.70313712029876	-4.39854594078922	-4.17115878536399	-4.50252211474586	-0.879827482506938	0.662013735654837	-1.12208911185298	-1.44634299846628	-1.53686254458213	-1.28593965052625	0.685557905713088	-0.319370343493231	-0.835276518665788	-1.31758633764372	-0.799115875185862	-0.821249350366231	-1.69907661781619
11.0552763819095	-4.28675146771155	0.477115130505858	-4.13160790129829	-3.8533852501585	-4.06920070813064	-4.15955051198726	-5.1553140302313	-5.06422568159214	-4.43580750518605	-4.28631057735561	-3.95921560447807	-3.75289690669759	2.95421957775302	0.50874547378477	3.72608463905748	2.57910411109667	2.03616811639405	3.11838892382017	2.9224944075369	3.51933395984729	2.44123152404137	3.22219968936361	3.16949029128579	2.80770011508688	-2.49005734087561	1.58138735892252	-2.49869188867159	-1.53179119582798	0.475839899963554	-1.93309035796373	-3.93206856458687	-0.839498791742841	-2.3933385643979	-4.12758665115187	-3.89159206553225	-4.22875522884462	-1.33979375684491	0.645883462130106	-1.56538072113195	-1.8955654749936	-2.03134455482338	-1.70594965370286	0.185628985130744	-0.810778074816971	-1.28266679697659	-1.74432970344796	-1.27255271535143	-1.27499885833512	-1.85493722306579
11.5577889447236	-3.84803188619461	0.473712661350278	-3.70885840563426	-3.39708562295033	-3.62501178386226	-3.68030264175115	-4.74751798128273	-4.57579645359557	-4.00144570010778	-3.84871008350053	-3.58271836261318	-3.31287182664836	2.99035439496701	0.509104777259486	3.75624449407432	2.57384013383407	2.06696865674965	3.16249283554018	2.97918465270681	3.5247757686453	2.4775441046198	3.26200763864621	3.22441276926364	2.87607289559013	-2.20195695468548	1.62385103827451	-2.18458243665162	-1.23663093410256	0.814612178394849	-1.69548921956618	-3.72169563279784	-0.423220408311491	-2.09822156744483	-3.87656820696188	-3.63348947751457	-3.96428384189864	-1.74606242997591	0.631822889163759	-1.95831592677504	-2.29728082427022	-2.45834583801275	-2.07548161040645	-0.256307644796098	-1.23684910458994	-1.68318378881977	-2.11851255254783	-1.68886313222612	-1.68748387731487	-2.00431191716449
12.0603015075377	-3.41524792880935	0.467227976596268	-3.29857269914447	-2.95626138363812	-3.17762512679441	-3.20595251090575	-4.334574320432	-4.08205674830121	-3.58080337916257	-3.42532341389078	-3.2032360875817	-2.88807361824247	3.02524614500162	0.511451293450099	3.79019881238274	2.56874532673372	2.09328362718053	3.20815168463383	3.0314296138432	3.52390498567766	2.51220702022944	3.30218330830023	3.2774865578254	2.94487051320943	-1.93634586101434	1.66506369558734	-1.90383464900372	-0.971552368120112	1.13372575476452	-1.48081585276737	-3.5200289979397	-0.0328747015827841	-1.82410156009856	-3.64959524438452	-3.39309967917065	-3.72128131184052	-2.10075142444459	0.612870865580267	-2.28449007931946	-2.64018354952745	-2.83786635175864	-2.39419946927657	-0.661273873945897	-1.61719440631183	-2.02967112250756	-2.43377874712576	-2.06233161955133	-2.04652502512143	-2.14414600822955
12.5628140703518	-2.98814723308261	0.465324056379473	-2.88744300491588	-2.5142442707855	-2.74132120517217	-2.74654442822438	-3.93305121207615	-3.59993118376473	-3.15850671518359	-3.000822695857	-2.83616264769257	-2.46344496715413	3.05821050201307	0.51449691409287	3.81678740092396	2.56104613041803	2.11979095794664	3.2518296015779	3.08645084459775	3.52555104437844	2.54280838481146	3.33900298279409	3.33252877585761	3.00630889682482	-1.69295042406971	1.70268253249763	-1.64281149579979	-0.726192602738317	1.42564442690952	-1.29192226765046	-3.34363969594825	0.319379728337473	-1.56329043763667	-3.43603095232152	-3.18630649370691	-3.4843344501422	-2.40664534173235	0.595800810337763	-2.56162737989286	-2.94290776221196	-3.16013814067969	-2.65694171572167	-1.01534232084365	-1.93760255494587	-2.33882718498668	-2.70692077598807	-2.3788546086222	-2.36729097343086	-2.27407949865759
13.0653266331658	-2.56888501479788	0.465458968261034	-2.48193590785395	-2.08763111873203	-2.31429135960882	-2.28724212694339	-3.53827409468055	-3.12690979521569	-2.74909959068557	-2.58938889720503	-2.46687364874565	-2.04720360830817	3.09030470122805	0.518470221583864	3.84695929721177	2.55742746574388	2.14236161762243	3.29242656501874	3.13728553805325	3.52276480941388	2.57464105896818	3.38000622119579	3.379893652848	3.06928078620462	-1.4755126118702	1.73671659967104	-1.41346168403796	-0.514541957802564	1.68883746019736	-1.12228269015316	-3.18426524075708	0.635326577400859	-1.32843597713343	-3.2529510463868	-2.9932672856339	-3.27008427439529	-2.66509968502965	0.578166157360763	-2.78641487260344	-3.19342365708979	-3.43005460483712	-2.87937014077824	-1.32469188407173	-2.20426664835994	-2.60180926447307	-2.92976238186476	-2.65512572768131	-2.64607766853704	-2.39186014284764
13.5678391959799	-2.15766328559428	0.464540160923681	-2.08779315784299	-1.66668599853156	-1.88992809141494	-1.84502360014153	-3.14503088904055	-2.65662575100823	-2.34876131186929	-2.18748591509613	-2.10416110582292	-1.64513703517465	3.12110851157587	0.524146398331644	3.87514830589494	2.55024220787707	2.16368371955502	3.33557211035927	3.18806501953717	3.51904041510819	2.60224245149172	3.4173687646575	3.43021724262529	3.12950487865254	-1.28417293334983	1.76955656001663	-1.21550658453851	-0.32543153970607	1.92643155820294	-0.984116367449997	-3.04482147669403	0.918413270261048	-1.11499350013481	-3.09017317860865	-2.83311683228814	-3.07841468254204	-2.87945860316389	0.559852187050195	-2.959174441924	-3.40333838092214	-3.6577455485593	-3.05148879342955	-1.59764447383336	-2.42546331154083	-2.82393002373235	-3.10855614394756	-2.88659577366051	-2.88064914008935	-2.49664522877148
14.070351758794	-1.75481950032045	0.468575817357744	-1.69345940013055	-1.25398968137711	-1.48175936846693	-1.40826276025096	-2.7669883545299	-2.2045098948751	-1.95280567406874	-1.79006332412735	-1.75109462095443	-1.24526192442345	3.15103355906658	0.529565921981986	3.90113624781774	2.54726868300951	2.18504401187304	3.37133708153357	3.24032083943901	3.51762557671206	2.62921694747944	3.455940010849	3.47707591607794	3.18537027587446	-1.11957039282042	1.79809698920826	-1.04288206438891	-0.166840538138491	2.13113943251425	-0.864393772221436	-2.93382150298852	1.15906420505417	-0.924509742003298	-2.95213346820624	-2.69965538540003	-2.90167109242567	-3.05291018376126	0.544160128617523	-3.09370662246101	-3.57338453833611	-3.83675090445741	-3.18644432407519	-1.82518105653452	-2.59380111275754	-3.01252464005524	-3.25074246383975	-3.07378062331245	-3.08278555178341	-2.58914383034515
14.572864321608	-1.3611828297795	0.470856498100262	-1.31295146641893	-0.856848795605438	-1.07723325683061	-0.981833224189645	-2.38877030648772	-1.75574215272992	-1.57355768526934	-1.40934236485671	-1.39809436404887	-0.85745468135787	3.18022845566104	0.536718080688573	3.9312747289252	2.54513960294016	2.2016098775026	3.4097781894591	3.28629722211663	3.50948199542614	2.65686149579494	3.49751189635165	3.52181458528311	3.24251496281088	-0.983336773838048	1.82506079206485	-0.907601077947268	-0.0379728068501604	2.30840785441712	-0.774179568055076	-2.8358324576809	1.36874130533235	-0.764763586532566	-2.84693656283376	-2.58950523892547	-2.75372559930475	-3.18886456954119	0.527642195380657	-3.18386044567287	-3.70230337631246	-3.97963415521192	-3.28348924412207	-2.02286063998226	-2.72458125383803	-3.1624702779006	-3.35257966985732	-3.22832921047307	-3.24853742204131	-2.66754735143032
15.0753768844221	-0.976441728713393	0.474521696598142	-0.935962373322646	-0.463326605054509	-0.683279600677981	-0.571927402375703	-2.02043249873665	-1.31963699394086	-1.19841037790017	-1.03303718686852	-1.05727037170483	-0.481133876552064	3.20775274585532	0.543320517656268	3.95319954099252	2.54420095484817	2.21956577691743	3.44485081132022	3.33545365689795	3.50507779057754	2.6790349333696	3.53326871323538	3.56886224339614	3.29401303699826	-0.873235823281388	1.84928881435548	-0.794058407444322	0.0660247071395018	2.45494045278052	-0.709337124279051	-2.76663492595736	1.53980945017474	-0.624874060257649	-2.75806972673108	-2.51468557581332	-2.62547302242586	-3.29098993245356	0.513501929693462	-3.24237543299116	-3.8008564101029	-4.08648366256531	-3.34420611712044	-2.1863456035964	-2.81549647425957	-3.28369875289331	-3.42426090632611	-3.34513023733628	-3.3810457273441	-2.73395527682759
15.5778894472362	-0.601998023860845	0.480213331835144	-0.566863477901362	-0.0867007810245112	-0.304120250982364	-0.167078585280591	-1.66381414103628	-0.900092570653872	-0.834583423056286	-0.667655403427022	-0.719320130067045	-0.10975147517912	3.23505904233949	0.550051290217108	3.9795966942152	2.54882964296376	2.23523004031575	3.47787956447844	3.38147756872251	3.49875431036658	2.70325576809821	3.57359808349011	3.60761612993572	3.3443526208086	-0.791323540801267	1.86961228874658	-0.714395255803862	0.137201635771524	2.56985177632209	-0.667598665110558	-2.71853871023641	1.67390318605098	-0.515557400197034	-2.70214897606062	-2.45555571800932	-2.52039728073946	-3.36238505674822	0.501129119453723	-3.27016060731835	-3.8651696802747	-4.15861953753352	-3.37782795103291	-2.31788202418638	-2.87051408622149	-3.37623931761745	-3.46675379468359	-3.43342952363161	-3.48725404498217	-2.78884898667606
16.0804020100502	-0.237802856804368	0.48442467496692	-0.210941062402628	0.28299369556775	0.070047497305437	0.219681903696444	-1.30962178407454	-0.486543721016779	-0.485659171228812	-0.317084552728175	-0.387933734809678	0.247032361647302	3.26159017924467	0.557859617545608	4.00322327968061	2.55114899818098	2.24948441202425	3.51265937708221	3.42589825399265	3.49105557746826	2.72515377607857	3.61215601826814	3.64945174551682	3.39567035415418	-0.736720280111098	1.88954952709431	-0.662927833021105	0.187381166703246	2.65695905640704	-0.655272212728214	-2.68992253039493	1.77629195629038	-0.433348607510486	-2.67118176028959	-2.4290164848575	-2.44616555170984	-3.40708528252967	0.489860972390237	-3.27008660698563	-3.90285524577501	-4.20476292878621	-3.38282508045268	-2.4267009740769	-2.89974259955046	-3.44072937652181	-3.4818421782164	-3.49579456926135	-3.56551326567031	-2.83290186526581
16.5829145728643	0.116318298939086	0.490615087268266	0.141663456770966	0.641576279573059	0.429018669413357	0.597841660538562	-0.969383805805685	-0.0911362708752463	-0.142264238348626	0.0282587306478164	-0.0680344068508703	0.595642914327528	3.28730230892995	0.564118458409395	4.02526967465801	2.56048669827839	2.26541040006498	3.54001139099958	3.47298328111074	3.48780265699177	2.74510208678974	3.64942355895831	3.68772880584637	3.43880453560161	-0.707408011380127	1.90546819923206	-0.636291584688598	0.207416463208002	2.71339956175314	-0.660395009796046	-2.68930320346553	1.84154440443563	-0.375294509202315	-2.6624816460349	-2.42614634740083	-2.38652824260983	-3.42839732845182	0.480869874348144	-3.25065188757084	-3.91640322619352	-4.2250445294011	-3.36609808868002	-2.50943950202568	-2.90351265218692	-3.48398990762341	-3.4764032588051	-3.53280626045003	-3.61962397158159	-2.86878754326115
17.0854271356784	0.459757157943256	0.495983117946737	0.480533522936301	0.985241122170753	0.77774219019992	0.964056350110847	-0.63475712467232	0.293263594963943	0.186254912079966	0.359457859472348	0.249376447529176	0.936402704641623	3.31250177171311	0.571789939274329	4.05092671304161	2.57009894290712	2.2767024610665	3.57058254540495	3.5127646374284	3.47841160072484	2.76711661771007	3.69076394950473	3.7235691014678	3.48408114787503	-0.70418045724925	1.91977966045318	-0.640389230425126	0.204667047308718	2.74257903457855	-0.693045607595568	-2.70012525687204	1.8780928819654	-0.348102735631817	-2.68518161625862	-2.44446064130065	-2.35583844826135	-3.43001103700577	0.472650825134984	-3.21287585197911	-3.90669141345367	-4.22205635155284	-3.3311490249758	-2.57286880288236	-2.88899897974845	-3.50622995041798	-3.45222825303815	-3.55243152809682	-3.65458021391251	-2.89592906667659
17.5879396984925	0.792821236217097	0.500853911155184	0.812109790197721	1.32291189239485	1.11795483196552	1.31364040961887	-0.307409987316319	0.666882233513723	0.503981123354114	0.680042334741145	0.55562102952152	1.26247870417982	3.33660638890479	0.577957009069629	4.06850130135159	2.58383472930876	2.28986523934872	3.59642855247348	3.55540140687778	3.47328588902129	2.78383348827869	3.72571949840159	3.76199168852731	3.52720209545866	-0.723997388376678	1.93230077385849	-0.661772689199208	0.178471390762376	2.74503790479781	-0.744425455473104	-2.7353072236838	1.88330865326991	-0.341507674580692	-2.72263353344506	-2.49177510729272	-2.3493701489223	-3.41509986022621	0.465647832271771	-3.16112363251997	-3.88056543480298	-4.20229269182478	-3.27949003310147	-2.61967998631869	-2.86202916550982	-3.50887717442794	-3.41090563865794	-3.55604391844749	-3.66999092665105	-2.91728460036886
18.0904522613065	1.11508034763487	0.506543977779335	1.13581994773815	1.64439112290951	1.44207659011711	1.65623982019097	0.00660480436910417	1.02204849579155	0.813352507094759	0.993286250448073	0.854990460246199	1.58199347744329	3.3605087908339	0.583705560316385	4.09078421966659	2.60211485177944	2.30223161794273	3.62163645655185	3.596191686364	3.46873768540656	2.80206689894061	3.76377422507347	3.79164811864731	3.56590214796649	-0.766227138801982	1.94138842453942	-0.709545250890152	0.128762196038794	2.72167287910456	-0.816238538799744	-2.78820624498657	1.85944150977723	-0.361843209185599	-2.78641767484166	-2.54966741740263	-2.36022963683404	-3.38677527673216	0.459324567179113	-3.10116632169698	-3.83890804193151	-4.16578188598391	-3.21730124192159	-2.64989765077867	-2.82438156088819	-3.49725510090577	-3.35861768857731	-3.54487141891936	-3.66957185571835	-2.93363853101054
18.5929648241206	1.42707949012411	0.511084440613384	1.44574583317045	1.95813166795648	1.75910369949691	1.98198640961874	0.316813099826988	1.36914784433193	1.10719421141634	1.29180769288607	1.14878918851799	1.89207525401924	3.38391415019925	0.589915997066674	4.1093927918657	2.62027887095332	2.31259262513604	3.6475247275397	3.63357774432549	3.46226521553719	2.81990691004815	3.80194077993613	3.8246215311409	3.60704030550983	-0.82966227389396	1.94984760301472	-0.775163539762994	0.0622281053137288	2.67520446234825	-0.908217396444025	-2.853698818797	1.81124491002817	-0.40648120007435	-2.87154584768401	-2.63254216810615	-2.39765124576123	-3.34833769809216	0.453019765687991	-3.03365728588318	-3.7842052184392	-4.11567206377774	-3.14715898538668	-2.66884509715187	-2.78115992120805	-3.47165715945351	-3.29675015206095	-3.52649090380975	-3.65778019375067	-2.94502059720604
19.0954773869347	1.72896335238163	0.515586724153417	1.75119186659557	2.26112065324994	2.06468280588251	2.29796529753494	0.616566574515991	1.70225918997983	1.3933408876535	1.58334905052012	1.43054861136687	2.18860858651697	3.40682440542618	0.594209683468143	4.12717291578966	2.645859562227	2.32535122169239	3.66743908037623	3.67405835969739	3.46139595662145	2.83406550582591	3.83572645099777	3.85414984661854	3.64302515441549	-0.910932649387495	1.95552811188976	-0.857802606750212	-0.0255516681239461	2.60709511225312	-1.01257608089382	-2.93945184540417	1.73821014554614	-0.469666913516237	-2.96964519558693	-2.72970782338838	-2.4502296180105	-3.30210446862551	0.446896928627375	-2.96362952366736	-3.72305870234555	-4.05751953876868	-3.0700320708219	-2.67795454053724	-2.7362957628606	-3.43347114749985	-3.22643011441118	-3.49976332279852	-3.63288996254425	-2.95329655222532
19.5979899497487	2.02050857767974	0.519673759476818	2.04456711570986	2.55019825340345	2.35646347784838	2.60340058442329	0.906618830515392	2.02045851869517	1.66890972967586	1.86574510699814	1.70865748966507	2.48006666986276	3.42920409110814	0.599760888954815	4.14792034427153	2.6698439605902	2.33441384444985	3.69110470000571	3.70799774883581	3.4565492327005	2.85075654858164	3.87356004710777	3.88121591995482	3.67867856458361	-1.00928223442149	1.95954237185042	-0.957984520855147	-0.12567935187904	2.51934357569044	-1.13549118851191	-3.03105485125541	1.64565488620301	-0.556539648088408	-3.09020364786617	-2.83977923627857	-2.5210883613737	-3.25049887980647	0.439847979627925	-2.89491758192569	-3.65228271764505	-3.9878581205397	-2.99328252430578	-2.6771729952455	-2.68798958145276	-3.38788526205722	-3.15418851339102	-3.46893373873556	-3.60047776276642	-2.95685206472578
20.1005025125628	2.30277557747097	0.523127411828705	2.32909159107774	2.83381994210384	2.64251008466883	2.89308189286402	1.19232339773387	2.33152043079215	1.93082402303532	2.13518563444941	1.97787250190844	2.76152627607603	3.4512363353285	0.603673601352207	4.16127052599887	2.69969735321236	2.34485647519033	3.70905613482163	3.74355618253191	3.45550696327556	2.86364231566796	3.90641803440663	3.91141014219315	3.71694922598661	-1.12189643992216	1.96244952430764	-1.06597948066943	-0.241631499285554	2.41422841949373	-1.26663292211221	-3.13666311517874	1.53485951022913	-0.658380924712971	-3.21916731338472	-2.96718086815121	-2.61241620544966	-3.1961048603493	0.43328039736077	-2.82510054456898	-3.58044173313359	-3.91405014145828	-2.91421279554025	-2.67128961647511	-2.64236168513407	-3.33270289473601	-3.07766456658865	-3.43876229301003	-3.56446233284806	-2.95764799857117
20.6030150753769	2.57521216099947	0.526275060094458	2.60788310181258	3.10284674100419	2.91522679183176	3.17686313817759	1.46635297193549	2.62737865812774	2.18672449087906	2.40001383044056	2.2377346369648	3.03109724882096	3.47282381467882	0.607035618413699	4.17965575995857	2.73163043439452	2.35583129079307	3.72837789867909	3.7789152244301	3.45744985177573	2.87650151436082	3.93974404359854	3.93278641881537	3.74734570998243	-1.24570937063725	1.96280079458445	-1.18741922212651	-0.368060454947225	2.29499024751201	-1.41033795891727	-3.25188852573542	1.40960801317521	-0.777477287072608	-3.361769990431	-3.09536909356241	-2.70936943426728	-3.14039262132863	0.425070695131345	-2.76267254661767	-3.50712905211398	-3.83763155271676	-2.83939905938369	-2.66035163298138	-2.59981032026222	-3.27225512131933	-3.00163451675403	-3.40363638020792	-3.51940603092929	-2.95544730347362
21.105527638191	2.83912703959843	0.528779681389465	2.87359493841533	3.36571168352339	3.1792524277643	3.44616257887918	1.73506255986691	2.91420075312022	2.43107970610116	2.65475216837754	2.49428159240114	3.29717198753518	3.49419311828239	0.610716725906133	4.19372802129694	2.76479094933786	2.36394321629516	3.74763130170976	3.80909272905069	3.45679204961771	2.8909932488652	3.97544831994456	3.95804551824599	3.78146582846004	-1.38009793877216	1.96254032553048	-1.31332677490847	-0.503151749041269	2.16218688085693	-1.56152628419703	-3.3690212266337	1.27294105732715	-0.912098767870563	-3.51716192824368	-3.23682894233179	-2.82299165267917	-3.08560127791262	0.416605896281661	-2.70404097742812	-3.43361964185039	-3.75557007523394	-2.77031309010422	-2.64426905182066	-2.55875669563769	-3.20996048679198	-2.93017650042792	-3.37365979011505	-3.47564646971622	-2.94979697999274
21.608040201005	3.09484382728872	0.531278802004915	3.13599765374534	3.62006755826713	3.43717887659582	3.70695084449477	1.99787779722835	3.19358105103186	2.66520024369477	2.89997481209227	2.73957355189105	3.55203588384589	3.51545695933442	0.612909282052961	4.20813977534226	2.80408341032967	2.37490675482357	3.76293448610002	3.84286305165368	3.46261738688346	2.90003378110393	4.00378910185161	3.98033432088234	3.81486752437362	-1.52082007441491	1.96068656891568	-1.44485522055071	-0.646420033298522	2.02016610000893	-1.7167712127811	-3.49599365396932	1.12808234805529	-1.0543974051126	-3.67204635691423	-3.3804512132546	-2.94551409633225	-3.03330519737491	0.408089963787469	-2.65289385699307	-3.36776160570426	-3.67726327534638	-2.70518680666552	-2.62772124750733	-2.52661675245898	-3.14094516703733	-2.85750553809569	-3.34523691898645	-3.4319208049541	-2.94320771941096
22.1105527638191	3.34190527570509	0.532993544935948	3.38911507394639	3.8617087587847	3.68159312424122	3.96051509183316	2.25002895772696	3.45880630734052	2.89415854478025	3.14181274164866	2.98131533444855	3.79999882230053	3.53620824875875	0.616252807721359	4.2251576370784	2.83954996792458	2.38323030054864	3.78281205807355	3.87140466396681	3.46653284699019	2.91192614916327	4.03629078528546	4.00053096417323	3.84464711438332	-1.66654945661654	1.95793230082754	-1.57945293749624	-0.791226157412536	1.87054769327691	-1.87863514710896	-3.62050674872765	0.978783442245609	-1.20934165106201	-3.8378180183895	-3.526091786887	-3.07175325460398	-2.98424033928957	0.397354348627844	-2.61220227465092	-3.3006963359031	-3.59710006424775	-2.65254237742167	-2.60735764395134	-2.49872073998829	-3.07387611128519	-2.79339072026861	-3.31964226194749	-3.38687486323138	-2.93405737889242
22.6130653266332	3.5823442828991	0.534557469929386	3.63376304964112	4.10101844521574	3.92270574317209	4.1994080507081	2.49998707278071	3.72065112505808	3.11116196474215	3.37263450885011	3.21746111411802	4.04465175470482	3.5570430595458	0.618308139538577	4.23590094987408	2.88127785524451	2.39224922157275	3.79619444412767	3.90026406831606	3.47337274519553	2.92191146023521	4.06599750115652	4.02467967414922	3.87858267558641	-1.81501105807229	1.95479031549204	-1.7112434437749	-0.94038097813973	1.71490769156027	-2.03750203358402	-3.7474871818503	0.827256300847425	-1.36904129435103	-4.00291173128531	-3.67658541457115	-3.2071224955741	-2.9405472156323	0.388177321497545	-2.57581593380917	-3.24540367522681	-3.52014341953619	-2.60427657307944	-2.58667443346101	-2.48075516339035	-3.00630096711197	-2.73464267616918	-3.30257060242331	-3.34888871211558	-2.92503882542894
23.1155778894472	3.81551082572598	0.535880350401691	3.87611792854242	4.32732908567808	4.15616064614109	4.43583881654947	2.74237835144786	3.97417383256068	3.32309988557919	3.5996311461385	3.44294994754595	4.27742861707653	3.57789272511966	0.620244880927008	4.25232013994988	2.92175621581256	2.40315919247719	3.81319922393001	3.93093213039829	3.48512699765365	2.93025017196257	4.0935683697766	4.04027780616551	3.90833700307038	-1.96280686913791	1.95090480955386	-1.84369487757215	-1.08734171329933	1.55835976347596	-2.19907715111699	-3.87558673238688	0.678513543901914	-1.53353117696189	-4.16775140505533	-3.81753246519764	-3.34042647716675	-2.90279898297009	0.376693300190484	-2.5528153070656	-3.19568383425755	-3.45067386068095	-2.56947367756253	-2.56737237229044	-2.475956426098	-2.93858134601221	-2.68160808932793	-3.28382086061172	-3.31200405579394	-2.91722412275604
23.6180904522613	4.04218941453636	0.53653121494734	4.10652895894654	4.55103129565216	4.37933293291354	4.66017817424348	2.97749402216888	4.21797286654768	3.52987656795405	3.82303801798453	3.66813104055982	4.50831026839288	3.59815916761801	0.622415996615961	4.26405173934024	2.96401948992603	2.41039433382654	3.82930753229652	3.95478537132884	3.49302619195181	2.94156372501512	4.12512016706903	4.06051027814186	3.93881284728407	-2.10950431250174	1.94679259762114	-1.96911170140622	-1.23312757015933	1.39911079333889	-2.35621427484851	-3.99493528947762	0.532982574283565	-1.70226998338588	-4.33562051764062	-3.96076948153296	-3.47508767418867	-2.87134445514808	0.365658673252953	-2.53566687537923	-3.15547525632255	-3.38037889374716	-2.5452802635831	-2.54460482698687	-2.47841655088721	-2.87719497405276	-2.64102003470886	-3.27432808808608	-3.28107878772698	-2.9094717144859
24.1206030150754	4.26385332737012	0.538395301657559	4.33615747431658	4.76776928567935	4.60217204052405	4.87894260013838	3.21143321101772	4.46166799717333	3.72520161481475	4.03535800453561	3.88356239258857	4.73626865291287	3.61894322542308	0.624068089731035	4.27755913598198	3.00877308005391	2.42087100632772	3.84355658765858	3.98274622613499	3.50743077293675	2.94762591468478	4.14910254693584	4.07838991032279	3.97337707319342	-2.25175732922974	1.94271302314401	-2.09036833644548	-1.37411848909793	1.24240697473595	-2.50915543962983	-4.11505536869587	0.395247997528741	-1.86714016351292	-4.49224576012429	-4.09607225101019	-3.61107245604555	-2.84794282993859	0.355842317146377	-2.52865672749362	-3.12825211066808	-3.32102576791932	-2.53052933989954	-2.52535690891377	-2.49819155494536	-2.81432287865335	-2.60372243685979	-3.26842766049635	-3.26094291353676	-2.90563878399805
24.6231155778894	4.4791164689897	0.5390239277985	4.55924250201981	4.97576530344832	4.81433523257002	5.09454712411206	3.43595141405706	4.69498099882599	3.91990331585817	4.24853342049371	4.09615887049713	4.95174650801466	3.63919046691223	0.62626664097796	4.29339008035886	3.05003333940257	2.42991874493585	3.86295759947777	4.0071828115361	3.52119343539475	2.95599471353994	4.1762702631541	4.09459641503819	4.00036726628412	-2.38818901187702	1.93889330150017	-2.20429279564426	-1.50807227986241	1.08978845050461	-2.65829487635486	-4.22604030105718	0.267498873102777	-2.03295565088401	-4.64867161323884	-4.22463690225045	-3.73621302308553	-2.83154617946102	0.344350870701566	-2.53238022164464	-3.10629423028688	-3.2667751685294	-2.53226500097332	-2.50548986763563	-2.52880428028655	-2.75811867311571	-2.57881976617376	-3.2656931225184	-3.24082146344594	-2.90325614571365
25.1256281407035	4.69057238675825	0.539711193905218	4.77508963879511	5.18449284643016	5.02435832220333	5.29587924109723	3.65903370188152	4.92732825798094	4.10750821560313	4.45534661687603	4.30666135138874	5.17002567532626	3.65956926759206	0.627872094680352	4.30418413010951	3.09571590770946	2.4388886242966	3.87484514196985	4.03047529951214	3.53591532941773	2.96467213020537	4.20342039068988	4.11546936306689	4.03210635894318	-2.51797798595235	1.93585571124375	-2.30817433939708	-1.63508027644162	0.940832840612192	-2.79563700337655	-4.33036920049575	0.150207999035102	-2.193784652502	-4.79794709552172	-4.34963037872687	-3.86019775270922	-2.82343416804708	0.336899680583301	-2.54022276755673	-3.10129438454475	-3.21923311867187	-2.53820857113751	-2.48626797483471	-2.57152522090571	-2.70813611565084	-2.5647147521102	-3.27170489473182	-3.23303388032662	-2.90362219949825
25.6281407035176	4.89788263319689	0.541441801165137	4.99212799260196	5.38072150006717	5.23364233030323	5.49946758491647	3.87987503538122	5.15956052323714	4.28917379074095	4.65665038888625	4.5056103011125	5.38199688472198	3.6802852817731	0.629766094920939	4.3211745844617	3.13665046838448	2.45105252891008	3.89224491773345	4.05763897323966	3.55633948175987	2.97012756942437	4.22583689978942	4.127990647183	4.06379674684494	-2.63839296095007	1.93361217561623	-2.40517676006242	-1.75072977458621	0.801173979843341	-2.92807956005132	-4.43074395726085	0.0478632214343615	-2.34793668335034	-4.9358194598422	-4.45836681897324	-3.97611379665187	-2.823445078286	0.329509759162979	-2.56081570885896	-3.10177646719372	-3.18529797209495	-2.56047964347187	-2.47180847087412	-2.62921799611777	-2.66015725724828	-2.55689320709685	-3.27419355220971	-3.23381050769376	-2.90731430036653
26.1306532663317	5.09967504148952	0.541813386237065	5.19769331327655	5.57899858874355	5.43021321626523	5.69233889812764	4.09056038082451	5.38019819522268	4.47148050640634	4.85968382318929	4.70714965722495	5.58843383561442	3.69948302077771	0.63168303863829	4.33288186857589	3.17953095059342	2.45864289997359	3.90740102225415	4.07632460621595	3.57065397642504	2.97909199372137	4.2528275879811	4.14560733892185	4.09186796311471	-2.7496033317888	1.9317928422565	-2.48933596385347	-1.85667579679939	0.667149492153021	-3.04832430463873	-4.51498096546177	-0.0420715687930544	-2.49738763251662	-5.07014589445831	-4.56339796085892	-4.08086272266074	-2.82972222990699	0.325354122645952	-2.58423843444376	-3.11651219488147	-3.1522299160668	-2.59115930763263	-2.45379346424033	-2.68884295938469	-2.6225962733924	-2.56401437652041	-3.28435021662495	-3.23948515588243	-2.90997950799851
26.6331658291457	5.29967583593656	0.544390910522208	5.40520229285791	5.77055476418693	5.63125966966957	5.88337738658825	4.30404795632191	5.60665567069398	4.64430731217221	5.053019681785	4.90029173724053	5.79804188784933	3.71952067165242	0.633698820692664	4.34750211103364	3.22118202422389	2.46958580530585	3.92234967452294	4.09932487213095	3.59028219634845	2.98474391079467	4.27457133507809	4.16115340112158	4.12451138596411	-2.85020141265637	1.9312631940394	-2.5652898012023	-1.94938739638284	0.543088038772129	-3.15922506785795	-4.59507902237944	-0.116043345070448	-2.63523201507443	-5.18911304115664	-4.65594670114643	-4.17978577506533	-2.84452971610237	0.32502369744684	-2.61674771503348	-3.14217849999982	-3.13327082270683	-2.63185675753976	-2.44123575546593	-2.7599364622224	-2.58840481085098	-2.5774333543751	-3.29552675252929	-3.25870623030007	-2.91482186213204
27.1356783919598	5.49560202014769	0.546216564314016	5.6077912298232	5.95782358929473	5.82544383555135	6.0729575868096	4.510537854893	5.82704675279599	4.81786500327847	5.24765288052227	5.09112034105419	5.99778112745416	3.73905453522556	0.635948040097508	4.36369502744479	3.25963565184611	2.48016042362436	3.94088920135731	4.12050276249873	3.60953625771327	2.99117775999253	4.29713388854614	4.17508383214906	4.1527305470833	-2.93956691666304	1.9321295923928	-2.63061323360708	-2.02916064835194	0.43022129486851	-3.26017927591909	-4.66386463366801	-0.173815130059358	-2.76560761506745	-5.30033960713149	-4.73817336085053	-4.26413695684396	-2.86591390932097	0.326406938786738	-2.65647906154663	-3.17539977388339	-3.12298847975497	-2.68538840688497	-2.43046256401309	-2.83434887458502	-2.5620665603762	-2.60241686138015	-3.30719033940368	-3.28239817138162	-2.91838786975629
27.6381909547739	5.68943856644752	0.547529942391445	5.80429382034239	6.14821928250217	6.01650852819972	6.25120661423786	4.71449466199702	6.04576326374128	4.99066006719005	5.44178330705442	5.28274164239718	6.19871447681312	3.75820271939463	0.637910138789023	4.37564741882224	3.30055171088784	2.48948789468307	3.95310117647649	4.1386680291431	3.62677610965485	3.00009383446305	4.32259717921457	4.19389711847491	4.18120672212617	-3.01829291156189	1.93444122928579	-2.68472347542179	-2.09545801758888	0.325974973263726	-3.3466606594105	-4.7211933837784	-0.217347364994949	-2.88639396291876	-5.40382451146496	-4.81480419184025	-4.33849852146411	-2.89424334069057	0.33231403823736	-2.69852959664675	-3.22448253130806	-3.11949203045817	-2.74168559113638	-2.42072625832981	-2.91012033910638	-2.5464479836896	-2.64069342961146	-3.32492829574046	-3.31532735087864	-2.91981089162069
28.1407035175879	5.88094079933576	0.552034573721308	6.00456517605389	6.3247855487598	6.21127935932579	6.43475640877156	4.92005221388402	6.2691909114425	5.15447674935215	5.6261421526051	5.46164625437071	6.40251321879212	3.77711162412916	0.640495610911275	4.39371042313091	3.33357375256658	2.50195397750149	3.97053749102661	4.16093402892616	3.6482266272305	3.00405112921777	4.34055004176909	4.20413118349715	4.21344758642537	-3.0847126499939	1.93772942443672	-2.73183935648671	-2.14597044531078	0.234576328211479	-3.42502199124436	-4.7731337074055	-0.24422233892261	-2.9935063591637	-5.48960655680329	-4.87378491518671	-4.40461715762685	-2.92901178855028	0.340051109670377	-2.75086407482541	-3.27439861756567	-3.13064006817872	-2.81138222165207	-2.41789787468324	-2.99193319667463	-2.53289516240545	-2.68282627421759	-3.33628629131227	-3.36099410398776	-2.92001938005874
28.643216080402	6.06748018142274	0.553508857647638	6.19254021577716	6.50806088223943	6.39373574310097	6.60732456189855	5.1148486489949	6.48095208411424	5.32333245839934	5.81589622670188	5.64530118803897	6.59280980496192	3.79384120864973	0.642426943802447	4.40531727272596	3.36857737931174	2.51041459169651	3.98367985250333	4.17577117021247	3.66333727343506	3.01166292695506	4.36330379209647	4.21938638323994	4.23696144432074	-3.13979006905929	1.94211346380091	-2.76682836547151	-2.18278827828965	0.152753605664464	-3.48878936925521	-4.80895585215276	-0.257948320748152	-3.09280716583473	-5.57091950665335	-4.92913981357303	-4.45247762427895	-2.96825435899571	0.350102968609272	-2.80252954870546	-3.33893529514335	-3.14423800875522	-2.88385073700547	-2.41383744033532	-3.06822431110766	-2.53179554679904	-2.73965460629332	-3.35309358875121	-3.40638450706106	-2.91507817122164
29.1457286432161	6.25396314833731	0.557711821475745	6.38471540859623	6.6827649582679	6.58138328601093	6.78192053440519	5.31343807857061	6.69903852366245	5.48607476879271	5.99869057410602	5.82124031201219	6.79036503894891	3.81091323931037	0.644907397466359	4.42041453284504	3.3989550969753	2.52085659754656	3.99755518148009	4.19309659868501	3.68044146160874	3.01784407113017	4.38334941543792	4.23238766180062	4.26423177559421	-3.18430836892371	1.94781483542621	-2.7962724409984	-2.20401675284829	0.0816050783817967	-3.54309373171754	-4.83901961697785	-0.258045175128096	-3.1789903405575	-5.63892627576782	-4.97318633449915	-4.49313809912426	-3.0144350279485	0.362146814774857	-2.86229265786677	-3.40804782171915	-3.17040571471835	-2.96441996028968	-2.41663721083284	-3.14860555279564	-2.53735105057907	-2.80348337294415	-3.36873097630461	-3.46437596143476	-2.90883937657067
29.6482412060301	6.43794846079094	0.562370030953494	6.57207651787846	6.85750333600462	6.76588736621653	6.95498460860121	5.50796740570841	6.91418603124101	5.64782150043861	6.17992698286983	5.99480173496721	6.9843291239835	3.8271364304344	0.647389844990793	4.43575305572931	3.42649569713239	2.53152099068301	4.01269604921581	4.21006392186238	3.69691673849104	3.02283731119324	4.40138890662904	4.24338021711327	4.2903114162945	-3.21823462535662	1.95484647206451	-2.81837050660226	-2.21084603093227	0.0221089615789201	-3.58712306118009	-4.86048782514287	-0.245561938300937	-3.25479228796013	-5.69641022934971	-5.00842095869306	-4.52244237698384	-3.06595722721299	0.37564847685936	-2.92614946599166	-3.48428442673861	-3.20586189959609	-3.05165383299324	-2.42453113024957	-3.22900835926818	-2.55014109471832	-2.87538577274488	-3.38352330253863	-3.52903298729068	-2.90077244285202
30.1507537688442	6.61943672370842	0.564687201015341	6.75409470461358	7.03342274985956	6.94390373169966	7.11967047063264	5.69701253888536	7.12327173683985	5.81401398972969	6.3653329921279	6.17115469673774	7.17248962595817	3.84173802352519	0.649696223316108	4.44721190170988	3.45335468885972	2.53927381223947	4.02221217905133	4.2217899791017	3.70807377458325	3.03133438640182	4.42399670064657	4.25901341714943	4.31111939550868	-3.24312796875345	1.96302449872493	-2.83363720904787	-2.20377096340569	-0.0294601290194919	-3.61850632771803	-4.86979374354365	-0.22380295194088	-3.32262835081313	-5.75016293148847	-5.04138238183499	-4.53813469872233	-3.12234133934408	0.389928930597231	-2.99181106064766	-3.569671026953	-3.24540437763359	-3.13932050065761	-2.43460601579913	-3.3069265380926	-2.57580347625978	-2.96005358442838	-3.40341998889321	-3.59639682407587	-2.89031815489174
30.6532663316583	6.79966859500263	0.572029478244976	6.94136899328491	7.19840009326609	7.12823499268796	7.29169915796398	5.89039729628847	7.33890486921788	5.96910000345262	6.53792235073414	6.33321912562845	7.36743906750174	3.85548888009992	0.652449478941635	4.46428110092489	3.47235247360458	2.54958859592578	4.03603289297157	4.23740789877838	3.72159448795553	3.03451827941089	4.43849834459776	4.26559308631763	4.33502164051214	-3.25842868780368	1.9710751363918	-2.84749803811231	-2.18201356372888	-0.0710376493291	-3.64393916530343	-4.87639484290757	-0.192654850997787	-3.37645604888138	-5.7870488741257	-5.05930023089704	-4.54794361375366	-3.18409964521757	0.404947826543519	-3.06653236986253	-3.65396157366537	-3.29807869745814	-3.2360169057125	-2.4546401875005	-3.39136474931385	-2.60379308177879	-3.04558470641785	-3.41644655033014	-3.67457763013606	-2.88170524118731
31.1557788944724	6.97529935469829	0.575580219647572	7.11435487680846	7.37128035044198	7.30081702532482	7.45084983249237	6.07315251189673	7.54213534850074	6.13041284675356	6.71636014881623	6.50144713404105	7.55218347190696	3.86665329191219	0.654548808971667	4.47345350345024	3.49209442732136	2.55618508324347	4.04310188294698	4.24666800070555	3.72853090443579	3.04029232309068	4.45653706008726	4.27683692594091	4.35283280789961	-3.26593099043045	1.98015443019866	-2.85403578489864	-2.14836147981198	-0.105016255650184	-3.65679057440092	-4.8709282263	-0.155442043140532	-3.4244049198268	-5.8215569907246	-5.0778154098424	-4.54495821970847	-3.24951829357435	0.420610243992448	-3.13866730125701	-3.74890842898551	-3.35249576653164	-3.3296799885901	-2.47670298272732	-3.47366040958301	-2.64408090285914	-3.14260829128995	-3.43537456135682	-3.75300430256303	-2.87310762609971
31.6582914572864	7.1507319137246	0.580632797444021	7.29339491234316	7.53190389738056	7.47661517731872	7.61578225735095	6.25856208454563	7.74854210113498	6.28986477486021	6.89177113443042	6.66208535169441	7.73879744618694	3.8771197725029	0.657247993000439	4.4865206832945	3.50432597060669	2.56297799969114	4.05149299232111	4.25629795281098	3.73418396274596	3.0463412886934	4.47455936778056	4.28548085533518	4.36901665174953	-3.2672895785956	1.989546979355	-2.86171379819576	-2.10187460698689	-0.132785236393569	-3.66441602048197	-4.86117272322522	-0.11360313111902	-3.46391765701264	-5.84967434340866	-5.08948093527289	-4.53425733385941	-3.32068124669634	0.435378496772695	-3.21950842072946	-3.84133258385279	-3.41594469205179	-3.4292952063983	-2.50766868608381	-3.56353216310601	-2.6930615430458	-3.24575041225514	-3.45367584703465	-3.83704291240561	-2.86785132196986
32.1608040201005	7.32463917731306	0.5880650699838	7.46656191222378	7.69666065997086	7.6527751049325	7.77747261280372	6.44324382947962	7.9544507571225	6.44403310364176	7.06038042820774	6.81991744871202	7.93089591603608	3.88636927852528	0.659888173795536	4.49841979732438	3.51432631751426	2.57036022362441	4.05865430032897	4.26705790032774	3.7392159550894	3.04901381686703	4.48756721511145	4.29167488207904	4.38740237698611	-3.26275209388006	1.99901456117848	-2.86797810520955	-2.0446774002751	-0.153882701419204	-3.66514750560633	-4.84868214445269	-0.0687773413828648	-3.4943109342949	-5.86735183177672	-5.0964497852477	-4.52026318913558	-3.39685281372497	0.45132070470559	-3.30290349754229	-3.93974092920692	-3.48771408925454	-3.52970266282767	-2.54778784810744	-3.66063749593739	-2.74710338643983	-3.3513265636203	-3.47250880438262	-3.9291028599307	-2.86692549003658
32.6633165829146	7.49397947658212	0.590573513817094	7.63505526938796	7.8584221944851	7.81732128118384	7.93380663181554	6.61811335680951	8.14768322566299	6.60535743910425	7.23552692701986	6.98198072929865	8.10652771105348	3.89263572378233	0.662454815567546	4.50693114212808	3.52088439639795	2.57309546311536	4.06087336291914	4.27043929116489	3.73616063490635	3.05508809399458	4.505379410196	4.30226157568655	4.39524386731442	-3.25392849012744	2.00862755701244	-2.87361783344592	-1.97833983561815	-0.171575131156102	-3.65823515673657	-4.82568592852087	-0.0237228254165198	-3.52205072620716	-5.88668288041336	-5.10665423054518	-4.49272035321453	-3.47613100600478	0.46531454656727	-3.38901886727764	-4.03994134204058	-3.55924837420058	-3.62886534294595	-2.59117624406281	-3.75861919493134	-2.81401938973671	-3.46671631397789	-3.4980884086083	-4.01561658226602	-2.86659860906155
33.1658291457286	7.66340490330106	0.598718303031631	7.8097349217927	8.01315764538832	7.98954257107708	8.09864762050202	6.79920882357792	8.34784853372355	6.75730048959565	7.39938859446321	7.12808888176331	8.2911309511268	3.89806988349722	0.66538743295488	4.52074133784388	3.52051935698459	2.57773971204142	4.06650532363377	4.27755132563904	3.7341510791907	3.05739348968657	4.51745639990064	4.30344579352085	4.40519501653076	-3.24140889626345	2.01697639655281	-2.88441173403458	-1.90244701039259	-0.185829594151529	-3.65062779752104	-4.80448441128964	0.0204560121921407	-3.54114557211523	-5.89589068838565	-5.10573075284966	-4.46397741408672	-3.56057552059901	0.479005829425046	-3.48417393029267	-4.13819376095636	-3.64148434310828	-3.73339214959712	-2.64776357749996	-3.86725205188525	-2.88412357964909	-3.58087554615093	-3.51831540843431	-4.11018085841614	-2.87027379399275
33.6683417085427	7.82811181820643	0.603427296762249	7.96762916617366	8.17569421823518	8.15123561182901	8.24761138129312	6.97069720259488	8.5357469558672	6.91279105859851	7.56579773555168	7.28149409004758	8.47242076187352	3.90064758626509	0.667843278030659	4.52551586447826	3.52017624020989	2.57915173028246	4.06322380430233	4.27986074047826	3.7262034743277	3.06020393899936	4.53034370605359	4.30906504356588	4.41273131995319	-3.22642283518516	2.02550898593794	-2.89233131632423	-1.82115722940278	-0.197721934983241	-3.63391822952802	-4.7771233695468	0.0617927814474008	-3.5578266052049	-5.90416171091247	-5.11059737901837	-4.43118335837822	-3.64750178470969	0.491997585235326	-3.57564248278622	-4.24271319536209	-3.72398718191493	-3.83042844750149	-2.70945019948314	-3.97567081872757	-2.96381877324831	-3.70071826326065	-3.54673398257141	-4.20585450224106	-2.87381255021471
34.1708542713568	7.99175559806949	0.607167106300331	8.13362853208897	8.32124619545889	8.31258828881495	8.40615113310286	7.14222105850421	8.72222322027528	7.071658155228	7.73458118095443	7.42733416037934	8.64592405588801	3.90187085911329	0.671097235393638	4.5350127346359	3.5101395591596	2.5791987450952	4.06219228596004	4.28070872057946	3.71466996800475	3.06510136093723	4.54616183633248	4.31196850433085	4.41355487609735	-3.2108553761468	2.03364871535381	-2.90734659033083	-1.73253938478866	-0.209396468623614	-3.61809936987616	-4.7476417142223	0.0989043975023365	-3.57367358738059	-5.91450011839364	-5.11323511525579	-4.39102581009874	-3.73822990816278	0.501494800238563	-3.67707567292399	-4.33874383934788	-3.81134376064662	-3.93240563185546	-2.78113244352317	-4.08778321276513	-3.05311734631312	-3.82527812856067	-3.57625224676723	-4.29916679892448	-2.87685232079932
34.6733668341708	8.15401568003805	0.614983093253897	8.29231764334707	8.47524847201125	8.47831408276669	8.55859477460312	7.31700403777235	8.91166586963657	7.21933537201703	7.89008603261363	7.57000779364277	8.82758272197001	3.90157757398016	0.673960008008341	4.54239907811028	3.49928261933782	2.58054692201128	4.05792286556515	4.28459427414492	3.70350950004742	3.064670015612	4.55413916956882	4.31225562668379	4.41645566872014	-3.19421563722556	2.04018224222101	-2.9248235006476	-1.64072686920931	-0.220866615426142	-3.59934753892293	-4.7217702526081	0.130470831120843	-3.58266409776266	-5.91454513582279	-5.11518720760028	-4.35269598537666	-3.83217082416428	0.510866646344333	-3.77982418187318	-4.43999289385642	-3.90607521785495	-4.03093332406841	-2.86529501513563	-4.20432450297155	-3.14317483720979	-3.94526256478499	-3.60831395530017	-4.39851174858772	-2.88039942794258
35.1758793969849	8.3109352111239	0.61687478064402	8.44760434548309	8.62119229851616	8.62676112374025	8.70903508877553	7.47695537294134	9.0817889838273	7.37621869731678	8.05416852319418	7.71832740076186	8.99730027668256	3.89832945592303	0.677742779877499	4.54743765174167	3.48318317530417	2.57606184848064	4.04994105127024	4.27957698518461	3.68280936980538	3.06758730585982	4.56711204694012	4.31696487123616	4.41262025340747	-3.17851882725952	2.04685154647351	-2.94576752722102	-1.54654737440947	-0.233394562756527	-3.57849173044631	-4.68717217754575	0.155854703296091	-3.59477505151871	-5.9209814736401	-5.12508547833004	-4.30882760002337	-3.92700174858923	0.516678354036154	-3.88621842686574	-4.53681137405826	-3.99583765807412	-4.12810462032707	-2.95185952997618	-4.31311745340427	-3.24461238112624	-4.07157389243592	-3.64909051432441	-4.49279163530013	-2.87987542403787
35.678391959799	8.46856835760394	0.623323992415376	8.60989135027978	8.76473565807746	8.78404268715259	8.86737970622704	7.64468148313458	9.259636408909	7.52707192789518	8.21060988657897	7.84936401135455	9.16827045643023	3.89439973770378	0.681577004071078	4.55784167232201	3.46203317863006	2.57334000818765	4.04458052075787	4.2786140351808	3.66301994582046	3.06864082345683	4.577209995824	4.31225529769949	4.40646189915861	-3.16383724526065	2.05159356016012	-2.97513509102725	-1.45012796285016	-0.248307865055677	-3.56137853559633	-4.65811279357415	0.173941834745098	-3.60462103864843	-5.9243175217579	-5.12673377528849	-4.26357970355319	-4.02526081695916	0.520672175775032	-4.00137060341774	-4.63183375489096	-4.09422092441019	-4.22821261028651	-3.05305743484011	-4.4268072728621	-3.3485809823616	-4.19449298094273	-3.68561975527585	-4.58841185030384	-2.8795312380578
36.1809045226131	8.62185901675362	0.627936388809047	8.75367400882358	8.91302150847754	8.93342644461797	9.00886413127897	7.80508332790417	9.42758246774199	7.67709022375202	8.36485101245598	7.9890373781365	9.34595966434752	3.88804184648116	0.68525532853446	4.55896650326618	3.44035174557884	2.56853500313322	4.03005011375264	4.27509919963259	3.63922677772158	3.06831235612916	4.58536100271912	4.31207681561853	4.40243894725973	-3.15066323092275	2.05597583602985	-3.0028155011285	-1.35589563424344	-0.265202208844061	-3.53842021291693	-4.6281659130102	0.184606698782457	-3.61417019028238	-5.92639162692753	-5.13791375023301	-4.2222639704239	-4.12410561817536	0.522765550624131	-4.11164243777434	-4.72848850899338	-4.19187405823121	-4.31925608610941	-3.16042837046033	-4.53575318918197	-3.45719167189809	-4.316344333354	-3.73211742753644	-4.68796009821445	-2.87731525943782
36.6834170854271	8.77334447742118	0.629014062783408	8.90808161068337	9.04511506592627	9.07846907393257	9.16273876496114	7.96209776647102	9.58970594894268	7.83524334109664	8.52660535658524	8.12146025372204	9.50392759189084	3.88031462502028	0.690057747339709	4.56604774957644	3.40984561971772	2.56144250850903	4.01888160783348	4.26884146170451	3.61089577424386	3.07140226403762	4.59851315466616	4.30939423568364	4.38788187423031	-3.14040962841951	2.06012257516627	-3.03971320613057	-1.26079682343704	-0.285532337053021	-3.52107724446653	-4.59696539765129	0.187876764264587	-3.62885672270821	-5.9364501218531	-5.14965680415428	-4.17292439100568	-4.22434093694163	0.520237254912422	-4.23253706711951	-4.81526731310822	-4.29031929162388	-4.41540012027889	-3.27581342030296	-4.64107809463463	-3.57424802329314	-4.44088568703708	-3.78050435628787	-4.77735599573017	-2.87294732851587
37.1859296482412	8.92374548602631	0.635083704796753	9.05391950446708	9.1879328783084	9.23116757933037	9.30705132202097	8.12554722560347	9.75823995311194	7.97905523170093	8.67189997596769	8.25082120905452	9.6718199806977	3.87141261362864	0.694167213428419	4.57053863123497	3.38026174051819	2.55642045880367	4.00324036009642	4.26714732497527	3.58440554688277	3.0689162337088	4.60327335873171	4.30426424348234	4.37565823785221	-3.13180175777177	2.06195986084893	-3.07876893247095	-1.17039346565919	-0.309668693464413	-3.50261595078176	-4.57296056776544	0.183346321860483	-3.63876211195649	-5.93743261043414	-5.16290919840563	-4.12785236864017	-4.3257961503912	0.516953799014915	-4.35293279426522	-4.90632229574676	-4.39522595555773	-4.50560382525707	-3.40359348554377	-4.74769313788799	-3.68734808703612	-4.55509184127295	-3.83234225093446	-4.87180783040994	-2.86923570770554
37.6884422110553	9.06950627635709	0.635854515765557	9.19856705273495	9.31755793315938	9.36529050046157	9.45329441147678	8.27255472332419	9.90595796450981	8.13212403777529	8.82579756099194	8.38761005807324	9.8363085210638	3.86054712483293	0.7001348052255	4.57417666198867	3.34474808672934	2.54618205909948	3.98592983241407	4.25755256904042	3.54987880046481	3.06916231554314	4.612100732156	4.3039067797448	4.3618334111486	-3.12677557010608	2.06462201502573	-3.12159223552287	-1.08311889711761	-0.33653114548062	-3.48593220744877	-4.54249396605513	0.172407014938755	-3.6542560012895	-5.94594157868838	-5.18641322705603	-4.0838834573406	-4.42640583251837	0.509970034417635	-4.47730507413366	-4.98857032926043	-4.49269632717154	-4.59602482995589	-3.53115633827769	-4.8413981726638	-3.80802292355648	-4.67100197610348	-3.89372515286163	-4.96415720119907	-2.86218715590336
38.1909547738693	9.21610631306277	0.639018673124219	9.35010573318842	9.45060424982077	9.50787742813115	9.60443615250733	8.42715027667986	10.0612358611053	8.28434815628322	8.97779719240639	8.50631334279938	9.99119473770586	3.84940443451826	0.705868953516749	4.58290824858601	3.30741140200492	2.53754665915331	3.97040092374817	4.25179597190801	3.51665279388114	3.06972592252039	4.62116925338138	4.29442831247328	4.34200485752596	-3.12453013057403	2.06560126337256	-3.17129769384257	-1.00063097223069	-0.368126952869375	-3.47406754541552	-4.51815951162695	0.154710300081709	-3.67207463166567	-5.9569824555147	-5.20251984571812	-4.03615199693839	-4.52833791194514	0.501417003196488	-4.60872466974711	-5.07103271197632	-4.59637018742049	-4.68758631084658	-3.67034062148769	-4.93568076488982	-3.92979045628422	-4.78212017184123	-3.95062048891295	-5.05111273604494	-2.85473549071278
38.6934673366834	9.3589586604354	0.64198616875689	9.48452953941482	9.58344204767431	9.64699286530769	9.74199745201133	8.57809749631	10.2115066197824	8.43018717101859	9.121800592133	8.63546464752293	10.1555681731789	3.83663008450619	0.711426597877159	4.58370703776582	3.26950476775937	2.52850142331006	3.9478996681031	4.24618880331195	3.48256545111132	3.06716391103812	4.62549717406658	4.28988355801165	4.32538905058396	-3.12463224311538	2.06598874229381	-3.21796618343044	-0.925469171222697	-0.403056126610858	-3.45894912334865	-4.49625022502404	0.131531886525063	-3.68867711591689	-5.96417377301966	-5.2294940772706	-3.99381852183509	-4.62896021817018	0.490844517648612	-4.7345709813993	-5.1514812718912	-4.6992834891436	-4.77176580565661	-3.81360038652408	-5.0237545711769	-4.04958739708362	-4.88513594406529	-4.01802421586153	-5.14239811889963	-2.84496355764408
39.1959798994975	9.50099347459005	0.641869216964758	9.63153716644963	9.70595348282096	9.77785643506155	9.89292653082627	8.72180795383357	10.352041455217	8.58682027002466	9.27614269784454	8.75815346786288	10.3066952859594	3.82354167773052	0.718851160795004	4.59119478102063	3.22624469495394	2.51673217038157	3.92972925825832	4.236910470538	3.44424849006908	3.06834123268122	4.63525150472165	4.28329740858619	4.3034667660946	-3.12868444395049	2.0669376072765	-3.27187801153452	-0.854846637751633	-0.441505068325925	-3.45100092301979	-4.47197213041331	0.103840800756843	-3.71223355422244	-5.98109553065559	-5.2574203075814	-3.94873307675717	-4.72943811211609	0.4779141618654	-4.86996059342946	-5.22481076111205	-4.79908608828922	-4.86173157681382	-3.95878435061181	-5.10356711806352	-4.17496686917988	-4.98833419338062	-4.08685072060613	-5.22628884967443	-2.83182188546552
39.6984924623116	9.64229992348382	0.644670396059713	9.76884375276471	9.84018891072618	9.91916773198448	10.0304854425808	8.87437950584366	10.5023783019617	8.73244024802863	9.417817204044	8.87845293988671	10.4588451970174	3.80996579528325	0.724926056439055	4.59564984168846	3.18623431837996	2.50775426676134	3.9065036802211	4.23323936906224	3.40970492312304	3.0659666722982	4.63939314509329	4.27468196924777	4.28052976695714	-3.13448792880923	2.06590337525405	-3.32443579788348	-0.793920107809562	-0.484276214494411	-3.44101670618242	-4.45557509514663	0.0717372259849422	-3.73331803161706	-5.99287241967324	-5.28693210671351	-3.90427003455695	-4.82935054273636	0.464716638193248	-5.00191186523904	-5.30267906470628	-4.9045082898931	-4.94435454322511	-4.11215715341465	-5.18489619846403	-4.29404793525492	-5.0797881982415	-4.15884130141153	-5.31032087751345	-2.81713650554899
40.2010050251256	9.78071074255781	0.644953787943244	9.90794273888246	9.95643301151673	10.0448129646162	10.1745501635389	9.01245618776729	10.6353069789959	8.88372607546379	9.56419107044753	9.00837685011806	10.6193113842313	3.79579982578419	0.733311947739394	4.60078230435674	3.14052778588829	2.49524536872371	3.88429018927328	4.22415370986422	3.37054992845622	3.06461585790931	4.64495021936984	4.27139395940566	4.26148893459464	-3.14375753746047	2.06620876766419	-3.3786206644514	-0.738370220287519	-0.528887105951979	-3.43474784078104	-4.4348097104217	0.0372885166480003	-3.75812180160564	-6.00915320162786	-5.32663442700237	-3.86551891912323	-4.92748140557336	0.449885228553363	-5.13681762939067	-5.3694676215698	-5.00188319278178	-5.03007014344227	-4.26052997958983	-5.25474681021804	-4.4151411156741	-5.16796866450245	-4.24004871862875	-5.39814017993589	-2.79816155850468
40.7035175879397	9.91993969929115	0.644626443498906	10.0538043961682	10.0831390865863	10.1770925007452	10.3200231704472	9.15626543618541	10.7744241033819	9.04108542511088	9.71603465136045	9.11988429034063	10.7576439325854	3.78194497123454	0.741125067060581	4.61060714288205	3.09741963372229	2.48397866286524	3.86343862883448	4.21799196613658	3.33325648259116	3.06574403711382	4.65391808594166	4.25945644581543	4.23363862644264	-3.15535050953499	2.06536554501484	-3.43589600706164	-0.692047401529353	-0.577374796721139	-3.43196767730414	-4.41835421412394	0.000110852531484535	-3.78772955390378	-6.03237611324076	-5.35800785961083	-3.81986232438582	-5.02533248074401	0.435862804455032	-5.27544959759344	-5.4406429461455	-5.10253604522482	-5.11597346488654	-4.41322770771233	-5.32584772056393	-4.53713293038598	-5.25277901134683	-4.31543891468311	-5.47429646889764	-2.77688515970932
41.2060301507538	10.056375360287	0.645916137307545	10.1845594976107	10.2046744355392	10.3117996131985	10.455989549794	9.30135751800254	10.9153181090268	9.18555323145291	9.85305904182039	9.24407827718595	10.9073643292395	3.76738037686156	0.748322713896088	4.61373628235782	3.05431240375423	2.47406655134945	3.83820762351358	4.21459148195287	3.29859245681556	3.06205502674561	4.65539732362238	4.2530196498798	4.20982496862428	-3.16818325517894	2.06368434871823	-3.48761519498778	-0.654178033320704	-0.62823539300864	-3.42719312050429	-4.4061515769513	-0.0385651989637388	-3.81294464685763	-6.04789653065747	-5.39961413082819	-3.77943872570968	-5.12090487361322	0.421479709258584	-5.40638751280718	-5.50782990788473	-5.20339584575466	-5.19737253520537	-4.56542440770177	-5.39634865039872	-4.6506752780698	-5.32436610002449	-4.40090666800435	-5.5563418302811	-2.75312635640387
41.7085427135678	10.1934883719797	0.645499955613885	10.3300327353575	10.3232609125378	10.4341719155001	10.6063176180483	9.43498653791586	11.0426912593162	9.34342172496562	10.0029028880288	9.36287491044284	11.0542232176842	3.7536831376227	0.757663197725266	4.62405711708581	3.0102034620898	2.46106288850752	3.81850477488315	4.20642873607761	3.26034907710996	3.06225912200636	4.66252323797026	4.2451018808868	4.18634107960975	-3.1845146802494	2.06302957494123	-3.54370732914018	-0.623519119013255	-0.680440238039241	-3.42954832072994	-4.38955564281538	-0.0779804988902663	-3.84486108811865	-6.07361692141488	-5.44091576065841	-3.74100188367377	-5.21587130707904	0.408767629384693	-5.54406994060005	-5.57279611299486	-5.29729588286026	-5.2860854615256	-4.71043348620035	-5.45978356437879	-4.76841182525185	-5.3964079448145	-4.48645518410888	-5.63697366805528	-2.72660894071458
42.2110552763819	10.3301997984387	0.644860052466772	10.4643989843948	10.4529405725075	10.5699907187318	10.7392662038694	9.57996253712601	11.1837746810285	9.49540536989282	10.1455969016521	9.4802777922096	11.1903842229744	3.74013686751678	0.764963051314208	4.63059874825927	2.97147101265541	2.45145596099552	3.7932863335773	4.20451797785057	3.22778517471777	3.06096651217959	4.66703832898157	4.23569575724769	4.15855286870307	-3.20169903079985	2.06089988425497	-3.59484513541744	-0.60337569247633	-0.735690894214792	-3.42788651422509	-4.38065384328876	-0.118666530011393	-3.87573645828341	-6.09790085997953	-5.48253995074603	-3.69969442935569	-5.30939991160265	0.396996015074373	-5.67380583819178	-5.64316467085343	-5.39671029003373	-5.36640425379217	-4.85749953761594	-5.53053073085316	-4.87998860372572	-5.4592616637872	-4.57399404958291	-5.71263947759043	-2.69915816016483
42.713567839196	10.4655097307903	0.643982321911007	10.6039278078564	10.5639156643294	10.6943234305268	10.883879082787	9.71363024835119	11.3124710226158	9.64799404977351	10.2874197698278	9.60966839597911	11.3378678358563	3.72697236279065	0.77411932562037	4.63908171904052	2.92867399571379	2.43992333269365	3.77174717911539	4.19943707944419	3.19391756539412	3.05886969763909	4.67012338997104	4.23221873063689	4.13573093825777	-3.2212362408293	2.05988442185778	-3.64601282523058	-0.588455294448707	-0.790902858114234	-3.43148924498093	-4.36903413611238	-0.158968836648322	-3.90703085236802	-6.12286019001124	-5.53298109226568	-3.66462707811295	-5.40096571033024	0.385988213496662	-5.80403465930324	-5.70332353136071	-5.48869177521023	-5.45338997203578	-4.99400199512853	-5.59601069502469	-4.98922373978641	-5.51644484970729	-4.66963735962483	-5.7948985261207	-2.66978914510533
43.21608040201	10.6031676490774	0.642547584746411	10.7496674353151	10.6913270523072	10.8227332907485	11.0260148812394	9.85037090646132	11.4453449616283	9.8131010758424	10.4411494556936	9.72047254991199	11.4714948816262	3.71516232727096	0.782685067444142	4.65146046244666	2.89246997735653	2.42906418136384	3.75092982264511	4.19586242234113	3.16230492492	3.06072459802707	4.67884922538461	4.22058341337482	4.10937424484977	-3.24290986923834	2.05818255549593	-3.69746537683409	-0.583718384391556	-0.84804423550499	-3.43671031328974	-4.3598114790056	-0.200085311175413	-3.9442789131342	-6.15785709275005	-5.57335465056531	-3.62777293573246	-5.49238359733509	0.378603033620922	-5.9334619427675	-5.77244917869055	-5.58140685269828	-5.53960503179359	-5.12671335152174	-5.66587933105309	-5.10134463118731	-5.57477860415703	-4.75739688545868	-5.87080016402318	-2.64053054260393
43.7185929648241	10.7387353282601	0.642079863292776	10.8825534953914	10.8083943794278	10.9602624229673	11.1635694633375	9.99416515917595	11.5878225100089	9.96155735297257	10.5761876885254	9.84629536343249	11.6065454473615	3.70322445949107	0.789876144831705	4.65811253529088	2.85642330989736	2.42102663908931	3.72820010883776	4.19709453822633	3.13639653392948	3.05724115993367	4.67920123068865	4.2150502548013	4.08349828421596	-3.26481244206775	2.05544952363637	-3.74242435558467	-0.585441869692435	-0.9063694325946	-3.4414796374589	-4.35683369414038	-0.241432007870704	-3.97510688735829	-6.18356436808736	-5.62247538093345	-3.59299678695668	-5.58130083765564	0.371084488896695	-6.05223735726655	-5.83625501243401	-5.67662912851888	-5.62463830461822	-5.25551166120123	-5.7431773427928	-5.20201211334846	-5.61957871359678	-4.85410462221572	-5.9488641205637	-2.61150853356377
44.2211055276382	10.8761678891807	0.642319277809456	11.0321159086234	10.9309043414282	11.0807327945777	11.3164584172232	10.1217056281796	11.7124221586768	10.1237621616484	10.7239135560124	9.96770414510206	11.7519597803349	3.69291816861975	0.798932696798523	4.67212740479094	2.82361678827661	2.40933423610427	3.71178043143378	4.19201888853073	3.1072809594138	3.0570953818346	4.68436695233399	4.20856226182987	4.06299838164887	-3.28979599514678	2.05352581569872	-3.79072289419292	-0.59487596244588	-0.963635088243052	-3.45345841091661	-4.34794325650698	-0.282459228476141	-4.01139996303953	-6.21859221780661	-5.66953310983642	-3.56533982000362	-5.66987353372441	0.367456352513808	-6.17442807091944	-5.9038090658778	-5.76146649212663	-5.71830255493949	-5.36937556561291	-5.81471002927373	-5.30678927344882	-5.66715640476876	-4.94898120440444	-6.0337166758721	-2.58263494594084
44.7236180904523	11.0130680064647	0.638548125060379	11.1686682010156	11.0594496869703	11.2173370876633	11.4477857238124	10.2628078907043	11.8542484949213	10.2868251421695	10.8713911002944	10.0887259830923	11.8734407540037	3.68303120865643	0.805614373759091	4.68133032836396	2.79624606723852	2.40129916119561	3.6890114759687	4.19317115167017	3.08532771563139	3.05756572856863	4.69008717385588	4.20112568095524	4.03514760311625	-3.31527756378169	2.05082081545859	-3.83250650075421	-0.612243381503295	-1.02296508502288	-3.46009364686516	-4.34732019337161	-0.32475836685092	-4.04859123698841	-6.25635559476098	-5.71526462411674	-3.53267700758263	-5.7567398704046	0.363130068392838	-6.28389253901968	-5.97543539709627	-5.85246529387423	-5.80193878621245	-5.48190958950842	-5.89927956699997	-5.40874934776714	-5.71193072351832	-5.04416312701028	-6.10763433303929	-2.55452754800113
45.2261306532663	11.1507872786945	0.636849250260574	11.3139631639529	11.1770750164258	11.3473744403628	11.5964853469471	10.3966690815844	11.9894300929352	10.4438740957819	11.0108422146823	10.2239345325455	12.0082248017271	3.67439574488822	0.813189561760986	4.693558820438	2.76823807491261	2.39263942763934	3.67210587017849	4.19284545198856	3.06491815916543	3.05541397634135	4.69156225901662	4.20016969752068	4.01250571168115	-3.34274338796761	2.04841444075308	-3.87487302589282	-0.634345673949	-1.0811252797055	-3.47421996174863	-4.34657028471285	-0.366790257212802	-4.08304139289874	-6.29083624016544	-5.76820280648179	-3.50742895690859	-5.84265748591926	0.36047377321666	-6.39176330001415	-6.04222297921494	-5.93777011477217	-5.89556893603983	-5.58239801614891	-5.98447339255539	-5.50529466334005	-5.75052418601491	-5.14611193054437	-6.19044734054791	-2.52703466455323
45.7286432160804	11.2911572696149	0.635868280922447	11.4643569921551	11.313072306599	11.4778429489562	11.7384562397513	10.5299474499917	12.1254120626679	10.6163946048397	11.1647569086514	10.3401811276406	12.1411520548964	3.66740341430046	0.820076617244826	4.70865893111106	2.74854136649224	2.38383555672021	3.65474903658738	4.19201027983141	3.0467386563297	3.05751807617807	4.69914836375895	4.19150195883222	3.99133191716338	-3.37229999122852	2.0453551264475	-3.91685731185588	-0.664891544367004	-1.13979487159843	-3.48867554093526	-4.34740197083317	-0.410035786847106	-4.12363193613708	-6.3361820659652	-5.80934180196274	-3.48618708178336	-5.92871167548392	0.3609704581728	-6.49507366426567	-6.12019945032213	-6.02129391443052	-5.98637926828977	-5.674858330906	-6.07491890511483	-5.60725156176612	-5.79530760683101	-5.23789229426499	-6.27394175864815	-2.50032661847703
46.2311557788945	11.4314062368508	0.633384968913346	11.6043802182555	11.4330339416189	11.6236560627657	11.8814531468635	10.6757389571721	12.2779778709122	10.776677962976	11.3046964016935	10.4735902556292	12.2628575506218	3.66108491847516	0.825453754347109	4.71895420846992	2.72804593808598	2.37884041764693	3.63747412613818	4.19711688559364	3.03646139594535	3.05629451676045	4.70129409429472	4.18947884222458	3.96688875959184	-3.40268699922918	2.04190540782096	-3.95338945830302	-0.698853751220752	-1.19957147989963	-3.50527040967947	-4.3572490445094	-0.45455945161985	-4.15966311465675	-6.37579191385621	-5.8577439942236	-3.46477737432314	-6.01332673229613	0.359760942674398	-6.58609973000304	-6.19063510531628	-6.11015877840243	-6.07872274838007	-5.76499269442166	-6.17830927675796	-5.70067825825859	-5.83264596720293	-5.33753392835666	-6.3534908358617	-2.47347661337288
46.7336683417085	11.5725382221088	0.632934719920619	11.7628535731056	11.5672674971474	11.7486680090109	12.0370178915534	10.8014386156664	12.4089242710189	10.9459386324161	11.4518913242923	10.60324941569	12.3981329911868	3.65614303999766	0.831922396722703	4.73668147974495	2.71397409839881	2.36983972798583	3.62550206162528	4.19462266800286	3.02333884682823	3.05676468099084	4.70565173572124	4.18688907297917	3.94816602769935	-3.43545136545672	2.03845996184666	-3.9941356286876	-0.739799720468791	-1.25677669459027	-3.52867246556075	-4.36126422533877	-0.499062165013189	-4.19877323915321	-6.42121685291712	-5.90256359896574	-3.45224906387171	-6.09725811253482	0.362217090510671	-6.6792882893359	-6.27025921061813	-6.18615183303703	-6.17798853643331	-5.8377950456345	-6.27412869819105	-5.79720973536021	-5.87401074257254	-5.43368010051554	-6.44206893364997	-2.44534235048079
47.2361809045226	11.7156699517873	0.628889818138175	11.9059785465001	11.7013719664454	11.891162540168	12.1738365603362	10.9417130892623	12.5587082719984	11.1242143339224	11.607031870523	10.7332898077032	12.5193925310142	3.65249544833178	0.836470242815056	4.7485327565154	2.70386425029487	2.36440233109644	3.60819671670416	4.19750331905898	3.01789242469217	3.06012733181112	4.71394239911864	4.18380783035036	3.92668512367561	-3.46991936963047	2.03520450694253	-4.02834301017458	-0.785098997037021	-1.31603194357729	-3.5484862334152	-4.37477896907971	-0.54590127769904	-4.24167081425887	-6.47390960299582	-5.94457758644634	-3.44039526162086	-6.18103703688419	0.362478805140091	-6.75720885316973	-6.35096100932413	-6.26877971596782	-6.26807476867376	-5.91047364826775	-6.38367162500398	-5.89674856376383	-5.92092087587693	-5.5287443199316	-6.52478698886232	-2.41561570806891
47.7386934673367	11.8601842282179	0.62672889817354	12.0616532683242	11.8331569882482	12.0326198284137	12.3305654001557	11.0795399578156	12.7077421775276	11.2883153542237	11.7458449976313	10.8793498564622	12.6430544533767	3.65016597190652	0.840933785240328	4.76450241092819	2.69564656157228	2.35953511757771	3.59725340041834	4.20028112140092	3.01593541935032	3.0592512026243	4.71535965626062	4.18762787946059	3.90626694947189	-3.50601531448928	2.03116683099879	-4.06512850091103	-0.834431508964556	-1.37428196479547	-3.57738197265543	-4.39145255389646	-0.593327247922715	-4.27903039052158	-6.51902391475727	-5.99250500362332	-3.43359008684494	-6.26437732459982	0.365018756560974	-6.8347603020454	-6.43170830381933	-6.34834430123085	-6.368891051535	-5.97502891631663	-6.49536113433003	-5.98793336872508	-5.96127213210822	-5.62987206433093	-6.61060167155676	-2.38383182814525
48.2412060301507	12.0072130514816	0.626963808390667	12.2207753858473	11.9838886979183	12.1698366303172	12.4758403173667	11.2122016102773	12.852539678362	11.4704252582853	11.9013128236082	11.0057169652802	12.779593147554	3.64935378800307	0.844805462322466	4.78230339359021	2.69576709931483	2.35368347756481	3.58422851486294	4.2003565062418	3.0152916073875	3.06301755609412	4.72331420219053	4.18403975365696	3.891535769127	-3.54434727365892	2.02659158232197	-4.10199343460659	-0.889694909454961	-1.43235575079566	-3.60572042179363	-4.40917315627395	-0.642296594741394	-4.32315773792916	-6.57562815702012	-6.02719307088658	-3.43625950308716	-6.3482061957785	0.370186603027888	-6.90739248981501	-6.52398038617363	-6.42359589989718	-6.46364140386392	-6.03125711863275	-6.60769727758356	-6.08784410980234	-6.01300012543782	-5.71907630690479	-6.70457683967405	-2.3493141626496
48.7437185929648	12.1553169410737	0.623290262410205	12.3722678252818	12.1133867493294	12.3251588861755	12.6283120024545	11.3597494029838	13.0167045815507	11.646288183713	12.0491910099951	11.1510902633664	12.8910205058863	3.6495566814859	0.847615425321256	4.79632139006929	2.69344715076262	2.35185103160258	3.57289904853125	4.2060739334346	3.02268277394918	3.06571446127577	4.7290993565893	4.18750189987261	3.86997576877184	-3.58431937275067	2.02237115235284	-4.13535371475415	-0.945724705462749	-1.49227097997815	-3.63911933889261	-4.43752127618708	-0.693316484911933	-4.3653449668	-6.63033401096033	-6.06794524894931	-3.4362630006104	-6.43165820556398	0.37297442193888	-6.9700479861952	-6.6055821057286	-6.5059421185757	-6.56241867214984	-6.08945114395215	-6.73282037847672	-6.18388559616225	-6.06421020965965	-5.81584832940769	-6.78637551533204	-2.3112684093327
49.2462311557789	12.3047021008436	0.623015663300205	12.5437875319738	12.2654743149744	12.4630758484397	12.789054130503	11.4900035083424	13.1626601453401	11.8243754783282	12.1973335153086	11.2929454291299	13.018311106096	3.65107084441779	0.850805301935274	4.81781356828864	2.69935767712235	2.34716099188715	3.56517225176382	4.20545374617755	3.02847259001658	3.06850147129728	4.73443557866729	4.19062821552912	3.85371235342814	-3.62619058345648	2.01736661649437	-4.17453132209759	-1.00763408704939	-1.54972900964146	-3.67838979629786	-4.46270390148716	-0.744091756038689	-4.4080962170583	-6.68665595513769	-6.10398589396251	-3.4460878957941	-6.51523096180846	0.380430547258406	-7.03790105588719	-6.70050706855242	-6.57718160559214	-6.66516011676593	-6.13459590449667	-6.85038663351928	-6.28117763133545	-6.11926129157208	-5.90825662004254	-6.87788169032085	-2.27016004943015
49.748743718593	12.4576231530675	0.620507290365455	12.6972136076712	12.4101661920721	12.615545400197	12.9363604149045	11.6319693605083	13.3240777149044	12.0190093891506	12.3610013573099	11.4356294705227	13.1452586234345	3.65411376224327	0.852808144826525	4.83238560108367	2.70664914678176	2.34524740812019	3.55351180741818	4.20817662578146	3.04018219967931	3.07606721284181	4.74637495031533	4.19359001033649	3.83895266007453	-3.67064372337702	2.01339087120689	-4.20744263155367	-1.07079510940494	-1.60952518852759	-3.71643587030032	-4.49674840238076	-0.797116815596966	-4.45723664148747	-6.75379442673594	-6.13601337630546	-3.46132877147709	-6.60029377407455	0.385847787587131	-7.09166594634236	-6.79191644667967	-6.65425611472946	-6.76076113397689	-6.18194949824378	-6.9794056218877	-6.38735568924723	-6.18688900989156	-5.99897333559955	-6.96976494414726	-2.22576116352594
50.251256281407	12.6128767918639	0.618919291868182	12.8671755133022	12.5616109046911	12.7732109147333	13.1049752248371	11.7770570345918	13.4910333634461	12.1936388432499	12.5029818837062	11.5958247722948	13.2612594637867	3.65851367031371	0.854332602990675	4.85215342306559	2.71751769061592	2.34512800001123	3.54805636729589	4.21237137386131	3.05602264909728	3.07879742013021	4.75033274445279	4.20367863912288	3.82107839548403	-3.7164702549108	2.00793986142009	-4.24523480553925	-1.13759110099382	-1.66950833573702	-3.76434963811263	-4.53666632560997	-0.850572201704769	-4.49911858191419	-6.81054287984001	-6.17310766083589	-3.47801101882042	-6.68634980996989	0.394847817324269	-7.15065647933693	-6.88765944631492	-6.73241240048135	-6.86742917602656	-6.22809022104126	-7.11383145608235	-6.48331236786618	-6.24750336907868	-6.09601448656213	-7.05658869690852	-2.17937353389772
50.7537688442211	12.7677349842235	0.620009655244319	13.0383888154691	12.724856729431	12.920992812884	13.2569426627823	11.9116485004548	13.6475577079506	12.3863192518301	12.6615482180378	11.7352383214385	13.393856821957	3.66330197150521	0.855624660925291	4.87263406532131	2.73392412680769	2.34326823360532	3.53877223335581	4.21192028966213	3.07102928387552	3.08601482833546	4.76030726184847	4.20647235970463	3.80867703253573	-3.76354149740197	2.00226324268109	-4.28348967975483	-1.20724338029377	-1.728795739013	-3.81027021681542	-4.57604798643828	-0.90390109839309	-4.5473489184529	-6.8778117872059	-6.19589700492982	-3.50460916272267	-6.77242814084939	0.406438897038061	-7.20783477509173	-6.99012001364896	-6.80427445661722	-6.96490333626859	-6.26702426567212	-7.2458139463054	-6.5898361618025	-6.32158765467958	-6.18007218687326	-7.15281461153449	-2.1299501790898
51.2562814070352	12.9290214359542	0.618712902755578	13.2049477132659	12.8748818074569	13.0893960123042	13.4227377607648	12.0633824921269	13.8258467590935	12.5802691291071	12.8206154043862	11.8952130664316	13.5129242146053	3.67033600489852	0.856384368991755	4.89025175716548	2.74904704965192	2.34566862713261	3.53262061129667	4.21706732798595	3.09285555545826	3.09446785895127	4.77140636094167	4.21653965977325	3.79343524062816	-3.81363971940236	1.99768738078354	-4.32009166378529	-1.27721716708457	-1.7910512573143	-3.86340599201598	-4.62671448697338	-0.958478790684862	-4.59631084082413	-6.94710587113794	-6.22402892023172	-3.53199220397139	-6.8621306170288	0.417168856378268	-7.26094433474548	-7.08542559226677	-6.88626082533946	-7.06991453895244	-6.3136671528327	-7.39229946129589	-6.69789179926104	-6.40073503375538	-6.27243018573621	-7.24173724610267	-2.07858490414718
51.7587939698493	13.0896543042361	0.620317286044997	13.3928330874895	13.0486660689516	13.2445210646965	13.5917226701438	12.2015485835308	13.9900238293503	12.7677522478151	12.9716139993547	12.0515367728978	13.6363247181313	3.67775633006537	0.857281517350468	4.91517401051791	2.7714723663144	2.34637384674349	3.52822707986424	4.21756188438085	3.1130027368886	3.10124362171205	4.77913554855499	4.22628673985379	3.77908546582341	-3.86407122028063	1.99175469438716	-4.36374716528444	-1.35137614621672	-1.85137789132369	-3.92039136940289	-4.67572911452548	-1.01112616230021	-4.64248420955679	-7.01286563078761	-6.24689205656374	-3.56472245684475	-6.95200384720199	0.432524172646182	-7.32527343254755	-7.193752562505	-6.9608553440445	-7.17630468579345	-6.35324439356675	-7.53263446585187	-6.80383736101208	-6.48019436680578	-6.3605213025655	-7.33342055732743	-2.02528505672356
52.2613065326633	13.2542767066701	0.621490342839373	13.5593993311264	13.2070127702971	13.4101263479988	13.7532206517648	12.3476767226438	14.1651435889786	12.9744511714441	13.1409715802205	12.2088759874696	13.7758889147575	3.68632090214716	0.857509650681279	4.93196508131907	2.79219603170011	2.34904936791245	3.52126243545324	4.21969188112433	3.13612495203336	3.11320556915464	4.79381367282564	4.23593869861883	3.76996133132992	-3.91686653626994	1.98739043775117	-4.40080753452812	-1.42435808900383	-1.91396238024971	-3.97769287383093	-4.73151912633203	-1.06409001518622	-4.69525259204433	-7.08966968687618	-6.26511903637759	-3.60619402827043	-7.04473311419147	0.446755727070966	-7.37857117500627	-7.2931580486229	-7.04139486302531	-7.2791080643122	-6.39748868631281	-7.68070519146447	-6.92174421506994	-6.574109624308	-6.44732507459996	-7.43372619919283	-1.96894978270668
52.7638190954774	13.4244209428786	0.622400056445651	13.746545312223	13.3814347424279	13.5877938252954	13.937005629794	12.503318253506	14.3528753988715	13.1659339018905	13.2944492560881	12.3849329661332	13.889920142557	3.69673290030964	0.857581016369324	4.95472377961729	2.81743065707575	2.35469355245848	3.52019451266934	4.22522702663558	3.16289761036401	3.12227280171084	4.80327506356658	4.25266258593849	3.75395141306003	-3.97116340732686	1.98232767630436	-4.44448871179746	-1.5006787260865	-1.97801342365817	-4.04421671455467	-4.79478648969386	-1.11619532021282	-4.74237680409894	-7.15877357422528	-6.28833397406891	-3.64377033487196	-7.14117163439742	0.462884250386321	-7.44472486695582	-7.40114577628974	-7.12914192975441	-7.39424672774948	-6.44822194336244	-7.83550018436996	-7.03293419044058	-6.66384747000585	-6.54193540415622	-7.52001785088974	-1.91129697520748
53.2663316582915	13.5893087615495	0.626218464285465	13.9321157413065	13.5590850377844	13.7488697940158	14.0985580498012	12.6424682989391	14.5229396510099	13.36879309501	13.4581361693262	12.5387398614323	14.0233819168691	3.70576205456462	0.857656710742976	4.97674816739295	2.84475590520497	2.3577383025116	3.51367946749352	4.2245882074822	3.18563366948297	3.13402073472347	4.81574795542369	4.26193995075254	3.74276818517825	-4.02441708481144	1.97696254367571	-4.488110447504	-1.57713682078687	-2.04009785777371	-4.1060319851441	-4.85431546397131	-1.16544870749751	-4.79260060289275	-7.23355654164989	-6.2968821193815	-3.68999030151281	-7.23591002371497	0.480535177388809	-7.51268544408049	-7.5102343084622	-7.20943771775596	-7.49785609398049	-6.4923667252122	-7.98006110813816	-7.1525014784299	-6.76344244247642	-6.62351787366418	-7.61699704494967	-1.84968315471297
53.7688442211055	13.7666927488202	0.629284065975166	14.116092668262	13.7324563330664	13.9327148812341	14.2808241453551	12.8008899350631	14.7169081394095	13.5819641069905	13.6320030225677	12.7144279884555	14.1586462677977	3.71801670497058	0.857676265742597	4.99651059363372	2.87155670929754	2.36512195726676	3.51162499860373	4.22983833674434	3.21305686070837	3.14910648124624	4.83233191149929	4.27837122269966	3.73264797800613	-4.08166506177303	1.97366631107882	-4.53116982312308	-1.6539014667587	-2.10568519111731	-4.175808281858	-4.92448187979874	-1.21500829048017	-4.84602216796726	-7.31425503522533	-6.31094205318671	-3.73937642821495	-7.33855850114788	0.497114041692677	-7.58303617285808	-7.61643009434121	-7.30409760221388	-7.61389926110795	-6.54935636339374	-8.13662960781732	-7.27969700542283	-6.87247022483654	-6.7154256931118	-7.71454298637541	-1.78617140779566
54.2713567839196	13.9408858872809	0.63490775892651	14.3222707667985	13.9296208915925	14.1080310308762	14.4603708147768	12.950373793441	14.9017233986883	13.778151088512	13.7882543160491	12.8860247512398	14.284038020835	3.72948632004312	0.857777218343504	5.0230252334986	2.90391782906	2.37181512423388	3.50947684431577	4.23247708787555	3.23805871930382	3.16045639791985	4.84227467718234	4.29415859243921	3.71920269460217	-4.13711533583658	1.96838193321259	-4.58150411230151	-1.73332795075378	-2.16950402874209	-4.24605945691636	-4.99345574419149	-1.2613842313223	-4.89248988850033	-7.38532587746334	-6.32005968193927	-3.78804238623537	-7.44083312832575	0.515754394462599	-7.67004631140452	-7.73510893391128	-7.39650111969353	-7.72921392023526	-6.60496159297236	-8.28575963121878	-7.39978012987714	-6.97584217935311	-6.80422284547446	-7.80689461911702	-1.72079055259067
54.7738693467337	14.1178053090644	0.639890478869148	14.5033138181476	14.1030300070374	14.2884249938826	14.6389622670072	13.1031519289631	15.0917078050131	13.995695494403	13.9654255709888	13.0585161997802	14.4298250054209	3.74108409688113	0.857434853468773	5.0398436767387	2.93143337357591	2.37942894766391	3.5061153518555	4.23529759567221	3.26253959325102	3.1769921212539	4.85892885817901	4.30956710146537	3.71069434915572	-4.19387614232141	1.96525852930111	-4.62395266837685	-1.8094415551086	-2.23435061643399	-4.31701054271975	-5.06574165045837	-1.30711781919972	-4.94521382607888	-7.46700291869281	-6.3248451551737	-3.84408467097139	-7.54628992055965	0.532350238797337	-7.74766894791254	-7.83979451107247	-7.49489975155904	-7.84579833236392	-6.66583849832224	-8.4366325938406	-7.53419417604864	-7.09434267592613	-6.89318927660948	-7.91054044194147	-1.65225488823578
55.2763819095477	14.3065362410305	0.646318411608595	14.7088832583728	14.3018009399173	14.4882903025876	14.8391908725249	13.2725546205693	15.3020943124698	14.2045836476964	14.1343306332697	13.250679612822	14.5629542100755	3.75552134528632	0.857375898571597	5.06298926984978	2.96373509654633	2.39091261811725	3.50798720025792	4.24369598101914	3.28988150835834	3.1923786944411	4.87295266839285	4.33163428932401	3.69904612655651	-4.25294366847718	1.96204507255456	-4.67388449742723	-1.88861731982157	-2.30141888994556	-4.39478850853119	-5.1463533246611	-1.35306138878098	-4.99416558279286	-7.54391470204911	-6.3355357755372	-3.89769669522503	-7.65994463264079	0.549517772789469	-7.84437413524784	-7.95810865297579	-7.60738980521848	-7.97583969796543	-6.73966499481707	-8.59709043197546	-7.6660136761702	-7.21157645518799	-6.99241117034082	-8.00697730650878	-1.584569309752
55.7788944723618	14.4828978519879	0.65427659792588	14.9092942567097	14.4941978792597	14.6637050484552	15.0134417163967	13.4187490337669	15.4865719011637	14.4159482065116	14.3053152614609	13.4187729156516	14.7029823005035	3.76630112474539	0.857358503385624	5.08362561129079	2.99449600677488	2.39864687556627	3.50341865813883	4.24455429392594	3.3100341283898	3.20814783416639	4.88640307609201	4.34574142739385	3.68794333571509	-4.3080494423534	1.95811885153265	-4.72229353098113	-1.96553732204005	-2.36419461815749	-4.4648304841654	-5.2189514493922	-1.39565339525217	-5.04235715353693	-7.62057899457107	-6.33209271546101	-3.95400475997659	-7.76894721898673	0.566472021450506	-7.94385312028371	-8.07210745563999	-7.71028689081452	-8.09347948143736	-6.80526247718863	-8.74191487160845	-7.80198448871768	-7.33357856925309	-7.0791090275558	-8.10789580736802	-1.51429240712039
56.2814070351759	14.6778626531598	0.662409421088626	15.1111364264525	14.692045065694	14.8635433039213	15.2142706614994	13.5861026411115	15.6966894373559	14.6464346264764	14.495821887232	13.6098357813094	14.8627467005454	3.78092147217765	0.85750291053022	5.10228950642137	3.02511294343237	2.41044864281305	3.5042095162871	4.25162080966199	3.33291717267517	3.22863959715284	4.90597501150834	4.36647290704954	3.68152861477469	-4.36814883128886	1.95671764406405	-4.77060244402515	-2.042973323411	-2.4302067196014	-4.54224284340599	-5.30086022586565	-1.44105573842894	-5.0959004800806	-7.70623812230443	-6.33539782511378	-4.01601059065169	-7.8905400708701	0.582878237513496	-8.05003598328596	-8.18887808240862	-7.83108885407199	-8.22833698364697	-6.88659415143317	-8.90119827705346	-7.9510897726263	-7.46926581147912	-7.17881447861102	-8.22009831408441	-1.44504209491142
56.78391959799	14.8664535194452	0.672900307175051	15.3338378587428	14.9060780660917	15.0602592351199	15.4057371002113	13.7499768849311	15.9033948262794	14.8512996903865	14.6613502484159	13.7960523794583	14.9965489048154	3.79350942489375	0.85778538993876	5.12632548459962	3.05790202575052	2.42225464020853	3.50309092656365	4.25819193063366	3.35309097624411	3.24370858213956	4.91650723790174	4.38590746000504	3.66811498489104	-4.4247098238346	1.95240483786194	-4.825140518423	-2.12086057029563	-2.49432838575102	-4.61598893828054	-5.38184431926675	-1.48636233887863	-5.13942745582839	-7.77742325646346	-6.33498208774245	-4.07074036741614	-8.01086986263037	0.599535069354478	-8.17424585779137	-8.3143294977298	-7.95434796956857	-8.35985971816694	-6.97053326708962	-9.05777191604016	-8.08819800253981	-7.59428259265628	-7.27680303905453	-8.31832676566666	-1.37673571639084
57.286432160804	15.0571994933572	0.682194033246956	15.5304168320871	15.1015272880163	15.2552511592596	15.6032551540256	13.9114336050785	16.108210325189	15.0773550741155	14.8481638179191	13.9827708561889	15.153610821692	3.8053289946519	0.857478191506416	5.14005543474741	3.08545287024729	2.43353468800695	3.50206526930708	4.26338621350177	3.36988989608042	3.26307528588228	4.9324222948117	4.40427716384811	3.65913083008596	-4.48185120650431	1.94980228339389	-4.87102518907417	-2.19519691858457	-2.55744352146345	-4.69021450806164	-5.46205584806829	-1.5338881594244	-5.18832742462998	-7.85737300198681	-6.33151304047561	-4.13147445327416	-8.1351226884352	0.614968392917623	-8.28956406497037	-8.42924088532953	-8.08149682877023	-8.49782937168405	-7.05762743542444	-9.21374657136634	-8.24012568843933	-7.73431594873745	-7.37656320370053	-8.4307168859297	-1.3077335937849
57.7889447236181	15.2641123920566	0.693177981037312	15.7536471542622	15.324630155191	15.4729736978069	15.8163769021361	14.0929771544642	16.3369834290911	15.3032538070254	15.0360106671977	14.1899422601115	15.3143286932802	3.82030140663901	0.857912234351221	5.15981170808255	3.11634060749719	2.44846655961137	3.50448471179318	4.27490515663196	3.38863327505306	3.28279521092203	4.9481505462353	4.42853146430479	3.65089482625865	-4.54227012859339	1.94721052712836	-4.92428713096279	-2.27180554661806	-2.62276083850217	-4.76710737952348	-5.54984282686275	-1.58669234180504	-5.2360736273094	-7.93599608652507	-6.33581395244148	-4.19232155538371	-8.27086105776596	0.630612848282365	-8.42632076235334	-8.56015442882054	-8.22595173423969	-8.64695246005825	-7.16004686500836	-9.38303107277341	-8.39409570470452	-7.87728710290939	-7.48903137946903	-8.54573906732311	-1.24211428908427
58.2914572864322	15.4540980633978	0.705660215657014	15.9674554206389	15.5311895976818	15.6667598902991	16.0090713828168	14.2524231105029	16.5404937976826	15.5207099735503	15.2159970195747	14.3708813405529	15.4659991006776	3.83014871390114	0.858025685131195	5.17532472384262	3.14224722581275	2.45963805938957	3.50160215999474	4.2799623010407	3.39989069180564	3.30012568772061	4.95943486145562	4.4440038784941	3.6392575494551	-4.59700141121991	1.94245100564535	-4.97413801995064	-2.344128267588	-2.68273741385387	-4.83598077273909	-5.62844471554742	-1.64048886148728	-5.27917276931181	-8.00787432022376	-6.32732045682516	-4.24972851467206	-8.39973205732609	0.645677613854348	-8.56339331557692	-8.6819052992142	-8.36143156473079	-8.78738475003685	-7.2547699813646	-9.53706617986872	-8.54600488898148	-8.01915868809983	-7.58915457966925	-8.65705132571825	-1.17627467023486
58.7939698492462	15.6642046751999	0.717854969421585	16.1857911081402	15.7534673556466	15.8813760837066	16.2294178528136	14.4302461743117	16.7659490959678	15.7599321367543	15.4185524961241	14.5757767531121	15.641537695422	3.84321562168813	0.858418179177198	5.1892891627192	3.16829738809739	2.47344967889713	3.50380017498791	4.28996987601338	3.4118478458228	3.32165453824782	4.97634817135422	4.46520760074567	3.63229177999578	-4.65688503902262	1.9394155748831	-5.02412642624316	-2.41745215246752	-2.74496393688108	-4.91030322260733	-5.71327231921343	-1.70222078536792	-5.32798460186735	-8.0884442104516	-6.32773314643841	-4.31234958868835	-8.5428273956083	0.660578755226052	-8.70892743216631	-8.81376490225001	-8.51356263825473	-8.94655799835556	-7.36381874629132	-9.70425441289332	-8.71289583385663	-8.17632318715645	-7.70477467029734	-8.78339413456129	-1.11395881949746
59.2964824120603	15.8701982655841	0.732110301786978	16.4219038668262	15.9813604281482	16.0990904054002	16.4330867467147	14.6108170181021	16.9947007241457	15.979024510355	15.6026230097601	14.7749417633419	15.8044341830465	3.85448613452515	0.859175796166837	5.2071130181904	3.19309106641174	2.48763970480726	3.50232042305151	4.30137848129818	3.4218705924071	3.33882547813757	4.98630992291973	4.48418706770701	3.62212559032104	-4.71402859912068	1.93337059578181	-5.07863782420537	-2.48907035436203	-2.80583746403306	-4.97715852841591	-5.79783353377196	-1.76929717855884	-5.3689962789632	-8.15707716571849	-6.32633149243973	-4.37004617073823	-8.68600250357567	0.675257882068508	-8.86996607558008	-8.94975449269752	-8.67140012370632	-9.09850069859302	-7.47826200683078	-9.87312033187474	-8.87037568312895	-8.32551317583054	-7.81951756456913	-8.90361488294562	-1.0558353991011
59.7989949748744	16.0747620483234	0.74493560811615	16.6332940442816	16.200483320435	16.3069455208517	16.6502007040022	14.7821727934806	17.213025772912	16.2109585737536	15.800208223097	14.974083480731	15.9762480496889	3.86350761834552	0.859149256050531	5.21511264513373	3.21314547371265	2.49952416786526	3.50212033687556	4.30955118097392	3.42661582978876	3.35746776375538	4.99794139334695	4.50110141328766	3.61249597871532	-4.77038404525912	1.92749834939734	-5.12443049156175	-2.55794916908369	-2.86385252635743	-5.04487528410873	-5.87726886344017	-1.84149607879889	-5.4123373143347	-8.22883133195173	-6.32396865116896	-4.42883074178513	-8.83157950815162	0.689471950351305	-9.02171130669496	-9.08243739784573	-8.8281807797915	-9.26174903484059	-7.59165488108257	-10.0376958075182	-9.03829307644719	-8.4856724874943	-7.93723106372268	-9.03116924607848	-1.00053613857651
60.3015075376884	16.299586179924	0.758458523132128	16.872194469788	16.4469429704047	16.5394821365153	16.8758762521967	14.9758680147848	17.4573109572617	16.4533440854627	16.0097656476613	15.1944862990582	16.1705909661068	3.87588168174712	0.860251205619204	5.22886478041359	3.23504754403298	2.51432392417087	3.50351291855699	4.32407197251856	3.43291982931948	3.37774664996269	5.01195282054814	4.52289975833756	3.60747661961036	-4.8313358661424	1.92192569152042	-5.17710063009657	-2.6285612558032	-2.92450493117788	-5.1118468868885	-5.96318727798015	-1.92259445203276	-5.45806510411442	-8.30356300504996	-6.33187080675198	-4.49206431152856	-8.99160353612262	0.704242296150188	-9.19433022201151	-9.23309017274576	-9.0030965059307	-9.4322708913698	-7.7209371977524	-10.220054634483	-9.21443070035148	-8.65470048781985	-8.06966578516362	-9.17345876359809	-0.952185638851133
60.8040201005025	16.5032348517135	0.773964478627825	17.0969800349543	16.6665382898219	16.7516576811922	17.0875390617349	15.1513229656508	17.6800425936182	16.6746592155525	16.1998911076035	15.3863643095155	16.3373532574908	3.88200868488824	0.860605489504425	5.23710902198049	3.24918883485712	2.52553001566445	3.50072202736587	4.33361219508606	3.43281616119561	3.39265349219352	5.01786097801414	4.53490681820593	3.59568730431921	-4.88508215716004	1.91295745450706	-5.22450613333077	-2.69318091734034	-2.98013703466254	-5.17147910545472	-6.03993148234723	-2.00605488043245	-5.49552425020361	-8.36502014245909	-6.32877854931851	-4.54620907605112	-9.14240016311338	0.719201656291396	-9.36262060770544	-9.37026403076836	-9.16970354774455	-9.59789130811576	-7.84350196322283	-10.3922005936451	-9.38112972729906	-8.8157213091769	-8.18929654290187	-9.30167200055388	-0.907102922492214
61.3065326633166	16.7275764896499	0.788790065521308	17.329732140278	16.9123507055977	16.9786822086712	17.3274358618827	15.3401735307193	17.9182342348833	16.9202020019152	16.4152455197415	15.6032952565786	16.5304134362312	3.89067010724634	0.861499279509289	5.24470672369194	3.26418927088254	2.5374632156222	3.50263043390168	4.34604752793762	3.43175883177708	3.41091720607133	5.02895779676617	4.55159209406781	3.58843797174506	-4.94383316721303	1.9056763609652	-5.27256527261359	-2.75978974230019	-3.03729658192927	-5.23560417581742	-6.11900735078539	-2.09649476837493	-5.53935259671924	-8.43490793421527	-6.33724516426271	-4.60606808511228	-9.30872851194395	0.734876421913047	-9.54002635057032	-9.52619767378122	-9.34900255067657	-9.78310805985914	-7.97701615978239	-10.5779422728499	-9.56512805234425	-8.99412276406565	-8.32666708267828	-9.44807415283175	-0.867606052662514
61.8090452261307	16.9509512564305	0.804127249014754	17.5767885477123	17.1521993872072	17.2160907574243	17.5428705488722	15.5388295681354	18.1671486166131	17.153628270722	16.6205691270606	15.8136430325184	16.7277447080398	3.89799439424704	0.862926257327929	5.25512941334105	3.27526416857755	2.54997276651292	3.49914465566894	4.36140388282137	3.43007178003527	3.42596522270189	5.03578508495198	4.56511517609131	3.58209179176808	-5.00076679828478	1.89649354323962	-5.32372021399283	-2.82297172159745	-3.09477863587267	-5.28952325051588	-6.19876924623468	-2.19104682502098	-5.57860060166486	-8.49666842210185	-6.34599274778978	-4.66559631805681	-9.47715373585755	0.750733441471222	-9.72905636117033	-9.68149352426662	-9.53707122920447	-9.95641659294139	-8.11866128150599	-10.7732116877848	-9.74429282133031	-9.16875001508065	-8.46358424914111	-9.59899959614984	-0.83303254260898
62.3115577889447	17.1683156827172	0.818965470698475	17.8009959321705	17.3942012997586	17.4343117334966	17.7796322137262	15.7203531706388	18.3954937955446	17.3894212044384	16.8295896117572	16.0235302143856	16.9156276512557	3.90171568797808	0.863541845328159	5.25669372890604	3.28274467044628	2.55827975196852	3.49805021696323	4.37124708015521	3.42164274584447	3.43944229883026	5.0408003846132	4.57557178017318	3.57268422188038	-5.05493853375897	1.88699059019006	-5.36661676892527	-2.88481453938597	-3.14803535517395	-5.34579081724811	-6.26880837936237	-2.28529775729799	-5.61704311931811	-8.55560018858895	-6.35604227709464	-4.72133613519438	-9.64577173966241	0.766589932716864	-9.90823220862058	-9.84252608687431	-9.7173932028461	-10.146251300862	-8.25396145784008	-10.9595525583998	-9.92866123827478	-9.34912112735449	-8.60452152554175	-9.74749669001024	-0.801049969055764
62.8140703517588	17.4079110880128	0.833146876419008	18.0536636505079	17.6570583043061	17.6791040346798	18.0171032920791	15.9262310295538	18.651449517868	17.6470407568318	17.0618793408311	16.2557593405842	17.1298216128857	3.90860392670574	0.865883003194487	5.26418397395841	3.29058152904039	2.56858898054763	3.49672295441357	4.38690985927621	3.41448377129042	3.45554585750717	5.05074371607579	4.59007208493755	3.56820654001032	-5.11410434266495	1.87947486340911	-5.41640698668531	-2.94738866734892	-3.2050714548023	-5.39897529783768	-6.3441252776495	-2.38384419932245	-5.66159428988418	-8.62186198117245	-6.37872095062429	-4.78305432132247	-9.83060229369118	0.782476975854915	-10.1076793042611	-10.0203006301069	-9.9163847642177	-10.3388184357747	-8.40563106679365	-11.1656715117146	-10.1290881560695	-9.54540986068531	-8.76216881819857	-9.91487038908986	-0.774711773328081
63.3165829145729	17.627029485858	0.849306377758008	18.2872948131384	17.8934458878605	17.9083475692137	18.2478591818662	16.1186534340165	18.8906370591706	17.8724769419731	17.2644075963342	16.4571947994178	17.3299775755885	3.90938376973159	0.866773314495798	5.26529234294651	3.29055156502899	2.5754910760208	3.49234405806058	4.39876305911129	3.4021862128689	3.46397643366287	5.05031711560998	4.59402094765534	3.56089488635066	-5.1655456704562	1.86829473971832	-5.45963952210398	-3.00395363551919	-3.25840969709668	-5.44676158530862	-6.41070884568266	-2.47897031309068	-5.69522131100833	-8.66992330077781	-6.39197184138189	-4.83989665259218	-10.0063237497103	0.799004814626385	-10.2982437497819	-10.1870134691685	-10.108295971993	-10.531467222084	-8.55199967745409	-11.3626456485992	-10.3135054101834	-9.72709592902183	-8.90645342043265	-10.076516998384	-0.751558894839466
63.8190954773869	17.864346913325	0.865306380587511	18.5329139986307	18.1612586363924	18.1452422160782	18.5070955257232	16.3182914099709	19.1374584847358	18.1230050658913	17.4930882810988	16.6851129379852	17.5400025767432	3.9116210869618	0.868746265171482	5.26703483648449	3.29209189273411	2.5811753396109	3.49228890380138	4.41090562659886	3.38712319859324	3.47458568926695	5.05450067488302	4.60194295996832	3.55456174767674	-5.22077084142652	1.85955721721445	-5.5047459445569	-3.06312255670991	-3.31278819431705	-5.49919068027611	-6.47545399750686	-2.57388626398445	-5.73536972331321	-8.72547064924365	-6.41903884678096	-4.89864155757612	-10.1968531345971	0.815395982552072	-10.4997992204767	-10.3787545700961	-10.308223759611	-10.7447568086441	-8.70547346608608	-11.5668252679694	-10.5174564246757	-9.92786341895064	-9.07100419293515	-10.2483742165258	-0.733739179778498
64.321608040201	18.1049242487205	0.879380236826362	18.7891652986871	18.4109470286779	18.4011051507789	18.733864152011	16.5357134636319	19.4038947700499	18.3721000328156	17.7223649294514	16.905822355153	17.7742653059486	3.91316851324626	0.871476031013792	5.27090406401597	3.28801329562213	2.58768174579852	3.48528605636106	4.42699860544616	3.37236272381867	3.48338267733163	5.05763047378205	4.60625597337668	3.55316951690969	-5.27528727467793	1.85066018671409	-5.55211525869871	-3.11719962087081	-3.37000175126302	-5.53950503038218	-6.54228774073629	-2.66824309401436	-5.77476249426283	-8.77772746140555	-6.44776301555326	-4.96326727959226	-10.3922165754447	0.831356581378351	-10.7100235902991	-10.5646921983772	-10.521449829167	-10.9416585043537	-8.87094310106252	-11.7846291921653	-10.7236292906699	-10.1310833708666	-9.23558494633151	-10.4384717311542	-0.721381386983322
64.8241206030151	18.3342030174336	0.895128672971075	19.0251258760151	18.6746074533769	18.62754626873	18.9903080438008	16.7271325946763	19.6389567245686	18.6112103322742	17.9434799556824	17.1258861713428	17.9777767538688	3.91000797642283	0.873441600616698	5.26722659624715	3.28240409741901	2.58830472171447	3.48183891208795	4.4349915895953	3.3492837219622	3.48772278766344	5.05580335685522	4.60704354672648	3.54546043395707	-5.32497969485087	1.84087406955326	-5.59239394380462	-3.17152759070223	-3.42177767163126	-5.58479785582578	-6.59497983799708	-2.75516313361265	-5.80983664041473	-8.82110524528315	-6.47924443231372	-5.0189705969235	-10.5850489261582	0.847227248886658	-10.9116435678387	-10.7666801180464	-10.7197854628069	-11.1616812616975	-9.02431120426348	-11.9852111330526	-10.9285090592176	-10.333500926119	-9.40546646709602	-10.6137000614443	-0.713012759743976
65.3266331658292	18.5854646169697	0.908707309410623	19.2907961677661	18.9467911212475	18.8825276323143	19.2389341484407	16.9448204190104	19.903813190514	18.8759768749706	18.1914117716167	17.3697953359275	18.2097795078893	3.90947657850242	0.877617342330382	5.26996141605039	3.27584211759087	2.59014233859151	3.47652723236728	4.44776882541263	3.32669606370276	3.49419942867425	5.05923110964961	4.61169210845364	3.54270514453128	-5.37946549442463	1.83368262488368	-5.64013357710079	-3.22482102363693	-3.47876393450644	-5.62544296396717	-6.65191046393126	-2.84269984473288	-5.85190595086983	-8.87240083670825	-6.52459634665249	-5.08198000214031	-10.7952102626073	0.862716170799651	-11.1348044137529	-10.9802115745817	-10.938511780423	-11.3801023495372	-9.19526732155871	-12.2087183816284	-11.1535620280623	-10.5553251021826	-9.5942584452061	-10.8113412291403	-0.711071279558457
65.8291457286432	18.8226656811129	0.924237676430682	19.5324063088969	19.2036788353783	19.1282934876359	19.4891519578444	17.1549951396102	20.158820237606	19.1159290959871	18.4169547148742	17.5808028428743	18.4456241904217	3.90420802859775	0.880066331635981	5.26569448646629	3.26372581246486	2.58907991881713	3.4695064788306	4.45763167955132	3.29989803157949	3.49438145621371	5.05529380408918	4.60567525358297	3.54119336438199	-5.42796632889228	1.82361529837044	-5.68045181970821	-3.27372420447388	-3.53400866887724	-5.663457664847	-6.70145402084722	-2.92456006958068	-5.88599467571123	-8.90953669435041	-6.56086314892694	-5.14561232160002	-11.0007525569049	0.880177086852369	-11.3460887606416	-11.1922089893654	-11.153435693266	-11.6053248785821	-9.36368267313726	-12.4293723448763	-11.3671033418101	-10.7663694004727	-9.76893717844562	-11.0150023084514	-0.713252042240045
66.3316582914573	19.0720080897857	0.940561549745893	19.7908542321657	19.4919184011124	19.3734525796209	19.7633972525513	17.3651218926031	20.4130775706464	19.371842730976	18.659646289685	17.8202558175329	18.6705141309638	3.89896845321999	0.883995515798528	5.26362672889197	3.25399415695604	2.58517920430856	3.4658632092681	4.464851951275	3.26836877347394	3.49413432734198	5.05301295340813	4.60362275408522	3.53703047319094	-5.47836156438796	1.81498863917239	-5.72426697648481	-3.32527910439595	-3.58958930917282	-5.70578020477017	-6.74526418065477	-3.00340470228947	-5.92340295919397	-8.94896038578796	-6.61170509700082	-5.20596272412884	-11.219059080272	0.897783193548637	-11.5727697145287	-11.4320228001757	-11.3720298123522	-11.8499607780285	-9.53527631536878	-12.655830469562	-11.5964857686405	-10.9926509510753	-9.96643043206954	-11.2171337609186	-0.720130466314254
66.8341708542714	19.3282446516947	0.953502893659246	20.0562200322953	19.7497743124477	19.6447738342497	20.0058502005354	17.5995280197903	20.694950283711	19.6397957660595	18.9158000682926	18.0522287408299	18.9235252587353	3.89354858998477	0.889083149275495	5.26316161566715	3.23772412291331	2.58230720398149	3.45552555605611	4.4761181170824	3.23743100683704	3.49385686286741	5.05307365691912	4.59821909534083	3.53806866218279	-5.52941910328819	1.80739273320245	-5.76964068336458	-3.36986911120967	-3.65022725947354	-5.73704669614385	-6.79238949490174	-3.08264168018519	-5.96391126514362	-8.99078125691763	-6.66395785633388	-5.2737257292082	-11.4458991086921	0.915767020348245	-11.8069262531867	-11.6602246756151	-11.6095802671577	-12.0799102635748	-9.72302633671912	-12.9057705991674	-11.8375608782642	-11.2300329370605	-10.1640657124727	-11.441893163703	-0.730789855586837
67.3366834170854	19.5725270511692	0.969305202779181	20.3047591433659	20.0341795880127	19.8816796226412	20.2824591457065	17.8036692043939	20.9407516971191	19.8837511666518	19.1501450659001	18.2837941490695	19.1600817288311	3.88358669991848	0.892996523693219	5.25664262271258	3.22275914332061	2.57312468131834	3.44940732453214	4.4779803199393	3.19792784374523	3.48677646063517	5.04527006110974	4.58949570862479	3.53648283324691	-5.57533618030622	1.79710605463778	-5.80919800636027	-3.41654442312614	-3.70492663652867	-5.775391135698	-6.82364464538863	-3.15421904667393	-5.99600076669006	-9.01792538523457	-6.71875370773368	-5.3367580496283	-11.6707368542316	0.934950064721566	-12.0361340572495	-11.9151941598993	-11.8291154651914	-12.3379445641094	-9.89582238443619	-13.1376554493994	-12.0690319880411	-11.4583489564203	-10.3678045992186	-11.6603169183512	-0.743552283391756
67.8391959798995	19.8356668108939	0.982009185376312	20.5847351510958	20.3138178652327	20.146334210859	20.5422679503737	18.0333537001521	21.2160231804937	20.1572236848094	19.4147885166315	18.5412989579459	19.4068248913449	3.87544728156228	0.899725439800984	5.25712274401235	3.20609757908135	2.56441985167931	3.44013364337554	4.48277745801928	3.15817329580376	3.48162185861498	5.04292936567075	4.58509782382755	3.53609919553796	-5.62539150874875	1.78940818121766	-5.85662530007504	-3.4602957540417	-3.76531026636581	-5.80764708247604	-6.85773753589956	-3.22838739004474	-6.0352852590721	-9.05358089610882	-6.78685132105548	-5.40219428234824	-11.912689531962	0.953526183360822	-12.2902136798003	-12.1747505383337	-12.0708927783637	-12.5897987188568	-10.0869232526899	-13.3956383665683	-12.3252859144691	-11.7100644877149	-10.5921252841553	-11.8912022986683	-0.760110596418539
68.3417085427136	20.0929823330407	0.996895709298353	20.8356272536538	20.5911150072531	20.4099762258611	20.8129608557853	18.2629171135743	21.4905941354281	20.4163276920006	19.6669917268878	18.7640525057178	19.6792608142448	3.86430097269933	0.904426035639299	5.25001933102723	3.1867707466791	2.55384107374167	3.43076835999423	4.48565127660633	3.1159856879605	3.47223240804649	5.03655178969814	4.57048853815106	3.54070051508854	-5.67199024748398	1.77909059541499	-5.89546436872473	-3.50166122125206	-3.82578119048185	-5.8407584048503	-6.88695910642584	-3.30052102125428	-6.06963975576459	-9.08040893337377	-6.844454512947	-5.47425395976535	-12.1559789374808	0.975542453230761	-12.5306513861038	-12.4431932087656	-12.3151337903159	-12.8563011086632	-10.2800051628169	-13.6571379509178	-12.5767381838545	-11.9570110161404	-10.8006401581492	-12.1429774090812	-0.779929993763154
68.8442211055276	20.3547783426438	1.01334492911198	21.1092525307269	20.8959154172481	20.6638074265168	21.0994944370516	18.4842222343506	21.7552054643882	20.6800123233506	19.9250758352991	19.0178615900975	19.9169361674089	3.85206159193926	0.9108251485117	5.24675534118886	3.17054530459193	2.53940167745525	3.42361579610786	4.4831514309859	3.06857457252991	3.46027968437562	5.02883715246373	4.56040419819244	3.53905076150112	-5.71838687353706	1.76888137193072	-5.93906348942393	-3.54542361768933	-3.88488213071669	-5.87723094869641	-6.90726704627251	-3.37073001960988	-6.10313910755927	-9.10418885084965	-6.91558407757504	-5.53635944697788	-12.4081069238245	0.997371271531221	-12.7928204490239	-12.7381723562772	-12.5590487722564	-13.1382663115968	-10.4721599908789	-13.9179383607726	-12.8382657302941	-12.2133320028437	-11.0338911408385	-12.3771741234626	-0.805020845937054
69.3467336683417	20.6276641906291	1.02570975079092	21.3860796441263	21.1646955485815	20.9474694897372	21.3620682995291	18.7329598565589	22.0516500826626	20.9710324323898	20.211122319225	19.264314072932	20.1852501605489	3.84040566577665	0.918521936119459	5.24451643361301	3.1479948389824	2.52617384315443	3.4114096863533	4.48402720895954	3.02287528680559	3.4504161865026	5.02664078750443	4.54767974828379	3.5423226376074	-5.76676099116326	1.7606985431669	-5.98295775789158	-3.58146130202194	-3.94971614942641	-5.90574496689208	-6.93150780117904	-3.44459485335248	-6.14305050794589	-9.13628192792535	-6.98623222348141	-5.60606242151648	-12.6725430473774	1.01970344555419	-13.0618921859141	-13.0186783603804	-12.8271321578096	-13.4116893775478	-10.6837801119808	-14.2046248644895	-13.1229970122188	-12.4911905520289	-11.2664838981895	-12.6369619532143	-0.836644718393814
69.8492462311558	20.8910229281066	1.04181312773193	21.6506006309862	21.4700609623017	21.2017820016479	21.6603574445717	18.956006272271	22.3176403280951	21.2242283849519	20.4617264921598	19.5110826626312	20.4567441014498	3.82527535395274	0.924435918179042	5.23775527594584	3.12928966831318	2.50793523417871	3.40380928853353	4.47664353865851	2.97158860622253	3.43245899774532	5.01435800537205	4.53225046816427	3.54666445639345	-5.81040875575682	1.74820157834952	-6.02185173763213	-3.62166304485455	-4.00908992529326	-5.94302843779271	-6.94221128310833	-3.51320654613137	-6.17042604938902	-9.14910284703185	-7.05761563978173	-5.67589204655326	-12.9365023411328	1.0440554319648	-13.3308607615516	-13.3332533399233	-13.0811986533667	-13.715488382407	-10.8831284920834	-14.474135827946	-13.3887559585522	-12.7505864357096	-11.5051168937216	-12.9024986660665	-0.873848197388557
70.3517587939699	21.1679412595812	1.0537233373998	21.9488464336856	21.7568593445155	21.4780850991138	21.9324551717324	19.1992721178055	22.6070889529481	21.5098124272822	20.7450849655826	19.7864817649582	20.7154263181883	3.81126920231668	0.933477216375399	5.23854742763501	3.10804440231469	2.48949921164325	3.3919932253413	4.46983475655156	2.92061682319023	3.41651533126147	5.00743470883849	4.52197313818642	3.54823299820439	-5.85660014547686	1.73869287403323	-6.06843760598981	-3.65726990248344	-4.07255154123284	-5.97292090057135	-6.95356232830104	-3.58485285315751	-6.20430520889998	-9.17063887225514	-7.14032255410585	-5.74113968777166	-13.2150989216694	1.06654689453032	-13.628418898315	-13.6427467797977	-13.3570126995076	-14.0071757786936	-11.0993124407485	-14.7657862212198	-13.6833120096858	-13.0366575747769	-11.7653676311123	-13.1651991828367	-0.916491320655935
70.8542713567839	21.446987389244	1.06924518131367	22.2130157096433	22.0558991331044	21.7636766432946	22.2258575386941	19.4514685159307	22.9066616298252	21.794627108139	21.0288244769721	20.0254768929747	21.0043662438617	3.79603108734592	0.940133391182574	5.2311215702423	3.08699182759128	2.47079813900629	3.38192839198308	4.46271085840961	2.87073362646625	3.39906749152146	4.9999992567353	4.50223651579349	3.55472319571012	-5.90127196851299	1.72725426131028	-6.1046445029191	-3.69352330563053	-4.13731379766348	-6.0077834027021	-6.96365148441003	-3.6566538409074	-6.23637603158409	-9.18954529274866	-7.20990696857917	-5.81332105798537	-13.5006763376384	1.09424392026522	-13.9099930956062	-13.9706575036578	-13.6439746117098	-14.3212163209223	-11.3237935418222	-15.0691282795409	-13.9821558813307	-13.3260090134745	-12.0071605339764	-13.4526745943432	-0.962908116505709
71.356783919598	21.7251358163295	1.08440587059176	22.5069521391436	22.3689146829807	22.0293637068045	22.5261728569798	19.6862273111779	23.1855084502722	22.0703427666656	21.3048946463901	20.2987376065818	21.2742439962986	3.77958023067407	0.948280796771822	5.22918029359791	3.06817763631015	2.44790967710535	3.37304744288831	4.44830087986137	2.81705751090851	3.37758771246529	4.9883820806133	4.48786865402862	3.55829041896189	-5.94400661047973	1.71539124047926	-6.14635432390072	-3.73105416730152	-4.19786127699657	-6.04498833817604	-6.96249351319268	-3.72442733267062	-6.26288336793522	-9.20002649217748	-7.29098740157719	-5.8789898908693	-13.7918763467837	1.12148170841013	-14.2197038550397	-14.3143448848298	-13.9255475711859	-14.6445189308533	-11.5424878344404	-15.3675807593145	-14.2825363120362	-13.6159702298117	-12.2750962404837	-13.7309768498416	-1.01296977871074
71.8592964824121	22.0165863410326	1.0972524650296	22.8002867683884	22.6594393536433	22.3292267068984	22.811969641249	19.9519808906581	23.5003546342657	22.3788912862022	21.6138694796697	20.5650385191191	21.5548061302318	3.76422163315644	0.957171989877846	5.22759818319655	3.04554336774906	2.42695559995252	3.36084938539704	4.43728489977657	2.76761961909076	3.35902807438854	4.98285025776529	4.47174187232776	3.56274507192028	-5.9886232510613	1.7055182315967	-6.18650414471334	-3.76402837549433	-4.26409970592053	-6.07813635120736	-6.96661381152628	-3.79599162176607	-6.29593171401904	-9.22024627200853	-7.3689823637966	-5.94569815016092	-14.0980973455779	1.15060378723711	-14.5343282980677	-14.6510725682239	-14.2370828408566	-14.9652821941185	-11.7845546334299	-15.7023409054474	-14.6113767701175	-13.9318321935904	-12.5409690501933	-14.0221340017336	-1.06813770295063
72.3618090452261	22.3057964628034	1.11366359637369	23.0869666872812	22.987751232061	22.6069206912953	23.134993523918	20.198272264375	23.7919064190528	22.6591270096819	21.896236877129	20.8327379426524	21.8630519805879	3.74752353158965	0.964307554195665	5.22308691207709	3.02760200756873	2.40290453095118	3.35363082989003	4.42006857875751	2.71675251335256	3.33519301792559	4.97054366154453	4.45375368985454	3.57169957397473	-6.03043382630259	1.6925487795814	-6.2220946804859	-3.80305395574132	-4.32512338161729	-6.1221075717696	-6.96080259880159	-3.86206075436579	-6.31905641398303	-9.22654801071148	-7.44536190341783	-6.01812899213211	-14.4087496866077	1.18399770735873	-14.8530031655229	-15.020295476447	-14.53968530851	-15.3168920507159	-12.0180503125219	-16.0322473473579	-14.9261875830596	-14.2333118296912	-12.812392953737	-14.335430838514	-1.12808578334864
72.8643216080402	22.6001363983856	1.12481886137469	23.4101391839744	23.2836150725927	22.8998937776926	23.4222922394944	20.4584333741989	24.0992327214592	22.9619525798494	22.201449866465	21.132186158212	22.1321690099177	3.73109265728425	0.974265635767405	5.22664989360114	3.00583346577592	2.37854331015764	3.34119100103756	4.40192818972536	2.66778459424819	3.3121535310447	4.9609631979086	4.44188204712089	3.57399734222253	-6.07207143366027	1.68226884454559	-6.26481204222263	-3.83658990746953	-4.38802130550131	-6.15743720213241	-6.95416621936906	-3.92860036735541	-6.34497876093182	-9.23701687118735	-7.53099696593288	-6.07809469450025	-14.7290834679596	1.21477849007181	-15.202321775863	-15.3720658513796	-14.8614454212702	-15.6485134817225	-12.2657797530197	-16.3882303391177	-15.2642360827427	-14.5555490134138	-13.1063587628558	-14.6263341982109	-1.1942027296582
73.3668341708543	22.9058585446937	1.14135042807687	23.694148387673	23.6076829625544	23.2147312496459	23.7425336510249	20.7383655074571	24.4291782231619	23.2808001642472	22.5228408470761	21.3935920957389	22.4347123583577	3.71532274884822	0.981349066823359	5.22134404895954	2.98671664024208	2.35592051581539	3.33227453215813	4.38586672133629	2.62384113439646	3.29068145826999	4.95459148327174	4.42138824721848	3.58060270681413	-6.11445816745377	1.67063068804121	-6.29497263072256	-3.87546663176164	-4.4537671329586	-6.20257710723582	-6.95091964162234	-3.9959618164615	-6.37330449339024	-9.25177060615563	-7.60085532942125	-6.14498628480815	-15.0627058418322	1.25307541867021	-15.5309102382535	-15.7503976765935	-15.2037136114627	-16.0092483845713	-12.5293146428132	-16.7710732860755	-15.6177265975681	-14.8910121035794	-13.3787114082045	-14.9449504692	-1.26732109529835
73.8693467336684	23.2050993014244	1.15498298203422	24.0159915549602	23.9310349300542	23.4986499985123	24.0600851586522	20.9907281078971	24.72611697813	23.5746344579497	22.8206412297276	21.6928987789316	22.7402118194285	3.69841855806777	0.989785572147323	5.22323032446196	2.96836882126549	2.32926503557394	3.32338400163123	4.36151243273453	2.57787066446488	3.26419111507757	4.94150803160043	4.40722308386533	3.58763207000232	-6.15352238035245	1.65851921647895	-6.33135112858584	-3.91514751811005	-4.51229801688538	-6.24900324426956	-6.93504734253572	-4.05564961751182	-6.39215871691992	-9.25308721001756	-7.68064692242302	-6.21083408626563	-15.3968310478779	1.2891537084904	-15.8924903013074	-16.1306094649377	-15.5321866981104	-16.3704252918982	-12.7803448615523	-17.1408820544591	-15.9602214927392	-15.2145987207702	-13.6787004708542	-15.2678511221503	-1.34644324720997
74.3718592964824	23.5198373433204	1.16881249778132	24.3331047077181	24.2479656303906	23.8216690064151	24.3743099273053	21.2780657530079	25.0633167798761	23.906875430605	23.1562143446099	21.9856885983939	23.0311632548817	3.68313617220389	0.998259954212493	5.22478190183022	2.94833333746169	2.30556096967999	3.31291012638394	4.34126380742018	2.53835425746227	3.24160311978447	4.93513161965763	4.39219851878241	3.59122406357604	-6.19488928818763	1.64797115221212	-6.36422425850999	-3.95518540542558	-4.57704273940605	-6.29604290858718	-6.92667638066299	-4.11860107887652	-6.41892697224185	-9.26604193107301	-7.7554228039369	-6.27072840315627	-15.7464352160704	1.32724047123553	-16.2541431596734	-16.5120698636595	-15.8945585855058	-16.7347870948526	-13.0582839189788	-17.5472617505812	-16.3352980360107	-15.5674860490643	-13.9751393208649	-15.5853243815125	-1.43227652299101
74.8743718592965	23.8390154287626	1.18661346047627	24.6502063266755	24.6032117033961	24.1318893399335	24.7272490256533	21.5539852869898	25.3863310168181	24.2237702621777	23.4771369140045	22.2810737487989	23.3553006631792	3.66829262156826	1.00523238424168	5.22509831123239	2.93318730000517	2.28090369039618	3.3076389307813	4.31761549648613	2.50080479524274	3.21691795661544	4.92570895818666	4.37623114193533	3.59881963480131	-6.23580868916233	1.63562324019014	-6.39328313959657	-4.00406469213491	-4.63792279032501	-6.35607313103057	-6.91317022928114	-4.17607793223328	-6.44041783717849	-9.2719458837606	-7.82717628473922	-6.33795497134346	-16.1023037206752	1.36839191726835	-16.6223276907017	-16.9227178770184	-16.2521336034104	-17.1286188689875	-13.3318666037097	-17.9455947885431	-16.7025704553668	-15.9114797908272	-14.276530387085	-15.9291971411025	-1.52162648975002
75.3768844221105	24.158363228927	1.1962516374944	25.0066840628605	24.9124533908385	24.4494281586269	25.0348821978838	21.8362844405678	25.7159045981465	24.5505780234081	23.8080150083453	22.6114765403813	23.6579258682114	3.65352388262958	1.01469381529453	5.23399853130885	2.91258493791082	2.25606988628883	3.29605420031134	4.2921825979225	2.46575526991283	3.19206141070346	4.91652344306923	4.36731679950044	3.60269174936754	-6.27579694804412	1.62572173536176	-6.4293970275895	-4.04719307216199	-4.69919801550819	-6.40642572948596	-6.89823388546084	-4.23139081717607	-6.46234288912308	-9.27816695764612	-7.90759171379504	-6.39802937249442	-16.4615594850725	1.4027826608153	-17.0209515715916	-17.3031614081408	-16.6217548976345	-17.4926262561853	-13.614927732078	-18.351660962247	-17.082867055952	-16.2663119936833	-14.6015715520506	-16.2597614211622	-1.61230191546617
75.8793969849246	24.4972087526576	1.21429805444596	25.3185050785659	25.2667777466409	24.8035753889391	25.3881700091265	22.1511245181753	26.0827243114317	24.9133135736532	24.1737150875878	22.9019369914335	23.9722448210217	3.6407610726006	1.02097050268358	5.2334172084565	2.89651043472324	2.23505932287891	3.28965730519044	4.27167773575983	2.43798314224844	3.17193670974459	4.91439212929314	4.35058423807781	3.60639249963314	-6.31946916178672	1.61470426397823	-6.45135781343499	-4.10166749511319	-4.76670783434633	-6.47198199759133	-6.89242902151162	-4.28915941225208	-6.49319749131303	-9.2973216098637	-7.97085716761149	-6.4600117748294	-16.8369190889488	1.44453565656458	-17.3914589649075	-17.7189030994683	-17.0203400263877	-17.8921383413912	-13.921987831045	-18.782524700168	-17.4912586493833	-16.6463912352366	-14.9014322857946	-16.6027557557059	-1.70312148295145
76.3819095477387	24.8236709087543	1.22640625313732	25.6769297864972	25.6048019289929	25.1145076971926	25.7284616120028	22.4271687097546	26.4031112121536	25.2329911642293	24.4975750878199	23.2340641497647	24.3170977391352	3.62682163345247	1.02887312381495	5.24180972458201	2.87920771444945	2.21033832288558	3.28203472350554	4.24250170456321	2.4083076431622	3.14615689479386	4.903349854926	4.34111951754817	3.6133902341087	-6.35964977449311	1.6036818632712	-6.48149648508491	-4.15659413768611	-4.82512724960645	-6.53758999362044	-6.87350749064743	-4.33623773208977	-6.51224377357252	-9.29942710142855	-8.04448436671267	-6.52978941448228	-17.204737046014	1.47951898929743	-17.7986602676194	-18.1221336191562	-17.3919273481347	-18.2814767102863	-14.2072693893078	-19.1765250970299	-17.8713852281356	-16.9984530955095	-15.2307532122016	-16.968786492759	-1.79073021042801
76.8844221105528	25.1676863586026	1.24199382211878	26.025772372372	25.9545641795299	25.4696009071665	26.0782213176495	22.7423495337438	26.768294766905	25.5962731981564	24.8635391729519	23.559864272995	24.6183838645558	3.61484973727598	1.03627489388043	5.2491226205628	2.86196952392648	2.18966319304933	3.27452195909818	4.21852814258088	2.38533253761037	3.12540041269024	4.89967832624457	4.33154004136174	3.61274061563523	-6.40395634407098	1.59351174811014	-6.50730463541057	-4.2181053802811	-4.89230971391868	-6.60917954993685	-6.86534564923087	-4.38750563690853	-6.54242933554704	-9.31680299420839	-8.11311400318018	-6.58746654208755	-17.5868613427375	1.51681317327154	-18.1988901426167	-18.5371821558663	-17.7988176525061	-18.6803264636316	-14.5222551342027	-19.6011867032925	-18.2865239290845	-17.3827222148565	-15.5549446105599	-17.305764420758	-1.87727694656789
77.3869346733668	25.5214277796205	1.25995789313008	26.3818772089482	26.3276999016317	25.8232823944114	26.4579299502196	23.056003501914	27.1307369678276	25.9606646504818	25.2300571563222	23.8892547361837	24.9567713282651	3.6045211165167	1.04288079878451	5.25695399373447	2.84761798938755	2.17016931260596	3.27104145620964	4.19429578636172	2.36556957231186	3.10589852655408	4.8969078818492	4.32185070066436	3.61490594548811	-6.45121370841194	1.58341393008542	-6.53179005536896	-4.28854300313364	-4.95938299045514	-6.69304738171801	-6.85798447999333	-4.43551175061311	-6.57425452278467	-9.33647651325217	-8.17948489281769	-6.65566149398273	-17.9760283878505	1.55492240316758	-18.6077538081181	-18.9678846176706	-18.2046149625221	-19.099580418335	-14.8376094253587	-20.0183897879463	-18.7020002367159	-17.7666371840443	-15.8835377226927	-17.6722757151013	-1.96248672898504
77.8894472361809	25.8743120879022	1.27006538162939	26.7748069764329	26.6710885593295	26.1743900814318	26.802495104346	23.3669801518645	27.4889386866067	26.3190151642937	25.5902552669846	24.2567893882295	25.2983614995027	3.59439026119632	1.05151708643135	5.27280548334473	2.82919526604082	2.15072868230624	3.26271289341504	4.16783580885417	2.34702705243428	3.08547781429301	4.89198183987478	4.31996517376467	3.61617259763544	-6.49929073169305	1.57500750006577	-6.56386673137398	-4.35868191957696	-5.02704366564741	-6.77156847695273	-6.84946909807007	-4.48064838402626	-6.60525425298495	-9.35414478238359	-8.25643270897381	-6.72579729694078	-18.3654629360955	1.58586784464918	-19.0425957832165	-19.3780887873464	-18.611487539892	-19.4933030483181	-15.1550846711258	-20.4314713158188	-19.1156908129014	-18.1483334380344	-16.2375113173813	-18.0410626469207	-2.04723445542006
78.391959798995	26.2476732797967	1.29103415277	27.1269758807398	27.0620634313566	26.5682434633196	27.1961632033749	23.7157486289197	27.8903601575588	26.72023681663	25.9912339927806	24.5819142071299	25.6237930161573	3.5864479651888	1.05722346182289	5.28054422872267	2.81506201023116	2.13630270355477	3.25998209410741	4.14780590321208	2.33497268942636	3.07122953476824	4.89517787500301	4.31086179895015	3.61254081391218	-6.55364746726554	1.56530302072015	-6.58438000990614	-4.44377678246592	-5.10499676576884	-6.8677974511024	-6.85432409139579	-4.53136656941966	-6.64962536044796	-9.39021950265368	-8.31690446159632	-6.79308367789868	-18.7703903473697	1.62561167277342	-19.4482366897425	-19.8238197157037	-19.0492431764856	-19.9234825229253	-15.4996294054228	-20.8747045522729	-19.5613150173175	-18.5602038658682	-16.5625558819758	-18.4007126459832	-2.13375206169309
78.8944723618091	26.611250794813	1.30343540520308	27.5295977954356	27.4205257773988	26.9253670556649	27.5656271654855	24.0313896849845	28.252004926634	27.0894369891061	26.3602432124234	24.9521825804433	25.9861327605537	3.57826152830567	1.06521804013174	5.29795380706445	2.79752580331332	2.12019029612211	3.25476352120576	4.122147806548	2.32142737489628	3.05456417270414	4.89307918754857	4.30980926032184	3.61115405333222	-6.60809996741657	1.55791287588066	-6.61608659022749	-4.52845827690995	-5.17746907374606	-6.96216510554064	-6.85167063629217	-4.57445634032815	-6.68845229170433	-9.41822664289895	-8.39086121291838	-6.87315350359961	-19.1676544451317	1.6568910324835	-19.891893051976	-20.2435091498785	-19.4591466786025	-20.3329460958829	-15.8231125354135	-21.2866826230942	-19.9819204426204	-18.9484555888822	-16.9200017014161	-18.7888765835503	-2.22050821963603
79.3969849246231	26.992906753063	1.32071177649762	27.9165678990089	27.8102101279939	27.3207669987791	27.9584798130455	24.3808026336022	28.6519896020223	27.4906343461732	26.7593079368025	25.3157161086374	26.3245920645654	3.57208621438905	1.07224688614021	5.3133741656858	2.78158497387575	2.10835860595938	3.25148635170744	4.10139700855663	2.31236537414538	3.04232937918378	4.89614986048872	4.30913856565795	3.6046778586297	-6.66959323140637	1.55012029199797	-6.64432452286057	-4.62638319371588	-5.26110859585096	-7.06751436079945	-6.86129557078498	-4.62424365624337	-6.73843011937333	-9.46100259781053	-8.462095351561	-6.94953434506362	-19.5794289958805	1.69262395448276	-20.321439230055	-20.6889822247066	-19.8984057894601	-20.7616831572679	-16.1726639878074	-21.7301217950293	-20.4285360463827	-19.3618576965111	-17.2713506340126	-19.1592493975719	-2.30874421572107
79.8994974874372	27.3874840640224	1.34014524817566	28.3182422912963	28.206128247986	27.7276647451522	28.3707304456022	24.7401661478796	29.0626945560666	27.9125947051823	27.1772325270797	25.6832900907375	26.6760968832417	3.56822234632307	1.07931843719711	5.33101940418066	2.76634928160001	2.09973063264226	3.25111637638043	4.08360858764209	2.30631313748807	3.03476638154899	4.90415389456327	4.30901265870968	3.5961531084753	-6.73797466689916	1.54421876311834	-6.67586960133284	-4.73197729911728	-5.35048797232373	-7.18285801327023	-6.87860217812905	-4.67676050176754	-6.79817967031519	-9.5173571420813	-8.53415872755389	-7.03349556310054	-20.0005078723699	1.72938193075044	-20.7640864573242	-21.1367049479442	-20.3432019499325	-21.2026698894503	-16.5289470790101	-22.1811103295975	-20.8889390176175	-19.7891467073006	-17.6278146465507	-19.5424576989719	-2.39597795769594
80.4020100502512	27.7795013983336	1.35148728385695	28.7526452852118	28.5912284597797	28.1192991793286	28.7596563880204	25.0855626712691	29.4559327770167	28.3086956071956	27.5688420763925	26.0916156200269	27.0615359190946	3.5645397468218	1.08815113316306	5.35590463279612	2.74852134081867	2.09127624016062	3.24762549420578	4.06323516671684	2.29930605378247	3.0256202649319	4.90758267472426	4.31721919077301	3.5891064093083	-6.80996878069876	1.53938362348011	-6.71706588877738	-4.84323329892176	-5.4411933819671	-7.29663411844274	-6.89538825487345	-4.72855680971294	-6.85532057968788	-9.56951026472477	-8.62105058123671	-7.13173462864287	-20.4207384317934	1.7594405414398	-21.2296675921541	-21.5785482233333	-20.7770365743017	-21.6269320085118	-16.8783037118307	-22.6215308878342	-21.3305908337202	-20.1995588875651	-18.0134804694242	-19.9517351292591	-2.47794507918422
80.9045226130653	28.1918479769037	1.37687076501654	29.15019021935	29.0247198356239	28.5590911512482	29.200050167771	25.4736973342151	29.8980638019608	28.7536285158737	28.0063706780413	26.4541276734155	27.3985403915374	3.56315779892528	1.0943913429389	5.37398132511759	2.7347330861031	2.08886785547285	3.25022098215658	4.05069167045561	2.29735222786448	3.02406822818563	4.92001204900388	4.31859144257419	3.57305912231888	-6.89129630852832	1.53312593868197	-6.75076591046934	-4.97167322041406	-5.54731704921349	-7.42871203400564	-6.93033512427338	-4.79253194476833	-6.93035629457037	-9.64599992696668	-8.69386449716842	-7.22140708343351	-20.857777593958	1.80085217915349	-21.6680280190987	-22.0578560559607	-21.2465237846856	-22.0920883400794	-17.2593197956695	-23.1006881959489	-21.8112555905076	-20.6484968494939	-18.3676118584253	-20.3259074497104	-2.55263087630585
81.4070351758794	28.5974705287176	1.39121559256175	29.6009651744979	29.409049293358	28.9696657722884	29.6037951553001	25.8355590710694	30.3086569059004	29.1806442845598	28.4249935330608	26.8646471446733	27.7767289524677	3.56235928126435	1.10360126328529	5.40221195728552	2.71569582790693	2.08656375602968	3.24923957707932	4.03551796460767	2.29381920188184	3.02330337351218	4.93083213309959	4.32859393237252	3.55781508886824	-6.97695321579781	1.53098331436704	-6.80002200133422	-5.09778642810707	-5.65239438983521	-7.55529852207381	-6.96372876786872	-4.85521873422222	-7.00654055425099	-9.72407328186493	-8.78530919574815	-7.3291602826728	-21.2900772254967	1.83148431583396	-22.1496741165156	-22.4992768947449	-21.6914557806843	-22.5282895756026	-17.6224367507366	-23.5525274544913	-22.2768775672357	-21.0846133408353	-18.7603297660808	-20.73529100804	-2.61544113586511
81.9095477386935	29.0204278683925	1.41076920280562	30.0283679210293	29.8442884405373	29.4093075364827	30.0452014008554	26.2232419831706	30.7482180570559	29.6230734755187	28.8570200812698	27.267206097606	28.1583536903997	3.56353535024509	1.11143015839929	5.4273513165264	2.69999372020352	2.08847852652669	3.252285659069	4.02475537643924	2.29260933946485	3.02618760260875	4.94425363221448	4.33920566544146	3.54023266395649	-7.07263873435318	1.5274284364154	-6.84714340315517	-5.24287120957231	-5.77061440722246	-7.69592922773853	-7.01078356895808	-4.92937192845021	-7.09261357090523	-9.81501481012257	-8.87763959667651	-7.44440562073074	-21.7388144035421	1.86714384025869	-22.6126545906822	-22.9848770582803	-22.1612658049519	-22.9996780462159	-18.00836542518	-24.0270155563669	-22.7591203529055	-21.5383252277804	-19.1485491747033	-21.1482927983549	-2.66593466466207
82.4120603015075	29.4590941089642	1.43362583231349	30.4774563613596	30.2665300192642	29.8743451515659	30.4931942438733	26.633615207904	31.2134193388769	30.1082913149253	29.3288836038972	27.6733270786337	28.5218787693415	3.56764599007142	1.12017032061052	5.45622117635083	2.6832063684718	2.09522778512376	3.25721860450475	4.01982953464966	2.29436425315595	3.03696144269579	4.96635921877418	4.35079583586753	3.51627568111998	-7.17898884176752	1.52679396633764	-6.90314790495618	-5.39236959068661	-5.90076421663713	-7.84172160056645	-7.07254030384636	-5.01496034131885	-7.19674030153782	-9.93061610856797	-8.97508328806493	-7.56194476149284	-22.2020401063631	1.90316779137846	-23.0991500812134	-23.4601262245772	-22.6499601148298	-23.4777093639761	-18.4121859927045	-24.5165947350771	-23.2775793697771	-22.028598837781	-19.5461501875678	-21.5523461561267	-2.70382298664136
82.9145728643216	29.8893556146673	1.44845112505632	30.9530855791377	30.6984375935423	30.3079367061308	30.9305466029702	27.0159831148774	31.644888170273	30.5436649042935	29.7508040951087	28.1220035555654	28.9262058247745	3.57152848513161	1.13028749384756	5.49119180983829	2.66583873428428	2.10180856346799	3.26110108737703	4.01165488588846	2.29356627743469	3.04507688992225	4.98106330341472	4.37097890540157	3.49300439428681	-7.29022601236475	1.52621431071709	-6.97084291237182	-5.55286070046252	-6.03133642973001	-7.98779820531796	-7.13341727856343	-5.10247730568466	-7.29454972968161	-10.037263535558	-9.09235192060185	-7.69936210567567	-22.6629307289716	1.93139289497097	-23.6097200796344	-23.9500297636344	-23.1168983858427	-23.9550738392809	-18.8004317255758	-24.9760190870976	-23.7599164781204	-22.4863596505345	-19.9811216200217	-21.993736659974	-2.72722373527867
83.4170854271357	30.3426047516731	1.47671126720541	31.3953587280533	31.1645089577869	30.7935414412617	31.419856485588	27.4451450896273	32.1297786908468	31.0316595930046	30.2221432446838	28.5203770422552	29.3036782436235	3.57830443848463	1.13826584723152	5.5204650089451	2.65154747520453	2.1149318572792	3.27170309017945	4.01221712422524	2.29725334535374	3.06172089584335	5.00496836780881	4.38441029679013	3.46382692321671	-7.41408498542944	1.52445458865725	-7.03537444059075	-5.72767304296289	-6.18151602099919	-8.14967344259648	-7.21676314071729	-5.20928676258402	-7.41356975197276	-10.1721181495098	-9.19800367833088	-7.83687142403038	-23.1483938884197	1.97094481412758	-24.1011805560543	-24.4710976526357	-23.6301478863979	-24.4827818488859	-19.2291690031134	-25.4779740535749	-24.2934498729396	-22.9954007818685	-20.385109996855	-22.4176272318715	-2.73864676462889
83.9195979899498	30.792033393534	1.49550339421012	31.8919932859844	31.5899529806039	31.2581729601108	31.8584788534081	27.8559354065052	32.5924662064174	31.5185248939868	30.6908285862801	28.9687542602647	29.6952265017781	3.58634710517278	1.14962712638729	5.5599257964013	2.63312211690873	2.12929456377068	3.2779594722457	4.0125961386337	2.30013376655105	3.08186485489366	5.03047173873253	4.40670463372407	3.43139796986636	-7.54526031501476	1.52659498711546	-7.11976866141088	-5.90207480055372	-6.33418962188983	-8.29990684477069	-7.30386158040366	-5.3212490511037	-7.53975862434051	-10.3167485980105	-9.32730351541144	-7.98774185225267	-23.637125662283	1.99987996176545	-24.6476988138957	-24.9659142615748	-24.1292700607452	-24.9765282750984	-19.6485080440188	-25.9595548532689	-24.8311800991089	-23.510721459488	-20.8392268720834	-22.8626538835482	-2.73696140496379
84.4221105527638	31.2547566939989	1.51677383824715	32.3555012965166	32.0722139936956	31.7385636924428	32.3483266972945	28.2814591442478	33.0709225041117	31.9983738618494	31.1512362541751	29.4069566425124	30.1240128531431	3.59604547866907	1.15907201127211	5.59480525697704	2.61913356227399	2.14707124031257	3.29047063304794	4.01621514005022	2.30445225488953	3.10406027136073	5.05507808044824	4.42947080905835	3.39969753827214	-7.68730487855294	1.52671975331683	-7.20273094889079	-6.09619984917763	-6.49938920310686	-8.46430363956916	-7.40445165057918	-5.44743535574712	-7.67173448184417	-10.4683748289476	-9.46020791126222	-8.15822091640465	-24.1474697310046	2.03360649222949	-25.1751115963176	-25.517589440272	-24.6517782824432	-25.5289601365395	-20.0894404028776	-26.4612035896939	-25.3754374642926	-24.0348236980234	-21.294428542369	-23.3459241572173	-2.72323388151314
84.9246231155779	31.7319612657634	1.54357923975072	32.8467808645624	32.5204156671384	32.2588453908101	32.8292483299425	28.7435096969459	33.5908468080714	32.5268349981759	31.6575012413883	29.8471916105868	30.4984380500127	3.60878523162298	1.17002526016525	5.63438199387174	2.60288985572931	2.1705285719447	3.30390771079923	4.02775747859677	2.31302840129693	3.13474188369942	5.08847973942695	4.4532158432869	3.35892083757781	-7.84100825891733	1.52834784355328	-7.30024680999709	-6.28921798941893	-6.68150853734099	-8.62618143336599	-7.52594057809863	-5.59230650242701	-7.82447078867702	-10.6473765892377	-9.60121261916709	-8.32162074144286	-24.681235906645	2.06903700521187	-25.7441619652929	-26.0473611832396	-25.2158100288624	-26.0849301956423	-20.5666478580208	-27.0046666440585	-25.9733427480475	-24.6130184944924	-21.7679395413379	-23.7944804074555	-2.69825813296829
85.427135678392	32.1995440405	1.56281324335334	33.3561010476288	32.9990648666999	32.7278087344921	33.3121724190815	29.160544138163	34.0572269531349	33.0125294343594	32.1210510620265	30.3309743835894	30.9179673658251	3.6215599236998	1.18228900068926	5.67827838425019	2.58862896291609	2.1925062317681	3.31852472984535	4.03457303224374	2.3186756613274	3.16433481364936	5.11625972976122	4.48532249603952	3.31849519519704	-8.00041057230762	1.5312055618938	-7.41074760412083	-6.49646943692375	-6.860039165213	-8.78754058467361	-7.64394929954151	-5.7383133992573	-7.97323983137384	-10.8209110743725	-9.76512968224232	-8.50776564535755	-25.2212839374867	2.09947935538715	-26.3427063857734	-26.6186865052919	-25.7487206525809	-26.6639362828795	-21.0204761438634	-27.5137178456335	-26.5468477015997	-25.1703148003432	-22.2917744566391	-24.2956586002626	-2.6588384855725
85.929648241206	32.6872926903257	1.59182795695586	33.8348977674244	33.4895014418806	33.2505503311627	33.8399689816448	29.6271590627793	34.5795860180471	33.5337166504588	32.618057800682	30.7588487282609	31.3406401209161	3.6369448738786	1.19242873194439	5.71697439250238	2.57643358873346	2.22050049262132	3.33971833230908	4.0499967101094	2.32957755134801	3.20035377344689	5.14950987456866	4.51024154100629	3.27614248214054	-8.17219895251864	1.53151996185444	-7.52254568272618	-6.71092842509174	-7.05990578752483	-8.95809581209295	-7.78698181918752	-5.90712733246615	-8.13947216381176	-11.0164131130012	-9.91765504994041	-8.70286433934372	-25.7965782186298	2.14107559938812	-26.9368665252814	-27.2106234727968	-26.3452195809654	-27.3017516135887	-21.5285604383561	-28.0905197768546	-27.1721849182609	-25.7803699149061	-22.7881850826942	-24.8115008625943	-2.60607565065729
86.4321608040201	33.1758270384617	1.61597332940844	34.3674493693622	33.9588209484563	33.7614235787318	34.3112258647647	30.0845383398862	35.0900676473218	34.0727702999226	33.1317006712684	31.2378562857282	31.7424173791749	3.6542054143226	1.20611262627024	5.76497346540729	2.56258399648923	2.24988217486474	3.35675045727753	4.06666170273451	2.34150601127183	3.24142493250944	5.18664657894662	4.54362680175242	3.22799802197244	-8.35234538494161	1.53472599386038	-7.65801013439078	-6.92715189529901	-7.26390792940582	-9.11129905379988	-7.93736646843077	-6.08413338816319	-8.31768262666353	-11.2272712079952	-10.0960536826803	-8.90057746258761	-26.3913832772024	2.17711202580151	-27.6032087895076	-27.8024278391913	-26.9458983769892	-27.9119913789927	-22.0418521951638	-28.6744093065858	-27.8303323605424	-26.4247096300042	-23.3504879359728	-25.3285149590737	-2.53825395528778
86.9346733668342	33.6670137132458	1.63936559388667	34.8552540238585	34.4833172159694	34.2704276423368	34.8407799119138	30.5420916821074	35.5987975139969	34.5765821229303	33.6105202570372	31.7036679890979	32.1886987732094	3.67188649439399	1.21712371965171	5.80611389148114	2.55404530726207	2.28069531404914	3.38120329335743	4.08425401384486	2.35472929721054	3.28148730165736	5.21828374635668	4.57673202168624	3.18132075703446	-8.53977035192566	1.53507367149004	-7.79221856278941	-7.15925094621118	-7.4761265233102	-9.27512359599003	-8.09801810309359	-6.27242628973263	-8.4937612325732	-11.4341314692973	-10.2777122628618	-9.11893453339728	-27.0122011795775	2.21796900219649	-28.2524351387229	-28.4613442506249	-27.5697637078126	-28.6051165004705	-22.5759538307446	-29.2854567104301	-28.4811211978849	-27.0650918771797	-23.9216297305201	-25.9040988513846	-2.45533305490591
87.4371859296482	34.1740846046754	1.66575825928236	35.3760305102577	34.9513691641844	34.8264207782669	35.3432677246788	31.0439356335504	36.1571328219473	35.1309544895131	34.1383232809986	32.1690583804148	32.6043532629422	3.69254321205582	1.22996151430624	5.85186504899974	2.54235924899307	2.31635233980341	3.40515690424356	4.10967280549398	2.37349238862939	3.32880864221648	5.25744511888049	4.61006132665401	3.13021829664409	-8.73825544932908	1.53604903487454	-7.9463512304472	-7.3823477912417	-7.70634223781003	-9.4270492580519	-8.2815593735829	-6.47990067180062	-8.69085738878113	-11.6664802389874	-10.4671730023344	-9.33449330025353	-27.6726373524518	2.26054582568632	-28.9670594601557	-29.0874120451672	-28.2595653124986	-29.2981561452278	-23.1652257775496	-29.9703131484355	-29.2055460004921	-27.7796811969299	-24.5220250394743	-26.4713893985874	-2.35922070916311
87.9396984924623	34.6712561700643	1.68779695383115	35.9043825027088	35.4699119441449	35.3237699562887	35.8597177217371	31.4952181842586	36.6552194443115	35.6547531524669	34.6363857624827	32.6784057378432	33.0347972944008	3.71311704625	1.24371468480883	5.89916826453375	2.53519555114034	2.34922034717505	3.43169995114485	4.12967281503999	2.39007334298099	3.37541811018232	5.2925081917412	4.65075520759547	3.07745868096603	-8.9402723479641	1.53894823039676	-8.11358888395559	-7.61970577005746	-7.92886978124518	-9.57643045643164	-8.45949128438063	-6.68447297084837	-8.88567547190581	-11.894828120252	-10.6790462623699	-9.56061447819443	-28.3517821027028	2.30370083646872	-29.7173627102026	-29.7862604545548	-28.9219894504735	-30.0427133254725	-23.733376466755	-30.6304569184879	-29.9259878954654	-28.4935088676103	-25.1867953769546	-27.0793695610517	-2.24960151715623
88.4422110552764	35.1806447001102	1.71280276749383	36.4047289730952	35.9749507051816	35.8666348944937	36.4031755286706	31.9902691725866	37.2014443081159	36.1889488372168	35.1449779144916	33.1254654536497	33.5058512136002	3.73487442307315	1.25502746331776	5.94076210026943	2.52896009789798	2.38584291049704	3.46280505188607	4.15588748056497	2.41175109571002	3.42417927924397	5.32798516449158	4.68303232411774	3.02753872605268	-9.1502758029044	1.53837523152247	-8.28587782742343	-7.85425917717549	-8.16924181152849	-9.72571222820355	-8.65943269504111	-6.90644608973725	-9.09056107816702	-12.1327850697225	-10.8764266897553	-9.80201536228982	-29.0745048805744	2.35465338744003	-30.4814802883604	-30.4925035575973	-29.6620211935022	-30.8451173434073	-24.3653582379531	-31.3754013304902	-30.6927170475025	-29.2557658872543	-25.8268452080131	-27.7478387116635	-2.13069250295326
88.9447236180904	35.6972215245535	1.74050802932372	36.9569471565665	36.4795423462948	36.4080976257848	36.8992504118082	32.486681445152	37.7474744352034	36.7619136870786	35.6922110781897	33.6243255398919	33.9157715195653	3.75857693917313	1.26978594911169	5.98964519565888	2.52348916930556	2.42299153278122	3.49058568610658	4.1836134959458	2.43551380702944	3.47754486707386	5.36886418702205	4.72248420416847	2.97103724663938	-9.36705119324221	1.54073279680012	-8.48356784401796	-8.09023155803675	-8.41318835093426	-9.85553845616178	-8.86743190016724	-7.13335926390213	-9.3120431540947	-12.3885709935139	-11.0980098574438	-10.0285705541495	-29.8364840468221	2.40846656972734	-31.3351805109255	-31.2303899733486	-30.4305483382713	-31.6423804183758	-25.0205147399397	-32.1532664053954	-31.5287644486426	-30.0882464890979	-26.5476238377096	-28.3879253065147	-2.0060165430881
89.4472361809045	36.2012683534793	1.76194947922654	37.4514284661517	37.0253288612895	36.9262639591947	37.4508774707285	32.9653577855242	38.2703788293473	37.2670289784107	36.1742291545301	34.1066626472116	34.3751273824044	3.78045556861178	1.28090532497596	6.02852476492952	2.52297084676459	2.45851979695493	3.52456312669805	4.20879803834347	2.45919515428292	3.5250472250906	5.39908471132194	4.76010740939323	2.91774461233851	-9.58313479420168	1.53983942059269	-8.67806120197341	-8.33293119282599	-8.65680502555876	-9.99095133620201	-9.07787022242604	-7.3607297058683	-9.52031197728242	-12.6244240099552	-11.3191160922077	-10.2701471777169	-30.6225354692325	2.46364500275631	-32.1715130429569	-32.0341753414826	-31.2187721673161	-32.5377076157827	-25.6911535714272	-32.9518404098697	-32.3355830084664	-30.8961934023884	-27.2822536605125	-29.1061624721223	-1.87767462415778
89.9497487437186	36.7229149199631	1.78262346792618	37.983795227621	37.5108819254789	37.4924983765635	37.9552986858148	33.4908958592918	38.8447798833444	37.8215800555865	36.7061965327052	34.5857319095991	34.8374907436254	3.8043136035566	1.29349116883819	6.0709082133422	2.51948300906941	2.49667962654273	3.55532993254736	4.23988298902355	2.48787730638569	3.57612579238079	5.43473018826372	4.79631866434432	2.86580031366623	-9.80671704619071	1.54011694643282	-8.89462167787845	-8.56079374769558	-8.91528864623704	-10.106143515271	-9.30791747737718	-7.59936563563393	-9.74917262898423	-12.8793296823906	-11.5440590187447	-10.5104784316944	-31.4640556032235	2.52050938211634	-33.0962652876857	-32.8117865652783	-32.0950736693786	-33.4246823276025	-26.4313759594967	-33.8411649848642	-33.2354037461129	-31.7978156137078	-28.0533393356783	-29.8536485424303	-1.75135757208786
90.4522613065327	37.2365126913693	1.80354814658459	38.51210285468	38.0563396845238	38.0043925586737	38.4850826420576	33.9706141788868	39.3643361468843	38.3613154766171	37.2255316461663	35.1092195455737	35.2761921796297	3.8273625214863	1.30644595735737	6.11138556049223	2.52162488025133	2.53070260148195	3.58821348763736	4.26519920911215	2.51414494048925	3.62493497695636	5.46760819830762	4.83815339734796	2.8116579627868	-10.0291575535532	1.54341685392531	-9.12033472745641	-8.79798266528461	-9.16204016610051	-10.2186217264939	-9.52950412517955	-7.82718670510431	-9.97833556848497	-13.1293600928324	-11.7872314769236	-10.7409782816717	-32.3354166259232	2.58408815027119	-34.0569698227413	-33.6842982714182	-32.9580076831735	-34.390346696223	-27.158685738131	-34.7138211865911	-34.156774705098	-32.7235126118623	-28.8977859782497	-30.6139635657439	-1.62925210175031
90.9547738693467	37.747517578386	1.82231133828802	39.0151238641264	38.5614187930009	38.5450294879755	39.0215185762912	34.4805901901482	39.9154314176674	38.880643798586	37.7273782983462	35.563924238542	35.7641171191761	3.84883843374873	1.31639541649772	6.14497297102694	2.52290867874254	2.5649134918655	3.62196177579629	4.29268198287526	2.54323010351664	3.66944535299018	5.49540950025317	4.86969262105779	2.76316785936301	-10.2504147946774	1.54310215517414	-9.3503411554267	-9.02078910554245	-9.41833908634831	-10.32410147976	-9.76384722018288	-8.05850889594235	-10.2084272178077	-13.3717235970195	-12.0097253013031	-10.9783448874411	-33.247312428058	2.65199058005505	-35.0463645964937	-34.5466225644535	-33.903005825901	-35.4037315564749	-27.9482438131668	-35.6680708959838	-35.1078122440241	-33.6817540084683	-29.7139360977602	-31.4535826778538	-1.51365843619529
91.4572864321608	38.2762827051198	1.8429327086493	39.5676434973475	39.0874489724262	39.0969284952941	39.5205118173483	35.0044950888711	40.4802647238515	39.4423669850235	38.2738827886741	36.0712625844291	36.2180220979324	3.8716857246299	1.32857274302395	6.18336029256266	2.52657590788902	2.59810395822018	3.65135842049265	4.32112750805974	2.57396110028231	3.71404690034979	5.52729018121177	4.90659788476765	2.7144350924632	-10.4752299218886	1.54705197628185	-9.60136856488834	-9.24256415501272	-9.67635884272824	-10.4113297100999	-10.0036993314176	-8.28597784140459	-10.4570658901314	-13.6256041699866	-12.2509093687278	-11.197421344489	-34.2183243552284	2.72739527145171	-36.1342873159031	-35.473665526791	-34.9028077807507	-36.4323346003691	-28.7770425977752	-36.6776583089802	-36.1488195426864	-34.7300048995092	-30.6178718896523	-32.2887510898669	-1.40773718977412
91.9597989949749	38.7783203656568	1.8578272177596	40.0488914055752	39.627048644263	39.6016161511361	40.0707571619839	35.4899509397961	40.9979576655009	39.9393543793157	38.7600320414651	36.5591277558324	36.6884675116994	3.89030016890031	1.33689978851331	6.20843920398296	2.53305812528444	2.62604438753705	3.68354134216093	4.34291613478937	2.60174142663004	3.74966078783027	5.54873042546708	4.93990445193134	2.66896540338958	-10.6895808965207	1.55011495669175	-9.8411168864362	-9.45835123534779	-9.92263007142984	-10.5034334817148	-10.2337225502902	-8.49702015329255	-10.6918512439315	-13.853582269351	-12.4848824106353	-11.4092186627774	-35.2042816525407	2.80587722427054	-37.1921439828636	-36.4466119606951	-35.9090637336494	-37.5638634496147	-29.6049279841756	-37.692237853101	-37.1665509710326	-35.7587471530827	-31.5320871221307	-33.176582315062	-1.30998892599933
92.462311557789	39.2992317139313	1.86574428556563	40.5740453704471	40.1281653533499	40.1552376772566	40.5537800649964	36.024582907669	41.5685524079773	40.4634771176253	39.2775443083353	37.0425186413571	37.2044132902994	3.90891903599025	1.34512555090024	6.23565321324534	2.53775719595162	2.65366985750081	3.70801112548958	4.36799018215036	2.63302359371626	3.78084619744904	5.57071534316827	4.97004631573983	2.63147733549139	-10.9049871017423	1.55516004685453	-10.0977317001604	-9.65714711928523	-10.1795036881303	-10.5713119845072	-10.4760570733044	-8.70543657623142	-10.9447247380639	-14.0848683805951	-12.7151750864688	-11.6179146706759	-36.2575711186173	2.88666788990644	-38.3629920816653	-37.4265564616213	-37.0218482385622	-38.6717809761999	-30.5095951302695	-38.816373436242	-38.2727631803087	-36.8757181009606	-32.4824952877784	-34.1355882925654	-1.22333740656473
92.964824120603	39.8131686275682	1.87942210867651	41.0827603700276	40.6827346414279	40.662553763804	41.0708986980768	36.5213087122017	42.0931382799852	40.9915814271807	39.8030086588232	37.5686316567948	37.6550700673596	3.92571724464726	1.35317149629683	6.25778308967672	2.54741362254971	2.6754504523027	3.73276618657765	4.38663156937468	2.66135644541151	3.80691951476105	5.59174862646302	5.00433809312543	2.59276484623009	-11.112865392242	1.56533119119076	-10.3523385299214	-9.85736167783673	-10.421050767461	-10.6407516712385	-10.7044483071665	-8.89064943953737	-11.2040840899412	-14.310392521709	-12.9563531793774	-11.7912237382313	-37.3409990289817	2.98128135852105	-39.5496909299835	-38.4957200307795	-38.1342069270037	-39.8653094067609	-31.4049706297427	-39.9396975936926	-39.4238625553418	-38.0376763755721	-33.4985495038292	-35.0603063371108	-1.14925532119716
93.4673366834171	40.3065898214499	1.88617171142606	41.5680572795762	41.1711579186745	41.1764634226368	41.5749211227115	37.0286914927727	42.6264585740166	41.4640774333703	40.278761219456	38.0206854795376	38.1566242717466	3.93800438453375	1.35741812998982	6.27232365007805	2.55386283013955	2.69392959991778	3.75277016288637	4.4033975801054	2.69005285716777	3.8215172962395	5.60273434576207	5.02688084572975	2.56257467731129	-11.308409895624	1.57252844469995	-10.602860185406	-10.031551342539	-10.6615865377483	-10.7022447030862	-10.9322280654937	-9.06116664562753	-11.4555419413554	-14.5094215662621	-13.1679573613146	-11.9595406074071	-38.4443223013768	3.0770067174047	-40.7491962456791	-39.5340779184968	-39.3094716868136	-41.0869785338873	-32.3402816101304	-41.1262334176535	-40.5682551687642	-39.1948196392699	-34.4726069463318	-36.0613018467409	-1.08899053073823
93.9698492462311	40.8324407476652	1.89153401211215	42.1032555098783	41.7057998417017	41.719427309854	42.0556328573086	37.5675851280798	43.1917766782333	41.9803613483895	40.8049205983106	38.5300469350486	38.6656012698472	3.95057777433546	1.36214154165092	6.28953765339589	2.56363539812341	2.70921624088713	3.76468128967601	4.42025623587838	2.72070582325164	3.8284191793637	5.61600536294128	5.05361134225336	2.53970921758378	-11.5042993097094	1.58634955054197	-10.8635523420371	-10.2017964666761	-10.9045175511261	-10.7544088118391	-11.1605540189247	-9.21527054003083	-11.7354906703081	-14.71242657173	-13.3897573836585	-12.105218740763	-39.6286514217201	3.18622215414111	-42.0713378185549	-40.6737765707156	-40.5691491292794	-42.3434687015418	-33.3291103402087	-42.3960783644276	-41.8223126918945	-40.4578750974851	-35.5347201346064	-37.0886853684872	-1.04525309808179
94.4723618090452	41.319081172463	1.89296169130994	42.5571047774402	42.2226981928298	42.1935807006627	42.5761545471963	38.0495756889461	43.6871992218721	42.4460843534436	41.2872758185622	39.0163654801018	39.1547729435749	3.95700574396729	1.36286148540305	6.29050066003823	2.57358045136112	2.71512193152808	3.77692691373924	4.42628366048332	2.74669878690404	3.82267972844011	5.62069390378608	5.0758372619206	2.52173414147207	-11.680109699902	1.60263457092763	-11.0996287885543	-10.3545969292315	-11.125989241805	-10.8139361915236	-11.3635550591842	-9.33320423069586	-12.0099235663234	-14.8880639945521	-13.5955441486904	-12.2166548484595	-40.8080760373429	3.30182512171313	-43.3553512361655	-41.8210419006787	-41.8169625014482	-43.6654436818851	-34.2929986020283	-43.6463721784124	-43.0638867736507	-41.7079911240665	-36.5878626238053	-38.1228497512885	-1.01729925958404
94.9748743718593	41.8118159130434	1.88639084878483	43.0512543763527	42.715333364369	42.7072280274993	43.0080737395128	38.5706637989816	44.2249736359587	42.9019447699652	41.7652151682689	39.4867939578886	39.6866782916371	3.96211461500358	1.3626677822627	6.29452477938932	2.58254807134551	2.71970206075002	3.77635479405125	4.4344854603106	2.77551886235303	3.80819573856922	5.62214936484291	5.09412006075594	2.51354695766803	-11.8487487891412	1.62162479396251	-11.3409161598255	-10.4898719754369	-11.3512891374529	-10.8507723503816	-11.5694055439097	-9.43801803836266	-12.2902682309997	-15.0509463614409	-13.7878582663951	-12.3181418272074	-42.0138345504352	3.41156782212723	-44.661150830659	-42.9746429670222	-43.1396723827714	-44.9271986347682	-35.3048121741455	-44.9674702974632	-44.3331080340701	-42.9837195197767	-37.6410518208	-39.2055188428764	-1.01418073410563
95.4773869346734	42.3159752066125	1.88207573925261	43.5236854992303	43.2647629466649	43.1906435134864	43.4969857509509	39.0697207659516	44.7323959241459	43.3918628173721	42.2873185819414	40.0142599354072	40.1881163309739	3.96412556886678	1.36135699698386	6.29070528894895	2.5952078246456	2.71624507375477	3.76933868021242	4.43570392207499	2.80245818091304	3.7798494752379	5.62395530935481	5.11612321967976	2.51166871384554	-12.0097597665777	1.6498001716464	-11.5669866861018	-10.6184834703392	-11.5629501611889	-10.9060937080644	-11.7544967269581	-9.50951903219229	-12.6058585431303	-15.2107446906698	-13.9826226914042	-12.3798419557277	-43.2733656991733	3.54427066618105	-46.002598810079	-44.2373531092066	-44.4800501096106	-46.3113737350251	-36.3122594625963	-46.2943479374997	-45.705211758205	-44.3546192601772	-38.7695619101011	-40.2662808992325	-1.03255479332355
95.9798994974874	42.7877217958834	1.86935373544463	43.9894220037525	43.7372879618466	43.6712414866683	43.9453726203628	39.5744520562048	45.2374832320716	43.7954475090677	42.7343565085456	40.468749042322	40.7234055379918	3.958752193405	1.35569747086125	6.27829934472538	2.60298136891169	2.70377965955005	3.75400604989689	4.4301419997231	2.82909265053221	3.72988405683949	5.61098319796613	5.12593371432957	2.52241989157551	-12.1484692115575	1.6765807524463	-11.7809982721154	-10.7128493917997	-11.7711342773172	-10.9550365957282	-11.9230407638716	-9.54926642389991	-12.9184388556821	-15.3282951020574	-14.1378230134852	-12.4078094196187	-44.5449933841107	3.68197690101417	-47.4522924736935	-45.4620026907119	-45.8943210169016	-47.6583915272422	-37.3546783951897	-47.6798477635498	-47.0411576325594	-45.6859151238719	-39.8402817493815	-41.3810454680054	-1.06716896264692
96.4824120603015	43.2807056591907	1.85396062692848	44.4820595246604	44.2452263246337	44.1764473906085	44.3651067784596	40.1021393095668	45.7684718184365	44.2220659905318	43.2069211969993	40.9526328693588	41.2859853886516	3.95546938578571	1.35076097576665	6.2700712575931	2.61426550329978	2.69028461464625	3.73292417817278	4.42691576979172	2.85785095998725	3.67741992977686	5.60210846082238	5.140040700503	2.54281248326396	-12.2841038306929	1.71145425826668	-11.9904786015993	-10.8050424822954	-11.9772714732366	-11.0009063664864	-12.0867213375413	-9.57566058546063	-13.2399458114803	-15.4461529138812	-14.2942122433224	-12.4246464916254	-45.8158926497848	3.81109895316256	-48.8199851709425	-46.7151460754808	-47.3287795305175	-48.9686161199563	-38.4034667349538	-49.0780937779559	-48.3939756055155	-47.0289901469884	-40.9193882333151	-42.5024851022217	-1.13046269431366
96.9849246231156	43.7283060110276	1.83854293914279	44.8824540367495	44.719261079422	44.590464634068	44.831628419238	40.5509693662104	46.2047954326134	44.6280113352217	43.6724760315734	41.4285684402594	41.7744313349202	3.94321575393188	1.34365080341179	6.24585244211969	2.62318347826056	2.66575319484381	3.69975429566461	4.41125127798254	2.88078521224943	3.60271467904499	5.58615724332233	5.1497387967372	2.56696691909367	-12.3983302393422	1.75447582092627	-12.1635584710868	-10.8705282602921	-12.1546501915447	-11.0724511981495	-12.2111417726321	-9.56134603695688	-13.5903551029151	-15.5414498291706	-14.4264685944	-12.3913529362747	-47.0599345125788	3.95715259011995	-50.0603311275842	-47.967694317191	-48.6916342163931	-50.3838787242127	-39.3780421761716	-50.3912651571803	-49.7878070476129	-48.4033029209818	-41.9956043842829	-43.5397850541775	-1.21388083603043
97.4874371859297	44.2120570843997	1.81138733251622	45.3640594152553	45.2288129374731	45.0765618663116	45.2249626911772	41.0781656851096	46.7152134759653	45.0125268657644	44.1348623952714	41.9217551308582	42.3636503808108	3.9259530646677	1.33489435666519	6.22137982299122	2.6321880545246	2.63104475272189	3.64725943904585	4.39207345988492	2.90778274237576	3.49841207781686	5.56002900254876	5.15548267649994	2.61387861826718	-12.5055806231124	1.80639375900561	-12.3397811420219	-10.9186280041613	-12.3516348303557	-11.1395146125725	-12.327220583945	-9.52216538783645	-13.9859675207168	-15.6116597577013	-14.5369209202492	-12.3223134715642	-48.4221958645625	4.12262216920512	-51.6413561094675	-49.3397072376912	-50.2368751746929	-51.754568771944	-40.463121094902	-51.8733065739607	-51.2585196390491	-49.842331615484	-43.1147314311694	-44.6974409972638	-1.3009870634532
97.9899497487437	44.6760874134599	1.78285287746507	45.7962784744682	45.7223343294153	45.5240380356053	45.6250923464514	41.5691916134116	47.1847592009984	45.3991964458606	44.5960429195159	42.4175213466354	42.9264194222369	3.91005891108967	1.32706177153889	6.19058268311956	2.64198945214074	2.5922254629949	3.6004858879274	4.36975254921312	2.93253219036476	3.39976325859684	5.5406305862196	5.16579473582482	2.66683230449494	-12.6002650601347	1.86850872029857	-12.4880103946142	-10.9571463079087	-12.5313158353555	-11.216228640582	-12.4190482010029	-9.46468124005744	-14.3671519806866	-15.6819008774147	-14.6428514777744	-12.2343156459503	-49.6971620868653	4.27410290413557	-53.0484027581422	-50.642952833566	-51.7030471270186	-53.0348590857065	-41.4785653081649	-53.2748100001852	-52.6434164512792	-51.1920555824178	-44.1711561855813	-45.7823555365917	-1.40024698224909
98.4924623115578	45.0670486420598	1.75909855605332	46.1763762793786	46.1261315216097	45.9001779591916	45.9798978720054	41.9910510033697	47.5792702698426	45.7009734435654	44.9837862379125	42.8177474702705	43.4150743634525	3.88625947495971	1.32004130259171	6.15934467448738	2.64732368527015	2.55051642962913	3.53579748033942	4.34351599569992	2.95292950749846	3.27908812722984	5.50894319332419	5.16432495332949	2.72081070278911	-12.6730312819787	1.9310715563542	-12.6110223575678	-10.9692051458947	-12.685272006282	-11.3017567822102	-12.4825663292444	-9.39286401427447	-14.7508441022492	-15.7131241145872	-14.7016032210641	-12.1220547464126	-50.8289523312018	4.40860651262905	-54.0214069407123	-51.811317312117	-53.0219332850023	-54.279867898265	-42.3783305035757	-54.5314388877938	-53.9493836363767	-52.4558867080055	-45.0995976296101	-46.7403605105591	-1.53129461009228
98.9949748743719	45.5742593916996	1.71998677396595	46.6474628072941	46.6680381883924	46.388537168033	46.4027378537975	42.5370592912167	48.0881870703782	46.0808244965368	45.488231650798	43.3684189675652	44.0730964229841	3.85438087545078	1.31545515821916	6.12384687359885	2.65587501246769	2.49114822199667	3.43759247519709	4.309370351041	2.97863123632317	3.10102294476835	5.46758838512227	5.16716342624286	2.81156982774982	-12.7577590224204	2.02539527658795	-12.7338688578961	-10.9725247717166	-12.8776310071302	-11.4389480386353	-12.5332385944275	-9.29176765571962	-15.2841058776123	-15.737962924625	-14.7574734975625	-11.9500689988787	-52.258540605348	4.6076013976615	-55.5792379268897	-53.2805485489284	-54.6374888837403	-55.7652649316025	-43.4623372947164	-56.0677010870827	-55.5927625603611	-54.0297003187291	-46.2552238048074	-47.9151406966222	-1.65170095836622
99.4974874371859	46.024677692198	1.68072209455289	47.0822808640747	47.1536421862335	46.8166613968993	46.7613257102306	43.0366188602228	48.5326605582045	46.4007494866669	45.9194711155644	43.8572459149395	44.6861208289439	3.82078936031306	1.31118962975845	6.06858601214397	2.65949344044339	2.41690960351528	3.35166113035109	4.2613974350782	2.99916920558436	2.94080753803999	5.43267256236567	5.16647120682507	2.91072546878362	-12.8127521713889	2.13049359447156	-12.8251953856374	-10.9452104561236	-13.0562863050451	-11.5696502902051	-12.5410876383773	-9.15791588821935	-15.7528869954035	-15.7533336237787	-14.7845065340181	-11.741448597081	-53.6526032507777	4.86037071015853	-57.9685423097414	-54.7108862868869	-56.2249264500845	-56.9726658711628	-44.5016987337454	-57.5650176955282	-56.9683970007779	-55.3400227061431	-47.2741427484578	-48.9997327052486	-1.68297759658075
100	46.2055136459735	1.68216225361293	47.3792925672828	47.412926228062	47.0354062273362	46.8132281136939	43.2885904623755	48.7593027760352	46.4408307641549	45.9876001240643	44.0166817258479	44.9212774708818	3.80929317290288	1.30768900371194	6.04126199428157	2.66219312767428	2.38116739337297	3.32626656716276	4.23935350245673	3.00970846310863	2.89849528727733	5.41955190110923	5.16429096359317	2.95064252899209	-12.8240764221287	2.16306480500771	-12.8839521358988	-10.9334601064582	-13.145331791544	-11.5943382870634	-12.544600210886	-9.09575907843277	-15.8562437817654	-15.7440058301032	-14.7870612151034	-11.6560117840322	-54.253717458347	5.02596280992227	-59.6743226392906	-55.4382063193234	-56.992731145595	-57.2330006963703	-45.0044188457011	-58.2897201112502	-57.25837508219	-55.6150230037143	-47.6188878297019	-49.4124889103334	-1.65054275860967
[truncated: 167 more columns]
