# Supplementary material for: Cranio-caudal and medio-lateral navicular translation are representative surrogate measures of foot function in asymptomatic adults during walking
Source: PLoS One. 2018 Dec 5;13(12):e0208175. doi: 10.1371/journal.pone.0208175 (PMC6281217; doi:10.1371/journal.pone.0208175)
Supplement: S2 Data — Oxford Foot Model outputs are provided in .mat files (Matlab). One file with all steps under consideration is provided for each participant. (ZIP) [file pone.0208175.s003.zip › S3_OFM_Data/EGLOND11_Walking_OFM.csv]

ST	RTIBA_R_X_Mean	RTIBA_R_X_SD	RTIBA_Resampled_Meas1_X	RTIBA_Resampled_Meas2_X	RTIBA_Resampled_Meas3_X	RTIBA_Resampled_Meas4_X	RTIBA_Resampled_Meas5_X	RTIBA_Resampled_Meas6_X	RTIBA_Resampled_Meas7_X	RTIBA_Resampled_Meas8_X	RTIBA_Resampled_Meas9_X	RTIBA_Resampled_Meas10_X	RTIBA_Resampled_Meas11_X	RTIBA_Resampled_Meas12_X	RTIBA_Resampled_Meas13_X	RTIBA_Resampled_Meas14_X	RTIBA_Resampled_Meas15_X	RTIBA_R_Y_Mean	RTIBA_R_Y_SD	RTIBA_Resampled_Meas1_Y	RTIBA_Resampled_Meas2_Y	RTIBA_Resampled_Meas3_Y	RTIBA_Resampled_Meas4_Y	RTIBA_Resampled_Meas5_Y	RTIBA_Resampled_Meas6_Y	RTIBA_Resampled_Meas7_Y	RTIBA_Resampled_Meas8_Y	RTIBA_Resampled_Meas9_Y	RTIBA_Resampled_Meas10_Y	RTIBA_Resampled_Meas11_Y	RTIBA_Resampled_Meas12_Y	RTIBA_Resampled_Meas13_Y	RTIBA_Resampled_Meas14_Y	RTIBA_Resampled_Meas15_Y	RTIBA_R_Z_Mean	RTIBA_R_Z_SD	RTIBA_Resampled_Meas1_Z	RTIBA_Resampled_Meas2_Z	RTIBA_Resampled_Meas3_Z	RTIBA_Resampled_Meas4_Z	RTIBA_Resampled_Meas5_Z	RTIBA_Resampled_Meas6_Z	RTIBA_Resampled_Meas7_Z	RTIBA_Resampled_Meas8_Z	RTIBA_Resampled_Meas9_Z	RTIBA_Resampled_Meas10_Z	RTIBA_Resampled_Meas11_Z	RTIBA_Resampled_Meas12_Z	RTIBA_Resampled_Meas13_Z
0	-10.7465586338353	0.822253867151236	-12.3733353294315	-11.2260404625563	-10.2922922785269	-10.1429746628524	-10.6735079049424	-8.97556186253554	-10.2132708039264	-10.2119509379893	-11.3763788883763	-10.8332248526922	-10.1516147884859	-10.6850137074314	-10.9504997468698	-11.2119918391427	-11.8807214417707	3.01011450100045	0.592279387241961	3.14910886124501	4.04567997130315	2.75022358927238	3.7854506463804	3.24110004004932	3.70540944968583	3.11985896322728	3.30759890505487	2.43074074608833	2.75718293636588	2.67924804231495	2.59022098807842	2.60127602373324	3.24554237776068	1.74307597444701	-15.7945110568181	1.62569410760688	-15.8976767950913	-19.4332789488379	-17.0709431555818	-17.4455386097471	-15.830894408274	-13.2078764875535	-13.4119214506853	-14.734749046099	-15.0810475321121	-15.0506923515777	-16.3426054224487	-14.0965766514762	-16.001512623133
0.50251256281407	-10.4474847260458	0.853687249657496	-12.1184902342135	-10.8537333819121	-9.95226080990135	-9.73009833022128	-10.4739544046452	-8.63302063896759	-9.83803432031813	-9.81746952988102	-11.1391316748999	-10.6474753657159	-9.91242278828495	-10.4573818235358	-10.6142987353899	-10.8988219304564	-11.6256769223443	3.04489753370377	0.595807101110464	3.16667061569812	4.08890952886827	2.80554281474567	3.83309770081864	3.26449513229217	3.74786121908488	3.15607885359051	3.35626254420788	2.45100042807341	2.78036576310966	2.70885326499306	2.6247184501783	2.65093802135041	3.26598368731891	1.77268498122671	-15.8558236512901	1.60781842710206	-15.875590914164	-19.417361418492	-17.1501994783752	-17.5943587001513	-15.8570728743943	-13.350952122372	-13.4275214050523	-14.8570820496103	-15.1199957973457	-15.1426981831145	-16.3387707664325	-14.1999552261179	-16.1552565641146
1.00502512562814	-10.0563177772098	0.852659779910157	-11.7313406366251	-10.4724766721774	-9.55192238505818	-9.34034058314162	-10.0898359835778	-8.2584848900676	-9.48833105656082	-9.38675364787846	-10.7490139631106	-10.2908992465918	-9.46023454091929	-10.138102278316	-10.1986366116672	-10.4770460911433	-11.211348071312	3.08949969039827	0.590593149953538	3.19664594702516	4.12450906831665	2.86818409269166	3.87354099899261	3.31162787459414	3.7893630029097	3.18422054541489	3.40441886560602	2.48813927271995	2.8268048568665	2.76745390142869	2.67430938797936	2.71276282171782	3.29531415596626	1.82520056374462	-15.9126377846881	1.5814753281346	-15.8352770344012	-19.3373715625317	-17.2104009983016	-17.6840616483983	-15.9017977349658	-13.4665465395136	-13.4062416168193	-14.9482706511869	-15.1847330602447	-15.3139124919215	-16.3246680079428	-14.3387401425506	-16.3265055419264
1.50753768844221	-9.71443986138501	0.86053077413096	-11.4065702856924	-10.1289366794366	-9.20768445177864	-8.95486560295924	-9.74781550859479	-7.93250594023627	-9.1479323649573	-9.01252251064996	-10.4223533180893	-9.9735594720681	-9.07801794619303	-9.85850275349369	-9.84557403375213	-10.1371104277573	-10.8626466251163	3.12777607586626	0.586472551615216	3.22473314526045	4.15568039427292	2.91894866234811	3.91294423591808	3.34927595884147	3.825180335786	3.20919375975751	3.4455475357154	2.52290761197583	2.86426616578877	2.81482398386752	2.7164419417777	2.76536053216699	3.31889461436371	1.87244226015343	-15.9285909915424	1.55849019907622	-15.7796485148	-19.2198235525054	-17.2162813828407	-17.7376242190906	-15.8986626323933	-13.5327320523542	-13.3584003311732	-14.9927515212028	-15.2237167165025	-15.4179319675855	-16.2691144644717	-14.43569375165	-16.4403608613745
2.01005025125628	-9.33826995654558	0.871737563629475	-11.0427403086546	-9.742061379164	-8.81694068111088	-8.52038138874456	-9.3910363246986	-7.56357266079219	-8.7684404439036	-8.58918753596677	-10.0618565161217	-9.64188847967279	-8.69581469886888	-9.53772100402388	-9.44740919747043	-9.7629152949889	-10.4920834340019	3.16822346712019	0.584534145709563	3.25708502913702	4.1922159503338	2.97621903065926	3.96073032805528	3.38210315942781	3.8672913001965	3.23868618886811	3.49338887691972	2.55772035601191	2.89764503820657	2.857530594494	2.75993690215211	2.82210998067009	3.34077341554246	1.91991585612825	-15.9187992176492	1.5348007513141	-15.7019110873051	-19.0696893290985	-17.2038648168792	-17.7917340637736	-15.848870788964	-13.5955618608366	-13.2969442610377	-15.0319120405695	-15.2297698257754	-15.4733554973902	-16.165912982896	-14.5151137071052	-16.539463615159
2.51256281407035	-8.94953915799678	0.873856224481302	-10.6600491734058	-9.37617987912375	-8.43104701610334	-8.1049629636658	-8.99534018070784	-7.19520893504494	-8.41245214426513	-8.16702940389175	-9.67540349285566	-9.27468323158977	-8.27931158993905	-9.18744054769503	-9.02412867078703	-9.37061183523205	-10.0892383056447	3.20859340012688	0.579818587970592	3.28716315065582	4.22529711700568	3.02663505077762	4.00929299466048	3.4199830878857	3.90267362315857	3.26667175529339	3.53450751578029	2.59734341907817	2.93598220662508	2.90575168632669	2.80384436368762	2.87750990235858	3.3606642281996	1.97558090040992	-15.8799868212884	1.51446567623365	-15.5844770963317	-18.882064920634	-17.1382012350597	-17.8190324604182	-15.7811302287562	-13.6096206018157	-13.2167452408842	-15.0215764977033	-15.2246024124835	-15.5204937643436	-16.0392956420711	-14.5727618954826	-16.5991425629631
3.01507537688442	-8.56960034810549	0.88261282174164	-10.2850515502665	-8.99580478053924	-8.04119508748919	-7.6678661077078	-8.61953499494019	-6.82959927077058	-8.03999076778151	-7.74861096063138	-9.30995301292768	-8.92660031143359	-7.89922590445142	-8.8425852975814	-8.61662594877132	-9.00614746913232	-9.71521375715823	3.24671737779085	0.57366752193257	3.31899884581744	4.2509626761886	3.07205212892106	4.05427330874419	3.45560593309718	3.93538482581663	3.28989330168362	3.5727063465061	2.63890134724957	2.97205594446924	2.95030822292388	2.8467997344132	2.93133452895868	3.37933534510609	2.03214817696725	-15.8085003023788	1.4934778306443	-15.4487565458971	-18.632321936237	-17.0230160110859	-17.8021744647683	-15.684896489633	-13.5864738590848	-13.0987979585665	-14.9751367988621	-15.2041331956573	-15.5287078153654	-15.8880283173234	-14.6079186899431	-16.6250243456973
3.51758793969849	-8.17417453120554	0.891393485701342	-9.89280489151192	-8.60556854417695	-7.63692067136355	-7.21403754466068	-8.22325127866193	-6.44870324794636	-7.65751543679363	-7.31319001976484	-8.93054771133299	-8.55849084750174	-7.50746268148182	-8.47857363788126	-8.19140771805632	-8.63108184362793	-9.3230618933212	3.28600790943671	0.567905277449365	3.35455009580766	4.27768410590342	3.1184803970984	4.10211227000457	3.48691821759926	3.97112644888336	3.31354255258643	3.61390398103424	2.68516112133459	3.00456633303076	2.99089021794728	2.89317979912604	2.98898662462082	3.39975314173886	2.08926333483504	-15.7126865462003	1.47379407202584	-15.2958323154198	-18.3514573330719	-16.8799142593017	-17.7661318977651	-15.5443958709287	-13.5469903453117	-12.9594509251495	-14.9137990915648	-15.1764009038775	-15.4918183512291	-15.6922122237734	-14.6361691637027	-16.6377903402342
4.02010050251256	-7.77820509995704	0.895846155963876	-9.51035317001116	-8.2287402921051	-7.24492789883467	-6.76765884529169	-7.81194335245949	-6.08003703083542	-7.28744015535493	-6.89252491249613	-8.53957991652013	-8.17628926817915	-7.10848165145875	-8.09800786578105	-7.75547973912186	-8.25223209749194	-8.91938030341414	3.32393592988118	0.562417525883967	3.39158678480368	4.3031643024271	3.1614901083673	4.15206036266278	3.51764504198756	4.00619754416235	3.33724025289606	3.65392939772705	2.72901036417471	3.03668725374163	3.03066827813471	2.93477553889999	3.04081452541658	3.41393335113969	2.14983584167654	-15.5865323288864	1.45915343239411	-15.127465754446	-18.0439525270931	-16.7032150595165	-17.7109230089679	-15.3727683424523	-13.4796638007205	-12.8033615860173	-14.8279796427002	-15.1102884809738	-15.4227249108198	-15.4657049900148	-14.6233837308153	-16.59533073493
4.52261306532663	-7.38317381781001	0.903186551867479	-9.11873450578744	-7.85038072190523	-6.84911790280904	-6.31582503562233	-7.40895117801006	-5.70183598029932	-6.91708255956381	-6.46169052997706	-8.15212245625074	-7.80231093584502	-6.72810287339971	-7.71077146981978	-7.31978200537637	-7.87993640469872	-8.53096270778557	3.36109643853058	0.556056843888616	3.427682473276	4.32862286989235	3.20250833586569	4.20500305069114	3.54807020443581	4.03401426956798	3.36203420750662	3.68711734373922	2.77557503402606	3.06831043077173	3.06895827705123	2.97628341109051	3.09216950940941	3.42712322017306	2.21297394046184	-15.4358096829914	1.45314880958996	-14.9326593050014	-17.7136095579251	-16.4956512489918	-17.6436286709157	-15.1784439154141	-13.3670664887362	-12.6331674367777	-14.697078918386	-15.030740301878	-15.3233889642585	-15.2204322454886	-14.589431997437	-16.5215939802958
5.0251256281407	-6.9831330022616	0.910996261029245	-8.71875143480919	-7.46249110107425	-6.44605521687691	-5.85386253583357	-7.00184835542307	-5.32007616376013	-6.53911676289043	-6.02782696527129	-7.76151937525172	-7.42469565120441	-6.34931943227971	-7.3148905233402	-6.87890461521827	-7.50754547499157	-8.14009142569925	3.39715911832134	0.547582068905604	3.46249377316678	4.34543484994709	3.23707708478984	4.25122450676919	3.57887237355778	4.06250476476106	3.38047506728501	3.72086691832499	2.82602718274552	3.10015941869606	3.10695591854259	3.02005157363586	3.14559931183661	3.44160955560824	2.2780344751535	-15.2600812795276	1.44769910608531	-14.711258242843	-17.3331410379564	-16.2394824870703	-17.5284885777834	-14.9644025203992	-13.2330911131556	-12.4254928111794	-14.5482066823053	-14.9441593064644	-15.2005565992233	-14.9580053945116	-14.5452075484742	-16.429841226474
5.52763819095477	-6.58418626207688	0.918134564422185	-8.32197589450375	-7.07765739835633	-6.04631601631492	-5.39193897579092	-6.58390529995905	-4.9451092119787	-6.16553740525596	-5.60298582746845	-7.37945701727634	-7.03550935752839	-5.9664391047784	-6.91907813079355	-6.4408444383048	-7.1453908845207	-7.74064896832296	3.43192743781273	0.540030194364588	3.49890503452483	4.3617047952751	3.26985400978661	4.29956488435463	3.60304684437083	4.09146909121683	3.39967027334852	3.75476977101119	2.87868901800541	3.12605489532423	3.13839505946846	3.0632522170121	3.19613567730235	3.45516345020244	2.34223654598749	-15.0601733640591	1.44646237427652	-14.4776547344624	-16.935237231565	-15.9587174880817	-17.3997228490919	-14.706087524392	-13.0794412490928	-12.2041413604981	-14.3842468011213	-14.8482054554631	-15.0275959813193	-14.6547901523038	-14.4823797598745	-16.3029556121272
6.03015075376884	-6.18504743034545	0.924595854870978	-7.92675564144839	-6.69478346778397	-5.64858431667825	-4.93047429767417	-6.16766435081865	-4.57273398223638	-5.79601761711498	-5.182384848019	-6.98738501897536	-6.64822390200474	-5.59118303583089	-6.50946828034083	-5.99488950139266	-6.77610944342538	-7.34905375143807	3.46596024113142	0.53313849731561	3.53698152971612	4.37813522520292	3.30165082381881	4.35024969739209	3.62785047972199	4.11962235999229	3.42019582130572	3.78776168832463	2.92804802257097	3.15213911729995	3.16944228960358	3.10191862953977	3.24277754581795	3.46308206296994	2.40954832369454	-14.8407720392841	1.45272798905988	-14.2348281527791	-16.5273294060589	-15.6598145985813	-17.2625526916619	-14.4314033382014	-12.9069090484687	-11.9734643025634	-14.2053661762985	-14.7174140527327	-14.8317973164395	-14.3397214202186	-14.3828300249259	-16.1336315416453
6.53266331658291	-5.78881287124737	0.933387463516984	-7.53741452584054	-6.31859124349953	-5.25771497086332	-4.47441097347759	-5.75367056176586	-4.19565280809377	-5.43366632410209	-4.75787173775625	-6.59697680269746	-6.26336895660214	-5.22213534027906	-6.09638448309224	-5.54930269659802	-6.4101513591697	-6.96488028487305	3.49980444442153	0.525012327624891	3.57602369511247	4.39409767206152	3.33174861324664	4.40067088667207	3.65385176608201	4.14132185252576	3.44038334126806	3.81471166912708	2.98033074831951	3.17883517940075	3.20065759656798	3.14217690317089	3.29060968612065	3.47203458994237	2.47961246670526	-14.6085717866735	1.46784170300453	-13.9849241934045	-16.1147950842838	-15.3459023572965	-17.1120567263786	-14.1465803221527	-12.6998918517451	-11.7324037363054	-13.9941127474672	-14.5800115092689	-14.6196254388879	-14.0192123079311	-14.2727360159493	-15.9464383915538
7.03517587939698	-5.39315284042798	0.942151282365212	-7.14174479580597	-5.93477372585769	-4.86390313046345	-4.01310986572929	-5.34129003787774	-3.82071362497257	-5.06639783837098	-4.3377118553818	-6.21305489628498	-5.87934470404936	-4.85847697540446	-5.68574555043604	-5.11144373856356	-6.05282521637291	-6.57675665084897	3.53131047611212	0.516172926262523	3.61093506463073	4.40211480327151	3.3557743201429	4.44486693273046	3.67676034188794	4.16407042364095	3.45571614248253	3.84258209881314	3.03520110258611	3.20232290520368	3.22818793324202	3.18362574596186	3.33863881959715	3.48204170988458	2.5468187976063	-14.3570528414711	1.48304945306219	-13.710587282469	-15.6728181922091	-14.9992845731663	-16.9267963808074	-13.8413101663862	-12.481087233471	-11.4660386292206	-13.7764023345552	-14.438604170528	-14.3792797014023	-13.6835536972409	-14.1539482510173	-15.7431604667821
7.53768844221105	-4.99849322432247	0.950853904586086	-6.74644568772078	-5.55165670450289	-4.47109010635335	-3.55396495103984	-4.92384058089232	-3.4510251813436	-4.70313044533087	-3.92557120152419	-5.83592035420862	-5.48972300247423	-4.49303514716619	-5.27406914519071	-4.66923405402351	-5.69813236057356	-6.19055944249239	3.5618527578999	0.508268163864487	3.64588200815176	4.40973588195276	3.37797400090358	4.49066616698164	3.6964341121332	4.18799975538854	3.47257347344824	3.87147849111007	3.09133390817842	3.22245259556305	3.2520939487899	3.2229122599493	3.38064640362077	3.4896791855376	2.61592917678961	-14.0925925135929	1.50239564402749	-13.4274507298378	-15.2292542501585	-14.6382964360514	-16.7368403700744	-13.5131563236426	-12.2552293607851	-11.1955357708142	-13.5572589296285	-14.2918360173267	-14.109282354406	-13.330014563555	-14.015507675913	-15.4986358939808
8.04020100502512	-4.60658920617272	0.959209825543352	-6.35530561107275	-5.1724137395218	-4.0828208002421	-3.10106464002125	-4.50972250365012	-3.08487772513339	-4.34671727785016	-3.51946060378722	-5.45304552917869	-5.10343154124448	-4.13337365704722	-4.8560631854312	-4.22714776235907	-5.34006429318054	-5.81332922287082	3.59211259510508	0.500815998315439	3.6819827541402	4.41801754059925	3.39977975902949	4.53786097702588	3.71766973245371	4.20935266724309	3.49120307342756	3.89794843355617	3.14381490048148	3.24323948881163	3.27648589170236	3.25985304439816	3.42256693983698	3.49442792649419	2.68748579737606	-13.8209978051864	1.52799509784993	-13.1426374406593	-14.7931214610705	-14.2731722436951	-16.5462437884624	-13.1822719950892	-12.0159319137192	-10.9256451688104	-13.3287637298771	-14.1180108255989	-13.8293408680552	-12.9792371348246	-13.8548221868136	-15.2361584006498
8.5427135678392	-4.2195453467522	0.969365100801509	-5.97012606179404	-4.79888621705664	-3.70112643141887	-2.65465379770226	-4.10273834731914	-2.71657003529483	-3.99544904276963	-3.11313887376885	-5.07417397530088	-4.72394638850404	-3.78225364277029	-4.43996476599338	-3.79142228359994	-4.98701665543733	-5.44171368255292	3.62233762204252	0.492995903477409	3.71908370919829	4.42695781959767	3.42136317142876	4.58293589942575	3.74037415389506	4.22674088449321	3.50916771982741	3.92085308364451	3.19867526880814	3.26452382915603	3.30125558958317	3.29863186604204	3.46542432307634	3.50091302157238	2.75816399088908	-13.5469187584569	1.55682307743428	-12.8591306294276	-14.3696111295608	-13.909096807307	-16.3466571303356	-12.8540316388406	-11.7588825130266	-10.6525085246495	-13.0860718221945	-13.9430579839258	-13.5443978938312	-12.636759153061	-13.6906086546827	-14.9657130185558
9.04522613065327	-3.834457983644	0.980293846845023	-5.58963699787269	-4.42147726510583	-3.3229195977956	-2.20815654443018	-3.69419074456712	-2.35100473204042	-3.64195572502822	-2.71266388836265	-4.70226042511194	-4.34154458324848	-3.43073367541506	-4.02979159340952	-3.36166981595317	-4.64169457552593	-5.06716959079321	3.6506543341261	0.485032472288969	3.75563090823335	4.42948305122242	3.43994481433326	4.62267010571898	3.75795248929159	4.24594383042332	3.52404267558696	3.94563826035014	3.25569783380211	3.28061080641695	3.32075546243554	3.33900576879675	3.50602093738941	3.50919904065055	2.82721902724015	-13.2648752257454	1.58447487192749	-12.5746711689138	-13.9361089239551	-13.53753064166	-16.1257184033501	-12.5079276932711	-11.502180497581	-10.3676886795853	-12.8497736151968	-13.7702888906	-13.2341065438321	-12.2815639029947	-13.525786181262	-14.6797561210902
9.54773869346734	-3.45152680487212	0.990529171790038	-5.20542947092757	-4.04429577874552	-2.94492154670358	-1.76649909547417	-3.28609599879788	-1.99104390156125	-3.29242125678995	-2.3212954110886	-4.33712754343375	-3.95930361885965	-3.08071140185621	-3.61888978013839	-2.92992239847184	-4.29532847116166	-4.69961639907168	3.6784532803736	0.47815482579831	3.78789267996288	4.43212327459174	3.45581049462333	4.66385355072178	3.77616524837367	4.26697747534639	3.54139335704512	3.97233323317456	3.31303038571619	3.29640263556923	3.34009497534746	3.37558757386857	3.54270418941888	3.51366760607986	2.89876252576427	-12.9807285094932	1.61471756933811	-12.2761749527469	-13.5129758360198	-13.158039785426	-15.908996823459	-12.1615037040169	-11.2502603844931	-10.0893125592609	-12.6241830902196	-13.5961673470765	-12.9166753712596	-11.9311081363188	-13.3409430970724	-14.3686528381518
10.0502512562814	-3.07289334127597	1.00070093465475	-4.82497760164336	-3.67088630875218	-2.57137265856191	-1.33341434311042	-2.88358872254881	-1.63384858206484	-2.94938922378741	-1.93546313307598	-3.96931213319715	-3.58238988017791	-2.73646848361308	-3.20766696663799	-2.50292480163363	-3.94911030002931	-4.34258698030559	3.70667296661634	0.471607104427207	3.82123165901885	4.43680179775119	3.47279375143485	4.70632127851395	3.79691190227965	4.28411654789285	3.56139273630354	3.99561804154069	3.3666805338891	3.31350832771144	3.36097488981345	3.41254873197639	3.5809526915859	3.5183807182459	2.97186089128736	-12.7006951608682	1.64783792330977	-11.9820536118043	-13.1098651312646	-12.7876305141855	-15.700172208838	-11.8257796903904	-10.9905517245997	-9.8217575416113	-12.3940821586816	-13.4030849662948	-12.603120618428	-11.5963341635692	-13.1500284767389	-14.0568721244394
10.5527638190955	-2.69919720069905	1.01108386676871	-4.4499781116056	-3.30332267765782	-2.20433346514913	-0.908567932666459	-2.48819739528476	-1.27637332309699	-2.61030639608031	-1.55222298210355	-3.60583242656385	-3.21180532388258	-2.39879179885728	-2.8015965742333	-2.08502220027886	-3.608137435703	-3.98346996732226	3.73508870866208	0.465411757089068	3.85580394285112	4.44361907890812	3.49125878665836	4.74518595905887	3.81840820816859	4.30002667603139	3.58039649886489	4.01817651367821	3.42256074721786	3.33041960771133	3.38187943873473	3.45206042461714	3.62045716674893	3.52581422853383	3.04026335214781	-12.4259419649038	1.67740602907865	-11.6954536649798	-12.7304171457778	-12.4312113458285	-15.4854614734068	-11.4997171320079	-10.72858733108	-9.55720292144565	-12.1662268424921	-13.2147605256212	-12.2925644603095	-11.2758043563087	-12.9642574557418	-13.7496687091793
11.0552763819095	-2.32889179048631	1.02253038460748	-4.08169871855594	-2.93549744385099	-1.84434541014224	-0.487312800606024	-2.0918340490811	-0.921905237429348	-2.2706759425182	-1.17557003167334	-3.24930497098513	-2.8388059446823	-2.05992983903071	-2.40360832191627	-1.67004368113936	-3.27424600400871	-3.628598461675	3.76269463887444	0.459211643122921	3.89148350888076	4.44598881599986	3.51038803086167	4.78022004815836	3.83569507858684	4.31858724491299	3.59826215431466	4.04371640875105	3.48044912711609	3.34290285125388	3.39858210901874	3.49344430473097	3.65448416938097	3.53554576980296	3.11066996134678	-12.1540520984867	1.70622324513681	-11.4183693052557	-12.3539693599567	-12.0884518703811	-15.2618967717245	-11.1657580150622	-10.4771631608719	-9.2932940000238	-11.9548796774262	-13.0342893850545	-11.9677399953726	-10.9513232028677	-12.7847710348057	-13.4227830332626
11.5577889447236	-1.96221674978318	1.03358186134299	-3.71604679049481	-2.56820982030104	-1.48604012404538	-0.072671336153159	-1.6988750649704	-0.573017041291782	-1.93461493095494	-0.808212929883043	-2.89912383491518	-2.46901445623434	-1.72401828661908	-2.00554598623017	-1.2577477371508	-2.93758559896401	-3.2825273085395	3.79068963140538	0.454327253231994	3.92459122277666	4.44919072961802	3.52595770225036	4.81705327957964	3.8561693766268	4.33961420802324	3.61954994849559	4.07206745200883	3.53793788885991	3.35736868677313	3.41771511779794	3.53008798012356	3.6892995087947	3.54066357108573	3.18307779826663	-11.8897113038175	1.73607011396065	-11.1406977360242	-11.9937525422481	-11.7421353455496	-15.0499943512813	-10.8475572014862	-10.2392889923318	-9.04447938631106	-11.7624913186247	-12.8558042706303	-11.6531997896067	-10.6464335498144	-12.5867125426229	-13.0971228529709
12.0603015075377	-1.60031217926815	1.04362876451464	-3.35103457949306	-2.20486136806517	-1.13205604243358	0.332111164366107	-1.31295971097897	-0.226840064142451	-1.6044821461693	-0.44626293625656	-2.54844136649886	-2.10581438590655	-1.39396680258281	-1.61122630273443	-0.852901189787991	-2.60370121361685	-2.94224574472176	3.81938092857819	0.449611101992714	3.95592332695891	4.45587746272583	3.54406343346407	4.85548615523239	3.87993879043826	4.35532265024419	3.64422067882236	4.09593597833684	3.59202761561799	3.37400259584661	3.43946362427242	3.56987618012168	3.72637534763701	3.54899017591257	3.25320991304169	-11.6357510591278	1.76400645329359	-10.8630607406371	-11.6594521992493	-11.4138711480522	-14.8525034518776	-10.5499668999592	-9.99609372433603	-8.81390503200248	-11.5666321632341	-12.6657331903101	-11.3541837670744	-10.3655104889028	-12.3974473802769	-12.7835707368968
12.5628140703518	-1.24345628262612	1.05328401240495	-2.99048442460939	-1.84763305258006	-0.784156650259783	0.727134220458157	-0.932922676757948	0.118599401738332	-1.27774862926595	-0.0883285191314573	-2.20186106345986	-1.74706787427381	-1.06825812823206	-1.22416705879548	-0.457118517277535	-2.27543165864569	-2.6023996082993	3.84851543247314	0.44523845576269	3.98892167125392	4.466137644283	3.56515167774383	4.88912506171959	3.90200026046328	4.37253339936633	3.66729481566733	4.12194720853471	3.64842069613737	3.38861198668408	3.45949689707751	3.61291618618668	3.76245565117419	3.56089133184874	3.3218269989566	-11.3922170681181	1.78831110748089	-10.5965197932471	-11.3530704137073	-11.1075483184966	-14.6501482710283	-10.2603124492723	-9.76282605375046	-8.58963870372526	-11.3855505455183	-12.4853131781982	-11.0581646462335	-10.0952423979097	-12.2207215758124	-12.4752934876402
13.0653266331658	-0.890876088768915	1.06354778831219	-2.63589330485399	-1.4932807525966	-0.44382740170438	1.11648443186226	-0.554286370090742	0.460788039302315	-0.951584108516907	0.262844683968854	-1.861755608863	-1.38872979552332	-0.742961192708502	-0.845170689645525	-0.0643989471940959	-1.95235365095901	-2.26901666401108	3.87819424517222	0.441035971858781	4.02365494385933	4.47377659861122	3.58920758926095	4.92084126700926	3.92358299147211	4.39302301193316	3.69101297064705	4.15178545629306	3.70687625755747	3.40235354069742	3.47908118034437	3.65609498299765	3.79530126977248	3.57346457301522	3.39285704411246	-11.1596595217275	1.81191124723361	-10.3431773117725	-11.0562850936381	-10.8250314650574	-14.4493223046349	-9.97879923367729	-9.54633629235641	-8.37516341186149	-11.2262560491621	-12.3171252881878	-10.7660694945017	-9.83568894682855	-12.0485635765976	-12.1608933750692
13.5678391959799	-0.543243793045568	1.07364883079647	-2.28814606855139	-1.14033940898691	-0.109002995101355	1.49845597473794	-0.180323074453502	0.797421326499721	-0.628728477781398	0.605143876574716	-1.52763931865937	-1.03469692947096	-0.421047084345198	-0.468906161082169	0.322956205654972	-1.62893990106386	-1.94486485965475	3.90931515170995	0.437901477920311	4.05987279028539	4.48264677420686	3.61107866525956	4.95490287968601	3.94903259270559	4.41567142666747	3.71872196905392	4.18433066303417	3.76434173076026	3.41910272290101	3.50219261232384	3.69733179519807	3.83110881045191	3.58430970162798	3.46508214148723	-10.9416431627789	1.83508965003773	-10.1037576239772	-10.7763048412521	-10.5489139887943	-14.2651500486219	-9.7202541951218	-9.34625687452293	-8.18084378263764	-11.0871508955618	-12.1529306109621	-10.4936603970431	-9.60139485842201	-11.8712185157829	-11.863534259732
14.070351758794	-0.200655179926114	1.08208412007028	-1.94214423209146	-0.791499329057494	0.221820724314053	1.87033646175982	0.185809681912978	1.13044618969879	-0.311401061370009	0.941529273040364	-1.19454237692523	-0.687870942724864	-0.105140744836631	-0.0977790314850067	0.701085599848084	-1.30887826766161	-1.6215996433135	3.94103835733052	0.434767355456795	4.09165065570204	4.49606307465203	3.63495775320343	4.99100366280251	3.97794818907713	4.43267478170519	3.75012970714958	4.21219630952444	3.81884815028105	3.43869494840218	3.528604470451	3.74244067763982	3.86957037567958	3.59918263853185	3.53160996515596	-10.7361505655182	1.85281623041663	-9.86172023535324	-10.5228235232492	-10.2905000373084	-14.0990806728429	-9.48688848959715	-9.14312540076471	-8.00821058794284	-10.9452462373006	-11.9831793913292	-10.2437537489089	-9.39399469105349	-11.7089002633438	-11.5873856981834
14.572864321608	0.136750079446728	1.08988506595694	-1.59940164071309	-0.448900444003951	0.547236327826226	2.23111768095483	0.546548969205194	1.46233228837288	0.00216466759481281	1.27376316357979	-0.865109527554392	-0.344343327323787	0.207324093750519	0.265040254570891	1.0709828838546	-0.994872417101533	-1.30263178131207	3.97300786882937	0.431941102384493	4.12455271197689	4.51399377206863	3.662678166432	5.02114546192449	4.0021911031049	4.45307816688031	3.77888126624912	4.24410256469033	3.87580408854443	3.45426139544734	3.55120329883401	3.79114445692382	3.90332364881134	3.61806083313365	3.60069709741926	-10.5424564531083	1.86989851702328	-9.63038059149239	-10.2966674711657	-10.0568624193623	-13.9267826686939	-9.25576356158377	-8.9568100750431	-7.84180850539556	-10.8241441600224	-11.8265774534353	-9.99303283100805	-9.19014708119374	-11.563833736951	-11.30884641678
15.0753768844221	0.469411418588025	1.09801180234457	-1.26147498120282	-0.111647729284668	0.865662636202607	2.58579456212284	0.904515622816141	1.79063325817364	0.314375510603069	1.59953176023958	-0.541560672085654	-0.00299221288541963	0.518285434026537	0.619709755918777	1.43685312138673	-0.685236309944924	-0.991278477266068	4.00668658594155	0.429334562634925	4.15967461689065	4.53061402378518	3.69415723121259	5.05137664657195	4.02937790940525	4.47708446987916	3.80963946499528	4.28013266174711	3.93492428479668	3.47249110157535	3.57692494920108	3.83780682896589	3.93876122803651	3.63553257606678	3.67180079599385	-10.3647781766399	1.88651314603614	-9.4137422239363	-10.0820734016905	-9.84916143868698	-13.7638627514937	-9.04497950047259	-8.78963748375216	-7.69076055580958	-10.7253931255341	-11.6850490669148	-9.76095087999997	-9.00818466150864	-11.4190343076317	-11.0452988973092
15.5778894472362	0.796666037991849	1.10543552347942	-0.929662610934773	0.2230954682398	1.17639555109485	2.93330127244097	1.25678314116782	2.11264902631336	0.623285508697873	1.91667647562911	-0.223911804034705	0.333251836497461	0.825183495330315	0.970344661532949	1.79565393443339	-0.377023967628642	-0.686031418902052	4.04189401770242	0.427235156454138	4.1969261166561	4.54826415562585	3.72605470869452	5.08445483751649	4.06040358572435	4.50128496812585	3.84446202835522	4.3168882311805	3.99240094114024	3.49432354192116	3.60669864376343	3.8852689001535	3.97756706927633	3.65401730587145	3.73939523153133	-10.2028728060677	1.89924839057934	-9.2129602355643	-9.88154304951968	-9.65762242910536	-13.6199403435163	-8.85946931775974	-8.63523950368945	-7.56127883033047	-10.6402722454134	-11.5480466908319	-9.55315922793132	-8.85267393236293	-11.280514525414	-10.8060593825507
16.0804020100502	1.11815555514204	1.11164493617542	-0.6039553641058	0.553834751034209	1.48197527589054	3.27140936719273	1.60067311462366	2.43047384825438	0.926827944860255	2.22784393541315	0.0916144699481916	0.662375448941297	1.12579633775899	1.31513524534969	2.14407434508327	-0.0728247509671211	-0.382920642146792	4.07793619271467	0.425400596522643	4.23429337805114	4.57091704340806	3.757681239266	5.11991498317064	4.0921102043453	4.5220882401992	3.88280271327041	4.35097537652403	4.04740563734382	3.51718754457377	3.63780567642709	3.93685459592112	4.01622351003431	3.67683181793052	3.80595093025461	-10.0550084020112	1.90947210985873	-9.02393388104374	-9.70500822536711	-9.47759985399584	-13.4951269924584	-8.69284322523923	-8.48356350195246	-7.45336600986504	-10.5570433322817	-11.4100913780815	-9.36350689639231	-8.71675602886259	-11.160438377624	-10.5835255364596
16.5829145728643	1.43442216362551	1.11706438567741	-0.281263339454744	0.878570429462954	1.78297459356111	3.59719802114466	1.93926897863532	2.74680152446153	1.22538936799782	2.53536443651831	0.403930969586682	0.988173059408764	1.42299229225479	1.65143897872132	2.48562295033279	0.225007461241185	-0.0851372694898256	4.11419456266858	0.423344706141981	4.26815950517307	4.59840244429913	3.79325873446652	5.14810413454383	4.12053991633145	4.54666691649413	3.9169390663151	4.38923835527429	4.10497312185071	3.53772930991503	3.66678650654877	3.9918864644533	4.05179900943699	3.70353264746603	3.8749023074603	-9.91918942249177	1.91978455947537	-8.83655002349927	-9.55264042321916	-9.32116310535596	-13.3608890701663	-8.53217564890307	-8.34963329241256	-7.34901909959805	-10.4934893169879	-11.2873948535836	-9.17874430661175	-8.58758819937333	-11.0592137088706	-10.3650657515154
17.0854271356784	1.74588589556028	1.1227537960719	0.0376799051211055	1.19645509049973	2.07804463533264	3.91795692313525	2.274466396423	3.05916294215548	1.52228113913336	2.83706560180417	0.710959931377422	1.31124693998515	1.71813310318996	1.97907065793636	2.8224110712974	0.518412955049846	0.204941140963284	4.15228406692861	0.421854827993287	4.30428678153098	4.62532922374738	3.83266823563365	5.17839152460018	4.15262857891098	4.57495234155271	3.95412088978927	4.43140181736832	4.1647451764311	3.56205174419157	3.69998440671354	4.04227485675742	4.0909930499873	3.72639868235946	3.94403369435531	-9.79955360332786	1.92922985496793	-8.66401951242912	-9.41127834261841	-9.18884530872984	-13.2416101454347	-8.39420402264293	-8.23447020814746	-7.26257574577996	-10.4496492361145	-11.1811829292312	-9.01681146577512	-8.48211872164436	-10.9520614044062	-10.1710905677196
17.5879396984925	2.05184834967666	1.12733365749487	0.351831155709627	1.51071640908094	2.36598167841089	4.23253188628129	2.60335468758436	3.36366525891016	1.81579293321822	3.1297778875441	1.01182531182722	1.62880609152353	2.00863257270805	2.30278306978441	3.15120393753347	0.809523102345318	0.491299262688328	4.19178177844567	0.420056873494027	4.3427770103565	4.65249856634426	3.8747025824657	5.21191672798729	4.18804063010119	4.6012621418658	3.99504220900666	4.47181297065722	4.22209628333564	3.58995806442475	3.73712382388036	4.09601641075133	4.13333795164222	3.75270545042135	4.00743585344473	-9.69482200409624	1.93323648195485	-8.50765591030817	-9.27985392243689	-9.077591052832	-13.1415272588536	-8.27972221458372	-8.12664587618958	-7.19636185033822	-10.4107244751229	-11.0787779644313	-8.87896706986227	-8.40083412151798	-10.8604108260819	-10.0033951518839
18.0904522613065	2.35164442854541	1.1307424839391	0.660172837355691	1.82150781234171	2.64595808267901	4.53853261421713	2.92273681170389	3.664205148635	2.10379000125505	3.41754044623865	1.30987496124551	1.93892772660512	2.29190780706152	2.62052669118033	3.46837286354705	1.09617213608764	0.774440488027808	4.23145555226981	0.419252237433475	4.38329299316667	4.68460522420296	3.91346920869202	5.24727374220531	4.22029769125064	4.62649430152077	4.0383077753455	4.5113970712972	4.27746907040321	3.6158738718248	3.77235482959332	4.15365982426824	4.17093058251652	3.78313624933461	4.07327084842544	-9.6018341955454	1.9384498874656	-8.36764911884944	-9.16879618457514	-8.96987027021518	-13.0575887845781	-8.17340010954571	-8.02560483512156	-7.14799747603412	-10.3766554972363	-10.978708702525	-8.74931296395621	-8.32801302977772	-10.7878896760013	-9.83930822208659
18.5929648241206	2.64636307476051	1.13386125733917	0.962589867168889	2.12706498749629	2.92231658236678	4.83205997812977	3.23797668558759	3.96290725568242	2.38554837596683	3.70239566867232	1.60517213156116	2.24640796520103	2.57257651456677	2.92938527640137	3.78126410397081	1.37625621664504	1.05152451199052	4.27188098183557	0.417969989495913	4.42119385072547	4.72138177482328	3.95568709306844	5.27552694877752	4.252305357152	4.65570632043059	4.07679103290577	4.55491659706633	4.33544273715443	3.64231741318348	3.80842724606843	4.2123252206998	4.21013445563181	3.81517283497127	4.14088584487487	-9.52156450119038	1.94347582460714	-8.23411175482192	-9.07794097549811	-8.88189058424149	-12.9641225431598	-8.07888440822775	-7.94144991218499	-7.10149097057662	-10.3593278089281	-10.8947691148588	-8.63169831959075	-8.26781943362348	-10.7279460907262	-9.69312557816153
19.0954773869347	2.93653451505141	1.13735306736917	1.26146064433618	2.42527944980747	3.19421283145227	5.12232188404281	3.54943246932007	4.2573839083676	2.66575544551162	3.98231713525765	1.89577058683815	2.55092518843897	2.85074984006374	3.23017444071677	4.08876441815487	1.65177957320664	1.32168991025631	4.31367050471882	0.417276102267175	4.4579468301472	4.75794411973944	4.00129955176795	5.30710555857691	4.28765955335639	4.68855156314582	4.11856780131037	4.60180489420746	4.39557058204946	3.67238920889708	3.8485534368978	4.26731766868935	4.25278432974296	3.84422908589765	4.20333338635638	-9.45479237771074	1.94518794681766	-8.1085925214219	-8.99647690902105	-8.81383998868833	-12.8875568597875	-8.00465795205927	-7.87410109755425	-7.07213701333416	-10.3576949771294	-10.8275022953973	-8.53529843302507	-8.2288120610878	-10.6652762250323	-9.57190425784572
19.5979899497487	3.22117223556846	1.13933979845924	1.55695547864127	2.71887969365011	3.46056463735901	5.40789251303856	3.85453092427489	4.54182394670683	2.94264553129842	4.25227475685669	2.17963322192881	2.85002839957681	3.12412064325879	3.52757494107183	4.38632166627737	1.92496283762818	1.58937434195934	4.35640915610793	0.415687771981561	4.49687963306522	4.79351592285916	4.04971986478734	5.34220547493105	4.32563062880677	4.71713347549032	4.16351986996742	4.64424153350537	4.45235021276648	3.70544166949264	3.89200603050589	4.32613235278688	4.29517809925435	3.8770986014342	4.26508397196592	-9.40082082661065	1.94509834290606	-7.99834608232895	-8.92046104491632	-8.76431393537682	-12.829132028893	-7.94963534907741	-7.80807473429892	-7.06002837563989	-10.352137001092	-10.7623223636496	-8.45921624939552	-8.20954953157888	-10.619833726187	-9.46725368206247
20.1005025125628	3.49975434066933	1.14037586555428	1.84805368603559	3.00996657729525	3.71790348860512	5.68503933467837	4.14836444445327	4.82345660232925	3.21340039949276	4.51927050817863	2.46036014589757	3.14070978966764	3.38878308333997	3.81937982610407	4.67469850821707	2.19368778326549	1.85324093247996	4.39865588038091	0.41580281351722	4.53784818276965	4.8335903940543	4.09506126480928	5.37765434624815	4.35674432776542	4.74694677711366	4.2088636587346	4.68767815995154	4.50760989527747	3.7332267404175	3.93014165105241	4.38830323408435	4.33370703044761	3.91351445664445	4.32894808634332	-9.35547790191043	1.9477700001597	-7.90384626168944	-8.86089928398675	-8.71815489240061	-12.7809285973393	-7.89205075925656	-7.75175078074077	-7.05969757989328	-10.3538842450537	-10.7016679062578	-8.38034965006509	-8.18777072365648	-10.5919125775387	-9.36654489096968
20.6030150753769	3.77387086056787	1.14145515119098	2.13402198133501	3.2969926130802	3.97114189311248	5.95132291027615	4.44040321198735	5.1031049208481	3.47767319290281	4.78422952832908	2.73884701343141	3.43051573034507	3.65271117320487	4.10121443319632	4.9602526371215	2.45525251764566	2.11037915170198	4.44189203763241	0.415625650337475	4.58036397953939	4.87784454961002	4.1411044522609	5.4077223231331	4.39078899733772	4.78069894847088	4.2500735405282	4.73462621795105	4.56540198779744	3.76417409983738	3.97185799602115	4.44817230805294	4.375561509975	3.94838458832479	4.39160506564627	-9.3215424467997	1.94819642647626	-7.82435597486253	-8.81738864442937	-8.68234256528462	-12.7265102143626	-7.85060229655428	-7.71039611883397	-7.06095408294077	-10.3690809124345	-10.6568629265482	-8.31840348337877	-8.18320235694928	-10.5670407849952	-9.28756519722741
21.105527638191	4.04392092592236	1.14322571268242	2.41328270329586	3.57706922028009	4.22155200267023	6.21594871882611	4.72862769640511	5.37854723056729	3.74068278110413	5.04526448551314	3.01327265740993	3.71742775835983	3.91406852906377	4.37712480815455	5.24036730407302	2.71322773621933	2.36235025689304	4.48616373120539	0.415713285274526	4.61724480206464	4.92196885227307	4.18981117884888	5.44145612552773	4.42773365237437	4.81772759706763	4.29413826465142	4.78429505082068	4.6252105345914	3.79819997490241	4.01701862649006	4.50667560323234	4.42017192920594	3.98227194651085	4.44853182951948	-9.29862956689596	1.94581667407721	-7.74532057499691	-8.78116577926818	-8.66126711995657	-12.6880989978551	-7.8255532276811	-7.68296778404001	-7.07624434367856	-10.3959827164759	-10.6277414067702	-8.27384069488623	-8.19578869818749	-10.5450845907432	-9.23023181926759
21.608040201005	4.30781043740015	1.14299301122695	2.68998770071019	3.85151512347162	4.46813795976564	6.47753629604439	5.00800438957149	5.6413609926462	4.00071872190175	5.29471258630738	3.28012432857049	3.9971973203631	4.16853035294538	4.65026666782375	5.50737319339448	2.96912998511019	2.61256094237615	4.52972770442021	0.415306186789022	4.65528868950723	4.96353516013951	4.24068084155791	5.47885035660611	4.46330973299161	4.84800889184463	4.34076830385983	4.82683291390667	4.68060834282409	3.83155424019931	4.06159811620842	4.56852027392137	4.45923568006295	4.01946919297333	4.5076548297001	-9.28309666584073	1.94534446891475	-7.6786145565425	-8.74571207652416	-8.65377714946199	-12.6661652341971	-7.80808782115101	-7.65079436267531	-7.10497093428663	-10.4110425521293	-10.5980182104876	-8.23747034755523	-8.21604519875005	-10.5383966415914	-9.17357840935678
22.1105527638191	4.56726596343392	1.14243428737636	2.96391012097127	4.12461868520726	4.70755015372381	6.73027519270179	5.27961785868166	5.90350495271886	4.25373399544772	5.54400062248474	3.54393470484692	4.27142035149239	4.41725066357637	4.91855006817149	5.77107328949673	3.22097574269024	2.85857304929752	4.57359615669658	0.416008832768321	4.69521342909738	5.00889098719185	4.29005764933276	5.51487784801824	4.49517669097791	4.88156335428952	4.38580730668856	4.87223684249565	4.73489872623923	3.86215642545445	4.10340469698071	4.63289227253788	4.49905786959626	4.05937813611351	4.56833011543479	-9.27605559650898	1.94684948909682	-7.62572397900445	-8.72264782804521	-8.6511733245467	-12.6483247723635	-7.79136350796865	-7.63027111401186	-7.139037503802	-10.4360075359619	-10.5738829249586	-8.2018752753133	-8.23734735070323	-10.5458483934384	-9.12982581317
22.6130653266332	4.82241384387248	1.1422950304194	3.23412219150874	4.39504007691567	4.94038528331519	6.97441286536388	5.54994372888157	6.16379092556321	4.5008788442408	5.79214707123297	3.80604603375407	4.54531591505072	4.66574329210568	5.17510933643142	6.03223882795116	3.46455302202466	3.09648024374749	4.61732925010965	0.416967928178896	4.7367349065511	5.05771735589834	4.33640393487263	5.54722074564617	4.52984971676838	4.918617484241	4.42748716926745	4.92067964244017	4.79154437455467	3.89561162418104	4.14834387949669	4.69139742220322	4.54171988040104	4.09448530965788	4.62212530546494	-9.27544270450006	1.94376294150079	-7.58621234256688	-8.71145376377264	-8.64831577694965	-12.6273705215868	-7.78750322291463	-7.62199251806283	-7.17385061575235	-10.4714419079478	-10.5642910019503	-8.17989972663979	-8.27233054685981	-10.5462486608264	-9.10452817522632
23.1155778894472	5.07416930376096	1.14191861913191	3.49873149145812	4.65949661006381	5.17189513619523	7.21844500798515	5.81676763169506	6.4178390673371	4.74729855067453	6.03511122770159	4.06472261679785	4.81664744081019	4.91198072703058	5.42893453727172	6.28532793629905	3.70650328478554	3.33283829030892	4.66221453061212	0.41797201513419	4.7771523174073	5.10634453884676	4.38451563252742	5.58337583865397	4.56689601909182	4.95621020018634	4.47158859963557	4.96918421594917	4.8499541110973	3.93148079830697	4.19583236532335	4.75074374214968	4.58348183075152	4.13056597200835	4.67589177724621	-9.28436388711769	1.94128205662235	-7.55489825746753	-8.7051738433542	-8.65504119807474	-12.6212192986013	-7.79559275195324	-7.62087592548011	-7.21915169878277	-10.5107816270867	-10.5684523389374	-8.170754291409	-8.31962939815389	-10.553976377447	-9.08934209734404
23.6180904522613	5.3196171673009	1.14054301537271	3.7573335879756	4.91706065101323	5.40133784486552	7.46092287071299	6.0717197658595	6.66095968982153	4.99135833938553	6.26857693188318	4.31476514256222	5.07844972488396	5.14878814821203	5.68074278788796	6.52825854413929	3.94680278482123	3.56718069548968	4.70504301690817	0.41925804379855	4.81310779906888	5.1506011246132	4.43412490293206	5.62310349049132	4.59869655198506	4.98828500310844	4.51774107248455	5.01186991348657	4.90275152857515	3.96308321238576	4.2386877198245	4.8125870950363	4.62010893793968	4.16920684576167	4.73169005592945	-9.29582170301172	1.94289066294108	-7.52459832783493	-8.6948303559169	-8.67061341802451	-12.6296519253833	-7.80041560417605	-7.61575969028145	-7.27379732919772	-10.5401596075751	-10.5684900531074	-8.15845868580529	-8.36312048076958	-10.5736104884596	-9.07233159538353
24.1206030150754	5.5619273562155	1.13928049525831	4.01437779384685	5.17440844911659	5.62737746427002	7.69333026244517	6.32354985591109	6.90410370234116	5.22726729299695	6.50304990421111	4.56223055812233	5.33868075473785	5.38395383863705	5.92738853259493	6.77116912904796	4.182813901666	3.79520890328739	4.74813149667615	0.420707240021209	4.85056870599058	5.19780465869231	4.48417614858072	5.65949668246185	4.63015838052299	5.02330361654368	4.56039610043704	5.05728803608093	4.95486421016619	3.99468808974588	4.28151851199766	4.87476595482801	4.65933086308407	4.20861141159224	4.78500107941802	-9.31331121335549	1.94354205934291	-7.50504094191937	-8.69290609845732	-8.69238570331731	-12.6362172662889	-7.80959357654892	-7.62021472316176	-7.32740133499111	-10.5778277142774	-10.5742101605407	-8.15084834458352	-8.41116909668696	-10.6005687156276	-9.0700187737268
24.6231155778894	5.80052509030838	1.13840135028446	4.26925468472869	5.43038713741067	5.84278597699519	7.91979028250968	6.57462187857807	7.145723768221	5.45867047813079	6.73710969210562	4.80856784996881	5.59903535948064	5.619433345539	6.16223783320203	7.01190394018848	4.41046476591216	4.01788936165492	4.79061088509522	0.422711555657996	4.88956719430747	5.24768637458051	4.52741469621518	5.69384309838149	4.66414495783553	5.06099550286529	4.60063478282982	5.10516012785744	5.00910570035051	4.02874251222802	4.32679724478721	4.92946638086928	4.70062982995918	4.24183620725024	4.83313866611109	-9.33424954445114	1.94124734563528	-7.49602717195096	-8.69896426209905	-8.70443117529736	-12.6427289333308	-7.82820078114048	-7.63391161087713	-7.38083775229746	-10.6234128400555	-10.5923224600741	-8.15335055381804	-8.46877872005616	-10.6154325818528	-9.08154254547366
25.1256281407035	6.03584790655423	1.13603081901165	4.52108381065019	5.68171045995149	6.05793355777728	8.14738572398585	6.82154288781556	7.37840862986879	5.69008290816233	6.96367207642886	5.05210181075139	5.85622905628647	5.85214770117329	6.3971696304051	7.23933211094802	4.63835220681372	4.24056602729507	4.8334717883566	0.424849740150358	4.92973326573321	5.29730211409245	4.57161188242298	5.73193018636975	4.69903980255934	5.09596250184019	4.64296629615987	5.15009673305929	5.06481058452178	4.06377012169266	4.37280692967598	4.98601598907427	4.73548728321769	4.27697267246827	4.88357046246122	-9.36111750896816	1.94163533046707	-7.49642347654042	-8.70780853289545	-8.7217282975361	-12.6627682608393	-7.85296332997277	-7.64797525701108	-7.44124570439965	-10.6653815244049	-10.6215991293769	-8.16270180444115	-8.53207615763342	-10.638795382594	-9.08771604216513
25.6281407035176	6.26557659549591	1.13397292886676	4.76545319721494	5.92448940064679	6.27252329558835	8.3745191228937	7.05529477716988	7.60312174502429	5.91988673868544	7.18373669870985	5.28570089278335	6.10283302545725	6.07441765202793	6.63080272076457	7.46485717076933	4.86501437900207	4.46099811570096	4.87397772880547	0.42771197020286	4.96559458105185	5.34073304233119	4.61674606059858	5.77329961482399	4.72664315874253	5.12693383547943	4.68692335980863	5.19101871453705	5.11366974857338	4.09263746316188	4.41196135392698	5.04399584954083	4.77011838965861	4.31377388109599	4.93561687875108	-9.38805813523563	1.94658472404037	-7.49648388388488	-8.70824105702748	-8.74415861864165	-12.695567924546	-7.86830862735863	-7.65958483874986	-7.50726161385993	-10.7005697107531	-10.6427558847693	-8.16254859748461	-8.58448021716593	-10.6703635530861	-9.10005151740574
26.1306532663317	6.49235321777752	1.13274404142296	5.00605478998359	6.16796353076485	6.48552251430629	8.58952997981042	7.29021232733261	7.82839171641029	6.140004552745	7.40550269746099	5.51750416221146	6.35147609224265	6.29884359208141	6.85639993482263	7.6909321051183	5.08527902001299	4.67168125135933	4.91366289419054	0.429923616303259	4.99948636809263	5.38636508732816	4.66230954130746	5.80920484795007	4.75641773485324	5.16013205431246	4.72549274501329	5.2342102559123	5.16232830733925	4.1236455663731	4.45306015390445	5.09821281379774	4.80699637333002	4.3477984218021	4.97928314154181	-9.41661077037401	1.94708930936057	-7.49888532817925	-8.71397590394423	-8.77056504476708	-12.7208411462435	-7.89034469793206	-7.67862341799193	-7.56657908823484	-10.7423607424631	-10.6691773767555	-8.16965626872309	-8.64325367097127	-10.6987081733838	-9.12387095258175
26.6331658291457	6.71675987769367	1.13112101914616	5.24574219428482	6.41115477316638	6.68917685744863	8.80144529934047	7.52481418405529	8.05255322228959	6.35758226171737	7.6272845689137	5.74874400146471	6.60050592654619	6.52400395401672	7.07439510065176	7.91115741956635	5.30009116150795	4.88274724043517	4.95317301511944	0.432681354203164	5.03472332776008	5.43406602997498	4.70228421015312	5.84462788421386	4.78826437597085	5.19508115216684	4.76274550112486	5.27915939286866	5.21289408241863	4.15669060735541	4.49585332906826	5.14708494056822	4.84254276567323	4.37754164447807	5.02403598299657	-9.44820651467229	1.94854351038847	-7.5083934904851	-8.72498246619973	-8.78870338848391	-12.7491789771484	-7.9188078101101	-7.70449149144173	-7.62529219930305	-10.7899575285016	-10.7056301139885	-8.18393845957585	-8.70766081971598	-10.7189141351345	-9.1515911557986
27.1356783919598	6.93699504977301	1.12741802179245	5.48374650542623	6.65115623162151	6.88974793477468	9.01531680073761	7.75062855482487	8.26454392401034	6.5759317913807	7.83840691294812	5.97778976202445	6.84221646733389	6.74235339235633	7.29334001524596	8.12040851557837	5.51567819668772	5.0936607416444	4.99153923690104	0.436333040202159	5.07119388553879	5.48178322906213	4.74011237934222	5.88352881058371	4.81684179932568	5.2240944286969	4.80180148864318	5.31811449970957	5.26470837691495	4.18709063373253	4.53525651044882	5.19704791237824	4.8719440251148	4.40860279387022	5.07096778015385	-9.48109801195293	1.95390714469063	-7.52438397794077	-8.73796703588645	-8.80463169603367	-12.7897846798374	-7.94414662895321	-7.72498150272496	-7.68819474881872	-10.8270499991274	-10.7506302378919	-8.19562462073361	-8.76708799146089	-10.7452389424839	-9.17210969931505
27.6381909547739	7.15353088467426	1.12520975774898	5.71916873022228	6.88052311505944	7.09081586544707	9.2293817162237	7.96937666910257	8.47221398977764	6.79338526845029	8.04648949415531	6.19539836077483	7.07857902008099	6.95563308365327	7.51151873596773	8.33217134857645	5.73033583648884	5.2979720361335	5.02817550765193	0.439929984510167	5.10839402251456	5.52178626353395	4.77846043845883	5.92524770095577	4.84143978916298	5.250905406751	4.84209032149023	5.35491208678887	5.3085350390713	4.21436615581614	4.5707158897293	5.24749207929853	4.90354851690498	4.44054902670018	5.11418987760235	-9.51344654016851	1.95972805857709	-7.54554020246589	-8.7395984264904	-8.82358968088765	-12.8413546266907	-7.96450198106981	-7.74558409177481	-7.75400986736499	-10.8612025137191	-10.783574730755	-8.20266446282185	-8.81973616714007	-10.7769375084785	-9.20195156701416
28.1407035175879	7.3666417525971	1.12379731353475	5.94415250186984	7.11122573902496	7.29146050149091	9.42850408478112	8.19006737142831	8.68096666469735	6.99918437291989	8.25663502750221	6.41228254079764	7.31751529669219	7.17179797926831	7.71792116264389	8.54454310179682	5.93566997561112	5.49769996843195	5.06299738698581	0.442653999451114	5.1381051427078	5.56356156946952	4.81706212750936	5.95920955349021	4.86793306802067	5.27942140903806	4.87515757096546	5.39341731602034	5.35277137407016	4.24375188312604	4.60772662174478	5.29030127373949	4.93699905501095	4.46643034160284	5.15311249827154	-9.54461737202086	1.96307138484729	-7.55837449006455	-8.74507538033216	-8.84521773463328	-12.8798861710272	-7.9899656223913	-7.77261757271609	-7.8085528329532	-10.9007049028613	-10.8215588588094	-8.21566197575331	-8.87629176844905	-10.7964321070717	-9.2404617809745
28.643216080402	7.57830583939432	1.1213985023426	6.1685648925013	7.34248346820969	7.48639803890593	9.62752545409822	8.41074103778537	8.88898606689066	7.20484267751241	8.46694047081725	6.62920886170515	7.55687588299558	7.3889256658924	7.92154956975156	8.74331729168403	6.13907527255661	5.69915293960867	5.09776188210974	0.445960123434435	5.16851700430243	5.60713557105355	4.85245668209567	5.99410650243648	4.89586319793095	5.30910040372742	4.90808420056314	5.43293683562758	5.39881211237311	4.2748468546833	4.64576331456475	5.33036183701496	4.96364938201842	4.49035406271067	5.19444027054361	-9.57818488764529	1.96857191432626	-7.5747640513705	-8.75483095462136	-8.86303068017443	-12.9245169010224	-8.01976443960471	-7.80536222758033	-7.86314992816384	-10.944467581078	-10.8675163121527	-8.23402856404868	-8.93557041974505	-10.8134145399074	-9.27004556964274
29.1457286432161	7.78493925169922	1.11679163390308	6.39246929889397	7.57213959037045	7.67328663434581	9.82900589923026	8.61730135695504	9.08105730536346	7.41195361263409	8.66277459214347	6.84454576573682	7.78390311216161	7.59445006701703	8.12664755863473	8.94088179941162	6.34355411753875	5.90011806505119	5.13025315278269	0.450827390945043	5.20005654552958	5.65137369537974	4.88221817279501	6.03196439004239	4.9163875085409	5.33012730711024	4.94252662949217	5.46341473585777	5.44597532308987	4.29991948287969	4.67647856532498	5.37105996479852	4.98957980884095	4.51530613813334	5.23740902392525	-9.61011395913963	1.97839962002369	-7.59503810627004	-8.76733735841795	-8.87220281485885	-12.9800398396745	-8.03873087405137	-7.8285693215874	-7.92041585710359	-10.9717772167366	-10.9199238784982	-8.24208395128969	-8.98098556809368	-10.8355996354834	-9.30205386331222
29.6482412060301	7.98926936362481	1.11518143690429	6.61503281379121	7.78868764842783	7.86123459704762	10.0310172435015	8.82363858902049	9.27306397049272	7.61877584418191	8.8594574121432	7.04677401582633	8.01154915833724	7.80096899852151	8.33123918285344	9.14122528816025	6.54722018763281	6.08915550443416	5.16123335838458	0.454617351662792	5.23247180297157	5.68658437899599	4.91208862743434	6.07193095265889	4.93634448306297	5.35124221431493	4.9778331035881	5.49367143170433	5.48401181104756	4.32519641288415	4.70650365038965	5.41169375649551	5.01772556963149	4.54077731372533	5.27042486686383	-9.64094332288161	1.9844587402024	-7.61847951548723	-8.76694412005326	-8.88376963990351	-13.0446454768442	-8.0583666019446	-7.85584643454534	-7.97923222962068	-11.0006338824541	-10.9569973088587	-8.25165167554368	-9.02528236227421	-10.8620068586955	-9.3423200482444
30.1507537688442	8.19005255313641	1.11256979478253	6.83206100770708	8.00699474727458	8.04972414882115	10.2147533397148	9.03239860086989	9.46661041815428	7.81152974172521	9.05840195736222	7.24972409961048	8.24187179649421	8.01067591773008	8.51964207675704	9.3372475796893	6.7380316905499	6.28112117458587	5.19019932827408	0.457597983035564	5.26248119609392	5.7233028776449	4.94204289847999	6.10166950226974	4.95779581123411	5.37398500805626	5.00409823931164	5.52506779409152	5.52316687972294	4.35251357606667	4.73774728146438	5.44132450831025	5.0447010373253	4.557470137297	5.30562317674255	-9.67007467892022	1.98980576846606	-7.63980791813039	-8.77024492963014	-8.89800678654216	-13.090782649698	-8.08237025283903	-7.88975865632458	-8.02355906203117	-11.0342693232809	-10.9994062116235	-8.26666883679351	-9.0722931498134	-10.8695529247766	-9.38414621902279
30.6532663316583	8.38955653199875	1.10938880659797	7.04124838357778	8.22652436243518	8.23753850386401	10.4016942268574	9.23807057670756	9.65765476627312	8.00690544599168	9.25557350878517	7.4533639692509	8.46943479392399	8.21839590773567	8.71051535744067	9.5208776921795	6.93095669105432	6.47459379390434	5.21878057718622	0.461324439498606	5.28717454762789	5.76169998990681	4.97157798552282	6.13356744358608	4.97821742676556	5.39657698923294	5.03147763311834	5.55559364188933	5.56403515718907	4.37959050051011	4.76773401528684	5.47140993501032	5.06502064623884	4.57509577410385	5.34293697180453	-9.70102747115289	1.99828015989927	-7.65419518525893	-8.77795011058937	-8.91431610272386	-13.1459569815382	-8.10659924565876	-7.92756071646483	-8.06999414651849	-11.0689621542358	-11.0484250820004	-8.28291972188185	-9.11731292058767	-10.8819888342328	-9.41652477022768
31.1557788944724	8.58382179497465	1.1052442499593	7.2506661882636	8.44564344543745	8.41119278505034	10.5914857586026	9.43035325618562	9.83271315083737	8.20435213451058	9.4379953969961	7.65550060791056	8.68510985133213	8.41508498961203	8.90311279037683	9.70861742378437	7.12509249026033	6.66040665545986	5.24444538944767	0.466516412579057	5.31263777749827	5.8011491353452	4.9920886808209	6.16771622574221	4.99088269521616	5.41055572702551	5.06011773029269	5.57657374415668	5.60548239471461	4.40057340763784	4.7901883607932	5.50215640309087	5.08758340490037	4.59392567636929	5.37504947811119	-9.72873722420448	2.00754523190481	-7.67034381063217	-8.78946962924661	-8.91695719260781	-13.2105744596055	-8.11987914063635	-7.95634814127357	-8.11890457458714	-11.086944860509	-11.1018049591543	-8.28871995631446	-9.14818714092546	-10.9003368115238	-9.45672617482979
31.6582914572864	8.77648116304693	1.10343400281611	7.45993003198738	8.65018907687112	8.58618358923374	10.7789789855898	9.6265586729903	10.0104329655541	8.39964762501485	9.62369569790513	7.84391254399355	8.90483616924873	8.61633646360854	9.09023675976775	9.89876679708889	7.31445275924701	6.84305930760303	5.26876683013918	0.470096477480287	5.33892930160553	5.83114943917772	5.01235979712034	6.201353530862	5.00467394894802	5.42609846048422	5.08785176988185	5.59822101959781	5.63750047766193	4.42346249715019	4.81367148981377	5.52964420764441	5.11219632337465	4.6107010179303	5.40368917083494	-9.75610519428124	2.01463324526929	-7.6882127944946	-8.78848991301306	-8.9222461389485	-13.2785188355396	-8.13733862388656	-7.99203162164693	-8.16691458966953	-11.1093302454985	-11.1387859183936	-8.29958887207611	-9.18171181577317	-10.9169009751701	-9.5043250135379
32.1608040201005	8.96634603776555	1.09957500703352	7.66813804893252	8.85624050375348	8.76253702708902	10.9507781642362	9.82546604536886	10.1901157619232	8.58286848043596	9.8118807836044	8.03425782643633	9.12704930468065	8.82077583779002	9.26633958603448	10.0746909330817	7.49506165481489	7.02899060830153	5.29138375777316	0.473021720770037	5.36572619705729	5.86200429986443	5.03265359488947	6.22580188117893	5.01957733340309	5.44344088658251	5.10773988973593	5.62059765161667	5.67095217988353	4.44816262114048	4.83811334497195	5.54957391019634	5.1301095544958	4.6217210166757	5.43458200490526	-9.78258826977917	2.02091877033307	-7.70712636304288	-8.7909246900028	-8.93112215900636	-13.3306235258746	-8.15911835858482	-8.03495697699455	-8.20300610288132	-11.1366607635926	-11.1813130756084	-8.31574066005209	-9.21801907814979	-10.9225524063196	-9.54226997479199
32.6633165829146	9.15387186084109	1.09533007709544	7.86679797580799	9.06416966516872	8.93922099961803	11.1264802448898	10.0143842473494	10.3631222084509	8.76950423118019	9.99406845193774	8.2260419814671	9.3397798866083	9.01678516579473	9.44555967033173	10.2494038795754	7.67834530190207	7.21441400253428	5.31274926703182	0.477116007612293	5.38678464528288	5.89443197356187	5.052727437767	6.25184454877639	5.02928385542644	5.45828302593954	5.12867975409122	5.63922033409175	5.70598659771551	4.46895387104323	4.85745129901481	5.5705136253456	5.14711383038641	4.63421931949685	5.46574488753774	-9.80959553008849	2.02988029397672	-7.71783454794436	-8.79830822266892	-8.94351792252787	-13.3908421607601	-8.17477554869307	-8.07837015300597	-8.24194169527385	-11.1600229282645	-11.2298644976289	-8.3263972939252	-9.24561426140253	-10.9351604422099	-9.5817324038923
33.1658291457286	9.33808209722418	1.09201695829967	8.06180109839124	9.2724210121854	9.10563040851849	11.305494715647	10.1979320976874	10.5247014343168	8.95878974957521	10.1657771655324	8.41584523494038	9.54771773108223	9.20880818570514	9.62661657542135	10.4283932132697	7.86299785309669	7.3883049829934	5.3318554215322	0.481687345841931	5.40532517870551	5.92789137244796	5.06659391536038	6.27946646557079	5.0348533784088	5.46717571707379	5.15073803731753	5.6505145079205	5.74063005173722	4.48694292940909	4.87289014907855	5.59246284181161	5.16655255908565	4.64822481438862	5.48756940466697	-9.83475674611301	2.03663278517811	-7.72477146441488	-8.81016413609324	-8.94857527747736	-13.4591583163453	-8.18635177663139	-8.11718894332533	-8.2840737949275	-11.1722799314673	-11.2804950282415	-8.33348479173287	-9.26711340231519	-10.9551363329797	-9.62910655284541
33.6683417085427	9.51977384004031	1.08976235022282	8.25765865174356	9.46619640129444	9.26813662888482	11.4791115157046	10.3861886568359	10.6897538145744	9.14362882378668	10.3414679872164	8.59265722526491	9.76002781143934	9.40583684251008	9.79662927693356	10.6041973460715	8.03845281474205	7.56666380360244	5.3490328754134	0.4847873291407	5.42457962342564	5.95240785556646	5.07714453553796	6.30401707896655	5.04149293853536	5.47805107440882	5.17022090797827	5.66244812946515	5.76637349850814	4.50678273516277	4.88946948852009	5.60819225034865	5.18524244154662	4.65763916382987	5.5114314094006	-9.85912810460652	2.0430686736378	-7.7324273112183	-8.81126433312166	-8.95171728651994	-13.5251924496136	-8.20279096173561	-8.16375888243446	-8.32352501304062	-11.189952859616	-11.3159495898794	-8.34621608480475	-9.29261835578074	-10.9677686266699	-9.67803767833561
34.1708542713568	9.6999582690621	1.085501035184	8.45384713869954	9.66048053835097	9.43275986852454	11.6402846498456	10.5772284733384	10.8572302359047	9.31894853594923	10.5200102436396	8.77228982202159	9.97451165453644	9.60582517444189	9.96167958479432	10.7660450040724	8.21018610571744	7.74804700609477	5.36502611300331	0.487205269387296	5.44453534792741	5.97669026749547	5.08788904648646	6.32066630685738	5.0488922084946	5.49094716229294	5.18328962098017	5.6750028576361	5.79349570554071	4.52804939999778	4.90686160303659	5.62026688341225	5.19702654085762	4.6645361944344	5.53724254959975	-9.88404250703466	2.04874120065169	-7.74073433539202	-8.81482586858872	-8.95957506295575	-13.5783942961151	-8.22358639678443	-8.21786362033103	-8.35431414790395	-11.2131724213516	-11.3569321501231	-8.36412140990677	-9.3217063218966	-10.9781696033344	-9.71671149435326
34.6733668341708	9.87658154986213	1.08051608737009	8.64903664643869	9.85740502317921	9.59884043938429	11.8061915516535	10.7510536688115	11.0134883433466	9.49848771398162	10.6880582668019	8.95424096753304	10.1724414934436	9.79055827880147	10.1303319987434	10.9332940132767	8.38519806554321	7.92009677699322	5.37892233051442	0.49124459621855	5.46455303697382	6.00244830498694	5.09888833265282	6.33852232062943	5.04720745915059	5.49901049806637	5.19751246472873	5.68121505221169	5.82216241449157	4.54181015759824	4.91558367435299	5.63399014044814	5.21128564530724	4.67333510903439	5.55631034708346	-9.9077243774399	2.05396446248666	-7.74879960334741	-8.82373622425991	-8.97237221618242	-13.6389228829155	-8.23227085842412	-8.268577678249	-8.38908053490207	-11.2278393362618	-11.403832043384	-8.3702520543186	-9.33623843892792	-10.9973623721189	-9.76307670463238
35.1758793969849	10.0527367394579	1.07721094496663	8.8307274903835	10.0555442328947	9.76017431089462	11.9760153515217	10.9283515149017	11.1636490322375	9.68128898097712	10.8507820080876	9.13355681583436	10.3735373085727	9.97909179617815	10.3008838758201	11.1045006901559	8.56184912143974	8.0910985619685	5.3919198692116	0.494959726556155	5.47617351885246	6.02924521069078	5.10710163104324	6.35750686934334	5.04528450239009	5.5039538499645	5.21294092799593	5.68280541802506	5.84950484986134	4.55618493795672	4.92435221521365	5.64910198391559	5.2279441881516	4.68379974574327	5.57289818902649	-9.9328115233668	2.05925927715291	-7.74441280563016	-8.83752459562823	-8.98465677493475	-13.7063976134192	-8.24384349839287	-8.31887093461407	-8.42793000783267	-11.2376245630709	-11.4509277274424	-8.38008212913438	-9.35349287115854	-11.0248606494817	-9.81668360110408
35.678391959799	10.2244452978251	1.07436152544666	9.01380098556734	10.2398406264862	9.91136063240718	12.1371470149609	11.1108602154673	11.318128698932	9.85703830061741	11.0183247457457	9.30098730790299	10.5790961659547	10.1727440454812	10.45460937361	11.2611312175615	8.72468453583778	8.26692560084407	5.40195166340388	0.497403939662859	5.4883226088135	6.04774827706483	5.10918531501131	6.37112408583685	5.04451480113232	5.51125559633506	5.22432868887253	5.68534927638743	5.86863857455781	4.57226749252767	4.93445936154968	5.65507962040169	5.23821439080911	4.68707853061898	5.59170833113943	-9.95525147557327	2.06391689028412	-7.74005302964798	-8.84208194201058	-8.99023989486367	-13.766181164536	-8.26054158888568	-8.37708417906349	-8.46219223534349	-11.253941952177	-11.4844430745161	-8.39599812331626	-9.3761459782449	-11.0391391692453	-9.86045854880392
36.1809045226131	10.3955005705856	1.07036320360531	9.19848518122117	10.4235154496805	10.0653298069303	12.2897159212163	11.2900433306537	11.475540986802	10.0263441543255	11.1892288409212	9.47217379309172	10.7807433601545	10.3634177975885	10.6101171239533	11.4165601151023	8.88972823059111	8.44156446655231	5.41114210607719	0.499560896981517	5.50137147090861	6.0649556294028	5.11185466606091	6.3785055652564	5.04160688667836	5.5207205198573	5.23105064611849	5.68874131381552	5.8892333913326	4.58687114573786	4.94265952694823	5.6614379125983	5.24755820520633	4.69101898991414	5.60954572132197	-9.97887899990053	2.06756062103332	-7.736299945436	-8.84783020329941	-9.00124639652906	-13.8165030963338	-8.27660984964354	-8.4423387647729	-8.49111796908228	-11.2764439637948	-11.5236954415093	-8.41213901637048	-9.39788777974948	-11.0594754100116	-9.9048928427743
36.6834170854271	10.5637540192035	1.06524153047337	9.38411113941251	10.6107410790111	10.2219329451016	12.4479603787921	11.4569137313984	11.616979407268	10.2007206929682	11.3449917984195	9.64656754008395	10.9702607533636	10.543069997854	10.7697000248344	11.5778305767205	9.05874905556998	8.60578116725533	5.41839596905816	0.502759076591924	5.51524166028142	6.08361391913545	5.11543427006342	6.38697988781273	5.03163912082179	5.5230080216955	5.23925390820576	5.68360719089676	5.91143502544409	4.59558909638288	4.94424789265872	5.66999029542387	5.25969615444099	4.69710324924846	5.61909984336061	-10.0013497210969	2.06962024463497	-7.73306106163382	-8.85900195489968	-9.0181712708644	-13.8734483331018	-8.28381888442681	-8.49962780827826	-8.5248682990808	-11.2858902858771	-11.5689344499098	-8.42015745627691	-9.4098085527051	-11.0894506658188	-9.95670959086507
37.1859296482412	10.7335916845	1.06115714223839	9.56419034819743	10.8002419119558	10.3800077202178	12.6108255276282	11.6304493677145	11.7582857593703	10.378992426858	11.5013485990182	9.8174656352964	11.1656602744723	10.7291135701067	10.9273857127185	11.7373370083276	9.22648607624592	8.77608532937217	5.4258654011832	0.505705495348498	5.5262106799174	6.10340741582882	5.11972781504092	6.39644878477639	5.02287027491592	5.52503696319485	5.24894910102262	5.67697542697398	5.93146090164236	4.6059017798077	4.94726077062592	5.67810360207529	5.27163403311975	4.70310808624113	5.63088538256494	-10.0270562082053	2.07256241612235	-7.72516515526796	-8.87519132011447	-9.04043061170009	-13.9363274893828	-8.29590668241628	-8.56014397361079	-8.56321905366694	-11.2967131236855	-11.6125660087693	-8.43435464109777	-9.4277677607413	-11.1234067150718	-10.0096865105641
37.6884422110553	10.8980416631765	1.05811345610581	9.73605396819109	10.9770167294134	10.5225622224798	12.761517880316	11.8094238187216	11.9047727865546	10.5472640405768	11.6634648775253	9.9778002905567	11.365462727263	10.9201104678224	11.070247044045	11.8816217939403	9.38243439488339	8.95087190535794	5.42994817597473	0.507224317076969	5.53204764453735	6.11574811573017	5.11617230603227	6.39860185412139	5.01552896840699	5.52967907032112	5.25330559491177	5.67189692902372	5.94418988592467	4.61776388220372	4.95179251088251	5.67832939363857	5.2765740011448	4.702742381768	5.64485010097393	-10.0491347745551	2.07515738154743	-7.70940050127767	-8.88345760666072	-9.05217861563503	-13.9862765182546	-8.31279453496644	-8.62784977973956	-8.59466960461301	-11.314891332619	-11.6443005648869	-8.45477943760438	-9.45181780223695	-11.1460806763042	-10.0507311863172
38.1909547738693	11.0610152792475	1.05499710220773	9.91045750601565	11.1518923083744	10.6676370552677	12.9080701186654	11.9764642331111	12.05425437709	10.7126670445546	11.8290711755429	10.1427867804645	11.5529789715955	11.0998931736888	11.2183223306158	12.0327835635827	9.54385887514819	9.11409167499492	5.4327019156398	0.509130960405575	5.53882181381921	6.12583444401565	5.1132760954219	6.39651810583263	5.00252774520359	5.53627802689086	5.2550006838123	5.66792241333167	5.95858633045832	4.62449002882232	4.95079647933408	5.68085193021806	5.2842801670687	4.70440361712795	5.65094085323982	-10.0707478433065	2.0755058890506	-7.69427040337716	-8.89141564538432	-9.06871541945932	-14.0303532280534	-8.32209321938628	-8.70093412856831	-8.62376039575357	-11.3390563615868	-11.6818976511272	-8.4687950450792	-9.46803014152189	-11.1780116681115	-10.0982826012023
38.6934673366834	11.2238375568642	1.04935190160127	10.0873400169608	11.3313198692832	10.8164859665137	13.0613020767816	12.1410976557034	12.1837564285857	10.884007008189	11.9756362677006	10.3117839284245	11.7376414741948	11.2775334757167	11.370986661363	12.1896305147931	9.71000320410695	9.27903880464537	5.43474851716677	0.511399669738769	5.54675384304063	6.13747306392402	5.11202005390484	6.39569870328613	4.98689487975172	5.53375516392995	5.25868130639917	5.65394192740264	5.97476658815434	4.62893869606027	4.94727924136866	5.68591246960722	5.29475008411745	4.70825619535391	5.6561055412006	-10.0932198681473	2.07643599616439	-7.68023478451996	-8.90476244188793	-9.09148546825015	-14.0804416820567	-8.32885488862325	-8.76161459149251	-8.6579716219153	-11.3462747295322	-11.725431406663	-8.48188242111084	-9.48247888516871	-11.2192580126367	-10.1517119052512
39.1959798994975	11.3882113595521	1.04483161463805	10.2658204178033	11.5141323864399	10.9682768724941	13.2198665965896	12.3131931681714	12.3191327594293	11.0598460855189	12.1288317311705	10.4761060707516	11.9287535592299	11.4619849260539	11.5152669815024	12.3320029101937	9.86964474041593	9.45031118751639	5.43702215943865	0.513775235236194	5.5556340947651	6.15049332922131	5.11243952496109	6.39601625224055	4.97317690023272	5.53353167371167	5.26424626282951	5.64157728433322	5.98803561059483	4.63510785281091	4.94559854740615	5.68726018564292	5.2992027282352	4.70906173824481	5.66395040634974	-10.1180365774403	2.07780862715863	-7.66716803889205	-8.92320799109929	-9.12002215430954	-14.1355664108792	-8.34033305061999	-8.82825038788075	-8.69674198765326	-11.360280591594	-11.7653734843088	-8.50167494105711	-9.50355115286176	-11.2566162294449	-10.1937734097709
39.6984924623116	11.5486641490014	1.04242686863302	10.4335126911628	11.6857032113518	11.1105120866691	13.3625529909726	12.4906068382554	12.4605114601621	11.2224634504432	12.2886778349757	10.631374494264	12.1240380968812	11.6510104317859	11.6522906077825	12.4733662319805	10.0243008110072	9.61904099732713	5.43671109319922	0.514067134221782	5.55861033200459	6.15714108516909	5.1087669077069	6.38732271510392	4.96127309505959	5.53602800953418	5.26326621203896	5.63146902254574	5.99505114796903	4.64263496588455	4.94548676978333	5.68454515260257	5.30263522389692	4.70644768737582	5.66998807131307	-10.1397828445828	2.07687456714651	-7.64573689221254	-8.93506116135667	-9.14340674580099	-14.1726550607905	-8.35567753818483	-8.90072063450504	-8.7257365733046	-11.3818094226624	-11.7949851231655	-8.52741657196035	-9.53032824886279	-11.2893884926021	-10.2341163836569
40.2010050251256	11.7054940733093	1.03864740960011	10.5993809611198	11.8539012697446	11.2489269535648	13.5059610253776	12.6473393542989	12.5998166132105	11.3861969220371	12.4470636129014	10.7920891821681	12.2985560758357	11.8204938175506	11.7956256219912	12.6222643142519	10.1856972725173	9.77909810307013	5.43414028145479	0.51581519951369	5.55983510167895	6.16072535590926	5.10319767460209	6.37664314964305	4.9405769598031	5.53793299063295	5.26175568998796	5.62047723943432	6.00400053086083	4.64160554029587	4.93635963392276	5.68458334388999	5.30904832492327	4.70599273307756	5.66936995315997	-10.1587054670323	2.07632190373373	-7.62174375105849	-8.94519457868003	-9.1654933752487	-14.2077077571078	-8.35657629100134	-8.97290760769833	-8.7549809185256	-11.40378120932	-11.830406513569	-8.54027990039983	-9.54192542300928	-11.3310986348454	-10.2799237830747
40.7035175879397	11.8654102555668	1.03295339973308	10.7688897757066	12.0276053909323	11.3921349932419	13.6570340343246	12.81211960408	12.7250983708454	11.5566766543123	12.5923632438609	10.9574689247849	12.4802045771306	11.997301521585	11.9439878577196	12.7710321112468	10.3524674548177	9.94676931891355	5.43229341817969	0.517391018384504	5.56230758490175	6.16611767364832	5.09990439324993	6.36759810750622	4.92189679377684	5.53329759080195	5.2627337339992	5.60259177400262	6.01497423903291	4.64203554910916	4.92889630948071	5.68727112041813	5.31564743453417	4.70754621206372	5.67158275616968	-10.1804323054559	2.07692279935545	-7.59952469130255	-8.96082643424992	-9.19337499985994	-14.24829437266	-8.36116408615501	-9.03538902417591	-8.78916453125505	-11.413801088102	-11.8715982581403	-8.55941826345862	-9.55937743604256	-11.3808604157012	-10.3252514852036
41.2060301507538	12.0263698044044	1.02929438919032	10.9416375310336	12.2057867683324	11.5397059010953	13.8140753918425	12.9846793279363	12.8575343084898	11.7321575128738	12.7456377890508	11.1167016905799	12.6685582197738	12.1810183447823	12.0772505082504	12.9035320337165	10.5070977530742	10.1201739852344	5.43041958399175	0.519134496132661	5.56610082395188	6.17329114681431	5.09905942270685	6.35995074956962	4.90588050472829	5.53125151283281	5.26595340342626	5.58710125391175	6.02233498095512	4.64427490060662	4.9235796466637	5.68289151947298	5.3150279237706	4.70303417608798	5.67656179437744	-10.2030588269766	2.07770914310785	-7.57948631329136	-8.98180615019442	-9.22686025709261	-14.2931770380038	-8.36991674068265	-9.10286697138161	-8.82740721857484	-11.4306561602249	-11.9070426319084	-8.5853471603313	-9.58310483420264	-11.4184640469524	-10.3558014115096
41.7085427135678	12.183472057763	1.02646619636171	11.1152345043564	12.374528861169	11.6850408298454	13.951315121902	13.1526492467421	12.9966596569873	11.8909046273104	12.9062656088669	11.2685158700526	12.8515069625924	12.3599327885829	12.2115808606035	13.0444849835294	10.6642305127484	10.2792304311567	5.42620234949871	0.519172742505781	5.57017453638213	6.17538185838103	5.09796642904407	6.34178206281593	4.88846903004145	5.531983365347	5.26144028945245	5.57438577642339	6.02457286702195	4.64430581262301	4.91619493988122	5.67829917280062	5.31717342662964	4.69800420174173	5.672901473895	-10.2216422159652	2.07340323780522	-7.56057708980698	-8.99775958523272	-9.26061498487536	-14.3152819885079	-8.37524145405195	-9.17483169860299	-8.85272389565552	-11.4544065509726	-11.9336477633531	-8.61014874742508	-9.60429326736029	-11.4580238114644	-10.3907463939499
42.2110552763819	12.3384827288543	1.02229220908278	11.2746632777916	12.5381181876827	11.8192656090481	14.0944333932634	13.3102864436812	13.1281423740671	12.0551101367115	13.0598889882691	11.4264455285871	13.0237168706795	12.5288508871914	12.3531430144384	13.1928408857441	10.8290903026657	10.4432450329929	5.42041561134583	0.520178630797169	5.56659004613283	6.17375754781551	5.0922697349131	6.32400916837344	4.86666774166818	5.52955777805581	5.25845940505763	5.55859201258393	6.0290398774954	4.63938916549749	4.90377287098685	5.67674667075559	5.32211781384958	4.69504501443465	5.6702193225675	-10.2384624600008	2.07297303650312	-7.53202732128085	-9.01075467507844	-9.28647015580682	-14.3395591189133	-8.37201525880058	-9.24093335930552	-8.88068736787095	-11.4723896948188	-11.965952646292	-8.62877793210959	-9.6172217645429	-11.5056083573743	-10.4297525711043
42.713567839196	12.4968114013564	1.01656231793215	11.4381728594997	12.7081035461086	11.9590145531989	14.2461041588522	13.4770766105078	13.2521741894382	12.2267587709956	13.2069306463296	11.5895898844957	13.2041097580451	12.7060360965048	12.4981412629077	13.327026799536	10.9980284474092	10.6149034365174	5.41546815759699	0.521257743216774	5.56407023104437	6.17430577803968	5.08918167745688	6.30829427421472	4.84783224495771	5.52331268009539	5.2583432139677	5.53897567518366	6.03578335400898	4.63630823352046	4.8935751788785	5.67694263716295	5.32119670519967	4.69304204133596	5.67085843888822	-10.2574999824237	2.07372289730748	-7.50599391999522	-9.02954178847025	-9.31736073540745	-14.3692287710201	-8.37247697055035	-9.30059703825643	-8.91318459633773	-11.483161210541	-12.0037318318194	-8.65416328304749	-9.63594640914836	-11.557859637313	-10.4558407496758
43.21608040201	12.6561677577922	1.01560298953506	11.6061688235356	12.8836128163854	12.1044116768328	14.402102094168	13.6515233118564	13.3844600889287	12.401949258586	13.3629745977516	11.7448236990943	13.3911066197826	12.889934792766	12.6249332168958	13.4604389068044	11.1521345087761	10.7819419547198	5.410370673768	0.522111505770846	5.56297463101799	6.17712955548803	5.08902879628195	6.29334981595395	4.83221267585197	5.51989119854072	5.25990488346296	5.52230195228528	6.03820927422544	4.63508723219994	4.88570258659923	5.66849275965621	5.31891633589685	4.68340566487271	5.66895274418675	-10.276200511245	2.07239236875307	-7.48340982001546	-9.05405314023216	-9.35348048342399	-14.4007723872983	-8.37644738306072	-9.3645162572536	-8.9477877430737	-11.5002895897994	-12.0335145984019	-8.68595829255089	-9.66008056658401	-11.5934599771413	-10.4780002539458
43.7185929648241	12.812042482685	1.01167218413563	11.7779181284297	13.0516779349055	12.2542480911499	14.5383529679659	13.8110030982728	13.5239350061038	12.5602899521744	13.5267109725244	11.8943863237103	13.5626703293629	13.0592223863704	12.7597146496186	13.60310009349	11.31493143662	10.942475869576	5.40333968894733	0.522397517590206	5.5632455574313	6.17628597184399	5.09150698586238	6.26831832842331	4.81183267342977	5.51925276252923	5.25397158634327	5.50867856415034	6.0366533791509	4.62817285824705	4.87216425809321	5.66283969067594	5.31954909001868	4.67538686602167	5.66223676198885	-10.291092665432	2.06825191814089	-7.46452250042898	-9.07517534267521	-9.39387621258511	-14.4095158142009	-8.37005512601428	-9.43190315214668	-8.96895850345081	-11.5233005475763	-12.0560911955242	-8.7094109369483	-9.6734382928082	-11.6358852988139	-10.504321992779
44.2211055276382	12.9677965740008	1.00607930131435	11.9442655649332	13.2125654306152	12.388646919926	14.6837363096235	13.9715386107293	13.6498428413609	12.7268280175417	13.6772786642266	12.0506739989686	13.7346275025002	13.2292317114429	12.9023742648422	13.747350851011	11.4860098277003	11.1119780945902	5.39564381846009	0.522957993411153	5.5606884300295	6.17113576933101	5.0880604585172	6.2451158629118	4.79147767957093	5.51293822314106	5.25070002403407	5.48967201619578	6.03758662210135	4.62019504534744	4.85782596908162	5.66041545745352	5.32054209801336	4.6693045533263	5.65899906784638	-10.3053263771119	2.06750017666397	-7.44381848305905	-9.09205350361795	-9.42273777459163	-14.4230208214804	-8.36166276107556	-9.48827671895855	-8.99398410792442	-11.5342751041399	-12.0842076506784	-8.73367959090083	-9.68584348407363	-11.6853293542319	-10.5296430823802
44.7236180904523	13.125983710576	1.00164625719159	12.1032172912305	13.3806886481094	12.5271817130007	14.8383786261383	14.1417561408139	13.7753946429849	12.9013910101177	13.8281020101463	12.2126071053174	13.9153246624418	13.4080073050954	13.0408579074312	13.8743420200424	11.6542856066725	11.2882209690976	5.38837346118298	0.523761345665362	5.55374674542339	6.16858495469764	5.08640675304346	6.22436087987825	4.77470580008192	5.50559277621753	5.25046274286498	5.4698340618634	6.04099517323578	4.61439338815998	4.84614693445188	5.65625254037878	5.31397845592073	4.66110429886965	5.65903641265739	-10.3206320941534	2.0685249318566	-7.41938566165349	-9.1148553102791	-9.45438589112299	-14.4421972034545	-8.35698367699668	-9.54205507723772	-9.02325487902919	-11.5429241818982	-12.11752773308	-8.76463875592326	-9.70380923866566	-11.7309679139871	-10.5387753986774
45.2261306532663	13.2851225872371	1.00283269630349	12.2673448631507	13.5553144852379	12.6725052953526	14.9931555344864	14.3164389175415	13.9101058380533	13.0758335760959	13.9884710594691	12.3645788281728	14.0995824534587	13.5905007634984	13.169644189006	14.0114114104103	11.8152613702499	11.4466902243728	5.38084586362844	0.523908397617307	5.54816617994117	6.16882376055367	5.0877562643825	6.20281727444824	4.76036034321159	5.50126678459516	5.25033239088852	5.45331283246665	6.03934147241812	4.60960707321937	4.83596927329028	5.6471509293587	5.31007070016349	4.64805416978035	5.6496585057087	-10.3346585640129	2.06503270229119	-7.39932861691975	-9.14351589558229	-9.4908380973109	-14.4590657197143	-8.35375477507064	-9.59964223048611	-9.05152444870994	-11.5573937722729	-12.1407352341647	-8.79947042674454	-9.72441312010019	-11.7664912507625	-10.5518491909415
45.7286432160804	13.4420051557554	0.99800383521195	12.4366116425505	13.7247402449854	12.8237314183638	15.1327447460413	14.4711922049903	14.052272095946	13.2371448496486	14.1563689725345	12.5128084219156	14.2636435614933	13.7537931522104	13.3076776855878	14.1576635040262	11.9859799607561	11.6137048752816	5.37208602743563	0.524755435926299	5.54419281240941	6.1668051985458	5.09193966795005	6.1734545948835	4.73960685990956	5.49968202723738	5.2443803147215	5.4399433181454	6.03485895436951	4.59761013135692	4.81858635524421	5.64132421446985	5.30898370794383	4.63678070134184	5.64314155300565	-10.3461610291068	2.06228750182652	-7.38420955172687	-9.17016762207686	-9.53162486704067	-14.4578112646158	-8.337108935907	-9.65998845948708	-9.06893745541462	-11.5767669238373	-12.1583586424717	-8.82225864431727	-9.7301631414371	-11.8086314189798	-10.5690666396209
46.2311557788945	13.599835486396	0.990697755959996	12.6099276930079	13.8847000233686	12.9668408175124	15.2825111074361	14.6361482117779	14.1747610334814	13.4075198949285	14.3044823724814	12.668296594569	14.4371299287793	13.9265358199443	13.4539183124282	14.2902491419668	12.1650784047181	11.7894329395409	5.36313464302699	0.525012722014787	5.54160292535194	6.15990279494721	5.0932923148211	6.14640765120266	4.72215518073682	5.48999755587732	5.24123744734619	5.41891827661113	6.03309698466283	4.5876950931507	4.80375340838087	5.63885804922891	5.3022940676964	4.62738953189652	5.64041836349417	-10.3574261649003	2.06123477075657	-7.37384836616688	-9.19086412323212	-9.56622427786986	-14.4621161772891	-8.32380404535661	-9.70454430166571	-9.09042901784265	-11.5783070943018	-12.1814086270287	-8.85103043934001	-9.74084227751641	-11.8568928356173	-10.5739354929713
46.7336683417085	13.7594938199125	0.989824913100062	12.7708783243272	14.052653337958	13.1063692134961	15.4420672698621	14.8107873907833	14.3043598829063	13.5863259026652	14.4597873850159	12.8297536097936	14.6194543117109	14.1081558203171	13.5879528174654	14.4222974635952	12.3338573065815	11.9577072622105	5.35430361840369	0.525533376608142	5.53310282192918	6.15599753209169	5.09296286518583	6.12217238850131	4.70842580480676	5.48206584700788	5.24113630164927	5.39999464982718	6.03398655969835	4.58025369991145	4.79192457429932	5.6312515628433	5.29404239352312	4.61300137378974	5.63423590099094	-10.3686540914746	2.06028058053031	-7.35832395089742	-9.21718508096278	-9.59712351352865	-14.4725784799349	-8.31443962177283	-9.75073007639641	-9.11617449441912	-11.5826600918391	-12.2094821525659	-8.88590581734106	-9.75685121819209	-11.8932478473773	-10.5748194191974
47.2361809045226	13.9191076564559	0.989908857933915	12.9321915979163	14.228044042675	13.2535710587828	15.5971190029617	14.9781928486487	14.4438127046069	13.7608267765116	14.6247184728172	12.9790363262647	14.7939656547795	14.2825354480262	13.7215400107096	14.5653833305316	12.5035694232001	12.1221081484074	5.34502712378396	0.526247489484026	5.52363720822181	6.15535334529603	5.09531742704419	6.09557050416002	4.69324333292679	5.47729156762242	5.23944941219382	5.38465823106056	6.02907369182542	4.57043015464513	4.77801492126232	5.62265925166546	5.28879548483854	4.59683889422584	5.62507342977106	-10.3783159139705	2.05777199418474	-7.34448908709808	-9.24908329965537	-9.63251343987712	-14.4766466420621	-8.30018284044323	-9.80046917282027	-9.13808312555235	-11.5924864356145	-12.2252810533926	-8.91684593103459	-9.76749927923419	-11.9267064245854	-10.5807025847857
47.7386934673367	14.0790786655529	0.98483607160841	13.099605289884	14.4006860377181	13.4080399884926	15.7418825372685	15.1375947298544	14.5864683408716	13.9263588868923	14.7922791831146	13.1266770983255	14.9600457325828	14.4491405200047	13.8652228290898	14.7119258138242	12.6835897419584	12.2966632534113	5.33548784227066	0.5272202814643	5.51583285664678	6.15388625503545	5.10033117799219	6.06346596769801	4.67544919091908	5.47352516428435	5.23356398424715	5.3708620263127	6.02248739123489	4.55726359618436	4.76093472522312	5.61779072246416	5.28433134698444	4.58271907831567	5.61987415051754	-10.3871064729075	2.05574975800437	-7.33591611110849	-9.27998193659759	-9.67229773072925	-14.4675748295703	-8.27929335947989	-9.84956933557927	-9.1520488938398	-11.6030758845046	-12.2372358602016	-8.94223653557311	-9.77111587519448	-11.9666417996365	-10.5871471506292
48.2412060301507	14.2405853311699	0.977675146142879	13.2726865002612	14.5612919670919	13.5630390236493	15.8977084895131	15.3081229140462	14.7118748286611	14.1016622720176	14.9418414005205	13.2820480423397	15.1364766249667	14.6262081533026	14.0170709682394	14.8402090371118	12.8716898047169	12.476849941111	5.32603489014348	0.527372785618115	5.5098086100593	6.1469926682048	5.10546658294799	6.03416648032316	4.66122046951523	5.46258437423888	5.23060329195373	5.35046809921305	6.01887609367809	4.54671160310783	4.74700319414236	5.6163616258282	5.27234873508562	4.57051008271254	5.61740144114144	-10.3958592862757	2.05477636740006	-7.33265380114179	-9.30287960403353	-9.71171712219249	-14.4648981372204	-8.26252924898305	-9.88405301968965	-9.17036445777677	-11.5973390176277	-12.2545365677852	-8.97337328933737	-9.78031010921037	-12.0118971775093	-10.5779659116826
48.7437185929648	14.4037605345438	0.979584044389618	13.447557450764	14.7305346785072	13.7057135638828	16.0636791565808	15.487896173148	14.8477520576526	14.2856421761501	15.1012780161409	13.4437036538046	15.3213427987243	14.8118787905026	14.1485134268678	14.9802715564168	13.0416937033971	12.6389508156179	5.31668703944896	0.528028559473778	5.50413958619711	6.1435410738431	5.10536797702319	6.00802323244948	4.65049469202902	5.45452524321098	5.23064725890076	5.3334136335778	6.01814446407517	4.53878759536351	4.73629013570414	5.60660576998365	5.26324911980173	4.55075606702599	5.60631974254869	-10.4037783174007	2.05170276979511	-7.33257746466166	-9.33083810052853	-9.74095391185451	-14.4688480535458	-8.24988358034282	-9.9217644279243	-9.19294878928691	-11.5963670143321	-12.2765900690268	-9.00953506092232	-9.79474328716435	-12.0377182869121	-10.5739874100361
49.2462311557789	14.565064066529	0.977881299527936	13.607750551863	14.9080480706958	13.8566248948071	16.2200637477473	15.6485540779124	14.99394306242	14.4607379421305	15.2701046426483	13.5908206623425	15.4867288732739	14.9791071298344	14.2891211681764	15.131313891825	13.2213050978083	12.8117371844503	5.30649579395771	0.529731035724819	5.49173141972065	6.14388346902528	5.10745185985445	5.9780008928237	4.63446179410299	5.44970096925509	5.22738647487386	5.32010770529964	6.01092239268058	4.52513426103424	4.71998224754745	5.59992005386928	5.25730453914614	4.53245124564251	5.59899758448981	-10.409576526374	2.0505177554609	-7.32584163228079	-9.36388508833327	-9.77418857545109	-14.4623622946957	-8.22623980639467	-9.96287336792615	-9.20885507676145	-11.6007129315921	-12.2842697136015	-9.03395563165305	-9.79647508355302	-12.0682727901261	-10.5757129811404
49.748743718593	14.7282741222171	0.972273797556542	13.7744184337801	15.0854098280257	14.0160138268188	16.3714087134587	15.8141498602171	15.1364538187429	14.6313508356518	15.4339346822049	13.7385545407648	15.6563686574463	15.1510652121857	14.4402533341926	15.2692293868986	13.4113859741809	12.9941147286879	5.29661358055173	0.531138444345479	5.48088219535795	6.14489829272508	5.11190768169423	5.94485759317141	4.61960308690507	5.44331110143476	5.22166300766817	5.30586824781401	6.00327752601502	4.51209123844977	4.70481846702002	5.59733948841731	5.24638326946661	4.51652476583552	5.59577774630107	-10.415289150192	2.04919522549203	-7.32364103818949	-9.39687899572345	-9.81171736259438	-14.4478960682562	-8.20312923311903	-9.99856446275831	-9.2197836746303	-11.6001790389323	-12.2899324036949	-9.05945360400566	-9.7996162160102	-12.105238498381	-10.566928769783
50.251256281407	14.8935293111648	0.968824614210567	13.9481029023936	15.247836126976	14.1824648174626	16.5344941823297	15.9912378538176	15.268998839689	14.8122897899882	15.5864698029614	13.8944983981747	15.8366642064981	15.3339565217721	14.5916212183999	15.4068084423922	13.601947083026	13.1655494815916	5.28699064414683	0.531450509358365	5.47205316990375	6.14000689486211	5.11832988748992	5.91502375518587	4.60831187223083	5.43242457496916	5.21899926072364	5.28773415959839	5.99897025634079	4.50199450118296	4.69331187309751	5.59527416664903	5.23408841102566	4.50026228511368	5.58807459382912	-10.4206753597212	2.04680251624572	-7.32625147807387	-9.41977509534416	-9.85271771961163	-14.4405702875192	-8.18478544410899	-10.0240836123155	-9.23517813570863	-11.5887009738292	-12.3008939556633	-9.09003845001465	-9.80907554153514	-12.14062272342	-10.5550859672493
50.7537688442211	15.0614636028614	0.970208859036471	14.1279473350468	15.4194114366774	14.3335496792504	16.7078456753825	16.1707893122948	15.4130083473535	15.0019987535181	15.7492221283186	14.057040942071	16.0186597412566	15.5190312290961	14.7294535766796	15.5571783870617	13.7806217032872	13.3361957956271	5.27812007511146	0.533054614789175	5.46519696720429	6.13899609761361	5.11845445864233	5.88867996001004	4.59836000725202	5.42470100530197	5.21931738826213	5.27322500250661	5.99781267339954	4.49277610185611	4.68331881091617	5.58781902155232	5.22523057052735	4.47884241200885	5.57907064961859	-10.4263904417665	2.04503082824609	-7.33326633452555	-9.44713822065118	-9.88142944731523	-14.4402753973372	-8.16749202899933	-10.0531093445668	-9.25470743554219	-11.5823595688841	-12.3165347967784	-9.12098300113769	-9.82019099924685	-12.1621234206925	-10.5498699837443
51.2562814070352	15.2270955348919	0.966338711424002	14.3018490570455	15.5999679876877	14.48986524434	16.8661868929842	16.331716470215	15.5675244736575	15.1778264919968	15.9209268039672	14.2025171549616	16.1815731725092	15.6862329529738	14.8786214358099	15.7128133939096	13.9707958893459	13.518015601975	5.26844774423389	0.535746308972139	5.45571551633765	6.14224097435482	5.11916175145553	5.85702916234395	4.58296860644554	5.42024397184079	5.21475647482454	5.26247504849984	5.9895419221401	4.47797663432731	4.66811465945208	5.58450908592718	5.2178624880857	4.45977606864491	5.57434379882844	-10.4295805991201	2.04414731200743	-7.33816262640554	-9.47912890908402	-9.91125556791339	-14.4255663043862	-8.13965283683575	-10.085485342329	-9.26459192340844	-11.5812587756998	-12.3159752898636	-9.13960786316886	-9.8192494321928	-12.1898897740945	-10.5473224775392
51.7587939698493	15.3944194780798	0.961453508448659	14.4695088353132	15.783093750355	14.6556274825174	17.0250119528424	16.5048760006998	15.7110138382609	15.3540141796869	16.0796626060259	14.3510829241897	16.3558335867835	15.8652326131479	15.0382836959013	15.8490180841448	14.1712350355127	13.7027975858154	5.25904979191005	0.537788224982145	5.4430020330063	6.1475331604142	5.12200994797351	5.8246600142235	4.57072648749675	5.41170096278247	5.20956421409906	5.24827194262983	5.98222237345095	4.46594691762328	4.65659300327657	5.5855609565787	5.2033200405539	4.44338679337694	5.57124803116471	-10.4323661893233	2.04301509938374	-7.33980118112249	-9.51209392918386	-9.94514881063065	-14.4080757590287	-8.11646303700783	-10.1078082104806	-9.27238902362139	-11.5698790728689	-12.3154500131365	-9.16261258655368	-9.82482134006501	-12.2239792292922	-10.5300898140247
52.2613065326633	15.5640987035946	0.961435101267677	14.6449645906654	15.9480718615619	14.829839026906	17.1960366200926	16.6893969809429	15.852342569409	15.5409069745797	16.2344743904708	14.5083719492154	16.540525432973	16.0550796372229	15.1885383876328	15.9986348503397	14.3629677434545	13.8713295384529	5.25007589859405	0.538717845936727	5.43237350380051	6.14624030669088	5.12687080449017	5.7960989855584	4.56186445588361	5.40145407910203	5.20762370302921	5.23282638826288	5.97866123837696	4.45696954567764	4.64908385735743	5.58373563008573	5.19217829813338	4.42407780257032	5.56107987989162	-10.4347839501617	2.04029407337457	-7.34512850225193	-9.5328924020791	-9.98266234748618	-14.398450727702	-8.0985058782463	-10.1248986001507	-9.28472835213977	-11.5533369051039	-12.3204765347881	-9.19001229718092	-9.83739776018274	-12.2487640013496	-10.5196080458109
52.7638190954774	15.7367108185795	0.960358425165669	14.8281974324937	16.1225595338385	14.9971311684588	17.3772481052379	16.8631348657068	16.0058553876906	15.7364411202482	16.3996865189608	14.6725665135886	16.7137623404342	16.2344303834674	15.335048691647	16.1608498700741	14.5519975739448	14.0517527729014	5.24229031283707	0.541975834054806	5.42410045250649	6.14898881069428	5.1285375678686	5.77134436220267	4.55039574303386	5.39463204581698	5.20873081729672	5.22113578458936	5.97858307697259	4.44530904943669	4.63957473864168	5.58048296366316	5.18476601345103	4.40277210355661	5.55500116282527	-10.4383424734282	2.04074334983051	-7.3541412733677	-9.55762876787548	-10.0136255515823	-14.3961977102241	-8.0754831425086	-10.1460027853149	-9.30106458063734	-11.5424029104555	-12.3304146607673	-9.20996837113299	-9.84429008874795	-12.2675826037858	-10.5165319759119
53.2663316582915	15.9078015083161	0.955097611344703	15.0179108558089	16.3066176410926	15.1602472706781	17.5377130607352	17.0319280886818	16.1697628039162	15.9127739484264	16.573341605511	14.8170686804072	16.8813250461838	16.4090654371655	15.4934856029057	16.3103172762023	14.7529994423526	14.2424658646748	5.23402055176004	0.545405193124268	5.41798663806836	6.1561344081079	5.12739579816185	5.73994137340389	4.53707799778516	5.39108498878111	5.20350388249166	5.21304102062325	5.9708820057733	4.4317579099333	4.62899939380347	5.58185437799934	5.17320166948426	4.38425331806748	5.55319349391627	-10.4395191316042	2.03983720496962	-7.36614903827219	-9.58663939471799	-10.039082365268	-14.3755926990893	-8.04892089129432	-10.1706623737138	-9.30485519841909	-11.5367628123902	-12.3226423829621	-9.22453440547314	-9.84789177631177	-12.2931928643454	-10.5048551786132
53.7688442211055	16.0802988082924	0.952711490060703	15.1933000774228	16.4960970742559	15.3334766402252	17.7044338317618	17.213807650522	16.3149998134113	16.0945736901324	16.7259815542396	14.9673761788605	17.060980409487	16.5962956937947	15.661930799223	16.4594059639401	14.9637153091482	14.4181074379615	5.2259910836753	0.548110538137781	5.40640823140811	6.16635725387467	5.1283059714332	5.71016840247162	4.52695602633623	5.38105369879866	5.1995747218116	5.19897397940282	5.96552130000105	4.42129206068295	4.62265685692842	5.58762452594172	5.16067743954452	4.36852001108037	5.54577577541363	-10.4399357620791	2.03745146120844	-7.37056329656661	-9.61780145422585	-10.0683545878622	-14.3574464956671	-8.02794485755327	-10.1810288147969	-9.30963270675849	-11.5158575265335	-12.3174343699569	-9.24359218772706	-9.85929482309997	-12.3249198372311	-10.4911737374943
54.2713567839196	16.2557449922113	0.954471801157473	15.3718372588056	16.6638707243065	15.5163565154746	17.8836646902364	17.4064046936423	16.4662983138708	16.2872890027098	16.8826235451151	15.126953625736	17.2503682071266	16.7937488843909	15.811087195131	16.6228714783796	15.1562675536593	14.5965331945845	5.21876115994426	0.55006738623667	5.39519638894877	6.16897777249117	5.13139422214231	5.6846432927071	4.51982354690937	5.37216237994738	5.19916111245149	5.18622248386359	5.96436218705191	4.41377271628698	4.62040899239926	5.58712041266504	5.15222975092331	4.34730291519725	5.53863922517896	-10.440943923327	2.03602335052513	-7.37505632373471	-9.63488578214154	-10.1014883745234	-14.3477896730645	-8.01239112413942	-10.1916334312264	-9.31915719028981	-11.4958300668181	-12.3184444678097	-9.26655141670162	-9.87796182824253	-12.3398212703081	-10.4856933467145
54.7738693467337	16.4332542018388	0.950379473178666	15.5592181420934	16.8413668163683	15.7021145684833	18.072819806365	17.574977375101	16.6301720829563	16.4883790822278	17.0497966983139	15.2937550619249	17.4151994067418	16.9679574066064	15.9668321664052	16.7932551123605	15.3559347216755	14.7870345799583	5.21268984003897	0.555124935902644	5.38655880271506	6.1754486570866	5.13463437605669	5.66314218056224	4.50635652686503	5.36692636084411	5.20189979976092	5.17718076985142	5.96702342954206	4.40014086254792	4.61265380328257	5.5891179019672	5.14611483340584	4.32717256453467	5.53597673156222	-10.4429950245545	2.0387861824452	-7.38228445754381	-9.6555717798745	-10.1344897479866	-14.3456413650928	-7.98584138226188	-10.2070537515202	-9.33265500567151	-11.4820357786981	-12.3249128310751	-9.2749200343272	-9.88375857698045	-12.3569391156809	-10.4848288653549
55.2763819095477	16.609021807817	0.945937928421446	15.7548240163475	17.028924206864	15.8731357806643	18.2352552371005	17.7531531687608	16.8021450788617	16.6646867970016	17.2229673300649	15.438145213285	17.5886277571885	17.1514273500368	16.1346352354824	16.9426448526351	15.5676040933228	14.9771509996387	5.20599532156115	0.559107040232991	5.38058710122013	6.18611659009694	5.13198918713603	5.63367219826325	4.49462443904678	5.36432679417834	5.19696527774543	5.17082824198591	5.96151976466538	4.38837645817208	4.60791306975292	5.59591521364005	5.13329101010235	4.31005743670726	5.53374704070433	-10.4422079913958	2.03741521983478	-7.3921420234698	-9.6804120747502	-10.1555962329641	-14.3213154585025	-7.96291673234151	-10.2253975557368	-9.33105074811041	-11.4724244502547	-12.3125333866756	-9.28547858908842	-9.89518081838289	-12.3811649773622	-10.4702534634859
55.7788944723618	16.7882778071012	0.944830171691981	15.952737658289	17.224263324567	16.0545056758369	18.4099625961597	17.9446326768695	16.9515048391759	16.8518361815305	17.3709655005734	15.5913026342674	17.7743305636201	17.3476617602808	16.3067299882462	17.1069288320903	15.7834182349153	15.1533866400956	5.20033513493474	0.562860963418902	5.37549028358549	6.20034357005712	5.13141810043243	5.60803797809588	4.48594883522623	5.35418474034646	5.19527944211807	5.15724824044146	5.95974914673465	4.37982298012384	4.60756002327306	5.60514240931793	5.12449339583917	4.29434378714272	5.52596409128666	-10.4420498006362	2.03419492785814	-7.40189165339739	-9.70854816208075	-10.1804720175589	-14.3045057933615	-7.94618157844579	-10.2279623315586	-9.33378820175129	-11.4455003816779	-12.3054847123723	-9.30078509015807	-9.91502386442893	-12.4074112465476	-10.4638309862626
56.2814070351759	16.9685658321327	0.945612570833638	16.1357663236187	17.3953401528401	16.2464840084041	18.5973563030166	18.1357251527037	17.1134918237763	17.0500047129146	17.5295213900321	15.7543384661176	17.9588351136494	17.5433725775475	16.4594539127539	17.2852424739741	15.9809088853891	15.342646185253	5.1950971887625	0.566570852470054	5.36509338078202	6.2061363004101	5.13328149341037	5.58691963742924	4.47725607328601	5.34738975828004	5.1973455028549	5.14681801144826	5.96250417718811	4.37149157162144	4.60830042183147	5.60810518510855	5.12003286235326	4.27326254652884	5.52252090890488	-10.4422492476522	2.03477216551916	-7.4029816904392	-9.72171048125443	-10.2097457599732	-14.2965046585607	-7.93021010585694	-10.235479838397	-9.34164476534008	-11.424367421088	-12.3055379827116	-9.31449875594808	-9.93622525435184	-12.4170013417866	-10.4661737673537
56.78391959799	17.1512718779464	0.939916647247321	16.327777614044	17.5756161162064	16.4473464180898	18.7887439563929	18.310144617632	17.2881791659647	17.2511039338765	17.6987598779841	15.923223638964	18.1260287787	17.7229099024955	16.624535067078	17.4509684426137	16.1909555135968	15.5427851255574	5.19104577305247	0.572591586263446	5.3572664287801	6.21512043639966	5.13734111831582	5.5681504472786	4.4637996962413	5.34438725391938	5.2010733092282	5.13991974421544	5.96855893812738	4.35881777984772	4.60526655213831	5.61549906472015	5.11219478106046	4.25489105451193	5.52339999100255	-10.4437372615025	2.03832195366245	-7.40604000781726	-9.73806738169577	-10.2428835355171	-14.2916234300702	-7.90674104963987	-10.2487913916053	-9.35090725786304	-11.4100850732575	-12.310406860565	-9.31748862456939	-9.94887346281224	-12.4332767248917	-10.4615426032907
57.286432160804	17.3327482126734	0.93806695784402	16.5292618468484	17.7663467795928	16.6319868388513	18.9583839262145	18.4988351061414	17.4625950309253	17.4318033803737	17.8656218528149	16.0704654381585	18.3064575289997	17.9162214744302	16.8014463429037	17.6160187678857	16.4126107176667	15.7231681582944	5.18644246079325	0.577048026985101	5.35244227500288	6.22790572553892	5.1357544619616	5.54334942957895	4.45299765193607	5.34150058417412	5.19888493470389	5.13299127643904	5.96712684057203	4.34914914890182	4.60627662468644	5.62745405882671	5.10372987272692	4.23956613936677	5.51750788748265	-10.4425857942033	2.03576322477967	-7.41142012402074	-9.75879951577498	-10.2643692605971	-14.2690668687277	-7.88938016281932	-10.2610503298748	-9.34829715673072	-11.394985685563	-12.2980979022697	-9.32527726171689	-9.96989486710981	-12.4566846210579	-10.4556156013172
57.7889447236181	17.5189634131898	0.938768643138932	16.7390728960645	17.9653450806012	16.8217594250274	19.1410536157683	18.7004319272327	17.622180618537	17.6240081333274	18.0153462962052	16.2279620238046	18.4988556403082	18.1219234849811	16.971627516673	17.7969333444347	16.6275051764557	15.9104460184267	5.18329463813063	0.581864305894764	5.3505177893324	6.24391423309364	5.13476955933199	5.52260793520167	4.44496720494971	5.33367951970657	5.20022666780842	5.12106286674896	5.96986022243976	4.34259380750905	4.61128389448203	5.63785209134898	5.09980638007687	4.22286438233628	5.51341301759309	-10.4433713043957	2.03322763488552	-7.41887543169525	-9.78328107239551	-10.2868053711915	-14.2544693862293	-7.87840124237101	-10.2630797396872	-9.35075350243789	-11.3684132393425	-12.2926196695018	-9.33801037973458	-9.99916213614415	-12.4741359722197	-10.4588637501423
58.2914572864322	17.7050979043862	0.936308471483452	16.9414281651221	18.1413962044673	17.0228049840183	19.3365126923189	18.8866998058911	17.7952776025441	17.8273012745817	18.1766652036495	16.3960634048043	18.675413731294	18.3126408209655	17.1330541980129	17.9863591558427	16.8341737021512	16.110677620129	5.18039479937335	0.587578429259463	5.34651766561927	6.25198580019011	5.13652092942173	5.50631627591375	4.43305766099538	5.3294676190099	5.20537734854136	5.112232615964	5.97712905996834	4.33267500628238	4.61318389088396	5.6452860201469	5.09878457498472	4.20351878796196	5.5138687347165	-10.4444232603502	2.03501443952395	-7.42161587632198	-9.79441472950074	-10.3143740299867	-14.2486287738553	-7.86196260528751	-10.2713585863534	-9.35885195015967	-11.3485530532963	-12.2950459125106	-9.34203008526357	-10.0215512651395	-12.4827961369013	-10.4679592849571
58.7939698492462	17.8930901507926	0.932157190984473	17.1385270354528	18.3239885158971	17.2339005439793	19.5296711918575	19.0717117592006	17.9809760048078	18.0277200368296	18.3488488173896	16.5679894400805	18.849986904849	18.5021678204715	17.3075641840634	18.1528727829685	17.0538253804921	16.3066018435491	5.17811042283211	0.594002639555306	5.34072138536008	6.2618521048616	5.14097615490487	5.49042174302367	4.41972990208468	5.32901105718786	5.21049619203787	5.10659982761572	5.98667041898242	4.3219088907465	4.61469979203299	5.65694246747734	5.09120150106397	4.18701252273249	5.51341238236955	-10.4461310575033	2.03726914589184	-7.41996788745487	-9.80765640981485	-10.3469442986991	-14.2411789385776	-7.84492236167721	-10.2862188268519	-9.36586836464374	-11.3358457011544	-12.3009830520626	-9.3431441331192	-10.0434592602401	-12.4985813330489	-10.4636176495248
59.2964824120603	18.0820315532314	0.931276631038127	17.3455937687498	18.5174229513642	17.4383086067323	19.7066854043869	19.2716429381247	18.157516568311	18.2128077656159	18.5100723617899	16.7205133053322	19.0386244283013	18.7061777321235	17.4934326815667	18.3357330844818	17.2842981863062	16.4916435152842	5.17580312678204	0.59905244119178	5.33796884073164	6.27514977439179	5.14331534087227	5.47015792579067	4.40900217959699	5.32603715513434	5.21131662824077	5.098138782863	5.98947868921885	4.31418069693737	4.61985495652087	5.67247727893484	5.08781575958846	4.17338066951682	5.50877222339193	-10.446870591084	2.03445507112368	-7.42060557753779	-9.82586545195893	-10.3749043810473	-14.2203730217146	-7.83456146511853	-10.2957556214671	-9.36437199790688	-11.3171458122131	-12.2922315756021	-9.34970558206557	-10.0737106891515	-12.5210555189637	-10.4679128182317
59.7989949748744	18.2752046661474	0.934143793743053	17.5624057310627	18.7196881767439	17.6363648736632	19.897441092518	19.4834746396822	18.3278356681221	18.4100772266045	18.6632041157214	16.8844046152041	19.2384611755257	18.9216658340492	17.6613993970936	18.5340394014173	17.4966947137704	16.690913331033	5.17462300129314	0.604777040533389	5.33844924927151	6.29140652094607	5.14320600413759	5.45381648915253	4.40057654683861	5.32068966403239	5.2156700043965	5.0868525013258	5.9962726438617	4.30919441309931	4.62808877660736	5.68224110811578	5.08881757791466	4.15558120897999	5.50848231071731	-10.4495147396554	2.03236477298911	-7.42385181661751	-9.84860496502324	-10.3978847505931	-14.207585612575	-7.8304014499417	-10.3006713289647	-9.36868314855776	-11.2927560005297	-12.2909290321648	-9.36103226869066	-10.1111709232925	-12.5294474339863	-10.4812003394385
60.3015075376884	18.4667875493834	0.928216047578729	17.7872617338854	18.9006568439253	17.8460203088204	20.101060509094	19.665303930863	18.5122860602876	18.618558465448	18.8289842914204	17.0597757244308	19.4082324375922	19.108024479057	17.8322172937305	18.7198334797982	17.7119007590241	16.9016969233734	5.17317589916213	0.612309504095641	5.34187217980924	6.30032079370029	5.14597198857225	5.44152930713159	4.38463570116679	5.31899004969238	5.22357175807597	5.07839503369472	6.00722312240156	4.297345426588	4.6290003951368	5.69213280312555	5.08662604919002	4.13777523053796	5.5122486486089	-10.4517482557124	2.03453533926197	-7.42935409802493	-9.86001551776134	-10.426665432873	-14.2031614706501	-7.81491628138889	-10.3127075512497	-9.37912247446444	-11.2755070196312	-12.2978055698714	-9.3567248569188	-10.1333989253926	-12.5368998642185	-10.4879096920273
60.8040201005025	18.6615927996835	0.926736948224731	17.9941908631345	19.085321425839	18.0666878793999	20.2957845071181	19.8620076433932	18.7090167222762	18.8181374767479	19.0058563996607	17.2368583270171	19.5922414436053	19.3090001994585	18.0166063866721	18.904450854056	17.9401240893821	17.087607777492	5.1721104078174	0.618871324550574	5.34022707351757	6.30973575617223	5.15172673751	5.42747258594942	4.37068458894426	5.32076769998033	5.22942636361259	5.07259320785246	6.01895416279296	4.28794613369457	4.63254989254184	5.70559032296522	5.08342278919396	4.12273571521888	5.50782308731465	-10.4548453496239	2.03404639651117	-7.42633119067684	-9.87268715063985	-10.4615518603009	-14.1921948589988	-7.80569040355776	-10.3315857790193	-9.3858522512168	-11.2652388180145	-12.306356076869	-9.35733626000501	-10.1628281787408	-12.551290715363	-10.4927205168588
61.3065326633166	18.8589266600164	0.926514822303828	18.2065372003325	19.2813598713078	18.2918046496518	20.4805900820092	20.0736122685468	18.8874843930075	19.0081241603045	19.1631060892668	17.3971599123044	19.790658605309	19.5245662644849	18.2103815987191	19.1064420728066	18.1767732539491	17.2852994782467	5.1711981250906	0.624488617814169	5.34015691838033	6.3223318447214	5.15879156725644	5.41045122834603	4.35910819122717	5.31727280709523	5.23227338216074	5.06115940204287	6.02432647869201	4.28132424272946	4.63885897837082	5.72142059875438	5.08433270970845	4.10986970000536	5.50629382686829	-10.4583318177752	2.03092607337265	-7.42406292939381	-9.8911547087108	-10.4992493342793	-14.1721311083274	-7.80348765482475	-10.3405047704276	-9.38749357295752	-11.2435968368562	-12.3020658293761	-9.36356179688655	-10.199731410985	-12.570422301652	-10.5062714193447
61.8090452261307	19.0565675643802	0.928191481345575	18.4295155329346	19.4869577141082	18.4978693193341	20.6798521903096	20.280865008054	19.0689969142003	19.2110345923118	19.3221866014524	17.5700564919955	19.9846564700076	19.735969350705	18.3781058813191	19.3186219520636	18.386833229926	17.4969922169815	5.17006982341372	0.631752120712638	5.34334043444146	6.33774168416805	5.16019516495321	5.39694328736001	4.34603090226165	5.31377988945911	5.23822681821124	5.04891902944344	6.03310056971728	4.27364655554453	4.6435986790662	5.728113787609	5.08780324203771	4.09074023083313	5.50886707609977	-10.461726180623	2.02937930428508	-7.42504101883794	-9.91511014540276	-10.5258108173788	-14.1599769622293	-7.80126460818677	-10.3501384184587	-9.39548483118452	-11.2217074950718	-12.3051215960892	-9.36703946216804	-10.2345202283345	-12.5693103533484	-10.5253269573869
62.3115577889447	19.2554384162906	0.925325759980443	18.6622521268306	19.6733410589333	18.715409736376	20.8920653420011	20.473918898992	19.2650824492683	19.4253923112669	19.4950109383732	17.75537597578	20.1645723054868	19.933811524279	18.5596392868181	19.5056017363818	18.6100824499321	17.70002010364	5.16870248391048	0.639659273381705	5.34971080704945	6.34655955610785	5.16421029505394	5.38688184861548	4.32863577264933	5.31366415747569	5.24704795762446	5.03903327582218	6.0452427537483	4.26206499217888	4.64371750499443	5.73731801534324	5.08398746004207	4.07377364571967	5.50868921623228	-10.4654117638903	2.02917521075764	-7.42949610534224	-9.92992932772753	-10.5585436107049	-14.1556800756545	-7.79410923185764	-10.3671518052	-9.40970113121534	-11.2069148931841	-12.315901415007	-9.36212321441605	-10.2610319354144	-12.5737254210336	-10.529559241905
62.8140703517588	19.4604210543988	0.923642889445896	18.8962243590051	19.8605230899572	18.9447847503643	21.0885507774029	20.6832385409881	19.4730002226515	19.6246118667697	19.679175088396	17.9401564347366	20.3605449262322	20.1477538888895	18.7550598653639	19.7104221654285	18.8461663057153	17.8961035340808	5.16797530776312	0.646495622057207	5.35692191917604	6.35466863030463	5.17104192325561	5.37280875853305	4.31326023877538	5.31643268038126	5.2514613094145	5.03110046481763	6.05636072948351	4.25278007469787	4.64575610962993	5.74911499344016	5.08344892224894	4.05931828378772	5.5051545785006	-10.4712165109946	2.0259625448427	-7.43443851855011	-9.94525969864409	-10.5980405604966	-14.1400051202822	-7.79396823194898	-10.3906144819444	-9.41729286686428	-11.1984571338472	-12.325711467906	-9.36263885549688	-10.294155017188	-12.5842914847914	-10.5412049901039
63.3165829145729	19.6653647334485	0.925635046176203	19.1140748229101	20.0598482171928	19.1840462540408	21.281949218288	20.9068600526605	19.6535194931254	19.8206384358014	19.8351982343186	18.111057773751	20.5708477212533	20.3758398859787	18.948009619674	19.9321613364922	19.0784384851414	18.1079814510988	5.1661937620859	0.652573936697327	5.35960351441726	6.36580216718282	5.18027157380825	5.35703430604035	4.29991560114334	5.31108932607596	5.25376693637279	5.01478779584597	6.06121935376756	4.24573992993669	4.6494331111672	5.75865670653472	5.08622774343481	4.04409545501987	5.50526291054094	-10.4761157069873	2.02158016138025	-7.43269162096658	-9.9672472453458	-10.6435466612459	-14.1196259848955	-7.80083049632169	-10.3991531612555	-9.42297690712152	-11.1731816818051	-12.3238673696867	-9.36845584878308	-10.3332274878966	-12.5907365591976	-10.5603966563933
63.8190954773869	19.8689426357122	0.924526971778095	19.3425889631291	20.2697281286637	19.4051759864127	21.4905500436199	21.1095574129761	19.8469441940662	20.030468556484	20.0037080888804	18.2958287486188	20.7609075760211	20.5837847618539	19.1269139657899	20.1413886377135	19.295675349851	18.3309191216032	5.16328983715163	0.660999774271301	5.36509819249211	6.3796805135526	5.18422570293863	5.34426255097973	4.28150390269452	5.3078297430661	5.25833407852795	4.99952055361127	6.06857096221483	4.2337972568072	4.64695263721392	5.76163734990311	5.08500089294827	4.02488223670854	5.50805098361562	-10.4799054666186	2.01946391366963	-7.43478922554453	-9.99563812765246	-10.6794519617172	-14.1071612628299	-7.80128137058139	-10.413230057817	-9.43504090193439	-11.1527466192565	-12.3285691839315	-9.36396293510754	-10.3607915318508	-12.5837070604035	-10.5717936553065
64.321608040201	20.0776699857166	0.925384948320982	19.5821836072624	20.4630372361626	19.6300881223868	21.7122111318355	21.3155625523929	20.0552816226421	20.252057081886	20.1870815052643	18.4939999694632	20.9546207676782	20.795359198359	19.3211872772339	20.3487738572977	19.5272300230849	18.5263758327987	5.16017405337237	0.6689292813447	5.37360403349481	6.38778721516333	5.18808552070411	5.33427280671743	4.26206801188375	5.30736241419494	5.2647079733389	4.98604953375418	6.07829572590872	4.22091257629297	4.6426062933167	5.76633122078701	5.08133701003996	4.00770773035901	5.50148273462977	-10.4848175333268	2.01588133603629	-7.44128685102088	-10.0170685604761	-10.7171020841109	-14.1022050619058	-7.80342720168649	-10.4342741131093	-9.45296588714366	-11.1389422494038	-12.33985217203	-9.35858943022741	-10.3872748303585	-12.5817048595014	-10.5791005163195
64.8241206030151	20.2926525650906	0.923756717741464	19.8314119649154	20.6542400327734	19.8675785848456	21.9111316567161	21.538494410255	20.2674258682499	20.4521111566263	20.3744986439496	18.689123072334	21.1656095890618	21.0238224143026	19.5295008953263	20.5751814491405	19.7713990681174	18.7382596697443	5.15706750862184	0.675754653556378	5.38479017676231	6.39399773390626	5.19404283639159	5.31813004626395	4.24454313524728	5.30699744952783	5.26412283287493	4.97199325118507	6.08512113452351	4.20992039135714	4.63927582214458	5.77249600259682	5.08031706325713	3.99264909500635	5.49761565828286	-10.4915053344917	2.00978445395463	-7.45202003440688	-10.0380189842204	-10.7613306196127	-14.0814047596768	-7.81278932691014	-10.4569230988246	-9.46099344811937	-11.1263245828902	-12.3470080211697	-9.35878112037043	-10.4193296784159	-12.5845637798294	-10.5931831797838
65.3266331658292	20.5072120341034	0.926822850551829	20.070160465343	20.858648207613	20.1163078452121	22.1144006267918	21.7705664367693	20.4581920143405	20.6561164680399	20.5405736708654	18.8734843063055	21.3863918906376	21.2615173754319	19.7231849817486	20.8136632042271	19.999273310647	18.9656997075786	5.15223543480226	0.682321957848785	5.39308770261193	6.40303585169893	5.20179975460041	5.30155160922942	4.22787314666607	5.29954995011672	5.26212131307557	4.95059458146321	6.08569982047581	4.19964206382917	4.63556496933727	5.77186883846869	5.08058270344314	3.97395880820553	5.49660040881199	-10.4967100251537	2.00298706733107	-7.4595519021413	-10.0662480247087	-10.8116659462935	-14.0606266013744	-7.82695326482949	-10.4672242916201	-9.46977386559129	-11.0997909329103	-12.3432980966092	-9.36192791600006	-10.4535906156844	-12.5742613889566	-10.6111857808757
65.8291457286432	20.7185157294271	0.925997634103514	20.304235460253	21.0749502615297	20.3582880285352	22.3336890757566	21.9739484048405	20.6647092369955	20.8749444390319	20.7227953955195	19.0730278045977	21.579707209891	21.4715366614005	19.9162591138312	21.024362837353	20.2253276079498	19.1799544039215	5.14500930926215	0.691115837460333	5.39944035375752	6.41467445270488	5.20670257077106	5.28749562686361	4.20435870140285	5.29409882374937	5.26133474834403	4.93025190872735	6.08780924452023	4.18237588766881	4.62317902246828	5.767383994511	5.07205369582008	3.95355876103677	5.49042184658634	-10.4990419283391	1.99775131048467	-7.46548581315288	-10.1014951731105	-10.8584397071247	-14.0480542796847	-7.83137481259879	-10.4835355730283	-9.48451569697249	-11.0787432702422	-12.3449798710587	-9.35109087341536	-10.4712978153045	-12.5574235760716	-10.6120508318213
66.3316582914573	20.9406798017837	0.927822939580811	20.5500814347758	21.2779110660218	20.5907561383832	22.5662015771135	22.1948176347443	20.8864104607521	21.1059451050001	20.920968949513	19.2869163410099	21.7911925752287	21.6991342223547	20.1259771224527	21.2546559043588	20.4667459103549	19.3924825846914	5.13804622491618	0.698982908869756	5.40798899086386	6.42131645116007	5.20724730393952	5.27563261701596	4.18220145661604	5.29075128325363	5.26122551735901	4.91121151643638	6.09133175440512	4.16621143384167	4.61081688059192	5.76381478110318	5.06510229048017	3.93493487568883	5.48090622098738	-10.5045827153086	1.9917912460635	-7.47599053725454	-10.1315929609876	-10.8991239186976	-14.0429618073899	-7.84221539348376	-10.5059679449131	-9.50435489311156	-11.0636422124496	-12.3519515654584	-9.34524136081154	-10.4931664805851	-12.5448362488267	-10.6182363160989
66.8341708542714	21.1668239638977	0.926645963631032	20.8073668682359	21.4758912725259	20.8363924402355	22.7688852853178	22.4327015182298	21.1019771780594	21.3090230279086	21.1139183269291	19.4949437553454	22.0205559324564	21.9437742836779	20.3496508232617	21.5036233423845	20.7205971676889	19.6230582362086	5.12977727174176	0.70548418904162	5.41861597907776	6.42471921751478	5.20872344255132	5.25570077134432	4.16171007403125	5.28437379579941	5.2517560127027	4.88886911135867	6.09018082362285	4.15136745136192	4.5986277482265	5.76073818702171	5.05980469679397	3.91792565543029	5.47354610928896	-10.5099723341763	1.98267624058809	-7.49115946403551	-10.1597640542048	-10.9453580976163	-14.0181236689942	-7.85968583558523	-10.5241047840696	-9.51073587197741	-11.0437790030846	-12.3517020836255	-9.34494409278782	-10.5192946171943	-12.5356976102038	-10.6300300732766
67.3366834170854	21.389491008678	0.928017455757357	21.0740401278312	21.6885309801036	21.0947842345329	22.9839860225668	22.661813868733	21.3062990274368	21.5238910791318	21.2964323180765	19.6955976863386	22.2424513577674	22.1801268032416	20.5466063555744	21.7402317935151	20.9458932560078	19.8616802193133	5.11852379235721	0.712845863766579	5.43069776021493	6.43057556483152	5.21098870742932	5.23663882246559	4.13850243244077	5.2728372903411	5.24152445134791	4.86114883321445	6.08291801544579	4.13340301755674	4.58179748602185	5.74681536887322	5.0492743824921	3.89457857494193	5.46615617774097	-10.5117375141713	1.97326261226795	-7.51033277417055	-10.1953516697432	-10.9968915495605	-13.9984393361119	-7.87476228953653	-10.5340716776947	-9.52036269358421	-11.0147676635797	-12.3414780315814	-9.34001621273871	-10.5380836743133	-12.5050108840029	-10.632746403315
67.8391959798995	21.6157686988233	0.929591399164875	21.3180244675273	21.9147868901189	21.3600581986756	23.2160441238366	22.880684702967	21.5276687036263	21.7547750725121	21.497165820986	19.9127377072976	22.4554907649492	22.4069015310827	20.7573331237836	21.9744141885873	21.1838410120714	20.0766041743276	5.1053983856038	0.721203772053927	5.43566781503832	6.43872259610291	5.21257109150554	5.21973985822102	4.11135089584863	5.26289405560953	5.23160405419901	4.83430238503647	6.07638838119324	4.11110371386578	4.55903674209834	5.73205020180149	5.03451307503409	3.87164682629879	5.44938409220379	-10.5127984408395	1.96468382416993	-7.5217139745979	-10.2380460850896	-11.0506061441002	-13.987659468064	-7.88577184548238	-10.5495662313923	-9.53530316971431	-10.9911251228106	-12.3357053669353	-9.32858811671468	-10.5473439236069	-12.4751109391012	-10.6292501756593
68.3417085427136	21.8537272473112	0.931428945503242	21.5702770390451	22.1315690188687	21.6013506846263	23.4580843891841	23.118786126144	21.7644432725609	21.9951392563588	21.7147664518825	20.1451184539228	22.6888497330017	22.652934201429	20.9856784882555	22.2296997153969	21.4381940375137	20.3110178414777	5.09199493722896	0.728748066890323	5.44065717949254	6.44250671359212	5.20559389386518	5.20381754224209	4.08538062258559	5.25451391096863	5.22073789776492	4.8084943846076	6.07049201747362	4.0895339952585	4.53582971407993	5.71780239676939	5.02069722572233	3.85009670559403	5.43376985841789	-10.5168546535261	1.95644494545282	-7.5356373433778	-10.276958902771	-11.0898829633082	-13.9826369424488	-7.90282104303602	-10.5703298461295	-9.55295408916721	-10.9729723441956	-12.3343182067765	-9.32288641349136	-10.5600485693625	-12.449119824114	-10.6310192060553
68.8442211055276	22.0924127666616	0.932087594432537	21.8353417692412	22.3405690988909	21.856282243924	23.6702011318606	23.3735116494018	21.9848186316506	22.2077323785506	21.9174328774276	20.3685704943344	22.9400273832487	22.9155510169744	21.2181801065547	22.4994360840458	21.6952140985808	20.5633225352379	5.07588129549391	0.734827246165936	5.44655160913551	6.44157827888919	5.19818490489939	5.1796285898431	4.06058798460255	5.24027234246789	5.19989060082102	4.77706408927914	6.05837562092123	4.06865807917012	4.5121393098082	5.70109253018923	5.00688587167537	3.82786337837147	5.41944624233518	-10.5185213429159	1.94504206501009	-7.55361327638541	-10.311926945705	-11.1329084035145	-13.958657665202	-7.92532686445779	-10.5810957395946	-9.55647456576577	-10.9446058307691	-12.3231752798161	-9.32276885671809	-10.5756135547763	-12.4203769947616	-10.6359819060629
69.3467336683417	22.3250312686192	0.933008171617162	22.1121926210649	22.5660680817275	22.1256012661607	23.9000190924769	23.6015429321772	22.2051666169202	22.4374039720593	22.1215400767236	20.5883267984176	23.1663189218764	23.1522544176806	21.4312522947865	22.7386842010118	21.9312091109732	20.7978886252322	5.05557827679054	0.742436667298279	5.45298049878992	6.44257257812052	5.19043580345397	5.1569200912561	4.02954299046619	5.22309929722768	5.17846557319188	4.74251465376315	6.04045485799555	4.04108048077741	4.47998587120294	5.67510834717882	4.98295751307347	3.80003137354261	5.39752422181787	-10.5145691111365	1.93354931678846	-7.57532561112637	-10.3539663554142	-11.1799167935598	-13.9433170135964	-7.93825757841632	-10.5883416587126	-9.56419359796486	-10.9124833953655	-12.3036168454321	-9.31094469280757	-10.5747795732034	-12.3738909959019	-10.6224722152678
69.8492462311558	22.5720515153083	0.934405619451176	22.3890776095844	22.8073010874803	22.4072515872259	24.1479055231882	23.8395847947737	22.4438118949381	22.6844759914853	22.345671599591	20.8259225368508	23.4040221952828	23.3991536145093	21.6635493772281	22.9997954822316	22.1856039985159	21.0376454367396	5.03492544048756	0.750568127879215	5.45700466091873	6.445398763981	5.18193855028751	5.13611656913926	3.99735002036751	5.20737516243767	5.15680015597272	4.7089517255097	6.02265985161697	4.0119432412477	4.44495767290106	5.64936725490981	4.95900789074793	3.77283586382311	5.37217422345267	-10.5140645864668	1.92316594702895	-7.59666610554608	-10.4027670075803	-11.2299173453922	-13.9379393836987	-7.95298391898111	-10.6010501262167	-9.57659519705614	-10.8862119160487	-12.288333248562	-9.30096443859141	-10.5719926848387	-12.3310092218575	-10.6136412699138
70.3517587939699	22.8294017169323	0.935202045926468	22.6491260859096	23.0436017407675	22.670176253783	24.3988374586384	24.0979579856237	22.6980239880315	22.9348131479157	22.5872528005068	21.079719609405	23.6633607229691	23.6662733612791	21.9141012327622	23.281795753335	22.4573513667982	21.298634246259	5.01314891054257	0.757711328540852	5.45389769201967	6.44441597234785	5.165598871832	5.11444398276486	3.96598017773335	5.19295452014429	5.13220657895367	4.67646751024548	6.00495320675446	3.98325041637202	4.40922424296365	5.62433113451524	4.93539919160215	3.7464631105892	5.34764704930066	-10.5157507368906	1.91387596042006	-7.61114899877184	-10.4487816010443	-11.267192629544	-13.9347896932269	-7.97322946226753	-10.6186587133018	-9.58813358329798	-10.8656572176712	-12.2773762792501	-9.2977757294468	-10.5722554313773	-12.2926747812703	-10.6103016512682
70.8542713567839	23.0797118531781	0.936991610685465	22.9225515609505	23.2692818974618	22.9368005549471	24.6275752922388	24.3630258874726	22.9254950199792	23.1648674499794	22.803895419782	21.3213140019973	23.9308466061742	23.9401017674571	22.1552192728126	23.5518331870278	22.7182471095666	21.5646227698244	4.98662251842803	0.76365056841848	5.45014841627653	6.43716469558113	5.14542015875086	5.08596637268137	3.93374855256103	5.17029831957158	5.09891412518927	4.63650585415841	5.97978487282046	3.95336031929554	4.37107189526507	5.59369022443113	4.9059262403184	3.71652320997164	5.320814519548	-10.5112808063671	1.9017378601493	-7.62843271948668	-10.4884564164541	-11.3015063178305	-13.9181638303733	-7.99482923973734	-10.6213617974186	-9.58799013564606	-10.8304686832273	-12.2549999890462	-9.29706414398206	-10.5706298299054	-12.2446883175099	-10.5984833229615
71.356783919598	23.3306965940402	0.937855563159929	23.2098442135143	23.5136614018872	23.2195011069534	24.8761698507795	24.6026430962033	23.1651486694842	23.4143329210937	23.034551693424	21.56332590843	24.1747756768115	24.1891144397964	22.3921648240059	23.8189902988719	22.9739685905454	21.8122562188018	4.95662944510102	0.771066371820953	5.44568632991104	6.43119177460585	5.12400762885797	5.05887625952554	3.8948657174527	5.14721000688553	5.06485178253925	4.59594487634232	5.9493461316873	3.91657021935937	4.32437384735329	5.55771930137055	4.87101176432983	3.6827681472623	5.28501788903238	-10.5038002793109	1.89029945907751	-7.64862146314957	-10.5346106277253	-11.3386848386692	-13.9118910689624	-8.00646700152929	-10.6262213117241	-9.59205433510627	-10.7979575012974	-12.2266597160893	-9.28577693627958	-10.5524688708398	-12.1880243641579	-10.5805975136541
71.8592964824121	23.6016784900676	0.939175519061326	23.5092741188494	23.776256226482	23.5170675081114	25.1441541820236	24.8641609532894	23.4243183367277	23.6827116616718	23.2866852866725	21.8247080857915	24.4419967847557	24.4598877391724	22.6502896969123	24.109821100488	23.2504593258406	22.0833863442255	4.92685232709313	0.77878599993212	5.44003888954251	6.42653469241222	5.10129346144547	5.03351032275083	3.85606952006742	5.12571618865656	5.03042087377734	4.55677588940558	5.91867723198333	3.87976235751013	4.27651508771337	5.5228308700448	4.83601108688091	3.64915563849542	5.24947279571098	-10.5021614571013	1.88046858905042	-7.67112847216608	-10.5870751415601	-11.3783552738493	-13.916857367774	-8.02334902771892	-10.6373689276719	-9.60072926451111	-10.7727744660445	-12.2034968214258	-9.28208144956693	-10.537146580667	-12.1370927671252	-10.5692575448626
72.3618090452261	23.8829998417205	0.938694563768225	23.7953696483144	24.0390328967659	23.810294150101	25.4079930200104	25.1464678680258	23.694726832434	23.9477448220992	23.5520364560231	22.1034042440251	24.7313576870077	24.7511904520071	22.9269518161973	24.4179871865075	23.5449904135272	22.3754501327614	4.89577561387814	0.785673984190892	5.42736962463208	6.41862184990739	5.07347243368671	5.00561000260865	3.81774329277677	5.10463493789645	4.99162789142065	4.51812662401921	5.8878476881446	3.84339125473468	4.22804454844886	5.48934146464128	4.8005605372373	3.61572531920251	5.21451673881491	-10.5030690881857	1.87147247365621	-7.68750208705748	-10.6378725123079	-11.4115707147394	-13.9207070898229	-8.04568238384717	-10.6520184374624	-9.60557296713957	-10.7524396477134	-12.185690215771	-9.28675972275032	-10.5253921423294	-12.0924025572525	-10.5633725096351
72.8643216080402	24.146760942285	0.940630764381679	24.0790011712543	24.2881690978037	24.0922898440787	25.6584688548664	25.4157916482707	23.9370552816264	24.2009488297588	23.791174366849	22.3664966695462	25.0093763568333	25.0296933098656	23.1803596624753	24.6926698393925	23.8149318346069	22.6449873670467	4.85774985461309	0.791659574559559	5.40907827361549	6.4029813660118	5.03838976658872	4.97246093560876	3.77529543159048	5.07523374596498	4.94581341282453	4.47215302319109	5.84865682339758	3.80288838858797	4.17416633644779	5.44773846360094	4.75469178667911	3.57607376235331	5.17062630273376	-10.493809392948	1.86035283341533	-7.70049290537747	-10.6800829105187	-11.4340530344943	-13.9169693889038	-8.06289906589615	-10.6521503743676	-9.60226386349997	-10.7183574289834	-12.1558307904037	-9.28780189686129	-10.5041343649431	-12.0325238568381	-10.5406109592195
73.3668341708543	24.423860897871	0.941362096304696	24.3779300115067	24.5584457615668	24.3919728376878	25.9311756847115	25.6813627890387	24.2001214516273	24.4760196366071	24.0529287268945	22.6346957561567	25.2853381471334	25.3046381367809	23.4461438760519	24.9919131298925	24.0969840399849	22.9282434824243	4.81818222650033	0.79852439983803	5.38863517540497	6.38813177634983	5.00161083881378	4.94070799683042	3.72881825657974	5.0472243197125	4.89948072249397	4.42736845140333	5.80502118036412	3.75854215353421	4.11508710263091	5.40530616381638	4.70818876178748	3.534385178945	5.12422531883831	-10.487578817798	1.85119629923773	-7.71566284496158	-10.7286773275241	-11.4590725311588	-13.9254314201114	-8.07725088507711	-10.6593743802653	-9.6042323518898	-10.6925488328787	-12.1236299270308	-9.28787927804089	-10.4757408757534	-11.9744117635854	-10.52551349229
73.8693467336684	24.7227184677245	0.942473140452877	24.691790786054	24.8496300342467	24.7091436894372	26.2247486725423	25.9710265083612	24.4838570328767	24.7715579225076	24.3372215406164	22.9240742533254	25.5868123976329	25.603381152176	23.7346225655327	25.3146926995367	24.4016816302051	23.2365361308164	4.77897472969897	0.80564866237591	5.36593021879276	6.37432507433873	4.96348071490749	4.91063638545481	3.68234345374042	5.02121002246553	4.85310447681372	4.38444700480873	5.76121844077678	3.71457375098881	4.05536421663743	5.3651746719297	4.66178422379452	3.49248842844365	5.0785398615915	-10.4888602240083	1.84389543717514	-7.73313805291636	-10.783859634655	-11.4870747972	-13.9464762061087	-8.09806778163897	-10.6748344211461	-9.61192581723383	-10.6765355994749	-12.098593127015	-9.29816921600507	-10.4521749648109	-11.9250763973867	-10.5195963174258
74.3718592964824	25.0287525478983	0.942604406955302	25.018157111702	25.1465868370564	25.0389324322623	26.5066354711329	26.2811828834777	24.767770127853	25.0566779939615	24.6234518872597	23.2321067050301	25.9101088295896	25.9222521673303	24.0360610823227	25.6260753480381	24.719051483834	23.5462378576235	4.73800397715667	0.812370570274182	5.34049327762855	6.35817592336084	4.92355866588419	4.87656657787077	3.63608120258461	4.99364914331901	4.80140752123246	4.34040137382764	5.71744961584527	3.67127576806461	3.99545142939313	5.3261997478181	4.61005411211066	3.4496173086182	5.02967798979194	-10.4922053066391	1.83553577696791	-7.75242544125883	-10.8394400755972	-11.5163981805222	-13.9630707703394	-8.12501490276899	-10.6906027814516	-9.61408190310277	-10.6624642222743	-12.0809673328177	-9.31852275183851	-10.4335639963302	-11.8816461897591	-10.5094913324009
74.8743718592965	25.3153873811043	0.942176373592107	25.3172993942753	25.4264558413009	25.3409965511995	26.7850124101432	26.5587437626119	25.0358742901789	25.3393327692784	24.8955567479351	23.5209971716334	26.2026157930553	26.2089396256835	24.3114873412609	25.9340029423414	25.0093091460149	23.8441869296524	4.68998009265373	0.818513425800891	5.30398578635078	6.33338252293142	4.87400185294811	4.83893444884135	3.5827790510579	4.96056934423558	4.74478293863817	4.29156014317401	5.66492450693725	3.62135911371435	3.927594296829	5.27942454877521	4.55296497165591	3.39983973600352	4.97359812771331	-10.4864993942979	1.82767266400132	-7.76109988620091	-10.8851725428293	-11.5285448480147	-13.9781733262207	-8.14157336719468	-10.699128291145	-9.6130141890029	-10.6424834843779	-12.0516164152286	-9.32965342994249	-10.3991989485107	-11.8239923483712	-10.4975118829133
75.3768844221105	25.6238182890472	0.94250274926059	25.6301827124502	25.7299477904249	25.661974543415	27.0881353757751	26.8557809050391	25.3272164414205	25.6462309299878	25.1924940397033	23.8202827078514	26.5161938282349	26.514891508218	24.6112119997306	26.2685134331395	25.3240841552152	24.170133965102	4.64179222153363	0.824920421361147	5.2637050945433	6.30944717574352	4.82295360640095	4.80289429863533	3.52819161780013	4.92953554204382	4.68834749245415	4.24444148141681	5.60931604571519	3.57096269730398	3.85817179378753	5.23528654054096	4.49601176884279	3.34929907054565	4.91831909723036	-10.4888384070675	1.82163956792059	-7.77160534123013	-10.9384966989061	-11.5440618943549	-14.0072421234266	-8.16385306816891	-10.7178512060123	-9.61973546560687	-10.6343691916131	-12.0244133004346	-9.35023174064963	-10.368630553991	-11.7765992139138	-10.4975682092842
75.8793969849246	25.9550621723665	0.943164904477282	25.9602983978821	26.0570344934807	26.0030237663109	27.4136396398559	27.1780566856906	25.640297995553	25.9749466334368	25.5125890723347	24.1427997440769	26.8564641535194	26.8456811657835	24.9346208389254	26.6236302812841	25.662673848999	24.5201758683638	4.59437629581602	0.831640050338494	5.22039736065075	6.28691089515277	4.77115409247504	4.76867209607632	3.4736885719662	4.90098357308912	4.63262572040938	4.19952484294623	5.55416566382503	3.52160060035824	3.78888767113182	5.19464640331777	4.43940326809609	3.29857084649318	4.86441283125233	-10.5009608592962	1.81733535195815	-7.78560577877028	-11.0001222555447	-11.5642104020061	-14.0500484722104	-8.19463370415655	-10.7474368932533	-9.63465883079669	-10.6391062400611	-12.0071951146149	-9.38343277424901	-10.3457417497459	-11.7412813976747	-10.5092335483101
76.3819095477387	26.2828409010959	0.942345849573789	26.3063789626223	26.3957633727162	26.3618045037685	27.7194964115082	27.5043447649586	25.9418869603417	26.285566148484	25.8224600353587	24.4854813780713	27.20221588987	27.1802992937674	25.2553706980176	26.9416294909785	25.9980605733683	24.841855032607	4.54384171049742	0.838743336155539	5.1742158097662	6.26359945973158	4.71890820400524	4.72925446971184	3.417394722979	4.86906279302748	4.57110871286518	4.15183107510027	5.49977412224832	3.47138175108285	3.71789520574201	5.15286733141095	4.37354375359299	3.24492644964726	4.80186179655012	-10.5125661620075	1.81094055577932	-7.80351569558323	-11.0657392164105	-11.5889690499297	-14.0848604586953	-8.22826359735355	-10.7744745357303	-9.64341764260617	-10.6433069723524	-12.0001151118173	-9.42251511972195	-10.3240702402113	-11.7069521160941	-10.5089846841929
76.8844221105528	26.6055012493226	0.940640565862517	26.6524395988072	26.7132211989943	26.7032955432708	28.0325947833548	27.8100613762904	26.2414941279844	26.6037346034264	26.1315279319386	24.8052366457304	27.5293039946603	27.4946191769708	25.5671895982024	27.2870252491547	26.3238639440583	25.1869109669951	4.48911151664039	0.845310136082015	5.12254667450055	6.23140005654081	4.66050651099158	4.68814115825946	3.35538681952166	4.83454661038942	4.50705023299219	4.10169556424281	5.43687451021718	3.41645924394706	3.6409727255853	5.10761411904926	4.30773785945577	3.18655138420384	4.73918927970892	-10.5231467783802	1.80533053796778	-7.82134403996126	-11.1214413955336	-11.6036004005953	-14.1242129442102	-8.25711685359734	-10.8024668171192	-9.65534773209821	-10.6503145003306	-11.9820480299025	-9.45826070048485	-10.2935418088202	-11.6690567594836	-10.5232305842271
77.3869346733668	26.9501807265462	0.940396139544297	26.9828263911485	27.056546509367	27.0502175838258	28.3729043468147	28.1432745649458	26.5667298951225	26.9482022958972	26.467156398919	25.1412041176985	27.8856560618372	27.8361285572446	25.9058167013628	27.6586481078688	26.6766950700035	25.5607042961375	4.43467791642015	0.851874782759977	5.06199635437107	6.20076334146014	4.59912829395261	4.64900657531715	3.29310554951691	4.80277126271718	4.44423578039696	4.05360291246744	5.37284863560212	3.3627172021074	3.56416747909057	5.06625797548593	4.24304290290693	3.12781481807784	4.67870966283194	-10.5443895079721	1.80175846596022	-7.83462882873386	-11.1873009772961	-11.6173305170064	-14.1788753938248	-8.29665998580114	-10.8439442936401	-9.67866853063654	-10.6729475137534	-11.9712287585031	-9.50812298799439	-10.2728780223341	-11.645226165163	-10.5534651573638
77.8894472361809	27.3145022755979	0.941522169929994	27.3317314042552	27.4258930250354	27.4194906170899	28.7369547797142	28.5016432669372	26.9145938983718	27.3154295189458	26.8260715601969	25.5025485372538	28.268787150523	28.2023962582267	26.2684456499045	28.0191429965171	27.0535866903266	25.9308187806707	4.38108118051262	0.858947038410628	4.99867317289323	6.17245551125086	4.53808071272105	4.61200414982998	3.23120320948553	4.77394923789157	4.3831406137847	4.00781571429872	5.31050954507931	3.31085399090176	3.48835781686771	5.02925229284995	4.17483141234348	3.06928489081563	4.61580543667581	-10.5762685407149	1.79848793719795	-7.85431610866528	-11.2643383965067	-11.6382621258698	-14.2478274041625	-8.34732675609063	-10.8987730656464	-9.71349549444794	-10.7112999373167	-11.9735268437704	-9.57215207186731	-10.2632011078643	-11.6361246049508	-10.5858912482169
78.391959798995	27.6705018376462	0.936761343853261	27.6996163567101	27.8128248143938	27.8096026465713	29.0728928784291	28.8413186088933	27.2388663541852	27.6560841942943	27.1619453598105	25.8855537401372	28.634961836029	28.5500665028112	26.612044368163	28.3749884635472	27.4103050152958	26.2964564254222	4.32442878482596	0.867489633015015	4.93336352090342	6.14541491821868	4.47801990112538	4.56891020277769	3.16527972194814	4.7400360155328	4.31606531916694	3.95751373932983	5.25024524673001	3.25623086698669	3.40882047322581	4.98860630651324	4.10259351294455	3.00644407848764	4.54888794849864	-10.6082196573596	1.79420830081557	-7.88181865684146	-11.3499751667005	-11.666939106829	-14.3046723386538	-8.39638471936627	-10.9479759584921	-9.74219764270882	-10.7463655181888	-11.9886943823034	-9.63519675734323	-10.2493489948194	-11.6225959613125	-10.6225271720213
78.8944723618091	28.0345570183358	0.935143761007138	28.0842555753658	28.1731734278488	28.1996083005522	29.4275536541669	29.184935998474	27.5762822878518	28.0146783270212	27.5112903521963	26.2413961680057	29.0072063924763	28.9017340540229	26.9654850987468	28.7601073596273	27.776436023711	26.6942122549693	4.26626918317127	0.875110469900472	4.86656708959544	6.10977821640904	4.41636075983765	4.52613358046053	3.09658328074521	4.70644723211777	4.24901403277905	3.90680567719438	5.18232102607853	3.2005127886139	3.32685350647853	4.94860632718129	4.0317518561961	2.9414219234673	4.48488045041437	-10.6466578915056	1.78933147435915	-7.91776660800609	-11.4261191966363	-11.6954703940569	-14.3715202474652	-8.45099401099466	-11.0063184159093	-9.78122802910496	-10.7929567534598	-11.9935734723973	-9.70469725526596	-10.2388996230744	-11.6162790967768	-10.6781881527198
79.3969849246231	28.4205862447238	0.934308755964475	28.453064348862	28.5610572462101	28.5768389310161	29.8116165508772	29.5575077592083	27.9414134642852	28.4010738469296	27.8883590906343	26.6196521816308	29.4104612511791	29.2820877014043	27.3473793684675	29.168887386545	28.1709640449759	27.1184304986312	4.20935129095875	0.883072167498288	4.79339376128958	6.07687824686313	4.35054097957082	4.48589262536135	3.02835535015653	4.67617116272827	4.18434907925762	3.85818522183345	5.11570855184612	3.14719423942817	3.24605765631596	4.91331468877218	3.96290948271456	2.87687763216923	4.42444068607427	-10.6982046686495	1.78553507644974	-7.95348489292842	-11.5154478205242	-11.7181967006567	-14.454067193568	-8.51984089112337	-11.0805840191465	-9.83560621593866	-10.8580514937178	-12.0107031018077	-9.78987429725711	-10.2425593229081	-11.6268499113207	-10.7520603617585
79.8994974874372	28.8210209968008	0.935750920610976	28.8238355835416	28.9767606920418	28.9780608950689	30.220376830767	29.9537820772149	28.3296943482039	28.8105094883643	28.2882922089585	27.0252920318853	29.8392620309205	29.6858210869073	27.752794382939	29.5356604811814	28.5887331579529	27.5064396560647	4.1532654182872	0.891740642427844	4.71635753624662	6.04765986500323	4.28637017900169	4.44823913143129	2.96109620117965	4.64911840049169	4.1223643653765	3.81165577956224	5.05243455684975	3.09670571684165	3.16703058943951	4.88268134395249	3.88690912232616	2.81330476868426	4.35705371792128	-10.7603102424371	1.78089287558904	-7.99478269848785	-11.6190339275712	-11.7507831125595	-14.5503797827604	-8.60225512923813	-11.1695277971042	-9.9048898122604	-10.9405391535505	-12.0437232353861	-9.88925481318397	-10.2602496805788	-11.6535393029216	-10.818171437714
80.4020100502512	29.208993530439	0.926542467336676	29.215569049358	29.4157275056824	29.4028464807073	30.5918778475687	30.3086902215851	28.6819903323971	29.1839448091864	28.6519088369477	27.4538115937133	30.2286507115383	30.04856818519	28.1225233538676	29.9321910626881	28.9688685607292	27.9277344054257	4.09464693162396	0.902790950407231	4.63921932484983	6.02213029910332	4.22469244199728	4.40384162236724	2.88818296261982	4.61525890111912	4.0543566268396	3.75884642493385	4.99285139718131	3.04197101385439	3.0825220312938	4.84573738667703	3.81233229168441	2.74458985407823	4.29317139576024	-10.8232627433199	1.77645365932165	-8.04839203888172	-11.7358593229185	-11.7941328941454	-14.6295535012684	-8.67872137397302	-11.2487161114604	-9.96788341814741	-11.0159989675889	-12.0918123637036	-9.98001031660068	-10.2686465119101	-11.6698390358792	-10.9048425372898
80.9045226130653	29.6169086215381	0.92524116921135	29.6275253234329	29.8212761917222	29.8473088904016	30.9939485542182	30.6929444847701	29.0633539093804	29.5858033128091	29.0438833442809	27.8502001692804	30.6498239623979	30.44052752698	28.5216730337804	30.3570435449051	29.3780480455524	28.3802690291597	4.03701003580462	0.912403707176643	4.56292691018707	5.98865590063664	4.16572981516965	4.36184184532085	2.81576087011867	4.58434228997422	3.98876955632327	3.70734349590777	4.92671735666374	2.98998498592589	2.99911034827764	4.8130597384684	3.7403154741606	2.67652649855051	4.23406545138437	-10.8991213118513	1.76978830222611	-8.11519695328122	-11.8428939511014	-11.8476781468319	-14.7231023614662	-8.77143639137651	-11.3441141623841	-10.0484308481781	-11.1105168754688	-12.1295281702464	-10.0862429787086	-10.2931418419337	-11.7032557207343	-11.0125784566561
81.4070351758794	30.0434831786919	0.925031947090979	30.0564987112763	30.2550333708443	30.2581933619195	31.4269660450204	31.1059625234658	29.4739449201199	30.0161489311957	29.4640722116256	28.2752751242979	31.1019468258581	30.8610238679347	28.9498097416662	30.770222527821	29.815714044039	28.8214354732946	3.98124498520141	0.922840442829801	4.48796841797429	5.95935592040261	4.10185132142787	4.32300412629533	2.74485171232258	4.55696973700226	3.92654037830927	3.6577212444878	4.86443779866475	2.94169080769925	2.91789188544851	4.78526069443931	3.66683712301592	2.61007603202631	4.17421757850507	-10.9880645740133	1.76110134489517	-8.19510321631655	-11.9655368314354	-11.8898606114165	-14.8313278706383	-8.88097091061835	-11.4560768974399	-10.1476734566425	-11.2245862922635	-12.1837110748911	-10.2078116439386	-10.3351784158712	-11.7547768681747	-11.1260947961087
81.9095477386935	30.4763723867177	0.921369669628761	30.4526851016578	30.7173708232867	30.6935232628227	31.8753043895254	31.5168415479658	29.8942032340176	30.4598294725845	29.8926995701328	28.7292107278084	31.5537185778626	31.2793517400439	29.3825515644058	31.1763305844785	30.2568064961492	29.2651587080233	3.9263301280697	0.934550330997521	4.40710116948665	5.93522936629413	4.04083364579729	4.2859194557704	2.6736097137254	4.53069727485247	3.86656524069705	3.60815267516136	4.80716285463156	2.89481462476327	2.8368318848613	4.75885246081071	3.59092136814781	2.54395940696671	4.11430077907941	-11.0862198812782	1.75406370196178	-8.27406126039544	-12.1046395462286	-11.9436700402266	-14.9469411990948	-8.99823428190096	-11.5767812582981	-10.2609015968485	-11.3504202998655	-12.2554344219167	-10.333940524781	-10.3849387974261	-11.8147847321134	-11.2466327739881
82.4120603015075	30.9071735791063	0.912284058814631	30.8700686997549	31.203390619487	31.1543244160996	32.2953781614852	31.9109563444121	30.2924798746509	30.875250961948	30.2980684165591	29.2021821997058	31.9909115626206	31.6811749325491	29.7978196892658	31.6136323193528	30.678541633532	29.7434238551712	3.87102445252739	0.948030195456591	4.32819493808005	5.91628806003558	3.98354445279693	4.24410165356641	2.59981206603043	4.49984722094588	3.80273763471137	3.55386435897403	4.75431958408116	2.84718225385539	2.753391900012	4.72904426067299	3.51762753486283	2.47542746306396	4.05998340622175	-11.1900201527643	1.74546408834824	-8.36823805248783	-12.2587226136216	-12.0103355178687	-15.0481473782832	-9.11902265992228	-11.6927286942934	-10.3732414721709	-11.4745646225788	-12.3411378255722	-10.4590668503461	-10.4367119719573	-11.8725113199574	-11.3894017758445
82.9145728643216	31.3586024967475	0.911363838886559	31.3101581593695	31.6567487799464	31.6372941464922	32.7481809899201	32.3361264531868	30.7225170162085	31.3203284049934	30.7335490396257	29.6457453356258	32.4615775678163	32.113938939104	30.2444644677143	32.0758292391713	31.1308861365905	30.2416927754471	3.81774833634153	0.960265600834438	4.25239642018986	5.89174619571256	3.93032990551836	4.20528724926072	2.52783661191061	4.47210422670105	3.74214808425597	3.50072474267352	4.69732151865415	2.80367568647106	2.67216302351401	4.70340506531278	3.44756609789833	2.40884192796084	4.01067828908918	-11.3076465998052	1.7335699228849	-8.47858925343434	-12.4049807943561	-12.0892854108118	-15.162200416895	-9.2583674417947	-11.8246400367569	-10.5060035199762	-11.6179673842671	-12.4188101970642	-10.5990363719042	-10.5079107807813	-11.9482530983062	-11.5519882564897
83.4170854271357	31.8254155625745	0.910903917980411	31.7709574465844	32.1328838564323	32.1021722353173	33.2323860142502	32.7882629018241	31.1822756643437	31.7935494881147	31.1968955345265	30.1194793708078	32.9611211044354	32.5734668295906	30.7192004726488	32.4918292211617	31.6104258965687	30.7063274020105	3.7667762837945	0.973283927267818	4.18047736315886	5.87165388364231	3.87631252151598	4.17000586366115	2.45850617796997	4.44779588312448	3.68553933060373	3.44918769998354	4.64561464322535	2.76483175113197	2.59397920118414	4.68202351127563	3.37250513403378	2.34501659549078	3.9581946969158	-11.437157649289	1.71866877522446	-8.60471176012435	-12.5658730110072	-12.1648962879882	-15.2884715418482	-9.41498568295105	-11.9714578241546	-10.6591146021588	-11.7795678876727	-12.5137344033486	-10.7520127059359	-10.5980454102565	-12.0413929882954	-11.7065177399731
83.9195979899498	32.2920656935826	0.902656820161927	32.2303858498277	32.6370832958102	32.5709028014308	33.72059356263	33.2112507871125	31.6363232508934	32.268630025218	31.652665735574	30.6225237941099	33.4328392939585	33.0040382300433	31.1777824281372	32.9377908755851	32.0718105848102	31.2063648885979	3.71693858473373	0.988052805531892	4.11017526592649	5.857759773348	3.82358047944189	4.13539137367059	2.38774574880177	4.42224456052381	3.63045861657812	3.39583760231364	4.60006742723372	2.72578443146567	2.51444386369661	4.65825050522489	3.29968861688472	2.28095040450946	3.91170010138658	-11.5733697920025	1.70551119755346	-8.74009448403021	-12.7438383971407	-12.2449366986606	-15.4143944990389	-9.57148730775724	-12.1188404086461	-10.8232307995939	-11.9448518096532	-12.6260886669989	-10.8985248264251	-10.6877299669535	-12.1337256244592	-11.8817622103619
84.4221105527638	32.7646251695556	0.894417848658869	32.6747590025909	33.1641324533758	33.0657470467267	34.1897229676507	33.6443565262554	32.0834564508974	32.7235610255402	32.0995915812921	31.1391122716174	33.9167022577734	33.4448022219833	31.6386777958844	33.4132603346875	32.5338424684916	31.7376531385669	3.66821963003633	1.00368857549176	4.03930645500021	5.84987587583838	3.77531862442084	4.09766683175683	2.31761921603383	4.39416358143216	3.57331483800504	3.33931480823656	4.55908672674996	2.68924429384798	2.43557965150046	4.63337920747337	3.2302935936771	2.21712806602432	3.87200268054784	-11.7177163176903	1.69032952980687	-8.88061055154669	-12.936899054243	-12.3381997742927	-15.5277657246267	-9.74008676777749	-12.2650831232439	-10.9903663361142	-12.1123230122924	-12.7494546381764	-11.0510619075694	-10.7899091623141	-12.231240143611	-12.0770383462413
84.9246231155779	33.2527814370216	0.894716318809716	33.1426269481099	33.6583861717983	33.5841341724519	34.6923149921869	34.1083274279522	32.5635473654058	33.208328829479	32.5773301574884	31.6282995287416	34.433160962961	33.916284089113	32.1310296540825	33.8755109629502	33.0263742942014	32.2460659984022	3.62159814735808	1.01807149326655	3.97330768812253	5.83793127587021	3.73188370903863	4.06297632002707	2.25054217076554	4.36911178873514	3.51978695799597	3.28387477107456	4.51566091367124	2.65756182477376	2.35986431290485	4.61175534927027	3.16081413627612	2.15638057751086	3.83252041433439	-11.8728324112062	1.67055190901378	-9.03700799985721	-13.1224139844503	-12.4441129424158	-15.6513900123889	-9.92668749558324	-12.4248662206375	-11.1783767378688	-12.2967382959762	-12.8653937936873	-11.2159560355321	-10.9120071965262	-12.3458932995931	-12.2752220541401
85.427135678392	33.7596760200261	0.892073249644339	33.633892848958	34.1679613902583	34.1026778876264	35.225264573965	34.5895339267757	33.0722882336702	33.7198869045513	33.0815948145055	32.1477126902883	34.9678360634258	34.4048365774997	32.6488667147791	34.3266836821516	33.5434202082156	32.7626837837209	3.57818361526579	1.03297558746308	3.91303339352126	5.8296927712895	3.69094504232018	4.03154140017089	2.18654172828893	4.34716259859496	3.4703457066494	3.22990235270248	4.47809374657568	2.63016192842071	2.28730165652921	4.59299361648576	3.08989489950906	2.09922584424112	3.79591754368764	-12.0398180223314	1.64945321824758	-9.20854867744995	-13.3195374506	-12.5539301858122	-15.7840457765875	-10.1261994570922	-12.595972462835	-11.3857643396382	-12.4955792333487	-12.99739133631	-11.3879648024317	-11.04929048204	-12.4756208905245	-12.4763234487464
85.929648241206	34.2561768886688	0.881918109954436	34.1452616390483	34.7037088558301	34.6001710207301	35.7487002231381	35.0279234977177	33.5579141075301	34.2202238818778	33.5608646572794	32.6953432673747	35.4601039507089	34.8508176309174	33.1284940192095	34.8100108895603	34.0197658519287	33.3133498371809	3.53533133557512	1.04936409455227	3.85884072341431	5.82742622905248	3.64938341137168	3.9991188708841	2.12099156714219	4.32164956606486	3.42133796725404	3.17259215671933	4.44682482328054	2.60159762800897	2.21295201438899	4.56777219354601	3.02210522078677	2.04114240866144	3.76623525305108	-12.2079367757721	1.62953954934179	-9.39335045946845	-13.5325869636087	-12.6586996586726	-15.9080751354551	-10.3198540835764	-12.7578758924028	-11.5983130313566	-12.6880188138772	-13.1447171927302	-11.5464139742727	-11.1806497771485	-12.5944345895251	-12.6955694362682
86.4321608040201	34.7657097263656	0.876184533001481	34.6344610197403	35.2601936594266	35.1225770214528	36.2620373409172	35.497481233482	34.0519151294499	34.7088886863288	34.0466039696232	33.248962784092	35.9846036295514	35.3278396442381	33.6305864501162	35.3186195971247	34.5175540626695	33.8733216672718	3.49455291637449	1.0658497170339	3.80582734176034	5.83058120153325	3.61220508202265	3.96435577052307	2.05848440700922	4.29555448252998	3.37154810517525	3.11378330706491	4.4192076554826	2.57730791479941	2.14157645387313	4.54299580490464	2.95792942738709	1.98557109067424	3.74136570087751	-12.3845227165953	1.60698053653491	-9.57828302017354	-13.7591306007152	-12.7753814971902	-16.0215536744275	-10.5297953706265	-12.921307141487	-11.8154101397142	-12.8849050986854	-13.2981087537929	-11.7152529381219	-11.330355246516	-12.7254202005688	-12.9289086648832
86.9346733668342	35.2854613243352	0.876659705520787	35.12836101659	35.7830875384693	35.6685091416228	36.807831101408	35.9960762869916	34.5780769813036	35.2265987713131	34.562700796735	33.7761520908158	36.5383779721916	35.8336752412801	34.1620849755829	35.7755451949382	35.0441761293379	34.4006666264482	3.45541906177182	1.08087518060511	3.75681305821456	5.82977424820033	3.57963282175238	3.93165633724161	1.99978873916154	4.27221268068404	3.32521560092309	3.05619360971974	4.38966718040015	2.55744818879715	2.07399941159645	4.51981778272351	2.89009622452185	1.93372204029722	3.71524800234364	-12.5674569408726	1.58081311882688	-9.7700013951434	-13.9768858911669	-12.9035575867477	-16.1429362409772	-10.7539215780892	-13.0946387136275	-12.0506393555048	-13.0941856093573	-13.4430204582778	-11.8931315891523	-11.4970866930301	-12.8716795443564	-13.1465661252253
87.4371859296482	35.8196468108349	0.87020302197595	35.6466976179461	36.3118408839116	36.232490880803	37.3811975364272	36.4811980884477	35.129887071812	35.7688896132804	35.1029430226604	34.3318172415788	37.0778280755551	36.3259743908135	34.7018882489132	36.2614199775949	35.5783212329593	34.9623082798196	3.41912533343689	1.09612550928435	3.71459312903704	5.8303243438211	3.55131494403043	3.90083231028528	1.94284944803878	4.25141921477462	3.28252478529472	3.00011292390489	4.36514244996357	2.53890055064156	2.00807649181181	4.49588924044094	2.82456117697639	1.8849229191461	3.69541607338618	-12.7582777308094	1.55692182623017	-9.97267529620893	-14.2015446503229	-13.0411390999436	-16.2708762177391	-10.9778531607455	-13.2749797677983	-12.3010564724712	-13.3122724861917	-13.6011216268421	-12.0653787844016	-11.6657943440544	-13.0251097628556	-13.3771274622948
87.9396984924623	36.3424731224813	0.862688702467874	36.187761827861	36.8636159958992	36.7522514876948	37.929326503818	36.9513129278834	35.6392773731089	36.2855624342248	35.5996637890997	34.9128017339313	37.6014278682575	36.8033363981499	35.2062624630992	36.7772315744739	36.0752290333448	35.5520354263724	3.38293035547404	1.11165815456399	3.6795813631069	5.83485752387378	3.52040564414205	3.86640388326609	1.88651212871451	4.22477023268801	3.23876837271375	2.93958573473043	4.34550113082777	2.52039936500112	1.94255453115192	4.46451973224081	2.76239189648709	1.83580151209162	3.68190228107473	-12.9467445993715	1.53252877619195	-10.1841061830229	-14.439859538594	-13.1646887798933	-16.3829453814365	-11.200595908833	-13.4361243830949	-12.5476229555129	-13.5125660472761	-13.7710967708933	-12.2310620404536	-11.8347698463127	-13.167899126242	-13.6190422162346
88.4422110552764	36.8777900868315	0.859458247627227	36.7441936010659	37.4329904056155	37.2908657018873	38.4759670673736	37.4530311936594	36.1718957253144	36.7995993940331	36.1186693348695	35.4900563715471	38.1556141945979	37.3121342405682	35.7396942047367	37.2776205064377	36.6013678040208	36.1031515567464	3.34831777186524	1.12679591722488	3.65137759543568	5.84245121272702	3.49238026299448	3.82901670448117	1.83363598241447	4.19902299424102	3.19482595016972	2.8792842583786	4.32709600805022	2.50485226116776	1.88050673961607	4.43266321946399	2.70055729925229	1.78994698708518	3.66714910250098	-13.140089642058	1.50514430066407	-10.4004253089763	-14.689364896192	-13.2966556648854	-16.4883321657416	-11.4347990974555	-13.6018054131277	-12.7974238123339	-13.7182616706577	-13.9410665115541	-12.405244434961	-12.0181895925126	-13.3252552778135	-13.8540203656693
88.9447236180904	37.4236826679519	0.860160480991125	37.261222561706	37.9676609364711	37.8513879026296	39.0522783971059	37.9805813549111	36.7337784903616	37.3412077425085	36.6664314052453	36.0408001111484	38.7336348968833	37.846537502688	36.2983718213205	37.7616525303787	37.1533842574695	36.6663101084517	3.31474583394996	1.13992832297261	3.62364473148465	5.84451053422834	3.46744953724471	3.79123302803231	1.78457409300316	4.17524788737795	3.15356343116206	2.82047984021145	4.30560653047163	2.49178495400783	1.82238843440448	4.40017136446553	2.63750812983047	1.74774422485569	3.65528078846911	-13.3371230973434	1.47869030346988	-10.6047584459794	-14.9285663559722	-13.4382487488523	-16.6013996915982	-11.6766990202483	-13.7742047833946	-13.0592844941796	-13.9303769846753	-14.1007636748773	-12.5857593549586	-12.212828816461	-13.4963467479279	-14.0802921101215
89.4472361809045	37.9705901089395	0.853065180081073	37.8011841312778	38.4970468011071	38.4290763142111	39.6517726057957	38.4635237913116	37.3068387300291	37.9046833514824	37.2253644329587	36.6165538745379	39.263776145318	38.3364052656605	36.8382115284276	38.2781627030521	37.6864342460704	37.2598177128523	3.28203552521485	1.15265443913367	3.60293011489351	5.84382802251038	3.44508475191127	3.75244643128623	1.73545449858951	4.15187061568085	3.11489762084338	2.7625980578556	4.28634219153415	2.47601128007902	1.76422437570795	4.36218062973645	2.57710922013275	1.70702472621154	3.64853034125012	-13.5343436263013	1.45827872926561	-10.8128490640274	-15.1696510012577	-13.5879209994122	-16.7211322638234	-11.9036531817382	-13.9467045205523	-13.3291004397066	-14.1412444487483	-14.2703582541934	-12.7491646176682	-12.3945323732147	-13.6642728371992	-14.313508690067
89.9497487437186	38.5103839820596	0.848824550538672	38.3649545675099	39.0453885043929	38.9780002025853	40.208461184989	38.9615862264096	37.8359224344272	38.4272641721506	37.7407151548706	37.2131799404532	39.8060777784724	38.8414227613143	37.3616984388924	38.8199158217256	38.2034326020317	37.8477399406693	3.24854184921653	1.16442528517914	3.58967997095942	5.84330793289637	3.42068239243652	3.70628564129814	1.68828059500925	4.12201640201098	3.07328408731571	2.70085068079076	4.2686164069591	2.45980649750257	1.70817069729122	4.31712584827069	2.51964837855284	1.66692824789517	3.64344395905913	-13.7274443708791	1.43618302954508	-11.0229194879471	-15.4228233617693	-13.7289177645761	-16.820401419097	-12.1327171086197	-14.0985235106807	-13.5833612950455	-14.3295401405747	-14.4484245980278	-12.915399252589	-12.5810984246096	-13.8301072078982	-14.5490980517586
90.4522613065327	39.0588231121295	0.846527158100803	38.9493054914111	39.6075067775883	39.5170695615372	40.7718322536453	39.4899693369889	38.3927559415152	38.9569489970589	38.2847555770873	37.794551077562	40.3749154786488	39.3767092998303	37.9109690191939	39.303919569951	38.7484002583968	38.4027380415282	3.21492078695463	1.17505011384725	3.58381603606406	5.84176508686436	3.3945367767321	3.65477744303891	1.64415390371351	4.09245542188632	3.03146257856659	2.64015223709074	4.24801438301338	2.44358918542216	1.65551828423901	4.26904711448153	2.45897667485807	1.62965799660238	3.63588868174635	-13.9212563337658	1.41364569506371	-11.2321567114214	-15.6861586647774	-13.8677681391728	-16.9204914743042	-12.3663980856491	-14.2564352219952	-13.8371172599907	-14.5201366499161	-14.6207193872187	-13.0897885444128	-12.7758150927933	-14.0113832214844	-14.7559483003683
90.9547738693467	39.617966297426	0.844356123244078	39.5240798795583	40.1340347624127	40.0733763438989	41.3605325196132	40.0251260116274	38.9741656586764	39.512347121435	38.8549441089069	38.3486022104791	40.9457273829389	39.9187707807316	38.4794419813796	39.8151499079873	39.3152934303345	38.9879023614096	3.18105453594139	1.18320409589453	3.58219233230668	5.8315977945855	3.36903526412216	3.59883451173758	1.60237438403431	4.06307293689093	2.99102243299223	2.58107997675467	4.22118735327252	2.42565421379529	1.60562718295629	4.21762875601322	2.3997102106053	1.59525373358975	3.63154695546441	-14.1163085182351	1.39515255524341	-11.4306186320467	-15.9394055432223	-14.0148910213563	-17.0317575369612	-12.595752075366	-14.4201100341531	-14.0944723649128	-14.7109777836232	-14.7819202486582	-13.2648857825536	-12.969724464669	-14.2066016854841	-14.9621257780173
91.4572864321608	40.165941973755	0.841624910127869	40.078636417092	40.6429307438272	40.6484183458074	41.9667502625743	40.5150600424722	39.5432770021785	40.0866460920118	39.414863502832	38.9228912185836	41.4655485027837	40.4158946888765	39.0004006332716	40.356460725123	39.835938910302	39.5954125185892	3.14509760481387	1.18964991735807	3.58321353086814	5.81312925892317	3.34125113455694	3.5376779304539	1.55972354673976	4.03034112521021	2.9517216543398	2.52172257368238	4.19182077668343	2.40173274052092	1.55525976392573	4.15596658663352	2.34270264171289	1.56038967352806	3.62981113442925	-14.3053227955842	1.38631374540661	-11.6139677976129	-16.1914607136598	-14.1716310310915	-17.1535891561535	-12.804222355357	-14.5767055386284	-14.3508337989219	-14.8882330188457	-14.9511986516602	-13.4239634629587	-13.1449681464096	-14.3901964635761	-15.1667318835727
91.9597989949749	40.7061375562071	0.839019973906472	40.6558081150743	41.1660825047085	41.2110956660028	42.511134252588	41.0359432282357	40.0812121192407	40.6041845720023	39.9461424610732	39.5126090714781	42.0104561916958	40.9442017493442	39.5245260552911	40.8800617306204	40.3633853140362	40.1452203117159	3.10636571607534	1.19409615323533	3.5910937140789	5.78944554914572	3.31148975912121	3.46453510016105	1.5189098514098	3.99087339028674	2.90743737822451	2.45981483930823	4.1588691812792	2.37440942724098	1.50738923162046	4.08669174559262	2.28546228995825	1.52642822482579	3.62263605887671	-14.4881556941192	1.37533032249712	-11.7923516341676	-16.4571988995353	-14.3272268966962	-17.253882013222	-13.0131444750882	-14.7197566312751	-14.5788432471992	-15.0439409783067	-15.1275866725246	-13.5935183654347	-13.3239344407115	-14.5839345606311	-15.3518442703716
92.462311557789	41.256579044818	0.836921436269365	41.2546098482353	41.6987974907018	41.7265230007869	43.0700068990292	41.5842920452251	40.6431001137262	41.1394127313165	40.5048565997955	40.074440984442	42.5761148851609	41.5002508783906	40.0690229991685	41.3811844323527	40.9163608713571	40.7097118925819	3.0656269429487	1.1964842608178	3.60578335819421	5.75931930099273	3.27671570943397	3.38222423486711	1.48010617175981	3.94906619511274	2.86238228387226	2.39887470268497	4.11757871244844	2.34302418653402	1.46231968524426	4.01127369244284	2.22629069860391	1.49425916153328	3.61518605050586	-14.6713466252436	1.36864054087774	-11.964123745717	-16.7358910569648	-14.4699267973709	-17.3669866718982	-13.2197853283572	-14.8712580271492	-14.801849177747	-15.1968864922778	-15.294659798408	-13.7734092235829	-13.5041364375729	-14.7966831154375	-15.513870565468
92.964824120603	41.8101893440061	0.83171673280527	41.8703616394713	42.1955798383013	42.2717674532383	43.6486663465789	42.1042778495018	41.2236365224272	41.6983215695182	41.0863298055947	40.608001950714	43.105766735877	42.0283323048494	40.6192331111343	41.9146856390105	41.4804816214452	41.2973977724296	3.02155831512929	1.19609033099233	3.62681170994809	5.71647766232497	3.22986295715512	3.2906375279725	1.44115262997515	3.90452614265002	2.81717811272853	2.3392962607585	4.06543838824631	2.30451781345985	1.41789985091283	3.92889058900991	2.16830812527181	1.46344504127599	3.60893191524982	-14.8529851335648	1.36951508026486	-12.1270789609083	-17.0090728741782	-14.6309154151671	-17.4985885239049	-13.4065277807976	-15.0310758228397	-15.0197144154908	-15.3450607812346	-15.4528880827349	-13.9457041855494	-13.6672104426033	-15.0240172491074	-15.6700104020415
93.4673366834171	42.3438618213034	0.836090188566101	42.448702174841	42.6613699832956	42.803686336982	44.2318495597265	42.6107679182798	41.7669208488119	42.2668821595497	41.6347953605859	41.152524046833	43.6136303184021	42.5435285977089	41.1044568100654	42.4731128888046	41.9833412833796	41.8623590322855	2.97329476981744	1.19273190408968	3.64867637390687	5.65899726506159	3.19089331816428	3.18890275575095	1.40142263098861	3.85223207609719	2.77119734579608	2.27802598252367	4.00430334578263	2.25748877475442	1.37360856194733	3.83248417195034	2.1117764606551	1.4305884996145	3.598823984268	-15.0255174283342	1.37998644449179	-12.2660554491085	-17.2822769391848	-14.7905604085862	-17.645238826311	-13.5769844623069	-15.1797625567403	-15.2261502927631	-15.4687627339483	-15.6241696532465	-14.117050388184	-13.8163595311546	-15.2389899647106	-15.8169658452309
93.9698492462311	42.8736293745256	0.833344202463988	43.0278853003447	43.1363042326978	43.3643575452534	44.7467080968817	43.1482649861037	42.2937469623375	42.7759380921788	42.1724155499622	41.716000497574	44.1434669711031	43.0905117694557	41.6065134341323	42.96850696572	42.5116253281684	42.4021948859703	2.91851121924919	1.18644240204516	3.67456233177488	5.58908180264855	3.13442202947566	3.07053768497982	1.36230999054622	3.79118946985459	2.71886118856858	2.21484572345524	3.93448006624056	2.20247054986403	1.33106228690992	3.72546740240169	2.0514990476786	1.39809535917947	3.57878335515998	-15.1942100282921	1.39235945384574	-12.3905951591117	-17.5787529326494	-14.9730967381309	-17.7785114246527	-13.7428936762896	-15.3276495176383	-15.396251966138	-15.5735600413522	-15.7982852817327	-14.3046151646434	-13.9638620833062	-15.4804350363501	-15.9233243406094
94.4723618090452	43.4101178486436	0.834169477523564	43.6287122234157	43.6152002281366	43.8629173744964	45.2752239541552	43.7069343534311	42.8370928404981	43.3047337930505	42.7320005242056	42.2343373869801	44.6858885121106	43.6592809979752	42.1204952254912	43.4851737437674	43.0595491757026	42.9442273962383	2.86034897032877	1.17828713084721	3.70654761898355	5.50850183074564	3.06442446219524	2.94061129893089	1.32413148484305	3.72571223341453	2.66537816301875	2.15271471293933	3.85011861070577	2.14026935749752	1.2905983990679	3.61070064034006	1.99140816245921	1.36639985695467	3.56771772283548	-15.3645349186165	1.41381322244519	-12.5054800299253	-17.8932096548699	-15.1461753855861	-17.9343424083474	-13.9016694989761	-15.4877217470412	-15.5566754936829	-15.6728722319343	-15.9670359272003	-14.5052356861893	-14.1070914635458	-15.7438954781339	-16.0181563489761
94.9748743718593	43.9319130335378	0.831392911704152	44.2441788315535	44.0584176462115	44.3063778876837	45.8200256676103	44.202478178696	43.394512757136	43.8587430330176	43.3130506945287	42.7022822628243	45.155017228039	44.1657301585192	42.6083452240009	44.0349792616724	43.589989057533	43.5245676140408	2.79679438256548	1.16739566120672	3.74372783601596	5.4095078219411	3.01234176293476	2.79452961348334	1.28341805138325	3.65305653907015	2.60978013541721	2.09109701995993	3.74865393388043	2.0660503177807	1.24876813161562	3.48282305732331	1.9313183240522	1.33376653485725	3.54307665876704	-15.5305860670543	1.45050641065188	-12.6104275698322	-18.2163135737379	-15.3065800946138	-18.1208168120577	-14.027506406767	-15.6641152396885	-15.7044812482381	-15.7642089401113	-16.1491444008972	-14.6920231085654	-14.2190524160925	-16.0204361658591	-16.101144928511
95.4773869346734	44.4463884552884	0.842225345955456	44.8665870739706	44.4570774854596	44.8707792803667	46.3469355020335	44.7215024451208	43.8900731187215	44.4031420773053	43.8390696397603	43.2345500552161	45.6357361241665	44.6970659277032	43.0512781020026	44.5624979562666	44.0857787173669	44.033753323866	2.72157887887033	1.15229234127187	3.78556042848668	5.28646251344802	2.89599863712276	2.63626221536951	1.24142821355541	3.56758926276716	2.55209405336192	2.02626120697072	3.6355459924424	1.97904369505681	1.20713413878264	3.33637336057153	1.87027260145225	1.29857935347355	3.50507751019359	-15.6924977044078	1.49433485596898	-12.7024762259577	-18.5541399019727	-15.5402829647521	-18.3217496770943	-14.1439889976086	-15.829422679507	-15.8314699972127	-15.8221296549043	-16.3107527580239	-14.898607437414	-14.3237573276046	-16.3092554617399	-16.1578948668351
95.9798994974874	44.9346566070328	0.848101932017729	45.4377085336684	44.8545224557505	45.3057502437611	46.8087510421546	45.2582926434066	44.3763857514964	44.893335818504	44.3619033722521	43.7033731717426	46.1264368159519	45.2468236697881	43.4995013620004	45.0544876761976	44.5950516008565	44.4975249479605	2.6470359443139	1.13836896598535	3.8265936531508	5.15289690332021	2.83248311620453	2.46154568301304	1.20021912429747	3.47542414013372	2.4888658438589	1.96164933488806	3.50528037454038	1.88545903411309	1.16744103983789	3.18326919338662	1.80702663736487	1.26387389303117	3.49351119356767	-15.8515134733611	1.55053562344497	-12.7662634181227	-18.9114971665653	-15.7337207761461	-18.5192352481204	-14.2540508842794	-16.0026391547693	-15.921662497269	-15.8678884784219	-16.534351526915	-15.1191775829918	-14.4240803144324	-16.6196484609977	-16.1844985910917
96.4824120603015	45.4388396890545	0.853641324926263	46.0148642487793	45.254659085085	45.7212128838407	47.2899649558936	45.7930566295363	44.886038729095	45.4173435090717	44.9204205571691	44.134310595556	46.6026262256774	45.796030667469	43.9576764867359	45.5905378048772	45.1318058079476	45.0720471490833	2.55868024476814	1.11927153448451	3.87140250231142	4.99106497517193	2.74072045044485	2.26147188558482	1.15728969354089	3.36901440588826	2.4209848459492	1.89557747073587	3.35591224158479	1.77822866040549	1.12761021839015	3.00943652708957	1.74131998824527	1.22782852782627	3.43234127835327	-16.0195578116967	1.63032434610523	-12.821172469034	-19.330131393056	-15.949621867205	-18.760812778919	-14.3473484434419	-16.2085174725837	-15.994648050318	-15.9049456047498	-16.7459524280385	-15.3533285402329	-14.5094589697669	-16.9810363650997	-16.1957485981613
96.9849246231156	45.9612289116964	0.882672345981332	46.6242732908772	45.6156250345618	46.6920938707702	47.7637487623467	46.2862829537289	45.3878347810444	45.9390086981071	45.4766772315552	44.6340335694741	47.0235308930115	46.3055154016345	44.3543128429328	46.1331828634625	45.617518344897	45.5647951370426	2.44832000912021	1.10131022526904	3.92432158421489	4.81148719889057	2.37312521645797	2.0597259849033	1.11067406854392	3.25880280674639	2.35512631666179	1.83194015497943	3.18993388343103	1.65413062058943	1.08568552603247	2.81904645936405	1.67824613954462	1.18961783699493	3.38293633944835	-16.1944571815023	1.72565089480644	-12.8668431050149	-19.7658834261075	-16.403829161421	-19.018157969187	-14.4116814731444	-16.4259141460296	-16.0563756318851	-15.9347811703313	-16.9053582988088	-15.5895751498316	-14.5670700901817	-17.3516200210791	-16.1993107062192
97.4874371859297	46.4257331599034	0.962710472796174	47.2249441929605	45.9110276902761	47.5767497119705	48.2089371585954	46.7812530247003	45.8051101052533	46.4479046595873	45.9562852213275	44.9082895889726	47.4421726360064	46.8169273554732	44.7146939153716	46.604299110609	46.0741489798238	45.9132540476233	2.34115758985755	1.08930516900825	3.97939247744994	4.61132013097991	2.10783592339301	1.83414111862204	1.06584354938156	3.13422062251512	2.28376154931088	1.76528644910139	2.99728625376122	1.52827842469921	1.04637989327352	2.62163288469659	1.6113122352425	1.15124853649633	3.37942379894011	-16.36120016319	1.83911709001257	-12.9055151836576	-20.210626434902	-16.6830149714163	-19.3004954862929	-14.4706595447077	-16.6321807736987	-16.0872332824349	-15.9274164280347	-17.243939965945	-15.8327375902453	-14.6207123161272	-17.73021848352	-16.1599600732448
97.9899497487437	46.9198061214765	0.978612935299444	47.8078670271088	46.211741650426	48.1266459632404	48.6112594174591	47.3247873302333	46.2543074663348	46.9336113544608	46.4866674151312	45.429149377966	47.8896164924917	47.3800002333466	45.0946858699096	47.1243807187851	46.5822054323674	46.5401660728863	2.22640176061872	1.0660560724512	4.03820043117862	4.35901153965045	2.06788513996147	1.57707642995841	1.01706254699928	2.98582508224506	2.20401011304505	1.69445288725401	2.79558055400682	1.37934460263543	1.0054674944374	2.38225044589689	1.53842511650405	1.10902061253486	3.24241341297298	-16.5172767023308	1.98319623007129	-12.9264839765052	-20.7787013792688	-16.6792293726548	-19.6071528448909	-14.5216984107405	-16.8903167057204	-16.0789453458983	-15.9086957394202	-17.4506739556596	-16.1187599453845	-14.668317504834	-18.2077761090323	-16.0975082109234
98.4924623115578	47.3695787967718	1.02190619036631	48.3773785055419	46.4863514405784	48.7759259526731	48.9774840220968	47.8136145901069	46.669892118059	47.3794967893706	46.980183820967	45.8443256949539	48.2732559331011	47.8895096819038	45.4533667306027	47.6155411172255	47.071583933259	46.9357716211371	2.1175409564582	1.05989695443726	4.10245652823122	4.12031880064867	1.95599621305197	1.34240051950546	0.966796634699214	2.84908262179764	2.13328208321231	1.63234705149721	2.5689491055617	1.22064622295982	0.964225561756969	2.14871648654706	1.47391230076458	1.06970122734428	3.21428298929488	-16.6714896409927	2.13744124359782	-12.9275186376976	-21.325551424417	-16.7467217779379	-19.8996483454848	-14.5467777391428	-17.1398416252687	-16.0662388743449	-15.8926036045455	-17.6935955294437	-16.3993352731233	-14.6911371509182	-18.6871874785841	-16.0406044309817
98.9949748743719	47.742650553555	1.14429116918042	48.8920723040443	46.7334511377774	49.3455221819197	49.3968771966198	48.2423482831067	47.0859816531289	47.9134526627552	47.4936176994051	45.729735926588	48.598876219567	48.3381523864785	45.7126521840287	48.1098362644072	47.4721986037414	47.0749835997574	1.99842982213064	1.06205227413432	4.16324249452968	3.82698991176055	1.84543008087107	1.04227719961888	0.919750859704103	2.68669364261052	2.04802216385123	1.56577666484974	2.29524987338547	1.06798442765285	0.926274362411352	1.89738951213454	1.40382014676491	1.0285561876559	3.25898980415874	-16.8520685334197	2.34764346640263	-12.9259038523311	-21.9917765100933	-16.782975024342	-20.288366419151	-14.5569777074322	-17.434327851053	-16.0230783967894	-15.8569893334825	-18.3075766218644	-16.6599595103881	-14.7001358497659	-19.1700148641489	-15.9520644328346
99.4974874371859	48.3176225509622	1.11450368788452	49.5257235769024	46.9205786347436	49.9978982505566	49.7468526195914	48.7904327219485	47.4790514352305	48.3881156866207	48.010949555997	47.0053593042597	49.0014640740938	48.913602561143	46.0111711415354	48.6378170095459	47.9746073007062	48.3607143915582	1.82567785948905	1.03351278882949	4.24905871800265	3.45045198970943	1.7467593387769	0.737630405295934	0.86050527786908	2.48369232333593	1.96289371727529	1.48893060160529	2.08180261777936	0.861548729814962	0.880453106423654	1.55427152139413	1.31961513354782	0.977809842697795	2.72974456880748	-16.9962086162271	2.57805492642558	-12.9127681311784	-22.8189348282781	-16.7722588933733	-20.6700844338062	-14.5576904180444	-17.7795806615446	-15.949544658884	-15.7830330071414	-17.9977598263598	-17.0169035540303	-14.7025605468754	-19.8541096954166	-15.8122590320423
100	48.7815579507443	1.16890967606132	50.0456068824647	46.9872421292324	50.424237811554	49.7949956211202	49.253674599052	47.6415638254999	48.4642909856909	48.2257288308086	48.9449327610749	49.3400441784742	49.4000822207774	46.2020930241922	48.9063413112576	48.296785199718	49.7957498802476	1.71910560821524	1.02796780361884	4.32398980362057	3.30701148651554	1.66712160290056	0.671499050910613	0.812688282456404	2.40012946621326	1.94367403853451	1.45841676790453	2.01442217238217	0.688276075928297	0.84435809449133	1.33956986511309	1.27975591024277	0.947692825187087	2.08797868082789	-17.0212687478508	2.67325714731071	-12.9003060464792	-23.1377554280321	-16.795098129147	-20.7420382825337	-14.5577661065903	-17.9263781003114	-15.9246436743398	-15.7537579060163	-17.0292057723558	-17.3240385646575	-14.705479235085	-20.2967776568824	-15.7470041613475
[truncated: 257 more columns]
