# Supplementary material for: Cranio-caudal and medio-lateral navicular translation are representative surrogate measures of foot function in asymptomatic adults during walking
Source: PLoS One. 2018 Dec 5;13(12):e0208175. doi: 10.1371/journal.pone.0208175 (PMC6281217; doi:10.1371/journal.pone.0208175)
Supplement: S2 Data — Oxford Foot Model outputs are provided in .mat files (Matlab). One file with all steps under consideration is provided for each participant. (ZIP) [file pone.0208175.s003.zip › S3_OFM_Data/EGLOND07_Walking_OFM.csv]

ST	RTIBA_R_X_Mean	RTIBA_R_X_SD	RTIBA_Resampled_Meas1_X	RTIBA_Resampled_Meas2_X	RTIBA_Resampled_Meas3_X	RTIBA_Resampled_Meas4_X	RTIBA_Resampled_Meas5_X	RTIBA_Resampled_Meas6_X	RTIBA_Resampled_Meas7_X	RTIBA_Resampled_Meas8_X	RTIBA_Resampled_Meas9_X	RTIBA_Resampled_Meas10_X	RTIBA_Resampled_Meas11_X	RTIBA_Resampled_Meas12_X	RTIBA_Resampled_Meas13_X	RTIBA_R_Y_Mean	RTIBA_R_Y_SD	RTIBA_Resampled_Meas1_Y	RTIBA_Resampled_Meas2_Y	RTIBA_Resampled_Meas3_Y	RTIBA_Resampled_Meas4_Y	RTIBA_Resampled_Meas5_Y	RTIBA_Resampled_Meas6_Y	RTIBA_Resampled_Meas7_Y	RTIBA_Resampled_Meas8_Y	RTIBA_Resampled_Meas9_Y	RTIBA_Resampled_Meas10_Y	RTIBA_Resampled_Meas11_Y	RTIBA_Resampled_Meas12_Y	RTIBA_Resampled_Meas13_Y	RTIBA_R_Z_Mean	RTIBA_R_Z_SD	RTIBA_Resampled_Meas1_Z	RTIBA_Resampled_Meas2_Z	RTIBA_Resampled_Meas3_Z	RTIBA_Resampled_Meas4_Z	RTIBA_Resampled_Meas5_Z	RTIBA_Resampled_Meas6_Z	RTIBA_Resampled_Meas7_Z	RTIBA_Resampled_Meas8_Z	RTIBA_Resampled_Meas9_Z	RTIBA_Resampled_Meas10_Z	RTIBA_Resampled_Meas11_Z	RTIBA_Resampled_Meas12_Z	RTIBA_Resampled_Meas13_Z	RHFTFL_R_X_Mean	RHFTFL_R_X_SD	RHFTFL_Resampled_Meas1_X	RHFTFL_Resampled_Meas2_X
0	-15.2355720284239	1.1444508313505	-16.6793703665116	-15.3921907592761	-16.2109785440465	-14.6753528530318	-16.1876114643498	-15.3505559418131	-13.8111575342299	-14.7669084338037	-13.7547262420931	-16.6523155420966	-15.3589987025989	-13.165534839922	-16.0567351457381	-0.319583059892007	0.783922322998211	-0.201891727479032	-1.12698407769841	-0.660603437335859	0.0818847996828031	0.248757698939612	0.286741664216444	-0.17350968958686	-2.02085528845208	0.897908527201498	0.293480170914489	-0.0133109192988225	-0.538242827189836	-1.22795467251003	-23.2008529197712	1.69114007380597	-22.0484588560029	-25.5188275310742	-22.3223146469795	-24.6808421700361	-22.5425594639965	-22.8094114205755	-21.702036535557	-24.3899021459075	-22.606607169072	-19.8588366808401	-24.929301954848	-22.6382697404926	-25.5637196416442	20.8981531450431	1.42344015947007	23.6617374059779	20.8392925286563
0.50251256281407	-14.8668655953115	1.10387943604722	-16.1411699716647	-14.9126343428304	-15.7241309131765	-14.3033635362771	-15.8677611217867	-15.110897580402	-13.529454691008	-14.4549050021971	-13.4230885621629	-16.3495218233071	-14.9676979340307	-12.8546121338215	-15.6300151263842	-0.270474755448261	0.778268245056883	-0.150750131153324	-1.06948190064027	-0.601638615831268	0.147152912924858	0.292092618024768	0.317872706411575	-0.144820356097069	-1.9735196376046	0.943050154377023	0.324195358532363	0.0404818116443162	-0.484999976475894	-1.15580676493987	-23.3200755161714	1.68946670544788	-22.1374269046895	-25.5573390810904	-22.4643062123042	-24.7640937254472	-22.6253561655591	-22.8927619917293	-21.8354583651263	-24.5305939292764	-22.7386602774156	-19.9433821834335	-25.0037598169219	-22.9083162678868	-25.7595267893478	20.273676330579	1.40335508637568	22.8749676550494	20.1324109562914
1.00502512562814	-14.384864480762	1.05437501445554	-15.5688998050016	-14.3520336497772	-15.203357120572	-13.8097145621724	-15.3475123315546	-14.6578254859043	-13.0946189140203	-13.9726196296179	-13.027499663247	-15.8566564021107	-14.5034595152123	-12.4998015903022	-15.1092395804139	-0.204568940583383	0.772169698615657	-0.0968924960339201	-1.00013445751674	-0.538567440165947	0.235762388964391	0.367186850368062	0.380396888728342	-0.0982625316791602	-1.89661019284209	0.995921909675603	0.376598052504537	0.10562111795587	-0.427513319820492	-1.06290299772243	-23.4644350090595	1.67824753205387	-22.1849602019916	-25.578538978329	-22.561360887774	-24.8776917567511	-22.7774607603992	-23.0637919594241	-22.0628938036267	-24.7716248129597	-22.8694408065281	-20.1084975866098	-25.0751647801498	-23.140296819087	-25.9659319641437	19.4498721522927	1.37231417065154	22.0261131152073	19.3051971977736
1.50753768844221	-13.967425975319	1.01425768511232	-15.1020493168794	-13.8988136838576	-14.7761390165462	-13.3918331504852	-14.876357109542	-14.2080850103552	-12.695322801718	-13.5307865974377	-12.6988912172975	-15.4050266575469	-14.1205490966941	-12.1891800408305	-14.6835039799573	-0.146277735800038	0.765254534156732	-0.0505480659724293	-0.940323289435459	-0.483795828709538	0.308344547787586	0.434516866505809	0.438938564240029	-0.0566178685569547	-1.82107610627282	1.04073327685221	0.421734790652169	0.163050734158127	-0.377507047289342	-0.979061139359894	-23.550325536769	1.66931710124032	-22.2120834962138	-25.5810708228737	-22.6223009842848	-24.9201454022914	-22.8523688651806	-23.131937355392	-22.2020960909827	-24.9151124619328	-22.9598762281556	-20.2211945778971	-25.1299873064949	-23.3138034095715	-26.0922549767257	18.7301060612839	1.33965364205301	21.3132843846534	18.6335605162927
2.01005025125628	-13.5383321668027	0.977897489759477	-14.5845258899058	-13.4081090460561	-14.2997932481646	-12.9610326342588	-14.4330194381886	-13.8203508103573	-12.3228480471046	-13.1183823595961	-12.3328529568522	-14.9773108961033	-13.6966357546434	-11.8312649673101	-14.2121921198944	-0.0867507426588497	0.755976746162536	-0.000159922658747041	-0.875605296870749	-0.423390036006731	0.378197951107012	0.499624439314167	0.492759122063441	-0.0169862835959878	-1.74443027201437	1.0846435093907	0.463634662951961	0.223307885987514	-0.323110976492796	-0.88624443774046	-23.5823873979581	1.64632502129848	-22.2038544778504	-25.5133525093195	-22.6455326156426	-24.8925990708991	-22.8834132907281	-23.1512712466651	-22.2916695629636	-25.0051946447677	-22.9850231701549	-20.3113977374405	-25.121180667202	-23.4363909302392	-26.1301562495826	17.9898596218199	1.3104064818012	20.5145375267513	17.908992041139
2.51256281407035	-13.0705063538587	0.941986726923074	-14.0354020824721	-12.8775080209253	-13.7917235425668	-12.4865524086645	-13.9435431538203	-13.3870809539972	-11.9104505185767	-12.660741344027	-11.9371048119098	-14.5065817994311	-13.2378378584745	-11.4377317538539	-13.7043243514444	-0.0198581081004154	0.745831664878216	0.0535401456441732	-0.803519205463394	-0.358285463269317	0.456311659355722	0.574759161829866	0.553053375528792	0.0281856272152989	-1.65644420935617	1.13491451776613	0.511446743887631	0.291983098512731	-0.262770329985292	-0.781330526971564	-23.6140620063976	1.62427813511154	-22.1743690983097	-25.4514237643146	-22.6432435145725	-24.865153908696	-22.9247283439125	-23.1472233392428	-22.3880565353521	-25.1034776421833	-23.0181293386854	-20.4255700039262	-25.124229802973	-23.556971191624	-26.1602295993769	17.1749478677134	1.28230033289059	19.6555488921828	17.1231932345245
3.01507537688442	-12.6106394104648	0.912356951652614	-13.5409813413044	-12.3751427453927	-13.330863667118	-12.0172825228082	-13.4388862050987	-12.9267082688363	-11.4766434199138	-12.1795144549848	-11.5548250613814	-14.01862675985	-12.7962043571655	-11.0534035666412	-13.2292299655474	0.0455836386479286	0.73403465509241	0.103815759643711	-0.73356113751743	-0.296605054698707	0.528220571037888	0.648269513534736	0.615143176023976	0.0740489457630142	-1.56119014912543	1.18151366787832	0.556682306727726	0.358536180340147	-0.20478700575726	-0.677499471427621	-23.5944914338276	1.59979931880446	-22.1347197995324	-25.3524589422416	-22.6194987106203	-24.7676055178314	-22.8929090891729	-23.0842228565508	-22.4165309304903	-25.1277043956755	-23.0035224572461	-20.4855236003246	-25.0899679040965	-23.6252923468567	-26.1284320891196	16.3707343400875	1.25847499976193	18.861514065212	16.379165996054
3.51758793969849	-12.1545833628267	0.884390959638035	-13.0231381702594	-11.8716927275318	-12.8441626992214	-11.5527504220556	-12.9600557169147	-12.5040511165107	-11.0731151511351	-11.7302033707886	-11.1651134224093	-13.556121658176	-12.3470144735201	-10.6463360996097	-12.7358286886149	0.11067139744105	0.721202456243276	0.153811815071324	-0.662597453078798	-0.233762697999045	0.595809743301904	0.720795384639144	0.674857395958563	0.118844312443613	-1.46583503560757	1.22640120423908	0.599986632664972	0.425626597227013	-0.145761792662236	-0.569447939464308	-23.5298217808969	1.56708915839448	-22.0346639668934	-25.2091818894012	-22.5282940499477	-24.621379354048	-22.8383543026078	-22.989029032811	-22.417765863868	-25.1261412687797	-22.9377710520309	-20.5373298438511	-25.0112751604305	-23.6259597317391	-26.010537635252	15.5718212960122	1.23259559289809	18.0244503419834	15.6349581432647
4.02010050251256	-11.6859866706749	0.85828058818445	-12.4990172766327	-11.3587320533511	-12.3490005141056	-11.076518933176	-12.4673813691458	-12.0583993745484	-10.652101339868	-11.2608813560445	-10.7684166886665	-13.0819119379247	-11.8888683388202	-10.2255444472161	-12.2310530892746	0.178594985426335	0.707615331524015	0.205288256816356	-0.588607993782371	-0.16839141859235	0.664907184056009	0.796233033997101	0.734469816438739	0.164911073263927	-1.36469846338395	1.274577076284	0.644505120048505	0.497085738206768	-0.0833283047059839	-0.455216308104397	-23.4496424771424	1.53643415983136	-21.9301801482425	-25.0711017585394	-22.4269839427101	-24.4671265707828	-22.769727761708	-22.8345451467172	-22.3761285551775	-25.0795149845644	-22.8706448359577	-20.5852148630951	-24.9371581399056	-23.6233463394826	-25.8736791559682	14.7488316999299	1.2092973943167	17.1680167145909	14.8758967118367
4.52261306532663	-11.211096442499	0.83901141537707	-12.0036350743482	-10.8402606754775	-11.8770251829555	-10.5812998187386	-11.9556595928252	-11.5985216643665	-10.2165928394944	-10.774332899487	-10.3605489207522	-12.5888760737892	-11.4188572256442	-9.79139316880141	-11.7372506158073	0.245732633329508	0.692597027197516	0.253989645794272	-0.514551429119191	-0.105277863658265	0.729027803472897	0.87047105138596	0.795738591704363	0.212735187403602	-1.25778791980117	1.31909716269018	0.687287393827047	0.567089296996462	-0.0215253026788646	-0.341769384733688	-23.3181321918237	1.49804613768273	-21.8066857771723	-24.8718259106272	-22.2979107703039	-24.2303961340466	-22.6419503023154	-22.6485334849012	-22.2974658583454	-24.9960533467748	-22.7365788327752	-20.5868959915078	-24.7988963220437	-23.5481213861659	-25.6744043767287	13.9196761719199	1.19220953354228	16.346902364025	14.1124878730146
5.0251256281407	-10.7455350021166	0.819659856239934	-11.4989509059897	-10.3355366969633	-11.3922910373438	-10.0989393439317	-11.4651355437762	-11.1614182842481	-9.80464392252332	-10.3121204897248	-9.95979965405525	-12.1181926360792	-10.9570208412068	-9.35269364727103	-11.235212024403	0.312091982903959	0.677503837598598	0.301100286282282	-0.440952991331234	-0.0423885361986335	0.789185719140005	0.943679163533955	0.854709452150102	0.259910266711019	-1.15163105066026	1.36335181779384	0.728817813630535	0.637727130102602	0.0406753955091117	-0.226988688911849	-23.1586102402052	1.4587831353163	-21.6333793016778	-24.6608201809388	-22.1117689473264	-23.974280460145	-22.5023256148197	-22.436925151408	-22.1982935626433	-24.895689591273	-22.5785090936525	-20.584627439229	-24.6447208087655	-23.4336114662553	-25.4069815045337	13.1102004292549	1.17199109380308	15.5097682845959	13.3711437339276
5.52763819095477	-10.2762259853406	0.803885263920472	-11.0034385305525	-9.83401287831733	-10.9134623210125	-9.61345942471807	-10.9698251825201	-10.7052373409391	-9.37518269029189	-9.83051817495526	-9.55970535922028	-11.6438090139832	-10.4955697300279	-8.91028181230918	-10.7364353505808	0.37827165425732	0.661551539620141	0.347924281222899	-0.36735617628673	0.0211066346811	0.846470459517519	1.01550796019824	0.910962678351605	0.306657042571343	-1.04185120625419	1.40755665300337	0.76911131222045	0.708964775830062	0.103474893765301	-0.110997803475808	-22.968628939471	1.42059170938435	-21.460573327481	-24.4385021574341	-21.92054255038	-23.6906320041118	-22.331710241013	-22.156554544496	-22.0271918767321	-24.7192189011068	-22.4003756779456	-20.5571455183753	-24.4745759066704	-23.2936800859256	-25.1214734214507	12.302306222758	1.15641818273274	14.6845949478372	12.637020688502
6.03015075376884	-9.80141406016588	0.792529169986437	-10.5186556604062	-9.32129083211177	-10.4413371961628	-9.1135396742524	-10.4634690689869	-10.2517150383606	-8.94874188641641	-9.35052691448296	-9.14561568633887	-11.1592321537114	-10.0185965248344	-8.44933794820987	-10.2363241978818	0.443517584692205	0.645213518462001	0.391900471279548	-0.293343300976188	0.0826193723444725	0.899820749758805	1.08597329343644	0.967648813986897	0.354970884867362	-0.930313782241926	1.44936627589605	0.808350053568047	0.779539543039417	0.1664820148432	0.00271421119654497	-22.7394580680759	1.37777964516358	-21.2560175495353	-24.1657974952307	-21.6913354365208	-23.3521772222464	-22.1223181952221	-21.8663226441053	-21.8467773020337	-24.5397763087306	-22.1662747269102	-20.4973863701636	-24.2492917147935	-23.086982815847	-24.7724971036476	11.497488445913	1.14270069809538	13.8785732006749	11.8923703950312
6.53266331658291	-9.33605916431969	0.781627124207708	-10.0339044853974	-8.82777164917079	-9.96588316074416	-8.62717167484205	-9.97594336787107	-9.80450113710939	-8.5303006965542	-8.87874840389077	-8.74442119992371	-10.6945411334345	-9.55627893088837	-7.99545017242461	-9.73385312390491	0.507579876529728	0.62926571903532	0.434252646423158	-0.220761644659732	0.143765678662029	0.949503323106704	1.1549340934953	1.02088378915621	0.402202264045687	-0.819930992146906	1.49160760087459	0.84691468362069	0.850466561327657	0.229196556703146	0.115503834277936	-22.4911085943347	1.33804066661852	-21.0221572243758	-23.8986190159589	-21.4271006307842	-23.0066541125444	-21.9096923080747	-21.540156907687	-21.6286114343432	-24.3240544754014	-21.9247732028417	-20.4356024973935	-24.0233107610464	-22.8632572101488	-24.3804219457514	10.7209588531868	1.12872385090441	13.0782424851757	11.1800371822399
7.03517587939698	-8.8700834468264	0.775334566236024	-9.56758643960951	-8.33423239153572	-9.50544495800405	-8.13685708623428	-9.48283682457204	-9.34952635206879	-8.10544106250893	-8.3994621264451	-8.33891114477534	-10.223866261273	-9.08959850352833	-7.53406048693652	-9.24326117125158	0.569838230353644	0.612657727143361	0.475273354547406	-0.14946160178032	0.204296215452853	0.994399529403538	1.22010717823187	1.07180639274975	0.44959885810587	-0.708401948014769	1.53113128143186	0.883237195535678	0.919420622574394	0.290778296568879	0.22571161979037	-22.2093165305302	1.29868506425418	-20.7924127694455	-23.5949542868586	-21.1626528693562	-22.6188513763364	-21.6546531049437	-21.1721741981847	-21.3664055886043	-24.0663711076732	-21.6408793384545	-20.332971087709	-23.7549084105067	-22.5848014304812	-23.979079328339	9.96049896145166	1.11815320116459	12.3126762590883	10.4741653977717
7.53768844221105	-8.40392060176401	0.769262385387196	-9.09798699068748	-7.83984191315192	-9.03906456748577	-7.64250448218165	-8.98921157913666	-8.90672644817609	-7.69263644501633	-7.9324648023881	-7.92944693271763	-9.75294807608813	-8.61880876729885	-7.06656068400362	-8.74276613459997	0.63099723285414	0.596850864657326	0.513516396771264	-0.0784061509849818	0.263140269994458	1.03651993861703	1.28407628500519	1.12164462066588	0.497568849036876	-0.598687258541425	1.57051883207253	0.919544328182862	0.988771547260306	0.352632854924025	0.332123514099813	-21.9033909121843	1.26223768250971	-20.5184381617818	-23.2732497749854	-20.850038995356	-22.2062878272517	-21.3826295069236	-20.8031391809318	-21.100748245681	-23.8134694360939	-21.3310043640606	-20.2132897259603	-23.462663729286	-22.2747212902407	-23.5144016198429	9.21911871326279	1.10397271872036	11.5543216088029	9.77478003594227
8.04020100502512	-7.94641003003044	0.765563613017581	-8.63689164405573	-7.36577111041787	-8.57832081342961	-7.16510013535289	-8.51534631866255	-8.45642711950846	-7.27217706900216	-7.45775011126744	-7.53403945983117	-9.30168232775272	-8.16446854707197	-6.60924146446886	-8.2461142695743	0.690674981648113	0.581542184638205	0.550816088674935	-0.00968826272752203	0.322022223789689	1.07566564945254	1.34618831263427	1.1671834590571	0.544221256538682	-0.489914717642946	1.61003157028392	0.955815498313119	1.05752434903548	0.412963206910685	0.435946127105523	-21.5827111051136	1.23010647470249	-20.2374091201198	-22.9601260328891	-20.5268053911618	-21.7992545131344	-21.1157877677668	-20.3859433782196	-20.7789211075633	-23.5035233464415	-21.0190635351683	-20.0937599622483	-23.172303887827	-21.947550274353	-23.0347960495841	8.51166621112613	1.09424545392941	10.8211659816844	9.11207963436397
8.5427135678392	-7.48763867482482	0.766143243242168	-8.19554935343724	-6.88254717360321	-8.13453764367557	-6.67711694765351	-8.03007228603706	-8.01014787406027	-6.85692339387867	-6.98848449338579	-7.12588744023406	-8.83686198022374	-7.69694841798777	-6.14027913128956	-7.76394663725625	0.748088122218616	0.565990476708586	0.586449567967066	0.0578712820295666	0.379691542042568	1.11016376355579	1.40358188678925	1.21160762799839	0.591774947995527	-0.382535196172706	1.64605422857948	0.98984870679698	1.12371492995936	0.472118719770217	0.534803581530517	-21.2309614528215	1.19943673493903	-19.9579461551828	-22.5950870219043	-20.202793451154	-21.337864214509	-20.7981266906372	-19.957722704566	-20.4467309334056	-23.1919145432969	-20.653139924439	-19.9215045332504	-22.8245761194667	-21.5624036989089	-22.5526888959585	7.82574137676535	1.08341791672315	10.1316593628383	8.44608692480404
9.04522613065327	-7.03481100055294	0.764428239912869	-7.74574881377999	-6.41246626963689	-7.68064408067762	-6.19881854471285	-7.55586864302637	-7.57750174093797	-6.45167264575335	-6.53070210785821	-6.7263659472894	-8.38216247029204	-7.24004556345341	-5.68012977384868	-7.27041640592143	0.80447258815998	0.552081088173536	0.620182264036022	0.12410525585556	0.436488219770094	1.14372504867201	1.46045563897814	1.25370420202429	0.638637946944427	-0.27891176930127	1.68371774953163	1.02531284529962	1.19083782426868	0.530634863340781	0.629253556659748	-20.8689969548601	1.177538735401	-19.636448783756	-22.242417888627	-19.8347769512171	-20.8836102649463	-20.4861878484227	-19.5268940183738	-20.0998231240156	-22.8714182951444	-20.2900763419338	-19.7482470194251	-22.4832399359871	-21.1737919392821	-22.0200280020503	7.17300733994953	1.06832764937683	9.44686616990246	7.80918768645102
9.54773869346734	-6.58842122881875	0.766647112562849	-7.31141585566517	-5.95365463196022	-7.24000756661993	-5.73361729651122	-7.09692997432949	-7.13532966938994	-6.03869987933884	-6.06568751757263	-6.33273872337439	-7.94073695883175	-6.7911045091799	-5.22297067501214	-6.78658271685818	0.859208014327974	0.53845094789491	0.653814980598467	0.18773533436037	0.493675379096777	1.17486991510319	1.51481550635844	1.2925458974414	0.685336887131073	-0.176490098836822	1.71986033371212	1.0608806287764	1.2558618869291	0.586740766322233	0.720056769270908	-20.4931049594394	1.15909094769283	-19.3237732770494	-21.8780817779134	-19.474240864241	-20.4274346394319	-20.1742070635714	-19.0568455638045	-19.7145445202001	-22.5160687877054	-19.9103802506883	-19.5656372591773	-22.1245618134275	-20.7496298968489	-21.4949587586536	6.55438785178646	1.05812213976581	8.80227222027409	7.19835903326206
10.0502512562814	-6.14516356088153	0.76983981796403	-6.88871117343301	-5.49265989056305	-6.80944757930634	-5.26480591324592	-6.63214848853195	-6.7067018167662	-5.63821170203055	-5.615117582499	-5.93350272822823	-7.49025824766246	-6.33742141020764	-4.76423359299258	-6.31390616599297	0.912439371935122	0.525717940760112	0.686104303265866	0.250399343213109	0.549696177693796	1.20426408385076	1.56597331304549	1.33101791563695	0.732767015780778	-0.077704934232154	1.75542310200017	1.09602435618199	1.32038729807297	0.642150497635232	0.805209363011638	-20.1033166957313	1.14755659414765	-19.0016796604954	-21.4914881129137	-19.1041227879785	-19.9436247459359	-19.8298971286826	-18.5973205730214	-19.3364057164946	-22.1790016849738	-19.5048856983401	-19.3440591348435	-21.7388932890865	-20.3028606549335	-20.9688778568073	5.96615910778404	1.04321269400866	8.19286185562085	6.59680210162035
10.5527638190955	-5.70958699693295	0.771273714254346	-6.46354744373982	-5.04955041843364	-6.37528821233291	-4.81148505130446	-6.18249617074774	-6.28398019843424	-5.23696772409062	-5.16577017068161	-5.54735179679529	-7.0523617184538	-5.90002934867599	-4.32022546836684	-5.83557723807135	0.964930661757702	0.514647598908433	0.718117032456125	0.311072088977996	0.606006117484751	1.23457683368746	1.61716940272634	1.36653736944279	0.778828530482208	0.0175833609193636	1.79292763581568	1.1336975497396	1.38550623532293	0.695813578819292	0.886262866975586	-19.7097788339629	1.14482626218899	-18.657594566084	-21.1268096063857	-18.7117234132555	-19.4812709125694	-19.5016717572278	-18.1238240665963	-18.9254683402566	-21.8111090062125	-19.11395096388	-19.1265454390484	-21.3702973834558	-19.8601689589749	-20.4166904275706	5.4147245470671	1.02782636081092	7.59940591746221	6.03286879861844
11.0552763819095	-5.27905817565535	0.777126171339743	-6.05571548055054	-4.60683952776777	-5.95717249462162	-4.36598265860887	-5.74319909743918	-5.86101405226195	-4.83724181983439	-4.71983459643607	-5.15722884634174	-6.62102171225711	-5.46021369458496	-3.87207132899752	-5.37022097381784	1.01596652000251	0.503672345058576	0.750941295677139	0.369458299238444	0.663018000858011	1.26343220103142	1.66553916102177	1.40112093241701	0.825875244386867	0.110613819561429	1.82752867859759	1.17155712053521	1.44761071824709	0.747220020435556	0.963649268025112	-19.3048187162659	1.14269337235129	-18.3297391886334	-20.7278313851802	-18.3363883507294	-19.0059159422547	-19.1655602582142	-17.6386535387227	-18.5086311365363	-21.4470111314705	-18.6891056821489	-18.8892865375588	-20.9635175649799	-19.3731685136459	-19.8878340813823	4.89565680075304	1.01473193320849	7.05089675528499	5.48122582894179
11.5577889447236	-4.85544234283151	0.780684045283159	-5.65094569573291	-4.17158071448687	-5.54165175440753	-3.92475895791625	-5.30445268975414	-5.45620228352638	-4.44993036171554	-4.28953616635549	-4.77112677300532	-6.1860320643213	-5.02695622521144	-3.43468359674675	-4.91289317362964	1.06645377880255	0.494530546318852	0.782937583097963	0.42698252849965	0.719038963594499	1.29398359876971	1.71279952907725	1.43593420454725	0.872777628093769	0.198983915976697	1.86450644859192	1.21111739828721	1.51121030962326	0.797960024239554	1.03566699203447	-18.9004610144415	1.15020933333839	-17.98045310781	-20.3401450920342	-17.9410593112226	-18.5323912523198	-18.818032984225	-17.1765225041265	-18.0987053444274	-21.0985059355593	-18.270714970193	-18.6293249891822	-20.5646343780018	-18.8987489558042	-19.3567543628333	4.41160052947728	0.996424962827858	6.52556280248059	4.95476273946998
12.0603015075377	-4.43943897454526	0.784032295346665	-5.25022115997328	-3.7520587637942	-5.12968070486056	-3.50300912553333	-4.88351057367801	-5.04839524598831	-4.05702551892416	-3.85610278896856	-4.39613773724572	-5.76507717757803	-4.60829990452298	-3.00739005296425	-4.45579791505699	1.11660105266029	0.486525204813288	0.816513268658939	0.482156077264	0.776514602065254	1.32733865190396	1.76085482238011	1.46757753599502	0.918886790529958	0.284853448861883	1.90215278100199	1.25409829259565	1.57413350196238	0.84600398644838	1.10472992491627	-18.495788047825	1.16369390599311	-17.6305876627347	-19.9644531022787	-17.5466857992339	-18.0921704567732	-18.4949517542773	-16.6864788900087	-17.6578453717718	-20.7217097677169	-17.8615530371045	-18.3780748691007	-20.1748995063252	-18.4116182151564	-18.8242161892435	3.96225369180971	0.980843495099106	6.02670879305642	4.46274439239507
12.5628140703518	-4.02978887247604	0.790011284858679	-4.86699394475888	-3.33117034027916	-4.7349570098196	-3.08263286546327	-4.46751351951262	-4.65110428893823	-3.67386184099486	-3.43575930476454	-4.01630020651662	-5.34400150528634	-4.18670855140124	-2.5817969600624	-4.01445500439077	1.16605462882898	0.478854948108016	0.851742297248391	0.535991986701416	0.834848135172748	1.36011431271508	1.80590440833978	1.5007024381348	0.966197304995706	0.367461220476927	1.93874474941801	1.29715610770626	1.63578023266023	0.89310493643131	1.17096204477614	-18.0908231887806	1.1773358907681	-17.3016129995919	-19.565173165486	-17.1759857042538	-17.6258775487046	-18.1545981313608	-16.2153020207423	-17.2360753870905	-20.3761116361916	-17.4300134043121	-18.0967144969697	-19.759640185011	-17.9151373247178	-18.328459449716	3.54486511709366	0.964896503405208	5.57231179878719	3.9825337082717
13.0653266331658	-3.62796120654486	0.791999118211621	-4.47968794065722	-2.92390938990853	-4.33657997876769	-2.67434204277305	-4.05815522204761	-4.26870963949498	-3.29608519472656	-3.02453113762269	-3.64667176189948	-4.9247511909007	-3.77904511052087	-2.17287454387327	-3.57815253189059	1.21562343789453	0.473343339292334	0.886669006551916	0.588903689236756	0.892376786220008	1.39781787006645	1.85205785253097	1.53349541729594	1.01212975428222	0.445804950853511	1.97882987984013	1.34391481988177	1.69945698504411	0.938990488826522	1.23265719199857	-17.6918694765456	1.19875401739276	-16.9417078467526	-19.1951742721512	-16.776870396838	-17.1916456619889	-17.8239793645012	-15.7605310524066	-16.8039772514733	-20.0230811605892	-17.0242556853631	-17.8100019927142	-19.3724594292547	-17.4440589024624	-17.8265601785975	3.160295083619	0.945959848912559	5.12986097794315	3.53645979746978
13.5678391959799	-3.23392982803328	0.796045033376159	-4.10237291495411	-2.52536595328452	-3.94845639041869	-2.28268007982343	-3.66751343676986	-3.88601410510953	-2.91819499076615	-2.6164433640747	-3.28154199109697	-4.51978293159943	-3.37893779029922	-1.76620495645886	-3.14757885977712	1.26527315651879	0.46833012859253	0.924736466355315	0.639494031061811	0.952199905426096	1.43821847003909	1.89957190306599	1.56544694934697	1.05867840187563	0.522153050276903	2.01753109052163	1.39443682247306	1.76089667650328	0.982130645056791	1.29305662274168	-17.2982986200828	1.22155347761453	-16.6019150633344	-18.8154269376167	-16.4011024382951	-16.780180594726	-17.5224204315097	-15.2956229609234	-16.3712228475993	-19.6771927914287	-16.6110513736762	-17.5351530467038	-18.9748223610661	-16.9444759939902	-17.3472952202064	2.80681276754961	0.930854752402417	4.72185767139363	3.1137899431043
14.070351758794	-2.84799158107457	0.799057843095401	-3.73742504003974	-2.13029891862961	-3.57342385962106	-1.8944039945605	-3.27736465216271	-3.51881101003614	-2.55309588532787	-2.22526623238126	-2.91707848028344	-4.10955484365096	-2.98236470264365	-1.37021498367914	-2.73458795095329	1.31502281147818	0.464226189541277	0.964234127150075	0.689761146969025	1.0121373816878	1.48107172962412	1.9440146494902	1.59978816650553	1.10557410967316	0.594826392226578	2.05835076627441	1.44481133181146	1.82369652842924	1.02520214773342	1.35182807164125	-16.9163903467419	1.24465499386175	-16.2726138755998	-18.4423271200868	-16.0398363903731	-16.3654786088548	-17.196207546868	-14.864610876601	-15.96474864162	-19.3666313017725	-16.2047532304376	-17.2229465750862	-18.5842121983195	-16.4739255113871	-16.9147826306378	2.48344124945709	0.913864305576579	4.34768635344806	2.71141735564839
14.572864321608	-2.46979854351306	0.799610936511535	-3.37071643854632	-1.75103178457654	-3.19767809596609	-1.52077241194418	-2.89876809849848	-3.16004289636848	-2.18637668256508	-1.83615325476197	-2.56514284316519	-3.70611832835555	-2.60237347028302	-0.988213230076262	-2.32399353056259	1.36525645908627	0.461967830798851	1.00509075785479	0.738962964947583	1.07244055841974	1.52970370335033	1.99141062498522	1.63283399859199	1.15052970320247	0.664475959089444	2.10201091121087	1.50026581621845	1.8877747794986	1.06598012217726	1.4068540685748	-16.5428810883332	1.27215364370353	-15.9298334547446	-18.1009145548855	-15.6687584147052	-15.9931288128105	-16.8986773296771	-14.4362601592293	-15.5358209161126	-19.0325201680372	-15.8297274620254	-16.9224114261987	-18.2265230060407	-16.0123611756388	-16.4705172682253	2.18781391734341	0.898103966172253	3.98808369386397	2.34386147150921
15.0753768844221	-2.09943378412856	0.801910775510221	-3.0152378327824	-1.37397538667336	-2.83430815401364	-1.1589223555726	-2.53556976869153	-2.80681920855784	-1.82704742853098	-1.45818941530418	-2.2117079891177	-3.31356967069485	-2.22342675576741	-0.610075639795599	-1.9237895881692	1.41575819573088	0.459682180675568	1.04939491634717	0.786385850213418	1.13478477458686	1.57994670048304	2.03916058228968	1.66755995853535	1.19670550736208	0.732211097265124	2.14325699936587	1.55815988564212	1.94909154884544	1.10583514237233	1.46236358119304	-16.1816456904994	1.29662750436302	-15.6139987102267	-17.7358167007932	-15.3291955119339	-15.6283666813294	-16.6204106485558	-14.0239756738379	-15.1365608989801	-18.7381000580074	-15.4367051386728	-16.625703935957	-17.8464803338142	-15.5549698893395	-16.0711097950447	1.91847002175519	0.884780104636092	3.6617043955429	1.99000941788532
15.5778894472362	-1.73829370663345	0.80186794940705	-2.6667135320936	-1.00626622106302	-2.47936299522924	-0.802815491505066	-2.1746264283838	-2.47084915501076	-1.47727877419554	-1.0938406941339	-1.86546006294363	-2.91796814135293	-1.85524002454279	-0.247501261306205	-1.53989540447441	1.46683360334576	0.45907171404015	1.09433503439056	0.834179505492599	1.19618112492659	1.63479115242077	2.0857972232082	1.70458923543109	1.24132397781872	0.79626189305559	2.18873703354441	1.61728001965606	2.01338235524392	1.14534594125884	1.51663234704751	-15.8390521854663	1.31984721085232	-15.2964132446299	-17.4046891851901	-14.9924789788475	-15.2845577817405	-16.3334594209674	-13.6517105401176	-14.747265470593	-18.4546828235891	-15.0779748798148	-16.3072288409333	-17.5034033564417	-15.1409967073589	-15.7128171808385	1.6751021676482	0.870743538488946	3.35726506792722	1.66412830930189
16.0804020100502	-1.38443029724616	0.800521662629434	-2.31940781878378	-0.651349181261875	-2.12724270330281	-0.46242171456644	-1.82627987122993	-2.13725259611692	-1.12809594574949	-0.733439796993799	-1.52875058559096	-2.5308383024778	-1.49997844420036	0.10767763088386	-1.16021453480978	1.51826704399439	0.459366439416804	1.14184235720114	0.88040123555439	1.25878788809835	1.69483566449871	2.13556022244946	1.73959337817305	1.2854920384685	0.858741559033508	2.23399061114192	1.68109133938172	2.07631175215489	1.18183923662026	1.56898428915118	-15.5081114996638	1.34746156956988	-14.9843112913771	-17.0844633089268	-14.66587944546	-14.988516996582	-16.0805643437979	-13.2715829390487	-14.3627195143479	-18.1784999078545	-14.7344084999595	-16.0072048035707	-17.1742571975629	-14.7139992699817	-15.3590419771592	1.45356262946319	0.858761920377079	3.07014266419914	1.36448578876838
16.5829145728643	-1.03956512635636	0.800268188494497	-1.98418291256714	-0.299276581464158	-1.78897150762038	-0.128557420852574	-1.48952942068213	-1.8150571333533	-0.79051223426405	-0.388093774483883	-1.19248902809339	-2.15138209349809	-1.14783192526811	0.453974493032666	-0.792437103518146	1.57023926453467	0.459904801261388	1.19239698670016	0.926407942059918	1.32272700909794	1.7544476668362	2.1841406096188	1.77794254954618	1.33005083613935	0.919173523403523	2.2797654006468	1.74538543440562	2.13919481293062	1.21879426825408	1.62268339931151	-15.2000275944694	1.3705859340725	-14.7039353770693	-16.7661248371044	-14.3762617394555	-14.6832858182869	-15.8347641811332	-12.9318910214459	-14.0182766779219	-17.9484193783299	-14.397731861049	-15.7024443162237	-16.8507902844279	-14.3289849251274	-15.0574483105266	1.25441340868628	0.849005595388232	2.8127077680788	1.08094003062856
17.0854271356784	-0.703164898865821	0.797318444691505	-1.65099792661608	0.0405355701834537	-1.45470453813629	0.196991250896388	-1.15662835010482	-1.50640837251224	-0.457211760029826	-0.0504165218175615	-0.866882308747735	-1.77160926817151	-0.809747963889533	0.78520668241338	-0.439270178723309	1.62234760112239	0.462400414929439	1.2423244465466	0.97273497370954	1.3844213782579	1.81957767200019	2.2332617853527	1.81640490943372	1.37141258484605	0.976286334547549	2.32909902219363	1.81182264441817	2.20430436528837	1.25388290433953	1.67498579365711	-14.907977896719	1.39309144682115	-14.4090784075445	-16.4881020946946	-14.0769230066213	-14.422157912262	-15.5964421766505	-12.6185587866296	-13.6639031866504	-17.7017769734534	-14.1037638605336	-15.3933247647603	-16.5725215853448	-13.9698814495084	-14.7872784526935	1.07428190565952	0.839082171563145	2.56619344242317	0.825546916909798
17.5879396984925	-0.374285982561138	0.794278904270485	-1.32250057678748	0.372170661496968	-1.12716464400647	0.508687521377423	-0.836595059646963	-1.2015648587465	-0.129612501209552	0.279051573531812	-0.546330597848519	-1.40206270251473	-0.479105391311954	1.11103741679119	-0.0917286144200205	1.67462968841295	0.464864859580939	1.2954355294553	1.01707112786627	1.4478038020555	1.88653562653667	2.28513082663539	1.85490341263808	1.41341508605134	1.0327248303167	2.37514352185934	1.88183304512155	2.2655422357857	1.2878148563379	1.72683204870866	-14.6347631504269	1.41504185538752	-14.1389894054972	-16.1977466828216	-13.8075955523866	-14.192464201093	-15.3947984566576	-12.3174195995269	-13.3453121753966	-17.4951400308212	-13.8055954025852	-15.1090212205895	-16.2858292689539	-13.625128037465	-14.5368809217557	0.911394471367221	0.831496877926293	2.3391982137386	0.586230168307589
18.0904522613065	-0.0549742159266887	0.791401662427932	-1.00502478636794	0.698447337876171	-0.812698142348843	0.815455957115584	-0.524457938434678	-0.910041761783159	0.185901482302067	0.593834138827167	-0.230298950824738	-1.03757179800222	-0.155515985276689	1.42423492414477	0.243070715725558	1.72712834522773	0.468092903297811	1.34985228362089	1.06244637146375	1.51078235978824	1.95389517385405	2.333894593466	1.89624890090362	1.45366957384757	1.0864261283089	2.42426636859754	1.95000661395015	2.32895452562391	1.32189287687805	1.78033271765777	-14.388215900491	1.43140852087678	-13.8933819137868	-15.9372718044051	-13.5678828240196	-13.9706171415224	-15.1869932994535	-12.0631809795193	-13.0528696366926	-17.3116510730871	-13.5415829689159	-14.8113857736162	-16.0348628003971	-13.3334819235352	-14.3416445674325	0.765822637349143	0.825437459097211	2.13414008335348	0.366380881076091
18.5929648241206	0.25649196664439	0.786476756522371	-0.68870889783446	1.01169721823473	-0.501556634804174	1.1129821124137	-0.217541046444459	-0.62708636332414	0.498072063688306	0.903225508127631	0.0741040840273964	-0.67599779456304	0.153909334165688	1.72617784469179	0.565118137998101	1.77912011737369	0.472613809713772	1.40371485557939	1.10723901082393	1.57175899367102	2.02480276198807	2.38451420725141	1.93526812885343	1.49203294141724	1.13841952057663	2.47384554567144	2.02079004500177	2.39170410293749	1.35276249158613	1.83170892050007	-14.1575725580082	1.45156373814791	-13.6406666590585	-15.7032770929614	-13.3258164169019	-13.7962452542379	-15.0022474369199	-11.8180304308831	-12.7689893618081	-17.1313911720617	-13.3094761721026	-14.5279375342962	-15.8157117035993	-13.0435419966785	-14.1651120225974	0.633614459870332	0.819372289087047	1.93677239550435	0.169366290132403
19.0954773869347	0.559867111349316	0.782086916891583	-0.37929198869615	1.31989003761194	-0.19948260767549	1.39903828653602	0.0771425507913203	-0.350402045198126	0.800188854514679	1.20133017047229	0.375206912165582	-0.325970390700558	0.458345362679585	2.02155868904813	0.880718615991886	1.83120542383493	0.477006474467049	1.46004105899708	1.15111999812766	1.63387585011855	2.09373340277399	2.43666080450184	1.97604402326283	1.53048666855562	1.18960927337203	2.52124342993985	2.09321600977864	2.45181987555262	1.38407410926411	1.88374600560929	-13.9540678840935	1.46814523131205	-13.4214749375916	-15.4657033667351	-13.1222982154619	-13.6339264484862	-14.8509122869291	-11.6062562074029	-12.5315186549031	-16.9975905362755	-13.0821236184636	-14.2714986980331	-15.5979388986953	-12.8002657438297	-14.0213748804088	0.514852147349839	0.815554440367701	1.75732215077442	-0.0153621339092867
19.5979899497487	0.85382840456977	0.777404213735607	-0.0792363250153542	1.62004679606286	0.0912367488042618	1.68103572494195	0.366572642115	-0.0869342192703438	1.09229955676196	1.48793398282095	0.667993558139249	0.0201813414344246	0.752581541731775	2.30260481766886	1.18345309321141	1.88249208233414	0.482412204146429	1.51536515158447	1.19610476661783	1.693580166052	2.16344292513335	2.48452363096084	2.01781810562641	1.56522220988995	1.23747917423736	2.57168222077085	2.16220459622642	2.51397926429876	1.4137925525412	1.93720230640435	-13.7727419039097	1.47997982546576	-13.2139575466131	-15.2693881234153	-12.9348245538612	-13.4974379742114	-14.6867472708891	-11.4355757632776	-12.2991943544535	-16.8573289074479	-12.900502805491	-13.9996166233073	-15.4277179230847	-12.5921129899121	-13.9312399148619	0.407818526508661	0.812267449183677	1.59137634806042	-0.180849639871113
20.1005025125628	1.14041045541036	0.771603322432098	0.218686984169962	1.90839837535444	0.377729896711793	1.95336513877276	0.650027365119678	0.171435937703012	1.379082930809	1.76901110348934	0.950420891240575	0.360301060184867	1.03505735884096	2.57683152856163	1.47498734937665	1.93277668724324	0.488012590357386	1.57065099243238	1.23925955429851	1.7521748852956	2.23425478941457	2.53489980992652	2.05668008151488	1.59960638485011	1.28503712617418	2.61877488734812	2.2335814271027	2.57207064752075	1.44180944619135	1.98729690209243	-13.6105030237805	1.49469433867259	-13.0153882108714	-15.0760573295086	-12.7606753284536	-13.407079011511	-14.5565527492499	-11.2701900433548	-12.1019842917937	-16.7483888662806	-12.7300520084664	-13.7574458128527	-15.2649553092051	-12.402043490436	-13.8457268571626	0.310129651508589	0.809003866728185	1.43306400840818	-0.33112466193037
20.6030150753769	1.41820656126682	0.766540936697316	0.508000892309408	2.19290159281367	0.653732796958325	2.21637030356951	0.922629430864983	0.421443476070162	1.65302423478693	2.03723708076996	1.22869572183614	0.688413066835535	1.3123502077984	2.8419006383098	1.75998585354579	1.98269141203344	0.493633055596024	1.62711657651851	1.28296740968031	1.81103262752338	2.29953275719684	2.58421314764587	2.09780626055311	1.63237924659848	1.33077895875484	2.66640610840094	2.3035425441271	2.63012309801464	1.47019313553787	2.03889648588278	-13.4784035535814	1.50451395195133	-12.8533055245868	-14.9031784198891	-12.6270114428987	-13.3098890248451	-14.4457459733823	-11.150299965059	-11.9411546279365	-16.6685218551172	-12.5869426919487	-13.5345113426641	-15.1284520943433	-12.2671888621881	-13.8030443716992	0.222326782083694	0.807551311359662	1.28969645807488	-0.469573067635334
21.105527638191	1.68720675320792	0.761253820551041	0.78938127347105	2.46729431558799	0.920147443042909	2.4756600948447	1.19121772747051	0.660431158976359	1.91962171177553	2.2982156185287	1.49596746218762	1.01190217190191	1.57767734080693	3.09358903213367	2.03258244097505	2.03096434032829	0.50022292901501	1.6803872666368	1.32696501332709	1.86572479089076	2.36557739401691	2.63064303591889	2.13689051751066	1.66191253662958	1.37412350872146	2.71517300094978	2.3707379048288	2.6883901937024	1.49520755795079	2.0908037031839	-13.3647366950748	1.51595565110876	-12.6896210522401	-14.7674755640724	-12.4949560707006	-13.2553492970928	-14.3337916334402	-11.0524169115516	-11.7885287689824	-16.5836262235365	-12.4859857053323	-13.3114851429772	-15.0344008599644	-12.1405264011504	-13.8034134049315	0.141889349469894	0.805706749929405	1.15300596897788	-0.591996439994749
21.608040201005	1.94900019457062	0.755459782597092	1.06714849754509	2.73246611689649	1.18126487142405	2.72440603563208	1.45382133827259	0.895152369648177	2.17766545985607	2.55222338095424	1.75513830056219	1.32706976854901	1.83442258018496	3.34074905586824	2.29547475402491	2.07786008529009	0.506073433978134	1.73400673828509	1.36860283276744	1.92026032522711	2.42852369725591	2.67892135786311	2.17500809848406	1.69141573890671	1.41745771811161	2.75864448370628	2.43896777451525	2.74096255313359	1.52041193531202	2.13899785520293	-13.2731495102558	1.52467365759929	-12.5513634434209	-14.6212265151877	-12.3916053548633	-13.2271718571756	-14.2560666232848	-10.9753180686023	-11.6835773436706	-16.5408394518722	-12.3839429592975	-13.1240255704538	-14.9332858375972	-12.0581656843212	-13.8043549235789	0.0679210454491869	0.80418722108898	1.02443660817013	-0.705218884818112
22.1105527638191	2.20164947942785	0.750540415574369	1.3349206294882	2.99349344460428	1.43115973039632	2.96726745454862	1.70672823696925	1.12078052446166	2.42241293010802	2.79375810676406	2.00818587495378	1.62987013962737	2.08475456899624	3.57572097569374	2.55239061595052	2.12367118683703	0.512337208386178	1.78703467465875	1.41152081219369	1.97379642731538	2.48677318633591	2.72363393957432	2.21454950986562	1.71720649060699	1.4576326768371	2.80436473624334	2.50302452731653	2.79514542761223	1.5442887338933	2.18875428642824	-13.2087568314632	1.52900888203478	-12.4455708069211	-14.5144574416361	-12.3230147377808	-13.2057674722151	-14.1829222095366	-10.9422086199355	-11.5920810380732	-16.4963642927525	-12.3263047691457	-12.9463926022467	-14.8770381365388	-12.0118517452314	-13.8498649370083	0.000657653657365091	0.803783000519589	0.907260907530238	-0.8074776909037
22.6130653266332	2.44643513031253	0.745816979229296	1.59580960300438	3.24255574538943	1.67304072798341	3.20580653555591	1.95685191425476	1.33805794517536	2.66110927130124	3.03140658534052	2.24895393968314	1.92728769786859	2.32271346105031	3.80263372981644	2.79742953763936	2.16705954874094	0.518567630168439	1.83593265807927	1.45276681557235	2.02274061655985	2.54398347601373	2.76709153749054	2.24937767765205	1.74177746214774	1.49725569340859	2.84709635970539	2.5652108946859	2.84572229807999	1.56586839627681	2.23695024796001	-13.1598854902484	1.53800540372248	-12.3348195581825	-14.4214617531687	-12.2513106932501	-13.2254772753056	-14.1207525179535	-10.9113740012555	-11.5305723477276	-16.4712688100505	-12.2887253041105	-12.7845012364347	-14.8374253178831	-11.9801828987796	-13.9206396591279	-0.062350229468364	0.802420399025839	0.793296537192234	-0.898678046231791
23.1155778894472	2.68417431010343	0.740842713560785	1.85150660214158	3.48666428498323	1.90879946034291	3.43315425959999	2.20108533399007	1.55128783235251	2.88839255239794	3.26025270017861	2.48399386261965	2.2145942206779	2.55517857936761	4.02431089328637	3.0350454494062	2.20941641050846	0.524323324236949	1.88510438546585	1.4932064451631	2.07205291032898	2.59465230432339	2.81182535950461	2.28526838746847	1.76537255007821	1.53605300137064	2.88760333381062	2.6272623812229	2.8937526829431	1.58799115670045	2.28226843822971	-13.1382687448342	1.54211969193531	-12.2602662131842	-14.3383358468851	-12.2172254038847	-13.2509425573212	-14.0911366038674	-10.9160488306326	-11.5093072435329	-16.4768237211205	-12.2682308360616	-12.6614709941781	-14.8110256695815	-11.9987723135125	-13.9979074490823	-0.120628315712676	0.801739284096274	0.687377234045844	-0.983218380965222
23.6180904522613	2.91290049620995	0.73705548886694	2.09616758363017	3.725107265959	2.13312004802557	3.65770918473925	2.43634913227833	1.75522554703655	3.104436771312	3.4795227553662	2.71097578179433	2.48926800350141	2.77999705409988	4.23227068972014	3.26755663326652	2.24949560676537	0.530422677000475	1.93137533696091	1.53425834347389	2.11843535609695	2.64181362283772	2.85079009561689	2.32026132787975	1.78467546668499	1.57152080258675	2.92952734312752	2.68283675632333	2.94263348573015	1.60674212112052	2.32857282951044	-13.1345970923629	1.54529127795204	-12.204381231627	-14.2944165456091	-12.2020920274197	-13.2977238416635	-14.0518191614031	-10.9486518836755	-11.4905130920925	-16.4663538222615	-12.2903880703844	-12.5380310539353	-14.8272528665817	-12.0243387840727	-14.1137998199911	-0.175018459772627	0.801381664893788	0.588867020176303	-1.05923173388551
24.1206030150754	3.13481869786615	0.733573123495986	2.33508989562679	3.95088231490069	2.35122063961801	3.87749382744271	2.67014100142532	1.95383674620415	3.314176111773	3.69622185677302	2.92587552168962	2.75813363860462	2.99315796972222	4.43774839715417	3.4886651513256	2.28713496162002	0.535539617416183	1.97455609450536	1.57188409647822	2.1618496549422	2.68666335681117	2.8903580706649	2.35168926052536	1.80413253948647	1.60753300795793	2.9648817752895	2.73769951313285	2.98460550270594	1.62539815919813	2.37150346936221	-13.1472843206625	1.54898904165689	-12.1568771981565	-14.2407040214613	-12.1955303280321	-13.3807725287158	-14.0351578494566	-10.9864394135484	-11.5157263783431	-16.4913138942917	-12.3101230622646	-12.4452680892257	-14.8343641508074	-12.0857557391771	-14.2366635151316	-0.226806467802308	0.800252519613928	0.493485661293113	-1.12836604946412
24.6231155778894	3.34953479221232	0.72962639915877	2.56748052570973	4.17498390127601	2.56274875584267	4.08549395922954	2.89769004137813	2.14819603338565	3.51033326166951	3.90184908713212	3.13674149393737	3.0154770963713	3.20304462082385	4.63461140790236	3.70530211410197	2.32353924533472	0.540838695365388	2.01727904516195	1.61004350534463	2.20534474389177	2.72248727442487	2.93000933795812	2.38463234266432	1.82048803142273	1.64086431091236	3.00108345220935	2.7909085530401	3.0271406992907	1.64313684775074	2.41259204527971	-13.1840703772171	1.54719592616335	-12.1461006702798	-14.2179275269947	-12.2249172386739	-13.4508316112532	-14.0432005478966	-11.0608765521416	-11.5563214958856	-16.5163922686547	-12.3647497817997	-12.3872309160497	-14.8751901392384	-12.1777972612776	-14.3713788936774	-0.275356439237898	0.799818528990395	0.405089171456883	-1.19295083996971
25.1256281407035	3.55631479253791	0.727992906132832	2.78820209527741	4.39003823279182	2.76298073692995	4.29361214075305	3.11764177466221	2.33354400204967	3.69971875661585	4.1040588894793	3.33721445163807	3.26093314334966	3.40331645440941	4.82275994934118	3.91807167569518	2.35701019179067	0.545657286418926	2.05522046582451	1.64686701804817	2.24423064215466	2.75648614462933	2.96371887638062	2.41402681741244	1.83498236302617	1.67313121664475	3.03549018134884	2.83724013183015	3.06748861059768	1.65808432777304	2.45416569760832	-13.2332641638122	1.54932259981783	-12.1394476215925	-14.2160249191707	-12.2568311738063	-13.5549263675401	-14.0379203057971	-11.1419438778234	-11.6173187112309	-16.5478396106024	-12.443074954966	-12.3274639052226	-14.9373917760671	-12.2751531444358	-14.5370977613036	-0.321966964435779	0.79919768161275	0.321136259474309	-1.25148158546458
25.6281407035176	3.75761352378139	0.726073202022519	3.00452731356841	4.59719883803063	2.95908652988632	4.49390355322473	3.33699898357238	2.51643816217669	3.88165984884627	4.30293976591358	3.52964635628008	3.50042672793169	3.59632530147657	5.0102129210896	4.11961150716116	2.38873516351197	0.549601579745506	2.09139399235542	1.68113924741819	2.28196084969507	2.7855832795687	2.99930817632097	2.44264659467932	1.84961882283082	1.7057268558962	3.06514778282124	2.88354237998026	3.10293253417925	1.67385481725815	2.49070179265197	-13.3009751312153	1.54772138074244	-12.1544257577624	-14.2119267141289	-12.3086572587943	-13.6740898276415	-14.0610883494875	-11.2403466636785	-11.7174929317737	-16.6101950931516	-12.5247900043788	-12.3066197476611	-14.997515773803	-12.41293668041	-14.6925919031274	-0.366841868277339	0.798272568446059	0.240649194728606	-1.30627528176252
26.1306532663317	3.95175759511971	0.723766489112973	3.21370993118151	4.80280067441461	3.14883848687688	4.68772319818475	3.54880913325531	2.69497455260053	4.04944488982501	4.48963712520291	3.71804831787345	3.72701943724339	3.78628833299385	5.18535170618702	4.32020295071702	2.41879133574362	0.554259841875885	2.12669101295536	1.7158347195896	2.31961691853439	2.80813387359144	3.03287411347895	2.47261894850363	1.85931108785291	1.73407834027093	3.09627921257964	2.92604078242163	3.13959964289062	1.68652643242156	2.52668227957646	-13.3851928052763	1.540432770381	-12.2036702983144	-14.2428967072924	-12.3919458116918	-13.7920940892701	-14.0939923368245	-11.368934738736	-11.8095469137551	-16.6448233652735	-12.6424552692582	-12.3076639341844	-15.0937626304533	-12.551199863568	-14.8645205099701	-0.409611765679406	0.797888456137325	0.166171015530353	-1.35836730174816
26.6331658291457	4.13939046268196	0.724793587317567	3.41089768169674	4.99608505247119	3.32751156334262	4.88157194698798	3.75609483405838	2.86498751074599	4.2143032368023	4.67793732039822	3.89453548880348	3.94435697090014	3.96507188926849	5.36028421748996	4.5184383019	2.44570473279095	0.557621730979472	2.15575896627494	1.74704500550979	2.35122216393932	2.8290029346923	3.06302777042268	2.49689435474062	1.86965878458088	1.76349098948186	3.12195401255503	2.96367851984351	3.17054314715999	1.69899243592171	2.56289244115967	-13.4772863023091	1.53979918769103	-12.2431376810386	-14.2705545160538	-12.4624499429617	-13.9396308717662	-14.1236467087304	-11.4850715043879	-11.9381682838512	-16.7082324145705	-12.759643587583	-12.3178155478732	-15.184771489968	-12.7126689061251	-15.058930475108	-0.451675132757132	0.797040063039601	0.0941177787462893	-1.40610803003387
27.1356783919598	4.3222360183203	0.724090927789958	3.60552916392276	5.18761851737021	3.50455055818917	5.06477417138942	3.96280711938863	3.03505266674794	4.36832933267825	4.85824713735427	4.06805699508978	4.15566750739646	4.14178455055372	5.5314054526015	4.70524506548182	2.47146120558974	0.561063660595261	2.1846810406487	1.77742513225612	2.38363617615394	2.8430615307371	3.09537743014368	2.52329210877979	1.87805513240671	1.79106651835413	3.14672750512467	3.00124996995901	3.20049993882984	1.7112596432276	2.59266354604531	-13.5857034311443	1.53023272016487	-12.3154841058349	-14.3152438552708	-12.5624857198065	-14.0813060566995	-14.1797368803625	-11.6290188957406	-12.079662115802	-16.7733733664338	-12.8956197521935	-12.3659948223738	-15.2927529758425	-12.8957480221377	-15.2277180363781	-0.492343456779543	0.796164401083527	0.0258733876548756	-1.45277751269655
27.6381909547739	4.4991758277793	0.725113139428922	3.79119827562918	5.37549321256317	3.67398060448601	5.24688091003512	4.16044357356501	3.1988290896438	4.51531253987475	5.03453660317084	4.23651307831445	4.35318263374062	4.31431239677767	5.69358326839206	4.89501957493816	2.49532944035153	0.564577354199805	2.21112662730384	1.80717880013209	2.41424349832465	2.85363956984704	3.12379504113669	2.54846281910126	1.88427722286982	1.81697128272561	3.17185733659764	3.03317997669685	3.23062563815213	1.72053440535718	2.62339050632512	-13.7050520907449	1.52170571749038	-12.4057544785279	-14.3857541287666	-12.6763652177424	-14.2337159408503	-14.2307602388097	-11.7815925304533	-12.2283543732125	-16.8326004429873	-13.0557547789417	-12.4217527650616	-15.4253196029168	-13.0711711477827	-15.4167815336306	-0.532003756750265	0.795811321848645	-0.0377826166295626	-1.49794147786102
28.1407035175879	4.67156706591989	0.728217699466047	3.96893574189547	5.55131229297902	3.83667646620237	5.428866545016	4.35679446458721	3.3588598990184	4.65953261663545	5.21201624496502	4.39443968078294	4.54479993811074	4.47685521815916	5.85992996966174	5.08135277894505	2.51688384180669	0.566741142912577	2.23340618551779	1.83260379944772	2.44112103039241	2.86321482224987	3.15169555086579	2.57113628373607	1.89155805847955	1.84388788599394	3.19027104237929	3.0625933215894	3.25388483149762	1.73122524171359	2.65289188962393	-13.8309458930964	1.51436538300778	-12.4959960789407	-14.440959224137	-12.7863301594145	-14.4085490422898	-14.28881613071	-11.9324212521029	-12.4071393697251	-16.9176411612662	-13.2027077602534	-12.4965903975789	-15.5394490698452	-13.2748156492742	-15.6108813147153	-0.571344734469142	0.795053036190889	-0.0993104204307327	-1.54018331856123
28.643216080402	4.83946301232267	0.728660592197521	4.14457643060711	5.72947176026069	3.99861035434845	5.59770590844483	4.55254641552315	3.51898757440888	4.79076589549821	5.3778358600306	4.55318167961162	4.73109643807875	4.64088288796393	6.01655907797535	5.26079887744313	2.53753094825089	0.570184647910478	2.25592454978727	1.85836797157845	2.46918674981921	2.86463504185951	3.18220446506823	2.59622400932691	1.89494201009888	1.86699706399176	3.21085039482004	3.09214984055619	3.2791873210454	1.7395088155732	2.67772409373652	-13.9667616741207	1.49736318540283	-12.615909659164	-14.5260415016446	-12.9217791762326	-14.5584580459431	-14.3699446321146	-12.1054552232741	-12.5740144117871	-16.977206303747	-13.376711340947	-12.605475286893	-15.6827809454466	-13.4699210633725	-15.7842041730033	-0.609548348327492	0.794349062647059	-0.157386826421316	-1.58336177809852
29.1457286432161	5.0024321091625	0.733361030206771	4.30989098404043	5.89850077721275	4.15179894466182	5.77072433774463	4.73752246679244	3.67116009907329	4.92179365326408	5.54699536919607	4.70361969751705	4.9029469701117	4.79697005520132	6.17499515333807	5.44469891095889	2.55587272334041	0.57225650328593	2.27466067652302	1.88129433986253	2.49384661367323	2.8661459930309	3.20707295833065	2.61762568709851	1.89920132562591	1.89098545798746	3.22826084437806	3.11448026115472	3.30107735646178	1.74783156837503	2.70386232092354	-14.105711895013	1.48603511513824	-12.7364092597952	-14.6124775102531	-13.0534421100588	-14.7290944704508	-14.4320931232997	-12.2669998379726	-12.7625722739354	-17.0541574190947	-13.5496714903135	-12.7074603447831	-15.8240925567586	-13.6736818319687	-15.972102406485	-0.647456856403457	0.794020447225548	-0.212034469950438	-1.62469281072759
29.6482412060301	5.16296309558621	0.737733248132073	4.47197049848862	6.06383436139461	4.30300190137461	5.93888339270749	4.92458914198128	3.82415778132604	5.04699812265721	5.71233768313364	4.85111517628951	5.07297033041333	4.95038275295952	6.33485742789768	5.6234216719972	2.57337102648099	0.574344578583902	2.29172053213976	1.90202928089945	2.51741812748773	2.86524522926733	3.23451515372363	2.63994580889895	1.90321039902163	1.91421805928049	3.24343912599165	3.13690047268731	3.32059640585854	1.75709032762009	2.72749442137625	-14.2512547103635	1.4710003160583	-12.8660731847059	-14.7015472405277	-13.1903547595366	-14.900398088907	-14.5109408556938	-12.437803045277	-12.9593821793656	-17.1360477939936	-13.7234048453097	-12.8366056470462	-15.9655249614081	-13.8893112800987	-16.148917352855	-0.685088594586317	0.793502662061668	-0.264826116507172	-1.66591673906856
30.1507537688442	5.32073703569891	0.740735362200013	4.63286131343982	6.23114300126809	4.45439004656998	6.1008737733759	5.10921091403076	3.97609509198793	5.165080178819	5.87188317980612	5.00001779248441	5.23723285579315	5.10536964643854	6.48533818707971	5.80008548299235	2.59055486975805	0.577670266383129	2.30963367981579	1.9228623989633	2.54260090478882	2.85988518114454	3.26363769326608	2.66399034547071	1.90505670269404	1.93509691389774	3.26120550809375	3.15865972103118	3.34250351748495	1.76351692183104	2.7485638183727	-14.403196564514	1.44976511181743	-13.0194277083168	-14.8167057986606	-13.3470673066294	-15.0574843052205	-14.6024812336654	-12.6198160836479	-13.1479999218286	-17.2012790422403	-13.9168537272716	-12.9875745744283	-16.1309526645829	-14.0829976139501	-16.3109153582392	-0.722036156849055	0.793372312045416	-0.314638356597283	-1.70866416926493
30.6532663316583	5.47396599367794	0.74864940727804	4.78235934340136	6.38463674115936	4.59584863002601	6.26725813889278	5.28484568421695	4.12069246740137	5.28562763873512	6.0364850533167	5.1380314786498	5.38992598483483	5.24922211793215	6.64438929065526	5.98223534859153	2.60520709796573	0.578912318239962	2.32271394239046	1.93892299463462	2.56291999009353	2.8560489297342	3.28823780003581	2.68368927971443	1.9092217201549	1.95763128181001	3.27262495949418	3.17419010056679	3.35774011530556	1.77233955847095	2.77141160114904	-14.549535817807	1.43571237080175	-13.1565117419599	-14.910744161232	-13.4837929083938	-15.2296183154667	-14.6746667762265	-12.7811648369846	-13.3566814863886	-17.2893504567377	-14.0865649193244	-13.1294825192073	-16.2703861932347	-14.2927259177956	-16.4822753985394	-0.758909525316694	0.793359107142052	-0.361910779423599	-1.74866794169931
31.1557788944724	5.62582900719548	0.753321960968703	4.93376376074674	6.54237868282257	4.74025723988571	6.42406581990852	5.46418598446115	4.269163979651	5.3963442422173	6.19104406797172	5.28042270345089	5.54369869815903	5.39716064686935	6.79646822031046	6.15682304708683	2.62008834105523	0.581771128551043	2.33691072013939	1.95501670237343	2.58497756400824	2.84838825329141	3.3172076187261	2.70678511401536	1.91111078663072	1.97706239651474	3.28657007597676	3.19144056327383	3.37527358155439	1.77985012522285	2.7905549319908	-14.699220530906	1.41300435482743	-13.3102799861782	-15.0252341280887	-13.6342847098952	-15.3818066754278	-14.7660481948238	-12.9576229643899	-13.5483249681734	-17.3558943757344	-14.2700040917509	-13.2984074533084	-16.428360114071	-14.4853270863278	-16.6282721536083	-0.79528664316052	0.793227097923807	-0.407718209389178	-1.79106758123588
31.6582914572864	5.77622450753526	0.760057659756754	5.08280919130085	6.69632633812568	4.88347198878922	6.58188928039567	5.63770792810636	4.41276833511446	5.50889337490545	6.34895409636412	5.42039196662396	5.68999296637437	5.54217074882233	6.9513258433254	6.33421653971045	2.634738839029	0.584359161523583	2.35148224021953	1.96951871316012	2.60773454055878	2.84033000055585	3.34580237377941	2.72876030408125	1.91431360660127	1.99700060286521	3.30049570069715	3.20639877129179	3.39244636935822	1.78790664333344	2.80941504087499	-14.8499578048495	1.39058481871461	-13.4730067488709	-15.1459274040394	-13.7910993416889	-15.5310900243217	-14.8551531970065	-13.1254174655747	-13.7461242088534	-17.4302408662292	-14.4520202422068	-13.4717268898349	-16.58873164528	-14.6724711598815	-16.7664422692554	-0.831448616116177	0.793755934854961	-0.451080103937502	-1.83361333235171
32.1608040201005	5.92470486981527	0.769788959281143	5.22413156720463	6.8431255418504	5.02002345319624	6.74386765116805	5.80697382041007	4.55506322424711	5.62180103814164	6.50769498550235	5.55595811166395	5.83062072651689	5.68199341750331	7.11235429769156	6.51755547250234	2.64840943757646	0.586053587042703	2.36271788174221	1.98073170621889	2.62694515938907	2.83508608635675	3.3731498476562	2.74990532365802	1.91931075564794	2.01743315002662	3.31113218164726	3.21816071841956	3.40594501375602	1.79830260077475	2.83050226320064	-14.995182485071	1.37338924635808	-13.618202000819	-15.2546033725191	-13.9281895432103	-15.6891687797665	-14.9343664570446	-13.2846328369005	-13.947948076989	-17.5148244850918	-14.6165380857761	-13.6424965497409	-16.7328367044428	-14.8636840853305	-16.9098813282916	-0.867678562688385	0.794551974341767	-0.492741424367548	-1.87532255389569
32.6633165829146	6.07216503928763	0.774854437676613	5.37030650439484	6.9959666766411	5.16207472775971	6.891799285295	5.97999686715593	4.70106657559841	5.72698195729586	6.65758889586538	5.69809164307773	5.97400565063734	5.8274309613985	7.26244889793323	6.69038686768612	2.66269621083609	0.589788033434345	2.37680481536703	1.99261817504751	2.6493800977238	2.82451303043422	3.4054798305553	2.77462002679814	1.9223449912336	2.03476913229048	3.32596844590553	3.23244962615478	3.42324750680214	1.80619138281061	2.846663679746	-15.1382340162345	1.34582994913259	-13.7787901977173	-15.3853107619268	-14.0796134902467	-15.8095250587911	-15.0300734834739	-13.4542158214027	-14.1260602130727	-17.5736518592108	-14.79302675469	-13.8340817696034	-16.8967187185316	-15.0202136914194	-17.0157603909618	-0.903243449128293	0.795182898155295	-0.533443969186069	-1.91997151341548
33.1658291457286	6.21799525865565	0.78481224249886	5.51140296532933	7.13807786036898	5.29985257068632	7.04747509785008	6.14367048674337	4.83864131570485	5.83943197111181	6.81545454402358	5.83277367891301	6.10789777081291	5.96432116201528	7.42423118181605	6.87070775714795	2.67631868472734	0.591750416819925	2.39001083857578	2.00091578455867	2.67069167217827	2.81760697938675	3.43523903117155	2.79538252887142	1.929077780343	2.05436323757305	3.3372324364869	3.24280000305336	3.43646502829212	1.81754461814641	2.86481296281811	-15.2743789712858	1.32490826479822	-13.9298509077936	-15.4991631688383	-14.2206398656765	-15.9384450276123	-15.1092088890596	-13.5977670139068	-14.3153122984598	-17.6542372759562	-14.9454020302178	-14.0131464132866	-17.0385944078662	-15.1832387063125	-17.1219206217289	-0.938820589459142	0.796566046341199	-0.572122120462689	-1.96266779037545
33.6683417085427	6.36362982940344	0.793655851630462	5.65148791649545	7.28293819450117	5.43709861230698	7.20058546875069	6.30805699324307	4.98072281809512	5.94605641066852	6.96550898260495	5.97203342142567	6.24234309071121	6.10441429322117	7.58113998241237	7.05480159780841	2.6904327508459	0.594820348602409	2.40294874783348	2.00852587856439	2.69150499590776	2.81174807964479	3.46713693250117	2.8188633082534	1.93533094526336	2.07181706355304	3.35023690293652	3.25321372747344	3.45095045045113	1.82870465230376	2.88464407631043	-15.4047637294076	1.30415650488068	-14.0711834935849	-15.6197535925478	-14.3519580553738	-16.0570485323916	-15.1884101651873	-13.7452460755244	-14.4840681353018	-17.7190903111009	-15.0952325940122	-14.1959728699764	-17.1842221873837	-15.3237847223804	-17.2259577475329	-0.97436061194869	0.798123005608808	-0.610138539144426	-2.00727212515893
34.1708542713568	6.51090194775815	0.800657062217589	5.79760471305484	7.43087014235881	5.58054947005617	7.34767201633507	6.47602181566017	5.12309966426148	6.05521202805915	7.11721837745436	6.11578406499676	6.38093012990938	6.24750072137706	7.74014415368866	7.22911802364398	2.70611661717626	0.598892242679123	2.41958411115328	2.01629492103742	2.71604622273916	2.80428907028207	3.50429219762238	2.84402220535981	1.94319060156149	2.08933990291566	3.36657601854851	3.26686349991858	3.46823638245013	1.84081251648591	2.899968373217	-15.5336465303585	1.27761576327151	-14.2220658849789	-15.7525520518616	-14.4939742683357	-16.1509658365943	-15.2811038440336	-13.8906699928073	-14.6449044726796	-17.7835069534026	-15.2462513982171	-14.39267193523	-17.3391072545528	-15.4478309788914	-17.2918000230751	-1.00985146505355	0.799981662523257	-0.64780388032452	-2.05376145039584
34.6733668341708	6.65539710095073	0.812436214428955	5.93562999878498	7.56684984673904	5.7163422132782	7.50249512775608	6.63104898296514	5.25965968305123	6.17100512460322	7.27449454281897	6.25168315736051	6.50763409000924	6.3811126600092	7.9089814276634	7.41322545732025	2.72061164422223	0.60073538688444	2.43390719692419	2.01992109614231	2.73751816780326	2.8016316551498	3.53663580290524	2.86607502773487	1.95480669191426	2.10881571377121	3.3783018099736	3.27494737870749	3.48025731347444	1.85651638515031	2.91861713523794	-15.6478470106499	1.2605912521193	-14.3468880360878	-15.8594356657737	-14.6108088052037	-16.2514785777044	-15.3443335756202	-14.0115288818762	-14.8085060141109	-17.8653296708285	-15.3640736274911	-14.5616002857433	-17.4626955126873	-15.5726023494811	-17.3627301358407	-1.04531037189462	0.802502598884155	-0.683815503100764	-2.09770241439204
35.1758793969849	6.80081034597321	0.819573775080095	6.07934295685427	7.71226977315462	5.85769315403495	7.64791857853711	6.79176909463676	5.40305470987149	6.2772556625974	7.41860767138027	6.39813239382282	6.64109832997708	6.52338272263221	8.06387103905453	7.59613841109819	2.7366667656471	0.605263496661878	2.45101757754101	2.02485261388666	2.76156919708802	2.79771849771008	3.57440330301059	2.89241801855757	1.96433161874892	2.12450153010279	3.39537143124083	3.28640834043612	3.49705891450078	1.86970000385066	2.93731690673832	-15.7558326752422	1.23939234891182	-14.4706551236773	-15.9853966984163	-14.729019418179	-16.3248879866119	-15.4178441211555	-14.1407673916828	-14.935523622117	-17.913566237091	-15.489296316159	-14.7403802025123	-17.6034257453837	-15.6539905720113	-17.4210713431516	-1.08076122372349	0.804946044151662	-0.720402431076473	-2.14527943992861
35.678391959799	6.94806146699115	0.828075475152262	6.22820659593292	7.85173105407441	6.00398869806978	7.7954879431243	6.95234722761703	5.54113963540988	6.39453312649322	7.57261280156364	6.54149018954483	6.7762458720289	6.66081324230618	8.23205232379007	7.77415036092972	2.75407871408553	0.608981608552789	2.47167966359623	2.02785063951839	2.78889681710466	2.79593812315271	3.61541039449125	2.91710319644058	1.97847380648002	2.14311668625082	3.4116046953182	3.29987018233127	3.51241436476334	1.88704047488356	2.95362423878084	-15.8590292598004	1.21833031879839	-14.5958933079578	-16.1006789747737	-14.8517197735342	-16.389260122068	-15.4942295571733	-14.251186305976	-15.0681649684114	-17.9836907145012	-15.5948234885553	-14.9191041416649	-17.7293036902728	-15.7371000706375	-17.4522252618788	-1.11665747270692	0.807991735541323	-0.75715364478972	-2.19184399413402
36.1809045226131	7.0933193076075	0.838675341276976	6.36851364473322	7.99050907330211	6.14184556049851	7.94994487863765	7.10323602316034	5.68066273307604	6.51004211166729	7.72145066640746	6.68695740241648	6.90354274142866	6.79824789287364	8.39659323903104	7.96160503166502	2.77111180636058	0.61244180258799	2.48963485249363	2.02945939835219	2.81253109782649	2.7994397810586	3.65329845620771	2.94235653847559	1.99352282290688	2.16087268553329	3.4280512048227	3.30957724185376	3.52727415746224	1.90489277598468	2.97354246970975	-15.9472919521808	1.20625776319434	-14.6876310113876	-16.2096153123024	-14.9433360166851	-16.4593763311079	-15.5457170014337	-14.3523616567869	-15.1812902448468	-18.0455071734678	-15.6849354923017	-15.0717967801398	-17.8454979182376	-15.7977835802599	-17.4899468593937	-1.15277806400206	0.811632690314446	-0.792938255050116	-2.23890118357866
36.6834170854271	7.24221498659217	0.844800970710562	6.51930652791015	8.13832389560033	6.28959638126692	8.08858525018934	7.26133497102482	5.82647305987478	6.62700321053646	7.8686545802315	6.84247068226216	7.04008542952609	6.94360128532248	8.56094324248033	8.14241630947292	2.7906910199167	0.61766854162037	2.51257582794361	2.03269465089812	2.84099792016459	2.79916471461453	3.6976599519566	2.97174323641414	2.00974392593671	2.17825776528169	3.44992567789626	3.32406916648166	3.54691855171094	1.92352891251618	2.99170295710201	-16.033303951733	1.19084286448548	-14.7849914103957	-16.3351240758766	-15.0449885565127	-16.488657407049	-15.6101028210041	-14.46050234886	-15.2762312891016	-18.0994212749201	-15.7807385554807	-15.2333065852456	-17.9768248753153	-15.8360063186624	-17.5060558541048	-1.18968462401066	0.815321510314148	-0.830550715228984	-2.28912849348885
37.1859296482412	7.38995862042127	0.854363372069277	6.66988104969521	8.27186700161315	6.43680802206622	8.23715857479122	7.41410325629327	5.96195607082943	6.75483881873575	8.02440389210279	6.98777857905035	7.17383890828906	7.07690206134684	8.73656714072839	8.32335868993487	2.81023677140071	0.62109032466869	2.53688694754207	2.03193594702654	2.87023426172545	2.80444084502722	3.74221373600635	2.99631564074017	2.03050688260535	2.19870716087727	3.46677637592839	3.33836320070071	3.56087416093091	1.94617813377356	3.0096447353253	-16.1066949098228	1.1799355110372	-14.8694711896829	-16.4294071047969	-15.1375980437896	-16.5262794147726	-15.66462335333	-14.535509938667	-15.3747582946946	-18.1751242104784	-15.8391763269266	-15.379820455962	-18.0718013554589	-15.8754494232597	-17.5080147158772	-1.22712487290495	0.819582868950618	-0.868310687898525	-2.3356920728625
37.6884422110553	7.53752356758297	0.861688367198949	6.81897556125336	8.41556694054536	6.58222511333035	8.38403420916427	7.56331907108555	6.10584813319133	6.87296056645906	8.16533088591507	7.14449092815231	7.30637476859634	7.21926535939734	8.89661928561505	8.5127955558732	2.83064835881705	0.626336694310561	2.56114809884123	2.03259678054722	2.89874610916696	2.81204269557869	3.78688122259039	3.02503985257743	2.04919215643855	2.21565329297127	3.48851898257596	3.35199398921173	3.57902986917673	1.96630643351214	3.03127918143331	-16.169006397508	1.17430056482803	-14.9323840735453	-16.5373109601639	-15.2126273490558	-16.5555394505928	-15.7061263707978	-14.6175199773667	-15.4350285952926	-18.2183160099093	-15.9016950251523	-15.5093633635315	-18.1793108129778	-15.8725648129874	-17.5192963662306	-1.26534625954491	0.82406308360876	-0.906883719560127	-2.38574975506125
38.1909547738693	7.68921420969468	0.867037536715492	6.97868266655823	8.55934193439336	6.73752330858976	8.52397861262851	7.71970831518142	6.24971602376052	7.00299950152384	8.3156029405135	7.30297291428423	7.44865465321273	7.36149919531872	9.06919427418532	8.68991038588071	2.8534901691158	0.631801868379567	2.5905244666979	2.03313929199341	2.93228183514895	2.81888808979735	3.83794253989386	3.05465867317729	2.07200328992847	2.23563673984089	3.51175237416679	3.37078519093825	3.59806090440132	1.99043923696363	3.0492595655573	-16.2300744188736	1.1675569942851	-15.0009012458449	-16.6432578118258	-15.2984556120616	-16.5622102493679	-15.760654865823	-14.693263302717	-15.4973246302439	-18.2801047814247	-15.9551802853112	-15.6451076372462	-18.2828362727392	-15.8704376531907	-17.5012330975609	-1.3051115787128	0.828727647481555	-0.94808905828073	-2.43610470870098
38.6934673366834	7.83810443961357	0.874673551100236	7.13226222699999	8.69717015769473	6.8865099802246	8.67358580013081	7.86554115870384	6.3897065369912	7.1349959694929	8.4639111536511	7.45851027277242	7.58310457463406	7.4987839921643	9.23899833965368	8.87227755186275	2.87573100962374	0.63636053474843	2.61875780815065	2.03147606859023	2.96392389087705	2.83135946417595	3.88603032162844	3.08213770002403	2.09628760462782	2.25609939214213	3.53278195660413	3.38691616590339	3.6142237052476	2.01532297129433	3.06918607584291	-16.2761490946667	1.16810718128053	-15.0445472732452	-16.7307861558996	-15.3630977701842	-16.5811332102203	-15.7936880986759	-14.7488244207662	-15.5472005694906	-18.3421456217285	-15.9850188241331	-15.7531651880246	-18.3647315776612	-15.8520015143656	-17.4835980062716	-1.34567686503018	0.833855031615684	-0.989305139251264	-2.48509250408526
39.1959798994975	7.99075525740459	0.879663901292314	7.29136502780573	8.84698285115885	7.04050614153442	8.81297337768534	8.01426454408097	6.53893701359789	7.26554573391075	8.60626448226212	7.6264445474223	7.72293298658327	7.64640431572522	9.40529184233466	9.0619054821581	2.90022638040529	0.642658491493322	2.64953447245684	2.03208314244473	2.99790186340418	2.84277222631053	3.93745496272687	3.11419635906779	2.12029839587072	2.27547097990502	3.55939583438759	3.40536963872599	3.63537043409226	2.04036716948855	3.09272746638776	-16.3199445742252	1.17307901982833	-15.0810920596723	-16.8353308062189	-15.4254646768598	-16.578706500208	-15.8268589809039	-14.815375066496	-15.5738331614653	-18.3891131358408	-16.0250615356004	-15.8551877414522	-18.463845719688	-15.81081873077	-17.4785913497519	-1.38835986701045	0.839194669612215	-1.03328653823604	-2.53787831187072
39.6984924623116	8.1449541580149	0.883546407350661	7.46017168723843	8.98625795759054	7.20358453639774	8.95489410403725	8.16981889627666	6.68115724998942	7.40920200236081	8.75892690675768	7.78642254227881	7.87221390364236	7.78462979405223	9.58343715022727	9.2336873233445	2.92597185700204	0.648408512520531	2.68503157979651	2.03024372072639	3.03670332305428	2.85648306863491	3.9947678762565	3.1434142895281	2.14836751293438	2.29844438700019	3.58255890740658	3.42886122419423	3.65251925962596	2.0694480402875	3.11079095158092	-16.3592855928635	1.17545627453509	-15.1246076890004	-16.9166583129166	-15.4996877058762	-16.5743952125493	-15.8734273654907	-14.8612512219296	-15.6082449059254	-18.4598924207592	-16.0394642806143	-15.9622918449119	-18.5367815024365	-15.7765803931219	-17.4374298516932	-1.43273863340972	0.844324295322292	-1.08052772650157	-2.58770948673369
40.2010050251256	8.29554830832275	0.88842247124363	7.61696049559525	9.13194926388612	7.35480213152183	9.10554154405042	8.30978749894676	6.82816813337653	7.54465553752709	8.89818960486069	7.9540320807489	8.0085024288513	7.92858186481486	9.74507566820537	9.41588175581062	2.95083643782	0.654357695138157	2.71684821757647	2.02902541452868	3.07104568908375	2.87530019183988	4.04604073893554	3.17424803670972	2.17423848519784	2.31872714717088	3.608111648313	3.44710549336676	3.67138421325528	2.095915193219	3.13288322246321	-16.3840793953945	1.18794893682924	-15.1336432584509	-17.0013889698672	-15.5421494993533	-16.5859024398983	-15.8883088835165	-14.9059472707069	-15.6128794814433	-18.5054679436927	-16.0533706057779	-16.0314570908964	-18.6127172726958	-15.7077356501285	-17.4120637737008	-1.47839725234806	0.84975646696673	-1.12761079678828	-2.63976303449309
40.7035175879397	8.45248675969068	0.890378935721669	7.7857245914379	9.28472954773599	7.51754769059427	9.23826418898913	8.45910222592427	6.98245089602659	7.69024425697137	9.04435477747658	8.12885215415531	8.15649041145107	8.07844100952355	9.91750856645709	9.59861755923572	2.9786636419301	0.661362400900571	2.75360178938891	2.02941581476134	3.11063957486048	2.8897487815915	4.10368142124789	3.20867043922987	2.20250266153483	2.34131759259938	3.63707293714258	3.47038229833911	3.69317354553435	2.12594967214038	3.15647081672071	-16.4141900696973	1.2019142450597	-15.1517443588533	-17.0950811685206	-15.598331999491	-16.5643941139852	-15.9171805332805	-14.9608148453957	-15.6184248424484	-18.5634543520349	-16.0740050757727	-16.1071284477466	-18.6982141399131	-15.6433656158801	-17.3923314127428	-1.52719621491848	0.855109653194791	-1.17942016693179	-2.69404006505062
41.2060301507538	8.60711905310828	0.892388589879551	7.95678171120991	9.42474181426929	7.68249101932152	9.38276555249431	8.6094645334112	7.12578001756886	7.84146475791318	9.19284527283899	8.29355654437621	8.30786472753257	8.21716453191315	10.0883660596204	9.76926114793797	3.00608474182518	0.667850900346598	2.79224380456835	2.02668415354625	3.15215934627062	2.90928429618363	4.16377308703265	3.23782515685197	2.23215668033109	2.36541082980153	3.66085797686389	3.49592992354664	3.70925326285265	2.15692825894958	3.17659486692849	-16.4352382318873	1.21497877757314	-15.1681821591151	-17.1593600456466	-15.6559687592883	-16.5625121414646	-15.9499371717275	-14.9865555097641	-15.6239044928409	-18.6308256386875	-16.0663203648856	-16.1785857237734	-18.751600787808	-15.5736858685067	-17.3506583510264	-1.57756804168858	0.859964575566468	-1.23382963370497	-2.74477577556137
41.7085427135678	8.76244534310259	0.894117743961871	8.12184871322894	9.57897920393468	7.8417749754519	9.52623806593361	8.75000012023989	7.28096446111685	7.98687299921898	9.33072034776985	8.47210659787415	8.45163175518834	8.36840812529757	10.2520965059398	9.95014758913912	3.03401273884771	0.675034813501268	2.82918408633646	2.02659494072268	3.19167126953973	2.93019304733017	4.22023689430192	3.27159305067572	2.25938405122628	2.38717366750918	3.6898611497007	3.51819062390731	3.7299180719036	2.18732483131049	3.20083992055605	-16.4519889586376	1.23586344186582	-15.1641595389154	-17.2418661399352	-15.6953587009029	-16.5636679077418	-15.9620867558207	-15.0281921480755	-15.6051226456163	-18.675877990815	-16.0759534861412	-16.2231488261737	-18.8252530463132	-15.4854224105573	-17.3297468652808	-1.63056326120668	0.864887161685169	-1.29007635948542	-2.80001726558572
42.2110552763819	8.92206850343105	0.894174521551777	8.29878946410816	9.72770596513112	8.01294411287376	9.66218369649766	8.90095489839821	7.43473016717788	8.14691141690754	9.48102592798418	8.64598791554567	8.60777545079733	8.51459982428734	10.4284366114795	10.1248450934153	3.06382837678692	0.682403432830292	2.87102728676978	2.02560337878004	3.23662868397325	2.94944578137127	4.2830830079543	3.304803995699	2.28962778607733	2.41258727810431	3.71694353758037	3.54563034318375	3.74826248803518	2.22179983914983	3.2243254915516	-16.4736810783734	1.25458472229094	-15.1751056105104	-17.3117093630294	-15.7527992748775	-16.5522868975823	-15.9922242872672	-15.065364041963	-15.601711534695	-18.7465565562997	-16.0757790657136	-16.2783180863227	-18.8858064583316	-15.4137193936953	-17.3064734485671	-1.68667107485189	0.86931004039503	-1.35175361078075	-2.853677164289
42.713567839196	9.07819101066278	0.893236414216988	8.46977256717079	9.87721114991196	8.17873957850583	9.81006705357319	9.04632809231597	7.58738261818652	8.30042576612208	9.62077084877889	8.82160059195906	8.76020679177477	8.66184063182012	10.5880138843175	10.2941235641795	3.09266433500312	0.690192483450376	2.91165590987656	2.02423467804856	3.28024830176559	2.97341220696311	4.34447231718254	3.33645493010496	2.3172800416734	2.43583757262847	3.74345109287178	3.57208003214954	3.76540703080214	2.25363359546462	3.24646864550925	-16.4869125196384	1.27573129086217	-15.1746974351541	-17.3747502674488	-15.7996609815256	-16.5655518030415	-16.0153858551777	-15.0928781410915	-15.5810048216216	-18.8000211305975	-16.0715811402689	-16.3196998120999	-18.9397591507947	-15.3187400621055	-17.2761321543716	-1.74447688341591	0.872876382300946	-1.4149947177556	-2.90803415723242
43.21608040201	9.2396328196552	0.892253126841212	8.64239186000196	10.039790932472	8.34682212634731	9.94736072814576	9.18952367934502	7.75149033049074	8.46098592265404	9.76468592770081	9.00914048579332	8.91224151419346	8.82071171998114	10.7566335080431	10.4734479203491	3.12325455355489	0.698228380775741	2.9532203879908	2.02565372998705	3.32498767913084	2.99507231952361	4.40541283515127	3.3723007477889	2.34521166797901	2.46009846256967	3.77456058665424	3.59786573108929	3.78662817646571	2.28863728176724	3.272659590116	-16.5069860180268	1.30182937572105	-15.1716972232791	-17.4558498745176	-15.8451137287306	-16.5677024462294	-16.032640804124	-15.1390080107225	-15.5619872019153	-18.8591233694473	-16.0884995497659	-16.3494104177878	-19.0147391684552	-15.2347347090745	-17.2703117302986	-1.80615035936571	0.87636375235233	-1.48233422150667	-2.96666783965983
43.7185929648241	9.40079129935312	0.88909914659072	8.82538463894145	10.185406140781	8.5258549454291	10.0883247824573	9.34310993536536	7.90598527563901	8.63128375380581	9.91669510019379	9.18150128741972	9.07610765495373	8.96479184076983	10.9257505564987	10.6400909793358	3.15391451838908	0.706386380656582	2.99915242329093	2.02369502491484	3.37474175207373	3.01806920899534	4.4719859514743	3.4035236523819	2.37438850664686	2.48661825961502	3.79885136362928	3.62842122214133	3.80063467347976	2.32496255692492	3.29584414348981	-16.5269026245934	1.32133141067244	-15.1877180173693	-17.5040770677511	-15.9104609954066	-16.5787190069493	-16.070038921977	-15.1657334829298	-15.5572110075211	-18.9368661547362	-16.0792136509847	-16.3929807718554	-19.0551481286753	-15.1584828635034	-17.2530840500556	-1.8700565498853	0.878454668700901	-1.55517041459034	-3.02045708721987
44.2211055276382	9.56005996897248	0.886770383448586	8.99458661741334	10.3449119251432	8.69237046800045	10.2405699868816	9.4845202489784	8.06938221171442	8.79027987695134	10.0533551799587	9.36692210531843	9.22921877140225	9.1217924870829	11.084227687268	10.8086420305291	3.18370627412862	0.714791371516106	3.04098095140587	2.0241642606708	3.42002148319462	3.04510588530374	4.53316838610056	3.43684777641219	2.39896668270652	2.50919783286924	3.82719076341696	3.65478473787363	3.81793642403519	2.36000116657659	3.31981521310613	-16.543005919179	1.34623397851339	-15.1826670780618	-17.5685349051023	-15.9531348237467	-16.6167056268556	-16.0896601181771	-15.2029100302626	-15.5282071824836	-18.9848055482766	-16.0906252712129	-16.4137179540396	-19.1150696629162	-15.0694730231613	-17.24356572503	-1.93632910224718	0.879993582089173	-1.62835416015241	-3.07917689877627
44.7236180904523	9.7251897067914	0.883657854493751	9.17299579226544	10.5052662642113	8.8691586040236	10.3736168750599	9.6317026733102	8.23911887997885	8.96517334160749	10.2051007790394	9.55252546245227	9.38937303836681	9.2797998012146	11.2566293974506	10.9870052793077	3.21520359354727	0.723206674940389	3.0863762015654	2.02525298304786	3.46944938002581	3.06654200548858	4.59691571164381	3.47199525186178	2.42563929001543	2.53513011985962	3.85550037222483	3.68317494559143	3.83480816845343	2.39933793084538	3.3475243554912	-16.5700366983283	1.36992556710621	-15.1931714244788	-17.6324880165897	-16.01104313417	-16.6293391008496	-16.1185245117047	-15.2523791617529	-15.522009157942	-19.059660083488	-16.1083600845707	-16.4390316890273	-19.1764805680209	-15.0072722739253	-17.2607178717476	-2.00645031271322	0.880880994987648	-1.70759803917088	-3.13862211811931
45.2261306532663	9.88823892531777	0.877124885501929	9.35573116170602	10.6591124096454	9.05144022016619	10.5213741709544	9.78844751774913	8.39967747776569	9.13589657004123	10.3506660432761	9.73242280971275	9.55996106801637	9.43283812422605	11.4129881856613	11.1465502702104	3.24601573842395	0.732793879195251	3.13401053283491	2.02482385447527	3.52158607279034	3.09225562581273	4.66499009040407	3.50190698839493	2.44968882506211	2.55935675211933	3.88025430349952	3.71560077608903	3.84754505905581	2.43618686385876	3.36999885511452	-16.5958217800588	1.38936276463175	-15.2181629679855	-17.6794182895379	-16.0816997700737	-16.6710960558402	-16.1679404589688	-15.2820593851918	-15.5112155437849	-19.1256273665415	-16.1166661390707	-16.4804066319258	-19.2212301554359	-14.9333296574844	-17.2568307189234	-2.07839673312502	0.879751541430638	-1.79091978766445	-3.19692929285495
45.7286432160804	10.0529700399278	0.873334949878633	9.5259687849569	10.8283045214886	9.22290465315396	10.6696077249617	9.92750929741683	8.57445065474854	9.3095767655235	10.4973585471556	9.92605474717096	9.71396202211142	9.60036266991713	11.5768180313795	11.3157320990766	3.27649493877816	0.741005796066647	3.17781981171845	2.02744131035305	3.56959318067823	3.11834182614152	4.72422664791985	3.53566486794353	2.47214090860612	2.58303555524665	3.90960661391588	3.74120429870011	3.86418145355488	2.47584853428963	3.39532919504823	-16.6254074204613	1.41396998459742	-15.2264809982329	-17.7471394034807	-16.1324793704521	-16.7230237253229	-16.1904383770068	-15.3340287488808	-15.5013925663929	-19.1897038415703	-16.1521435007717	-16.4915690028122	-19.291002139071	-14.8763086559365	-17.2745861360661	-2.15357457819446	0.878605014450477	-1.87511495645164	-3.26093789747731
46.2311557788945	10.221098647923	0.868125658799458	9.70853206143545	10.9846525171823	9.40812776182796	10.8106459055888	10.0798504526441	8.74525070019109	9.49719924481786	10.6584233323335	10.1072466456326	9.88197806424364	9.75705151519767	11.744220438529	11.4911037833746	3.30774047594474	0.749692077551957	3.22620086116744	2.02801109517328	3.62286794420158	3.14187448196679	4.7885272674049	3.56673423697093	2.49603890226365	2.60949767877762	3.93382712319974	3.77138566227788	3.87535481427676	2.51737936557255	3.42292675402849	-16.6638436340736	1.43234144750766	-15.2602774099132	-17.7925453358232	-16.2065472225637	-16.7680513154179	-16.2362506233185	-15.3809587653135	-15.5170988606545	-19.27998133868	-16.1742569453918	-16.5228843641818	-19.3385922265312	-14.8387034370799	-17.3138193980878	-2.23177313547858	0.876245760536525	-1.96586841500506	-3.32171265115202
46.7336683417085	10.3869997187708	0.860325012908433	9.88593954699456	11.149403896515	9.58982658922434	10.966892090047	10.2339200603169	8.91825422309228	9.66868677388074	10.8007594756147	10.2962255195998	10.0521412338845	9.92259578797179	11.8976794689935	11.6486716778849	3.33789547668445	0.759516160071923	3.27348596941136	2.029909634424	3.6750700440922	3.16948885986749	4.85254082538579	3.59628080694998	2.51402292331437	2.63068472194251	3.95958962542446	3.80230692427461	3.88728689906504	2.5568581793631	3.44511578338292	-16.7013382343428	1.44912637743026	-15.2961298470143	-17.8448908196943	-16.2785893082763	-16.8435236689535	-16.2906751017445	-15.4269866047283	-15.5088272610989	-19.3354241590365	-16.2106588220584	-16.5603418391559	-19.3960526823098	-14.7923607459951	-17.3329361863914	-2.31177781501666	0.872176574510329	-2.05810079090831	-3.38668544051987
47.2361809045226	10.5581299549429	0.854714209769511	10.0600098351887	11.3227456572182	9.77006582980279	11.1128749785368	10.3787191540009	9.10438450289232	9.85664406025303	10.9602674931258	10.4922222701678	10.213702351638	10.0967692162194	12.0669549161387	11.8203291490749	3.36859327964829	0.767781492102882	3.31983643046386	2.03389480665671	3.72632626965585	3.19395733963549	4.91058597187802	3.62898245882729	2.53349644444944	2.65466512783208	3.98774870470415	3.8291820516508	3.90112500743361	2.60087643982229	3.47103558241819	-16.7498680546478	1.46734878363301	-15.3317154154614	-17.9096271841232	-16.3462005295209	-16.9104804805642	-16.3318393263807	-15.4952437392819	-15.5262718356433	-19.4167237406401	-16.2668547240161	-16.5827039303979	-19.469369592048	-14.7803253931601	-17.3809288191832	-2.39555019768757	0.868174058531236	-2.1531955975805	-3.45567120949919
47.7386934673367	10.728180960302	0.846525263486612	10.2455660381866	11.480956373792	9.96341706481732	11.2645574173387	10.5373033704916	9.27704931193696	10.0438203069418	11.1191581397158	10.6739370247768	10.3892934825242	10.2585876267733	12.2218012311481	11.9909050954828	3.39852732145737	0.777209826916878	3.37028169852127	2.03518452390634	3.78224101396193	3.21926043220336	4.97277173901415	3.6547759713087	2.55100904383426	2.67759900489682	4.00962684374623	3.86060808445616	3.90826703785622	2.64259566980568	3.49663411543474	-16.8002942249087	1.47870704700111	-15.394377908725	-17.9469296436349	-16.4370207381265	-16.9890503711826	-16.3980331704948	-15.5408835528384	-15.5489135959592	-19.4972804232197	-16.3047038005204	-16.6286465812714	-19.5148001351859	-14.7651188120727	-17.4380661905818	-2.48108233603613	0.862549969948815	-2.25389164099747	-3.52139938994208
48.2412060301507	10.9006509457577	0.839438039976555	10.4170748770838	11.6565328697847	10.144549370348	11.4307870753823	10.6895219842322	9.46302315353601	10.229026211039	11.2753601967117	10.8714078249496	10.5586214011338	10.4376347027874	12.382650245094	12.1522723827679	3.42808629805166	0.786029195336057	3.41641637511208	2.03970884972348	3.8333823982967	3.24825704498793	5.03004501938938	3.68266689289517	2.56559421282698	2.698424624335	4.03630494209204	3.88958898211111	3.91939036353104	2.68655517343447	3.51878699593615	-16.8570226363457	1.49183913289442	-15.4452720674465	-18.0068398282409	-16.5104230596596	-17.0958890042052	-16.4598234835999	-15.6039274015504	-15.5679123044097	-19.5672374845664	-16.3715259393513	-16.6693883058016	-19.5870711896272	-14.7692121905632	-17.4867720134722	-2.56960935403813	0.856714076866826	-2.35329275730191	-3.59485647076738
48.7437185929648	11.0758100953619	0.832287907888385	10.5949473391408	11.825114705913	10.3339074840821	11.5769454224406	10.8416679185686	9.65291585930235	10.4301133921761	11.4493728842197	11.0614123551749	10.7281427801937	10.6114422368902	12.5510324904914	12.3285163711113	3.45742532723328	0.793990805145116	3.46449171977534	2.04359521145589	3.88666769475239	3.27102781199645	5.08436128564993	3.71017560697768	2.58176155426148	2.72194318458512	4.0601460662721	3.91767418684307	3.92745597915303	2.73286638037784	3.54436257193227	-16.9211018636631	1.50075741043492	-15.511631581721	-18.056148190162	-16.5945874915439	-17.1758143035281	-16.5225270531232	-15.6747864917712	-15.6146415518895	-19.664257645827	-16.4353792404114	-16.7104463318243	-19.6495494332666	-14.800161413495	-17.5643934990569	-2.6608235813829	0.850491824675182	-2.45728062890212	-3.66772995784747
49.2462311557789	11.2514751488838	0.821972785329484	10.7814961410491	11.9949787899724	10.5334855701959	11.7413804218652	11.0075247440633	9.83568503581941	10.6164241470553	11.6079192821587	11.2525489635868	10.911129570784	10.7882719428467	12.7021848987629	12.4961474273294	3.48629396605581	0.803772412741667	3.51541118135955	2.04765660417606	3.94308305517204	3.29804081087517	5.14171491651025	3.73228260410789	2.59275222547809	2.74066269581366	4.08304612363611	3.95021652258259	3.9339408851283	2.77605672491409	3.56695720897169	-16.9884680167967	1.50561218124654	-15.6013981204861	-18.1018858567752	-16.6973163312774	-17.2841227811227	-16.6102452568974	-15.7302135216799	-15.6435623889887	-19.7326060958463	-16.5026620456907	-16.776477199652	-19.7097726911546	-14.8220780199276	-17.6377439088588	-2.75421194465548	0.84297640092046	-2.56502103042169	-3.74368255453963
49.748743718593	11.4307560171221	0.815426400989119	10.9493364354256	12.1807355621318	10.7161832733075	11.9079877941217	11.1591312212596	10.0343566070099	10.8164857301474	11.7816612047816	11.4578161503091	11.0797051508155	10.9811236594539	12.8714470074801	12.6638584263433	3.51456123091165	0.811123016469155	3.56009395995018	2.0549759019937	3.99241499219997	3.32522972208269	5.18978320722125	3.75719243267561	2.60441256232179	2.76098250322008	4.11054117694418	3.97737864335618	3.94446121305236	2.82370281182871	3.5881268750047	-17.0633645099022	1.51342739681528	-15.6703334980816	-18.1699876135399	-16.7728633666581	-17.3994144659625	-16.6802316843793	-15.8074569085908	-15.6916860622412	-19.8185714803172	-16.5972178968346	-16.8250158017547	-19.7957548049955	-14.8810088922555	-17.7141961531175	-2.85081255975262	0.836446368360068	-2.66967809906084	-3.82749089597519
50.251256281407	11.6091431484256	0.806699094781142	11.1315566726232	12.345488764063	10.9149104016558	12.0679773233594	11.3201865073858	10.2249772542963	11.0204393354042	11.9610239702142	11.6428846504362	11.2575861355378	11.1563624582131	13.0286431665604	12.8468242897836	3.54165999078743	0.818950713498082	3.60882994977367	2.05906475644177	4.0460390812296	3.34971142383078	5.23799176019518	3.77723805941309	2.61543375250827	2.78124186896807	4.13039182325499	4.00695318070956	3.94734667388062	2.86900023490034	3.6123373151307	-17.1389558420509	1.51380361639507	-15.7662363639323	-18.2055792369873	-16.8707037870541	-17.5038201634487	-16.7649496022816	-15.8723423976694	-15.7507374194037	-19.9114764845778	-16.6664586380946	-16.888567729641	-19.8471362663744	-14.9405887319348	-17.8178291252618	-2.94898494584175	0.829249549919357	-2.77994734532786	-3.90677509938531
50.7537688442211	11.7928257059933	0.796822764609265	11.3122463656753	12.5275161268149	11.1134210525831	12.2466419861897	11.4925888820923	10.4214232835224	11.2166726202543	12.1325352199019	11.8440597102458	11.4462235331263	11.3494753080249	13.1902852978224	13.0136447916596	3.56914866189988	0.82771165903095	3.65668115958613	2.06623913715816	4.09847592432402	3.37855880351122	5.28744994575504	3.79578995844705	2.6226310799544	2.79796165670641	4.1546094619355	4.04017745441678	3.95387700854069	2.91543741221334	3.63104360214976	-17.2232027884685	1.51282207942078	-15.8687737242569	-18.2616503703474	-16.9698740335388	-17.6343696403413	-16.8704219111232	-15.9392941615253	-15.7974759543849	-19.9840910207789	-16.7601053846986	-16.9736862708715	-19.9216399321495	-15.0167704522167	-17.9034833938575	-3.05073574726556	0.821886785713771	-2.89014179006881	-3.99544848802311
51.2562814070352	11.9778001314254	0.78930618186346	11.4852768928261	12.7102154086418	11.3058864006378	12.4150362907172	11.6468569598406	10.6319970609209	11.4310935634841	12.3247841850247	12.0450199719008	11.6164132327945	11.5445805376444	13.3641128670176	13.1901283370794	3.59521952375617	0.833505176244098	3.70121168997321	2.07424984015637	4.14687532159374	3.40417508918347	5.325181289401	3.81657512911653	2.63194384214695	2.81749199037882	4.17868413617478	4.06656122850896	3.96017143783171	2.96433836625416	3.65039444811051	-17.3103762167346	1.5112987593527	-15.9638062134306	-18.3192418822621	-17.0558671856136	-17.7501543938784	-16.9505317521027	-16.0252943906331	-15.8698603035577	-20.0835480448009	-16.8590035887077	-17.0340293199221	-19.9981325624042	-15.1221536401998	-18.0032675400367	-3.15483725163231	0.815592699288992	-2.99963693438161	-4.0871414405337
51.7587939698493	12.1631364214586	0.780697177909988	11.6729147898317	12.8855447007645	11.5142427506038	12.5911738852114	11.8181971147184	10.8239777640509	11.6332848067314	12.5052277601792	12.2390091236133	11.8031858442345	11.7350064939361	13.5172838460684	13.3817245990184	3.62039605045124	0.841048917620003	3.74927913779739	2.08117454910745	4.19874771820319	3.43091189708723	5.36550038096828	3.82843695903303	2.63737836828109	2.83309138997134	4.19916799782851	4.09796105312622	3.96268108544279	3.00850659231603	3.6723115267036	-17.3977167956293	1.50678842365593	-16.0840933270944	-18.3618901745215	-17.1628916914404	-17.8716861683539	-17.055573601792	-16.0800282907482	-15.9276122759329	-20.1604498731555	-16.9473754678454	-17.1199628065117	-20.05830516001	-15.2132640756839	-18.1271854300909	-3.26121973844036	0.809305960555306	-3.11381076887993	-4.18012168205289
52.2613065326633	12.3554752320864	0.772208705083336	11.8490058378155	13.079563631751	11.7120551693048	12.7849086488661	11.9914974258269	11.034086678142	11.8457060247769	12.6972809039784	12.4503617418382	11.9911646349313	11.9445218521163	13.691104151939	13.5499213158373	3.64584742386461	0.847513348978641	3.79280595716143	2.09164113588663	4.24515391310647	3.46182114768233	5.40271944842997	3.84267405430389	2.64290491948245	2.84919290820324	4.22468725374624	4.12979000216179	3.96981182260153	3.05642884148519	3.68638510598874	-17.4944034270202	1.50217661880885	-16.1934476488589	-18.4285864846447	-17.2539152191586	-18.0148943285419	-17.1661922501933	-16.1536781866172	-15.9943387129835	-20.2453956534006	-17.0609103673574	-17.2124663627282	-20.1442779901091	-15.3391097999952	-18.2200315466737	-3.37177199795991	0.803678294157747	-3.22447331037293	-4.2835975569316
52.7638190954774	12.5447238401749	0.763249940726525	12.0293609347188	13.2578518006605	11.9154422818125	12.9569717396872	12.1567590634482	11.2443827038739	12.0680747688681	12.9015632251844	12.6462606500521	12.1706665529146	12.1409201731395	13.8558042525327	13.7373517753809	3.6688570235088	0.852426950961977	3.8360174893267	2.10017695948385	4.29057989318455	3.48637536777322	5.43177163951341	3.85474655641525	2.64947736703927	2.86655534066697	4.24475495918719	4.15802989742245	3.97183883210329	3.10152649834237	3.70329050515592	-17.5858313207236	1.49466643818651	-16.3087605982832	-18.4730099357523	-17.3464759157035	-18.1235091426258	-17.2639841848453	-16.2255948853022	-16.0748979280247	-20.3446467854074	-17.1550105187211	-17.2925858034473	-20.2052671247118	-15.464857607829	-18.3372067387531	-3.48341617989515	0.798416277652379	-3.33743297131097	-4.38479575764717
53.2663316582915	12.7412232056895	0.75465233398084	12.2238538335177	13.4470308401884	12.1337574805266	13.1506030330105	12.339588202657	11.4502820844977	12.2760819749441	13.0911697653002	12.8526564874616	12.3670804505174	12.3495662061069	14.0231890027298	13.9310423125054	3.69249245241209	0.858965647464912	3.88202498213054	2.11065264622293	4.33842913700768	3.51576189196266	5.46320317047563	3.86183861125644	2.65158658183355	2.87914924969927	4.26671748930979	4.19133408777233	3.97548919484816	3.14594572623547	3.72026911260268	-17.6841932718745	1.4849088022847	-16.445667937828	-18.5270400760333	-17.4575110867549	-18.2539042279354	-17.3858500682179	-16.282919474373	-16.1322514798376	-20.4132699858926	-17.2595880729249	-17.3972660031524	-20.2756987214053	-15.5999249084942	-18.4636204915188	-3.59991540962445	0.793978564117219	-3.45433299933319	-4.49474420232404
53.7688442211055	12.9408889723488	0.748129755831858	12.3975630231878	13.6463953723214	12.332009945858	13.3474266217319	12.5147526868883	11.6735825671643	12.5048160284432	13.3037394253027	13.0682626815915	12.5550621703461	12.5690141650356	14.2080142794576	14.1109176732059	3.71499274190416	0.86286026215733	3.92011128329428	2.12343254174328	4.37683941956749	3.54566088233589	5.48744982363286	3.87129202551088	2.65649313297997	2.89487537297536	4.29125435438805	4.22169726996609	3.98185635407675	3.19238655575146	3.73155662853175	-17.7849824968032	1.47717798147761	-16.5550005351939	-18.5948526462809	-17.5364164521322	-18.3838009163079	-17.4977077813625	-16.3578306504348	-16.2109019275061	-20.5076585394244	-17.3769461015888	-17.4925728548635	-20.3596294355517	-15.7625519732929	-18.5689026445023	-3.71958501792662	0.790733780320121	-3.56508943805181	-4.61229156176357
54.2713567839196	13.1367151659284	0.739400886154788	12.5874625759732	13.8284252268369	12.5473782019034	13.5374924000259	12.6927675399798	11.8837678528571	12.7251227057469	13.5085577952739	13.2673477482539	12.745443291802	12.7740607496635	14.3684394731848	14.311031595568	3.73497399893679	0.867014119518514	3.96080377100082	2.13378329352496	4.41719652707036	3.57294316368046	5.50752054425994	3.87435656968408	2.65911505749663	2.90791648301061	4.30931210200151	4.25173064813329	3.98227120631637	3.23193347682485	3.74577914317443	-17.8767721219307	1.46676844804148	-16.6830595747095	-18.6358187865233	-17.6314656403642	-18.4955574290085	-17.609843277396	-16.4107767258207	-16.2770486407669	-20.5859536658089	-17.4688700703868	-17.5880685908753	-20.412671407156	-15.9018728230906	-18.6970309531928	-3.84073570865603	0.787562622436385	-3.68174563099659	-4.72794880947285
54.7738693467337	13.3456990329608	0.732087187376091	12.7819990849419	14.0319036613486	12.7676631320954	13.7491392360982	12.8880381852686	12.1044081450158	12.9510523783952	13.7195721092041	13.4869878926199	12.9524063754519	13.0007603744517	14.5522015456367	14.507955307963	3.75667199532648	0.87161654658674	4.0009758573064	2.147882665237	4.45613765348132	3.60507372363012	5.52990473634944	3.8767189324752	2.6612789936467	2.92053061942653	4.33243353352493	4.28648844324717	3.98773331176253	3.27388624038257	3.75769122877428	-17.9814028375337	1.45676799731228	-16.8167952697638	-18.701354153609	-17.7301774825823	-18.6271382175417	-17.7439063439051	-16.4671902384925	-16.3409251261829	-20.6620091063875	-17.5830120011232	-17.7054588536316	-20.49055355583	-16.0702987678432	-18.8194177710456	-3.96900808115959	0.785461810753351	-3.79951731371156	-4.85665903408412
55.2763819095477	13.5505068821677	0.724497329412116	12.9645662003313	14.2269730378098	12.9765030589889	13.9495242587673	13.0662891209802	12.3365338442923	13.1942637833614	13.9497986311673	13.698151540392	13.1416717130918	13.220497152029	14.7302999201554	14.7015172068133	3.77528221340432	0.873175705922859	4.03519016811313	2.16133497884661	4.48754342559252	3.63393509907541	5.54137511537891	3.88016291619356	2.66625403866497	2.93608989793954	4.35239787682155	4.31493239484696	3.99083659455805	3.31218533324647	3.76643093497847	-18.0769561098596	1.44757522689502	-16.9304732816842	-18.7557784382263	-17.8058251117656	-18.7370720584305	-17.8529308526379	-16.5337624660843	-16.4212790664843	-20.7597768026603	-17.6846617739001	-17.7977617434863	-20.5542873199685	-16.2353404929621	-18.9314800198845	-4.09837318495871	0.783839733685262	-3.91468827428071	-4.98602078702385
55.7788944723618	13.7586948973757	0.718828353557802	13.1661438080447	14.4247364101146	13.2048215584752	14.1590209819285	13.2584743921903	12.5516943610871	13.4154127881666	14.1570040171725	13.9122525934541	13.344524440796	13.4444572745744	14.9089608060417	14.9155302338388	3.79305662738291	0.876178625950038	4.07225688944506	2.17531326546527	4.52099373359764	3.66405773252839	5.5529820853623	3.87562667028293	2.66618222022875	2.94589120842136	4.37122132067405	4.34611922779293	3.99329753200166	3.34748841242766	3.77830585774977	-18.1700677266455	1.43717900493137	-17.0634435335937	-18.8079096104344	-17.8999409703674	-18.8470365428377	-17.9752577211527	-16.5702998482397	-16.4679513772984	-20.8167214585853	-17.7824932934199	-17.9024968098783	-20.6131690829924	-16.3998480721441	-19.0643121254471	-4.23252084726423	0.783267230804606	-4.03725864475005	-5.12207022131085
56.2814070351759	13.9796547953132	0.713725572578271	13.3606284581831	14.6423442837944	13.4259246158738	14.388470380242	13.4633097329229	12.7873584680345	13.6597150223272	14.3887207320595	14.1453241264836	13.5594898665731	13.6878791320564	15.109675004383	15.1166725161377	3.81218904655901	0.878281938967418	4.10500078132492	2.19279961332753	4.54877121498358	3.69858474153874	5.56562026874003	3.87366032262341	2.669447627775	2.95942820993331	4.39458000204898	4.38019404020004	4.00084070078557	3.38385532261794	3.78567475936812	-18.2744652444487	1.42983472277774	-17.1839970399466	-18.8837490774944	-17.9805645755405	-18.9739653633072	-18.1117877800473	-16.6233223448507	-16.532200253363	-20.8980508305963	-17.8997496982142	-18.02080433799	-20.6953202491822	-16.5875201865137	-19.1770164407866	-4.37387256208501	0.783250857149636	-4.15802654528775	-5.2704796830951
56.78391959799	14.1883294077038	0.706120081443638	13.5568382925226	14.8348681511608	13.6491539507016	14.5935669351683	13.6495828903643	13.0188194995818	13.9005492783872	14.6173202524818	14.3541714271216	13.7554373076981	13.9085335449005	15.2840860848023	15.3253546852589	3.82628248260921	0.878383727082299	4.13505197041438	2.20687690216781	4.57243907194272	3.72622597840155	5.56680288090929	3.86872107904662	2.67201689749456	2.97196914993987	4.40931161912626	4.40686385780715	4.00117589175899	3.41153606174321	3.79268091316734	-18.3573584750612	1.42042300009758	-17.2984759294841	-18.9251133334828	-18.0540337624607	-19.0607636371851	-18.2189910341367	-16.6667663680974	-16.5877105572463	-20.9706021078341	-17.9818244561065	-18.1090120357958	-20.7376788713771	-16.7439498305978	-19.2907382519916	-4.51421414816869	0.782687248964474	-4.28208205518318	-5.41352421573058
57.286432160804	14.4134125554045	0.70230547225794	13.7718426373659	15.0496261943826	13.891227672127	14.8230111718132	13.8569338159537	13.2500795736559	14.1409802398333	14.8450501628874	14.5847821514539	13.9723150720514	14.1511561055665	15.483440437488	15.5539179856792	3.84243753198504	0.879544175151509	4.16745999362388	2.22438908089041	4.59762645983471	3.7587008976124	5.57132984680377	3.86027505109141	2.67337233087645	2.98329773041386	4.42806319859783	4.43789902049154	4.00624672623789	3.43994888789979	3.80307869143161	-18.452531110741	1.41374472025959	-17.4295964555096	-18.9886865037193	-18.1450275152826	-19.1661946573993	-18.3472811364273	-16.6990182560132	-16.6312328319937	-21.0307827622583	-18.0820520518332	-18.2167668744114	-20.8016428941136	-16.921761037717	-19.4228614629537	-4.66448339444875	0.78361803433402	-4.41457340507955	-5.57128226077931
57.7889447236181	14.6392501421103	0.696075610655477	13.9684552169387	15.2654221985886	14.114521719441	15.0558159572044	14.0655628284117	13.5006835245591	14.4026443411528	15.0950481700204	14.8161590615551	14.1901161694727	14.3948022970854	15.6809741996578	15.7600461633467	3.85696816724094	0.87881845154159	4.19193524540427	2.24247201050623	4.61323183190322	3.79134633684796	5.57336665414126	3.85485896113925	2.67823587888344	2.99864966877116	4.44584021338785	4.46784262130728	4.01168921859753	3.46416549212661	3.80695204111624	-18.5435655714798	1.40893184934876	-17.5316825578966	-19.053050516068	-18.2065655920774	-19.2683390606227	-18.4737026672536	-16.7477062847617	-16.6911941862405	-21.1145649639601	-18.1792953128588	-18.3216189261382	-20.8640502234181	-17.0929687742367	-19.5216133637052	-4.81785817628663	0.783560366974167	-4.54286518583323	-5.73341340208116
58.2914572864322	14.8606347807587	0.692076992108844	14.1806745659372	15.4739169823282	14.3537032986027	15.2808964407406	14.26745762955	13.732570325656	14.6421540634107	15.3216576013526	15.0408278595039	14.4010956211421	14.632276456635	15.8763815029681	15.9846398020356	3.86829565507799	0.877800869620049	4.21693980650609	2.25942473830505	4.62833190088022	3.8207669434332	5.56863260424256	3.84262248790759	2.67882377263412	3.00925623713084	4.45901034332899	4.49319008160004	4.01407238585136	3.48334844171663	3.81342377247713	-18.6205845625323	1.40349010908257	-17.6422926242166	-19.1025474343932	-18.2775228582813	-19.3495639475928	-18.5841222229495	-16.7683751651907	-16.7193186412427	-21.1606378197391	-18.2596332690851	-18.4089873114761	-20.9078824394236	-17.253679901109	-19.6330356782202	-4.97407578543995	0.784132578906841	-4.68092167405126	-5.89836252159691
58.7939698492462	15.1017370182616	0.690068445556446	14.4049750864078	15.7059481390995	14.604632656365	15.5300255926971	14.4905823368567	13.9811204130327	14.9023933171314	15.5692027549852	15.2883995622899	14.6334103151101	14.8920181721742	16.0968460608194	16.2230268304323	3.88238020563332	0.876987907758454	4.24219655079623	2.27988152910374	4.6429322283864	3.85477197304788	5.56820705067142	3.8317290511887	2.68205858438589	3.02340690358568	4.47634917007463	4.52227030214911	4.02192754951559	3.50275622024977	3.82245556007815	-18.7137278658063	1.40223348698357	-17.7602592147763	-19.1768058258421	-18.357838366954	-19.4500873549169	-18.714654678174	-16.7979866892698	-16.7589792359325	-21.2240384063982	-18.3599230966091	-18.5146736518416	-20.9763371698375	-17.4322389441647	-19.7546396207651	-5.14156819368461	0.785213833072698	-4.82631926244986	-6.07819290545252
59.2964824120603	15.3307054537979	0.683441444662523	14.6114989409528	15.9193615454209	14.8374009774692	15.7660241981702	14.7034479715374	14.2379005248437	15.1652394191416	15.8193348916565	15.5177682724217	14.8552739910577	15.1337531343475	16.2924790685864	16.4396879637668	3.89184028188266	0.874240802240797	4.25908451376128	2.29778647607415	4.64766842222538	3.88472474598976	5.56187509580872	3.82190404018443	2.68583766813489	3.03846471104741	4.48679786432328	4.54622096566055	4.0249898880633	3.51310827128229	3.82546100191911	-18.7866624406726	1.39970272463305	-17.8477099490063	-19.2268643017397	-18.4079687100909	-19.5280448398735	-18.8276206171042	-16.8331512038925	-16.7967754439745	-21.2873587352336	-18.433977982956	-18.6017793171616	-21.0166164687932	-17.5763849349068	-19.8423592240114	-5.30781865256068	0.784189702349395	-4.96972189577758	-6.25426139362124
59.7989949748744	15.569667773411	0.682117240145643	14.841311022848	16.1476419960874	15.0935941891685	16.0119660830549	14.9222199692354	14.4808318923515	15.4199987117484	16.0601532000421	15.7619713657653	15.0833269896088	15.3896442986819	16.5124946471405	16.6805266886104	3.90126470026484	0.871748119868499	4.27810322270327	2.31743570193234	4.65403673846971	3.91532328375077	5.55393373232289	3.80634574760974	2.68723081160595	3.05155041485104	4.49792289553153	4.56842862025929	4.03046805255549	3.52277001746131	3.83289186438962	-18.8615051077969	1.40019702411764	-17.9517759081734	-19.2874910718767	-18.4770887527881	-19.606379508916	-18.9387835701052	-16.8441392750106	-16.8157892770338	-21.3288581684591	-18.5152702464058	-18.6853269691963	-21.0663578045712	-17.733612178593	-19.94869367023	-5.48315051431101	0.784513544383528	-5.12739640145894	-6.44287489774439
60.3015075376884	15.8217328080712	0.679165060410044	15.0692176581344	16.3885948675782	15.3472095596672	16.2798345383152	15.1614024895907	14.7470992439554	15.6987083353819	16.3252320542325	16.0183219923089	15.3321574467943	15.6565372282129	16.7347644779675	16.9234466127858	3.91216939796528	0.869151957934847	4.29348174046052	2.33881991858659	4.65612073144522	3.94993256318727	5.55121139555597	3.79478365129726	2.69209816158372	3.0694971234469	4.51031468875037	4.59356978940521	4.03909778765238	3.52853011281392	3.84074450936336	-18.9458237381619	1.40432318983773	-18.0465110903929	-19.3612048828692	-18.539112330077	-19.7037541098779	-19.0684462057191	-16.8738243284018	-16.8529865425584	-21.3948696783302	-18.6056752538777	-18.7858116243792	-21.1287887212749	-17.883220325837	-20.0515035025098	-5.66707142682619	0.783876424747335	-5.28858730750637	-6.64086831211923
60.8040201005025	16.0585947773521	0.675271510270718	15.2944639910612	16.6104777913516	15.5979773036956	16.5196880722315	15.3792095498808	15.0039643993624	15.9581422097408	16.5698230544914	16.2561968397769	15.5595840660277	15.9046876879568	16.9514087999576	17.1561083400431	3.9175216669619	0.864933145007288	4.30377201279538	2.35712387698403	4.65227727150101	3.9766881692017	5.53933125867337	3.78048526316589	2.69355749286752	3.08420740409989	4.5147800235957	4.60976864096128	4.0422749499488	3.52804733400463	3.84546797270552	-19.0049973702742	1.40454019300798	-18.1267779422922	-19.407406028225	-18.5880844634313	-19.7613270642535	-19.1659007101274	-16.8904528528589	-16.8659542287859	-21.431118955739	-18.6675707359844	-18.8534991865497	-21.1600302853912	-18.0140242579657	-20.1328191019605	-5.84947551821266	0.781790666927265	-5.45565864679497	-6.83581401458047
61.3065326633166	16.316786351193	0.67536448190857	15.5427567209558	16.8594259279582	15.8717321965422	16.786403048501	15.6156751834497	15.2662631845989	16.233175437678	16.8294887611211	16.5205083740224	15.8062858761715	16.1775187148271	17.1959604328635	17.4130287068202	3.92548422712638	0.861168089159574	4.31590103103594	2.37856821078818	4.65034917507936	4.00783209689172	5.53120991093559	3.76533340028628	2.69627097102809	3.10172686084597	4.52299169618787	4.62709111554648	4.05112060087077	3.52774250941701	3.85515737372963	-19.0796261051116	1.40997540172447	-18.2236534091434	-19.4788718436176	-18.6566671938739	-19.8407012567335	-19.2759256043195	-16.9038558189344	-16.8857635923892	-21.4764336698485	-18.7509778197906	-18.9322586850504	-21.2175191351046	-18.1598184710045	-20.2326928666407	-6.04559533896502	0.780730708635835	-5.63833635374783	-7.04812590465584
61.8090452261307	16.5729532831912	0.669597725659689	15.7752761620891	17.0985540603897	16.1288301830581	17.0561344768213	15.8650105101806	15.5499821401817	16.5180290100043	17.0989084902361	16.7748874429921	16.0662492725462	16.4393450122677	17.4171783328594	17.660007587859	3.93179760828541	0.857234294903211	4.32060660043269	2.39829563288852	4.64057568252103	4.03859911001609	5.52694745275661	3.75477000565488	2.7003571986916	3.12188568002635	4.52664479583677	4.64491441496151	4.05776436600027	3.51898676944316	3.86302119848087	-19.1475870691715	1.41474209739858	-18.2955272409262	-19.5376069343874	-18.7020141930902	-19.919923334407	-19.3952814551611	-16.9367399246876	-16.9135546914155	-21.5314666280346	-18.8198668853406	-19.0196773027575	-21.2606068876544	-18.2707371703913	-20.3156292509757	-6.24416582561198	0.776770324772092	-5.82048830938299	-7.25936177898149
62.3115577889447	16.8257012094059	0.669741730616848	16.020846670432	17.3429409518406	16.3990229139133	17.3164706215714	16.0948169284072	15.808410542703	16.7854567421151	17.3494325154171	17.0345058512731	16.3068014936194	16.7049748143212	17.6614249553183	17.9090107213448	3.93485815444764	0.85215710916163	4.32360903185588	2.41773799191789	4.62914851961095	4.06540190898754	5.51462719811945	3.73772533540255	2.70057933849783	3.13885803903986	4.52788348190001	4.65363543084322	4.06432802920114	3.50893980876258	3.87068189368038	-19.2026788089379	1.42032464879566	-18.3701518502348	-19.5944017359103	-18.7521792936972	-19.9805320657878	-19.483261262769	-16.9390479064057	-16.9180589697489	-21.5560528364548	-18.8851763790814	-19.075747943369	-21.3008657488985	-18.3888093774262	-20.3905391464094	-6.44700657183413	0.77420448133582	-6.01656829075526	-7.47905215808263
62.8140703517588	17.1011462044329	0.669020651403248	16.28664491635	17.612385447117	16.6891889310461	17.603101823046	16.3495725199878	16.0909103080905	17.0792784166387	17.6264285913327	17.3182330283672	16.5730747840229	16.9923903494687	17.9121817671197	18.1815097750401	3.94122178125742	0.847884386118066	4.32778433355781	2.43971433039166	4.61960066691824	4.09639485773998	5.50928990776363	3.72468882945969	2.70383033992131	3.16096942213255	4.53272420703009	4.6647535496887	4.0764088776982	3.49621867069513	3.88350516334943	-19.2765514707692	1.42971998080857	-18.4595276487295	-19.6753583345253	-18.820090298196	-20.06484551242	-19.5907110597155	-16.959422424117	-16.9443197877762	-21.6063643317071	-18.9715183140719	-19.1506808996664	-21.3670868319327	-18.5013761182466	-20.4838675588953	-6.66377503773212	0.771489085715284	-6.22778884351984	-7.71411787255237
63.3165829145729	17.3597302026736	0.66399807611061	16.5264719030418	17.8519819598954	16.9523710469075	17.8740004191664	16.6036195555177	16.3770554102007	17.3579050561605	17.8874388301679	17.5723519015278	16.8388884075622	17.249385753055	18.1528308287119	18.4321915628416	3.94261114530063	0.843307672635177	4.32163785252663	2.4567991686294	4.5995998081297	4.12264348598068	5.50426593293432	3.712905167415	2.70437271480759	3.18101129464137	4.52773333819718	4.67261651479327	4.0812643905402	3.47697066904563	3.89212455126716	-19.3271596891531	1.43394071933631	-18.5124940658029	-19.7195080807051	-18.8526075978245	-20.1295742186622	-19.6917409950947	-16.9833328610546	-16.9561685654468	-21.636152025386	-19.0214020762008	-19.2198426208261	-21.3934213571884	-18.5893328686963	-20.5474986261015	-6.87721594061929	0.765261289147979	-6.435489057229	-7.93935935106023
63.8190954773869	17.6328250320464	0.665442055233711	16.7933025895218	18.1204222759917	17.2427910002203	18.1552437175229	16.8521971792515	16.6535872037535	17.6452962573154	18.156568788919	17.8544183802332	17.0995416173444	17.5317590509988	18.4239926630227	18.6976046925079	3.94453859049539	0.838171601094735	4.31693997318219	2.47620631761293	4.58204444460348	4.14887124341694	5.49626970684672	3.69778770406921	2.70453698323666	3.20241157451441	4.52608179467634	4.67453234107027	4.0913395640767	3.45865014068518	3.90332988844907	-19.3847090223421	1.44190437892582	-18.5840938885184	-19.7872299159247	-18.9059953227508	-20.1981649424155	-19.7762538223602	-16.9916210278244	-16.9710489123734	-21.6666783385392	-19.0924110818739	-19.2732140788551	-21.4452651873477	-18.692229591785	-20.6170111798795	-7.10287595917157	0.761701576378159	-6.6637671952881	-8.18360408546828
64.321608040201	17.9171081965312	0.662991357293213	17.0640521873545	18.3903543171225	17.5364839145066	18.4602627196271	17.1256595681305	16.9560847406314	17.9510804569994	18.4443839220295	18.1371510417641	17.3857372607612	17.8127992180648	18.6732901999738	18.9850670079402	3.94776473676032	0.83428832927507	4.30980828958111	2.49476297281029	4.56307305889627	4.17866063641116	5.49618292033179	3.6877578370888	2.70671739299558	3.227603257787	4.52296426218844	4.67873147053606	4.10173678642973	3.43343914200017	3.9195035508278	-19.4505225398246	1.45114800493747	-18.6546396865969	-19.8545272448188	-18.9603624697997	-20.290169375995	-19.8800443064299	-17.0226232835712	-17.0045717638604	-21.7170538161382	-19.1616794374731	-19.3465062795618	-21.4972902768247	-18.7627902534701	-20.7045348231798	-7.33709177463416	0.756880432723089	-6.90004873209397	-8.43103877955021
64.8241206030151	18.1868473268082	0.659339852793938	17.3254899904106	18.6535381875162	17.820287587343	18.7327359764617	17.3848835085192	17.242452897965	18.2286728097101	18.7028250846195	18.4127200953645	17.6576382410736	18.0849998281096	18.943382765912	19.2393882755011	3.94608382235735	0.830033435469306	4.29574791302838	2.51073212978537	4.53780712784511	4.19966508888825	5.49253118568428	3.67471654515725	2.70360577175596	3.24778838579349	4.51491080579951	4.67618082377677	4.10928180993305	3.40711458407513	3.92900751912302	-19.4945375192641	1.45574697882938	-18.7060019965506	-19.90690388451	-18.9963290132179	-20.3439702767654	-19.9618905427667	-17.0379847825737	-17.0106043344127	-21.7287425076966	-19.215679394774	-19.3998875457868	-21.5334402557279	-18.8369040761555	-20.7506491394959	-7.56986535604626	0.750297015541635	-7.14093640053105	-8.68045216607124
65.3266331658292	18.4792250066961	0.659570372324713	17.6140320023745	18.9462774558729	18.1313244272417	19.0345942410916	17.653585442159	17.5409234642308	18.5349387555691	18.9903084504879	18.7164063676125	17.9394580856113	18.3825058608086	19.2245091620283	19.5210613719612	3.94688744267151	0.825976619567546	4.28338042336638	2.528694577665	4.51579743420379	4.22437276844896	5.49096288608804	3.6626823161781	2.70295576295245	3.27267390595045	4.5109964468384	4.67112057094601	4.12230166397265	3.38004709480297	3.94355090331643	-19.5554273672747	1.46426573540257	-18.7775722729163	-19.9846839086389	-19.0541534052559	-20.4230024091893	-20.0427395382843	-17.0591555729086	-17.0414062417131	-21.7668817017545	-19.2926477018148	-19.4538178775328	-21.5975026379647	-18.9104308000975	-20.8165617065001	-7.81822339736728	0.746405655062572	-7.40200720199095	-8.94792612476684
65.8291457286432	18.767678725495	0.652898359811379	17.8900982653527	19.2166901373522	18.4288607802364	19.3388885185362	17.9460740481294	17.859749388516	18.8316729756847	19.2682469873329	18.9971445432357	18.2455212852956	18.6557233557713	19.4899678455196	19.8111853004718	3.94609682433438	0.823905434724227	4.26509139040372	2.54237353192717	4.48897972241939	4.24796603320394	5.49754829479262	3.65497092907492	2.70035495170157	3.29616419703342	4.50028070746437	4.66830747443993	4.1301335230883	3.34694531354836	3.96014264724927	-19.6092772085608	1.46921914379007	-18.8320848785202	-20.0362101715487	-19.0957564997467	-20.504408686727	-20.141880480198	-17.1001926999393	-17.0673344656706	-21.7941546286179	-19.3435608635087	-19.5278634842607	-21.633962935147	-18.9556806384135	-20.8875132789925	-8.06830274777158	0.738645805658836	-7.66321286615912	-9.20684890022001
66.3316582914573	19.0554870239335	0.654050462998656	18.1748458444269	19.5072188504221	18.7349202138445	19.6316677324756	18.2115342104345	18.1505982826225	19.1288027754254	19.5462874952232	19.2966875396078	18.5241095268706	18.9451892249826	19.7883665656373	20.0811030491621	3.94256842855015	0.820356177684628	4.24362371829497	2.55619034746343	4.46024346275903	4.26643278603474	5.49651881843857	3.64109025380144	2.69581981983249	3.31881598666417	4.49055148806629	4.65560092404781	4.14021387576462	3.31606003338252	3.97222805660192	-19.6549976531662	1.47493367012645	-18.8856435607145	-20.0991266285415	-19.1368131331579	-20.5682220476526	-20.2043702613254	-17.1127692937779	-17.0909521437896	-21.8133001561316	-19.4040057802829	-19.5684721897128	-21.683068420113	-19.0178327454353	-20.9303931305256	-8.32403307264008	0.734505923763597	-7.93730878437652	-9.48079687122558
66.8341708542714	19.3632873279419	0.650711216353321	18.4852659768525	19.8131348209029	19.0666585812969	19.9533104659032	18.5014904149625	18.4711647712623	19.4516015937701	19.8508902686808	19.6099808554395	18.8277049668389	19.2460609022747	20.0665042169481	20.3789674281126	3.94148876147171	0.818517940222607	4.2241211553127	2.57005208774839	4.4352751061509	4.28817597801147	5.50223910592184	3.63167379246314	2.69354323728773	3.34532531506239	4.48262946858797	4.64399684619962	4.1527814149253	3.28046173847124	3.98907865298947	-19.7164015223812	1.48144347056333	-18.9595691774167	-20.1743930438335	-19.1991370006933	-20.6576132361709	-20.2813591394996	-17.1492013687693	-17.1395937451999	-21.8587016501823	-19.4747998667624	-19.625658439207	-21.7462473436054	-19.0525052539967	-20.9944405256187	-8.59358794803386	0.730326345047845	-8.22956025160443	-9.76413913369089
67.3366834170854	19.6575651863355	0.645253432849005	18.7679362814127	20.0978545484725	19.369274576134	20.2564400095164	18.8041519304313	18.789073291978	19.740270108722	20.1209400841865	19.9012308252066	19.144082233308	19.5236141909033	20.3623438026139	20.6711355394762	3.93656112033815	0.818344941959269	4.19547531925124	2.57907977796603	4.4020621470107	4.30416424492427	5.51290528331189	3.62198793913882	2.68554168431349	3.36550917045584	4.46748803667069	4.63253003047781	4.15936171888825	3.2443734140772	4.00481579790966	-19.7600471126731	1.48451223732945	-19.0009796719736	-20.2215503040384	-19.2286103386513	-20.7273738226662	-20.3653874999135	-17.1852031881817	-17.160003925465	-21.8635910018693	-19.5172316496896	-19.6926416226839	-21.7793708465895	-19.0884835421088	-21.0501850509198	-8.86092583151478	0.72297983359148	-8.51426398253746	-10.0403251215374
67.8391959798995	19.9657981094004	0.646105977111356	19.0772473416946	20.4164412120848	19.6987583802716	20.5705851709162	19.0865496927823	19.1027217287118	20.0570837961502	20.4199848594294	20.2243820412891	19.4397245831186	19.8302603305849	20.6742183211347	20.9574179640371	3.93152527381203	0.816861571361269	4.16766363833476	2.58948064801946	4.37119802928647	4.31885991403036	5.5173635515723	3.60963502697487	2.67906721760471	3.38877641953339	4.45668361534361	4.61254509034914	4.17067746703505	3.20974253344153	4.01813540803077	-19.8101446849417	1.48875922811848	-19.0593815421757	-20.2944797310634	-19.2750179092385	-20.8006795708468	-20.4184431242945	-17.2127450383482	-17.2028845149611	-21.8914328749335	-19.5820332075165	-19.7321602014052	-21.8402672757655	-19.1302935468343	-21.0920623668595	-9.14087825220451	0.720752085527891	-8.81940996663791	-10.3372266175496
68.3417085427136	20.2816902345092	0.639655915766068	19.3980602761696	20.722988053116	20.0392783411404	20.9110313809561	19.3986588357934	19.4446436027028	20.3721409574466	20.7180868576001	20.5341157139292	19.7655106318507	20.1221792960026	20.9638609931331	21.2714181087791	3.92685395393079	0.818167773201645	4.13975327127812	2.59648529751566	4.34164651778817	4.33612830696859	5.52990319896679	3.60134942819019	2.67150705044387	3.41092708023221	4.4421436420417	4.59515394332087	4.17857936148061	3.16996004000964	4.03556426286386	-19.8641974894819	1.49131599299901	-19.1256309090059	-20.3528592585226	-19.3292979625979	-20.8972836050312	-20.4913957671391	-17.2643978735619	-17.248157033921	-21.9178272015597	-19.6309905631366	-19.7937740987272	-21.8859591126028	-19.1413451705427	-21.1556488069157	-9.42838417233729	0.716267124962303	-9.13389903052249	-10.6286531564508
68.8442211055276	20.5908320023787	0.636976888589084	19.7010443247237	21.037981084888	20.3608769074134	21.2142183435266	19.7074973600805	19.7621117665613	20.6779980116158	21.0072050528429	20.8506690054885	20.087692037095	20.4190067394121	21.2888854915163	21.5656299057595	3.91874261662664	0.819513725819452	4.1045519053182	2.60144069703793	4.30548792446058	4.34336752161681	5.54240597828542	3.58803553515921	2.66061928804434	3.42959257253105	4.42586710189876	4.57476623071163	4.18520930081696	3.13367313379658	4.04863682646881	-19.905514215658	1.4931574692489	-19.1674143823204	-20.4094287292406	-19.3581909607066	-20.9532845952186	-20.555311395359	-17.295041150196	-17.2829529024714	-21.9266056222499	-19.6753835308783	-19.8494407878161	-21.9292227113201	-19.1719638297342	-21.1974442060425	-9.71753956253527	0.711424398764868	-9.44531749693068	-10.9285319016296
69.3467336683417	20.9190578922562	0.634847972169704	20.0358222324467	21.3840193102107	20.7145391716579	21.5503288555266	20.0129052025653	20.0996010240854	21.0134731358935	21.3273724206209	21.1960865912657	20.4062894850591	20.7424238437846	21.5956509631333	21.8692403630812	3.91166802367713	0.820948248149831	4.07197284192854	2.60735779724715	4.27312114252565	4.35314489077201	5.55269190784326	3.57552688591835	2.65166593014246	3.4510119313376	4.41389836609257	4.549373153211	4.19578999484437	3.09483134623165	4.06129811970801	-19.9585727357207	1.49642343515797	-19.2315802296785	-20.4903421926209	-19.4089532462659	-21.0328356878395	-20.6040646918784	-17.3377814235865	-17.3421673622648	-21.9623104068857	-19.7398358617925	-19.8927252866036	-21.9982019986578	-19.180954141751	-21.2396930345445	-10.0213500792202	0.711166146623571	-9.77776164245668	-11.2459788726155
69.8492462311558	21.2419802754507	0.627365584333152	20.363048885042	21.6937656498265	21.0596366233362	21.8890404537013	20.3476731250551	20.4523864675995	21.3190505776408	21.6180556523277	21.5042063571843	20.75466533625	21.0282080040929	21.9163268643022	22.1996795844999	3.90242770213439	0.825142456148922	4.03630915877409	2.6067279018798	4.23829888888466	4.36093143038147	5.5705151223445	3.56460252629525	2.63791337442381	3.46607864692971	4.39270010149902	4.52694713928204	4.1973955973038	3.0559397161373	4.07720052361156	-20.0021259898686	1.49512319599247	-19.2858484508653	-20.53171875548	-19.4491466267099	-21.1123503764775	-20.6728999334734	-17.3944444055412	-17.3778790868369	-21.9655143764289	-19.7636007649074	-19.957657472268	-22.0242602508524	-19.1892043869913	-21.303112981459	-10.3261084100704	0.705717947999475	-10.1082223185324	-11.5455164011824
70.3517587939699	21.5700651394542	0.62663426551303	20.6930770032703	22.0403270145171	21.406973162284	22.2146489848211	20.663292027037	20.7806465594565	21.6472356758105	21.9324946483558	21.8469343699905	21.0832498365362	21.3463111177223	22.2588728495691	22.4967835635345	3.89115215174939	0.828091250753414	3.99735965851161	2.60683977480119	4.20049030433243	4.36247060791704	5.58316852892923	3.54721436134335	2.62426423541751	3.48153413988401	4.37521304863391	4.49834911141869	4.20235060781752	3.02017093935862	4.085552654377	-20.0429644736638	1.49566718715016	-19.3330792114046	-20.5974725357985	-19.4811705587031	-21.1706349215542	-20.7168821332691	-17.4270361485779	-17.42667632821	-21.98259658966	-19.8062285536812	-20.0004273212271	-22.0750260253557	-19.2099042131654	-21.3314036170232	-10.6386394768823	0.704871653478752	-10.4452418895972	-11.8678866651439
70.8542713567839	21.9112032892301	0.619812895227913	21.053918578134	22.3881098260732	21.7852342860967	22.5730512254981	20.9931389769545	21.1419278936887	21.9839549407355	22.2568829969993	22.1892175772341	21.4263824610359	21.6630761951352	22.5717672892436	22.8189805131631	3.88013518154947	0.832555234913219	3.96185341677432	2.60482410161441	4.16659414405293	4.36649909540486	5.59752328194494	3.53228437922619	2.610450000033	3.49610009988984	4.35668100132118	4.46834200446358	4.20559019507764	2.97970983912648	4.0953058012137	-20.0898216868961	1.49499183316945	-19.4021280025612	-20.6611239889417	-19.5343185908431	-21.2513865270573	-20.7623163260048	-17.4831053244695	-17.4826583416422	-22.0075305684762	-19.8431303514255	-20.0456716679858	-22.122646596507	-19.1975473574703	-21.3741182862642	-10.9619178006011	0.70446516796879	-10.8004598301945	-12.1904718986871
71.356783919598	22.2497584686732	0.615095438195789	21.3889989574866	22.7294673189026	22.1361659522973	22.9107671906064	21.3507341395491	21.4927177434427	22.3008680636354	22.5620458302321	22.523626940356	21.7978134079561	21.9711917813615	22.9228294152064	23.1596333517202	3.86671406065363	0.838941481095037	3.92029702096871	2.59883200995081	4.12636329186531	4.36419743347821	5.61840272857309	3.51423403932866	2.59218041078218	3.50453274705227	4.33348258958866	4.44150100268394	4.20397264802156	2.94314421044284	4.106142655761	-20.1278242195849	1.49459096751035	-19.4436264345692	-20.709173723239	-19.5589177053109	-21.3085919363194	-20.8272867146498	-17.5311481639175	-17.5177377446381	-22.0053235058312	-19.8605441987034	-20.1105060873777	-22.1517204489072	-19.206932001397	-21.4302061897431	-11.2875457937937	0.700287271709939	-11.1431081684063	-12.5122623795414
71.8592964824121	22.5975990053402	0.613810756544251	21.7479501504143	23.1071404747816	22.5109400325607	23.2613303523963	21.6741836424955	21.8462885493122	22.6521959521138	22.9033578577047	22.8922878414898	22.1343479054283	22.3119700806559	23.2584545741477	23.468339655922	3.85164579980489	0.843367873895027	3.87969105937209	2.59365296235681	4.08680154532159	4.35987296927121	5.62922873109816	3.49273548117453	2.57556929075956	3.51455713873267	4.31434541309293	4.40542964742596	4.2054667322075	2.90527410623232	4.10877032041821	-20.1660786031125	1.49415802274681	-19.4955009972703	-20.782458101897	-19.5929443558053	-21.3650964989376	-20.8525626279613	-17.5750650285016	-17.5740735390952	-22.0302884999504	-19.8968790795195	-20.1373138257138	-22.2056185269861	-19.2004274059597	-21.4507933528647	-11.6225399155633	0.703151412341633	-11.5020942806	-12.8552962849817
72.3618090452261	22.951665317896	0.606002605474033	22.1284133106715	23.4569377225934	22.906995327602	23.6422409291043	22.0292920402864	22.2305482649021	22.9803526188422	23.2223939352379	23.2321225337869	22.503536253992	22.6242622329902	23.603667453769	23.8108865088704	3.83578940123536	0.850214672760591	3.84199290481949	2.58328694770156	4.04976770233864	4.35790659340366	5.64548025150301	3.47308115090137	2.55527324645194	3.51852946903143	4.28851841356272	4.37159566169872	4.19957650795437	2.86686358040727	4.11338978628544	-20.2032005766443	1.4898319315592	-19.5613093598298	-20.8268339321545	-19.6404157777809	-21.4412302105754	-20.8961064842825	-17.6411754950212	-17.61039407823	-22.0315034287211	-19.9015562415046	-20.1807592147882	-22.2270054067651	-19.1906257247011	-21.4926921420219	-11.9638749660909	0.702572483359705	-11.8722494910436	-13.1824852109668
72.8643216080402	23.3078729337875	0.60480272495524	22.4803309917769	23.8327314280869	23.2728116724877	23.9815784757987	22.3962184755847	22.5807938616286	23.3244834663973	23.5586707485512	23.5962262605544	22.8850168842915	22.9597744533754	23.9778190460634	24.1558923746412	3.8175128211666	0.857333269549812	3.79774183389766	2.57198902721823	4.00511948404042	4.3456869015812	5.6636532679039	3.44582476414937	2.53383771129056	3.52041900236323	4.26338127697039	4.33848458099667	4.19365710578953	2.83202411775034	4.11584760121428	-20.2341968770848	1.48968122825361	-19.5946312322275	-20.8825799081482	-19.6545729337226	-21.472205483196	-20.94591757009	-17.6783615595524	-17.6486837839202	-22.0372960180713	-19.9113677637844	-20.2289568217616	-22.2575398235597	-19.1992146263551	-21.5332318777134	-12.3097469202994	0.700389288343541	-12.2281371890811	-13.5272532427817
73.3668341708543	23.6750107054336	0.601020511264478	22.8694114854559	24.2261049741726	23.6760365293609	24.3589952441432	22.742041790406	22.9608916880444	23.6900880623841	23.9181458769665	23.97651105483	23.2453656112195	23.3111568369462	24.3142694465731	24.4861205701342	3.79807527268802	0.863576901754964	3.75754643658338	2.56013700216835	3.96361735593509	4.33585915312309	5.67401990402015	3.41835275430715	2.51319822915203	3.52202675048153	4.23972856343005	4.29838510568465	4.18799832175977	2.79209471933097	4.11201424896806	-20.2664320366362	1.48821424304834	-19.6491154010394	-20.949141280249	-19.6895656119904	-21.5228160899803	-20.9673841472867	-17.7319304117075	-17.69795052558	-22.0604143551265	-19.9268134433036	-20.2478247405471	-22.2972472659626	-19.1720894541348	-21.5513237493626	-12.6648793461173	0.704055903752059	-12.6060577240312	-13.8815153682301
73.8693467336684	24.0437820262054	0.595858839317713	23.2578541872119	24.5948639962169	24.077701650171	24.7402492940114	23.122646014025	23.3498978803127	24.0241493728501	24.2467240683934	24.3315225959986	23.6420163725391	23.63800473981	24.6922337647861	24.8513024043439	3.77681623830827	0.871874319013608	3.7174552262451	2.54297336725288	3.92105705928517	4.32440618837741	5.69002529702402	3.38967834201854	2.48732229461734	3.51545088075127	4.20892290429168	4.26165762305172	4.17450853545542	2.75540372819175	4.10974965144525	-20.2920877800997	1.48390199814435	-19.6986856891384	-20.9862603773416	-19.7196828258462	-21.5699910579975	-21.0114397533301	-17.7915183081905	-17.7157016126044	-22.0476205499339	-19.9096494025062	-20.2850378769986	-22.3028693877269	-19.1681151370913	-21.5905691625908	-13.0233634310663	0.702728963517565	-12.9817648830579	-14.2232957030291
74.3718592964824	24.4215767426685	0.594837423036913	23.6409433285738	25.0047870804413	24.4729624595117	25.1076349509037	23.4959248719589	23.7198619868379	24.3980747398716	24.6169741057797	24.7262127027989	24.0317333108329	24.004019012801	25.0586814982319	25.2026876061478	3.75388165584535	0.879526364577118	3.67458274294815	2.52670342703153	3.8741459338037	4.30689742959377	5.70281193377474	3.35423765478217	2.46288673478545	3.50981582602116	4.18189942028502	4.22268413843395	4.16368637375574	2.71773068381145	4.10237922696266	-20.316738328697	1.48446921805796	-19.732575806247	-21.0486483253222	-19.7340382047047	-21.5920346097224	-21.0459348403962	-17.8307844001748	-17.7511661630388	-22.0623883472518	-19.9112150406364	-20.3098177909536	-22.3318441508451	-19.1535963743682	-21.6135542193998	-13.3895602596945	0.704352067550109	-13.3561681097613	-14.5910309559765
74.8743718592965	24.8055755836597	0.590526216136718	24.0605558521176	25.3985106364807	24.904887956498	25.5132611297683	23.8679549546534	24.1266206536882	24.7580799493625	24.9743905862375	25.1042877788273	24.4212055056287	24.3546460066727	25.4299927130908	25.5580888645504	3.72939025139442	0.887162221509611	3.6366415320823	2.50709687192651	3.83075107514721	4.29237254337334	5.71171694821306	3.3196231618637	2.43602264411847	3.49921841947715	4.15105997293738	4.18023816836344	4.14791626169354	2.6784136386208	4.09100203031058	-20.3381035824834	1.47994218540717	-19.7872173555881	-21.0940751891632	-19.7697540500958	-21.6336896423438	-21.0698028036202	-17.8925972336257	-17.7708972549503	-22.0630465744811	-19.8932982022246	-20.3197759850992	-22.3405061060907	-19.1327494678309	-21.6279367071701	-13.7614418266305	0.707501216678932	-13.7510936147228	-14.948657888765
75.3768844221105	25.1975326006377	0.590208319553188	24.4576948327347	25.8034567645962	25.3127119070769	25.8964957325418	24.2737819973318	24.5138395395687	25.1258988528327	25.3408376978158	25.4928362385027	24.8464796133068	24.7163917870894	25.8388094208759	25.9486894240169	3.70361259474438	0.896159108806936	3.59581939862628	2.48526740131992	3.78282849623459	4.27232724283702	5.72575019357217	3.27996899130576	2.40702632808289	3.48487274056745	4.11834090107513	4.14178011647758	4.12949172617471	2.64240154513462	4.08108865026881	-20.3571963006664	1.4785046797879	-19.8183701549603	-21.1370813194421	-19.7827772852362	-21.6493766951965	-21.1177196983101	-17.938920183477	-17.7823222795962	-22.0594675827058	-19.8686338403758	-20.3472225438461	-22.3430352132551	-19.1357034462296	-21.662921666033	-14.1398013933148	0.706033266970437	-14.1312546936479	-15.3165011693508
75.8793969849246	25.5988923749355	0.589306644193528	24.8736876987863	26.2453394157391	25.7389453463768	26.2954649027237	24.6533814807609	24.9131535998312	25.5306035627574	25.7459969798497	25.917517765805	25.2458805064735	25.1148808390703	26.2012055204347	26.3095432555534	3.67633504623136	0.903900400656528	3.55614156248554	2.4646700459308	3.73427722854357	4.25092393442693	5.73177885848082	3.23693653204032	2.37976639677829	3.4716790583269	4.08973621955072	4.09821165064952	4.11399164717682	2.60066435668243	4.06357810993498	-20.375524433963	1.4795195443868	-19.8516179805151	-21.2039590312605	-19.7989287498428	-21.661916507919	-21.1408292754085	-17.9866645071981	-17.8097863312021	-22.0833965611561	-19.8632546197873	-20.345958761856	-22.36774812414	-19.1003061960696	-21.6674509951641	-14.5255197691705	0.711198070584875	-14.5241588195993	-15.7076866703001
76.3819095477387	26.0020343441279	0.586179681323494	25.3233619310512	26.6413346165848	26.1988915476163	26.7300051439012	25.0522725009001	25.34588490884	25.8905942669475	26.1069043110073	26.2967869486629	25.6666915079544	25.4705343010481	26.6091027488847	26.6940817402643	3.64723191576786	0.912503448223826	3.52185233351755	2.43803957090904	3.68959903264356	4.23295318589908	5.73815222439952	3.19499731316568	2.34687905209466	3.44933176240106	4.05234163457222	4.0549624913847	4.08885859678666	2.56129497955872	4.04475272764976	-20.3864852912815	1.47281435476555	-19.9042015895801	-21.2282195410603	-19.836078544859	-21.6930093799067	-21.1721298359092	-18.0561765013989	-17.7972876856044	-22.0638836812268	-19.815556032786	-20.3455985092054	-22.3450454217766	-19.0892801994446	-21.6778418639016	-14.9140200238557	0.714075663252368	-14.9354612689889	-16.0725903529325
76.8844221105528	26.4161723263608	0.586175328316843	25.7304644620864	27.0824371044136	26.6140041875214	27.1185078033053	25.4825376378239	25.7338924643641	26.2960374529637	26.5151130551751	26.7204983751327	26.1212532420917	25.8716621664055	27.0106945342895	27.1131377571172	3.61733450889699	0.922311115118891	3.4817520035923	2.41256908356961	3.63732996266095	4.20582453036335	5.74915235976048	3.1446205253246	2.31528808304812	3.42830091406629	4.01876472005708	4.01621316236804	4.06675656039352	2.52115808189865	4.02761862855791	-20.3980338243254	1.47635200970202	-19.9163503099031	-21.2770139927972	-19.8343653547864	-21.6777700806978	-21.2281662658193	-18.0909187976412	-17.8009685817497	-22.072699832755	-19.788343642118	-20.361943119789	-22.3447057237134	-19.0731201724814	-21.708073841979	-15.3104702174028	0.713034972476014	-15.3211062232661	-16.469614371503
77.3869346733668	26.8329338879019	0.587396830393347	26.1797027638569	27.522550634148	27.0714013512282	27.5512931386483	25.8689335900214	26.1637107024577	26.6990995711266	26.9221065107517	27.14351502284	26.5322361162457	26.2744122440992	27.4117904564025	27.4873884408988	3.58539139862357	0.929857793486418	3.44657152949925	2.38594704552054	3.58845877492791	4.1821700604586	5.74793353129529	3.09486650965124	2.28261307122194	3.40454752509283	3.98463513528559	3.96974005006348	4.04312131931181	2.47855462211031	4.0009290076676	-20.4037817866111	1.47340594218374	-19.9485097532564	-21.3218559570898	-19.8548811936936	-21.6817132896481	-21.2454187520082	-18.1491422048825	-17.7959854546474	-22.0781048640076	-19.7570686866557	-20.3352206837868	-22.3383786186488	-19.0479691318848	-21.694914635735	-15.7100475364966	0.719873725433588	-15.7337302161582	-16.8671769198437
77.8894472361809	27.2624057031292	0.589092775481892	26.6367523740543	27.9549379914221	27.5358592735844	27.9894154545098	26.2948037041713	26.594494018577	27.0996292378402	27.3277083628601	27.5591482317564	26.9857595597491	26.672551185154	27.8550879116182	27.9051268353824	3.55325424154067	0.938826384252114	3.4138318708257	2.35623208136641	3.54079186710973	4.15835479272247	5.75144063492781	3.04349426556416	2.24716567889794	3.37659753437148	3.94678961676763	3.92748660205135	4.01526407450618	2.43878672369925	3.9760693972186	-20.4105955786743	1.47001352744855	-19.9819516353288	-21.3503376537699	-19.8791437405783	-21.6828867521873	-21.2897717720968	-18.2081739489922	-17.7752990013244	-22.0712638461819	-19.70972703732	-20.32600311725	-22.3121724262207	-19.0488159455333	-21.7021956459825	-16.1191338755124	0.722275861626939	-16.1495800386331	-17.2653075699482
78.391959798995	27.7032742171369	0.58946439187076	27.076597947028	28.4299493300435	27.981493628121	28.4127564951461	26.729973821156	27.0138687093247	27.5437678829147	27.7788492400981	28.0173055359634	27.4504669991787	27.1155245376854	28.2530896198434	28.3389210762769	3.52081901679364	0.948411236530364	3.37833288961857	2.32835204167543	3.4890418594955	4.12980446839656	5.75518921323291	2.98721711035335	2.21361071578396	3.3512157057136	3.91370384871528	3.88728478406364	3.99161985842081	2.39411837494526	3.95115634790239	-20.4192217108346	1.47482266040334	-19.9923850375753	-21.4037886096739	-19.8828367375146	-21.6592243281678	-21.3435229590239	-18.2542307322353	-17.7723419694863	-22.0942960581864	-19.6864395303411	-20.3189129691125	-22.3099294183895	-19.0162637427591	-21.7157101483838	-16.5367577425035	0.725897283485639	-16.5569743404356	-17.6952692738032
78.8944723618091	28.1413448023845	0.592106191459274	27.5580873521872	28.8682405345588	28.4688685812063	28.8802255979275	27.1427139876405	27.4738717379741	27.9493331176775	28.1920151489073	28.4399235169971	27.8939757889941	27.5267828548792	28.6955388274348	28.7479053846138	3.48635253599944	0.956586064637264	3.34813998043993	2.29674540652716	3.44181881678081	4.10565675076909	5.75099196780853	2.93290010140414	2.17596573265756	3.31937852009597	3.8753071966682	3.84272893513005	3.96205056784616	2.3511809281517	3.91971806371337	-20.418572641074	1.46997323008887	-20.0242143341748	-21.4260177245745	-19.9109107025886	-21.656584637973	-21.3763778956643	-18.3252758243645	-17.7373872642702	-22.0835007364702	-19.6359535043635	-20.2849379245321	-22.2741126809048	-19.0064198207784	-21.6997512833034	-16.9548158986821	0.732762223413726	-16.9921970869736	-18.105250297129
79.3969849246231	28.5958117293764	0.594024681722651	28.0210997792824	29.3376769167718	28.9362958459121	29.3229397701038	27.5952532209521	27.903460788785	28.3945292047365	28.6468140480407	28.8938709174788	28.3803814124047	27.9727441544238	29.1378961670512	29.2025902559503	3.45262086510594	0.966194567363388	3.3170655615692	2.26542366145134	3.39311334214093	4.07757091121075	5.75196580106957	2.87436004472059	2.13885319663271	3.28926889791443	3.83897079033538	3.80336426869696	3.93454519877868	2.30829876764539	3.89127080421129	-20.4230129102166	1.47168806841746	-20.0394481648353	-21.4598420934702	-19.9252435990593	-21.6299141899356	-21.4391189528098	-18.3763933022876	-17.7139389842201	-22.0936858401225	-19.5983309005694	-20.2714480116909	-22.2483164068153	-18.9975740371942	-21.7059133498053	-17.3855272721144	0.735726101511917	-17.415832171435	-18.5441921589101
79.8994974874372	29.0584956515793	0.597448446313323	28.4940553328359	29.8251268348068	29.4127656290593	29.7839830244989	28.0344484673376	28.3562541100554	28.8507089929547	29.1140757193194	29.3664350006718	28.8544992949321	28.4410172405434	29.5733016080578	29.6537722154582	3.41878336757258	0.975348187766152	3.28623779008539	2.23511291331039	3.34430831990582	4.04954212306911	5.74891190544308	2.81535358147893	2.10200993488945	3.25981984817719	3.80549926982526	3.76343310298628	3.90973007251379	2.26304297475509	3.86118194200383	-20.4282190138397	1.47430632566641	-20.0509597487811	-21.5035062563694	-19.9388866486245	-21.6016921359825	-21.4951037261088	-18.4379865275452	-17.6924218269659	-22.111506444299	-19.5739881672045	-20.2459332866366	-22.2324275681531	-18.9778868460693	-21.7045479971762	-17.8238085587999	0.743250709967512	-17.8506377148144	-19.0003738696541
80.4020100502512	29.5271445082302	0.602813455742517	29.0054963515115	30.2818721517424	29.9277649728378	30.2855239310721	28.4747963425044	28.8360896277272	29.2909562782423	29.5666433754196	29.8095108090367	29.3315973443191	28.8846528381114	30.0557752904883	30.10219929398	3.38451867749133	0.983917312953993	3.26050139538945	2.20128347449283	3.30099222148448	4.0264817465129	5.74265996908563	2.75887721147876	2.06205942556474	3.22691069118236	3.76710196301795	3.72275433375239	3.88001678060498	2.22107189493915	3.82803169988166	-20.4307531625004	1.46973758427165	-20.0843877075384	-21.5172319629611	-19.9776287810067	-21.5947193667755	-21.5492045748197	-18.5181912994625	-17.6512116374628	-22.1089583259693	-19.5258193140041	-20.2118638074553	-22.1848149885246	-18.9871119700265	-21.6886473764986	-18.2698548453296	0.751247263963458	-18.3132498973548	-19.4450155364042
80.9045226130653	30.007339720516	0.602986157332745	29.4736391410351	30.7863752670365	30.3972901149526	30.7350255652796	28.9535192128808	29.2756966353458	29.7807346755413	30.0711740740191	30.3004749604103	29.8496422285968	29.3805210612236	30.4944586669797	30.5968647634072	3.35123789996564	0.994145369217582	3.230399606538	2.16985427176499	3.25361351007225	3.99587309125719	5.74193116523704	2.69761036847	2.02420257068124	3.19906471706483	3.73426255641328	3.68795341329643	3.85645105401557	2.17574327495487	3.79913309978764	-20.4370925818677	1.47535433415521	-20.0845565019692	-21.5565644146088	-19.9858436170806	-21.5437580694043	-21.6341863670275	-18.5710628086117	-17.6325691223778	-22.1379657874582	-19.5068811793752	-20.2011086059081	-22.1631309493193	-18.9687207481632	-21.6958553929765	-18.7271057822134	0.755264389637681	-18.7509416312817	-19.9326274945077
81.4070351758794	30.4870258048257	0.609155496284394	29.9785034430141	31.2674826151416	30.9033525103924	31.2345104509904	29.3968441657008	29.7617001457893	30.2393016490124	30.5454615003291	30.7693178933429	30.3322004756701	29.8593040901405	30.9753106284389	31.0680458947718	3.31744154152564	1.0027326893077	3.20324152624824	2.13701423179536	3.21029661178475	3.97016190954931	5.73307897115223	2.64006969367896	1.98385438464095	3.1684542762304	3.69973656694087	3.64987911248352	3.83137607476486	2.1325427962551	3.76703388430879	-20.439221086752	1.47366542157009	-20.1009566403472	-21.577799120964	-20.0133235845248	-21.5143644627999	-21.6960514799462	-18.6512469624212	-17.5932285918322	-22.1428634284652	-19.4774337405571	-20.1650054785469	-22.1236228082908	-18.9721831048569	-21.6817947242242	-19.1884606040751	0.765408063904141	-19.2205741760236	-20.4120740407039
81.9095477386935	30.9834287254341	0.61421060710796	30.5009056936359	31.7610876092009	31.4265568655385	31.739598910916	29.8656349225784	30.2379752045657	30.7280387098529	31.0524113395534	31.2511133949644	30.842159263351	30.3566835809506	31.4629510189144	31.5594569166209	3.2852396959589	1.0117363973015	3.17871815247078	2.10376077198731	3.17125627223893	3.94576436223223	5.72600730098742	2.58323463978648	1.94353200038748	3.14092600823278	3.66581806107176	3.61467773039404	3.80787272818112	2.09095807683612	3.73558994265923	-20.4475715987155	1.47238216646736	-20.1283741101556	-21.5973025784151	-20.0544794902711	-21.4852326938571	-21.7747343676356	-18.7280421664041	-17.5633288752121	-22.1601948483252	-19.4529997786935	-20.1398661302878	-22.0821084973078	-18.9833820244697	-21.6683852222662	-19.6671848535921	0.774837188714985	-19.7067157315047	-20.9148662047888
82.4120603015075	31.4942451908932	0.616860781463786	30.9895534950405	32.2955854133309	31.9140771871423	32.2273560854786	30.3664871134763	30.711768016004	31.2423197426453	31.5871290181673	31.7738726479613	31.3856117457937	30.9001871514837	31.9353929057122	32.0958469593753	3.25509331687617	1.02221059569209	3.14979086178876	2.07348666003783	3.12939907026695	3.91804234529853	5.72400810251109	2.52604233677746	1.90477999370949	3.1182202213371	3.63804942579344	3.58521353189501	3.79164015729178	2.04795753646524	3.70958287621748	-20.4632638681799	1.47806080552061	-20.1287636449615	-21.6407943084242	-20.0708399580015	-21.4335653889316	-21.8806448179412	-18.8004540475644	-17.5485394746089	-22.1951414152362	-19.4590147952008	-20.1378412324155	-22.0663740596936	-18.9823939210757	-21.6780632222837	-20.1617967225772	0.783326617803647	-20.1784841874385	-21.4585783940512
82.9145728643216	31.9947550270348	0.624527958263912	31.5238854927085	32.7729835064253	32.4473832703369	32.7640611303953	30.8184653270455	31.2288851760405	31.723420589315	32.0901095326429	32.2410631188506	31.8788863217709	31.3943954139482	32.4592801276564	32.5889963443161	3.22381234602947	1.03001443375138	3.12437992773655	2.03948858135327	3.09380351808603	3.89600137864893	5.71135955087935	2.47461519526045	1.8629313145034	3.09334831015528	3.60439951547683	3.55066707951327	3.77014938270243	2.00954131484989	3.67887542921749	-20.4686823934907	1.47129196463394	-20.1543500868604	-21.6418507914226	-20.11461300221	-21.4054864300248	-21.952539573185	-18.9003002213496	-17.5120434528052	-22.200676536318	-19.433264987522	-20.1028998842886	-22.0081460342057	-19.0137538351107	-21.652946280076	-20.6575291411277	0.794967346993952	-20.6922924424981	-21.9751735435268
83.4170854271357	32.5156459705155	0.62887009765842	32.0449802055512	33.3024049981807	32.9663406562711	33.2716917639183	31.3162656508783	31.7018312695602	32.2583419938073	32.6502017876556	32.7596829770825	32.4193063281889	31.9462681115809	32.9409962029486	33.1250856710772	3.19557714993377	1.03941759177156	3.09790221603738	2.00829398483638	3.05981022158038	3.87135388549737	5.70485773385492	2.42179599024165	1.82357756556884	3.07653986692111	3.57702186017972	3.52200567045481	3.75688260140946	1.96979272450613	3.65266862805082	-20.4850382489356	1.47240873363161	-20.1734020009334	-21.6687692773441	-20.1533910711059	-21.3559369714214	-22.0559372040284	-18.9750862964783	-17.5044910212563	-22.237882318963	-19.4406680346503	-20.0962039523539	-21.9769385964353	-19.0235102556363	-21.6432802355557	-21.1765984297244	0.806816728764217	-21.2047856014214	-22.5478752724888
83.9195979899498	33.0422697433547	0.635342194526431	32.5628172372854	33.8265056830219	33.4808149440881	33.798649928942	31.8201648720323	32.2100235251045	32.7704196505402	33.189011196082	33.2733711245945	32.9651861144786	32.4989342044639	33.4607091628453	33.6928990201322	3.16908566465084	1.04899306365996	3.0690191810635	1.97783461278736	3.02658045227276	3.84794534854106	5.69936405474372	2.3736725540137	1.78341297221817	3.06093865605584	3.55135485349416	3.49629534109911	3.74660607980353	1.93341050341967	3.6316790309484	-20.5043116618967	1.47230634397973	-20.1854582279309	-21.6919083283662	-20.1865189196831	-21.3067063547198	-22.1677171479411	-19.0686752483881	-17.4889622256236	-22.2597314459909	-19.453726376189	-20.0990724422777	-21.9439150869917	-19.0544015606064	-21.649258239948	-21.70947324889	0.819270681042545	-21.7295448652627	-23.1305320845044
84.4221105527638	33.57521195467	0.644512617540992	33.1235581012191	34.33980619664	34.0383119734156	34.3696612121041	32.3011957210885	32.7355314797407	33.298757243799	33.7470867734875	33.776342154788	33.4865188266334	33.0477995535367	33.9943722048593	34.2188139693985	3.1439006611046	1.05682038508342	3.04301814410832	1.94635977301744	3.00034834861948	3.83045235656244	5.68797607401352	2.33108084853608	1.74324441339854	3.04992527643995	3.52490642096571	3.46841529915188	3.73737244205806	1.90072455068616	3.60688464680217	-20.5247064952598	1.46484354317817	-20.2241874870271	-21.7002065453243	-20.2471806482124	-21.281020810167	-22.2617111356956	-19.1754709546622	-17.4812858675527	-22.284003544845	-19.4622821998218	-20.087264240564	-21.896432325985	-19.0997212227176	-21.6204174558032	-22.2598667165203	0.836303602797992	-22.2990344196826	-23.726635987473
84.9246231155779	34.1214623483029	0.649460850255662	33.6415041790672	34.9018918988581	34.551243048584	34.8801788439389	32.8283917937208	33.2264493412065	33.8679993241317	34.3492219851605	34.3268520178765	34.0537173118187	33.6503761653074	34.5023539442417	34.7988306740261	3.12185212613903	1.06617747092525	3.01234752299286	1.91838204116257	2.97283942244129	3.8064671554749	5.68366934465822	2.28854161503963	1.70617890624823	3.04795650420885	3.5056817258602	3.44692450723184	3.73777046036144	1.86810133628525	3.58921709784213	-20.5533584217428	1.46391447293455	-20.2389958363444	-21.7356248660677	-20.2840183851208	-21.213345505206	-22.3862864527494	-19.2608460582209	-17.5022218983967	-22.3346778453468	-19.5063045827259	-20.1074529846997	-21.8779782250579	-19.1311336033697	-21.614773239351	-22.8331841422334	0.849726870748711	-22.8506521731037	-24.379567104531
85.427135678392	34.6624421272622	0.65868102674995	34.1874391617384	35.4154861688938	35.0915845125643	35.4449207210936	33.335285141055	33.7671030763986	34.3829623322263	34.8984223340863	34.8293926733148	34.5978374106524	34.2109534176729	35.0652131174739	35.3851475872387	3.1009296040326	1.07449838498412	2.98143559173503	1.88861300063479	2.94982034197143	3.78817032230698	5.67625537418437	2.25406008637767	1.66653352308351	3.04475845857739	3.48343131288046	3.42537450478194	3.73654184561961	1.8420023689631	3.57508812130749	-20.578465047741	1.45609942034655	-20.2673962342764	-21.7398572240285	-20.3344906227594	-21.1688521858237	-22.4992453527197	-19.3744728978766	-17.4988637274978	-22.3460347374487	-19.530377536739	-20.1225045516735	-21.8297193568192	-19.1980954915618	-21.610135701409	-23.4178334948979	0.865805330784602	-23.4437963572882	-25.0141279762557
85.929648241206	35.2201988663152	0.668787218940136	34.7636118250058	35.9653797224715	35.6620188318642	36.0138068235247	33.8475103849177	34.2841940009268	34.9539126470911	35.5076244839508	35.36641557696	35.1449290858538	34.8128667994394	35.5874590885329	35.9528559915582	3.08335110372449	1.08243853623623	2.95213228806793	1.86087450973898	2.93325184142152	3.77180396184647	5.66832698416233	2.22279536067438	1.63033178117934	3.05237555895819	3.46617110190941	3.40484727075567	3.74316314232806	1.8168673637686	3.56062318360754	-20.6127585176838	1.44746442699902	-20.3174977267558	-21.7588321985813	-20.4060542412981	-21.1265168243332	-22.6106820612394	-19.477141293799	-17.5299939039978	-22.3881007261913	-19.5787543385392	-20.1419737875162	-21.7971294683052	-19.2488167256307	-21.5843674337022	-24.0331534302322	0.888245199089209	-24.0770845695932	-25.7035213804388
86.4321608040201	35.7839561530515	0.676413961520563	35.2860992444617	36.5330628199932	36.1766284107218	36.5607065486638	34.4042178367413	34.8089972535353	35.5115318549885	36.1054148979959	35.9197929331384	35.7344773547231	35.4362948823179	36.141071629147	36.5731343232413	3.06898942437308	1.09182954744201	2.91638665326069	1.83562724537725	2.9141925557098	3.75280168803095	5.66836231652202	2.19620639088035	1.59535341825528	3.06469733749188	3.45384603078273	3.39098217804834	3.75700215892039	1.79693785907882	3.55446668449155	-20.6520307654768	1.44183055911449	-20.3366075830295	-21.7894020934468	-20.4455581421959	-21.0632100882806	-22.7494802066289	-19.5812195011898	-17.5649163567245	-22.4233022974534	-19.6475678965171	-20.1951056355874	-21.7782370006923	-19.3192796211397	-21.5825135283126	-24.6714975602606	0.904709582270774	-24.6909284976654	-26.427080787458
86.9346733668342	36.3469420431742	0.68885202869811	35.8587661864813	37.0624458829217	36.7411885019398	37.1599887939447	34.9151107088303	35.3786840668985	36.0669956095359	36.7038942315934	36.4342080119171	36.2734331092341	36.0267121766024	36.7158071265387	37.1730121548261	3.05651113169242	1.09897815586957	2.88223907481933	1.80879767499158	2.90258232527178	3.73990157588759	5.66147165369908	2.17904750031422	1.56105440241838	3.08237871349998	3.43931157017646	3.37415592568123	3.77066893692205	1.78314561874133	3.54988973957852	-20.6903946257496	1.42633758466491	-20.3843140989625	-21.7925680114856	-20.5125452370666	-21.0251211608674	-22.8566533133172	-19.7113644043355	-17.6041934647177	-22.4503527464859	-19.7001638724741	-20.2279817268414	-21.7326484879443	-19.4102455138774	-21.5669780963688	-25.3311705946856	0.926544124478905	-25.3699340876675	-27.1469758947224
87.4371859296482	36.9246600433313	0.702923153835063	36.4269950527475	37.6470514087869	37.3004125756295	37.72400726625	35.4601320267119	35.8879088972039	36.671239041227	37.3546156402716	37.000453050528	36.8432453220289	36.6743914329853	37.2518111286039	37.7783177203329	3.0483212600731	1.10727014053786	2.84693192221338	1.78571742328371	2.89452900912371	3.72475012313275	5.66002470541436	2.16254166913779	1.53151523869861	3.11180786389727	3.43307559149954	3.36189534789029	3.79562383853872	1.7711455786086	3.54861806951153	-20.7386137914495	1.41430628069405	-20.4348699247225	-21.8250017218837	-20.5806110948728	-20.96728045281	-22.9776603688135	-19.8076722750197	-17.6796997167622	-22.5074852080162	-19.7905364510535	-20.2840234550432	-21.7177303657897	-19.4843866383829	-21.5450216156732	-26.0258688528114	0.952216545044927	-26.0671761237528	-27.9387597563794
87.9396984924623	37.5006056367904	0.712510276431492	36.9761275455309	38.1997752156717	37.838712219545	38.306590958987	36.038123131858	36.4458205928261	37.21334774547	37.9439570952965	37.5336422484842	37.4422519605326	37.2927729652485	37.8446835865891	38.432068012236	3.04329944842931	1.11660297211454	2.80758967424134	1.76264499782946	2.88750978560696	3.71130337102031	5.66601077002782	2.15566099559079	1.50123443327227	3.14141396708307	3.42698457014307	3.35564903280207	3.82239832430514	1.76804016988499	3.55645273777375	-20.7875699296214	1.40149394693382	-20.4735731007118	-21.8408485915382	-20.6351012652457	-20.9114602988774	-23.1159947523985	-19.9277400745731	-17.7341223437355	-22.5258534789003	-19.873558893793	-20.3683769849549	-21.6879864872091	-19.5965304421924	-21.5472623709489	-26.7440553147637	0.971750853721646	-26.7800699625416	-28.7266581131659
88.4422110552764	38.0834587219287	0.730974397109082	37.5742843797408	38.7666971907651	38.4254358301128	38.9355833169089	36.5630840381133	37.0085255397884	37.8031628409308	38.5846490636977	38.0776861009182	37.982052211987	37.9270179609273	38.3983184215188	39.038466489664	3.04161059294975	1.12399399029585	2.77039151824678	1.74073394326314	2.8888155396336	3.70397110029652	5.66454338471871	2.15601001570031	1.47559423560144	3.18277186500001	3.42482231721225	3.34577649415682	3.85553326775983	1.76820660286857	3.56376742388881	-20.8409765698987	1.3806835464885	-20.5416870945999	-21.8594019419094	-20.7172702967701	-20.8810947066006	-23.2139580744634	-20.051703088484	-17.8219532734245	-22.5689831348331	-19.9691022807001	-20.4274639269038	-21.6615863319236	-19.6967465859824	-21.5217446720881	-27.4962946608613	1.00427638111982	-27.5630690666901	-29.55866202076
88.9447236180904	38.6745561629939	0.745051359929388	38.1340770814767	39.3794837531874	38.9719824390089	39.4936631210238	37.1419856697926	37.5444186094609	38.39089665407	39.2247583650225	38.6632854641067	38.5713819327725	38.6057013114642	38.9737490642191	39.6738466533149	3.04465110222808	1.13325320751969	2.72972702980004	1.72273098909269	2.89086967228662	3.69049707316304	5.67351302771302	2.16045444864067	1.45354643267062	3.23122030060332	3.43142879477356	3.34359381909833	3.89944482866513	1.77554937453959	3.57788853791841	-20.9020003080684	1.36386615116386	-20.5932351213729	-21.9056057559133	-20.7806687628381	-20.8106899101139	-23.3347272888567	-20.1576448325705	-17.9230643554599	-22.614430002081	-20.0993729481166	-20.5222518967697	-21.6645299517602	-19.8142713992986	-21.505511779738	-28.2840275287647	1.03145514245584	-28.3422572672995	-30.4536292533959
89.4472361809045	39.2623032803141	0.75887565011237	38.7114616144691	39.9229948458797	39.5342469394837	40.108769604447	37.7232461045479	38.1328307842628	38.9540542166433	39.8417446990547	39.1783406775078	39.1575245747462	39.2162582002361	39.5772155941791	40.3512547886257	3.05121468720444	1.1426771813523	2.68828759771267	1.70257190983016	2.89826671214783	3.68321696588064	5.68631816046924	2.17650497316423	1.43329560871631	3.28410663818959	3.43463739189488	3.34503690977442	3.94077307868904	1.7914264907481	3.6013484964406	-20.9626961694731	1.34212579331872	-20.6528420995837	-21.9126286127425	-20.8505367807599	-20.7658832430423	-23.4511038672066	-20.2897219075418	-18.0217764032043	-22.6420024902978	-20.2001489259849	-20.6276580714108	-21.6293852404039	-19.9577022279381	-21.5136603330336	-29.1006559702596	1.05424405688211	-29.1745594815136	-31.317626667593
89.9497487437186	39.8614472570786	0.776759810902443	39.3341629388172	40.5272723237078	40.1406243453147	40.7252612057324	38.2825885447757	38.6815998187029	39.5675864240026	40.5116470725209	39.7478840546152	39.7149880442032	39.8839473247593	40.1262388204607	40.955013424409	3.0626624623842	1.15181091061711	2.6499846306311	1.68635009083263	2.91473457886216	3.67814043576354	5.6979685965346	2.19673755313629	1.41952656039775	3.34938161758494	3.44829832719458	3.34690550612045	3.99399944625271	1.81042924225542	3.62215542542839	-21.0322415708815	1.31667910924777	-20.7405915493743	-21.9510872361796	-20.9470610564351	-20.7256367013049	-23.5416317453704	-20.4006110251828	-18.1588687697084	-22.7010826187129	-20.3401390970618	-20.7244371650172	-21.6266352514216	-20.0798907300816	-21.4814674756086	-29.9605058173439	1.09113149195116	-30.0774088938657	-32.2648879256873
90.4522613065327	40.4537018641807	0.787783199339109	39.8890789523166	41.1221720149575	40.6746802748002	41.313235128776	38.8958547250329	39.2503268113389	40.123491513916	41.123305673289	40.3044452795388	40.3207542832769	40.5385885198568	40.7323045024006	41.6098865548487	3.07868281229532	1.16308460145066	2.60852649291537	1.67166117949031	2.92967956258961	3.67107191303815	5.72212268479363	2.22644361228338	1.40737476897029	3.41574668903107	3.46620765992295	3.35935960834367	4.05152960533899	1.84038602057928	3.65276676254245	-21.1014246527901	1.29506006188336	-20.7904082020564	-21.9889635578383	-21.0067434614096	-20.6672860514221	-23.6519195827916	-20.517234615945	-18.2811507960915	-22.7300500188738	-20.4857937671323	-20.8565921415234	-21.6250830224484	-20.2419799846283	-21.4753152841098	-30.8481118308217	1.1148334753508	-30.9559770538058	-33.2253934477897
90.9547738693467	41.0549187026441	0.804157950873655	40.4926802024607	41.703950882023	41.2600791251674	41.95554985464	39.480514014741	39.8590257574806	40.7097594655666	41.7670633851821	40.8430668568964	40.8910933649631	41.1761967248414	41.3003793993642	42.2745841010469	3.09957927079442	1.17437437727742	2.56450994626111	1.65734770904938	2.95476119910133	3.67087943424946	5.74642993002497	2.26802057805485	1.40091042783756	3.49215356902454	3.48775357503699	3.37440817571302	4.11232155439197	1.87522387728858	3.68981054429368	-21.1788178422999	1.2667236926309	-20.876611296849	-22.0174816570158	-21.0933939380968	-20.6377397291898	-23.7366627972261	-20.6541248848467	-18.4298272548537	-22.7759403241569	-20.6307783694078	-20.9804108521434	-21.6151296761416	-20.3956404714663	-21.4808906985047	-31.7806389076258	1.14661598517933	-31.922419540139	-34.2063272994388
91.4572864321608	41.6609635219109	0.821322839798846	41.1101737140677	42.3429622248197	41.8530928083104	42.5548281198371	40.0763882041386	40.40082561719	41.3075343499826	42.4223995054413	41.4312857335714	41.4638731825012	41.8626138639003	41.8777017929869	42.888846668094	3.12543608543918	1.186386275327	2.52728803468027	1.64746536998624	2.98670309265258	3.66897570710314	5.77678829708535	2.31239683557651	1.40021624376685	3.57616550823467	3.52149306867772	3.38404627988736	4.18405411213447	1.91834264312978	3.72673391779442	-21.2632119771275	1.23917603486643	-20.9654355207545	-22.0793571386213	-21.1889292717988	-20.5916920283813	-23.8111271698745	-20.7536600244866	-18.5991830014134	-22.8356825046333	-20.8149066602773	-21.1162815891577	-21.6402535834703	-20.5632230922961	-21.4620241174924	-32.7534633387333	1.18364119618789	-32.9291514974936	-35.2618665565052
91.9597989949749	42.2585136756848	0.826232042502566	41.6967760086013	42.9209878050153	42.4051030644113	43.169777750822	40.7238886112971	41.0002218048479	41.8554516155576	43.0266221881778	41.9555417719908	42.0836661567017	42.4825968952163	42.4897336252832	43.5503104859806	3.15839453290458	1.20062881565089	2.49508076331238	1.63668427684977	3.02729200140347	3.66996483064508	5.82193131514869	2.37139577252624	1.40203971210962	3.66134638364081	3.55522004777974	3.42006660285287	4.25351369758127	1.97141811952323	3.77317540438638	-21.3454023573645	1.21410115919894	-21.0241869161524	-22.1127688610001	-21.2623267382276	-20.5524405728079	-23.9016138244262	-20.8793563216028	-18.7562111973794	-22.8693376977539	-20.9767248829964	-21.2805005764134	-21.6388107772492	-20.7620239738279	-21.4739283059019	-33.7561972513095	1.20437175345483	-33.9443742843737	-36.2844064864862
92.462311557789	42.8665306355575	0.846647389104228	42.326002487875	43.544128084209	43.0129409028088	43.8318337675258	41.3152909535387	41.5890339360031	42.454966978284	43.6827880368882	42.5152565704647	42.6369865738164	43.1364411883626	43.0308654004125	44.1883633820588	3.19568573067507	1.216329246645	2.45071127880479	1.62951313038584	3.06489334289572	3.67818185299704	5.86831587098284	2.43877057291961	1.41176079136047	3.75744014069377	3.6014678365731	3.46105405226104	4.3315097367972	2.0278454109894	3.82245048111504	-21.4407269965276	1.17996599973711	-21.1403193928688	-22.1691437074596	-21.3722718140469	-20.5437140170368	-23.9438633941554	-21.0000075856703	-18.9520211410328	-22.9384448904363	-21.1691277857039	-21.4172007461829	-21.6625324962223	-20.9353334224545	-21.4854705615875	-34.8081703567621	1.24421140524834	-35.0503449618469	-37.3767217020581
92.964824120603	43.4651979008772	0.853159518138812	42.9332386013257	44.1840472966226	43.5880591842255	44.4122181614426	41.944164360809	42.1621667630313	43.0052454527495	44.2868932694796	43.0852959101862	43.2236957104065	43.7963228762544	43.6241776889772	44.8020474358938	3.23514802287873	1.23005041255734	2.41554490530374	1.62531016502082	3.11359460263619	3.68150423632492	5.91251298740768	2.51610891247346	1.42481371572852	3.85350459126734	3.65689544277225	3.4736998756326	4.41475679196664	2.09498214841715	3.87369592247216	-21.5386562605893	1.15500903957346	-21.2335640684658	-22.241396769855	-21.4695473176372	-20.500311960352	-24.0037294038374	-21.1087412721508	-19.1381322851044	-22.9892465910594	-21.3805675302872	-21.592314503443	-21.7044953586225	-21.1473741231487	-21.4931102036976	-35.8886178048622	1.27464349569649	-36.1604048831928	-38.4971455314026
93.4673366834171	44.067508544698	0.853745357186938	43.5632905106789	44.7771712218663	44.1576866780449	45.0455753377117	42.61083126304	42.78519411937	43.5624354325209	44.8967134406202	43.6031458677898	43.8382715452979	44.3998476507595	44.183204371095	45.4542436422787	3.28896611471728	1.24788341169198	2.40769281630374	1.62082170440283	3.19554436809215	3.69218253916122	5.98496771878414	2.60739265887514	1.44335786118018	3.95483737098671	3.71552141276221	3.53797782424425	4.495893333524	2.16740162739233	3.93296825561577	-21.6373690982376	1.12878298476866	-21.2885172039774	-22.2917832855524	-21.5590809614603	-20.488150178246	-24.058144002579	-21.2425884597717	-19.3390590734404	-23.0495355873614	-21.5760270086939	-21.7755247215599	-21.7269873997737	-21.3562100430559	-21.5341903516167	-37.0055925049824	1.29789654421681	-37.3083388266317	-39.5960754375936
93.9698492462311	44.6765874328147	0.868364963036975	44.2170507649048	45.4396805797612	44.7845670542666	45.6783839492947	43.2275912540804	43.3510025125672	44.15016043291	45.5347961501321	44.176922550673	44.3890185905375	45.0546375490905	44.7403981333361	46.0514271050375	3.34628668441025	1.27094763377176	2.36778848114061	1.62208414450715	3.24712423476806	3.70684245083427	6.07129324557531	2.70471948986075	1.46937993736545	4.0626671045092	3.79270179229239	3.63175612386437	4.58630864530233	2.2480352229367	3.99102602437671	-21.7530004330193	1.09365142046095	-21.4352090266054	-22.3807031959627	-21.6978683768476	-20.4878390775245	-24.0550185864383	-21.3480770437422	-19.5694253016863	-23.139795528508	-21.8162279859567	-21.9222835632058	-21.7923884667691	-21.5787104808007	-21.5654589952045	-38.1688017597203	1.33887696213609	-38.5430449265388	-40.7784787540262
94.4723618090452	45.2632033609537	0.867279423063934	44.8085145363041	46.0621079247438	45.3441165542383	46.277949164326	43.8837289385396	43.9536743950302	44.665164590882	46.0951437705033	44.7046649617487	44.9858541344583	45.6565008716835	45.3321650771007	46.6520587728394	3.39705310073333	1.28588122815898	2.32877314215368	1.62436214098491	3.30077016329598	3.72222158138275	6.12479467689312	2.82045166111323	1.49802665122505	4.16642475974622	3.87533685585814	3.63776770465991	4.67398621042176	2.33632421772985	4.05245054406873	-21.8719170385753	1.07437842413378	-21.5528505705255	-22.4568957573911	-21.8102842985235	-20.4789058399899	-24.1048721480089	-21.4696383651854	-19.7785159129242	-23.2004159796231	-22.046381005051	-22.1377224029691	-21.8491642821431	-21.831970859508	-21.6173040796355	-39.3514025267901	1.36083000167469	-39.749729515665	-41.9310489532267
94.9748743718593	45.8638591264062	0.869222228541439	45.4927575308557	46.6879999062249	45.9230224977515	46.9192007069176	44.5499180505363	44.5745837512193	45.2215189053855	46.6950140038785	45.2290175342844	45.5754963758669	46.2492593306807	45.8326739933173	47.2797060563622	3.47435866702168	1.30464739095894	2.36797391839804	1.62874243321856	3.45021389559573	3.74485659559409	6.22202583442382	2.94677020106417	1.5330631117991	4.27597525723	3.96649663501121	3.72308311795293	4.76304827027751	2.42504621392637	4.11936718679031	-21.9892846937227	1.0508214972198	-21.5785298663417	-22.5404259010611	-21.9134344653481	-20.5032857977454	-24.1167097872678	-21.6041766011012	-20.0177888481768	-23.2959518068723	-22.2859926298897	-22.3314518879135	-21.9162336722253	-22.0527273607514	-21.7039923937012	-40.562321315584	1.38841889620057	-41.001751463023	-43.0935059203121
95.4773869346734	46.4599672115854	0.870159402524387	46.1553743571448	47.3792504186328	46.5428464174331	47.5124062191412	45.2150777967786	45.1305742460196	45.7458131368172	47.2572201616605	45.8014557399115	46.1385836535456	46.8829497108539	46.3974087836198	47.8206131090509	3.55858895624879	1.34065042723543	2.34472089342247	1.6400572625453	3.52571516599468	3.76830979927333	6.38144695537803	3.07894177032315	1.57258513653622	4.38322956063031	4.08016104000357	3.92161929434949	4.85834400702579	2.52607524270324	4.18045030304869	-22.1218605247611	1.02150394574605	-21.7349508271325	-22.6620312121735	-22.0742299255014	-20.5209058408331	-24.0591807308432	-21.7083240449847	-20.2566449475149	-23.3913646148208	-22.5696156653762	-22.477695974749	-22.0291633788128	-22.3274665499779	-21.7726131091746	-41.8045106824802	1.42926110742712	-42.3182872109106	-44.3275880724887
95.9798994974874	47.0365900130403	0.866930893559872	46.7268394844055	47.9992539125093	47.1129401074986	48.1278430202917	45.8902337750588	45.7576851370311	46.2677390351378	47.8115479309013	46.2925941570077	46.7407329566535	47.4271120469303	46.9237578168802	48.3973907892178	3.61417418405385	1.35762030829932	2.27372483274065	1.65238201697281	3.54992977252972	3.79969642871756	6.43732649170728	3.23849432408762	1.6185374056486	4.49112117074102	4.20110974386958	3.90286884535259	4.94521290664525	2.62811731851465	4.24574313517268	-22.2800748016033	1.00973610030348	-21.946507919498	-22.7526603984589	-22.2371510557947	-20.5608438134684	-24.1091740948742	-21.8483979990963	-20.510132170296	-23.501041367404	-22.8277857296384	-22.7386123017151	-22.1191077766244	-22.5973062103827	-21.8922515835915	-43.0801612165165	1.44596796666059	-43.6208792824167	-45.5042350973477
96.4824120603015	47.6294122483884	0.874676610021755	47.4943197159572	48.6504856574902	47.6888019127686	48.766302386284	46.542932160305	46.3480332128727	46.814979324967	48.3878629581166	46.8119788780016	47.299236138638	47.9927046929603	47.4113728173193	48.9733493733687	3.71480153681725	1.36834932820025	2.40844246182284	1.6682101372931	3.80088502021784	3.83747607104305	6.53929851993478	3.40486548776478	1.66840077317974	4.59954022480456	4.32998773462484	3.95962230035723	5.03428060231932	2.72954678349043	4.31186386177168	-22.4189572937987	1.00087583532332	-21.8792973637122	-22.8725764709956	-22.3488803904741	-20.6329304598851	-24.0994755436207	-21.977708241553	-20.7838155858197	-23.6429367724189	-23.1092977856762	-22.9603784045027	-22.2411301824633	-22.8585399221406	-22.0394776961213	-44.3510933382905	1.47063542177478	-44.927657326583	-46.6862014250823
96.9849246231156	48.195456813297	0.862069662635353	48.1860212385978	49.3109377180159	48.2702431296869	49.3045359339126	47.2710081632338	46.9064014038642	47.2657277209066	48.859637595351	47.3221299499273	47.8805361020461	48.5405253465234	47.9692083848142	49.4540258859811	3.84805383471407	1.42722841871193	2.46014487824937	1.69021313851872	3.94257677001426	3.87230471701984	6.82881739933549	3.57481275377141	1.71841770972951	4.69650165830176	4.4793156141245	4.42829773731214	5.12093972155636	2.84314698511846	4.3692107682311	-22.5526472430342	0.981836701320265	-21.9567116443989	-23.0030563304032	-22.5142793265423	-20.6787423420082	-23.9538488939022	-22.0988550401514	-21.0248130823417	-23.7527473865592	-23.407676188242	-23.0518853768298	-22.385648808785	-23.1848112723144	-22.1713384669663	-45.6119267496165	1.50316974960136	-46.2564383122193	-47.8796121213685
97.4874371859297	48.7508787451189	0.873898595303866	48.4440988679879	49.9916772934495	48.8830484367499	49.9321615021456	47.954862712257	47.546893179116	47.7944941466964	49.4025846997767	47.8259070081572	48.4737926066472	49.0745088211656	48.4375495454255	49.9998448669718	3.86605540722121	1.47879536778479	1.98366614095957	1.72010614831891	3.83972463479623	3.92466916785687	6.88353669824988	3.78205253194447	1.77982552884657	4.79932838976833	4.6563601641765	4.2990603480001	5.20522402914006	2.95495991940487	4.43020659241332	-22.8189375089857	0.970675067298648	-22.8552142961415	-23.1422557972104	-22.7868509428268	-20.7832223587056	-24.0144033680943	-22.2640627037046	-21.3247444315339	-23.9294893450676	-23.7284567307384	-23.3862799000643	-22.554683054462	-23.4883222216889	-22.3882024665765	-46.9691072729896	1.52674975757336	-47.6463880866738	-49.1126490628286
97.9899497487437	49.2571893373011	0.909014697054171	48.6591634460716	50.6612302257685	49.4374814685842	50.5199917141453	48.5533307472295	48.1119118768845	48.2818091409224	49.8979720184224	48.3276721319312	48.8949593058104	49.5995640888031	48.896894908246	50.5014803120957	3.83233833984784	1.56725452776279	1.44219137280808	1.75160643992481	4.25141604538367	3.9788692341493	6.90619136327146	4.00037786627721	1.84057869898953	4.8927042097742	4.82873069854171	3.09859181297241	5.28531849764669	3.05840986687238	4.48541231141052	-23.1025720912778	1.02863041694449	-23.8528015589958	-23.3006839978646	-22.8922582440057	-20.8977534792534	-24.0542564374531	-22.4015527532147	-21.6129218727414	-24.1079345955437	-24.0505367702459	-24.0137624818457	-22.7442135548798	-23.7877117105617	-22.6170497300064	-48.2499383093144	1.54750615224195	-48.9406458034225	-50.2690004393789
98.4924623115578	49.771939131041	0.892325994504364	49.3231474733031	51.257647468122	49.9321352272956	51.0148460375634	49.4032633233337	48.6477339924302	48.6927379859921	50.3113434574068	48.7462447699468	49.3984976679694	50.0333103160762	49.3645728655237	50.9097281185694	3.90992892159704	1.74073624472494	1.40726092498694	1.78661610755433	4.6849655249837	4.02971686908214	7.49653270771174	4.20428496851122	1.89698862849158	4.97227384130261	5.00913943015341	2.29108206358061	5.35243323785548	3.16806768008308	4.52971399646465	-23.2705861424415	1.04707019718721	-24.0350757520728	-23.4342554146037	-22.9816685283495	-20.9972447198724	-23.7058054850317	-22.5437890117832	-21.8684426292685	-24.26675296903	-24.3482481275195	-24.4572740925272	-22.922066950192	-24.1265631368686	-22.8304330346206	-49.4407051351296	1.56865268370715	-50.1790796205978	-51.3344590431837
98.9949748743719	50.4203095460916	0.914815529636485	50.3286128970829	52.0414634515379	50.6974630576991	51.6580555702459	50.0713312694186	49.244044348681	49.2264085272084	50.8367581413232	49.2819031654291	50.1931387937246	50.5790175083182	49.8744267107142	51.431400657808	3.94336436223319	1.72398855956618	1.54578176514006	1.84442279944725	3.6341043044898	4.11033725796731	7.56999461693309	4.45468090595317	1.97033693945622	5.05984582206444	5.26533837387668	2.50876491384334	5.42868333739293	3.29427169424065	4.57717397822651	-23.54005918036	1.0425057097706	-24.0252860773809	-23.6384656990228	-23.6809867259245	-21.1849661590844	-23.7580021532298	-22.7219823092303	-22.2173249463939	-24.5287694383992	-24.7590406321298	-24.569588463349	-23.2066825761191	-24.5425150190713	-23.1871591453451	-50.8732035071019	1.61471094086063	-51.6944041293094	-52.6556729301451
99.4974874371859	50.9322219994928	0.979436814977485	50.9906185683407	52.713871721929	51.4020043263887	52.2309272249864	49.9982894697084	49.8652369359509	49.6980617260256	51.2888468887777	49.7359045624292	51.0042186518736	51.0377107686149	50.2777403609474	51.8754547874339	3.79347717760739	1.62511129885257	1.49561052392217	1.89904016689873	1.96170476791354	4.19407549443442	6.17182298502345	4.76302861355197	2.04585121274367	5.13426114717726	5.49265706641777	2.67155051731956	5.48899047550071	3.38437281437078	4.61223752362208	-23.9130948712129	1.11030475371629	-24.3020445891029	-23.8262504630164	-24.5503567327805	-21.3729920265381	-24.8345714701651	-22.9153999617122	-22.5587548399698	-24.7923747564164	-25.1196896031371	-24.7068041530774	-23.4727698379375	-24.8684311361992	-23.5497937557153	-52.1749764282633	1.60432533379386	-52.8833799762512	-53.7538001462226
100	51.0696232664154	1.00966318201573	51.0168966732102	52.8358450173134	51.4672983735557	52.4473728718305	49.7572630608237	50.2853117509292	49.9386230270194	51.5190755930213	49.8061403445132	51.4432376203582	51.1080866583454	50.277299635238	52.0026518372423	3.68766038513905	1.57453759541347	1.45810067664345	1.9112024606976	1.62544826268299	4.22739047167008	4.94776846131191	4.96111287993953	2.08269439431838	5.16951802532008	5.5444894228999	2.50043313008986	5.49895061085059	3.39109297610297	4.62138323428028	-24.0771530240663	1.18732905480806	-24.3651515092088	-23.852983040109	-24.6869751619087	-21.4474278392093	-25.7746597186033	-23.0588856969847	-22.7313325390203	-24.9326129000043	-25.187955635742	-24.8976180085095	-23.5196782581672	-24.8820578076679	-23.6656511977271	-52.6358257445288	1.54111131186153	-53.0180922031333	-53.9784160837648
[truncated: 221 more columns]
